# Supplementary material for: Insights into the client protein release mechanism of the ATP-independent chaperone Spy
Source: Nat Commun. 2022 May 20;13:2818. doi: 10.1038/s41467-022-30499-x (PMC9122904; doi:10.1038/s41467-022-30499-x)
Supplement: Supplementary file 4 — Supplementary Data 1 [file 41467_2022_30499_MOESM4_ESM.zip]

Archive with 50 entries (49 files):
- MD-structure/
- __MACOSX/._MD-structure
- MD-structure/Spy_1-124_D26R_v2_final.pdb
- MD-structure/Spy_1-124_v4_initial.pdb
- MD-structure/Spy_1-124_D26R_v2_initial.pdb
- MD-structure/Spy_1-124_CI_v2_initial.pdb
- MD-structure/Spy_1-124_CI_v2_final.pdb
- MD-structure/Spy_1-124_v1_final.pdb
- MD-structure/Spy_CI_R89D_initial.pdb
- __MACOSX/MD-structure/._Spy_CI_R89D_initial.pdb
- MD-structure/.DS_Store
- __MACOSX/MD-structure/._.DS_Store
- MD-structure/Spy_1-124_CI_R89D_v2_initial.pdb
- MD-structure/Spy_1-124_D26R_v4_final.pdb
- MD-structure/Spy_CI_final.pdb
- __MACOSX/MD-structure/._Spy_CI_final.pdb
- MD-structure/Spy_1-124_v1_initial.pdb
- MD-structure/Spy_1-124_CI_v4_final.pdb
- MD-structure/Spy_1-124_D26R_v4_initial.pdb
- MD-structure/Spy_1-124_D26R_v3_final.pdb
- MD-structure/Spy_1-124_v2_initial.pdb
- MD-structure/Spy_1-124_CI_R89D_v1_initial.pdb
- MD-structure/Spy_1-124_CI_v3_final.pdb
- MD-structure/Spy_1-124_CI_v4_initial.pdb
- MD-structure/Spy_CI_R89D_final.pdb
- __MACOSX/MD-structure/._Spy_CI_R89D_final.pdb
- MD-structure/Spy_CI_initial.pdb
- __MACOSX/MD-structure/._Spy_CI_initial.pdb
- MD-structure/Spy_1-124_CI_R89D_v1_final.pdb
- MD-structure/Spy_1-124_CI_R89D_v4_initial.pdb
- MD-structure/Spy_1-124_CI_v1_initial.pdb
- MD-structure/Spy_CI_K75D_initial.pdb
- MD-structure/Spy_1-124_D26R_v1_initial.pdb
- MD-structure/Spy_1-124_CI_R89D_v4_final.pdb
- MD-structure/Spy_1-124_CI_R89D_v3_initial.pdb
- MD-structure/Spy_CI_K54D_R55D_final.pdb
- MD-structure/Spy_CI_R61D_R62D_initial.pdb
- MD-structure/Spy_1-124_v3_final.pdb
- MD-structure/Spy_1-124_CI_v3_initial.pdb
- MD-structure/Spy_1-124_CI_R89D_v2_final.pdb
- MD-structure/Spy_1-124_D26R_v3_initial.pdb
- MD-structure/Spy_CI_K75D_final.pdb
- MD-structure/Spy_1-124_D26R_v1_final.pdb
- MD-structure/Spy_1-124_CI_v1_final.pdb
- MD-structure/Spy_1-124_v2_final.pdb
- MD-structure/Spy_CI_K54D_R55D_initial.pdb
- MD-structure/Spy_CI_R61D_R62D_final.pdb
- MD-structure/Spy_1-124_CI_R89D_v3_final.pdb
- MD-structure/Spy_1-124_v3_initial.pdb
- MD-structure/Spy_1-124_v4_final.pdb
