# Supplementary material for: Insights into the client protein release mechanism of the ATP-independent chaperone Spy
Source: Nat Commun. 2022 May 20;13:2818. doi: 10.1038/s41467-022-30499-x (PMC9122904; doi:10.1038/s41467-022-30499-x)
Supplement: Supplementary file 4 — Supplementary Data 1 [file 41467_2022_30499_MOESM4_ESM.zip › MD-structure/Spy_1-124_D26R_v2_final.pdb]

CRYST1   78.339   78.339   78.339 109.47 109.47 109.47 P 1           1
ATOM      1  N   ALA     1     -16.925  30.797 -36.263  1.00  0.00           N  
ATOM      2  H1  ALA     1     -16.644  31.708 -36.598  1.00  0.00           H  
ATOM      3  H2  ALA     1     -17.436  30.349 -37.009  1.00  0.00           H  
ATOM      4  H3  ALA     1     -16.104  30.225 -36.125  1.00  0.00           H  
ATOM      5  CA  ALA     1     -17.448  31.009 -34.948  1.00  0.00           C  
ATOM      6  HA  ALA     1     -18.321  31.643 -35.101  1.00  0.00           H  
ATOM      7  CB  ALA     1     -17.958  29.721 -34.239  1.00  0.00           C  
ATOM      8  HB1 ALA     1     -18.737  29.364 -34.912  1.00  0.00           H  
ATOM      9  HB2 ALA     1     -17.134  29.022 -34.094  1.00  0.00           H  
ATOM     10  HB3 ALA     1     -18.331  29.824 -33.220  1.00  0.00           H  
ATOM     11  C   ALA     1     -16.458  31.780 -34.102  1.00  0.00           C  
ATOM     12  O   ALA     1     -15.717  31.352 -33.269  1.00  0.00           O  
ATOM     13  N   ASP     2     -16.487  33.109 -34.303  1.00  0.00           N  
ATOM     14  H   ASP     2     -17.236  33.459 -34.884  1.00  0.00           H  
ATOM     15  CA  ASP     2     -15.722  34.114 -33.472  1.00  0.00           C  
ATOM     16  HA  ASP     2     -14.814  33.603 -33.151  1.00  0.00           H  
ATOM     17  CB  ASP     2     -15.676  35.491 -34.278  1.00  0.00           C  
ATOM     18  HB2 ASP     2     -15.018  35.341 -35.134  1.00  0.00           H  
ATOM     19  HB3 ASP     2     -16.708  35.752 -34.512  1.00  0.00           H  
ATOM     20  CG  ASP     2     -15.033  36.670 -33.433  1.00  0.00           C  
ATOM     21  OD1 ASP     2     -15.644  37.786 -33.405  1.00  0.00           O  
ATOM     22  OD2 ASP     2     -14.011  36.511 -32.725  1.00  0.00           O  
ATOM     23  C   ASP     2     -16.478  34.425 -32.225  1.00  0.00           C  
ATOM     24  O   ASP     2     -17.747  34.641 -32.252  1.00  0.00           O  
ATOM     25  N   THR     3     -15.722  34.551 -31.173  1.00  0.00           N  
ATOM     26  H   THR     3     -14.730  34.388 -31.265  1.00  0.00           H  
ATOM     27  CA  THR     3     -16.343  34.773 -29.824  1.00  0.00           C  
ATOM     28  HA  THR     3     -17.195  34.101 -29.723  1.00  0.00           H  
ATOM     29  CB  THR     3     -15.366  34.442 -28.640  1.00  0.00           C  
ATOM     30  HB  THR     3     -15.956  34.544 -27.730  1.00  0.00           H  
ATOM     31  CG2 THR     3     -14.614  33.098 -28.759  1.00  0.00           C  
ATOM     32 HG21 THR     3     -14.211  32.904 -27.765  1.00  0.00           H  
ATOM     33 HG22 THR     3     -15.305  32.271 -28.922  1.00  0.00           H  
ATOM     34 HG23 THR     3     -13.909  32.926 -29.573  1.00  0.00           H  
ATOM     35  OG1 THR     3     -14.368  35.331 -28.604  1.00  0.00           O  
ATOM     36  HG1 THR     3     -13.937  35.133 -27.770  1.00  0.00           H  
ATOM     37  C   THR     3     -16.934  36.203 -29.517  1.00  0.00           C  
ATOM     38  O   THR     3     -17.843  36.304 -28.686  1.00  0.00           O  
ATOM     39  N   THR     4     -16.319  37.239 -30.143  1.00  0.00           N  
ATOM     40  H   THR     4     -15.712  36.905 -30.878  1.00  0.00           H  
ATOM     41  CA  THR     4     -16.579  38.720 -29.928  1.00  0.00           C  
ATOM     42  HA  THR     4     -16.708  38.901 -28.861  1.00  0.00           H  
ATOM     43  CB  THR     4     -15.332  39.516 -30.250  1.00  0.00           C  
ATOM     44  HB  THR     4     -15.577  40.499 -29.847  1.00  0.00           H  
ATOM     45  CG2 THR     4     -14.013  38.934 -29.619  1.00  0.00           C  
ATOM     46 HG21 THR     4     -14.141  37.876 -29.391  1.00  0.00           H  
ATOM     47 HG22 THR     4     -13.121  38.977 -30.244  1.00  0.00           H  
ATOM     48 HG23 THR     4     -13.770  39.435 -28.682  1.00  0.00           H  
ATOM     49  OG1 THR     4     -15.189  39.739 -31.635  1.00  0.00           O  
ATOM     50  HG1 THR     4     -15.020  38.953 -32.161  1.00  0.00           H  
ATOM     51  C   THR     4     -17.827  39.126 -30.712  1.00  0.00           C  
ATOM     52  O   THR     4     -18.658  39.921 -30.325  1.00  0.00           O  
ATOM     53  N   THR     5     -17.922  38.594 -31.944  1.00  0.00           N  
ATOM     54  H   THR     5     -17.109  38.100 -32.285  1.00  0.00           H  
ATOM     55  CA  THR     5     -19.067  38.734 -32.851  1.00  0.00           C  
ATOM     56  HA  THR     5     -19.205  39.808 -32.973  1.00  0.00           H  
ATOM     57  CB  THR     5     -18.682  38.301 -34.287  1.00  0.00           C  
ATOM     58  HB  THR     5     -18.362  37.262 -34.211  1.00  0.00           H  
ATOM     59  CG2 THR     5     -19.857  38.496 -35.266  1.00  0.00           C  
ATOM     60 HG21 THR     5     -20.334  39.450 -35.042  1.00  0.00           H  
ATOM     61 HG22 THR     5     -19.524  38.670 -36.289  1.00  0.00           H  
ATOM     62 HG23 THR     5     -20.575  37.676 -35.247  1.00  0.00           H  
ATOM     63  OG1 THR     5     -17.598  39.034 -34.739  1.00  0.00           O  
ATOM     64  HG1 THR     5     -16.904  38.631 -34.212  1.00  0.00           H  
ATOM     65  C   THR     5     -20.451  38.291 -32.435  1.00  0.00           C  
ATOM     66  O   THR     5     -20.432  37.135 -32.011  1.00  0.00           O  
ATOM     67  N   ALA     6     -21.579  39.097 -32.419  1.00  0.00           N  
ATOM     68  H   ALA     6     -21.473  40.078 -32.638  1.00  0.00           H  
ATOM     69  CA  ALA     6     -22.927  38.666 -32.022  1.00  0.00           C  
ATOM     70  HA  ALA     6     -22.792  37.875 -31.285  1.00  0.00           H  
ATOM     71  CB  ALA     6     -23.697  39.854 -31.357  1.00  0.00           C  
ATOM     72  HB1 ALA     6     -23.309  40.028 -30.354  1.00  0.00           H  
ATOM     73  HB2 ALA     6     -23.573  40.708 -32.023  1.00  0.00           H  
ATOM     74  HB3 ALA     6     -24.751  39.600 -31.240  1.00  0.00           H  
ATOM     75  C   ALA     6     -23.676  38.085 -33.266  1.00  0.00           C  
ATOM     76  O   ALA     6     -24.617  37.326 -33.143  1.00  0.00           O  
ATOM     77  N   ALA     7     -23.243  38.426 -34.523  1.00  0.00           N  
ATOM     78  H   ALA     7     -22.484  39.074 -34.677  1.00  0.00           H  
ATOM     79  CA  ALA     7     -23.830  37.928 -35.760  1.00  0.00           C  
ATOM     80  HA  ALA     7     -24.905  38.104 -35.717  1.00  0.00           H  
ATOM     81  CB  ALA     7     -23.169  38.679 -36.926  1.00  0.00           C  
ATOM     82  HB1 ALA     7     -22.124  38.402 -37.067  1.00  0.00           H  
ATOM     83  HB2 ALA     7     -23.758  38.522 -37.829  1.00  0.00           H  
ATOM     84  HB3 ALA     7     -23.411  39.701 -36.634  1.00  0.00           H  
ATOM     85  C   ALA     7     -23.559  36.434 -35.936  1.00  0.00           C  
ATOM     86  O   ALA     7     -22.463  35.990 -35.581  1.00  0.00           O  
ATOM     87  N   PRO     8     -24.540  35.760 -36.554  1.00  0.00           N  
ATOM     88  CD  PRO     8     -25.792  36.326 -37.004  1.00  0.00           C  
ATOM     89  HD2 PRO     8     -25.745  37.340 -37.400  1.00  0.00           H  
ATOM     90  HD3 PRO     8     -26.595  36.436 -36.275  1.00  0.00           H  
ATOM     91  CG  PRO     8     -26.278  35.274 -38.046  1.00  0.00           C  
ATOM     92  HG2 PRO     8     -25.975  35.542 -39.059  1.00  0.00           H  
ATOM     93  HG3 PRO     8     -27.367  35.235 -38.022  1.00  0.00           H  
ATOM     94  CB  PRO     8     -25.585  33.919 -37.605  1.00  0.00           C  
ATOM     95  HB2 PRO     8     -25.569  33.291 -38.495  1.00  0.00           H  
ATOM     96  HB3 PRO     8     -26.133  33.437 -36.796  1.00  0.00           H  
ATOM     97  CA  PRO     8     -24.218  34.412 -37.099  1.00  0.00           C  
ATOM     98  HA  PRO     8     -23.745  33.830 -36.307  1.00  0.00           H  
ATOM     99  C   PRO     8     -23.299  34.454 -38.322  1.00  0.00           C  
ATOM    100  O   PRO     8     -23.177  35.501 -38.959  1.00  0.00           O  
ATOM    101  N   ALA     9     -22.541  33.330 -38.540  1.00  0.00           N  
ATOM    102  H   ALA     9     -22.639  32.545 -37.913  1.00  0.00           H  
ATOM    103  CA  ALA     9     -21.502  33.198 -39.620  1.00  0.00           C  
ATOM    104  HA  ALA     9     -21.019  32.253 -39.372  1.00  0.00           H  
ATOM    105  CB  ALA     9     -22.084  33.025 -41.062  1.00  0.00           C  
ATOM    106  HB1 ALA     9     -21.890  33.941 -41.621  1.00  0.00           H  
ATOM    107  HB2 ALA     9     -21.512  32.314 -41.657  1.00  0.00           H  
ATOM    108  HB3 ALA     9     -23.143  32.800 -41.181  1.00  0.00           H  
ATOM    109  C   ALA     9     -20.376  34.326 -39.617  1.00  0.00           C  
ATOM    110  O   ALA     9     -19.756  34.564 -40.606  1.00  0.00           O  
ATOM    111  N   ASP    10     -20.267  34.946 -38.423  1.00  0.00           N  
ATOM    112  H   ASP    10     -20.880  34.600 -37.699  1.00  0.00           H  
ATOM    113  CA  ASP    10     -19.358  35.992 -38.081  1.00  0.00           C  
ATOM    114  HA  ASP    10     -19.715  36.183 -37.069  1.00  0.00           H  
ATOM    115  CB  ASP    10     -17.986  35.380 -37.823  1.00  0.00           C  
ATOM    116  HB2 ASP    10     -17.536  34.972 -38.729  1.00  0.00           H  
ATOM    117  HB3 ASP    10     -17.379  36.073 -37.240  1.00  0.00           H  
ATOM    118  CG  ASP    10     -17.899  34.170 -36.897  1.00  0.00           C  
ATOM    119  OD1 ASP    10     -16.910  33.393 -37.085  1.00  0.00           O  
ATOM    120  OD2 ASP    10     -18.704  33.898 -36.021  1.00  0.00           O  
ATOM    121  C   ASP    10     -19.493  37.255 -38.970  1.00  0.00           C  
ATOM    122  O   ASP    10     -18.777  38.246 -38.903  1.00  0.00           O  
ATOM    123  N   ALA    11     -20.486  37.293 -39.873  1.00  0.00           N  
ATOM    124  H   ALA    11     -21.162  36.542 -39.876  1.00  0.00           H  
ATOM    125  CA  ALA    11     -20.727  38.304 -40.954  1.00  0.00           C  
ATOM    126  HA  ALA    11     -19.798  38.491 -41.492  1.00  0.00           H  
ATOM    127  CB  ALA    11     -21.715  37.705 -41.972  1.00  0.00           C  
ATOM    128  HB1 ALA    11     -21.299  36.889 -42.564  1.00  0.00           H  
ATOM    129  HB2 ALA    11     -22.536  37.159 -41.509  1.00  0.00           H  
ATOM    130  HB3 ALA    11     -22.108  38.456 -42.657  1.00  0.00           H  
ATOM    131  C   ALA    11     -21.261  39.651 -40.334  1.00  0.00           C  
ATOM    132  O   ALA    11     -21.643  39.745 -39.219  1.00  0.00           O  
ATOM    133  N   LYS    12     -21.332  40.719 -41.146  1.00  0.00           N  
ATOM    134  H   LYS    12     -20.837  40.547 -42.009  1.00  0.00           H  
ATOM    135  CA  LYS    12     -21.749  42.080 -40.817  1.00  0.00           C  
ATOM    136  HA  LYS    12     -20.932  42.418 -40.179  1.00  0.00           H  
ATOM    137  CB  LYS    12     -21.651  42.996 -42.020  1.00  0.00           C  
ATOM    138  HB2 LYS    12     -22.203  42.584 -42.865  1.00  0.00           H  
ATOM    139  HB3 LYS    12     -22.270  43.888 -41.922  1.00  0.00           H  
ATOM    140  CG  LYS    12     -20.206  43.450 -42.307  1.00  0.00           C  
ATOM    141  HG2 LYS    12     -19.930  43.946 -41.376  1.00  0.00           H  
ATOM    142  HG3 LYS    12     -19.490  42.633 -42.397  1.00  0.00           H  
ATOM    143  CD  LYS    12     -20.026  44.351 -43.495  1.00  0.00           C  
ATOM    144  HD2 LYS    12     -20.191  43.700 -44.354  1.00  0.00           H  
ATOM    145  HD3 LYS    12     -20.784  45.132 -43.430  1.00  0.00           H  
ATOM    146  CE  LYS    12     -18.581  44.918 -43.704  1.00  0.00           C  
ATOM    147  HE2 LYS    12     -17.999  44.996 -42.785  1.00  0.00           H  
ATOM    148  HE3 LYS    12     -18.213  44.105 -44.328  1.00  0.00           H  
ATOM    149  NZ  LYS    12     -18.693  46.181 -44.381  1.00  0.00           N  
ATOM    150  HZ1 LYS    12     -18.808  46.882 -43.663  1.00  0.00           H  
ATOM    151  HZ2 LYS    12     -17.843  46.467 -44.845  1.00  0.00           H  
ATOM    152  HZ3 LYS    12     -19.508  46.266 -44.973  1.00  0.00           H  
ATOM    153  C   LYS    12     -23.041  42.141 -40.039  1.00  0.00           C  
ATOM    154  O   LYS    12     -23.941  41.345 -40.394  1.00  0.00           O  
ATOM    155  N   PRO    13     -23.189  43.043 -39.071  1.00  0.00           N  
ATOM    156  CD  PRO    13     -22.274  44.227 -38.788  1.00  0.00           C  
ATOM    157  HD2 PRO    13     -22.104  44.791 -39.706  1.00  0.00           H  
ATOM    158  HD3 PRO    13     -21.368  43.890 -38.284  1.00  0.00           H  
ATOM    159  CG  PRO    13     -23.116  45.066 -37.837  1.00  0.00           C  
ATOM    160  HG2 PRO    13     -23.674  45.666 -38.556  1.00  0.00           H  
ATOM    161  HG3 PRO    13     -22.508  45.729 -37.221  1.00  0.00           H  
ATOM    162  CB  PRO    13     -23.989  44.053 -37.064  1.00  0.00           C  
ATOM    163  HB2 PRO    13     -24.886  44.537 -36.679  1.00  0.00           H  
ATOM    164  HB3 PRO    13     -23.503  43.673 -36.165  1.00  0.00           H  
ATOM    165  CA  PRO    13     -24.228  42.945 -38.088  1.00  0.00           C  
ATOM    166  HA  PRO    13     -24.089  42.027 -37.516  1.00  0.00           H  
ATOM    167  C   PRO    13     -25.574  43.204 -38.808  1.00  0.00           C  
ATOM    168  O   PRO    13     -25.768  44.268 -39.474  1.00  0.00           O  
ATOM    169  N   MET    14     -26.506  42.276 -38.545  1.00  0.00           N  
ATOM    170  H   MET    14     -26.216  41.449 -38.043  1.00  0.00           H  
ATOM    171  CA  MET    14     -27.887  42.357 -39.088  1.00  0.00           C  
ATOM    172  HA  MET    14     -27.980  43.030 -39.941  1.00  0.00           H  
ATOM    173  CB  MET    14     -28.275  41.027 -39.692  1.00  0.00           C  
ATOM    174  HB2 MET    14     -29.241  41.091 -40.193  1.00  0.00           H  
ATOM    175  HB3 MET    14     -27.626  40.803 -40.539  1.00  0.00           H  
ATOM    176  CG  MET    14     -28.176  39.774 -38.888  1.00  0.00           C  
ATOM    177  HG2 MET    14     -27.293  39.650 -38.260  1.00  0.00           H  
ATOM    178  HG3 MET    14     -28.178  38.977 -39.630  1.00  0.00           H  
ATOM    179  SD  MET    14     -29.550  39.571 -37.760  1.00  0.00           S  
ATOM    180  CE  MET    14     -29.251  37.895 -37.375  1.00  0.00           C  
ATOM    181  HE1 MET    14     -29.556  37.195 -38.153  1.00  0.00           H  
ATOM    182  HE2 MET    14     -28.216  37.665 -37.125  1.00  0.00           H  
ATOM    183  HE3 MET    14     -29.883  37.552 -36.555  1.00  0.00           H  
ATOM    184  C   MET    14     -28.954  42.733 -38.069  1.00  0.00           C  
ATOM    185  O   MET    14     -30.014  43.241 -38.398  1.00  0.00           O  
ATOM    186  N   MET    15     -28.725  42.523 -36.754  1.00  0.00           N  
ATOM    187  H   MET    15     -27.917  41.963 -36.524  1.00  0.00           H  
ATOM    188  CA  MET    15     -29.469  43.003 -35.579  1.00  0.00           C  
ATOM    189  HA  MET    15     -28.978  42.588 -34.699  1.00  0.00           H  
ATOM    190  CB  MET    15     -29.130  44.438 -35.326  1.00  0.00           C  
ATOM    191  HB2 MET    15     -29.666  45.048 -36.053  1.00  0.00           H  
ATOM    192  HB3 MET    15     -29.471  44.769 -34.344  1.00  0.00           H  
ATOM    193  CG  MET    15     -27.677  44.806 -35.455  1.00  0.00           C  
ATOM    194  HG2 MET    15     -27.073  44.169 -34.808  1.00  0.00           H  
ATOM    195  HG3 MET    15     -27.369  44.635 -36.486  1.00  0.00           H  
ATOM    196  SD  MET    15     -27.230  46.561 -35.136  1.00  0.00           S  
ATOM    197  CE  MET    15     -27.261  46.657 -33.314  1.00  0.00           C  
ATOM    198  HE1 MET    15     -26.382  46.177 -32.884  1.00  0.00           H  
ATOM    199  HE2 MET    15     -27.050  47.713 -33.146  1.00  0.00           H  
ATOM    200  HE3 MET    15     -28.251  46.423 -32.922  1.00  0.00           H  
ATOM    201  C   MET    15     -30.977  42.745 -35.597  1.00  0.00           C  
ATOM    202  O   MET    15     -31.765  43.515 -34.987  1.00  0.00           O  
ATOM    203  N   HIE    16     -31.508  41.720 -36.357  1.00  0.00           N  
ATOM    204  H   HIE    16     -30.809  41.241 -36.907  1.00  0.00           H  
ATOM    205  CA  HIE    16     -32.918  41.640 -36.779  1.00  0.00           C  
ATOM    206  HA  HIE    16     -33.266  42.609 -37.136  1.00  0.00           H  
ATOM    207  CB  HIE    16     -33.092  40.635 -37.973  1.00  0.00           C  
ATOM    208  HB2 HIE    16     -32.408  40.965 -38.755  1.00  0.00           H  
ATOM    209  HB3 HIE    16     -32.595  39.699 -37.716  1.00  0.00           H  
ATOM    210  CG  HIE    16     -34.519  40.520 -38.409  1.00  0.00           C  
ATOM    211  ND1 HIE    16     -35.318  41.510 -38.994  1.00  0.00           N  
ATOM    212  CE1 HIE    16     -36.496  40.995 -39.172  1.00  0.00           C  
ATOM    213  HE1 HIE    16     -37.442  41.365 -39.539  1.00  0.00           H  
ATOM    214  NE2 HIE    16     -36.457  39.749 -38.774  1.00  0.00           N  
ATOM    215  HE2 HIE    16     -37.330  39.255 -38.653  1.00  0.00           H  
ATOM    216  CD2 HIE    16     -35.212  39.412 -38.228  1.00  0.00           C  
ATOM    217  HD2 HIE    16     -34.880  38.494 -37.766  1.00  0.00           H  
ATOM    218  C   HIE    16     -33.886  41.224 -35.577  1.00  0.00           C  
ATOM    219  O   HIE    16     -35.016  41.621 -35.501  1.00  0.00           O  
ATOM    220  N   HIE    17     -33.472  40.399 -34.671  1.00  0.00           N  
ATOM    221  H   HIE    17     -32.511  40.114 -34.802  1.00  0.00           H  
ATOM    222  CA  HIE    17     -34.204  39.992 -33.437  1.00  0.00           C  
ATOM    223  HA  HIE    17     -35.254  39.800 -33.657  1.00  0.00           H  
ATOM    224  CB  HIE    17     -33.776  38.635 -32.945  1.00  0.00           C  
ATOM    225  HB2 HIE    17     -32.743  38.713 -32.605  1.00  0.00           H  
ATOM    226  HB3 HIE    17     -34.400  38.342 -32.101  1.00  0.00           H  
ATOM    227  CG  HIE    17     -33.866  37.572 -33.983  1.00  0.00           C  
ATOM    228  ND1 HIE    17     -35.053  37.182 -34.643  1.00  0.00           N  
ATOM    229  CE1 HIE    17     -34.712  36.466 -35.723  1.00  0.00           C  
ATOM    230  HE1 HIE    17     -35.430  36.101 -36.443  1.00  0.00           H  
ATOM    231  NE2 HIE    17     -33.382  36.520 -35.805  1.00  0.00           N  
ATOM    232  HE2 HIE    17     -32.783  36.310 -36.590  1.00  0.00           H  
ATOM    233  CD2 HIE    17     -32.857  37.145 -34.735  1.00  0.00           C  
ATOM    234  HD2 HIE    17     -31.806  37.315 -34.551  1.00  0.00           H  
ATOM    235  C   HIE    17     -34.026  41.130 -32.378  1.00  0.00           C  
ATOM    236  O   HIE    17     -33.162  42.005 -32.526  1.00  0.00           O  
ATOM    237  N   LYS    18     -34.945  41.103 -31.376  1.00  0.00           N  
ATOM    238  H   LYS    18     -35.663  40.396 -31.436  1.00  0.00           H  
ATOM    239  CA  LYS    18     -34.960  42.083 -30.244  1.00  0.00           C  
ATOM    240  HA  LYS    18     -35.140  43.098 -30.601  1.00  0.00           H  
ATOM    241  CB  LYS    18     -36.108  41.735 -29.193  1.00  0.00           C  
ATOM    242  HB2 LYS    18     -36.071  40.648 -29.117  1.00  0.00           H  
ATOM    243  HB3 LYS    18     -35.811  42.155 -28.232  1.00  0.00           H  
ATOM    244  CG  LYS    18     -37.556  42.184 -29.485  1.00  0.00           C  
ATOM    245  HG2 LYS    18     -37.672  43.256 -29.647  1.00  0.00           H  
ATOM    246  HG3 LYS    18     -37.911  41.695 -30.392  1.00  0.00           H  
ATOM    247  CD  LYS    18     -38.550  41.716 -28.422  1.00  0.00           C  
ATOM    248  HD2 LYS    18     -38.300  42.402 -27.613  1.00  0.00           H  
ATOM    249  HD3 LYS    18     -39.579  41.915 -28.722  1.00  0.00           H  
ATOM    250  CE  LYS    18     -38.486  40.304 -27.888  1.00  0.00           C  
ATOM    251  HE2 LYS    18     -37.476  40.004 -27.610  1.00  0.00           H  
ATOM    252  HE3 LYS    18     -39.194  40.202 -27.066  1.00  0.00           H  
ATOM    253  NZ  LYS    18     -38.927  39.362 -28.899  1.00  0.00           N  
ATOM    254  HZ1 LYS    18     -38.390  39.456 -29.750  1.00  0.00           H  
ATOM    255  HZ2 LYS    18     -38.839  38.421 -28.545  1.00  0.00           H  
ATOM    256  HZ3 LYS    18     -39.860  39.599 -29.204  1.00  0.00           H  
ATOM    257  C   LYS    18     -33.567  42.264 -29.589  1.00  0.00           C  
ATOM    258  O   LYS    18     -32.836  41.364 -29.507  1.00  0.00           O  
ATOM    259  N   GLY    19     -33.214  43.518 -28.941  1.00  0.00           N  
ATOM    260  H   GLY    19     -33.909  44.250 -28.967  1.00  0.00           H  
ATOM    261  CA  GLY    19     -31.745  43.824 -28.675  1.00  0.00           C  
ATOM    262  HA2 GLY    19     -31.629  44.886 -28.456  1.00  0.00           H  
ATOM    263  HA3 GLY    19     -31.426  43.209 -27.834  1.00  0.00           H  
ATOM    264  C   GLY    19     -30.876  43.524 -29.898  1.00  0.00           C  
ATOM    265  O   GLY    19     -31.247  43.501 -31.034  1.00  0.00           O  
ATOM    266  N   LYS    20     -29.554  43.212 -29.616  1.00  0.00           N  
ATOM    267  H   LYS    20     -29.225  43.394 -28.679  1.00  0.00           H  
ATOM    268  CA  LYS    20     -28.487  42.883 -30.602  1.00  0.00           C  
ATOM    269  HA  LYS    20     -29.006  42.618 -31.523  1.00  0.00           H  
ATOM    270  CB  LYS    20     -27.580  44.068 -30.825  1.00  0.00           C  
ATOM    271  HB2 LYS    20     -26.978  44.033 -31.733  1.00  0.00           H  
ATOM    272  HB3 LYS    20     -28.268  44.897 -30.994  1.00  0.00           H  
ATOM    273  CG  LYS    20     -26.666  44.435 -29.711  1.00  0.00           C  
ATOM    274  HG2 LYS    20     -27.252  44.655 -28.819  1.00  0.00           H  
ATOM    275  HG3 LYS    20     -26.116  43.549 -29.393  1.00  0.00           H  
ATOM    276  CD  LYS    20     -25.744  45.581 -29.997  1.00  0.00           C  
ATOM    277  HD2 LYS    20     -25.400  45.382 -31.013  1.00  0.00           H  
ATOM    278  HD3 LYS    20     -26.298  46.505 -30.158  1.00  0.00           H  
ATOM    279  CE  LYS    20     -24.705  45.925 -29.012  1.00  0.00           C  
ATOM    280  HE2 LYS    20     -25.078  46.040 -27.995  1.00  0.00           H  
ATOM    281  HE3 LYS    20     -24.029  45.087 -28.843  1.00  0.00           H  
ATOM    282  NZ  LYS    20     -23.934  47.136 -29.458  1.00  0.00           N  
ATOM    283  HZ1 LYS    20     -23.013  47.161 -29.044  1.00  0.00           H  
ATOM    284  HZ2 LYS    20     -23.769  47.095 -30.453  1.00  0.00           H  
ATOM    285  HZ3 LYS    20     -24.461  47.967 -29.228  1.00  0.00           H  
ATOM    286  C   LYS    20     -27.519  41.727 -30.188  1.00  0.00           C  
ATOM    287  O   LYS    20     -27.045  41.176 -31.165  1.00  0.00           O  
ATOM    288  N   PHE    21     -27.270  41.367 -28.939  1.00  0.00           N  
ATOM    289  H   PHE    21     -27.820  41.783 -28.202  1.00  0.00           H  
ATOM    290  CA  PHE    21     -26.399  40.253 -28.522  1.00  0.00           C  
ATOM    291  HA  PHE    21     -25.470  40.329 -29.088  1.00  0.00           H  
ATOM    292  CB  PHE    21     -26.006  40.485 -27.077  1.00  0.00           C  
ATOM    293  HB2 PHE    21     -26.818  40.695 -26.381  1.00  0.00           H  
ATOM    294  HB3 PHE    21     -25.450  39.608 -26.747  1.00  0.00           H  
ATOM    295  CG  PHE    21     -25.058  41.674 -26.895  1.00  0.00           C  
ATOM    296  CD1 PHE    21     -23.839  41.749 -27.629  1.00  0.00           C  
ATOM    297  HD1 PHE    21     -23.570  40.869 -28.194  1.00  0.00           H  
ATOM    298  CE1 PHE    21     -22.995  42.853 -27.565  1.00  0.00           C  
ATOM    299  HE1 PHE    21     -22.128  42.916 -28.206  1.00  0.00           H  
ATOM    300  CZ  PHE    21     -23.328  43.957 -26.759  1.00  0.00           C  
ATOM    301  HZ  PHE    21     -22.698  44.834 -26.775  1.00  0.00           H  
ATOM    302  CE2 PHE    21     -24.591  43.985 -26.057  1.00  0.00           C  
ATOM    303  HE2 PHE    21     -24.924  44.882 -25.554  1.00  0.00           H  
ATOM    304  CD2 PHE    21     -25.461  42.799 -26.090  1.00  0.00           C  
ATOM    305  HD2 PHE    21     -26.442  42.777 -25.640  1.00  0.00           H  
ATOM    306  C   PHE    21     -26.907  38.784 -28.652  1.00  0.00           C  
ATOM    307  O   PHE    21     -28.148  38.560 -28.568  1.00  0.00           O  
ATOM    308  N   GLY    22     -26.036  37.760 -28.811  1.00  0.00           N  
ATOM    309  H   GLY    22     -25.080  38.077 -28.890  1.00  0.00           H  
ATOM    310  CA  GLY    22     -26.409  36.355 -29.014  1.00  0.00           C  
ATOM    311  HA2 GLY    22     -27.357  36.423 -29.548  1.00  0.00           H  
ATOM    312  HA3 GLY    22     -25.620  35.988 -29.671  1.00  0.00           H  
ATOM    313  C   GLY    22     -26.486  35.431 -27.785  1.00  0.00           C  
ATOM    314  O   GLY    22     -26.548  35.838 -26.667  1.00  0.00           O  
ATOM    315  N   PRO    23     -26.535  34.140 -28.024  1.00  0.00           N  
ATOM    316  CD  PRO    23     -26.396  33.515 -29.295  1.00  0.00           C  
ATOM    317  HD2 PRO    23     -25.398  33.676 -29.704  1.00  0.00           H  
ATOM    318  HD3 PRO    23     -27.126  33.821 -30.044  1.00  0.00           H  
ATOM    319  CG  PRO    23     -26.666  32.067 -29.029  1.00  0.00           C  
ATOM    320  HG2 PRO    23     -25.919  31.392 -29.445  1.00  0.00           H  
ATOM    321  HG3 PRO    23     -27.570  31.874 -29.608  1.00  0.00           H  
ATOM    322  CB  PRO    23     -26.854  31.818 -27.510  1.00  0.00           C  
ATOM    323  HB2 PRO    23     -26.091  31.086 -27.246  1.00  0.00           H  
ATOM    324  HB3 PRO    23     -27.850  31.491 -27.210  1.00  0.00           H  
ATOM    325  CA  PRO    23     -26.403  33.181 -26.973  1.00  0.00           C  
ATOM    326  HA  PRO    23     -27.068  33.438 -26.148  1.00  0.00           H  
ATOM    327  C   PRO    23     -25.047  33.084 -26.292  1.00  0.00           C  
ATOM    328  O   PRO    23     -24.071  33.495 -26.882  1.00  0.00           O  
ATOM    329  N   HIE    24     -24.955  32.489 -25.062  1.00  0.00           N  
ATOM    330  H   HIE    24     -24.007  32.532 -24.716  1.00  0.00           H  
ATOM    331  CA  HIE    24     -26.046  32.005 -24.150  1.00  0.00           C  
ATOM    332  HA  HIE    24     -26.766  31.460 -24.760  1.00  0.00           H  
ATOM    333  CB  HIE    24     -25.440  31.045 -23.116  1.00  0.00           C  
ATOM    334  HB2 HIE    24     -25.016  30.160 -23.590  1.00  0.00           H  
ATOM    335  HB3 HIE    24     -24.675  31.654 -22.633  1.00  0.00           H  
ATOM    336  CG  HIE    24     -26.346  30.564 -22.042  1.00  0.00           C  
ATOM    337  ND1 HIE    24     -27.098  29.377 -22.096  1.00  0.00           N  
ATOM    338  CE1 HIE    24     -27.905  29.416 -21.045  1.00  0.00           C  
ATOM    339  HE1 HIE    24     -28.557  28.627 -20.700  1.00  0.00           H  
ATOM    340  NE2 HIE    24     -27.679  30.472 -20.345  1.00  0.00           N  
ATOM    341  HE2 HIE    24     -27.998  30.687 -19.411  1.00  0.00           H  
ATOM    342  CD2 HIE    24     -26.683  31.182 -20.917  1.00  0.00           C  
ATOM    343  HD2 HIE    24     -26.234  32.105 -20.580  1.00  0.00           H  
ATOM    344  C   HIE    24     -26.907  33.119 -23.528  1.00  0.00           C  
ATOM    345  O   HIE    24     -26.311  34.022 -22.951  1.00  0.00           O  
ATOM    346  N   GLN    25     -28.224  33.050 -23.640  1.00  0.00           N  
ATOM    347  H   GLN    25     -28.668  32.172 -23.867  1.00  0.00           H  
ATOM    348  CA  GLN    25     -29.015  34.313 -23.703  1.00  0.00           C  
ATOM    349  HA  GLN    25     -28.468  35.018 -24.329  1.00  0.00           H  
ATOM    350  CB  GLN    25     -30.279  34.056 -24.440  1.00  0.00           C  
ATOM    351  HB2 GLN    25     -30.863  33.231 -24.033  1.00  0.00           H  
ATOM    352  HB3 GLN    25     -30.881  34.953 -24.296  1.00  0.00           H  
ATOM    353  CG  GLN    25     -30.114  33.656 -25.887  1.00  0.00           C  
ATOM    354  HG2 GLN    25     -29.287  32.956 -26.008  1.00  0.00           H  
ATOM    355  HG3 GLN    25     -31.030  33.142 -26.178  1.00  0.00           H  
ATOM    356  CD  GLN    25     -29.984  34.931 -26.808  1.00  0.00           C  
ATOM    357  OE1 GLN    25     -29.558  36.020 -26.404  1.00  0.00           O  
ATOM    358  NE2 GLN    25     -30.224  34.691 -28.086  1.00  0.00           N  
ATOM    359 HE21 GLN    25     -30.408  35.457 -28.719  1.00  0.00           H  
ATOM    360 HE22 GLN    25     -30.430  33.765 -28.433  1.00  0.00           H  
ATOM    361  C   GLN    25     -29.182  34.868 -22.305  1.00  0.00           C  
ATOM    362  O   GLN    25     -30.293  34.750 -21.694  1.00  0.00           O  
ATOM    363  N   ARG    26     -28.189  35.663 -21.782  1.00  0.00           N  
ATOM    364  H   ARG    26     -27.303  35.742 -22.261  1.00  0.00           H  
ATOM    365  CA  ARG    26     -28.373  36.355 -20.494  1.00  0.00           C  
ATOM    366  HA  ARG    26     -29.402  36.660 -20.300  1.00  0.00           H  
ATOM    367  CB  ARG    26     -27.983  35.375 -19.405  1.00  0.00           C  
ATOM    368  HB2 ARG    26     -28.398  34.379 -19.560  1.00  0.00           H  
ATOM    369  HB3 ARG    26     -26.898  35.319 -19.323  1.00  0.00           H  
ATOM    370  CG  ARG    26     -28.484  35.902 -18.020  1.00  0.00           C  
ATOM    371  HG2 ARG    26     -28.536  36.982 -17.881  1.00  0.00           H  
ATOM    372  HG3 ARG    26     -29.515  35.562 -17.921  1.00  0.00           H  
ATOM    373  CD  ARG    26     -27.711  35.240 -16.886  1.00  0.00           C  
ATOM    374  HD2 ARG    26     -27.799  34.168 -17.062  1.00  0.00           H  
ATOM    375  HD3 ARG    26     -26.644  35.459 -16.900  1.00  0.00           H  
ATOM    376  NE  ARG    26     -28.347  35.509 -15.621  1.00  0.00           N  
ATOM    377  HE  ARG    26     -28.735  34.714 -15.136  1.00  0.00           H  
ATOM    378  CZ  ARG    26     -28.489  36.623 -14.953  1.00  0.00           C  
ATOM    379  NH1 ARG    26     -27.866  37.731 -15.290  1.00  0.00           N  
ATOM    380 HH11 ARG    26     -27.501  37.802 -16.230  1.00  0.00           H  
ATOM    381 HH12 ARG    26     -28.203  38.621 -14.953  1.00  0.00           H  
ATOM    382  NH2 ARG    26     -29.175  36.656 -13.894  1.00  0.00           N  
ATOM    383 HH21 ARG    26     -29.431  35.799 -13.424  1.00  0.00           H  
ATOM    384 HH22 ARG    26     -29.313  37.562 -13.470  1.00  0.00           H  
ATOM    385  C   ARG    26     -27.561  37.595 -20.386  1.00  0.00           C  
ATOM    386  O   ARG    26     -26.462  37.440 -20.940  1.00  0.00           O  
ATOM    387  N   MET    27     -27.971  38.746 -19.747  1.00  0.00           N  
ATOM    388  H   MET    27     -28.866  38.678 -19.284  1.00  0.00           H  
ATOM    389  CA  MET    27     -27.119  39.889 -19.435  1.00  0.00           C  
ATOM    390  HA  MET    27     -26.503  40.290 -20.240  1.00  0.00           H  
ATOM    391  CB  MET    27     -27.981  41.123 -18.886  1.00  0.00           C  
ATOM    392  HB2 MET    27     -28.540  40.836 -17.996  1.00  0.00           H  
ATOM    393  HB3 MET    27     -27.464  42.078 -18.791  1.00  0.00           H  
ATOM    394  CG  MET    27     -29.057  41.610 -19.857  1.00  0.00           C  
ATOM    395  HG2 MET    27     -28.738  42.015 -20.817  1.00  0.00           H  
ATOM    396  HG3 MET    27     -29.810  40.838 -20.018  1.00  0.00           H  
ATOM    397  SD  MET    27     -30.074  42.943 -19.265  1.00  0.00           S  
ATOM    398  CE  MET    27     -31.280  43.174 -20.653  1.00  0.00           C  
ATOM    399  HE1 MET    27     -32.274  43.108 -20.211  1.00  0.00           H  
ATOM    400  HE2 MET    27     -31.212  44.137 -21.159  1.00  0.00           H  
ATOM    401  HE3 MET    27     -31.377  42.381 -21.394  1.00  0.00           H  
ATOM    402  C   MET    27     -26.116  39.506 -18.377  1.00  0.00           C  
ATOM    403  O   MET    27     -26.451  38.619 -17.576  1.00  0.00           O  
ATOM    404  N   MET    28     -25.029  40.206 -18.324  1.00  0.00           N  
ATOM    405  H   MET    28     -25.014  40.847 -19.105  1.00  0.00           H  
ATOM    406  CA  MET    28     -24.104  40.510 -17.180  1.00  0.00           C  
ATOM    407  HA  MET    28     -24.117  39.785 -16.365  1.00  0.00           H  
ATOM    408  CB  MET    28     -22.713  40.330 -17.762  1.00  0.00           C  
ATOM    409  HB2 MET    28     -22.570  39.315 -18.133  1.00  0.00           H  
ATOM    410  HB3 MET    28     -22.554  41.078 -18.539  1.00  0.00           H  
ATOM    411  CG  MET    28     -21.538  40.279 -16.747  1.00  0.00           C  
ATOM    412  HG2 MET    28     -20.659  40.033 -17.343  1.00  0.00           H  
ATOM    413  HG3 MET    28     -21.470  41.345 -16.530  1.00  0.00           H  
ATOM    414  SD  MET    28     -21.721  39.151 -15.361  1.00  0.00           S  
ATOM    415  CE  MET    28     -22.000  37.548 -16.053  1.00  0.00           C  
ATOM    416  HE1 MET    28     -22.894  37.459 -16.670  1.00  0.00           H  
ATOM    417  HE2 MET    28     -21.182  37.361 -16.749  1.00  0.00           H  
ATOM    418  HE3 MET    28     -21.939  36.816 -15.247  1.00  0.00           H  
ATOM    419  C   MET    28     -24.372  41.791 -16.413  1.00  0.00           C  
ATOM    420  O   MET    28     -25.033  42.642 -16.973  1.00  0.00           O  
ATOM    421  N   PHE    29     -23.794  41.910 -15.194  1.00  0.00           N  
ATOM    422  H   PHE    29     -23.321  41.121 -14.777  1.00  0.00           H  
ATOM    423  CA  PHE    29     -24.089  43.060 -14.256  1.00  0.00           C  
ATOM    424  HA  PHE    29     -25.145  43.063 -13.986  1.00  0.00           H  
ATOM    425  CB  PHE    29     -23.391  43.000 -12.970  1.00  0.00           C  
ATOM    426  HB2 PHE    29     -22.432  43.511 -13.048  1.00  0.00           H  
ATOM    427  HB3 PHE    29     -23.944  43.660 -12.302  1.00  0.00           H  
ATOM    428  CG  PHE    29     -23.288  41.611 -12.318  1.00  0.00           C  
ATOM    429  CD1 PHE    29     -24.397  41.071 -11.614  1.00  0.00           C  
ATOM    430  HD1 PHE    29     -25.251  41.717 -11.477  1.00  0.00           H  
ATOM    431  CE1 PHE    29     -24.204  39.918 -10.858  1.00  0.00           C  
ATOM    432  HE1 PHE    29     -25.018  39.407 -10.363  1.00  0.00           H  
ATOM    433  CZ  PHE    29     -23.001  39.104 -11.041  1.00  0.00           C  
ATOM    434  HZ  PHE    29     -22.944  38.122 -10.594  1.00  0.00           H  
ATOM    435  CE2 PHE    29     -21.984  39.633 -11.860  1.00  0.00           C  
ATOM    436  HE2 PHE    29     -21.001  39.187 -11.840  1.00  0.00           H  
ATOM    437  CD2 PHE    29     -22.177  40.861 -12.473  1.00  0.00           C  
ATOM    438  HD2 PHE    29     -21.286  41.160 -13.004  1.00  0.00           H  
ATOM    439  C   PHE    29     -23.842  44.363 -14.944  1.00  0.00           C  
ATOM    440  O   PHE    29     -22.767  44.530 -15.571  1.00  0.00           O  
ATOM    441  N   LYS    30     -24.791  45.291 -14.769  1.00  0.00           N  
ATOM    442  H   LYS    30     -25.367  45.139 -13.954  1.00  0.00           H  
ATOM    443  CA  LYS    30     -24.766  46.530 -15.568  1.00  0.00           C  
ATOM    444  HA  LYS    30     -24.478  46.182 -16.559  1.00  0.00           H  
ATOM    445  CB  LYS    30     -26.180  47.141 -15.825  1.00  0.00           C  
ATOM    446  HB2 LYS    30     -26.016  47.849 -16.637  1.00  0.00           H  
ATOM    447  HB3 LYS    30     -26.812  46.330 -16.188  1.00  0.00           H  
ATOM    448  CG  LYS    30     -26.857  47.872 -14.625  1.00  0.00           C  
ATOM    449  HG2 LYS    30     -26.960  47.115 -13.848  1.00  0.00           H  
ATOM    450  HG3 LYS    30     -26.245  48.664 -14.194  1.00  0.00           H  
ATOM    451  CD  LYS    30     -28.269  48.391 -15.121  1.00  0.00           C  
ATOM    452  HD2 LYS    30     -28.128  49.202 -15.836  1.00  0.00           H  
ATOM    453  HD3 LYS    30     -28.768  47.521 -15.549  1.00  0.00           H  
ATOM    454  CE  LYS    30     -29.214  48.814 -14.029  1.00  0.00           C  
ATOM    455  HE2 LYS    30     -28.846  49.732 -13.570  1.00  0.00           H  
ATOM    456  HE3 LYS    30     -30.206  48.912 -14.471  1.00  0.00           H  
ATOM    457  NZ  LYS    30     -29.293  47.795 -13.016  1.00  0.00           N  
ATOM    458  HZ1 LYS    30     -29.476  46.890 -13.425  1.00  0.00           H  
ATOM    459  HZ2 LYS    30     -28.440  47.703 -12.483  1.00  0.00           H  
ATOM    460  HZ3 LYS    30     -30.042  47.935 -12.352  1.00  0.00           H  
ATOM    461  C   LYS    30     -23.625  47.538 -15.123  1.00  0.00           C  
ATOM    462  O   LYS    30     -23.127  48.398 -15.869  1.00  0.00           O  
ATOM    463  N   ASP    31     -23.247  47.456 -13.827  1.00  0.00           N  
ATOM    464  H   ASP    31     -23.777  46.805 -13.265  1.00  0.00           H  
ATOM    465  CA  ASP    31     -22.257  48.333 -13.194  1.00  0.00           C  
ATOM    466  HA  ASP    31     -22.507  49.370 -13.419  1.00  0.00           H  
ATOM    467  CB  ASP    31     -22.374  48.281 -11.625  1.00  0.00           C  
ATOM    468  HB2 ASP    31     -21.465  48.738 -11.235  1.00  0.00           H  
ATOM    469  HB3 ASP    31     -23.144  48.858 -11.114  1.00  0.00           H  
ATOM    470  CG  ASP    31     -22.430  46.815 -11.186  1.00  0.00           C  
ATOM    471  OD1 ASP    31     -21.392  46.283 -10.716  1.00  0.00           O  
ATOM    472  OD2 ASP    31     -23.479  46.122 -11.348  1.00  0.00           O  
ATOM    473  C   ASP    31     -20.787  48.119 -13.635  1.00  0.00           C  
ATOM    474  O   ASP    31     -19.971  48.990 -13.309  1.00  0.00           O  
ATOM    475  N   LEU    32     -20.506  46.983 -14.320  1.00  0.00           N  
ATOM    476  H   LEU    32     -21.177  46.252 -14.506  1.00  0.00           H  
ATOM    477  CA  LEU    32     -19.114  46.805 -14.837  1.00  0.00           C  
ATOM    478  HA  LEU    32     -18.392  47.157 -14.100  1.00  0.00           H  
ATOM    479  CB  LEU    32     -19.025  45.326 -15.186  1.00  0.00           C  
ATOM    480  HB2 LEU    32     -19.751  45.180 -15.985  1.00  0.00           H  
ATOM    481  HB3 LEU    32     -18.048  45.149 -15.635  1.00  0.00           H  
ATOM    482  CG  LEU    32     -19.301  44.294 -14.054  1.00  0.00           C  
ATOM    483  HG  LEU    32     -20.269  44.456 -13.581  1.00  0.00           H  
ATOM    484  CD1 LEU    32     -19.332  42.811 -14.479  1.00  0.00           C  
ATOM    485 HD11 LEU    32     -19.491  42.205 -13.587  1.00  0.00           H  
ATOM    486 HD12 LEU    32     -20.169  42.692 -15.166  1.00  0.00           H  
ATOM    487 HD13 LEU    32     -18.368  42.639 -14.959  1.00  0.00           H  
ATOM    488  CD2 LEU    32     -18.205  44.345 -12.903  1.00  0.00           C  
ATOM    489 HD21 LEU    32     -17.205  44.239 -13.323  1.00  0.00           H  
ATOM    490 HD22 LEU    32     -18.244  45.338 -12.455  1.00  0.00           H  
ATOM    491 HD23 LEU    32     -18.480  43.561 -12.197  1.00  0.00           H  
ATOM    492  C   LEU    32     -18.837  47.618 -16.079  1.00  0.00           C  
ATOM    493  O   LEU    32     -17.708  47.703 -16.349  1.00  0.00           O  
ATOM    494  N   ASN    33     -19.781  48.373 -16.681  1.00  0.00           N  
ATOM    495  H   ASN    33     -20.704  48.443 -16.276  1.00  0.00           H  
ATOM    496  CA  ASN    33     -19.662  49.146 -17.923  1.00  0.00           C  
ATOM    497  HA  ASN    33     -20.659  49.363 -18.307  1.00  0.00           H  
ATOM    498  CB  ASN    33     -19.250  50.600 -17.559  1.00  0.00           C  
ATOM    499  HB2 ASN    33     -19.825  51.030 -16.739  1.00  0.00           H  
ATOM    500  HB3 ASN    33     -18.175  50.624 -17.380  1.00  0.00           H  
ATOM    501  CG  ASN    33     -19.561  51.588 -18.657  1.00  0.00           C  
ATOM    502  OD1 ASN    33     -20.138  51.289 -19.685  1.00  0.00           O  
ATOM    503  ND2 ASN    33     -19.353  52.837 -18.387  1.00  0.00           N  
ATOM    504 HD21 ASN    33     -19.565  53.561 -19.059  1.00  0.00           H  
ATOM    505 HD22 ASN    33     -19.009  53.108 -17.477  1.00  0.00           H  
ATOM    506  C   ASN    33     -18.824  48.467 -18.999  1.00  0.00           C  
ATOM    507  O   ASN    33     -17.879  49.105 -19.409  1.00  0.00           O  
ATOM    508  N   LEU    34     -19.093  47.200 -19.314  1.00  0.00           N  
ATOM    509  H   LEU    34     -19.856  46.743 -18.834  1.00  0.00           H  
ATOM    510  CA  LEU    34     -18.303  46.512 -20.295  1.00  0.00           C  
ATOM    511  HA  LEU    34     -17.221  46.505 -20.164  1.00  0.00           H  
ATOM    512  CB  LEU    34     -18.838  44.997 -20.255  1.00  0.00           C  
ATOM    513  HB2 LEU    34     -19.909  45.086 -20.437  1.00  0.00           H  
ATOM    514  HB3 LEU    34     -18.355  44.551 -21.125  1.00  0.00           H  
ATOM    515  CG  LEU    34     -18.752  44.213 -18.888  1.00  0.00           C  
ATOM    516  HG  LEU    34     -18.958  44.881 -18.052  1.00  0.00           H  
ATOM    517  CD1 LEU    34     -19.749  43.036 -18.766  1.00  0.00           C  
ATOM    518 HD11 LEU    34     -19.456  42.135 -19.305  1.00  0.00           H  
ATOM    519 HD12 LEU    34     -19.791  42.748 -17.716  1.00  0.00           H  
ATOM    520 HD13 LEU    34     -20.795  43.232 -19.000  1.00  0.00           H  
ATOM    521  CD2 LEU    34     -17.411  43.601 -18.741  1.00  0.00           C  
ATOM    522 HD21 LEU    34     -17.345  42.695 -19.342  1.00  0.00           H  
ATOM    523 HD22 LEU    34     -16.669  44.342 -19.041  1.00  0.00           H  
ATOM    524 HD23 LEU    34     -17.305  43.343 -17.687  1.00  0.00           H  
ATOM    525  C   LEU    34     -18.491  47.053 -21.729  1.00  0.00           C  
ATOM    526  O   LEU    34     -19.511  47.685 -22.150  1.00  0.00           O  
ATOM    527  N   THR    35     -17.578  46.751 -22.665  1.00  0.00           N  
ATOM    528  H   THR    35     -16.665  46.405 -22.408  1.00  0.00           H  
ATOM    529  CA  THR    35     -17.681  46.928 -24.106  1.00  0.00           C  
ATOM    530  HA  THR    35     -18.244  47.815 -24.397  1.00  0.00           H  
ATOM    531  CB  THR    35     -16.253  46.961 -24.668  1.00  0.00           C  
ATOM    532  HB  THR    35     -16.454  47.125 -25.726  1.00  0.00           H  
ATOM    533  CG2 THR    35     -15.389  48.082 -24.132  1.00  0.00           C  
ATOM    534 HG21 THR    35     -15.885  49.013 -24.406  1.00  0.00           H  
ATOM    535 HG22 THR    35     -15.144  47.970 -23.076  1.00  0.00           H  
ATOM    536 HG23 THR    35     -14.415  47.983 -24.611  1.00  0.00           H  
ATOM    537  OG1 THR    35     -15.573  45.772 -24.531  1.00  0.00           O  
ATOM    538  HG1 THR    35     -14.643  45.933 -24.702  1.00  0.00           H  
ATOM    539  C   THR    35     -18.557  45.847 -24.698  1.00  0.00           C  
ATOM    540  O   THR    35     -18.797  44.785 -24.159  1.00  0.00           O  
ATOM    541  N   ASP    36     -19.001  46.098 -25.947  1.00  0.00           N  
ATOM    542  H   ASP    36     -18.916  47.028 -26.330  1.00  0.00           H  
ATOM    543  CA  ASP    36     -19.714  45.165 -26.871  1.00  0.00           C  
ATOM    544  HA  ASP    36     -20.630  44.874 -26.356  1.00  0.00           H  
ATOM    545  CB  ASP    36     -20.057  45.869 -28.255  1.00  0.00           C  
ATOM    546  HB2 ASP    36     -19.125  46.148 -28.747  1.00  0.00           H  
ATOM    547  HB3 ASP    36     -20.656  45.147 -28.809  1.00  0.00           H  
ATOM    548  CG  ASP    36     -20.954  47.086 -28.187  1.00  0.00           C  
ATOM    549  OD1 ASP    36     -21.629  47.250 -27.141  1.00  0.00           O  
ATOM    550  OD2 ASP    36     -21.062  47.814 -29.205  1.00  0.00           O  
ATOM    551  C   ASP    36     -18.887  43.904 -27.095  1.00  0.00           C  
ATOM    552  O   ASP    36     -19.356  42.779 -26.849  1.00  0.00           O  
ATOM    553  N   ALA    37     -17.624  44.092 -27.361  1.00  0.00           N  
ATOM    554  H   ALA    37     -17.315  45.045 -27.483  1.00  0.00           H  
ATOM    555  CA  ALA    37     -16.612  42.995 -27.453  1.00  0.00           C  
ATOM    556  HA  ALA    37     -16.870  42.264 -28.219  1.00  0.00           H  
ATOM    557  CB  ALA    37     -15.221  43.587 -27.920  1.00  0.00           C  
ATOM    558  HB1 ALA    37     -14.972  44.526 -27.427  1.00  0.00           H  
ATOM    559  HB2 ALA    37     -14.559  42.749 -27.703  1.00  0.00           H  
ATOM    560  HB3 ALA    37     -15.075  43.800 -28.979  1.00  0.00           H  
ATOM    561  C   ALA    37     -16.557  42.123 -26.162  1.00  0.00           C  
ATOM    562  O   ALA    37     -16.340  40.914 -26.318  1.00  0.00           O  
ATOM    563  N   GLN    38     -16.654  42.731 -24.955  1.00  0.00           N  
ATOM    564  H   GLN    38     -16.562  43.737 -24.964  1.00  0.00           H  
ATOM    565  CA  GLN    38     -16.759  42.000 -23.687  1.00  0.00           C  
ATOM    566  HA  GLN    38     -15.955  41.279 -23.833  1.00  0.00           H  
ATOM    567  CB  GLN    38     -16.361  42.928 -22.573  1.00  0.00           C  
ATOM    568  HB2 GLN    38     -16.944  43.849 -22.575  1.00  0.00           H  
ATOM    569  HB3 GLN    38     -16.620  42.482 -21.613  1.00  0.00           H  
ATOM    570  CG  GLN    38     -14.850  43.395 -22.474  1.00  0.00           C  
ATOM    571  HG2 GLN    38     -14.232  42.516 -22.295  1.00  0.00           H  
ATOM    572  HG3 GLN    38     -14.562  43.933 -23.377  1.00  0.00           H  
ATOM    573  CD  GLN    38     -14.727  44.326 -21.220  1.00  0.00           C  
ATOM    574  OE1 GLN    38     -15.445  45.280 -20.968  1.00  0.00           O  
ATOM    575  NE2 GLN    38     -13.896  43.912 -20.319  1.00  0.00           N  
ATOM    576 HE21 GLN    38     -13.888  44.476 -19.482  1.00  0.00           H  
ATOM    577 HE22 GLN    38     -13.239  43.153 -20.439  1.00  0.00           H  
ATOM    578  C   GLN    38     -18.136  41.270 -23.486  1.00  0.00           C  
ATOM    579  O   GLN    38     -18.204  40.117 -23.080  1.00  0.00           O  
ATOM    580  N   LYS    39     -19.236  41.944 -23.780  1.00  0.00           N  
ATOM    581  H   LYS    39     -19.161  42.919 -24.032  1.00  0.00           H  
ATOM    582  CA  LYS    39     -20.541  41.456 -23.441  1.00  0.00           C  
ATOM    583  HA  LYS    39     -20.658  41.175 -22.394  1.00  0.00           H  
ATOM    584  CB  LYS    39     -21.575  42.579 -23.733  1.00  0.00           C  
ATOM    585  HB2 LYS    39     -21.293  43.098 -24.649  1.00  0.00           H  
ATOM    586  HB3 LYS    39     -22.535  42.091 -23.904  1.00  0.00           H  
ATOM    587  CG  LYS    39     -21.641  43.686 -22.666  1.00  0.00           C  
ATOM    588  HG2 LYS    39     -22.042  43.286 -21.735  1.00  0.00           H  
ATOM    589  HG3 LYS    39     -20.613  44.003 -22.489  1.00  0.00           H  
ATOM    590  CD  LYS    39     -22.708  44.760 -23.135  1.00  0.00           C  
ATOM    591  HD2 LYS    39     -22.634  45.074 -24.176  1.00  0.00           H  
ATOM    592  HD3 LYS    39     -23.662  44.238 -23.072  1.00  0.00           H  
ATOM    593  CE  LYS    39     -22.557  45.920 -22.256  1.00  0.00           C  
ATOM    594  HE2 LYS    39     -22.619  45.624 -21.209  1.00  0.00           H  
ATOM    595  HE3 LYS    39     -21.617  46.445 -22.422  1.00  0.00           H  
ATOM    596  NZ  LYS    39     -23.591  46.876 -22.636  1.00  0.00           N  
ATOM    597  HZ1 LYS    39     -23.458  47.226 -23.574  1.00  0.00           H  
ATOM    598  HZ2 LYS    39     -24.577  46.674 -22.550  1.00  0.00           H  
ATOM    599  HZ3 LYS    39     -23.484  47.722 -22.096  1.00  0.00           H  
ATOM    600  C   LYS    39     -20.933  40.174 -24.278  1.00  0.00           C  
ATOM    601  O   LYS    39     -21.549  39.261 -23.768  1.00  0.00           O  
ATOM    602  N   GLN    40     -20.336  39.992 -25.471  1.00  0.00           N  
ATOM    603  H   GLN    40     -19.735  40.759 -25.737  1.00  0.00           H  
ATOM    604  CA  GLN    40     -20.512  38.771 -26.282  1.00  0.00           C  
ATOM    605  HA  GLN    40     -21.483  38.344 -26.032  1.00  0.00           H  
ATOM    606  CB  GLN    40     -20.512  39.135 -27.745  1.00  0.00           C  
ATOM    607  HB2 GLN    40     -21.168  39.974 -27.977  1.00  0.00           H  
ATOM    608  HB3 GLN    40     -19.496  39.395 -28.044  1.00  0.00           H  
ATOM    609  CG  GLN    40     -20.984  38.009 -28.692  1.00  0.00           C  
ATOM    610  HG2 GLN    40     -20.898  38.359 -29.721  1.00  0.00           H  
ATOM    611  HG3 GLN    40     -20.377  37.104 -28.692  1.00  0.00           H  
ATOM    612  CD  GLN    40     -22.379  37.540 -28.268  1.00  0.00           C  
ATOM    613  OE1 GLN    40     -23.313  38.338 -28.225  1.00  0.00           O  
ATOM    614  NE2 GLN    40     -22.563  36.278 -28.006  1.00  0.00           N  
ATOM    615 HE21 GLN    40     -23.478  35.900 -27.806  1.00  0.00           H  
ATOM    616 HE22 GLN    40     -21.865  35.555 -27.902  1.00  0.00           H  
ATOM    617  C   GLN    40     -19.492  37.664 -25.823  1.00  0.00           C  
ATOM    618  O   GLN    40     -19.899  36.543 -25.592  1.00  0.00           O  
ATOM    619  N   GLN    41     -18.173  38.013 -25.440  1.00  0.00           N  
ATOM    620  H   GLN    41     -17.873  38.977 -25.462  1.00  0.00           H  
ATOM    621  CA  GLN    41     -17.184  37.092 -24.826  1.00  0.00           C  
ATOM    622  HA  GLN    41     -17.101  36.321 -25.591  1.00  0.00           H  
ATOM    623  CB  GLN    41     -15.775  37.725 -24.663  1.00  0.00           C  
ATOM    624  HB2 GLN    41     -15.771  38.675 -24.130  1.00  0.00           H  
ATOM    625  HB3 GLN    41     -15.078  37.111 -24.093  1.00  0.00           H  
ATOM    626  CG  GLN    41     -14.966  37.935 -25.966  1.00  0.00           C  
ATOM    627  HG2 GLN    41     -15.029  37.000 -26.523  1.00  0.00           H  
ATOM    628  HG3 GLN    41     -15.471  38.714 -26.536  1.00  0.00           H  
ATOM    629  CD  GLN    41     -13.517  38.286 -25.754  1.00  0.00           C  
ATOM    630  OE1 GLN    41     -12.995  39.361 -25.683  1.00  0.00           O  
ATOM    631  NE2 GLN    41     -12.719  37.239 -25.510  1.00  0.00           N  
ATOM    632 HE21 GLN    41     -11.883  37.496 -25.006  1.00  0.00           H  
ATOM    633 HE22 GLN    41     -13.221  36.363 -25.547  1.00  0.00           H  
ATOM    634  C   GLN    41     -17.688  36.486 -23.550  1.00  0.00           C  
ATOM    635  O   GLN    41     -17.513  35.271 -23.333  1.00  0.00           O  
ATOM    636  N   ILE    42     -18.459  37.211 -22.655  1.00  0.00           N  
ATOM    637  H   ILE    42     -18.545  38.215 -22.727  1.00  0.00           H  
ATOM    638  CA  ILE    42     -19.038  36.616 -21.450  1.00  0.00           C  
ATOM    639  HA  ILE    42     -18.251  35.958 -21.081  1.00  0.00           H  
ATOM    640  CB  ILE    42     -19.272  37.706 -20.401  1.00  0.00           C  
ATOM    641  HB  ILE    42     -19.755  38.601 -20.791  1.00  0.00           H  
ATOM    642  CG2 ILE    42     -20.180  37.294 -19.231  1.00  0.00           C  
ATOM    643 HG21 ILE    42     -19.740  36.558 -18.558  1.00  0.00           H  
ATOM    644 HG22 ILE    42     -20.242  38.192 -18.617  1.00  0.00           H  
ATOM    645 HG23 ILE    42     -21.139  36.898 -19.567  1.00  0.00           H  
ATOM    646  CG1 ILE    42     -17.870  38.240 -19.803  1.00  0.00           C  
ATOM    647 HG12 ILE    42     -17.369  37.454 -19.238  1.00  0.00           H  
ATOM    648 HG13 ILE    42     -17.230  38.528 -20.637  1.00  0.00           H  
ATOM    649  CD1 ILE    42     -17.955  39.433 -18.803  1.00  0.00           C  
ATOM    650 HD11 ILE    42     -18.692  40.157 -19.150  1.00  0.00           H  
ATOM    651 HD12 ILE    42     -18.331  39.175 -17.813  1.00  0.00           H  
ATOM    652 HD13 ILE    42     -16.999  39.941 -18.679  1.00  0.00           H  
ATOM    653  C   ILE    42     -20.163  35.665 -21.752  1.00  0.00           C  
ATOM    654  O   ILE    42     -20.313  34.667 -21.032  1.00  0.00           O  
ATOM    655  N   ARG    43     -20.929  35.958 -22.790  1.00  0.00           N  
ATOM    656  H   ARG    43     -20.504  36.689 -23.343  1.00  0.00           H  
ATOM    657  CA  ARG    43     -22.043  35.136 -23.252  1.00  0.00           C  
ATOM    658  HA  ARG    43     -22.693  34.793 -22.447  1.00  0.00           H  
ATOM    659  CB  ARG    43     -22.938  36.001 -24.208  1.00  0.00           C  
ATOM    660  HB2 ARG    43     -22.369  36.743 -24.768  1.00  0.00           H  
ATOM    661  HB3 ARG    43     -23.466  35.310 -24.865  1.00  0.00           H  
ATOM    662  CG  ARG    43     -23.945  36.856 -23.410  1.00  0.00           C  
ATOM    663  HG2 ARG    43     -24.640  36.278 -22.801  1.00  0.00           H  
ATOM    664  HG3 ARG    43     -23.357  37.529 -22.786  1.00  0.00           H  
ATOM    665  CD  ARG    43     -24.748  37.677 -24.427  1.00  0.00           C  
ATOM    666  HD2 ARG    43     -24.081  38.324 -24.996  1.00  0.00           H  
ATOM    667  HD3 ARG    43     -25.240  36.890 -24.998  1.00  0.00           H  
ATOM    668  NE  ARG    43     -25.754  38.555 -23.867  1.00  0.00           N  
ATOM    669  HE  ARG    43     -25.463  39.388 -23.376  1.00  0.00           H  
ATOM    670  CZ  ARG    43     -27.039  38.403 -23.889  1.00  0.00           C  
ATOM    671  NH1 ARG    43     -27.820  39.379 -23.506  1.00  0.00           N  
ATOM    672 HH11 ARG    43     -27.513  40.288 -23.191  1.00  0.00           H  
ATOM    673 HH12 ARG    43     -28.786  39.102 -23.402  1.00  0.00           H  
ATOM    674  NH2 ARG    43     -27.671  37.422 -24.495  1.00  0.00           N  
ATOM    675 HH21 ARG    43     -27.293  36.943 -25.301  1.00  0.00           H  
ATOM    676 HH22 ARG    43     -28.678  37.451 -24.563  1.00  0.00           H  
ATOM    677  C   ARG    43     -21.593  33.846 -23.907  1.00  0.00           C  
ATOM    678  O   ARG    43     -22.112  32.761 -23.577  1.00  0.00           O  
ATOM    679  N   GLU    44     -20.433  33.878 -24.550  1.00  0.00           N  
ATOM    680  H   GLU    44     -19.942  34.758 -24.620  1.00  0.00           H  
ATOM    681  CA  GLU    44     -19.761  32.793 -25.167  1.00  0.00           C  
ATOM    682  HA  GLU    44     -20.472  32.239 -25.781  1.00  0.00           H  
ATOM    683  CB  GLU    44     -18.723  33.282 -26.185  1.00  0.00           C  
ATOM    684  HB2 GLU    44     -19.146  34.205 -26.581  1.00  0.00           H  
ATOM    685  HB3 GLU    44     -17.823  33.578 -25.644  1.00  0.00           H  
ATOM    686  CG  GLU    44     -18.385  32.286 -27.301  1.00  0.00           C  
ATOM    687  HG2 GLU    44     -17.496  32.649 -27.817  1.00  0.00           H  
ATOM    688  HG3 GLU    44     -18.188  31.256 -27.003  1.00  0.00           H  
ATOM    689  CD  GLU    44     -19.563  32.104 -28.315  1.00  0.00           C  
ATOM    690  OE1 GLU    44     -19.439  31.111 -29.029  1.00  0.00           O  
ATOM    691  OE2 GLU    44     -20.527  32.892 -28.252  1.00  0.00           O  
ATOM    692  C   GLU    44     -19.256  31.854 -24.031  1.00  0.00           C  
ATOM    693  O   GLU    44     -19.253  30.647 -24.173  1.00  0.00           O  
ATOM    694  N   ILE    45     -18.750  32.510 -22.966  1.00  0.00           N  
ATOM    695  H   ILE    45     -18.741  33.518 -23.021  1.00  0.00           H  
ATOM    696  CA  ILE    45     -18.363  31.812 -21.725  1.00  0.00           C  
ATOM    697  HA  ILE    45     -17.746  30.952 -21.987  1.00  0.00           H  
ATOM    698  CB  ILE    45     -17.597  32.812 -20.835  1.00  0.00           C  
ATOM    699  HB  ILE    45     -18.089  33.784 -20.881  1.00  0.00           H  
ATOM    700  CG2 ILE    45     -17.707  32.451 -19.408  1.00  0.00           C  
ATOM    701 HG21 ILE    45     -17.278  31.469 -19.206  1.00  0.00           H  
ATOM    702 HG22 ILE    45     -17.137  33.202 -18.861  1.00  0.00           H  
ATOM    703 HG23 ILE    45     -18.725  32.465 -19.017  1.00  0.00           H  
ATOM    704  CG1 ILE    45     -16.152  32.773 -21.412  1.00  0.00           C  
ATOM    705 HG12 ILE    45     -15.789  31.787 -21.120  1.00  0.00           H  
ATOM    706 HG13 ILE    45     -16.153  32.695 -22.499  1.00  0.00           H  
ATOM    707  CD1 ILE    45     -15.288  33.900 -20.877  1.00  0.00           C  
ATOM    708 HD11 ILE    45     -15.873  34.816 -20.968  1.00  0.00           H  
ATOM    709 HD12 ILE    45     -15.043  33.801 -19.819  1.00  0.00           H  
ATOM    710 HD13 ILE    45     -14.438  33.936 -21.557  1.00  0.00           H  
ATOM    711  C   ILE    45     -19.526  31.124 -21.009  1.00  0.00           C  
ATOM    712  O   ILE    45     -19.451  29.941 -20.672  1.00  0.00           O  
ATOM    713  N   MET    46     -20.629  31.823 -20.874  1.00  0.00           N  
ATOM    714  H   MET    46     -20.606  32.783 -21.185  1.00  0.00           H  
ATOM    715  CA  MET    46     -21.887  31.247 -20.233  1.00  0.00           C  
ATOM    716  HA  MET    46     -21.600  30.880 -19.248  1.00  0.00           H  
ATOM    717  CB  MET    46     -23.054  32.219 -20.047  1.00  0.00           C  
ATOM    718  HB2 MET    46     -23.324  32.579 -21.039  1.00  0.00           H  
ATOM    719  HB3 MET    46     -23.885  31.703 -19.565  1.00  0.00           H  
ATOM    720  CG  MET    46     -22.628  33.263 -19.063  1.00  0.00           C  
ATOM    721  HG2 MET    46     -21.582  33.170 -18.772  1.00  0.00           H  
ATOM    722  HG3 MET    46     -22.763  34.174 -19.646  1.00  0.00           H  
ATOM    723  SD  MET    46     -23.739  33.447 -17.598  1.00  0.00           S  
ATOM    724  CE  MET    46     -23.640  31.698 -16.931  1.00  0.00           C  
ATOM    725  HE1 MET    46     -24.256  31.013 -17.514  1.00  0.00           H  
ATOM    726  HE2 MET    46     -22.609  31.351 -16.871  1.00  0.00           H  
ATOM    727  HE3 MET    46     -24.072  31.684 -15.931  1.00  0.00           H  
ATOM    728  C   MET    46     -22.493  30.078 -21.059  1.00  0.00           C  
ATOM    729  O   MET    46     -23.081  29.142 -20.511  1.00  0.00           O  
ATOM    730  N   LYS    47     -22.210  30.121 -22.385  1.00  0.00           N  
ATOM    731  H   LYS    47     -21.772  31.002 -22.616  1.00  0.00           H  
ATOM    732  CA  LYS    47     -22.449  29.062 -23.420  1.00  0.00           C  
ATOM    733  HA  LYS    47     -23.515  28.844 -23.365  1.00  0.00           H  
ATOM    734  CB  LYS    47     -22.039  29.555 -24.823  1.00  0.00           C  
ATOM    735  HB2 LYS    47     -22.218  30.628 -24.750  1.00  0.00           H  
ATOM    736  HB3 LYS    47     -21.002  29.351 -25.089  1.00  0.00           H  
ATOM    737  CG  LYS    47     -23.002  28.877 -25.846  1.00  0.00           C  
ATOM    738  HG2 LYS    47     -22.928  27.793 -25.763  1.00  0.00           H  
ATOM    739  HG3 LYS    47     -24.016  29.212 -25.629  1.00  0.00           H  
ATOM    740  CD  LYS    47     -22.787  29.448 -27.232  1.00  0.00           C  
ATOM    741  HD2 LYS    47     -23.673  29.322 -27.855  1.00  0.00           H  
ATOM    742  HD3 LYS    47     -22.613  30.524 -27.215  1.00  0.00           H  
ATOM    743  CE  LYS    47     -21.525  29.001 -28.095  1.00  0.00           C  
ATOM    744  HE2 LYS    47     -21.452  29.425 -29.097  1.00  0.00           H  
ATOM    745  HE3 LYS    47     -20.566  29.308 -27.680  1.00  0.00           H  
ATOM    746  NZ  LYS    47     -21.626  27.506 -28.309  1.00  0.00           N  
ATOM    747  HZ1 LYS    47     -21.408  26.932 -27.507  1.00  0.00           H  
ATOM    748  HZ2 LYS    47     -22.561  27.148 -28.442  1.00  0.00           H  
ATOM    749  HZ3 LYS    47     -20.960  27.161 -28.985  1.00  0.00           H  
ATOM    750  C   LYS    47     -21.788  27.644 -23.097  1.00  0.00           C  
ATOM    751  O   LYS    47     -22.507  26.676 -22.951  1.00  0.00           O  
ATOM    752  N   GLY    48     -20.496  27.657 -22.682  1.00  0.00           N  
ATOM    753  H   GLY    48     -20.001  28.532 -22.779  1.00  0.00           H  
ATOM    754  CA  GLY    48     -19.800  26.631 -21.914  1.00  0.00           C  
ATOM    755  HA2 GLY    48     -19.751  25.769 -22.580  1.00  0.00           H  
ATOM    756  HA3 GLY    48     -18.769  26.850 -21.639  1.00  0.00           H  
ATOM    757  C   GLY    48     -20.466  26.193 -20.553  1.00  0.00           C  
ATOM    758  O   GLY    48     -20.616  24.973 -20.299  1.00  0.00           O  
ATOM    759  N   GLN    49     -20.927  27.100 -19.715  1.00  0.00           N  
ATOM    760  H   GLN    49     -20.800  28.073 -19.955  1.00  0.00           H  
ATOM    761  CA  GLN    49     -21.753  26.663 -18.586  1.00  0.00           C  
ATOM    762  HA  GLN    49     -21.158  25.957 -18.006  1.00  0.00           H  
ATOM    763  CB  GLN    49     -22.001  27.795 -17.557  1.00  0.00           C  
ATOM    764  HB2 GLN    49     -21.027  28.066 -17.148  1.00  0.00           H  
ATOM    765  HB3 GLN    49     -22.548  28.614 -18.025  1.00  0.00           H  
ATOM    766  CG  GLN    49     -22.803  27.135 -16.401  1.00  0.00           C  
ATOM    767  HG2 GLN    49     -23.766  26.734 -16.716  1.00  0.00           H  
ATOM    768  HG3 GLN    49     -22.200  26.335 -15.973  1.00  0.00           H  
ATOM    769  CD  GLN    49     -23.277  28.050 -15.267  1.00  0.00           C  
ATOM    770  OE1 GLN    49     -22.680  29.135 -14.992  1.00  0.00           O  
ATOM    771  NE2 GLN    49     -24.256  27.673 -14.483  1.00  0.00           N  
ATOM    772 HE21 GLN    49     -24.470  28.352 -13.766  1.00  0.00           H  
ATOM    773 HE22 GLN    49     -24.894  26.946 -14.774  1.00  0.00           H  
ATOM    774  C   GLN    49     -23.007  25.857 -19.038  1.00  0.00           C  
ATOM    775  O   GLN    49     -23.264  24.762 -18.474  1.00  0.00           O  
ATOM    776  N   ARG    50     -23.668  26.201 -20.172  1.00  0.00           N  
ATOM    777  H   ARG    50     -23.372  27.005 -20.706  1.00  0.00           H  
ATOM    778  CA  ARG    50     -24.858  25.346 -20.630  1.00  0.00           C  
ATOM    779  HA  ARG    50     -25.478  25.048 -19.785  1.00  0.00           H  
ATOM    780  CB  ARG    50     -25.667  26.205 -21.530  1.00  0.00           C  
ATOM    781  HB2 ARG    50     -25.977  27.003 -20.855  1.00  0.00           H  
ATOM    782  HB3 ARG    50     -25.193  26.568 -22.442  1.00  0.00           H  
ATOM    783  CG  ARG    50     -27.064  25.751 -22.038  1.00  0.00           C  
ATOM    784  HG2 ARG    50     -27.463  24.859 -21.554  1.00  0.00           H  
ATOM    785  HG3 ARG    50     -27.543  26.729 -22.003  1.00  0.00           H  
ATOM    786  CD  ARG    50     -26.938  25.357 -23.587  1.00  0.00           C  
ATOM    787  HD2 ARG    50     -27.933  25.298 -24.030  1.00  0.00           H  
ATOM    788  HD3 ARG    50     -26.575  26.224 -24.139  1.00  0.00           H  
ATOM    789  NE  ARG    50     -26.058  24.208 -23.855  1.00  0.00           N  
ATOM    790  HE  ARG    50     -25.095  24.316 -24.138  1.00  0.00           H  
ATOM    791  CZ  ARG    50     -26.536  22.953 -23.913  1.00  0.00           C  
ATOM    792  NH1 ARG    50     -27.835  22.711 -23.819  1.00  0.00           N  
ATOM    793 HH11 ARG    50     -28.443  23.485 -23.595  1.00  0.00           H  
ATOM    794 HH12 ARG    50     -28.049  21.741 -24.005  1.00  0.00           H  
ATOM    795  NH2 ARG    50     -25.691  22.022 -24.148  1.00  0.00           N  
ATOM    796 HH21 ARG    50     -24.739  22.308 -24.322  1.00  0.00           H  
ATOM    797 HH22 ARG    50     -26.017  21.079 -24.309  1.00  0.00           H  
ATOM    798  C   ARG    50     -24.511  24.012 -21.286  1.00  0.00           C  
ATOM    799  O   ARG    50     -25.184  22.942 -21.092  1.00  0.00           O  
ATOM    800  N   ASP    51     -23.374  23.967 -21.974  1.00  0.00           N  
ATOM    801  H   ASP    51     -22.943  24.872 -22.099  1.00  0.00           H  
ATOM    802  CA  ASP    51     -22.671  22.703 -22.413  1.00  0.00           C  
ATOM    803  HA  ASP    51     -23.368  22.125 -23.021  1.00  0.00           H  
ATOM    804  CB  ASP    51     -21.541  23.217 -23.331  1.00  0.00           C  
ATOM    805  HB2 ASP    51     -20.931  23.933 -22.779  1.00  0.00           H  
ATOM    806  HB3 ASP    51     -20.868  22.368 -23.453  1.00  0.00           H  
ATOM    807  CG  ASP    51     -22.076  23.707 -24.639  1.00  0.00           C  
ATOM    808  OD1 ASP    51     -21.290  24.132 -25.566  1.00  0.00           O  
ATOM    809  OD2 ASP    51     -23.341  23.609 -24.937  1.00  0.00           O  
ATOM    810  C   ASP    51     -22.120  21.782 -21.344  1.00  0.00           C  
ATOM    811  O   ASP    51     -21.946  20.618 -21.569  1.00  0.00           O  
ATOM    812  N   GLN    52     -21.872  22.322 -20.172  1.00  0.00           N  
ATOM    813  H   GLN    52     -22.144  23.287 -20.050  1.00  0.00           H  
ATOM    814  CA  GLN    52     -21.139  21.655 -19.004  1.00  0.00           C  
ATOM    815  HA  GLN    52     -20.724  20.749 -19.447  1.00  0.00           H  
ATOM    816  CB  GLN    52     -19.964  22.480 -18.595  1.00  0.00           C  
ATOM    817  HB2 GLN    52     -20.260  23.498 -18.342  1.00  0.00           H  
ATOM    818  HB3 GLN    52     -19.667  21.890 -17.729  1.00  0.00           H  
ATOM    819  CG  GLN    52     -18.791  22.634 -19.624  1.00  0.00           C  
ATOM    820  HG2 GLN    52     -18.464  21.684 -20.047  1.00  0.00           H  
ATOM    821  HG3 GLN    52     -19.149  23.299 -20.410  1.00  0.00           H  
ATOM    822  CD  GLN    52     -17.497  23.262 -19.070  1.00  0.00           C  
ATOM    823  OE1 GLN    52     -16.946  24.250 -19.566  1.00  0.00           O  
ATOM    824  NE2 GLN    52     -17.028  22.770 -17.968  1.00  0.00           N  
ATOM    825 HE21 GLN    52     -16.166  23.121 -17.576  1.00  0.00           H  
ATOM    826 HE22 GLN    52     -17.595  22.084 -17.491  1.00  0.00           H  
ATOM    827  C   GLN    52     -22.093  21.339 -17.810  1.00  0.00           C  
ATOM    828  O   GLN    52     -21.693  20.609 -16.904  1.00  0.00           O  
ATOM    829  N   MET    53     -23.308  21.935 -17.791  1.00  0.00           N  
ATOM    830  H   MET    53     -23.612  22.644 -18.443  1.00  0.00           H  
ATOM    831  CA  MET    53     -24.289  21.351 -16.874  1.00  0.00           C  
ATOM    832  HA  MET    53     -23.753  21.087 -15.962  1.00  0.00           H  
ATOM    833  CB  MET    53     -25.359  22.296 -16.387  1.00  0.00           C  
ATOM    834  HB2 MET    53     -25.889  22.725 -17.238  1.00  0.00           H  
ATOM    835  HB3 MET    53     -26.138  21.856 -15.764  1.00  0.00           H  
ATOM    836  CG  MET    53     -24.738  23.354 -15.450  1.00  0.00           C  
ATOM    837  HG2 MET    53     -24.173  22.836 -14.675  1.00  0.00           H  
ATOM    838  HG3 MET    53     -24.006  23.930 -16.016  1.00  0.00           H  
ATOM    839  SD  MET    53     -25.838  24.647 -14.624  1.00  0.00           S  
ATOM    840  CE  MET    53     -26.828  23.504 -13.446  1.00  0.00           C  
ATOM    841  HE1 MET    53     -27.677  24.107 -13.126  1.00  0.00           H  
ATOM    842  HE2 MET    53     -27.182  22.573 -13.890  1.00  0.00           H  
ATOM    843  HE3 MET    53     -26.209  23.311 -12.570  1.00  0.00           H  
ATOM    844  C   MET    53     -25.074  20.123 -17.396  1.00  0.00           C  
ATOM    845  O   MET    53     -25.236  20.000 -18.670  1.00  0.00           O  
ATOM    846  N   LYS    54     -25.620  19.332 -16.528  1.00  0.00           N  
ATOM    847  H   LYS    54     -25.522  19.680 -15.585  1.00  0.00           H  
ATOM    848  CA  LYS    54     -26.549  18.259 -16.795  1.00  0.00           C  
ATOM    849  HA  LYS    54     -26.951  18.401 -17.798  1.00  0.00           H  
ATOM    850  CB  LYS    54     -25.829  16.845 -16.898  1.00  0.00           C  
ATOM    851  HB2 LYS    54     -25.149  16.766 -16.050  1.00  0.00           H  
ATOM    852  HB3 LYS    54     -26.566  16.044 -16.843  1.00  0.00           H  
ATOM    853  CG  LYS    54     -25.007  16.521 -18.104  1.00  0.00           C  
ATOM    854  HG2 LYS    54     -25.617  16.674 -18.994  1.00  0.00           H  
ATOM    855  HG3 LYS    54     -24.121  17.155 -18.136  1.00  0.00           H  
ATOM    856  CD  LYS    54     -24.473  15.073 -18.093  1.00  0.00           C  
ATOM    857  HD2 LYS    54     -23.823  14.921 -17.231  1.00  0.00           H  
ATOM    858  HD3 LYS    54     -25.331  14.408 -17.991  1.00  0.00           H  
ATOM    859  CE  LYS    54     -23.906  14.694 -19.445  1.00  0.00           C  
ATOM    860  HE2 LYS    54     -24.694  14.963 -20.148  1.00  0.00           H  
ATOM    861  HE3 LYS    54     -23.070  15.353 -19.680  1.00  0.00           H  
ATOM    862  NZ  LYS    54     -23.397  13.304 -19.570  1.00  0.00           N  
ATOM    863  HZ1 LYS    54     -24.187  12.675 -19.570  1.00  0.00           H  
ATOM    864  HZ2 LYS    54     -22.878  13.100 -20.411  1.00  0.00           H  
ATOM    865  HZ3 LYS    54     -22.888  13.017 -18.746  1.00  0.00           H  
ATOM    866  C   LYS    54     -27.634  18.214 -15.633  1.00  0.00           C  
ATOM    867  O   LYS    54     -27.427  18.912 -14.630  1.00  0.00           O  
ATOM    868  N   ARG    55     -28.531  17.358 -15.773  1.00  0.00           N  
ATOM    869  H   ARG    55     -28.471  16.953 -16.696  1.00  0.00           H  
ATOM    870  CA  ARG    55     -29.439  16.766 -14.744  1.00  0.00           C  
ATOM    871  HA  ARG    55     -29.413  17.379 -13.844  1.00  0.00           H  
ATOM    872  CB  ARG    55     -30.913  16.668 -15.258  1.00  0.00           C  
ATOM    873  HB2 ARG    55     -30.906  15.955 -16.082  1.00  0.00           H  
ATOM    874  HB3 ARG    55     -31.484  16.235 -14.436  1.00  0.00           H  
ATOM    875  CG  ARG    55     -31.561  17.953 -15.778  1.00  0.00           C  
ATOM    876  HG2 ARG    55     -31.066  18.292 -16.688  1.00  0.00           H  
ATOM    877  HG3 ARG    55     -32.556  17.681 -16.132  1.00  0.00           H  
ATOM    878  CD  ARG    55     -31.636  19.136 -14.854  1.00  0.00           C  
ATOM    879  HD2 ARG    55     -30.645  19.582 -14.934  1.00  0.00           H  
ATOM    880  HD3 ARG    55     -32.255  19.936 -15.260  1.00  0.00           H  
ATOM    881  NE  ARG    55     -31.841  18.833 -13.443  1.00  0.00           N  
ATOM    882  HE  ARG    55     -31.014  19.031 -12.899  1.00  0.00           H  
ATOM    883  CZ  ARG    55     -32.978  18.543 -12.896  1.00  0.00           C  
ATOM    884  NH1 ARG    55     -33.023  18.194 -11.635  1.00  0.00           N  
ATOM    885 HH11 ARG    55     -32.322  18.594 -11.028  1.00  0.00           H  
ATOM    886 HH12 ARG    55     -33.918  17.999 -11.210  1.00  0.00           H  
ATOM    887  NH2 ARG    55     -34.051  18.406 -13.614  1.00  0.00           N  
ATOM    888 HH21 ARG    55     -34.080  18.742 -14.566  1.00  0.00           H  
ATOM    889 HH22 ARG    55     -34.870  17.922 -13.273  1.00  0.00           H  
ATOM    890  C   ARG    55     -28.914  15.408 -14.277  1.00  0.00           C  
ATOM    891  O   ARG    55     -28.375  14.712 -15.106  1.00  0.00           O  
ATOM    892  N   PRO    56     -29.313  14.886 -13.114  1.00  0.00           N  
ATOM    893  CD  PRO    56     -30.054  15.544 -12.000  1.00  0.00           C  
ATOM    894  HD2 PRO    56     -31.130  15.445 -12.142  1.00  0.00           H  
ATOM    895  HD3 PRO    56     -29.777  16.597 -12.045  1.00  0.00           H  
ATOM    896  CG  PRO    56     -29.696  14.837 -10.742  1.00  0.00           C  
ATOM    897  HG2 PRO    56     -30.531  14.996 -10.060  1.00  0.00           H  
ATOM    898  HG3 PRO    56     -28.823  15.241 -10.228  1.00  0.00           H  
ATOM    899  CB  PRO    56     -29.386  13.384 -11.216  1.00  0.00           C  
ATOM    900  HB2 PRO    56     -30.277  12.803 -10.977  1.00  0.00           H  
ATOM    901  HB3 PRO    56     -28.461  13.062 -10.739  1.00  0.00           H  
ATOM    902  CA  PRO    56     -29.177  13.462 -12.776  1.00  0.00           C  
ATOM    903  HA  PRO    56     -28.224  13.106 -13.169  1.00  0.00           H  
ATOM    904  C   PRO    56     -30.264  12.539 -13.523  1.00  0.00           C  
ATOM    905  O   PRO    56     -31.323  13.111 -13.885  1.00  0.00           O  
ATOM    906  N   PRO    57     -30.175  11.213 -13.546  1.00  0.00           N  
ATOM    907  CD  PRO    57     -29.035  10.495 -13.014  1.00  0.00           C  
ATOM    908  HD2 PRO    57     -28.656  10.862 -12.060  1.00  0.00           H  
ATOM    909  HD3 PRO    57     -28.183  10.492 -13.694  1.00  0.00           H  
ATOM    910  CG  PRO    57     -29.393   9.028 -13.048  1.00  0.00           C  
ATOM    911  HG2 PRO    57     -29.857   8.776 -12.095  1.00  0.00           H  
ATOM    912  HG3 PRO    57     -28.577   8.337 -13.256  1.00  0.00           H  
ATOM    913  CB  PRO    57     -30.550   8.872 -14.032  1.00  0.00           C  
ATOM    914  HB2 PRO    57     -31.213   8.114 -13.614  1.00  0.00           H  
ATOM    915  HB3 PRO    57     -30.131   8.508 -14.970  1.00  0.00           H  
ATOM    916  CA  PRO    57     -31.140  10.288 -14.161  1.00  0.00           C  
ATOM    917  HA  PRO    57     -31.237  10.576 -15.207  1.00  0.00           H  
ATOM    918  C   PRO    57     -32.535  10.454 -13.550  1.00  0.00           C  
ATOM    919  O   PRO    57     -32.692  10.661 -12.319  1.00  0.00           O  
ATOM    920  N   LEU    58     -33.616  10.405 -14.362  1.00  0.00           N  
ATOM    921  H   LEU    58     -33.487  10.076 -15.308  1.00  0.00           H  
ATOM    922  CA  LEU    58     -35.006  10.629 -13.999  1.00  0.00           C  
ATOM    923  HA  LEU    58     -35.066  11.606 -13.519  1.00  0.00           H  
ATOM    924  CB  LEU    58     -35.838  10.546 -15.279  1.00  0.00           C  
ATOM    925  HB2 LEU    58     -35.399  11.256 -15.980  1.00  0.00           H  
ATOM    926  HB3 LEU    58     -35.680   9.559 -15.713  1.00  0.00           H  
ATOM    927  CG  LEU    58     -37.370  10.831 -15.111  1.00  0.00           C  
ATOM    928  HG  LEU    58     -37.798  10.113 -14.411  1.00  0.00           H  
ATOM    929  CD1 LEU    58     -37.640  12.216 -14.680  1.00  0.00           C  
ATOM    930 HD11 LEU    58     -37.157  12.920 -15.357  1.00  0.00           H  
ATOM    931 HD12 LEU    58     -38.718  12.344 -14.589  1.00  0.00           H  
ATOM    932 HD13 LEU    58     -37.271  12.334 -13.661  1.00  0.00           H  
ATOM    933  CD2 LEU    58     -37.856  10.649 -16.578  1.00  0.00           C  
ATOM    934 HD21 LEU    58     -37.412  11.414 -17.216  1.00  0.00           H  
ATOM    935 HD22 LEU    58     -37.821   9.659 -17.032  1.00  0.00           H  
ATOM    936 HD23 LEU    58     -38.905  10.946 -16.597  1.00  0.00           H  
ATOM    937  C   LEU    58     -35.625   9.705 -12.946  1.00  0.00           C  
ATOM    938  O   LEU    58     -36.418  10.140 -12.141  1.00  0.00           O  
ATOM    939  N   GLU    59     -35.071   8.533 -12.714  1.00  0.00           N  
ATOM    940  H   GLU    59     -34.496   8.154 -13.453  1.00  0.00           H  
ATOM    941  CA  GLU    59     -35.387   7.573 -11.647  1.00  0.00           C  
ATOM    942  HA  GLU    59     -36.459   7.381 -11.598  1.00  0.00           H  
ATOM    943  CB  GLU    59     -34.754   6.204 -11.830  1.00  0.00           C  
ATOM    944  HB2 GLU    59     -35.117   5.610 -10.991  1.00  0.00           H  
ATOM    945  HB3 GLU    59     -34.971   5.774 -12.807  1.00  0.00           H  
ATOM    946  CG  GLU    59     -33.177   6.229 -11.658  1.00  0.00           C  
ATOM    947  HG2 GLU    59     -32.687   7.200 -11.734  1.00  0.00           H  
ATOM    948  HG3 GLU    59     -32.898   5.776 -10.707  1.00  0.00           H  
ATOM    949  CD  GLU    59     -32.637   5.483 -12.871  1.00  0.00           C  
ATOM    950  OE1 GLU    59     -31.806   4.615 -12.673  1.00  0.00           O  
ATOM    951  OE2 GLU    59     -32.949   5.863 -14.022  1.00  0.00           O  
ATOM    952  C   GLU    59     -34.996   8.119 -10.299  1.00  0.00           C  
ATOM    953  O   GLU    59     -35.622   7.736  -9.287  1.00  0.00           O  
ATOM    954  N   GLU    60     -33.930   8.943 -10.192  1.00  0.00           N  
ATOM    955  H   GLU    60     -33.225   9.048 -10.908  1.00  0.00           H  
ATOM    956  CA  GLU    60     -33.598   9.664  -8.857  1.00  0.00           C  
ATOM    957  HA  GLU    60     -33.807   8.969  -8.043  1.00  0.00           H  
ATOM    958  CB  GLU    60     -32.115  10.014  -8.610  1.00  0.00           C  
ATOM    959  HB2 GLU    60     -31.878  10.815  -9.311  1.00  0.00           H  
ATOM    960  HB3 GLU    60     -31.969  10.296  -7.567  1.00  0.00           H  
ATOM    961  CG  GLU    60     -31.006   8.977  -8.913  1.00  0.00           C  
ATOM    962  HG2 GLU    60     -31.036   8.846  -9.995  1.00  0.00           H  
ATOM    963  HG3 GLU    60     -30.068   9.472  -8.662  1.00  0.00           H  
ATOM    964  CD  GLU    60     -31.261   7.650  -8.166  1.00  0.00           C  
ATOM    965  OE1 GLU    60     -31.770   7.709  -7.017  1.00  0.00           O  
ATOM    966  OE2 GLU    60     -30.845   6.531  -8.611  1.00  0.00           O  
ATOM    967  C   GLU    60     -34.567  10.855  -8.728  1.00  0.00           C  
ATOM    968  O   GLU    60     -34.989  11.069  -7.583  1.00  0.00           O  
ATOM    969  N   ARG    61     -34.945  11.522  -9.817  1.00  0.00           N  
ATOM    970  H   ARG    61     -34.510  11.303 -10.701  1.00  0.00           H  
ATOM    971  CA  ARG    61     -35.861  12.634  -9.680  1.00  0.00           C  
ATOM    972  HA  ARG    61     -35.547  13.175  -8.788  1.00  0.00           H  
ATOM    973  CB  ARG    61     -35.703  13.539 -10.934  1.00  0.00           C  
ATOM    974  HB2 ARG    61     -35.959  12.883 -11.766  1.00  0.00           H  
ATOM    975  HB3 ARG    61     -36.421  14.355 -10.843  1.00  0.00           H  
ATOM    976  CG  ARG    61     -34.362  14.153 -10.916  1.00  0.00           C  
ATOM    977  HG2 ARG    61     -34.341  14.873 -10.098  1.00  0.00           H  
ATOM    978  HG3 ARG    61     -33.539  13.463 -10.730  1.00  0.00           H  
ATOM    979  CD  ARG    61     -34.169  14.955 -12.195  1.00  0.00           C  
ATOM    980  HD2 ARG    61     -35.088  15.522 -12.351  1.00  0.00           H  
ATOM    981  HD3 ARG    61     -33.283  15.579 -12.080  1.00  0.00           H  
ATOM    982  NE  ARG    61     -33.921  14.148 -13.399  1.00  0.00           N  
ATOM    983  HE  ARG    61     -33.278  13.384 -13.254  1.00  0.00           H  
ATOM    984  CZ  ARG    61     -34.310  14.282 -14.636  1.00  0.00           C  
ATOM    985  NH1 ARG    61     -35.160  15.185 -15.014  1.00  0.00           N  
ATOM    986 HH11 ARG    61     -35.551  15.844 -14.356  1.00  0.00           H  
ATOM    987 HH12 ARG    61     -35.313  15.355 -15.997  1.00  0.00           H  
ATOM    988  NH2 ARG    61     -33.845  13.478 -15.512  1.00  0.00           N  
ATOM    989 HH21 ARG    61     -33.065  12.900 -15.234  1.00  0.00           H  
ATOM    990 HH22 ARG    61     -34.058  13.598 -16.492  1.00  0.00           H  
ATOM    991  C   ARG    61     -37.280  12.155  -9.344  1.00  0.00           C  
ATOM    992  O   ARG    61     -37.855  12.707  -8.367  1.00  0.00           O  
ATOM    993  N   ARG    62     -37.751  11.051  -9.907  1.00  0.00           N  
ATOM    994  H   ARG    62     -37.124  10.578 -10.542  1.00  0.00           H  
ATOM    995  CA  ARG    62     -38.893  10.265  -9.393  1.00  0.00           C  
ATOM    996  HA  ARG    62     -39.826  10.828  -9.411  1.00  0.00           H  
ATOM    997  CB  ARG    62     -39.017   9.009 -10.190  1.00  0.00           C  
ATOM    998  HB2 ARG    62     -38.911   9.273 -11.242  1.00  0.00           H  
ATOM    999  HB3 ARG    62     -38.165   8.351 -10.019  1.00  0.00           H  
ATOM   1000  CG  ARG    62     -40.333   8.230  -9.951  1.00  0.00           C  
ATOM   1001  HG2 ARG    62     -41.217   8.834  -9.744  1.00  0.00           H  
ATOM   1002  HG3 ARG    62     -40.541   7.721 -10.892  1.00  0.00           H  
ATOM   1003  CD  ARG    62     -40.418   7.220  -8.775  1.00  0.00           C  
ATOM   1004  HD2 ARG    62     -40.217   6.187  -9.061  1.00  0.00           H  
ATOM   1005  HD3 ARG    62     -39.532   7.361  -8.156  1.00  0.00           H  
ATOM   1006  NE  ARG    62     -41.674   7.365  -8.065  1.00  0.00           N  
ATOM   1007  HE  ARG    62     -41.720   7.953  -7.245  1.00  0.00           H  
ATOM   1008  CZ  ARG    62     -42.852   6.962  -8.548  1.00  0.00           C  
ATOM   1009  NH1 ARG    62     -43.928   7.269  -7.871  1.00  0.00           N  
ATOM   1010 HH11 ARG    62     -43.831   7.667  -6.948  1.00  0.00           H  
ATOM   1011 HH12 ARG    62     -44.836   6.906  -8.124  1.00  0.00           H  
ATOM   1012  NH2 ARG    62     -43.012   6.211  -9.599  1.00  0.00           N  
ATOM   1013 HH21 ARG    62     -42.241   5.715 -10.024  1.00  0.00           H  
ATOM   1014 HH22 ARG    62     -43.936   5.940  -9.904  1.00  0.00           H  
ATOM   1015  C   ARG    62     -38.720  10.008  -7.930  1.00  0.00           C  
ATOM   1016  O   ARG    62     -39.574  10.421  -7.136  1.00  0.00           O  
ATOM   1017  N   ALA    63     -37.648   9.376  -7.467  1.00  0.00           N  
ATOM   1018  H   ALA    63     -36.864   9.158  -8.066  1.00  0.00           H  
ATOM   1019  CA  ALA    63     -37.533   8.977  -6.055  1.00  0.00           C  
ATOM   1020  HA  ALA    63     -38.368   8.385  -5.681  1.00  0.00           H  
ATOM   1021  CB  ALA    63     -36.189   8.158  -5.895  1.00  0.00           C  
ATOM   1022  HB1 ALA    63     -35.404   8.889  -6.088  1.00  0.00           H  
ATOM   1023  HB2 ALA    63     -36.013   7.827  -4.872  1.00  0.00           H  
ATOM   1024  HB3 ALA    63     -35.973   7.277  -6.500  1.00  0.00           H  
ATOM   1025  C   ALA    63     -37.412  10.209  -5.154  1.00  0.00           C  
ATOM   1026  O   ALA    63     -37.815  10.072  -3.990  1.00  0.00           O  
ATOM   1027  N   MET    64     -36.910  11.333  -5.650  1.00  0.00           N  
ATOM   1028  H   MET    64     -36.601  11.246  -6.607  1.00  0.00           H  
ATOM   1029  CA  MET    64     -36.992  12.571  -4.841  1.00  0.00           C  
ATOM   1030  HA  MET    64     -36.591  12.282  -3.869  1.00  0.00           H  
ATOM   1031  CB  MET    64     -36.101  13.618  -5.540  1.00  0.00           C  
ATOM   1032  HB2 MET    64     -35.154  13.215  -5.899  1.00  0.00           H  
ATOM   1033  HB3 MET    64     -36.586  13.935  -6.463  1.00  0.00           H  
ATOM   1034  CG  MET    64     -35.770  14.849  -4.583  1.00  0.00           C  
ATOM   1035  HG2 MET    64     -35.109  15.542  -5.103  1.00  0.00           H  
ATOM   1036  HG3 MET    64     -36.722  15.334  -4.365  1.00  0.00           H  
ATOM   1037  SD  MET    64     -34.787  14.409  -3.126  1.00  0.00           S  
ATOM   1038  CE  MET    64     -36.116  14.414  -1.898  1.00  0.00           C  
ATOM   1039  HE1 MET    64     -35.605  14.218  -0.955  1.00  0.00           H  
ATOM   1040  HE2 MET    64     -36.548  15.412  -1.830  1.00  0.00           H  
ATOM   1041  HE3 MET    64     -36.883  13.704  -2.209  1.00  0.00           H  
ATOM   1042  C   MET    64     -38.427  12.992  -4.620  1.00  0.00           C  
ATOM   1043  O   MET    64     -38.798  13.584  -3.575  1.00  0.00           O  
ATOM   1044  N   HIE    65     -39.293  12.826  -5.648  1.00  0.00           N  
ATOM   1045  H   HIE    65     -38.999  12.205  -6.388  1.00  0.00           H  
ATOM   1046  CA  HIE    65     -40.622  13.369  -5.666  1.00  0.00           C  
ATOM   1047  HA  HIE    65     -40.580  14.301  -5.102  1.00  0.00           H  
ATOM   1048  CB  HIE    65     -41.083  13.714  -7.096  1.00  0.00           C  
ATOM   1049  HB2 HIE    65     -40.222  14.196  -7.559  1.00  0.00           H  
ATOM   1050  HB3 HIE    65     -41.187  12.800  -7.680  1.00  0.00           H  
ATOM   1051  CG  HIE    65     -42.360  14.452  -7.255  1.00  0.00           C  
ATOM   1052  ND1 HIE    65     -42.524  15.819  -6.988  1.00  0.00           N  
ATOM   1053  CE1 HIE    65     -43.714  16.129  -7.505  1.00  0.00           C  
ATOM   1054  HE1 HIE    65     -44.094  17.137  -7.581  1.00  0.00           H  
ATOM   1055  NE2 HIE    65     -44.314  15.004  -8.063  1.00  0.00           N  
ATOM   1056  HE2 HIE    65     -45.306  15.046  -8.246  1.00  0.00           H  
ATOM   1057  CD2 HIE    65     -43.467  13.926  -7.994  1.00  0.00           C  
ATOM   1058  HD2 HIE    65     -43.488  12.903  -8.340  1.00  0.00           H  
ATOM   1059  C   HIE    65     -41.616  12.480  -4.870  1.00  0.00           C  
ATOM   1060  O   HIE    65     -42.455  13.110  -4.212  1.00  0.00           O  
ATOM   1061  N   ASP    66     -41.375  11.183  -4.717  1.00  0.00           N  
ATOM   1062  H   ASP    66     -40.759  10.693  -5.350  1.00  0.00           H  
ATOM   1063  CA  ASP    66     -41.939  10.318  -3.707  1.00  0.00           C  
ATOM   1064  HA  ASP    66     -43.025  10.288  -3.795  1.00  0.00           H  
ATOM   1065  CB  ASP    66     -41.236   8.998  -3.786  1.00  0.00           C  
ATOM   1066  HB2 ASP    66     -40.150   9.094  -3.791  1.00  0.00           H  
ATOM   1067  HB3 ASP    66     -41.593   8.437  -2.922  1.00  0.00           H  
ATOM   1068  CG  ASP    66     -41.595   8.147  -5.004  1.00  0.00           C  
ATOM   1069  OD1 ASP    66     -42.606   8.465  -5.727  1.00  0.00           O  
ATOM   1070  OD2 ASP    66     -40.800   7.240  -5.265  1.00  0.00           O  
ATOM   1071  C   ASP    66     -41.807  10.828  -2.245  1.00  0.00           C  
ATOM   1072  O   ASP    66     -42.427  10.361  -1.372  1.00  0.00           O  
ATOM   1073  N   ILE    67     -40.781  11.666  -1.986  1.00  0.00           N  
ATOM   1074  H   ILE    67     -40.112  11.931  -2.695  1.00  0.00           H  
ATOM   1075  CA  ILE    67     -40.596  12.251  -0.658  1.00  0.00           C  
ATOM   1076  HA  ILE    67     -41.112  11.648   0.088  1.00  0.00           H  
ATOM   1077  CB  ILE    67     -39.076  12.339  -0.299  1.00  0.00           C  
ATOM   1078  HB  ILE    67     -38.659  13.109  -0.948  1.00  0.00           H  
ATOM   1079  CG2 ILE    67     -38.894  12.811   1.141  1.00  0.00           C  
ATOM   1080 HG21 ILE    67     -39.553  13.643   1.389  1.00  0.00           H  
ATOM   1081 HG22 ILE    67     -39.269  12.089   1.867  1.00  0.00           H  
ATOM   1082 HG23 ILE    67     -37.847  13.014   1.367  1.00  0.00           H  
ATOM   1083  CG1 ILE    67     -38.364  10.958  -0.536  1.00  0.00           C  
ATOM   1084 HG12 ILE    67     -38.675  10.376   0.332  1.00  0.00           H  
ATOM   1085 HG13 ILE    67     -38.713  10.382  -1.392  1.00  0.00           H  
ATOM   1086  CD1 ILE    67     -36.904  11.090  -0.610  1.00  0.00           C  
ATOM   1087 HD11 ILE    67     -36.657  11.796  -1.403  1.00  0.00           H  
ATOM   1088 HD12 ILE    67     -36.479  11.472   0.319  1.00  0.00           H  
ATOM   1089 HD13 ILE    67     -36.353  10.191  -0.883  1.00  0.00           H  
ATOM   1090  C   ILE    67     -41.370  13.613  -0.591  1.00  0.00           C  
ATOM   1091  O   ILE    67     -42.102  13.796   0.327  1.00  0.00           O  
ATOM   1092  N   ILE    68     -41.048  14.454  -1.565  1.00  0.00           N  
ATOM   1093  H   ILE    68     -40.403  14.031  -2.216  1.00  0.00           H  
ATOM   1094  CA  ILE    68     -41.525  15.858  -1.723  1.00  0.00           C  
ATOM   1095  HA  ILE    68     -41.183  16.432  -0.862  1.00  0.00           H  
ATOM   1096  CB  ILE    68     -40.978  16.534  -3.007  1.00  0.00           C  
ATOM   1097  HB  ILE    68     -41.224  15.989  -3.918  1.00  0.00           H  
ATOM   1098  CG2 ILE    68     -41.759  17.861  -3.148  1.00  0.00           C  
ATOM   1099 HG21 ILE    68     -41.917  18.220  -2.131  1.00  0.00           H  
ATOM   1100 HG22 ILE    68     -41.280  18.571  -3.823  1.00  0.00           H  
ATOM   1101 HG23 ILE    68     -42.652  17.570  -3.700  1.00  0.00           H  
ATOM   1102  CG1 ILE    68     -39.531  16.915  -3.012  1.00  0.00           C  
ATOM   1103 HG12 ILE    68     -39.348  17.656  -2.234  1.00  0.00           H  
ATOM   1104 HG13 ILE    68     -38.985  16.020  -2.712  1.00  0.00           H  
ATOM   1105  CD1 ILE    68     -39.026  17.324  -4.391  1.00  0.00           C  
ATOM   1106 HD11 ILE    68     -37.947  17.432  -4.285  1.00  0.00           H  
ATOM   1107 HD12 ILE    68     -39.137  16.436  -5.014  1.00  0.00           H  
ATOM   1108 HD13 ILE    68     -39.420  18.221  -4.867  1.00  0.00           H  
ATOM   1109  C   ILE    68     -43.098  15.855  -1.701  1.00  0.00           C  
ATOM   1110  O   ILE    68     -43.648  16.701  -1.011  1.00  0.00           O  
ATOM   1111  N   ALA    69     -43.731  14.805  -2.283  1.00  0.00           N  
ATOM   1112  H   ALA    69     -43.192  14.277  -2.955  1.00  0.00           H  
ATOM   1113  CA  ALA    69     -45.170  14.682  -2.367  1.00  0.00           C  
ATOM   1114  HA  ALA    69     -45.639  15.653  -2.209  1.00  0.00           H  
ATOM   1115  CB  ALA    69     -45.534  14.165  -3.758  1.00  0.00           C  
ATOM   1116  HB1 ALA    69     -45.200  14.869  -4.521  1.00  0.00           H  
ATOM   1117  HB2 ALA    69     -45.023  13.203  -3.724  1.00  0.00           H  
ATOM   1118  HB3 ALA    69     -46.616  14.094  -3.872  1.00  0.00           H  
ATOM   1119  C   ALA    69     -45.758  13.731  -1.332  1.00  0.00           C  
ATOM   1120  O   ALA    69     -46.861  13.209  -1.512  1.00  0.00           O  
ATOM   1121  N   SER    70     -45.051  13.452  -0.208  1.00  0.00           N  
ATOM   1122  H   SER    70     -44.137  13.880  -0.166  1.00  0.00           H  
ATOM   1123  CA  SER    70     -45.467  12.545   0.890  1.00  0.00           C  
ATOM   1124  HA  SER    70     -46.128  11.779   0.487  1.00  0.00           H  
ATOM   1125  CB  SER    70     -44.226  11.827   1.531  1.00  0.00           C  
ATOM   1126  HB2 SER    70     -44.596  11.119   2.273  1.00  0.00           H  
ATOM   1127  HB3 SER    70     -43.644  11.243   0.818  1.00  0.00           H  
ATOM   1128  OG  SER    70     -43.443  12.827   2.184  1.00  0.00           O  
ATOM   1129  HG  SER    70     -42.850  13.220   1.540  1.00  0.00           H  
ATOM   1130  C   SER    70     -46.359  13.234   1.932  1.00  0.00           C  
ATOM   1131  O   SER    70     -46.359  14.472   2.054  1.00  0.00           O  
ATOM   1132  N   ASP    71     -47.074  12.470   2.806  1.00  0.00           N  
ATOM   1133  H   ASP    71     -47.046  11.468   2.689  1.00  0.00           H  
ATOM   1134  CA  ASP    71     -47.927  13.160   3.808  1.00  0.00           C  
ATOM   1135  HA  ASP    71     -48.415  14.092   3.523  1.00  0.00           H  
ATOM   1136  CB  ASP    71     -49.044  12.129   4.152  1.00  0.00           C  
ATOM   1137  HB2 ASP    71     -49.877  12.654   4.619  1.00  0.00           H  
ATOM   1138  HB3 ASP    71     -49.585  11.791   3.269  1.00  0.00           H  
ATOM   1139  CG  ASP    71     -48.714  10.763   4.776  1.00  0.00           C  
ATOM   1140  OD1 ASP    71     -49.206  10.459   5.923  1.00  0.00           O  
ATOM   1141  OD2 ASP    71     -47.861  10.085   4.161  1.00  0.00           O  
ATOM   1142  C   ASP    71     -47.157  13.717   5.063  1.00  0.00           C  
ATOM   1143  O   ASP    71     -47.742  14.253   5.976  1.00  0.00           O  
ATOM   1144  N   THR    72     -45.871  13.304   5.179  1.00  0.00           N  
ATOM   1145  H   THR    72     -45.522  12.775   4.393  1.00  0.00           H  
ATOM   1146  CA  THR    72     -44.903  13.715   6.233  1.00  0.00           C  
ATOM   1147  HA  THR    72     -45.048  14.789   6.349  1.00  0.00           H  
ATOM   1148  CB  THR    72     -44.980  13.158   7.678  1.00  0.00           C  
ATOM   1149  HB  THR    72     -45.720  13.806   8.147  1.00  0.00           H  
ATOM   1150  CG2 THR    72     -45.398  11.715   7.718  1.00  0.00           C  
ATOM   1151 HG21 THR    72     -46.270  11.739   7.065  1.00  0.00           H  
ATOM   1152 HG22 THR    72     -44.571  11.115   7.339  1.00  0.00           H  
ATOM   1153 HG23 THR    72     -45.661  11.426   8.736  1.00  0.00           H  
ATOM   1154  OG1 THR    72     -43.771  13.177   8.352  1.00  0.00           O  
ATOM   1155  HG1 THR    72     -43.902  12.843   9.242  1.00  0.00           H  
ATOM   1156  C   THR    72     -43.445  13.417   5.677  1.00  0.00           C  
ATOM   1157  O   THR    72     -43.171  12.374   5.231  1.00  0.00           O  
ATOM   1158  N   PHE    73     -42.616  14.462   5.605  1.00  0.00           N  
ATOM   1159  H   PHE    73     -43.053  15.293   5.978  1.00  0.00           H  
ATOM   1160  CA  PHE    73     -41.331  14.520   4.912  1.00  0.00           C  
ATOM   1161  HA  PHE    73     -41.366  13.997   3.956  1.00  0.00           H  
ATOM   1162  CB  PHE    73     -41.077  15.997   4.528  1.00  0.00           C  
ATOM   1163  HB2 PHE    73     -41.898  16.333   3.896  1.00  0.00           H  
ATOM   1164  HB3 PHE    73     -41.077  16.631   5.415  1.00  0.00           H  
ATOM   1165  CG  PHE    73     -39.844  16.327   3.731  1.00  0.00           C  
ATOM   1166  CD1 PHE    73     -39.863  16.248   2.311  1.00  0.00           C  
ATOM   1167  HD1 PHE    73     -40.788  15.894   1.879  1.00  0.00           H  
ATOM   1168  CE1 PHE    73     -38.701  16.674   1.536  1.00  0.00           C  
ATOM   1169  HE1 PHE    73     -38.754  16.521   0.468  1.00  0.00           H  
ATOM   1170  CZ  PHE    73     -37.570  17.123   2.227  1.00  0.00           C  
ATOM   1171  HZ  PHE    73     -36.686  17.444   1.696  1.00  0.00           H  
ATOM   1172  CE2 PHE    73     -37.565  17.136   3.591  1.00  0.00           C  
ATOM   1173  HE2 PHE    73     -36.765  17.526   4.203  1.00  0.00           H  
ATOM   1174  CD2 PHE    73     -38.706  16.777   4.345  1.00  0.00           C  
ATOM   1175  HD2 PHE    73     -38.635  16.815   5.422  1.00  0.00           H  
ATOM   1176  C   PHE    73     -40.159  13.999   5.754  1.00  0.00           C  
ATOM   1177  O   PHE    73     -39.739  14.641   6.690  1.00  0.00           O  
ATOM   1178  N   ASP    74     -39.885  12.757   5.622  1.00  0.00           N  
ATOM   1179  H   ASP    74     -40.417  12.232   4.942  1.00  0.00           H  
ATOM   1180  CA  ASP    74     -38.820  12.109   6.417  1.00  0.00           C  
ATOM   1181  HA  ASP    74     -38.968  12.313   7.478  1.00  0.00           H  
ATOM   1182  CB  ASP    74     -38.849  10.552   6.106  1.00  0.00           C  
ATOM   1183  HB2 ASP    74     -39.882  10.204   6.137  1.00  0.00           H  
ATOM   1184  HB3 ASP    74     -38.552  10.395   5.070  1.00  0.00           H  
ATOM   1185  CG  ASP    74     -37.992   9.801   7.035  1.00  0.00           C  
ATOM   1186  OD1 ASP    74     -37.097  10.376   7.719  1.00  0.00           O  
ATOM   1187  OD2 ASP    74     -38.100   8.558   7.130  1.00  0.00           O  
ATOM   1188  C   ASP    74     -37.452  12.751   6.128  1.00  0.00           C  
ATOM   1189  O   ASP    74     -36.821  12.469   5.058  1.00  0.00           O  
ATOM   1190  N   LYS    75     -36.953  13.675   7.041  1.00  0.00           N  
ATOM   1191  H   LYS    75     -37.551  13.875   7.830  1.00  0.00           H  
ATOM   1192  CA  LYS    75     -35.670  14.415   6.840  1.00  0.00           C  
ATOM   1193  HA  LYS    75     -35.778  15.064   5.970  1.00  0.00           H  
ATOM   1194  CB  LYS    75     -35.254  15.164   8.102  1.00  0.00           C  
ATOM   1195  HB2 LYS    75     -35.256  14.539   8.996  1.00  0.00           H  
ATOM   1196  HB3 LYS    75     -34.240  15.527   7.935  1.00  0.00           H  
ATOM   1197  CG  LYS    75     -36.197  16.399   8.272  1.00  0.00           C  
ATOM   1198  HG2 LYS    75     -36.249  16.920   7.316  1.00  0.00           H  
ATOM   1199  HG3 LYS    75     -37.229  16.069   8.394  1.00  0.00           H  
ATOM   1200  CD  LYS    75     -35.559  17.356   9.317  1.00  0.00           C  
ATOM   1201  HD2 LYS    75     -35.535  16.885  10.299  1.00  0.00           H  
ATOM   1202  HD3 LYS    75     -34.541  17.438   8.937  1.00  0.00           H  
ATOM   1203  CE  LYS    75     -36.307  18.745   9.378  1.00  0.00           C  
ATOM   1204  HE2 LYS    75     -35.734  19.440   9.991  1.00  0.00           H  
ATOM   1205  HE3 LYS    75     -36.080  19.152   8.393  1.00  0.00           H  
ATOM   1206  NZ  LYS    75     -37.718  18.618   9.509  1.00  0.00           N  
ATOM   1207  HZ1 LYS    75     -37.991  18.157  10.365  1.00  0.00           H  
ATOM   1208  HZ2 LYS    75     -38.112  19.543   9.594  1.00  0.00           H  
ATOM   1209  HZ3 LYS    75     -38.171  18.135   8.746  1.00  0.00           H  
ATOM   1210  C   LYS    75     -34.462  13.539   6.598  1.00  0.00           C  
ATOM   1211  O   LYS    75     -33.620  13.948   5.830  1.00  0.00           O  
ATOM   1212  N   ALA    76     -34.521  12.318   7.133  1.00  0.00           N  
ATOM   1213  H   ALA    76     -35.309  12.119   7.732  1.00  0.00           H  
ATOM   1214  CA  ALA    76     -33.479  11.333   6.953  1.00  0.00           C  
ATOM   1215  HA  ALA    76     -32.478  11.664   7.232  1.00  0.00           H  
ATOM   1216  CB  ALA    76     -33.696  10.243   8.040  1.00  0.00           C  
ATOM   1217  HB1 ALA    76     -32.819   9.599   8.093  1.00  0.00           H  
ATOM   1218  HB2 ALA    76     -33.843  10.711   9.013  1.00  0.00           H  
ATOM   1219  HB3 ALA    76     -34.569   9.633   7.805  1.00  0.00           H  
ATOM   1220  C   ALA    76     -33.380  10.861   5.514  1.00  0.00           C  
ATOM   1221  O   ALA    76     -32.226  10.811   5.025  1.00  0.00           O  
ATOM   1222  N   LYS    77     -34.515  10.486   4.863  1.00  0.00           N  
ATOM   1223  H   LYS    77     -35.328  10.695   5.425  1.00  0.00           H  
ATOM   1224  CA  LYS    77     -34.814   9.935   3.560  1.00  0.00           C  
ATOM   1225  HA  LYS    77     -34.078   9.168   3.322  1.00  0.00           H  
ATOM   1226  CB  LYS    77     -36.266   9.401   3.681  1.00  0.00           C  
ATOM   1227  HB2 LYS    77     -36.352   8.857   4.621  1.00  0.00           H  
ATOM   1228  HB3 LYS    77     -36.929  10.264   3.743  1.00  0.00           H  
ATOM   1229  CG  LYS    77     -36.745   8.517   2.585  1.00  0.00           C  
ATOM   1230  HG2 LYS    77     -36.806   9.063   1.643  1.00  0.00           H  
ATOM   1231  HG3 LYS    77     -35.938   7.793   2.469  1.00  0.00           H  
ATOM   1232  CD  LYS    77     -38.118   7.837   2.935  1.00  0.00           C  
ATOM   1233  HD2 LYS    77     -38.810   8.670   3.062  1.00  0.00           H  
ATOM   1234  HD3 LYS    77     -38.635   7.308   2.135  1.00  0.00           H  
ATOM   1235  CE  LYS    77     -38.197   6.943   4.163  1.00  0.00           C  
ATOM   1236  HE2 LYS    77     -37.909   7.597   4.986  1.00  0.00           H  
ATOM   1237  HE3 LYS    77     -39.240   6.698   4.361  1.00  0.00           H  
ATOM   1238  NZ  LYS    77     -37.386   5.684   4.071  1.00  0.00           N  
ATOM   1239  HZ1 LYS    77     -37.490   5.082   4.875  1.00  0.00           H  
ATOM   1240  HZ2 LYS    77     -37.500   5.193   3.196  1.00  0.00           H  
ATOM   1241  HZ3 LYS    77     -36.402   5.875   4.200  1.00  0.00           H  
ATOM   1242  C   LYS    77     -34.609  11.038   2.540  1.00  0.00           C  
ATOM   1243  O   LYS    77     -34.074  10.617   1.473  1.00  0.00           O  
ATOM   1244  N   ALA    78     -34.912  12.327   2.864  1.00  0.00           N  
ATOM   1245  H   ALA    78     -35.360  12.453   3.760  1.00  0.00           H  
ATOM   1246  CA  ALA    78     -34.597  13.522   2.037  1.00  0.00           C  
ATOM   1247  HA  ALA    78     -34.803  13.212   1.013  1.00  0.00           H  
ATOM   1248  CB  ALA    78     -35.478  14.760   2.284  1.00  0.00           C  
ATOM   1249  HB1 ALA    78     -34.947  15.424   2.967  1.00  0.00           H  
ATOM   1250  HB2 ALA    78     -35.474  15.272   1.322  1.00  0.00           H  
ATOM   1251  HB3 ALA    78     -36.461  14.458   2.646  1.00  0.00           H  
ATOM   1252  C   ALA    78     -33.102  13.836   1.965  1.00  0.00           C  
ATOM   1253  O   ALA    78     -32.596  13.961   0.868  1.00  0.00           O  
ATOM   1254  N   GLU    79     -32.372  13.839   3.098  1.00  0.00           N  
ATOM   1255  H   GLU    79     -32.907  13.649   3.933  1.00  0.00           H  
ATOM   1256  CA  GLU    79     -30.887  13.953   3.163  1.00  0.00           C  
ATOM   1257  HA  GLU    79     -30.467  14.849   2.705  1.00  0.00           H  
ATOM   1258  CB  GLU    79     -30.448  14.065   4.589  1.00  0.00           C  
ATOM   1259  HB2 GLU    79     -30.871  15.014   4.920  1.00  0.00           H  
ATOM   1260  HB3 GLU    79     -30.968  13.410   5.289  1.00  0.00           H  
ATOM   1261  CG  GLU    79     -28.952  13.964   4.957  1.00  0.00           C  
ATOM   1262  HG2 GLU    79     -28.818  14.224   6.007  1.00  0.00           H  
ATOM   1263  HG3 GLU    79     -28.685  12.912   4.851  1.00  0.00           H  
ATOM   1264  CD  GLU    79     -28.029  14.761   4.080  1.00  0.00           C  
ATOM   1265  OE1 GLU    79     -28.305  15.936   3.784  1.00  0.00           O  
ATOM   1266  OE2 GLU    79     -26.928  14.183   3.834  1.00  0.00           O  
ATOM   1267  C   GLU    79     -30.170  12.888   2.338  1.00  0.00           C  
ATOM   1268  O   GLU    79     -29.286  13.254   1.555  1.00  0.00           O  
ATOM   1269  N   ALA    80     -30.574  11.620   2.545  1.00  0.00           N  
ATOM   1270  H   ALA    80     -31.176  11.446   3.337  1.00  0.00           H  
ATOM   1271  CA  ALA    80     -30.051  10.439   1.754  1.00  0.00           C  
ATOM   1272  HA  ALA    80     -28.974  10.502   1.911  1.00  0.00           H  
ATOM   1273  CB  ALA    80     -30.623   9.296   2.547  1.00  0.00           C  
ATOM   1274  HB1 ALA    80     -31.710   9.265   2.618  1.00  0.00           H  
ATOM   1275  HB2 ALA    80     -30.285   8.368   2.086  1.00  0.00           H  
ATOM   1276  HB3 ALA    80     -30.192   9.270   3.548  1.00  0.00           H  
ATOM   1277  C   ALA    80     -30.284  10.485   0.292  1.00  0.00           C  
ATOM   1278  O   ALA    80     -29.459  10.111  -0.570  1.00  0.00           O  
ATOM   1279  N   GLN    81     -31.473  10.871  -0.076  1.00  0.00           N  
ATOM   1280  H   GLN    81     -32.198  11.021   0.612  1.00  0.00           H  
ATOM   1281  CA  GLN    81     -31.755  11.229  -1.485  1.00  0.00           C  
ATOM   1282  HA  GLN    81     -31.299  10.398  -2.023  1.00  0.00           H  
ATOM   1283  CB  GLN    81     -33.255  11.308  -1.762  1.00  0.00           C  
ATOM   1284  HB2 GLN    81     -33.818  10.729  -1.030  1.00  0.00           H  
ATOM   1285  HB3 GLN    81     -33.590  12.301  -1.462  1.00  0.00           H  
ATOM   1286  CG  GLN    81     -33.810  11.015  -3.203  1.00  0.00           C  
ATOM   1287  HG2 GLN    81     -34.891  11.117  -3.109  1.00  0.00           H  
ATOM   1288  HG3 GLN    81     -33.623  11.870  -3.853  1.00  0.00           H  
ATOM   1289  CD  GLN    81     -33.248   9.826  -3.940  1.00  0.00           C  
ATOM   1290  OE1 GLN    81     -32.822   8.848  -3.342  1.00  0.00           O  
ATOM   1291  NE2 GLN    81     -33.245   9.722  -5.268  1.00  0.00           N  
ATOM   1292 HE21 GLN    81     -32.759   8.970  -5.736  1.00  0.00           H  
ATOM   1293 HE22 GLN    81     -33.590  10.464  -5.861  1.00  0.00           H  
ATOM   1294  C   GLN    81     -30.911  12.479  -1.894  1.00  0.00           C  
ATOM   1295  O   GLN    81     -30.529  12.482  -3.049  1.00  0.00           O  
ATOM   1296  N   ILE    82     -30.750  13.493  -1.056  1.00  0.00           N  
ATOM   1297  H   ILE    82     -31.294  13.535  -0.206  1.00  0.00           H  
ATOM   1298  CA  ILE    82     -30.007  14.669  -1.566  1.00  0.00           C  
ATOM   1299  HA  ILE    82     -30.361  14.909  -2.569  1.00  0.00           H  
ATOM   1300  CB  ILE    82     -30.387  15.897  -0.739  1.00  0.00           C  
ATOM   1301  HB  ILE    82     -30.332  15.605   0.310  1.00  0.00           H  
ATOM   1302  CG2 ILE    82     -29.363  16.969  -0.980  1.00  0.00           C  
ATOM   1303 HG21 ILE    82     -29.347  17.193  -2.047  1.00  0.00           H  
ATOM   1304 HG22 ILE    82     -29.557  17.846  -0.363  1.00  0.00           H  
ATOM   1305 HG23 ILE    82     -28.439  16.598  -0.537  1.00  0.00           H  
ATOM   1306  CG1 ILE    82     -31.894  16.415  -1.017  1.00  0.00           C  
ATOM   1307 HG12 ILE    82     -31.950  16.797  -2.036  1.00  0.00           H  
ATOM   1308 HG13 ILE    82     -32.650  15.629  -1.011  1.00  0.00           H  
ATOM   1309  CD1 ILE    82     -32.454  17.422   0.100  1.00  0.00           C  
ATOM   1310 HD11 ILE    82     -33.497  17.688  -0.070  1.00  0.00           H  
ATOM   1311 HD12 ILE    82     -32.549  16.931   1.069  1.00  0.00           H  
ATOM   1312 HD13 ILE    82     -31.925  18.375   0.081  1.00  0.00           H  
ATOM   1313  C   ILE    82     -28.536  14.239  -1.857  1.00  0.00           C  
ATOM   1314  O   ILE    82     -27.909  14.679  -2.865  1.00  0.00           O  
ATOM   1315  N   ALA    83     -28.032  13.272  -1.044  1.00  0.00           N  
ATOM   1316  H   ALA    83     -28.635  13.076  -0.257  1.00  0.00           H  
ATOM   1317  CA  ALA    83     -26.684  12.634  -1.110  1.00  0.00           C  
ATOM   1318  HA  ALA    83     -25.926  13.416  -1.156  1.00  0.00           H  
ATOM   1319  CB  ALA    83     -26.552  11.837   0.182  1.00  0.00           C  
ATOM   1320  HB1 ALA    83     -25.514  11.525   0.302  1.00  0.00           H  
ATOM   1321  HB2 ALA    83     -26.632  12.414   1.104  1.00  0.00           H  
ATOM   1322  HB3 ALA    83     -27.239  10.995   0.267  1.00  0.00           H  
ATOM   1323  C   ALA    83     -26.597  11.795  -2.441  1.00  0.00           C  
ATOM   1324  O   ALA    83     -25.504  11.854  -3.127  1.00  0.00           O  
ATOM   1325  N   LYS    84     -27.601  11.054  -2.868  1.00  0.00           N  
ATOM   1326  H   LYS    84     -28.388  11.124  -2.238  1.00  0.00           H  
ATOM   1327  CA  LYS    84     -27.833  10.413  -4.137  1.00  0.00           C  
ATOM   1328  HA  LYS    84     -27.111   9.623  -4.339  1.00  0.00           H  
ATOM   1329  CB  LYS    84     -29.199   9.709  -4.178  1.00  0.00           C  
ATOM   1330  HB2 LYS    84     -29.597   9.512  -3.183  1.00  0.00           H  
ATOM   1331  HB3 LYS    84     -29.822  10.493  -4.609  1.00  0.00           H  
ATOM   1332  CG  LYS    84     -29.354   8.483  -5.055  1.00  0.00           C  
ATOM   1333  HG2 LYS    84     -30.412   8.222  -5.050  1.00  0.00           H  
ATOM   1334  HG3 LYS    84     -29.215   8.832  -6.079  1.00  0.00           H  
ATOM   1335  CD  LYS    84     -28.421   7.276  -4.677  1.00  0.00           C  
ATOM   1336  HD2 LYS    84     -27.395   7.642  -4.722  1.00  0.00           H  
ATOM   1337  HD3 LYS    84     -28.771   6.978  -3.689  1.00  0.00           H  
ATOM   1338  CE  LYS    84     -28.472   6.155  -5.730  1.00  0.00           C  
ATOM   1339  HE2 LYS    84     -28.114   6.518  -6.693  1.00  0.00           H  
ATOM   1340  HE3 LYS    84     -27.759   5.418  -5.358  1.00  0.00           H  
ATOM   1341  NZ  LYS    84     -29.835   5.662  -6.005  1.00  0.00           N  
ATOM   1342  HZ1 LYS    84     -29.758   4.825  -6.566  1.00  0.00           H  
ATOM   1343  HZ2 LYS    84     -30.298   5.462  -5.130  1.00  0.00           H  
ATOM   1344  HZ3 LYS    84     -30.364   6.336  -6.540  1.00  0.00           H  
ATOM   1345  C   LYS    84     -27.599  11.357  -5.384  1.00  0.00           C  
ATOM   1346  O   LYS    84     -27.543  10.805  -6.474  1.00  0.00           O  
ATOM   1347  N   MET    85     -27.440  12.712  -5.309  1.00  0.00           N  
ATOM   1348  H   MET    85     -27.564  13.048  -4.364  1.00  0.00           H  
ATOM   1349  CA  MET    85     -27.358  13.637  -6.479  1.00  0.00           C  
ATOM   1350  HA  MET    85     -27.082  13.164  -7.421  1.00  0.00           H  
ATOM   1351  CB  MET    85     -28.749  14.271  -6.843  1.00  0.00           C  
ATOM   1352  HB2 MET    85     -29.179  14.861  -6.034  1.00  0.00           H  
ATOM   1353  HB3 MET    85     -28.562  15.000  -7.631  1.00  0.00           H  
ATOM   1354  CG  MET    85     -29.826  13.285  -7.317  1.00  0.00           C  
ATOM   1355  HG2 MET    85     -29.440  12.823  -8.226  1.00  0.00           H  
ATOM   1356  HG3 MET    85     -29.957  12.456  -6.622  1.00  0.00           H  
ATOM   1357  SD  MET    85     -31.482  13.830  -7.806  1.00  0.00           S  
ATOM   1358  CE  MET    85     -32.197  14.136  -6.196  1.00  0.00           C  
ATOM   1359  HE1 MET    85     -31.575  14.724  -5.521  1.00  0.00           H  
ATOM   1360  HE2 MET    85     -33.128  14.691  -6.315  1.00  0.00           H  
ATOM   1361  HE3 MET    85     -32.393  13.192  -5.688  1.00  0.00           H  
ATOM   1362  C   MET    85     -26.181  14.586  -6.299  1.00  0.00           C  
ATOM   1363  O   MET    85     -26.112  15.517  -7.042  1.00  0.00           O  
ATOM   1364  N   GLU    86     -25.388  14.318  -5.322  1.00  0.00           N  
ATOM   1365  H   GLU    86     -25.438  13.407  -4.888  1.00  0.00           H  
ATOM   1366  CA  GLU    86     -24.349  15.241  -4.824  1.00  0.00           C  
ATOM   1367  HA  GLU    86     -24.790  16.220  -4.634  1.00  0.00           H  
ATOM   1368  CB  GLU    86     -23.833  14.697  -3.519  1.00  0.00           C  
ATOM   1369  HB2 GLU    86     -24.622  14.479  -2.800  1.00  0.00           H  
ATOM   1370  HB3 GLU    86     -23.175  13.847  -3.701  1.00  0.00           H  
ATOM   1371  CG  GLU    86     -22.869  15.716  -2.932  1.00  0.00           C  
ATOM   1372  HG2 GLU    86     -22.062  15.836  -3.656  1.00  0.00           H  
ATOM   1373  HG3 GLU    86     -23.429  16.651  -2.901  1.00  0.00           H  
ATOM   1374  CD  GLU    86     -22.178  15.435  -1.639  1.00  0.00           C  
ATOM   1375  OE1 GLU    86     -20.993  15.040  -1.711  1.00  0.00           O  
ATOM   1376  OE2 GLU    86     -22.681  15.749  -0.522  1.00  0.00           O  
ATOM   1377  C   GLU    86     -23.193  15.366  -5.897  1.00  0.00           C  
ATOM   1378  O   GLU    86     -22.802  16.452  -6.193  1.00  0.00           O  
ATOM   1379  N   GLU    87     -22.635  14.257  -6.410  1.00  0.00           N  
ATOM   1380  H   GLU    87     -23.005  13.382  -6.068  1.00  0.00           H  
ATOM   1381  CA  GLU    87     -21.491  14.252  -7.344  1.00  0.00           C  
ATOM   1382  HA  GLU    87     -20.616  14.749  -6.925  1.00  0.00           H  
ATOM   1383  CB  GLU    87     -21.023  12.834  -7.697  1.00  0.00           C  
ATOM   1384  HB2 GLU    87     -21.891  12.175  -7.692  1.00  0.00           H  
ATOM   1385  HB3 GLU    87     -20.586  12.859  -8.696  1.00  0.00           H  
ATOM   1386  CG  GLU    87     -19.954  12.233  -6.788  1.00  0.00           C  
ATOM   1387  HG2 GLU    87     -19.890  11.161  -6.971  1.00  0.00           H  
ATOM   1388  HG3 GLU    87     -18.994  12.649  -7.092  1.00  0.00           H  
ATOM   1389  CD  GLU    87     -20.166  12.483  -5.314  1.00  0.00           C  
ATOM   1390  OE1 GLU    87     -21.280  12.249  -4.795  1.00  0.00           O  
ATOM   1391  OE2 GLU    87     -19.142  12.781  -4.629  1.00  0.00           O  
ATOM   1392  C   GLU    87     -21.848  15.049  -8.547  1.00  0.00           C  
ATOM   1393  O   GLU    87     -21.089  15.960  -8.894  1.00  0.00           O  
ATOM   1394  N   GLN    88     -23.090  14.921  -8.945  1.00  0.00           N  
ATOM   1395  H   GLN    88     -23.705  14.286  -8.456  1.00  0.00           H  
ATOM   1396  CA  GLN    88     -23.839  15.746  -9.917  1.00  0.00           C  
ATOM   1397  HA  GLN    88     -23.286  15.735 -10.856  1.00  0.00           H  
ATOM   1398  CB  GLN    88     -25.176  15.036 -10.211  1.00  0.00           C  
ATOM   1399  HB2 GLN    88     -25.052  13.997  -9.906  1.00  0.00           H  
ATOM   1400  HB3 GLN    88     -25.888  15.320  -9.435  1.00  0.00           H  
ATOM   1401  CG  GLN    88     -25.768  15.172 -11.598  1.00  0.00           C  
ATOM   1402  HG2 GLN    88     -25.219  14.554 -12.310  1.00  0.00           H  
ATOM   1403  HG3 GLN    88     -26.798  14.830 -11.504  1.00  0.00           H  
ATOM   1404  CD  GLN    88     -25.772  16.571 -12.073  1.00  0.00           C  
ATOM   1405  OE1 GLN    88     -26.723  17.204 -11.762  1.00  0.00           O  
ATOM   1406  NE2 GLN    88     -24.863  17.035 -12.875  1.00  0.00           N  
ATOM   1407 HE21 GLN    88     -24.916  17.986 -13.213  1.00  0.00           H  
ATOM   1408 HE22 GLN    88     -24.043  16.525 -13.169  1.00  0.00           H  
ATOM   1409  C   GLN    88     -23.906  17.228  -9.541  1.00  0.00           C  
ATOM   1410  O   GLN    88     -23.407  18.086 -10.277  1.00  0.00           O  
ATOM   1411  N   ARG    89     -24.468  17.574  -8.316  1.00  0.00           N  
ATOM   1412  H   ARG    89     -24.704  16.888  -7.614  1.00  0.00           H  
ATOM   1413  CA  ARG    89     -24.428  18.937  -7.886  1.00  0.00           C  
ATOM   1414  HA  ARG    89     -24.972  19.564  -8.591  1.00  0.00           H  
ATOM   1415  CB  ARG    89     -24.919  19.013  -6.433  1.00  0.00           C  
ATOM   1416  HB2 ARG    89     -24.558  18.136  -5.894  1.00  0.00           H  
ATOM   1417  HB3 ARG    89     -24.556  19.977  -6.076  1.00  0.00           H  
ATOM   1418  CG  ARG    89     -26.471  18.967  -6.392  1.00  0.00           C  
ATOM   1419  HG2 ARG    89     -26.873  19.901  -6.784  1.00  0.00           H  
ATOM   1420  HG3 ARG    89     -26.779  18.284  -7.184  1.00  0.00           H  
ATOM   1421  CD  ARG    89     -27.081  18.525  -5.101  1.00  0.00           C  
ATOM   1422  HD2 ARG    89     -28.088  18.939  -5.054  1.00  0.00           H  
ATOM   1423  HD3 ARG    89     -27.033  17.447  -4.946  1.00  0.00           H  
ATOM   1424  NE  ARG    89     -26.511  19.083  -3.874  1.00  0.00           N  
ATOM   1425  HE  ARG    89     -26.084  19.996  -3.937  1.00  0.00           H  
ATOM   1426  CZ  ARG    89     -26.164  18.386  -2.820  1.00  0.00           C  
ATOM   1427  NH1 ARG    89     -26.312  17.066  -2.637  1.00  0.00           N  
ATOM   1428 HH11 ARG    89     -26.972  16.485  -3.134  1.00  0.00           H  
ATOM   1429 HH12 ARG    89     -26.054  16.717  -1.725  1.00  0.00           H  
ATOM   1430  NH2 ARG    89     -25.596  19.045  -1.825  1.00  0.00           N  
ATOM   1431 HH21 ARG    89     -25.392  20.030  -1.917  1.00  0.00           H  
ATOM   1432 HH22 ARG    89     -25.145  18.548  -1.070  1.00  0.00           H  
ATOM   1433  C   ARG    89     -22.990  19.558  -7.875  1.00  0.00           C  
ATOM   1434  O   ARG    89     -22.869  20.729  -8.222  1.00  0.00           O  
ATOM   1435  N   LYS    90     -21.955  18.745  -7.553  1.00  0.00           N  
ATOM   1436  H   LYS    90     -22.101  17.815  -7.186  1.00  0.00           H  
ATOM   1437  CA  LYS    90     -20.545  19.170  -7.556  1.00  0.00           C  
ATOM   1438  HA  LYS    90     -20.553  20.175  -7.136  1.00  0.00           H  
ATOM   1439  CB  LYS    90     -19.782  18.229  -6.534  1.00  0.00           C  
ATOM   1440  HB2 LYS    90     -19.939  17.204  -6.872  1.00  0.00           H  
ATOM   1441  HB3 LYS    90     -18.716  18.421  -6.660  1.00  0.00           H  
ATOM   1442  CG  LYS    90     -20.140  18.376  -5.046  1.00  0.00           C  
ATOM   1443  HG2 LYS    90     -20.180  19.430  -4.772  1.00  0.00           H  
ATOM   1444  HG3 LYS    90     -21.097  17.880  -4.884  1.00  0.00           H  
ATOM   1445  CD  LYS    90     -19.303  17.645  -4.078  1.00  0.00           C  
ATOM   1446  HD2 LYS    90     -18.311  18.049  -3.876  1.00  0.00           H  
ATOM   1447  HD3 LYS    90     -19.840  17.682  -3.130  1.00  0.00           H  
ATOM   1448  CE  LYS    90     -19.146  16.233  -4.554  1.00  0.00           C  
ATOM   1449  HE2 LYS    90     -20.135  15.827  -4.767  1.00  0.00           H  
ATOM   1450  HE3 LYS    90     -18.377  16.165  -5.324  1.00  0.00           H  
ATOM   1451  NZ  LYS    90     -18.613  15.447  -3.434  1.00  0.00           N  
ATOM   1452  HZ1 LYS    90     -17.886  15.917  -2.914  1.00  0.00           H  
ATOM   1453  HZ2 LYS    90     -19.342  15.424  -2.735  1.00  0.00           H  
ATOM   1454  HZ3 LYS    90     -18.285  14.521  -3.667  1.00  0.00           H  
ATOM   1455  C   LYS    90     -19.944  19.297  -8.939  1.00  0.00           C  
ATOM   1456  O   LYS    90     -19.066  20.156  -9.185  1.00  0.00           O  
ATOM   1457  N   ALA    91     -20.454  18.562  -9.943  1.00  0.00           N  
ATOM   1458  H   ALA    91     -21.206  17.916  -9.751  1.00  0.00           H  
ATOM   1459  CA  ALA    91     -20.095  18.575 -11.340  1.00  0.00           C  
ATOM   1460  HA  ALA    91     -19.016  18.722 -11.309  1.00  0.00           H  
ATOM   1461  CB  ALA    91     -20.480  17.279 -12.043  1.00  0.00           C  
ATOM   1462  HB1 ALA    91     -20.021  16.483 -11.457  1.00  0.00           H  
ATOM   1463  HB2 ALA    91     -21.550  17.118 -12.182  1.00  0.00           H  
ATOM   1464  HB3 ALA    91     -19.958  17.490 -12.976  1.00  0.00           H  
ATOM   1465  C   ALA    91     -20.567  19.911 -11.970  1.00  0.00           C  
ATOM   1466  O   ALA    91     -19.864  20.598 -12.787  1.00  0.00           O  
ATOM   1467  N   ASN    92     -21.824  20.218 -11.635  1.00  0.00           N  
ATOM   1468  H   ASN    92     -22.278  19.530 -11.052  1.00  0.00           H  
ATOM   1469  CA  ASN    92     -22.519  21.411 -12.017  1.00  0.00           C  
ATOM   1470  HA  ASN    92     -22.283  21.440 -13.081  1.00  0.00           H  
ATOM   1471  CB  ASN    92     -24.053  21.290 -11.653  1.00  0.00           C  
ATOM   1472  HB2 ASN    92     -24.197  20.747 -10.718  1.00  0.00           H  
ATOM   1473  HB3 ASN    92     -24.475  22.295 -11.627  1.00  0.00           H  
ATOM   1474  CG  ASN    92     -24.826  20.449 -12.705  1.00  0.00           C  
ATOM   1475  OD1 ASN    92     -24.324  20.147 -13.732  1.00  0.00           O  
ATOM   1476  ND2 ASN    92     -26.072  20.291 -12.411  1.00  0.00           N  
ATOM   1477 HD21 ASN    92     -26.570  19.695 -13.057  1.00  0.00           H  
ATOM   1478 HD22 ASN    92     -26.386  20.658 -11.524  1.00  0.00           H  
ATOM   1479  C   ASN    92     -21.930  22.675 -11.322  1.00  0.00           C  
ATOM   1480  O   ASN    92     -21.732  23.656 -12.034  1.00  0.00           O  
ATOM   1481  N   MET    93     -21.455  22.614 -10.076  1.00  0.00           N  
ATOM   1482  H   MET    93     -21.855  21.903  -9.481  1.00  0.00           H  
ATOM   1483  CA  MET    93     -20.640  23.623  -9.437  1.00  0.00           C  
ATOM   1484  HA  MET    93     -21.275  24.504  -9.529  1.00  0.00           H  
ATOM   1485  CB  MET    93     -20.377  23.288  -8.023  1.00  0.00           C  
ATOM   1486  HB2 MET    93     -21.283  22.795  -7.672  1.00  0.00           H  
ATOM   1487  HB3 MET    93     -19.587  22.550  -7.884  1.00  0.00           H  
ATOM   1488  CG  MET    93     -20.109  24.541  -7.192  1.00  0.00           C  
ATOM   1489  HG2 MET    93     -19.135  24.877  -7.548  1.00  0.00           H  
ATOM   1490  HG3 MET    93     -20.871  25.307  -7.340  1.00  0.00           H  
ATOM   1491  SD  MET    93     -20.262  24.202  -5.435  1.00  0.00           S  
ATOM   1492  CE  MET    93     -20.183  25.885  -4.810  1.00  0.00           C  
ATOM   1493  HE1 MET    93     -19.141  26.206  -4.789  1.00  0.00           H  
ATOM   1494  HE2 MET    93     -20.943  26.406  -5.392  1.00  0.00           H  
ATOM   1495  HE3 MET    93     -20.453  25.910  -3.754  1.00  0.00           H  
ATOM   1496  C   MET    93     -19.347  23.894 -10.135  1.00  0.00           C  
ATOM   1497  O   MET    93     -18.891  25.052 -10.268  1.00  0.00           O  
ATOM   1498  N   LEU    94     -18.576  22.834 -10.571  1.00  0.00           N  
ATOM   1499  H   LEU    94     -18.828  21.884 -10.340  1.00  0.00           H  
ATOM   1500  CA  LEU    94     -17.251  23.029 -11.224  1.00  0.00           C  
ATOM   1501  HA  LEU    94     -16.577  23.739 -10.745  1.00  0.00           H  
ATOM   1502  CB  LEU    94     -16.585  21.627 -11.202  1.00  0.00           C  
ATOM   1503  HB2 LEU    94     -16.566  21.254 -10.178  1.00  0.00           H  
ATOM   1504  HB3 LEU    94     -17.174  20.942 -11.812  1.00  0.00           H  
ATOM   1505  CG  LEU    94     -15.107  21.623 -11.704  1.00  0.00           C  
ATOM   1506  HG  LEU    94     -15.150  22.014 -12.720  1.00  0.00           H  
ATOM   1507  CD1 LEU    94     -14.124  22.307 -10.726  1.00  0.00           C  
ATOM   1508 HD11 LEU    94     -14.378  23.349 -10.531  1.00  0.00           H  
ATOM   1509 HD12 LEU    94     -14.148  21.826  -9.749  1.00  0.00           H  
ATOM   1510 HD13 LEU    94     -13.097  22.209 -11.079  1.00  0.00           H  
ATOM   1511  CD2 LEU    94     -14.536  20.207 -11.740  1.00  0.00           C  
ATOM   1512 HD21 LEU    94     -13.592  20.217 -12.286  1.00  0.00           H  
ATOM   1513 HD22 LEU    94     -14.489  19.886 -10.699  1.00  0.00           H  
ATOM   1514 HD23 LEU    94     -15.272  19.615 -12.285  1.00  0.00           H  
ATOM   1515  C   LEU    94     -17.393  23.635 -12.682  1.00  0.00           C  
ATOM   1516  O   LEU    94     -16.527  24.418 -13.105  1.00  0.00           O  
ATOM   1517  N   ALA    95     -18.503  23.358 -13.363  1.00  0.00           N  
ATOM   1518  H   ALA    95     -19.137  22.678 -12.967  1.00  0.00           H  
ATOM   1519  CA  ALA    95     -18.868  24.126 -14.553  1.00  0.00           C  
ATOM   1520  HA  ALA    95     -18.140  24.080 -15.363  1.00  0.00           H  
ATOM   1521  CB  ALA    95     -20.183  23.425 -14.906  1.00  0.00           C  
ATOM   1522  HB1 ALA    95     -20.591  23.823 -15.835  1.00  0.00           H  
ATOM   1523  HB2 ALA    95     -19.955  22.382 -15.128  1.00  0.00           H  
ATOM   1524  HB3 ALA    95     -21.050  23.601 -14.269  1.00  0.00           H  
ATOM   1525  C   ALA    95     -19.018  25.667 -14.301  1.00  0.00           C  
ATOM   1526  O   ALA    95     -18.386  26.465 -15.005  1.00  0.00           O  
ATOM   1527  N   HIE    96     -19.875  25.956 -13.333  1.00  0.00           N  
ATOM   1528  H   HIE    96     -20.539  25.265 -13.015  1.00  0.00           H  
ATOM   1529  CA  HIE    96     -20.101  27.326 -12.840  1.00  0.00           C  
ATOM   1530  HA  HIE    96     -20.487  27.990 -13.614  1.00  0.00           H  
ATOM   1531  CB  HIE    96     -21.198  27.266 -11.678  1.00  0.00           C  
ATOM   1532  HB2 HIE    96     -22.110  26.840 -12.096  1.00  0.00           H  
ATOM   1533  HB3 HIE    96     -20.897  26.553 -10.912  1.00  0.00           H  
ATOM   1534  CG  HIE    96     -21.425  28.591 -11.050  1.00  0.00           C  
ATOM   1535  ND1 HIE    96     -22.547  29.439 -11.291  1.00  0.00           N  
ATOM   1536  CE1 HIE    96     -22.322  30.407 -10.414  1.00  0.00           C  
ATOM   1537  HE1 HIE    96     -23.020  31.216 -10.258  1.00  0.00           H  
ATOM   1538  NE2 HIE    96     -21.250  30.158  -9.642  1.00  0.00           N  
ATOM   1539  HE2 HIE    96     -21.033  30.753  -8.855  1.00  0.00           H  
ATOM   1540  CD2 HIE    96     -20.589  29.165 -10.197  1.00  0.00           C  
ATOM   1541  HD2 HIE    96     -19.676  28.698  -9.860  1.00  0.00           H  
ATOM   1542  C   HIE    96     -18.742  27.925 -12.328  1.00  0.00           C  
ATOM   1543  O   HIE    96     -18.406  29.042 -12.703  1.00  0.00           O  
ATOM   1544  N   MET    97     -17.932  27.215 -11.564  1.00  0.00           N  
ATOM   1545  H   MET    97     -18.119  26.236 -11.400  1.00  0.00           H  
ATOM   1546  CA  MET    97     -16.721  27.830 -10.983  1.00  0.00           C  
ATOM   1547  HA  MET    97     -16.908  28.804 -10.531  1.00  0.00           H  
ATOM   1548  CB  MET    97     -16.321  27.008  -9.769  1.00  0.00           C  
ATOM   1549  HB2 MET    97     -17.149  27.122  -9.069  1.00  0.00           H  
ATOM   1550  HB3 MET    97     -16.231  25.937  -9.954  1.00  0.00           H  
ATOM   1551  CG  MET    97     -15.058  27.476  -9.044  1.00  0.00           C  
ATOM   1552  HG2 MET    97     -14.297  27.772  -9.767  1.00  0.00           H  
ATOM   1553  HG3 MET    97     -15.229  28.428  -8.541  1.00  0.00           H  
ATOM   1554  SD  MET    97     -14.326  26.477  -7.743  1.00  0.00           S  
ATOM   1555  CE  MET    97     -15.644  26.698  -6.445  1.00  0.00           C  
ATOM   1556  HE1 MET    97     -15.319  26.319  -5.476  1.00  0.00           H  
ATOM   1557  HE2 MET    97     -16.084  27.693  -6.392  1.00  0.00           H  
ATOM   1558  HE3 MET    97     -16.429  26.007  -6.752  1.00  0.00           H  
ATOM   1559  C   MET    97     -15.549  28.071 -11.995  1.00  0.00           C  
ATOM   1560  O   MET    97     -14.954  29.121 -11.967  1.00  0.00           O  
ATOM   1561  N   GLU    98     -15.390  27.193 -12.998  1.00  0.00           N  
ATOM   1562  H   GLU    98     -15.841  26.296 -13.110  1.00  0.00           H  
ATOM   1563  CA  GLU    98     -14.437  27.487 -14.031  1.00  0.00           C  
ATOM   1564  HA  GLU    98     -13.520  27.792 -13.528  1.00  0.00           H  
ATOM   1565  CB  GLU    98     -14.104  26.272 -14.900  1.00  0.00           C  
ATOM   1566  HB2 GLU    98     -13.991  25.386 -14.275  1.00  0.00           H  
ATOM   1567  HB3 GLU    98     -14.909  26.172 -15.628  1.00  0.00           H  
ATOM   1568  CG  GLU    98     -12.762  26.449 -15.710  1.00  0.00           C  
ATOM   1569  HG2 GLU    98     -12.816  27.399 -16.242  1.00  0.00           H  
ATOM   1570  HG3 GLU    98     -11.973  26.588 -14.972  1.00  0.00           H  
ATOM   1571  CD  GLU    98     -12.631  25.246 -16.614  1.00  0.00           C  
ATOM   1572  OE1 GLU    98     -13.543  24.933 -17.397  1.00  0.00           O  
ATOM   1573  OE2 GLU    98     -11.483  24.749 -16.856  1.00  0.00           O  
ATOM   1574  C   GLU    98     -15.045  28.699 -14.860  1.00  0.00           C  
ATOM   1575  O   GLU    98     -14.276  29.594 -15.133  1.00  0.00           O  
ATOM   1576  N   THR    99     -16.388  28.783 -15.189  1.00  0.00           N  
ATOM   1577  H   THR    99     -16.994  28.112 -14.739  1.00  0.00           H  
ATOM   1578  CA  THR    99     -17.059  29.895 -15.922  1.00  0.00           C  
ATOM   1579  HA  THR    99     -16.612  30.086 -16.898  1.00  0.00           H  
ATOM   1580  CB  THR    99     -18.485  29.469 -16.091  1.00  0.00           C  
ATOM   1581  HB  THR    99     -18.843  29.135 -15.117  1.00  0.00           H  
ATOM   1582  CG2 THR    99     -19.375  30.602 -16.646  1.00  0.00           C  
ATOM   1583 HG21 THR    99     -19.429  31.419 -15.926  1.00  0.00           H  
ATOM   1584 HG22 THR    99     -19.029  30.911 -17.632  1.00  0.00           H  
ATOM   1585 HG23 THR    99     -20.391  30.234 -16.791  1.00  0.00           H  
ATOM   1586  OG1 THR    99     -18.479  28.313 -16.977  1.00  0.00           O  
ATOM   1587  HG1 THR    99     -18.713  27.593 -16.387  1.00  0.00           H  
ATOM   1588  C   THR    99     -16.986  31.277 -15.204  1.00  0.00           C  
ATOM   1589  O   THR    99     -16.610  32.343 -15.762  1.00  0.00           O  
ATOM   1590  N   GLN   100     -17.291  31.244 -13.929  1.00  0.00           N  
ATOM   1591  H   GLN   100     -17.621  30.394 -13.495  1.00  0.00           H  
ATOM   1592  CA  GLN   100     -16.908  32.393 -13.076  1.00  0.00           C  
ATOM   1593  HA  GLN   100     -17.386  33.280 -13.491  1.00  0.00           H  
ATOM   1594  CB  GLN   100     -17.481  32.196 -11.679  1.00  0.00           C  
ATOM   1595  HB2 GLN   100     -17.193  31.215 -11.299  1.00  0.00           H  
ATOM   1596  HB3 GLN   100     -17.100  33.080 -11.167  1.00  0.00           H  
ATOM   1597  CG  GLN   100     -19.030  32.197 -11.702  1.00  0.00           C  
ATOM   1598  HG2 GLN   100     -19.454  31.419 -12.337  1.00  0.00           H  
ATOM   1599  HG3 GLN   100     -19.391  32.010 -10.691  1.00  0.00           H  
ATOM   1600  CD  GLN   100     -19.618  33.532 -12.129  1.00  0.00           C  
ATOM   1601  OE1 GLN   100     -19.090  34.600 -11.893  1.00  0.00           O  
ATOM   1602  NE2 GLN   100     -20.699  33.557 -12.872  1.00  0.00           N  
ATOM   1603 HE21 GLN   100     -20.937  34.478 -13.213  1.00  0.00           H  
ATOM   1604 HE22 GLN   100     -21.310  32.784 -13.093  1.00  0.00           H  
ATOM   1605  C   GLN   100     -15.440  32.820 -12.987  1.00  0.00           C  
ATOM   1606  O   GLN   100     -15.318  34.022 -13.093  1.00  0.00           O  
ATOM   1607  N   ASN   101     -14.442  31.955 -12.878  1.00  0.00           N  
ATOM   1608  H   ASN   101     -14.568  30.957 -12.970  1.00  0.00           H  
ATOM   1609  CA  ASN   101     -13.023  32.394 -12.898  1.00  0.00           C  
ATOM   1610  HA  ASN   101     -12.863  33.148 -12.128  1.00  0.00           H  
ATOM   1611  CB  ASN   101     -12.238  31.172 -12.564  1.00  0.00           C  
ATOM   1612  HB2 ASN   101     -12.577  30.878 -11.571  1.00  0.00           H  
ATOM   1613  HB3 ASN   101     -12.565  30.347 -13.198  1.00  0.00           H  
ATOM   1614  CG  ASN   101     -10.729  31.253 -12.787  1.00  0.00           C  
ATOM   1615  OD1 ASN   101     -10.280  31.066 -13.911  1.00  0.00           O  
ATOM   1616  ND2 ASN   101      -9.977  31.605 -11.736  1.00  0.00           N  
ATOM   1617 HD21 ASN   101      -9.009  31.673 -12.017  1.00  0.00           H  
ATOM   1618 HD22 ASN   101     -10.365  32.056 -10.919  1.00  0.00           H  
ATOM   1619  C   ASN   101     -12.593  32.956 -14.292  1.00  0.00           C  
ATOM   1620  O   ASN   101     -12.031  34.030 -14.455  1.00  0.00           O  
ATOM   1621  N   LYS   102     -13.072  32.272 -15.345  1.00  0.00           N  
ATOM   1622  H   LYS   102     -13.473  31.376 -15.108  1.00  0.00           H  
ATOM   1623  CA  LYS   102     -13.049  32.765 -16.717  1.00  0.00           C  
ATOM   1624  HA  LYS   102     -11.985  32.756 -16.953  1.00  0.00           H  
ATOM   1625  CB  LYS   102     -13.623  31.662 -17.703  1.00  0.00           C  
ATOM   1626  HB2 LYS   102     -14.580  31.363 -17.276  1.00  0.00           H  
ATOM   1627  HB3 LYS   102     -13.706  31.973 -18.745  1.00  0.00           H  
ATOM   1628  CG  LYS   102     -12.720  30.449 -17.743  1.00  0.00           C  
ATOM   1629  HG2 LYS   102     -11.748  30.699 -18.169  1.00  0.00           H  
ATOM   1630  HG3 LYS   102     -12.469  30.095 -16.743  1.00  0.00           H  
ATOM   1631  CD  LYS   102     -13.376  29.203 -18.518  1.00  0.00           C  
ATOM   1632  HD2 LYS   102     -12.714  28.344 -18.408  1.00  0.00           H  
ATOM   1633  HD3 LYS   102     -14.255  29.015 -17.901  1.00  0.00           H  
ATOM   1634  CE  LYS   102     -13.720  29.409 -19.961  1.00  0.00           C  
ATOM   1635  HE2 LYS   102     -14.215  30.378 -20.007  1.00  0.00           H  
ATOM   1636  HE3 LYS   102     -12.776  29.473 -20.502  1.00  0.00           H  
ATOM   1637  NZ  LYS   102     -14.657  28.397 -20.466  1.00  0.00           N  
ATOM   1638  HZ1 LYS   102     -15.006  28.508 -21.408  1.00  0.00           H  
ATOM   1639  HZ2 LYS   102     -14.199  27.497 -20.450  1.00  0.00           H  
ATOM   1640  HZ3 LYS   102     -15.491  28.264 -19.911  1.00  0.00           H  
ATOM   1641  C   LYS   102     -13.626  34.166 -17.038  1.00  0.00           C  
ATOM   1642  O   LYS   102     -13.036  34.945 -17.771  1.00  0.00           O  
ATOM   1643  N   ILE   103     -14.774  34.464 -16.413  1.00  0.00           N  
ATOM   1644  H   ILE   103     -15.238  33.742 -15.882  1.00  0.00           H  
ATOM   1645  CA  ILE   103     -15.345  35.769 -16.529  1.00  0.00           C  
ATOM   1646  HA  ILE   103     -15.505  36.029 -17.575  1.00  0.00           H  
ATOM   1647  CB  ILE   103     -16.705  35.875 -15.832  1.00  0.00           C  
ATOM   1648  HB  ILE   103     -16.658  35.353 -14.876  1.00  0.00           H  
ATOM   1649  CG2 ILE   103     -17.025  37.359 -15.476  1.00  0.00           C  
ATOM   1650 HG21 ILE   103     -17.999  37.388 -14.988  1.00  0.00           H  
ATOM   1651 HG22 ILE   103     -16.324  37.906 -14.844  1.00  0.00           H  
ATOM   1652 HG23 ILE   103     -16.974  37.991 -16.363  1.00  0.00           H  
ATOM   1653  CG1 ILE   103     -17.796  35.183 -16.651  1.00  0.00           C  
ATOM   1654 HG12 ILE   103     -18.009  35.797 -17.526  1.00  0.00           H  
ATOM   1655 HG13 ILE   103     -17.502  34.182 -16.967  1.00  0.00           H  
ATOM   1656  CD1 ILE   103     -19.137  34.930 -15.806  1.00  0.00           C  
ATOM   1657 HD11 ILE   103     -19.809  34.239 -16.316  1.00  0.00           H  
ATOM   1658 HD12 ILE   103     -19.010  34.501 -14.812  1.00  0.00           H  
ATOM   1659 HD13 ILE   103     -19.631  35.897 -15.705  1.00  0.00           H  
ATOM   1660  C   ILE   103     -14.451  36.890 -16.048  1.00  0.00           C  
ATOM   1661  O   ILE   103     -14.366  38.006 -16.632  1.00  0.00           O  
ATOM   1662  N   TYR   104     -13.738  36.682 -14.954  1.00  0.00           N  
ATOM   1663  H   TYR   104     -13.975  35.871 -14.400  1.00  0.00           H  
ATOM   1664  CA  TYR   104     -12.872  37.574 -14.278  1.00  0.00           C  
ATOM   1665  HA  TYR   104     -13.531  38.428 -14.125  1.00  0.00           H  
ATOM   1666  CB  TYR   104     -12.569  37.094 -12.912  1.00  0.00           C  
ATOM   1667  HB2 TYR   104     -13.491  36.817 -12.400  1.00  0.00           H  
ATOM   1668  HB3 TYR   104     -11.951  36.201 -13.004  1.00  0.00           H  
ATOM   1669  CG  TYR   104     -11.787  38.082 -11.990  1.00  0.00           C  
ATOM   1670  CD1 TYR   104     -12.355  39.212 -11.306  1.00  0.00           C  
ATOM   1671  HD1 TYR   104     -13.428  39.312 -11.373  1.00  0.00           H  
ATOM   1672  CE1 TYR   104     -11.581  39.861 -10.325  1.00  0.00           C  
ATOM   1673  HE1 TYR   104     -12.002  40.624  -9.687  1.00  0.00           H  
ATOM   1674  CZ  TYR   104     -10.187  39.665 -10.205  1.00  0.00           C  
ATOM   1675  OH  TYR   104      -9.429  40.382  -9.301  1.00  0.00           O  
ATOM   1676  HH  TYR   104      -8.506  40.124  -9.348  1.00  0.00           H  
ATOM   1677  CE2 TYR   104      -9.628  38.663 -11.048  1.00  0.00           C  
ATOM   1678  HE2 TYR   104      -8.568  38.605 -10.849  1.00  0.00           H  
ATOM   1679  CD2 TYR   104     -10.329  37.931 -11.938  1.00  0.00           C  
ATOM   1680  HD2 TYR   104      -9.868  37.131 -12.499  1.00  0.00           H  
ATOM   1681  C   TYR   104     -11.665  38.158 -15.096  1.00  0.00           C  
ATOM   1682  O   TYR   104     -11.254  39.301 -14.977  1.00  0.00           O  
ATOM   1683  N   ASN   105     -11.126  37.320 -15.965  1.00  0.00           N  
ATOM   1684  H   ASN   105     -11.377  36.346 -15.872  1.00  0.00           H  
ATOM   1685  CA  ASN   105     -10.007  37.696 -16.900  1.00  0.00           C  
ATOM   1686  HA  ASN   105      -9.240  38.278 -16.389  1.00  0.00           H  
ATOM   1687  CB  ASN   105      -9.358  36.331 -17.219  1.00  0.00           C  
ATOM   1688  HB2 ASN   105      -8.866  35.962 -16.319  1.00  0.00           H  
ATOM   1689  HB3 ASN   105     -10.044  35.531 -17.496  1.00  0.00           H  
ATOM   1690  CG  ASN   105      -8.232  36.475 -18.274  1.00  0.00           C  
ATOM   1691  OD1 ASN   105      -7.335  37.314 -18.206  1.00  0.00           O  
ATOM   1692  ND2 ASN   105      -8.204  35.617 -19.330  1.00  0.00           N  
ATOM   1693 HD21 ASN   105      -7.704  35.865 -20.172  1.00  0.00           H  
ATOM   1694 HD22 ASN   105      -8.812  34.812 -19.381  1.00  0.00           H  
ATOM   1695  C   ASN   105     -10.545  38.525 -18.051  1.00  0.00           C  
ATOM   1696  O   ASN   105      -9.737  39.137 -18.774  1.00  0.00           O  
ATOM   1697  N   ILE   106     -11.844  38.477 -18.290  1.00  0.00           N  
ATOM   1698  H   ILE   106     -12.500  38.035 -17.662  1.00  0.00           H  
ATOM   1699  CA  ILE   106     -12.376  39.379 -19.363  1.00  0.00           C  
ATOM   1700  HA  ILE   106     -11.784  39.266 -20.271  1.00  0.00           H  
ATOM   1701  CB  ILE   106     -13.829  39.081 -19.834  1.00  0.00           C  
ATOM   1702  HB  ILE   106     -14.407  39.241 -18.923  1.00  0.00           H  
ATOM   1703  CG2 ILE   106     -14.415  40.064 -20.865  1.00  0.00           C  
ATOM   1704 HG21 ILE   106     -15.298  39.761 -21.428  1.00  0.00           H  
ATOM   1705 HG22 ILE   106     -14.567  41.011 -20.347  1.00  0.00           H  
ATOM   1706 HG23 ILE   106     -13.601  40.270 -21.561  1.00  0.00           H  
ATOM   1707  CG1 ILE   106     -14.024  37.659 -20.285  1.00  0.00           C  
ATOM   1708 HG12 ILE   106     -13.752  36.952 -19.501  1.00  0.00           H  
ATOM   1709 HG13 ILE   106     -15.064  37.397 -20.479  1.00  0.00           H  
ATOM   1710  CD1 ILE   106     -13.184  37.211 -21.425  1.00  0.00           C  
ATOM   1711 HD11 ILE   106     -12.138  37.421 -21.201  1.00  0.00           H  
ATOM   1712 HD12 ILE   106     -13.346  36.158 -21.655  1.00  0.00           H  
ATOM   1713 HD13 ILE   106     -13.435  37.734 -22.348  1.00  0.00           H  
ATOM   1714  C   ILE   106     -12.391  40.919 -19.052  1.00  0.00           C  
ATOM   1715  O   ILE   106     -12.260  41.726 -20.024  1.00  0.00           O  
ATOM   1716  N   LEU   107     -12.484  41.231 -17.739  1.00  0.00           N  
ATOM   1717  H   LEU   107     -12.503  40.438 -17.113  1.00  0.00           H  
ATOM   1718  CA  LEU   107     -12.527  42.516 -17.080  1.00  0.00           C  
ATOM   1719  HA  LEU   107     -13.271  43.123 -17.595  1.00  0.00           H  
ATOM   1720  CB  LEU   107     -13.006  42.274 -15.674  1.00  0.00           C  
ATOM   1721  HB2 LEU   107     -12.180  41.650 -15.334  1.00  0.00           H  
ATOM   1722  HB3 LEU   107     -12.979  43.156 -15.034  1.00  0.00           H  
ATOM   1723  CG  LEU   107     -14.313  41.521 -15.392  1.00  0.00           C  
ATOM   1724  HG  LEU   107     -14.072  40.475 -15.579  1.00  0.00           H  
ATOM   1725  CD1 LEU   107     -14.746  41.513 -13.903  1.00  0.00           C  
ATOM   1726 HD11 LEU   107     -15.052  42.528 -13.651  1.00  0.00           H  
ATOM   1727 HD12 LEU   107     -15.524  40.776 -13.704  1.00  0.00           H  
ATOM   1728 HD13 LEU   107     -13.891  41.258 -13.277  1.00  0.00           H  
ATOM   1729  CD2 LEU   107     -15.431  42.119 -16.264  1.00  0.00           C  
ATOM   1730 HD21 LEU   107     -15.172  41.915 -17.302  1.00  0.00           H  
ATOM   1731 HD22 LEU   107     -16.352  41.606 -15.985  1.00  0.00           H  
ATOM   1732 HD23 LEU   107     -15.573  43.188 -16.104  1.00  0.00           H  
ATOM   1733  C   LEU   107     -11.218  43.267 -17.043  1.00  0.00           C  
ATOM   1734  O   LEU   107     -10.124  42.656 -16.920  1.00  0.00           O  
ATOM   1735  N   THR   108     -11.396  44.609 -17.207  1.00  0.00           N  
ATOM   1736  H   THR   108     -12.330  44.985 -17.126  1.00  0.00           H  
ATOM   1737  CA  THR   108     -10.373  45.683 -17.025  1.00  0.00           C  
ATOM   1738  HA  THR   108      -9.639  45.331 -17.750  1.00  0.00           H  
ATOM   1739  CB  THR   108     -10.759  47.044 -17.522  1.00  0.00           C  
ATOM   1740  HB  THR   108      -9.779  47.492 -17.688  1.00  0.00           H  
ATOM   1741  CG2 THR   108     -11.527  47.197 -18.912  1.00  0.00           C  
ATOM   1742 HG21 THR   108     -11.281  48.213 -19.220  1.00  0.00           H  
ATOM   1743 HG22 THR   108     -11.093  46.422 -19.543  1.00  0.00           H  
ATOM   1744 HG23 THR   108     -12.581  46.963 -18.759  1.00  0.00           H  
ATOM   1745  OG1 THR   108     -11.340  47.784 -16.392  1.00  0.00           O  
ATOM   1746  HG1 THR   108     -11.593  48.653 -16.711  1.00  0.00           H  
ATOM   1747  C   THR   108      -9.887  45.676 -15.586  1.00  0.00           C  
ATOM   1748  O   THR   108     -10.493  45.085 -14.734  1.00  0.00           O  
ATOM   1749  N   PRO   109      -8.736  46.381 -15.255  1.00  0.00           N  
ATOM   1750  CD  PRO   109      -7.884  47.211 -16.107  1.00  0.00           C  
ATOM   1751  HD2 PRO   109      -8.371  48.161 -16.325  1.00  0.00           H  
ATOM   1752  HD3 PRO   109      -7.682  46.612 -16.995  1.00  0.00           H  
ATOM   1753  CG  PRO   109      -6.513  47.380 -15.403  1.00  0.00           C  
ATOM   1754  HG2 PRO   109      -6.117  48.379 -15.585  1.00  0.00           H  
ATOM   1755  HG3 PRO   109      -5.828  46.544 -15.543  1.00  0.00           H  
ATOM   1756  CB  PRO   109      -6.990  47.296 -13.921  1.00  0.00           C  
ATOM   1757  HB2 PRO   109      -7.120  48.356 -13.703  1.00  0.00           H  
ATOM   1758  HB3 PRO   109      -6.175  47.033 -13.247  1.00  0.00           H  
ATOM   1759  CA  PRO   109      -8.243  46.410 -13.860  1.00  0.00           C  
ATOM   1760  HA  PRO   109      -7.954  45.410 -13.538  1.00  0.00           H  
ATOM   1761  C   PRO   109      -9.273  47.094 -12.872  1.00  0.00           C  
ATOM   1762  O   PRO   109      -9.611  46.551 -11.787  1.00  0.00           O  
ATOM   1763  N   GLU   110      -9.847  48.164 -13.350  1.00  0.00           N  
ATOM   1764  H   GLU   110      -9.651  48.378 -14.317  1.00  0.00           H  
ATOM   1765  CA  GLU   110     -10.999  48.898 -12.699  1.00  0.00           C  
ATOM   1766  HA  GLU   110     -10.718  49.233 -11.700  1.00  0.00           H  
ATOM   1767  CB  GLU   110     -11.318  50.206 -13.495  1.00  0.00           C  
ATOM   1768  HB2 GLU   110     -11.541  49.961 -14.534  1.00  0.00           H  
ATOM   1769  HB3 GLU   110     -12.169  50.703 -13.032  1.00  0.00           H  
ATOM   1770  CG  GLU   110     -10.236  51.296 -13.510  1.00  0.00           C  
ATOM   1771  HG2 GLU   110      -9.361  50.990 -14.084  1.00  0.00           H  
ATOM   1772  HG3 GLU   110     -10.540  52.180 -14.070  1.00  0.00           H  
ATOM   1773  CD  GLU   110      -9.784  51.689 -12.124  1.00  0.00           C  
ATOM   1774  OE1 GLU   110      -8.547  51.900 -11.834  1.00  0.00           O  
ATOM   1775  OE2 GLU   110     -10.664  51.833 -11.289  1.00  0.00           O  
ATOM   1776  C   GLU   110     -12.226  48.087 -12.705  1.00  0.00           C  
ATOM   1777  O   GLU   110     -12.986  48.156 -11.784  1.00  0.00           O  
ATOM   1778  N   GLN   111     -12.494  47.235 -13.702  1.00  0.00           N  
ATOM   1779  H   GLN   111     -11.896  47.186 -14.515  1.00  0.00           H  
ATOM   1780  CA  GLN   111     -13.551  46.238 -13.686  1.00  0.00           C  
ATOM   1781  HA  GLN   111     -14.372  46.829 -13.281  1.00  0.00           H  
ATOM   1782  CB  GLN   111     -13.946  45.684 -15.054  1.00  0.00           C  
ATOM   1783  HB2 GLN   111     -12.990  45.283 -15.390  1.00  0.00           H  
ATOM   1784  HB3 GLN   111     -14.564  44.833 -14.770  1.00  0.00           H  
ATOM   1785  CG  GLN   111     -14.630  46.721 -15.980  1.00  0.00           C  
ATOM   1786  HG2 GLN   111     -15.585  46.978 -15.522  1.00  0.00           H  
ATOM   1787  HG3 GLN   111     -13.977  47.593 -16.026  1.00  0.00           H  
ATOM   1788  CD  GLN   111     -14.718  46.198 -17.329  1.00  0.00           C  
ATOM   1789  OE1 GLN   111     -13.969  45.342 -17.801  1.00  0.00           O  
ATOM   1790  NE2 GLN   111     -15.607  46.774 -18.094  1.00  0.00           N  
ATOM   1791 HE21 GLN   111     -15.690  46.417 -19.036  1.00  0.00           H  
ATOM   1792 HE22 GLN   111     -16.337  47.295 -17.630  1.00  0.00           H  
ATOM   1793  C   GLN   111     -13.390  45.161 -12.617  1.00  0.00           C  
ATOM   1794  O   GLN   111     -14.375  44.770 -12.008  1.00  0.00           O  
ATOM   1795  N   LYS   112     -12.154  44.653 -12.419  1.00  0.00           N  
ATOM   1796  H   LYS   112     -11.359  44.873 -13.001  1.00  0.00           H  
ATOM   1797  CA  LYS   112     -11.885  43.678 -11.365  1.00  0.00           C  
ATOM   1798  HA  LYS   112     -12.552  42.822 -11.463  1.00  0.00           H  
ATOM   1799  CB  LYS   112     -10.471  43.082 -11.470  1.00  0.00           C  
ATOM   1800  HB2 LYS   112      -9.710  43.862 -11.483  1.00  0.00           H  
ATOM   1801  HB3 LYS   112     -10.262  42.485 -10.582  1.00  0.00           H  
ATOM   1802  CG  LYS   112     -10.360  42.232 -12.838  1.00  0.00           C  
ATOM   1803  HG2 LYS   112     -10.983  41.341 -12.759  1.00  0.00           H  
ATOM   1804  HG3 LYS   112     -10.676  42.863 -13.668  1.00  0.00           H  
ATOM   1805  CD  LYS   112      -8.962  41.672 -13.114  1.00  0.00           C  
ATOM   1806  HD2 LYS   112      -8.154  42.155 -12.564  1.00  0.00           H  
ATOM   1807  HD3 LYS   112      -8.961  40.601 -12.908  1.00  0.00           H  
ATOM   1808  CE  LYS   112      -8.541  41.786 -14.577  1.00  0.00           C  
ATOM   1809  HE2 LYS   112      -9.216  41.183 -15.183  1.00  0.00           H  
ATOM   1810  HE3 LYS   112      -8.645  42.809 -14.939  1.00  0.00           H  
ATOM   1811  NZ  LYS   112      -7.186  41.222 -14.796  1.00  0.00           N  
ATOM   1812  HZ1 LYS   112      -6.513  41.929 -14.536  1.00  0.00           H  
ATOM   1813  HZ2 LYS   112      -6.976  40.365 -14.304  1.00  0.00           H  
ATOM   1814  HZ3 LYS   112      -7.082  40.901 -15.748  1.00  0.00           H  
ATOM   1815  C   LYS   112     -12.120  44.119  -9.961  1.00  0.00           C  
ATOM   1816  O   LYS   112     -12.826  43.500  -9.112  1.00  0.00           O  
ATOM   1817  N   LYS   113     -11.690  45.374  -9.730  1.00  0.00           N  
ATOM   1818  H   LYS   113     -11.054  45.759 -10.413  1.00  0.00           H  
ATOM   1819  CA  LYS   113     -12.006  46.178  -8.561  1.00  0.00           C  
ATOM   1820  HA  LYS   113     -11.646  45.532  -7.761  1.00  0.00           H  
ATOM   1821  CB  LYS   113     -11.315  47.549  -8.413  1.00  0.00           C  
ATOM   1822  HB2 LYS   113     -11.580  48.118  -9.304  1.00  0.00           H  
ATOM   1823  HB3 LYS   113     -11.679  48.033  -7.507  1.00  0.00           H  
ATOM   1824  CG  LYS   113      -9.842  47.363  -8.400  1.00  0.00           C  
ATOM   1825  HG2 LYS   113      -9.530  47.251  -7.361  1.00  0.00           H  
ATOM   1826  HG3 LYS   113      -9.579  46.460  -8.951  1.00  0.00           H  
ATOM   1827  CD  LYS   113      -8.950  48.543  -8.957  1.00  0.00           C  
ATOM   1828  HD2 LYS   113      -7.911  48.236  -8.844  1.00  0.00           H  
ATOM   1829  HD3 LYS   113      -9.076  48.635 -10.036  1.00  0.00           H  
ATOM   1830  CE  LYS   113      -9.345  49.854  -8.308  1.00  0.00           C  
ATOM   1831  HE2 LYS   113     -10.426  49.790  -8.189  1.00  0.00           H  
ATOM   1832  HE3 LYS   113      -8.877  49.900  -7.324  1.00  0.00           H  
ATOM   1833  NZ  LYS   113      -8.769  51.054  -9.093  1.00  0.00           N  
ATOM   1834  HZ1 LYS   113      -7.832  50.870  -9.421  1.00  0.00           H  
ATOM   1835  HZ2 LYS   113      -9.322  51.212  -9.924  1.00  0.00           H  
ATOM   1836  HZ3 LYS   113      -8.825  51.924  -8.583  1.00  0.00           H  
ATOM   1837  C   LYS   113     -13.555  46.244  -8.412  1.00  0.00           C  
ATOM   1838  O   LYS   113     -14.157  45.858  -7.383  1.00  0.00           O  
ATOM   1839  N   GLN   114     -14.178  46.633  -9.509  1.00  0.00           N  
ATOM   1840  H   GLN   114     -13.562  46.891 -10.267  1.00  0.00           H  
ATOM   1841  CA  GLN   114     -15.684  46.724  -9.477  1.00  0.00           C  
ATOM   1842  HA  GLN   114     -15.970  47.412  -8.681  1.00  0.00           H  
ATOM   1843  CB  GLN   114     -16.101  47.533 -10.637  1.00  0.00           C  
ATOM   1844  HB2 GLN   114     -15.638  48.518 -10.569  1.00  0.00           H  
ATOM   1845  HB3 GLN   114     -15.923  47.060 -11.602  1.00  0.00           H  
ATOM   1846  CG  GLN   114     -17.651  47.869 -10.757  1.00  0.00           C  
ATOM   1847  HG2 GLN   114     -17.766  48.466 -11.662  1.00  0.00           H  
ATOM   1848  HG3 GLN   114     -18.244  46.958 -10.673  1.00  0.00           H  
ATOM   1849  CD  GLN   114     -18.300  48.742  -9.656  1.00  0.00           C  
ATOM   1850  OE1 GLN   114     -17.650  49.443  -8.889  1.00  0.00           O  
ATOM   1851  NE2 GLN   114     -19.547  48.448  -9.416  1.00  0.00           N  
ATOM   1852 HE21 GLN   114     -20.118  49.014  -8.805  1.00  0.00           H  
ATOM   1853 HE22 GLN   114     -19.894  47.819 -10.126  1.00  0.00           H  
ATOM   1854  C   GLN   114     -16.468  45.419  -9.242  1.00  0.00           C  
ATOM   1855  O   GLN   114     -17.512  45.514  -8.567  1.00  0.00           O  
ATOM   1856  N   PHE   115     -16.024  44.233  -9.751  1.00  0.00           N  
ATOM   1857  H   PHE   115     -15.242  44.379 -10.374  1.00  0.00           H  
ATOM   1858  CA  PHE   115     -16.529  42.952  -9.424  1.00  0.00           C  
ATOM   1859  HA  PHE   115     -17.592  43.012  -9.659  1.00  0.00           H  
ATOM   1860  CB  PHE   115     -15.843  42.049 -10.412  1.00  0.00           C  
ATOM   1861  HB2 PHE   115     -16.153  42.394 -11.398  1.00  0.00           H  
ATOM   1862  HB3 PHE   115     -14.758  42.133 -10.469  1.00  0.00           H  
ATOM   1863  CG  PHE   115     -16.097  40.567 -10.444  1.00  0.00           C  
ATOM   1864  CD1 PHE   115     -15.465  39.575  -9.699  1.00  0.00           C  
ATOM   1865  HD1 PHE   115     -14.729  39.878  -8.969  1.00  0.00           H  
ATOM   1866  CE1 PHE   115     -15.741  38.237  -9.916  1.00  0.00           C  
ATOM   1867  HE1 PHE   115     -15.284  37.438  -9.351  1.00  0.00           H  
ATOM   1868  CZ  PHE   115     -16.764  37.797 -10.823  1.00  0.00           C  
ATOM   1869  HZ  PHE   115     -17.028  36.756 -10.937  1.00  0.00           H  
ATOM   1870  CE2 PHE   115     -17.353  38.804 -11.625  1.00  0.00           C  
ATOM   1871  HE2 PHE   115     -18.071  38.641 -12.415  1.00  0.00           H  
ATOM   1872  CD2 PHE   115     -17.134  40.140 -11.336  1.00  0.00           C  
ATOM   1873  HD2 PHE   115     -17.667  40.852 -11.948  1.00  0.00           H  
ATOM   1874  C   PHE   115     -16.384  42.589  -7.945  1.00  0.00           C  
ATOM   1875  O   PHE   115     -17.407  42.291  -7.350  1.00  0.00           O  
ATOM   1876  N   ASN   116     -15.118  42.680  -7.473  1.00  0.00           N  
ATOM   1877  H   ASN   116     -14.376  42.915  -8.117  1.00  0.00           H  
ATOM   1878  CA  ASN   116     -14.771  42.317  -6.118  1.00  0.00           C  
ATOM   1879  HA  ASN   116     -15.158  41.316  -5.923  1.00  0.00           H  
ATOM   1880  CB  ASN   116     -13.165  42.450  -5.996  1.00  0.00           C  
ATOM   1881  HB2 ASN   116     -12.814  43.454  -6.233  1.00  0.00           H  
ATOM   1882  HB3 ASN   116     -12.856  42.200  -4.981  1.00  0.00           H  
ATOM   1883  CG  ASN   116     -12.433  41.423  -6.848  1.00  0.00           C  
ATOM   1884  OD1 ASN   116     -13.023  40.359  -7.105  1.00  0.00           O  
ATOM   1885  ND2 ASN   116     -11.143  41.656  -7.266  1.00  0.00           N  
ATOM   1886 HD21 ASN   116     -10.804  40.980  -7.935  1.00  0.00           H  
ATOM   1887 HD22 ASN   116     -10.629  42.479  -6.986  1.00  0.00           H  
ATOM   1888  C   ASN   116     -15.391  43.102  -5.013  1.00  0.00           C  
ATOM   1889  O   ASN   116     -15.750  42.626  -3.965  1.00  0.00           O  
ATOM   1890  N   ALA   117     -15.592  44.427  -5.199  1.00  0.00           N  
ATOM   1891  H   ALA   117     -15.114  44.840  -5.988  1.00  0.00           H  
ATOM   1892  CA  ALA   117     -16.339  45.371  -4.269  1.00  0.00           C  
ATOM   1893  HA  ALA   117     -15.853  45.329  -3.294  1.00  0.00           H  
ATOM   1894  CB  ALA   117     -16.156  46.861  -4.814  1.00  0.00           C  
ATOM   1895  HB1 ALA   117     -15.123  47.143  -5.013  1.00  0.00           H  
ATOM   1896  HB2 ALA   117     -16.701  46.929  -5.755  1.00  0.00           H  
ATOM   1897  HB3 ALA   117     -16.587  47.587  -4.124  1.00  0.00           H  
ATOM   1898  C   ALA   117     -17.837  45.110  -4.157  1.00  0.00           C  
ATOM   1899  O   ALA   117     -18.477  45.586  -3.191  1.00  0.00           O  
ATOM   1900  N   ASN   118     -18.330  44.154  -4.905  1.00  0.00           N  
ATOM   1901  H   ASN   118     -17.756  43.842  -5.675  1.00  0.00           H  
ATOM   1902  CA  ASN   118     -19.739  43.873  -5.061  1.00  0.00           C  
ATOM   1903  HA  ASN   118     -20.186  44.140  -4.104  1.00  0.00           H  
ATOM   1904  CB  ASN   118     -20.335  44.787  -6.118  1.00  0.00           C  
ATOM   1905  HB2 ASN   118     -19.835  44.522  -7.050  1.00  0.00           H  
ATOM   1906  HB3 ASN   118     -21.357  44.434  -6.257  1.00  0.00           H  
ATOM   1907  CG  ASN   118     -20.225  46.243  -5.805  1.00  0.00           C  
ATOM   1908  OD1 ASN   118     -20.881  46.729  -4.868  1.00  0.00           O  
ATOM   1909  ND2 ASN   118     -19.649  47.038  -6.621  1.00  0.00           N  
ATOM   1910 HD21 ASN   118     -19.540  47.989  -6.301  1.00  0.00           H  
ATOM   1911 HD22 ASN   118     -19.235  46.728  -7.489  1.00  0.00           H  
ATOM   1912  C   ASN   118     -20.015  42.323  -5.289  1.00  0.00           C  
ATOM   1913  O   ASN   118     -21.143  42.032  -5.655  1.00  0.00           O  
ATOM   1914  N   PHE   119     -19.044  41.395  -5.121  1.00  0.00           N  
ATOM   1915  H   PHE   119     -18.079  41.690  -5.090  1.00  0.00           H  
ATOM   1916  CA  PHE   119     -19.402  39.979  -5.285  1.00  0.00           C  
ATOM   1917  HA  PHE   119     -19.810  39.770  -6.274  1.00  0.00           H  
ATOM   1918  CB  PHE   119     -18.029  39.298  -5.113  1.00  0.00           C  
ATOM   1919  HB2 PHE   119     -17.218  39.743  -5.690  1.00  0.00           H  
ATOM   1920  HB3 PHE   119     -17.644  39.320  -4.094  1.00  0.00           H  
ATOM   1921  CG  PHE   119     -18.128  37.837  -5.545  1.00  0.00           C  
ATOM   1922  CD1 PHE   119     -18.001  37.455  -6.886  1.00  0.00           C  
ATOM   1923  HD1 PHE   119     -17.868  38.242  -7.614  1.00  0.00           H  
ATOM   1924  CE1 PHE   119     -18.077  36.147  -7.304  1.00  0.00           C  
ATOM   1925  HE1 PHE   119     -18.082  35.986  -8.372  1.00  0.00           H  
ATOM   1926  CZ  PHE   119     -18.200  35.079  -6.445  1.00  0.00           C  
ATOM   1927  HZ  PHE   119     -18.285  34.065  -6.807  1.00  0.00           H  
ATOM   1928  CE2 PHE   119     -18.360  35.411  -5.067  1.00  0.00           C  
ATOM   1929  HE2 PHE   119     -18.432  34.599  -4.358  1.00  0.00           H  
ATOM   1930  CD2 PHE   119     -18.290  36.769  -4.646  1.00  0.00           C  
ATOM   1931  HD2 PHE   119     -18.505  36.930  -3.600  1.00  0.00           H  
ATOM   1932  C   PHE   119     -20.406  39.461  -4.244  1.00  0.00           C  
ATOM   1933  O   PHE   119     -21.311  38.819  -4.698  1.00  0.00           O  
ATOM   1934  N   GLU   120     -20.196  39.727  -2.937  1.00  0.00           N  
ATOM   1935  H   GLU   120     -19.371  40.176  -2.566  1.00  0.00           H  
ATOM   1936  CA  GLU   120     -21.194  39.321  -1.966  1.00  0.00           C  
ATOM   1937  HA  GLU   120     -21.235  38.232  -1.984  1.00  0.00           H  
ATOM   1938  CB  GLU   120     -20.622  39.749  -0.551  1.00  0.00           C  
ATOM   1939  HB2 GLU   120     -19.651  39.265  -0.451  1.00  0.00           H  
ATOM   1940  HB3 GLU   120     -20.474  40.821  -0.420  1.00  0.00           H  
ATOM   1941  CG  GLU   120     -21.493  39.342   0.584  1.00  0.00           C  
ATOM   1942  HG2 GLU   120     -20.847  39.526   1.442  1.00  0.00           H  
ATOM   1943  HG3 GLU   120     -22.415  39.920   0.510  1.00  0.00           H  
ATOM   1944  CD  GLU   120     -21.931  37.934   0.714  1.00  0.00           C  
ATOM   1945  OE1 GLU   120     -20.988  37.116   0.394  1.00  0.00           O  
ATOM   1946  OE2 GLU   120     -23.028  37.583   1.226  1.00  0.00           O  
ATOM   1947  C   GLU   120     -22.545  39.939  -2.251  1.00  0.00           C  
ATOM   1948  O   GLU   120     -23.609  39.452  -1.830  1.00  0.00           O  
ATOM   1949  N   LYS   121     -22.612  41.207  -2.792  1.00  0.00           N  
ATOM   1950  H   LYS   121     -21.706  41.653  -2.805  1.00  0.00           H  
ATOM   1951  CA  LYS   121     -23.866  42.007  -2.897  1.00  0.00           C  
ATOM   1952  HA  LYS   121     -24.355  41.810  -1.942  1.00  0.00           H  
ATOM   1953  CB  LYS   121     -23.389  43.433  -3.038  1.00  0.00           C  
ATOM   1954  HB2 LYS   121     -22.767  43.684  -2.179  1.00  0.00           H  
ATOM   1955  HB3 LYS   121     -22.730  43.565  -3.895  1.00  0.00           H  
ATOM   1956  CG  LYS   121     -24.522  44.494  -2.906  1.00  0.00           C  
ATOM   1957  HG2 LYS   121     -25.113  44.400  -3.817  1.00  0.00           H  
ATOM   1958  HG3 LYS   121     -25.104  44.383  -1.991  1.00  0.00           H  
ATOM   1959  CD  LYS   121     -23.899  45.906  -2.824  1.00  0.00           C  
ATOM   1960  HD2 LYS   121     -23.343  46.004  -1.891  1.00  0.00           H  
ATOM   1961  HD3 LYS   121     -23.272  46.044  -3.705  1.00  0.00           H  
ATOM   1962  CE  LYS   121     -25.056  46.946  -2.765  1.00  0.00           C  
ATOM   1963  HE2 LYS   121     -25.804  46.804  -3.545  1.00  0.00           H  
ATOM   1964  HE3 LYS   121     -25.600  46.834  -1.827  1.00  0.00           H  
ATOM   1965  NZ  LYS   121     -24.472  48.309  -2.752  1.00  0.00           N  
ATOM   1966  HZ1 LYS   121     -24.032  48.578  -3.621  1.00  0.00           H  
ATOM   1967  HZ2 LYS   121     -25.095  49.050  -2.465  1.00  0.00           H  
ATOM   1968  HZ3 LYS   121     -23.737  48.389  -2.064  1.00  0.00           H  
ATOM   1969  C   LYS   121     -24.875  41.514  -3.908  1.00  0.00           C  
ATOM   1970  O   LYS   121     -26.056  41.949  -3.860  1.00  0.00           O  
ATOM   1971  N   ARG   122     -24.499  40.660  -4.860  1.00  0.00           N  
ATOM   1972  H   ARG   122     -23.513  40.449  -4.908  1.00  0.00           H  
ATOM   1973  CA  ARG   122     -25.295  40.193  -5.992  1.00  0.00           C  
ATOM   1974  HA  ARG   122     -25.695  41.066  -6.506  1.00  0.00           H  
ATOM   1975  CB  ARG   122     -24.462  39.448  -7.038  1.00  0.00           C  
ATOM   1976  HB2 ARG   122     -24.007  38.514  -6.709  1.00  0.00           H  
ATOM   1977  HB3 ARG   122     -25.082  39.214  -7.903  1.00  0.00           H  
ATOM   1978  CG  ARG   122     -23.287  40.280  -7.572  1.00  0.00           C  
ATOM   1979  HG2 ARG   122     -22.467  40.236  -6.855  1.00  0.00           H  
ATOM   1980  HG3 ARG   122     -22.961  39.748  -8.466  1.00  0.00           H  
ATOM   1981  CD  ARG   122     -23.539  41.777  -8.015  1.00  0.00           C  
ATOM   1982  HD2 ARG   122     -24.387  42.019  -8.656  1.00  0.00           H  
ATOM   1983  HD3 ARG   122     -23.693  42.331  -7.089  1.00  0.00           H  
ATOM   1984  NE  ARG   122     -22.341  42.296  -8.617  1.00  0.00           N  
ATOM   1985  HE  ARG   122     -21.520  41.736  -8.440  1.00  0.00           H  
ATOM   1986  CZ  ARG   122     -22.234  43.423  -9.282  1.00  0.00           C  
ATOM   1987  NH1 ARG   122     -23.319  44.240  -9.460  1.00  0.00           N  
ATOM   1988 HH11 ARG   122     -24.241  43.986  -9.135  1.00  0.00           H  
ATOM   1989 HH12 ARG   122     -23.070  45.101  -9.926  1.00  0.00           H  
ATOM   1990  NH2 ARG   122     -21.169  43.698  -9.946  1.00  0.00           N  
ATOM   1991 HH21 ARG   122     -20.366  43.107  -9.787  1.00  0.00           H  
ATOM   1992 HH22 ARG   122     -21.104  44.590 -10.413  1.00  0.00           H  
ATOM   1993  C   ARG   122     -26.448  39.373  -5.503  1.00  0.00           C  
ATOM   1994  O   ARG   122     -26.307  38.495  -4.624  1.00  0.00           O  
ATOM   1995  N   LEU   123     -27.617  39.606  -6.127  1.00  0.00           N  
ATOM   1996  H   LEU   123     -27.592  40.271  -6.887  1.00  0.00           H  
ATOM   1997  CA  LEU   123     -28.783  38.832  -5.778  1.00  0.00           C  
ATOM   1998  HA  LEU   123     -28.771  38.728  -4.693  1.00  0.00           H  
ATOM   1999  CB  LEU   123     -29.934  39.776  -6.081  1.00  0.00           C  
ATOM   2000  HB2 LEU   123     -29.943  39.855  -7.168  1.00  0.00           H  
ATOM   2001  HB3 LEU   123     -30.799  39.198  -5.757  1.00  0.00           H  
ATOM   2002  CG  LEU   123     -29.928  41.266  -5.496  1.00  0.00           C  
ATOM   2003  HG  LEU   123     -29.134  41.824  -5.993  1.00  0.00           H  
ATOM   2004  CD1 LEU   123     -31.217  41.995  -5.899  1.00  0.00           C  
ATOM   2005 HD11 LEU   123     -32.002  41.666  -5.217  1.00  0.00           H  
ATOM   2006 HD12 LEU   123     -31.054  43.070  -5.830  1.00  0.00           H  
ATOM   2007 HD13 LEU   123     -31.488  41.724  -6.920  1.00  0.00           H  
ATOM   2008  CD2 LEU   123     -29.808  41.394  -3.985  1.00  0.00           C  
ATOM   2009 HD21 LEU   123     -30.176  42.350  -3.613  1.00  0.00           H  
ATOM   2010 HD22 LEU   123     -30.500  40.663  -3.569  1.00  0.00           H  
ATOM   2011 HD23 LEU   123     -28.765  41.292  -3.683  1.00  0.00           H  
ATOM   2012  C   LEU   123     -28.963  37.538  -6.425  1.00  0.00           C  
ATOM   2013  O   LEU   123     -28.296  37.243  -7.462  1.00  0.00           O  
ATOM   2014  N   THR   124     -29.786  36.604  -5.826  1.00  0.00           N  
ATOM   2015  H   THR   124     -30.354  36.932  -5.058  1.00  0.00           H  
ATOM   2016  CA  THR   124     -30.051  35.241  -6.287  1.00  0.00           C  
ATOM   2017  HA  THR   124     -29.941  35.121  -7.365  1.00  0.00           H  
ATOM   2018  CB  THR   124     -29.087  34.258  -5.634  1.00  0.00           C  
ATOM   2019  HB  THR   124     -29.340  34.168  -4.578  1.00  0.00           H  
ATOM   2020  CG2 THR   124     -29.062  32.800  -6.122  1.00  0.00           C  
ATOM   2021 HG21 THR   124     -29.080  32.722  -7.209  1.00  0.00           H  
ATOM   2022 HG22 THR   124     -28.132  32.331  -5.801  1.00  0.00           H  
ATOM   2023 HG23 THR   124     -29.929  32.342  -5.646  1.00  0.00           H  
ATOM   2024  OG1 THR   124     -27.764  34.714  -5.670  1.00  0.00           O  
ATOM   2025  HG1 THR   124     -27.813  35.402  -6.337  1.00  0.00           H  
ATOM   2026  C   THR   124     -31.410  34.816  -5.846  1.00  0.00           C  
ATOM   2027  O   THR   124     -32.134  34.182  -6.662  1.00  0.00           O  
ATOM   2028  OXT THR   124     -31.778  35.090  -4.672  1.00  0.00           O  
TER    2029      THR   124 
ATOM   2029  N   ALA   125     -35.923  39.639  -8.157  1.00  0.00           N  
ATOM   2030  H1  ALA   125     -36.039  38.810  -8.722  1.00  0.00           H  
ATOM   2031  H2  ALA   125     -36.728  40.210  -8.372  1.00  0.00           H  
ATOM   2032  H3  ALA   125     -35.871  39.331  -7.196  1.00  0.00           H  
ATOM   2033  CA  ALA   125     -34.616  40.290  -8.506  1.00  0.00           C  
ATOM   2034  HA  ALA   125     -34.507  41.215  -7.939  1.00  0.00           H  
ATOM   2035  CB  ALA   125     -33.355  39.511  -7.953  1.00  0.00           C  
ATOM   2036  HB1 ALA   125     -33.257  38.529  -8.416  1.00  0.00           H  
ATOM   2037  HB2 ALA   125     -32.467  40.090  -8.201  1.00  0.00           H  
ATOM   2038  HB3 ALA   125     -33.438  39.449  -6.868  1.00  0.00           H  
ATOM   2039  C   ALA   125     -34.418  40.533  -9.993  1.00  0.00           C  
ATOM   2040  O   ALA   125     -34.487  39.566 -10.720  1.00  0.00           O  
ATOM   2041  N   ASP   126     -34.227  41.735 -10.481  1.00  0.00           N  
ATOM   2042  H   ASP   126     -34.127  42.521  -9.855  1.00  0.00           H  
ATOM   2043  CA  ASP   126     -34.134  41.940 -11.960  1.00  0.00           C  
ATOM   2044  HA  ASP   126     -35.055  41.589 -12.426  1.00  0.00           H  
ATOM   2045  CB  ASP   126     -34.080  43.490 -12.070  1.00  0.00           C  
ATOM   2046  HB2 ASP   126     -35.026  43.787 -11.617  1.00  0.00           H  
ATOM   2047  HB3 ASP   126     -33.332  43.880 -11.380  1.00  0.00           H  
ATOM   2048  CG  ASP   126     -33.829  44.059 -13.505  1.00  0.00           C  
ATOM   2049  OD1 ASP   126     -32.815  44.761 -13.596  1.00  0.00           O  
ATOM   2050  OD2 ASP   126     -34.748  43.952 -14.348  1.00  0.00           O  
ATOM   2051  C   ASP   126     -32.837  41.335 -12.594  1.00  0.00           C  
ATOM   2052  O   ASP   126     -31.868  41.214 -11.898  1.00  0.00           O  
ATOM   2053  N   THR   127     -32.863  41.081 -13.889  1.00  0.00           N  
ATOM   2054  H   THR   127     -33.785  40.839 -14.224  1.00  0.00           H  
ATOM   2055  CA  THR   127     -31.783  40.147 -14.441  1.00  0.00           C  
ATOM   2056  HA  THR   127     -31.804  39.264 -13.803  1.00  0.00           H  
ATOM   2057  CB  THR   127     -32.179  39.715 -15.885  1.00  0.00           C  
ATOM   2058  HB  THR   127     -33.250  39.512 -15.904  1.00  0.00           H  
ATOM   2059  CG2 THR   127     -31.826  40.809 -16.859  1.00  0.00           C  
ATOM   2060 HG21 THR   127     -32.323  40.647 -17.816  1.00  0.00           H  
ATOM   2061 HG22 THR   127     -32.087  41.783 -16.445  1.00  0.00           H  
ATOM   2062 HG23 THR   127     -30.751  40.842 -17.035  1.00  0.00           H  
ATOM   2063  OG1 THR   127     -31.485  38.545 -16.255  1.00  0.00           O  
ATOM   2064  HG1 THR   127     -31.682  37.979 -15.506  1.00  0.00           H  
ATOM   2065  C   THR   127     -30.428  40.782 -14.295  1.00  0.00           C  
ATOM   2066  O   THR   127     -29.457  40.000 -14.334  1.00  0.00           O  
ATOM   2067  N   THR   128     -30.298  42.061 -14.224  1.00  0.00           N  
ATOM   2068  H   THR   128     -31.202  42.508 -14.275  1.00  0.00           H  
ATOM   2069  CA  THR   128     -29.037  42.768 -14.105  1.00  0.00           C  
ATOM   2070  HA  THR   128     -28.306  42.223 -14.703  1.00  0.00           H  
ATOM   2071  CB  THR   128     -29.042  44.283 -14.583  1.00  0.00           C  
ATOM   2072  HB  THR   128     -28.029  44.684 -14.567  1.00  0.00           H  
ATOM   2073  CG2 THR   128     -29.517  44.366 -16.052  1.00  0.00           C  
ATOM   2074 HG21 THR   128     -28.991  43.557 -16.559  1.00  0.00           H  
ATOM   2075 HG22 THR   128     -30.558  44.046 -16.096  1.00  0.00           H  
ATOM   2076 HG23 THR   128     -29.293  45.334 -16.499  1.00  0.00           H  
ATOM   2077  OG1 THR   128     -30.027  44.939 -13.776  1.00  0.00           O  
ATOM   2078  HG1 THR   128     -30.929  44.763 -14.052  1.00  0.00           H  
ATOM   2079  C   THR   128     -28.440  42.747 -12.746  1.00  0.00           C  
ATOM   2080  O   THR   128     -27.251  43.022 -12.590  1.00  0.00           O  
ATOM   2081  N   THR   129     -29.196  42.411 -11.741  1.00  0.00           N  
ATOM   2082  H   THR   129     -30.132  42.111 -11.974  1.00  0.00           H  
ATOM   2083  CA  THR   129     -28.657  42.279 -10.357  1.00  0.00           C  
ATOM   2084  HA  THR   129     -27.634  42.654 -10.394  1.00  0.00           H  
ATOM   2085  CB  THR   129     -29.426  43.163  -9.417  1.00  0.00           C  
ATOM   2086  HB  THR   129     -29.074  42.980  -8.402  1.00  0.00           H  
ATOM   2087  CG2 THR   129     -29.467  44.601  -9.803  1.00  0.00           C  
ATOM   2088 HG21 THR   129     -28.473  45.046  -9.756  1.00  0.00           H  
ATOM   2089 HG22 THR   129     -29.707  44.724 -10.859  1.00  0.00           H  
ATOM   2090 HG23 THR   129     -30.100  45.281  -9.233  1.00  0.00           H  
ATOM   2091  OG1 THR   129     -30.818  42.903  -9.419  1.00  0.00           O  
ATOM   2092  HG1 THR   129     -31.212  43.697  -9.049  1.00  0.00           H  
ATOM   2093  C   THR   129     -28.704  40.879  -9.865  1.00  0.00           C  
ATOM   2094  O   THR   129     -27.977  40.496  -9.007  1.00  0.00           O  
ATOM   2095  N   ALA   130     -29.709  40.112 -10.322  1.00  0.00           N  
ATOM   2096  H   ALA   130     -30.361  40.470 -11.006  1.00  0.00           H  
ATOM   2097  CA  ALA   130     -29.713  38.638 -10.174  1.00  0.00           C  
ATOM   2098  HA  ALA   130     -29.623  38.389  -9.117  1.00  0.00           H  
ATOM   2099  CB  ALA   130     -30.987  37.999 -10.756  1.00  0.00           C  
ATOM   2100  HB1 ALA   130     -31.211  38.364 -11.759  1.00  0.00           H  
ATOM   2101  HB2 ALA   130     -30.905  36.917 -10.651  1.00  0.00           H  
ATOM   2102  HB3 ALA   130     -31.799  38.287 -10.089  1.00  0.00           H  
ATOM   2103  C   ALA   130     -28.445  37.987 -10.851  1.00  0.00           C  
ATOM   2104  O   ALA   130     -28.120  38.414 -11.956  1.00  0.00           O  
ATOM   2105  N   ALA   131     -27.649  37.139 -10.203  1.00  0.00           N  
ATOM   2106  H   ALA   131     -27.886  36.917  -9.246  1.00  0.00           H  
ATOM   2107  CA  ALA   131     -26.496  36.448 -10.726  1.00  0.00           C  
ATOM   2108  HA  ALA   131     -26.039  37.089 -11.480  1.00  0.00           H  
ATOM   2109  CB  ALA   131     -25.427  36.240  -9.616  1.00  0.00           C  
ATOM   2110  HB1 ALA   131     -25.805  35.590  -8.827  1.00  0.00           H  
ATOM   2111  HB2 ALA   131     -24.603  35.696 -10.079  1.00  0.00           H  
ATOM   2112  HB3 ALA   131     -25.008  37.197  -9.305  1.00  0.00           H  
ATOM   2113  C   ALA   131     -26.887  35.057 -11.283  1.00  0.00           C  
ATOM   2114  O   ALA   131     -27.629  34.294 -10.606  1.00  0.00           O  
ATOM   2115  N   PRO   132     -26.280  34.626 -12.369  1.00  0.00           N  
ATOM   2116  CD  PRO   132     -25.380  35.429 -13.263  1.00  0.00           C  
ATOM   2117  HD2 PRO   132     -24.580  36.030 -12.832  1.00  0.00           H  
ATOM   2118  HD3 PRO   132     -26.017  36.118 -13.818  1.00  0.00           H  
ATOM   2119  CG  PRO   132     -24.610  34.340 -14.020  1.00  0.00           C  
ATOM   2120  HG2 PRO   132     -23.758  33.848 -13.551  1.00  0.00           H  
ATOM   2121  HG3 PRO   132     -24.245  34.638 -15.003  1.00  0.00           H  
ATOM   2122  CB  PRO   132     -25.693  33.240 -14.224  1.00  0.00           C  
ATOM   2123  HB2 PRO   132     -25.237  32.258 -14.343  1.00  0.00           H  
ATOM   2124  HB3 PRO   132     -26.403  33.447 -15.025  1.00  0.00           H  
ATOM   2125  CA  PRO   132     -26.402  33.205 -12.907  1.00  0.00           C  
ATOM   2126  HA  PRO   132     -27.460  32.939 -12.906  1.00  0.00           H  
ATOM   2127  C   PRO   132     -25.864  32.190 -11.892  1.00  0.00           C  
ATOM   2128  O   PRO   132     -25.092  32.483 -11.061  1.00  0.00           O  
ATOM   2129  N   ALA   133     -26.300  30.955 -11.960  1.00  0.00           N  
ATOM   2130  H   ALA   133     -26.912  30.729 -12.731  1.00  0.00           H  
ATOM   2131  CA  ALA   133     -26.036  29.776 -11.027  1.00  0.00           C  
ATOM   2132  HA  ALA   133     -25.022  29.800 -10.628  1.00  0.00           H  
ATOM   2133  CB  ALA   133     -26.893  29.971  -9.765  1.00  0.00           C  
ATOM   2134  HB1 ALA   133     -26.497  30.886  -9.326  1.00  0.00           H  
ATOM   2135  HB2 ALA   133     -27.931  30.016 -10.094  1.00  0.00           H  
ATOM   2136  HB3 ALA   133     -26.736  29.214  -8.997  1.00  0.00           H  
ATOM   2137  C   ALA   133     -26.238  28.246 -11.513  1.00  0.00           C  
ATOM   2138  O   ALA   133     -26.872  28.085 -12.540  1.00  0.00           O  
ATOM   2139  N   ASP   134     -25.788  27.221 -10.780  1.00  0.00           N  
ATOM   2140  H   ASP   134     -25.473  27.543  -9.876  1.00  0.00           H  
ATOM   2141  CA  ASP   134     -26.173  25.871 -10.911  1.00  0.00           C  
ATOM   2142  HA  ASP   134     -26.401  25.732 -11.967  1.00  0.00           H  
ATOM   2143  CB  ASP   134     -24.947  25.071 -10.471  1.00  0.00           C  
ATOM   2144  HB2 ASP   134     -25.359  24.073 -10.326  1.00  0.00           H  
ATOM   2145  HB3 ASP   134     -24.271  24.989 -11.322  1.00  0.00           H  
ATOM   2146  CG  ASP   134     -24.293  25.435  -9.151  1.00  0.00           C  
ATOM   2147  OD1 ASP   134     -23.636  24.555  -8.515  1.00  0.00           O  
ATOM   2148  OD2 ASP   134     -24.476  26.562  -8.555  1.00  0.00           O  
ATOM   2149  C   ASP   134     -27.505  25.552 -10.200  1.00  0.00           C  
ATOM   2150  O   ASP   134     -28.092  24.546 -10.578  1.00  0.00           O  
ATOM   2151  N   ALA   135     -27.993  26.367  -9.232  1.00  0.00           N  
ATOM   2152  H   ALA   135     -27.571  27.285  -9.224  1.00  0.00           H  
ATOM   2153  CA  ALA   135     -29.329  26.154  -8.681  1.00  0.00           C  
ATOM   2154  HA  ALA   135     -29.459  25.115  -8.378  1.00  0.00           H  
ATOM   2155  CB  ALA   135     -29.375  27.009  -7.393  1.00  0.00           C  
ATOM   2156  HB1 ALA   135     -28.473  26.737  -6.845  1.00  0.00           H  
ATOM   2157  HB2 ALA   135     -29.384  28.092  -7.512  1.00  0.00           H  
ATOM   2158  HB3 ALA   135     -30.238  26.811  -6.757  1.00  0.00           H  
ATOM   2159  C   ALA   135     -30.510  26.425  -9.643  1.00  0.00           C  
ATOM   2160  O   ALA   135     -30.311  27.064 -10.719  1.00  0.00           O  
ATOM   2161  N   LYS   136     -31.633  25.818  -9.357  1.00  0.00           N  
ATOM   2162  H   LYS   136     -31.641  25.225  -8.539  1.00  0.00           H  
ATOM   2163  CA  LYS   136     -32.859  25.981 -10.187  1.00  0.00           C  
ATOM   2164  HA  LYS   136     -32.696  26.021 -11.264  1.00  0.00           H  
ATOM   2165  CB  LYS   136     -33.660  24.673  -9.960  1.00  0.00           C  
ATOM   2166  HB2 LYS   136     -33.742  24.466  -8.893  1.00  0.00           H  
ATOM   2167  HB3 LYS   136     -34.661  24.804 -10.371  1.00  0.00           H  
ATOM   2168  CG  LYS   136     -33.063  23.415 -10.661  1.00  0.00           C  
ATOM   2169  HG2 LYS   136     -32.890  23.689 -11.702  1.00  0.00           H  
ATOM   2170  HG3 LYS   136     -32.120  23.093 -10.220  1.00  0.00           H  
ATOM   2171  CD  LYS   136     -33.936  22.138 -10.614  1.00  0.00           C  
ATOM   2172  HD2 LYS   136     -34.776  22.397 -11.258  1.00  0.00           H  
ATOM   2173  HD3 LYS   136     -33.401  21.243 -10.933  1.00  0.00           H  
ATOM   2174  CE  LYS   136     -34.358  21.833  -9.194  1.00  0.00           C  
ATOM   2175  HE2 LYS   136     -33.462  21.563  -8.634  1.00  0.00           H  
ATOM   2176  HE3 LYS   136     -34.792  22.720  -8.732  1.00  0.00           H  
ATOM   2177  NZ  LYS   136     -35.406  20.793  -9.087  1.00  0.00           N  
ATOM   2178  HZ1 LYS   136     -35.597  20.456  -8.154  1.00  0.00           H  
ATOM   2179  HZ2 LYS   136     -36.273  21.285  -9.245  1.00  0.00           H  
ATOM   2180  HZ3 LYS   136     -35.208  20.038  -9.728  1.00  0.00           H  
ATOM   2181  C   LYS   136     -33.695  27.264  -9.878  1.00  0.00           C  
ATOM   2182  O   LYS   136     -33.422  27.905  -8.863  1.00  0.00           O  
ATOM   2183  N   PRO   137     -34.630  27.786 -10.629  1.00  0.00           N  
ATOM   2184  CD  PRO   137     -34.941  27.331 -12.019  1.00  0.00           C  
ATOM   2185  HD2 PRO   137     -35.668  26.525 -11.920  1.00  0.00           H  
ATOM   2186  HD3 PRO   137     -34.094  27.074 -12.655  1.00  0.00           H  
ATOM   2187  CG  PRO   137     -35.677  28.528 -12.683  1.00  0.00           C  
ATOM   2188  HG2 PRO   137     -36.351  28.175 -13.463  1.00  0.00           H  
ATOM   2189  HG3 PRO   137     -35.037  29.279 -13.148  1.00  0.00           H  
ATOM   2190  CB  PRO   137     -36.373  29.202 -11.559  1.00  0.00           C  
ATOM   2191  HB2 PRO   137     -37.267  28.609 -11.367  1.00  0.00           H  
ATOM   2192  HB3 PRO   137     -36.610  30.256 -11.701  1.00  0.00           H  
ATOM   2193  CA  PRO   137     -35.376  29.046 -10.392  1.00  0.00           C  
ATOM   2194  HA  PRO   137     -34.715  29.913 -10.414  1.00  0.00           H  
ATOM   2195  C   PRO   137     -36.066  29.080  -9.023  1.00  0.00           C  
ATOM   2196  O   PRO   137     -36.682  28.126  -8.561  1.00  0.00           O  
ATOM   2197  N   MET   138     -36.312  30.304  -8.522  1.00  0.00           N  
ATOM   2198  H   MET   138     -35.909  31.072  -9.040  1.00  0.00           H  
ATOM   2199  CA  MET   138     -37.074  30.647  -7.387  1.00  0.00           C  
ATOM   2200  HA  MET   138     -37.929  29.972  -7.408  1.00  0.00           H  
ATOM   2201  CB  MET   138     -36.324  30.410  -6.023  1.00  0.00           C  
ATOM   2202  HB2 MET   138     -35.340  29.990  -6.231  1.00  0.00           H  
ATOM   2203  HB3 MET   138     -36.060  31.259  -5.393  1.00  0.00           H  
ATOM   2204  CG  MET   138     -37.166  29.463  -5.095  1.00  0.00           C  
ATOM   2205  HG2 MET   138     -37.187  28.495  -5.596  1.00  0.00           H  
ATOM   2206  HG3 MET   138     -36.681  29.429  -4.119  1.00  0.00           H  
ATOM   2207  SD  MET   138     -38.818  30.081  -4.626  1.00  0.00           S  
ATOM   2208  CE  MET   138     -38.540  31.244  -3.408  1.00  0.00           C  
ATOM   2209  HE1 MET   138     -37.686  30.807  -2.890  1.00  0.00           H  
ATOM   2210  HE2 MET   138     -38.188  32.199  -3.797  1.00  0.00           H  
ATOM   2211  HE3 MET   138     -39.483  31.344  -2.871  1.00  0.00           H  
ATOM   2212  C   MET   138     -37.622  32.085  -7.437  1.00  0.00           C  
ATOM   2213  O   MET   138     -36.965  33.007  -7.965  1.00  0.00           O  
ATOM   2214  N   MET   139     -38.890  32.295  -6.990  1.00  0.00           N  
ATOM   2215  H   MET   139     -39.374  31.581  -6.465  1.00  0.00           H  
ATOM   2216  CA  MET   139     -39.587  33.546  -7.079  1.00  0.00           C  
ATOM   2217  HA  MET   139     -38.958  34.395  -6.811  1.00  0.00           H  
ATOM   2218  CB  MET   139     -40.032  33.644  -8.550  1.00  0.00           C  
ATOM   2219  HB2 MET   139     -40.583  34.578  -8.658  1.00  0.00           H  
ATOM   2220  HB3 MET   139     -39.249  33.803  -9.291  1.00  0.00           H  
ATOM   2221  CG  MET   139     -41.025  32.760  -9.034  1.00  0.00           C  
ATOM   2222  HG2 MET   139     -41.898  32.946  -8.408  1.00  0.00           H  
ATOM   2223  HG3 MET   139     -41.107  32.971 -10.100  1.00  0.00           H  
ATOM   2224  SD  MET   139     -40.835  30.957  -8.810  1.00  0.00           S  
ATOM   2225  CE  MET   139     -39.893  30.616 -10.240  1.00  0.00           C  
ATOM   2226  HE1 MET   139     -40.558  30.492 -11.095  1.00  0.00           H  
ATOM   2227  HE2 MET   139     -39.157  31.404 -10.401  1.00  0.00           H  
ATOM   2228  HE3 MET   139     -39.148  29.830 -10.121  1.00  0.00           H  
ATOM   2229  C   MET   139     -40.767  33.480  -6.072  1.00  0.00           C  
ATOM   2230  O   MET   139     -41.158  32.411  -5.725  1.00  0.00           O  
ATOM   2231  N   HIE   140     -41.473  34.626  -5.884  1.00  0.00           N  
ATOM   2232  H   HIE   140     -40.980  35.426  -6.252  1.00  0.00           H  
ATOM   2233  CA  HIE   140     -42.707  34.698  -5.107  1.00  0.00           C  
ATOM   2234  HA  HIE   140     -43.132  33.698  -5.017  1.00  0.00           H  
ATOM   2235  CB  HIE   140     -42.333  35.355  -3.778  1.00  0.00           C  
ATOM   2236  HB2 HIE   140     -42.072  36.405  -3.905  1.00  0.00           H  
ATOM   2237  HB3 HIE   140     -43.216  35.199  -3.158  1.00  0.00           H  
ATOM   2238  CG  HIE   140     -41.165  34.686  -3.033  1.00  0.00           C  
ATOM   2239  ND1 HIE   140     -39.808  35.094  -3.348  1.00  0.00           N  
ATOM   2240  CE1 HIE   140     -39.066  34.571  -2.390  1.00  0.00           C  
ATOM   2241  HE1 HIE   140     -37.991  34.465  -2.363  1.00  0.00           H  
ATOM   2242  NE2 HIE   140     -39.871  34.114  -1.353  1.00  0.00           N  
ATOM   2243  HE2 HIE   140     -39.487  33.619  -0.561  1.00  0.00           H  
ATOM   2244  CD2 HIE   140     -41.166  34.157  -1.776  1.00  0.00           C  
ATOM   2245  HD2 HIE   140     -42.082  34.016  -1.221  1.00  0.00           H  
ATOM   2246  C   HIE   140     -43.840  35.460  -5.906  1.00  0.00           C  
ATOM   2247  O   HIE   140     -43.706  36.605  -6.294  1.00  0.00           O  
ATOM   2248  N   HIE   141     -44.943  34.800  -6.061  1.00  0.00           N  
ATOM   2249  H   HIE   141     -45.007  33.818  -5.836  1.00  0.00           H  
ATOM   2250  CA  HIE   141     -46.087  35.322  -6.779  1.00  0.00           C  
ATOM   2251  HA  HIE   141     -45.642  35.737  -7.683  1.00  0.00           H  
ATOM   2252  CB  HIE   141     -47.034  34.083  -7.007  1.00  0.00           C  
ATOM   2253  HB2 HIE   141     -46.453  33.160  -7.001  1.00  0.00           H  
ATOM   2254  HB3 HIE   141     -47.736  34.025  -6.175  1.00  0.00           H  
ATOM   2255  CG  HIE   141     -47.923  34.155  -8.218  1.00  0.00           C  
ATOM   2256  ND1 HIE   141     -47.601  33.948  -9.542  1.00  0.00           N  
ATOM   2257  CE1 HIE   141     -48.715  33.865 -10.229  1.00  0.00           C  
ATOM   2258  HE1 HIE   141     -48.829  33.851 -11.303  1.00  0.00           H  
ATOM   2259  NE2 HIE   141     -49.800  34.093  -9.440  1.00  0.00           N  
ATOM   2260  HE2 HIE   141     -50.768  33.865  -9.613  1.00  0.00           H  
ATOM   2261  CD2 HIE   141     -49.283  34.252  -8.204  1.00  0.00           C  
ATOM   2262  HD2 HIE   141     -49.844  34.479  -7.310  1.00  0.00           H  
ATOM   2263  C   HIE   141     -46.835  36.389  -6.038  1.00  0.00           C  
ATOM   2264  O   HIE   141     -46.808  36.463  -4.821  1.00  0.00           O  
ATOM   2265  N   LYS   142     -47.699  37.162  -6.688  1.00  0.00           N  
ATOM   2266  H   LYS   142     -47.797  36.858  -7.646  1.00  0.00           H  
ATOM   2267  CA  LYS   142     -48.667  38.128  -6.069  1.00  0.00           C  
ATOM   2268  HA  LYS   142     -48.208  38.622  -5.212  1.00  0.00           H  
ATOM   2269  CB  LYS   142     -49.181  39.155  -7.188  1.00  0.00           C  
ATOM   2270  HB2 LYS   142     -49.721  38.716  -8.027  1.00  0.00           H  
ATOM   2271  HB3 LYS   142     -49.955  39.805  -6.779  1.00  0.00           H  
ATOM   2272  CG  LYS   142     -48.087  40.074  -7.673  1.00  0.00           C  
ATOM   2273  HG2 LYS   142     -47.110  39.589  -7.667  1.00  0.00           H  
ATOM   2274  HG3 LYS   142     -48.356  40.424  -8.669  1.00  0.00           H  
ATOM   2275  CD  LYS   142     -47.940  41.286  -6.669  1.00  0.00           C  
ATOM   2276  HD2 LYS   142     -48.769  41.974  -6.837  1.00  0.00           H  
ATOM   2277  HD3 LYS   142     -48.133  40.942  -5.653  1.00  0.00           H  
ATOM   2278  CE  LYS   142     -46.504  41.943  -6.679  1.00  0.00           C  
ATOM   2279  HE2 LYS   142     -45.774  41.153  -6.498  1.00  0.00           H  
ATOM   2280  HE3 LYS   142     -46.335  42.363  -7.671  1.00  0.00           H  
ATOM   2281  NZ  LYS   142     -46.342  43.009  -5.693  1.00  0.00           N  
ATOM   2282  HZ1 LYS   142     -46.918  43.830  -5.815  1.00  0.00           H  
ATOM   2283  HZ2 LYS   142     -46.388  42.771  -4.713  1.00  0.00           H  
ATOM   2284  HZ3 LYS   142     -45.404  43.384  -5.685  1.00  0.00           H  
ATOM   2285  C   LYS   142     -49.835  37.436  -5.352  1.00  0.00           C  
ATOM   2286  O   LYS   142     -49.852  36.187  -5.148  1.00  0.00           O  
ATOM   2287  N   GLY   143     -50.826  38.125  -4.858  1.00  0.00           N  
ATOM   2288  H   GLY   143     -50.638  39.118  -4.875  1.00  0.00           H  
ATOM   2289  CA  GLY   143     -51.974  37.779  -4.121  1.00  0.00           C  
ATOM   2290  HA2 GLY   143     -52.834  38.183  -4.656  1.00  0.00           H  
ATOM   2291  HA3 GLY   143     -52.127  36.701  -4.068  1.00  0.00           H  
ATOM   2292  C   GLY   143     -52.055  38.339  -2.666  1.00  0.00           C  
ATOM   2293  O   GLY   143     -50.989  38.687  -2.099  1.00  0.00           O  
ATOM   2294  N   LYS   144     -53.247  38.422  -2.050  1.00  0.00           N  
ATOM   2295  H   LYS   144     -54.058  38.282  -2.635  1.00  0.00           H  
ATOM   2296  CA  LYS   144     -53.402  38.713  -0.610  1.00  0.00           C  
ATOM   2297  HA  LYS   144     -53.109  39.750  -0.449  1.00  0.00           H  
ATOM   2298  CB  LYS   144     -54.858  38.356  -0.161  1.00  0.00           C  
ATOM   2299  HB2 LYS   144     -55.197  37.363  -0.457  1.00  0.00           H  
ATOM   2300  HB3 LYS   144     -54.776  38.230   0.918  1.00  0.00           H  
ATOM   2301  CG  LYS   144     -55.927  39.379  -0.493  1.00  0.00           C  
ATOM   2302  HG2 LYS   144     -55.590  40.385  -0.244  1.00  0.00           H  
ATOM   2303  HG3 LYS   144     -56.126  39.401  -1.564  1.00  0.00           H  
ATOM   2304  CD  LYS   144     -57.196  38.929   0.201  1.00  0.00           C  
ATOM   2305  HD2 LYS   144     -57.418  37.917  -0.136  1.00  0.00           H  
ATOM   2306  HD3 LYS   144     -57.063  39.048   1.276  1.00  0.00           H  
ATOM   2307  CE  LYS   144     -58.463  39.729  -0.089  1.00  0.00           C  
ATOM   2308  HE2 LYS   144     -58.464  40.738   0.322  1.00  0.00           H  
ATOM   2309  HE3 LYS   144     -58.681  39.667  -1.155  1.00  0.00           H  
ATOM   2310  NZ  LYS   144     -59.638  39.053   0.573  1.00  0.00           N  
ATOM   2311  HZ1 LYS   144     -60.469  39.558   0.301  1.00  0.00           H  
ATOM   2312  HZ2 LYS   144     -59.656  38.099   0.242  1.00  0.00           H  
ATOM   2313  HZ3 LYS   144     -59.605  39.166   1.576  1.00  0.00           H  
ATOM   2314  C   LYS   144     -52.546  37.929   0.281  1.00  0.00           C  
ATOM   2315  O   LYS   144     -52.167  36.785   0.041  1.00  0.00           O  
ATOM   2316  N   PHE   145     -52.218  38.508   1.398  1.00  0.00           N  
ATOM   2317  H   PHE   145     -52.806  39.258   1.733  1.00  0.00           H  
ATOM   2318  CA  PHE   145     -51.171  38.070   2.361  1.00  0.00           C  
ATOM   2319  HA  PHE   145     -51.097  38.867   3.100  1.00  0.00           H  
ATOM   2320  CB  PHE   145     -51.635  36.750   3.099  1.00  0.00           C  
ATOM   2321  HB2 PHE   145     -51.747  35.953   2.364  1.00  0.00           H  
ATOM   2322  HB3 PHE   145     -50.900  36.584   3.887  1.00  0.00           H  
ATOM   2323  CG  PHE   145     -53.048  36.950   3.724  1.00  0.00           C  
ATOM   2324  CD1 PHE   145     -53.288  38.017   4.561  1.00  0.00           C  
ATOM   2325  HD1 PHE   145     -52.482  38.713   4.741  1.00  0.00           H  
ATOM   2326  CE1 PHE   145     -54.489  38.167   5.194  1.00  0.00           C  
ATOM   2327  HE1 PHE   145     -54.702  39.004   5.842  1.00  0.00           H  
ATOM   2328  CZ  PHE   145     -55.555  37.246   4.996  1.00  0.00           C  
ATOM   2329  HZ  PHE   145     -56.529  37.338   5.453  1.00  0.00           H  
ATOM   2330  CE2 PHE   145     -55.289  36.166   4.097  1.00  0.00           C  
ATOM   2331  HE2 PHE   145     -56.098  35.466   3.942  1.00  0.00           H  
ATOM   2332  CD2 PHE   145     -54.061  36.020   3.442  1.00  0.00           C  
ATOM   2333  HD2 PHE   145     -53.939  35.196   2.755  1.00  0.00           H  
ATOM   2334  C   PHE   145     -49.702  37.866   1.749  1.00  0.00           C  
ATOM   2335  O   PHE   145     -48.777  37.393   2.446  1.00  0.00           O  
ATOM   2336  N   GLY   146     -49.501  38.122   0.468  1.00  0.00           N  
ATOM   2337  H   GLY   146     -50.298  38.467  -0.048  1.00  0.00           H  
ATOM   2338  CA  GLY   146     -48.239  37.807  -0.237  1.00  0.00           C  
ATOM   2339  HA2 GLY   146     -47.899  36.865   0.194  1.00  0.00           H  
ATOM   2340  HA3 GLY   146     -48.517  37.630  -1.276  1.00  0.00           H  
ATOM   2341  C   GLY   146     -47.176  38.924  -0.197  1.00  0.00           C  
ATOM   2342  O   GLY   146     -47.271  39.727   0.699  1.00  0.00           O  
ATOM   2343  N   PRO   147     -46.123  38.919  -1.060  1.00  0.00           N  
ATOM   2344  CD  PRO   147     -45.217  40.038  -1.249  1.00  0.00           C  
ATOM   2345  HD2 PRO   147     -44.290  39.914  -0.689  1.00  0.00           H  
ATOM   2346  HD3 PRO   147     -45.641  40.999  -0.956  1.00  0.00           H  
ATOM   2347  CG  PRO   147     -44.851  40.055  -2.731  1.00  0.00           C  
ATOM   2348  HG2 PRO   147     -43.883  40.552  -2.812  1.00  0.00           H  
ATOM   2349  HG3 PRO   147     -45.654  40.586  -3.241  1.00  0.00           H  
ATOM   2350  CB  PRO   147     -44.720  38.558  -3.025  1.00  0.00           C  
ATOM   2351  HB2 PRO   147     -43.712  38.255  -2.743  1.00  0.00           H  
ATOM   2352  HB3 PRO   147     -44.804  38.492  -4.110  1.00  0.00           H  
ATOM   2353  CA  PRO   147     -45.815  37.912  -2.146  1.00  0.00           C  
ATOM   2354  HA  PRO   147     -46.698  37.783  -2.773  1.00  0.00           H  
ATOM   2355  C   PRO   147     -45.454  36.541  -1.577  1.00  0.00           C  
ATOM   2356  O   PRO   147     -44.791  36.431  -0.546  1.00  0.00           O  
ATOM   2357  N   HIE   148     -45.811  35.440  -2.277  1.00  0.00           N  
ATOM   2358  H   HIE   148     -46.223  35.743  -3.148  1.00  0.00           H  
ATOM   2359  CA  HIE   148     -45.769  33.955  -1.839  1.00  0.00           C  
ATOM   2360  HA  HIE   148     -45.729  33.915  -0.751  1.00  0.00           H  
ATOM   2361  CB  HIE   148     -47.175  33.449  -2.176  1.00  0.00           C  
ATOM   2362  HB2 HIE   148     -47.514  33.762  -3.163  1.00  0.00           H  
ATOM   2363  HB3 HIE   148     -47.187  32.363  -2.270  1.00  0.00           H  
ATOM   2364  CG  HIE   148     -48.332  33.992  -1.345  1.00  0.00           C  
ATOM   2365  ND1 HIE   148     -48.491  33.690   0.013  1.00  0.00           N  
ATOM   2366  CE1 HIE   148     -49.643  34.287   0.323  1.00  0.00           C  
ATOM   2367  HE1 HIE   148     -50.152  34.180   1.270  1.00  0.00           H  
ATOM   2368  NE2 HIE   148     -50.083  35.125  -0.624  1.00  0.00           N  
ATOM   2369  HE2 HIE   148     -50.888  35.729  -0.539  1.00  0.00           H  
ATOM   2370  CD2 HIE   148     -49.334  34.843  -1.782  1.00  0.00           C  
ATOM   2371  HD2 HIE   148     -49.450  35.279  -2.763  1.00  0.00           H  
ATOM   2372  C   HIE   148     -44.811  33.026  -2.636  1.00  0.00           C  
ATOM   2373  O   HIE   148     -44.972  32.891  -3.834  1.00  0.00           O  
ATOM   2374  N   GLN   149     -43.905  32.349  -1.965  1.00  0.00           N  
ATOM   2375  H   GLN   149     -43.868  32.451  -0.961  1.00  0.00           H  
ATOM   2376  CA  GLN   149     -42.934  31.446  -2.586  1.00  0.00           C  
ATOM   2377  HA  GLN   149     -42.258  31.964  -3.266  1.00  0.00           H  
ATOM   2378  CB  GLN   149     -42.090  30.915  -1.441  1.00  0.00           C  
ATOM   2379  HB2 GLN   149     -41.385  31.697  -1.157  1.00  0.00           H  
ATOM   2380  HB3 GLN   149     -42.693  30.687  -0.561  1.00  0.00           H  
ATOM   2381  CG  GLN   149     -41.267  29.684  -1.747  1.00  0.00           C  
ATOM   2382  HG2 GLN   149     -41.860  28.779  -1.606  1.00  0.00           H  
ATOM   2383  HG3 GLN   149     -41.081  29.709  -2.820  1.00  0.00           H  
ATOM   2384  CD  GLN   149     -40.060  29.484  -0.859  1.00  0.00           C  
ATOM   2385  OE1 GLN   149     -39.543  30.383  -0.161  1.00  0.00           O  
ATOM   2386  NE2 GLN   149     -39.596  28.297  -0.770  1.00  0.00           N  
ATOM   2387 HE21 GLN   149     -38.839  28.048  -0.150  1.00  0.00           H  
ATOM   2388 HE22 GLN   149     -40.053  27.512  -1.212  1.00  0.00           H  
ATOM   2389  C   GLN   149     -43.529  30.352  -3.412  1.00  0.00           C  
ATOM   2390  O   GLN   149     -44.395  29.646  -2.882  1.00  0.00           O  
ATOM   2391  N   ARG   150     -43.258  30.215  -4.706  1.00  0.00           N  
ATOM   2392  H   ARG   150     -42.685  30.921  -5.146  1.00  0.00           H  
ATOM   2393  CA  ARG   150     -43.924  29.295  -5.683  1.00  0.00           C  
ATOM   2394  HA  ARG   150     -44.959  29.120  -5.388  1.00  0.00           H  
ATOM   2395  CB  ARG   150     -43.834  29.878  -7.119  1.00  0.00           C  
ATOM   2396  HB2 ARG   150     -42.799  29.876  -7.459  1.00  0.00           H  
ATOM   2397  HB3 ARG   150     -44.270  29.099  -7.744  1.00  0.00           H  
ATOM   2398  CG  ARG   150     -44.276  31.249  -7.359  1.00  0.00           C  
ATOM   2399  HG2 ARG   150     -45.217  31.497  -6.869  1.00  0.00           H  
ATOM   2400  HG3 ARG   150     -43.470  31.906  -7.032  1.00  0.00           H  
ATOM   2401  CD  ARG   150     -44.384  31.430  -8.858  1.00  0.00           C  
ATOM   2402  HD2 ARG   150     -44.305  32.492  -9.093  1.00  0.00           H  
ATOM   2403  HD3 ARG   150     -43.547  30.989  -9.400  1.00  0.00           H  
ATOM   2404  NE  ARG   150     -45.634  30.955  -9.349  1.00  0.00           N  
ATOM   2405  HE  ARG   150     -46.307  30.802  -8.611  1.00  0.00           H  
ATOM   2406  CZ  ARG   150     -46.146  30.913 -10.531  1.00  0.00           C  
ATOM   2407  NH1 ARG   150     -45.348  31.161 -11.494  1.00  0.00           N  
ATOM   2408 HH11 ARG   150     -44.550  31.764 -11.353  1.00  0.00           H  
ATOM   2409 HH12 ARG   150     -45.710  31.141 -12.437  1.00  0.00           H  
ATOM   2410  NH2 ARG   150     -47.439  30.822 -10.722  1.00  0.00           N  
ATOM   2411 HH21 ARG   150     -48.061  30.834  -9.927  1.00  0.00           H  
ATOM   2412 HH22 ARG   150     -47.776  30.939 -11.667  1.00  0.00           H  
ATOM   2413  C   ARG   150     -43.332  27.909  -5.777  1.00  0.00           C  
ATOM   2414  O   ARG   150     -42.152  27.728  -5.367  1.00  0.00           O  
ATOM   2415  N   MET   151     -44.001  26.885  -6.268  1.00  0.00           N  
ATOM   2416  H   MET   151     -44.941  27.098  -6.568  1.00  0.00           H  
ATOM   2417  CA  MET   151     -43.485  25.484  -6.373  1.00  0.00           C  
ATOM   2418  HA  MET   151     -42.410  25.309  -6.330  1.00  0.00           H  
ATOM   2419  CB  MET   151     -44.232  24.785  -5.106  1.00  0.00           C  
ATOM   2420  HB2 MET   151     -43.762  23.842  -4.827  1.00  0.00           H  
ATOM   2421  HB3 MET   151     -44.173  25.418  -4.220  1.00  0.00           H  
ATOM   2422  CG  MET   151     -45.696  24.447  -5.392  1.00  0.00           C  
ATOM   2423  HG2 MET   151     -46.217  25.281  -5.860  1.00  0.00           H  
ATOM   2424  HG3 MET   151     -45.677  23.559  -6.024  1.00  0.00           H  
ATOM   2425  SD  MET   151     -46.659  23.929  -3.939  1.00  0.00           S  
ATOM   2426  CE  MET   151     -45.838  22.371  -3.587  1.00  0.00           C  
ATOM   2427  HE1 MET   151     -46.435  21.777  -2.896  1.00  0.00           H  
ATOM   2428  HE2 MET   151     -45.782  21.700  -4.444  1.00  0.00           H  
ATOM   2429  HE3 MET   151     -44.790  22.484  -3.307  1.00  0.00           H  
ATOM   2430  C   MET   151     -43.801  24.809  -7.711  1.00  0.00           C  
ATOM   2431  O   MET   151     -43.158  23.860  -8.193  1.00  0.00           O  
ATOM   2432  N   MET   152     -44.785  25.357  -8.428  1.00  0.00           N  
ATOM   2433  H   MET   152     -45.297  26.175  -8.130  1.00  0.00           H  
ATOM   2434  CA  MET   152     -45.105  25.046  -9.783  1.00  0.00           C  
ATOM   2435  HA  MET   152     -44.272  24.498 -10.225  1.00  0.00           H  
ATOM   2436  CB  MET   152     -46.355  24.181  -9.826  1.00  0.00           C  
ATOM   2437  HB2 MET   152     -46.049  23.251  -9.348  1.00  0.00           H  
ATOM   2438  HB3 MET   152     -47.161  24.616  -9.234  1.00  0.00           H  
ATOM   2439  CG  MET   152     -46.875  23.903 -11.303  1.00  0.00           C  
ATOM   2440  HG2 MET   152     -47.136  24.824 -11.824  1.00  0.00           H  
ATOM   2441  HG3 MET   152     -46.106  23.426 -11.912  1.00  0.00           H  
ATOM   2442  SD  MET   152     -48.286  22.798 -11.130  1.00  0.00           S  
ATOM   2443  CE  MET   152     -49.571  23.967 -11.722  1.00  0.00           C  
ATOM   2444  HE1 MET   152     -49.536  24.883 -11.132  1.00  0.00           H  
ATOM   2445  HE2 MET   152     -49.306  24.225 -12.747  1.00  0.00           H  
ATOM   2446  HE3 MET   152     -50.525  23.450 -11.621  1.00  0.00           H  
ATOM   2447  C   MET   152     -45.363  26.299 -10.550  1.00  0.00           C  
ATOM   2448  O   MET   152     -46.020  27.212 -10.033  1.00  0.00           O  
ATOM   2449  N   PHE   153     -44.876  26.377 -11.802  1.00  0.00           N  
ATOM   2450  H   PHE   153     -44.218  25.737 -12.225  1.00  0.00           H  
ATOM   2451  CA  PHE   153     -44.878  27.744 -12.414  1.00  0.00           C  
ATOM   2452  HA  PHE   153     -44.613  28.448 -11.626  1.00  0.00           H  
ATOM   2453  CB  PHE   153     -43.701  27.910 -13.533  1.00  0.00           C  
ATOM   2454  HB2 PHE   153     -43.992  27.290 -14.381  1.00  0.00           H  
ATOM   2455  HB3 PHE   153     -43.593  28.933 -13.894  1.00  0.00           H  
ATOM   2456  CG  PHE   153     -42.296  27.496 -13.184  1.00  0.00           C  
ATOM   2457  CD1 PHE   153     -41.530  26.897 -14.195  1.00  0.00           C  
ATOM   2458  HD1 PHE   153     -41.916  26.826 -15.201  1.00  0.00           H  
ATOM   2459  CE1 PHE   153     -40.198  26.606 -13.991  1.00  0.00           C  
ATOM   2460  HE1 PHE   153     -39.633  26.097 -14.758  1.00  0.00           H  
ATOM   2461  CZ  PHE   153     -39.678  26.679 -12.680  1.00  0.00           C  
ATOM   2462  HZ  PHE   153     -38.653  26.389 -12.501  1.00  0.00           H  
ATOM   2463  CE2 PHE   153     -40.482  27.309 -11.708  1.00  0.00           C  
ATOM   2464  HE2 PHE   153     -39.978  27.418 -10.760  1.00  0.00           H  
ATOM   2465  CD2 PHE   153     -41.765  27.706 -11.907  1.00  0.00           C  
ATOM   2466  HD2 PHE   153     -42.310  28.199 -11.116  1.00  0.00           H  
ATOM   2467  C   PHE   153     -46.219  28.344 -12.921  1.00  0.00           C  
ATOM   2468  O   PHE   153     -46.200  29.441 -13.534  1.00  0.00           O  
ATOM   2469  N   LYS   154     -47.323  27.625 -12.695  1.00  0.00           N  
ATOM   2470  H   LYS   154     -47.416  26.920 -11.978  1.00  0.00           H  
ATOM   2471  CA  LYS   154     -48.684  28.173 -13.042  1.00  0.00           C  
ATOM   2472  HA  LYS   154     -48.464  29.155 -13.461  1.00  0.00           H  
ATOM   2473  CB  LYS   154     -49.266  27.300 -14.138  1.00  0.00           C  
ATOM   2474  HB2 LYS   154     -49.308  26.276 -13.768  1.00  0.00           H  
ATOM   2475  HB3 LYS   154     -50.346  27.437 -14.202  1.00  0.00           H  
ATOM   2476  CG  LYS   154     -48.686  27.292 -15.572  1.00  0.00           C  
ATOM   2477  HG2 LYS   154     -47.629  27.048 -15.467  1.00  0.00           H  
ATOM   2478  HG3 LYS   154     -49.223  26.565 -16.181  1.00  0.00           H  
ATOM   2479  CD  LYS   154     -48.829  28.615 -16.199  1.00  0.00           C  
ATOM   2480  HD2 LYS   154     -49.900  28.806 -16.261  1.00  0.00           H  
ATOM   2481  HD3 LYS   154     -48.270  29.275 -15.537  1.00  0.00           H  
ATOM   2482  CE  LYS   154     -48.247  28.616 -17.596  1.00  0.00           C  
ATOM   2483  HE2 LYS   154     -47.159  28.675 -17.569  1.00  0.00           H  
ATOM   2484  HE3 LYS   154     -48.385  27.686 -18.148  1.00  0.00           H  
ATOM   2485  NZ  LYS   154     -48.818  29.715 -18.437  1.00  0.00           N  
ATOM   2486  HZ1 LYS   154     -48.412  29.654 -19.360  1.00  0.00           H  
ATOM   2487  HZ2 LYS   154     -49.816  29.632 -18.567  1.00  0.00           H  
ATOM   2488  HZ3 LYS   154     -48.710  30.608 -17.979  1.00  0.00           H  
ATOM   2489  C   LYS   154     -49.526  28.348 -11.714  1.00  0.00           C  
ATOM   2490  O   LYS   154     -49.279  27.613 -10.776  1.00  0.00           O  
ATOM   2491  N   ASP   155     -50.577  29.186 -11.608  1.00  0.00           N  
ATOM   2492  H   ASP   155     -50.926  29.637 -12.442  1.00  0.00           H  
ATOM   2493  CA  ASP   155     -51.353  29.460 -10.393  1.00  0.00           C  
ATOM   2494  HA  ASP   155     -50.625  29.676  -9.611  1.00  0.00           H  
ATOM   2495  CB  ASP   155     -52.296  30.714 -10.630  1.00  0.00           C  
ATOM   2496  HB2 ASP   155     -51.711  31.498 -11.112  1.00  0.00           H  
ATOM   2497  HB3 ASP   155     -53.090  30.343 -11.278  1.00  0.00           H  
ATOM   2498  CG  ASP   155     -52.719  31.337  -9.263  1.00  0.00           C  
ATOM   2499  OD1 ASP   155     -53.008  32.571  -9.214  1.00  0.00           O  
ATOM   2500  OD2 ASP   155     -52.895  30.649  -8.281  1.00  0.00           O  
ATOM   2501  C   ASP   155     -52.249  28.215 -10.030  1.00  0.00           C  
ATOM   2502  O   ASP   155     -53.184  27.801 -10.718  1.00  0.00           O  
ATOM   2503  N   LEU   156     -52.071  27.658  -8.853  1.00  0.00           N  
ATOM   2504  H   LEU   156     -51.325  27.983  -8.255  1.00  0.00           H  
ATOM   2505  CA  LEU   156     -52.949  26.608  -8.341  1.00  0.00           C  
ATOM   2506  HA  LEU   156     -53.014  25.936  -9.198  1.00  0.00           H  
ATOM   2507  CB  LEU   156     -52.250  25.714  -7.288  1.00  0.00           C  
ATOM   2508  HB2 LEU   156     -51.970  26.286  -6.403  1.00  0.00           H  
ATOM   2509  HB3 LEU   156     -52.858  24.947  -6.809  1.00  0.00           H  
ATOM   2510  CG  LEU   156     -50.931  25.134  -7.826  1.00  0.00           C  
ATOM   2511  HG  LEU   156     -50.744  25.540  -8.820  1.00  0.00           H  
ATOM   2512  CD1 LEU   156     -49.790  25.271  -6.829  1.00  0.00           C  
ATOM   2513 HD11 LEU   156     -48.856  24.845  -7.194  1.00  0.00           H  
ATOM   2514 HD12 LEU   156     -49.493  26.319  -6.789  1.00  0.00           H  
ATOM   2515 HD13 LEU   156     -49.993  24.893  -5.827  1.00  0.00           H  
ATOM   2516  CD2 LEU   156     -51.074  23.633  -8.104  1.00  0.00           C  
ATOM   2517 HD21 LEU   156     -51.931  23.441  -8.749  1.00  0.00           H  
ATOM   2518 HD22 LEU   156     -50.170  23.211  -8.541  1.00  0.00           H  
ATOM   2519 HD23 LEU   156     -51.284  23.088  -7.184  1.00  0.00           H  
ATOM   2520  C   LEU   156     -54.402  27.061  -7.924  1.00  0.00           C  
ATOM   2521  O   LEU   156     -55.180  26.239  -7.463  1.00  0.00           O  
ATOM   2522  N   ASN   157     -54.748  28.329  -7.962  1.00  0.00           N  
ATOM   2523  H   ASN   157     -54.026  28.966  -8.267  1.00  0.00           H  
ATOM   2524  CA  ASN   157     -55.985  28.990  -7.575  1.00  0.00           C  
ATOM   2525  HA  ASN   157     -55.850  30.067  -7.680  1.00  0.00           H  
ATOM   2526  CB  ASN   157     -57.140  28.590  -8.490  1.00  0.00           C  
ATOM   2527  HB2 ASN   157     -57.312  27.521  -8.369  1.00  0.00           H  
ATOM   2528  HB3 ASN   157     -58.014  29.168  -8.189  1.00  0.00           H  
ATOM   2529  CG  ASN   157     -56.946  29.016 -10.002  1.00  0.00           C  
ATOM   2530  OD1 ASN   157     -56.616  30.175 -10.262  1.00  0.00           O  
ATOM   2531  ND2 ASN   157     -57.084  28.157 -11.025  1.00  0.00           N  
ATOM   2532 HD21 ASN   157     -56.636  28.427 -11.889  1.00  0.00           H  
ATOM   2533 HD22 ASN   157     -57.198  27.208 -10.701  1.00  0.00           H  
ATOM   2534  C   ASN   157     -56.296  28.822  -6.132  1.00  0.00           C  
ATOM   2535  O   ASN   157     -57.418  28.445  -5.794  1.00  0.00           O  
ATOM   2536  N   LEU   158     -55.269  28.978  -5.307  1.00  0.00           N  
ATOM   2537  H   LEU   158     -54.495  29.458  -5.744  1.00  0.00           H  
ATOM   2538  CA  LEU   158     -55.264  29.011  -3.829  1.00  0.00           C  
ATOM   2539  HA  LEU   158     -55.742  28.110  -3.444  1.00  0.00           H  
ATOM   2540  CB  LEU   158     -53.839  29.094  -3.224  1.00  0.00           C  
ATOM   2541  HB2 LEU   158     -53.459  30.080  -3.491  1.00  0.00           H  
ATOM   2542  HB3 LEU   158     -53.799  28.951  -2.144  1.00  0.00           H  
ATOM   2543  CG  LEU   158     -52.856  28.144  -3.900  1.00  0.00           C  
ATOM   2544  HG  LEU   158     -52.778  28.383  -4.961  1.00  0.00           H  
ATOM   2545  CD1 LEU   158     -51.454  28.461  -3.350  1.00  0.00           C  
ATOM   2546 HD11 LEU   158     -50.773  27.633  -3.549  1.00  0.00           H  
ATOM   2547 HD12 LEU   158     -50.995  29.289  -3.889  1.00  0.00           H  
ATOM   2548 HD13 LEU   158     -51.463  28.511  -2.261  1.00  0.00           H  
ATOM   2549  CD2 LEU   158     -53.154  26.613  -3.669  1.00  0.00           C  
ATOM   2550 HD21 LEU   158     -54.025  26.243  -4.210  1.00  0.00           H  
ATOM   2551 HD22 LEU   158     -52.267  26.034  -3.927  1.00  0.00           H  
ATOM   2552 HD23 LEU   158     -53.289  26.463  -2.597  1.00  0.00           H  
ATOM   2553  C   LEU   158     -56.155  30.171  -3.192  1.00  0.00           C  
ATOM   2554  O   LEU   158     -56.336  31.320  -3.654  1.00  0.00           O  
ATOM   2555  N   THR   159     -56.744  29.754  -2.064  1.00  0.00           N  
ATOM   2556  H   THR   159     -56.577  28.769  -1.917  1.00  0.00           H  
ATOM   2557  CA  THR   159     -57.711  30.543  -1.222  1.00  0.00           C  
ATOM   2558  HA  THR   159     -58.290  31.093  -1.964  1.00  0.00           H  
ATOM   2559  CB  THR   159     -58.603  29.581  -0.388  1.00  0.00           C  
ATOM   2560  HB  THR   159     -59.309  30.254   0.098  1.00  0.00           H  
ATOM   2561  CG2 THR   159     -59.349  28.596  -1.271  1.00  0.00           C  
ATOM   2562 HG21 THR   159     -59.762  27.810  -0.639  1.00  0.00           H  
ATOM   2563 HG22 THR   159     -60.224  29.126  -1.648  1.00  0.00           H  
ATOM   2564 HG23 THR   159     -58.707  28.204  -2.059  1.00  0.00           H  
ATOM   2565  OG1 THR   159     -57.871  28.917   0.628  1.00  0.00           O  
ATOM   2566  HG1 THR   159     -57.493  28.247   0.054  1.00  0.00           H  
ATOM   2567  C   THR   159     -56.936  31.494  -0.298  1.00  0.00           C  
ATOM   2568  O   THR   159     -55.803  31.266   0.110  1.00  0.00           O  
ATOM   2569  N   ASP   160     -57.651  32.525   0.235  1.00  0.00           N  
ATOM   2570  H   ASP   160     -58.586  32.633  -0.133  1.00  0.00           H  
ATOM   2571  CA  ASP   160     -57.340  33.256   1.468  1.00  0.00           C  
ATOM   2572  HA  ASP   160     -56.567  33.896   1.042  1.00  0.00           H  
ATOM   2573  CB  ASP   160     -58.459  34.300   1.949  1.00  0.00           C  
ATOM   2574  HB2 ASP   160     -59.372  33.792   2.263  1.00  0.00           H  
ATOM   2575  HB3 ASP   160     -57.889  34.710   2.783  1.00  0.00           H  
ATOM   2576  CG  ASP   160     -58.870  35.431   0.955  1.00  0.00           C  
ATOM   2577  OD1 ASP   160     -59.572  36.391   1.411  1.00  0.00           O  
ATOM   2578  OD2 ASP   160     -58.604  35.458  -0.269  1.00  0.00           O  
ATOM   2579  C   ASP   160     -56.973  32.517   2.750  1.00  0.00           C  
ATOM   2580  O   ASP   160     -56.036  32.883   3.426  1.00  0.00           O  
ATOM   2581  N   ALA   161     -57.609  31.390   3.022  1.00  0.00           N  
ATOM   2582  H   ALA   161     -58.280  31.054   2.346  1.00  0.00           H  
ATOM   2583  CA  ALA   161     -57.212  30.586   4.141  1.00  0.00           C  
ATOM   2584  HA  ALA   161     -57.046  31.266   4.976  1.00  0.00           H  
ATOM   2585  CB  ALA   161     -58.485  29.775   4.585  1.00  0.00           C  
ATOM   2586  HB1 ALA   161     -58.841  29.317   3.662  1.00  0.00           H  
ATOM   2587  HB2 ALA   161     -58.240  29.000   5.311  1.00  0.00           H  
ATOM   2588  HB3 ALA   161     -59.238  30.456   4.982  1.00  0.00           H  
ATOM   2589  C   ALA   161     -55.943  29.789   3.901  1.00  0.00           C  
ATOM   2590  O   ALA   161     -55.176  29.487   4.811  1.00  0.00           O  
ATOM   2591  N   GLN   162     -55.525  29.556   2.574  1.00  0.00           N  
ATOM   2592  H   GLN   162     -56.236  29.769   1.888  1.00  0.00           H  
ATOM   2593  CA  GLN   162     -54.294  28.885   2.122  1.00  0.00           C  
ATOM   2594  HA  GLN   162     -53.972  28.140   2.849  1.00  0.00           H  
ATOM   2595  CB  GLN   162     -54.416  28.185   0.712  1.00  0.00           C  
ATOM   2596  HB2 GLN   162     -54.913  28.879   0.033  1.00  0.00           H  
ATOM   2597  HB3 GLN   162     -53.439  27.926   0.302  1.00  0.00           H  
ATOM   2598  CG  GLN   162     -55.310  26.935   0.877  1.00  0.00           C  
ATOM   2599  HG2 GLN   162     -54.841  26.154   1.475  1.00  0.00           H  
ATOM   2600  HG3 GLN   162     -56.178  27.208   1.478  1.00  0.00           H  
ATOM   2601  CD  GLN   162     -55.709  26.401  -0.505  1.00  0.00           C  
ATOM   2602  OE1 GLN   162     -56.393  27.009  -1.303  1.00  0.00           O  
ATOM   2603  NE2 GLN   162     -55.245  25.204  -0.787  1.00  0.00           N  
ATOM   2604 HE21 GLN   162     -55.541  24.930  -1.713  1.00  0.00           H  
ATOM   2605 HE22 GLN   162     -54.880  24.607  -0.059  1.00  0.00           H  
ATOM   2606  C   GLN   162     -53.213  29.910   2.234  1.00  0.00           C  
ATOM   2607  O   GLN   162     -52.148  29.710   2.863  1.00  0.00           O  
ATOM   2608  N   LYS   163     -53.421  31.101   1.637  1.00  0.00           N  
ATOM   2609  H   LYS   163     -54.285  31.360   1.183  1.00  0.00           H  
ATOM   2610  CA  LYS   163     -52.412  32.096   1.734  1.00  0.00           C  
ATOM   2611  HA  LYS   163     -51.429  31.746   1.417  1.00  0.00           H  
ATOM   2612  CB  LYS   163     -52.887  33.268   0.809  1.00  0.00           C  
ATOM   2613  HB2 LYS   163     -53.880  33.610   1.099  1.00  0.00           H  
ATOM   2614  HB3 LYS   163     -52.269  34.147   0.990  1.00  0.00           H  
ATOM   2615  CG  LYS   163     -52.728  32.870  -0.665  1.00  0.00           C  
ATOM   2616  HG2 LYS   163     -51.689  32.890  -0.994  1.00  0.00           H  
ATOM   2617  HG3 LYS   163     -53.147  31.891  -0.896  1.00  0.00           H  
ATOM   2618  CD  LYS   163     -53.530  33.877  -1.485  1.00  0.00           C  
ATOM   2619  HD2 LYS   163     -54.606  33.850  -1.318  1.00  0.00           H  
ATOM   2620  HD3 LYS   163     -53.126  34.871  -1.291  1.00  0.00           H  
ATOM   2621  CE  LYS   163     -53.367  33.531  -2.947  1.00  0.00           C  
ATOM   2622  HE2 LYS   163     -52.708  34.285  -3.378  1.00  0.00           H  
ATOM   2623  HE3 LYS   163     -52.970  32.521  -3.047  1.00  0.00           H  
ATOM   2624  NZ  LYS   163     -54.636  33.524  -3.702  1.00  0.00           N  
ATOM   2625  HZ1 LYS   163     -54.528  33.134  -4.627  1.00  0.00           H  
ATOM   2626  HZ2 LYS   163     -55.490  33.134  -3.329  1.00  0.00           H  
ATOM   2627  HZ3 LYS   163     -54.925  34.478  -3.864  1.00  0.00           H  
ATOM   2628  C   LYS   163     -52.111  32.530   3.195  1.00  0.00           C  
ATOM   2629  O   LYS   163     -50.984  32.991   3.419  1.00  0.00           O  
ATOM   2630  N   GLN   164     -53.078  32.486   4.082  1.00  0.00           N  
ATOM   2631  H   GLN   164     -54.007  32.236   3.775  1.00  0.00           H  
ATOM   2632  CA  GLN   164     -52.937  32.702   5.531  1.00  0.00           C  
ATOM   2633  HA  GLN   164     -52.566  33.704   5.747  1.00  0.00           H  
ATOM   2634  CB  GLN   164     -54.344  32.586   6.212  1.00  0.00           C  
ATOM   2635  HB2 GLN   164     -54.954  33.249   5.598  1.00  0.00           H  
ATOM   2636  HB3 GLN   164     -54.622  31.533   6.154  1.00  0.00           H  
ATOM   2637  CG  GLN   164     -54.504  32.868   7.739  1.00  0.00           C  
ATOM   2638  HG2 GLN   164     -55.573  32.860   7.955  1.00  0.00           H  
ATOM   2639  HG3 GLN   164     -54.008  32.152   8.394  1.00  0.00           H  
ATOM   2640  CD  GLN   164     -53.909  34.223   8.066  1.00  0.00           C  
ATOM   2641  OE1 GLN   164     -52.853  34.384   8.738  1.00  0.00           O  
ATOM   2642  NE2 GLN   164     -54.441  35.235   7.486  1.00  0.00           N  
ATOM   2643 HE21 GLN   164     -54.118  36.188   7.564  1.00  0.00           H  
ATOM   2644 HE22 GLN   164     -55.209  34.992   6.877  1.00  0.00           H  
ATOM   2645  C   GLN   164     -51.899  31.642   6.023  1.00  0.00           C  
ATOM   2646  O   GLN   164     -50.935  32.042   6.681  1.00  0.00           O  
ATOM   2647  N   GLN   165     -52.115  30.390   5.679  1.00  0.00           N  
ATOM   2648  H   GLN   165     -52.959  30.072   5.224  1.00  0.00           H  
ATOM   2649  CA  GLN   165     -51.178  29.299   6.019  1.00  0.00           C  
ATOM   2650  HA  GLN   165     -51.111  29.197   7.102  1.00  0.00           H  
ATOM   2651  CB  GLN   165     -51.843  27.991   5.578  1.00  0.00           C  
ATOM   2652  HB2 GLN   165     -52.411  28.133   4.659  1.00  0.00           H  
ATOM   2653  HB3 GLN   165     -51.035  27.266   5.475  1.00  0.00           H  
ATOM   2654  CG  GLN   165     -52.896  27.473   6.606  1.00  0.00           C  
ATOM   2655  HG2 GLN   165     -52.313  27.113   7.454  1.00  0.00           H  
ATOM   2656  HG3 GLN   165     -53.570  28.252   6.962  1.00  0.00           H  
ATOM   2657  CD  GLN   165     -53.745  26.310   6.036  1.00  0.00           C  
ATOM   2658  OE1 GLN   165     -53.342  25.132   6.039  1.00  0.00           O  
ATOM   2659  NE2 GLN   165     -54.946  26.679   5.616  1.00  0.00           N  
ATOM   2660 HE21 GLN   165     -55.506  26.042   5.068  1.00  0.00           H  
ATOM   2661 HE22 GLN   165     -55.197  27.656   5.555  1.00  0.00           H  
ATOM   2662  C   GLN   165     -49.781  29.389   5.365  1.00  0.00           C  
ATOM   2663  O   GLN   165     -48.817  28.987   6.044  1.00  0.00           O  
ATOM   2664  N   ILE   166     -49.670  29.833   4.098  1.00  0.00           N  
ATOM   2665  H   ILE   166     -50.535  29.865   3.578  1.00  0.00           H  
ATOM   2666  CA  ILE   166     -48.363  29.910   3.452  1.00  0.00           C  
ATOM   2667  HA  ILE   166     -47.811  28.974   3.536  1.00  0.00           H  
ATOM   2668  CB  ILE   166     -48.489  30.479   2.012  1.00  0.00           C  
ATOM   2669  HB  ILE   166     -49.196  31.309   2.020  1.00  0.00           H  
ATOM   2670  CG2 ILE   166     -47.200  30.903   1.445  1.00  0.00           C  
ATOM   2671 HG21 ILE   166     -46.651  31.623   2.052  1.00  0.00           H  
ATOM   2672 HG22 ILE   166     -46.609  30.021   1.198  1.00  0.00           H  
ATOM   2673 HG23 ILE   166     -47.290  31.412   0.485  1.00  0.00           H  
ATOM   2674  CG1 ILE   166     -49.148  29.330   1.212  1.00  0.00           C  
ATOM   2675 HG12 ILE   166     -48.409  28.574   0.948  1.00  0.00           H  
ATOM   2676 HG13 ILE   166     -50.022  28.897   1.699  1.00  0.00           H  
ATOM   2677  CD1 ILE   166     -49.741  29.827  -0.123  1.00  0.00           C  
ATOM   2678 HD11 ILE   166     -50.380  30.677   0.113  1.00  0.00           H  
ATOM   2679 HD12 ILE   166     -48.932  30.170  -0.768  1.00  0.00           H  
ATOM   2680 HD13 ILE   166     -50.398  29.040  -0.494  1.00  0.00           H  
ATOM   2681  C   ILE   166     -47.432  30.916   4.239  1.00  0.00           C  
ATOM   2682  O   ILE   166     -46.334  30.521   4.382  1.00  0.00           O  
ATOM   2683  N   ARG   167     -47.856  32.109   4.762  1.00  0.00           N  
ATOM   2684  H   ARG   167     -48.715  32.504   4.407  1.00  0.00           H  
ATOM   2685  CA  ARG   167     -46.918  32.991   5.418  1.00  0.00           C  
ATOM   2686  HA  ARG   167     -46.018  33.168   4.828  1.00  0.00           H  
ATOM   2687  CB  ARG   167     -47.436  34.426   5.596  1.00  0.00           C  
ATOM   2688  HB2 ARG   167     -46.673  34.873   6.234  1.00  0.00           H  
ATOM   2689  HB3 ARG   167     -47.588  34.849   4.603  1.00  0.00           H  
ATOM   2690  CG  ARG   167     -48.773  34.437   6.320  1.00  0.00           C  
ATOM   2691  HG2 ARG   167     -49.403  33.973   5.561  1.00  0.00           H  
ATOM   2692  HG3 ARG   167     -48.716  33.875   7.252  1.00  0.00           H  
ATOM   2693  CD  ARG   167     -49.179  35.909   6.438  1.00  0.00           C  
ATOM   2694  HD2 ARG   167     -48.461  36.545   6.955  1.00  0.00           H  
ATOM   2695  HD3 ARG   167     -49.351  36.345   5.454  1.00  0.00           H  
ATOM   2696  NE  ARG   167     -50.467  36.033   7.155  1.00  0.00           N  
ATOM   2697  HE  ARG   167     -51.005  35.208   7.377  1.00  0.00           H  
ATOM   2698  CZ  ARG   167     -51.042  37.179   7.592  1.00  0.00           C  
ATOM   2699  NH1 ARG   167     -50.621  38.356   7.257  1.00  0.00           N  
ATOM   2700 HH11 ARG   167     -49.700  38.452   6.853  1.00  0.00           H  
ATOM   2701 HH12 ARG   167     -51.189  39.100   7.637  1.00  0.00           H  
ATOM   2702  NH2 ARG   167     -51.994  36.996   8.439  1.00  0.00           N  
ATOM   2703 HH21 ARG   167     -52.263  36.042   8.636  1.00  0.00           H  
ATOM   2704 HH22 ARG   167     -52.293  37.729   9.066  1.00  0.00           H  
ATOM   2705  C   ARG   167     -46.303  32.376   6.697  1.00  0.00           C  
ATOM   2706  O   ARG   167     -45.102  32.615   7.043  1.00  0.00           O  
ATOM   2707  N   GLU   168     -47.061  31.584   7.442  1.00  0.00           N  
ATOM   2708  H   GLU   168     -48.047  31.563   7.223  1.00  0.00           H  
ATOM   2709  CA  GLU   168     -46.615  30.745   8.541  1.00  0.00           C  
ATOM   2710  HA  GLU   168     -46.111  31.403   9.249  1.00  0.00           H  
ATOM   2711  CB  GLU   168     -47.769  30.136   9.372  1.00  0.00           C  
ATOM   2712  HB2 GLU   168     -48.226  29.426   8.683  1.00  0.00           H  
ATOM   2713  HB3 GLU   168     -47.343  29.593  10.217  1.00  0.00           H  
ATOM   2714  CG  GLU   168     -48.811  31.203   9.883  1.00  0.00           C  
ATOM   2715  HG2 GLU   168     -49.597  31.412   9.158  1.00  0.00           H  
ATOM   2716  HG3 GLU   168     -49.438  30.547  10.486  1.00  0.00           H  
ATOM   2717  CD  GLU   168     -48.319  32.469  10.421  1.00  0.00           C  
ATOM   2718  OE1 GLU   168     -48.444  33.563   9.828  1.00  0.00           O  
ATOM   2719  OE2 GLU   168     -47.631  32.472  11.426  1.00  0.00           O  
ATOM   2720  C   GLU   168     -45.510  29.736   8.159  1.00  0.00           C  
ATOM   2721  O   GLU   168     -44.496  29.780   8.742  1.00  0.00           O  
ATOM   2722  N   ILE   169     -45.833  28.905   7.129  1.00  0.00           N  
ATOM   2723  H   ILE   169     -46.711  29.088   6.666  1.00  0.00           H  
ATOM   2724  CA  ILE   169     -44.873  27.985   6.533  1.00  0.00           C  
ATOM   2725  HA  ILE   169     -44.657  27.177   7.233  1.00  0.00           H  
ATOM   2726  CB  ILE   169     -45.566  27.206   5.408  1.00  0.00           C  
ATOM   2727  HB  ILE   169     -45.804  27.882   4.587  1.00  0.00           H  
ATOM   2728  CG2 ILE   169     -44.640  26.295   4.625  1.00  0.00           C  
ATOM   2729 HG21 ILE   169     -43.727  26.745   4.235  1.00  0.00           H  
ATOM   2730 HG22 ILE   169     -44.170  25.547   5.264  1.00  0.00           H  
ATOM   2731 HG23 ILE   169     -45.159  25.758   3.831  1.00  0.00           H  
ATOM   2732  CG1 ILE   169     -46.807  26.393   5.874  1.00  0.00           C  
ATOM   2733 HG12 ILE   169     -46.460  25.429   6.245  1.00  0.00           H  
ATOM   2734 HG13 ILE   169     -47.320  26.850   6.721  1.00  0.00           H  
ATOM   2735  CD1 ILE   169     -47.714  25.905   4.734  1.00  0.00           C  
ATOM   2736 HD11 ILE   169     -48.692  25.566   5.077  1.00  0.00           H  
ATOM   2737 HD12 ILE   169     -47.705  26.724   4.015  1.00  0.00           H  
ATOM   2738 HD13 ILE   169     -47.103  25.100   4.326  1.00  0.00           H  
ATOM   2739  C   ILE   169     -43.569  28.684   6.106  1.00  0.00           C  
ATOM   2740  O   ILE   169     -42.475  28.178   6.383  1.00  0.00           O  
ATOM   2741  N   MET   170     -43.695  29.889   5.485  1.00  0.00           N  
ATOM   2742  H   MET   170     -44.652  30.134   5.275  1.00  0.00           H  
ATOM   2743  CA  MET   170     -42.590  30.709   5.184  1.00  0.00           C  
ATOM   2744  HA  MET   170     -41.868  30.188   4.555  1.00  0.00           H  
ATOM   2745  CB  MET   170     -43.073  31.876   4.250  1.00  0.00           C  
ATOM   2746  HB2 MET   170     -43.958  32.388   4.627  1.00  0.00           H  
ATOM   2747  HB3 MET   170     -42.325  32.624   3.986  1.00  0.00           H  
ATOM   2748  CG  MET   170     -43.315  31.195   2.903  1.00  0.00           C  
ATOM   2749  HG2 MET   170     -42.366  30.800   2.542  1.00  0.00           H  
ATOM   2750  HG3 MET   170     -44.027  30.370   2.887  1.00  0.00           H  
ATOM   2751  SD  MET   170     -43.843  32.227   1.531  1.00  0.00           S  
ATOM   2752  CE  MET   170     -42.594  33.523   1.550  1.00  0.00           C  
ATOM   2753  HE1 MET   170     -42.639  33.938   2.557  1.00  0.00           H  
ATOM   2754  HE2 MET   170     -41.616  33.106   1.309  1.00  0.00           H  
ATOM   2755  HE3 MET   170     -42.828  34.207   0.734  1.00  0.00           H  
ATOM   2756  C   MET   170     -41.814  31.285   6.387  1.00  0.00           C  
ATOM   2757  O   MET   170     -40.585  31.240   6.381  1.00  0.00           O  
ATOM   2758  N   LYS   171     -42.466  31.649   7.452  1.00  0.00           N  
ATOM   2759  H   LYS   171     -43.465  31.502   7.440  1.00  0.00           H  
ATOM   2760  CA  LYS   171     -41.823  32.028   8.674  1.00  0.00           C  
ATOM   2761  HA  LYS   171     -40.994  32.714   8.501  1.00  0.00           H  
ATOM   2762  CB  LYS   171     -42.907  32.648   9.659  1.00  0.00           C  
ATOM   2763  HB2 LYS   171     -43.095  33.673   9.339  1.00  0.00           H  
ATOM   2764  HB3 LYS   171     -43.896  32.251   9.434  1.00  0.00           H  
ATOM   2765  CG  LYS   171     -42.679  32.546  11.233  1.00  0.00           C  
ATOM   2766  HG2 LYS   171     -42.421  31.504  11.424  1.00  0.00           H  
ATOM   2767  HG3 LYS   171     -41.917  33.210  11.641  1.00  0.00           H  
ATOM   2768  CD  LYS   171     -44.024  32.885  11.847  1.00  0.00           C  
ATOM   2769  HD2 LYS   171     -44.309  33.841  11.409  1.00  0.00           H  
ATOM   2770  HD3 LYS   171     -44.788  32.174  11.531  1.00  0.00           H  
ATOM   2771  CE  LYS   171     -44.083  33.011  13.289  1.00  0.00           C  
ATOM   2772  HE2 LYS   171     -43.256  33.637  13.622  1.00  0.00           H  
ATOM   2773  HE3 LYS   171     -45.053  33.492  13.413  1.00  0.00           H  
ATOM   2774  NZ  LYS   171     -44.252  31.741  14.080  1.00  0.00           N  
ATOM   2775  HZ1 LYS   171     -45.043  31.178  13.801  1.00  0.00           H  
ATOM   2776  HZ2 LYS   171     -43.406  31.190  14.065  1.00  0.00           H  
ATOM   2777  HZ3 LYS   171     -44.406  32.043  15.031  1.00  0.00           H  
ATOM   2778  C   LYS   171     -41.093  30.840   9.364  1.00  0.00           C  
ATOM   2779  O   LYS   171     -40.088  31.107  10.030  1.00  0.00           O  
ATOM   2780  N   GLY   172     -41.705  29.636   9.284  1.00  0.00           N  
ATOM   2781  H   GLY   172     -42.646  29.550   8.927  1.00  0.00           H  
ATOM   2782  CA  GLY   172     -40.942  28.449   9.638  1.00  0.00           C  
ATOM   2783  HA2 GLY   172     -40.671  28.517  10.692  1.00  0.00           H  
ATOM   2784  HA3 GLY   172     -41.563  27.553   9.642  1.00  0.00           H  
ATOM   2785  C   GLY   172     -39.673  28.209   8.840  1.00  0.00           C  
ATOM   2786  O   GLY   172     -38.792  27.775   9.546  1.00  0.00           O  
ATOM   2787  N   GLN   173     -39.667  28.483   7.518  1.00  0.00           N  
ATOM   2788  H   GLN   173     -40.466  28.958   7.122  1.00  0.00           H  
ATOM   2789  CA  GLN   173     -38.472  28.195   6.707  1.00  0.00           C  
ATOM   2790  HA  GLN   173     -38.221  27.145   6.852  1.00  0.00           H  
ATOM   2791  CB  GLN   173     -38.749  28.376   5.166  1.00  0.00           C  
ATOM   2792  HB2 GLN   173     -39.734  27.957   4.960  1.00  0.00           H  
ATOM   2793  HB3 GLN   173     -38.765  29.466   5.164  1.00  0.00           H  
ATOM   2794  CG  GLN   173     -37.723  28.098   4.134  1.00  0.00           C  
ATOM   2795  HG2 GLN   173     -36.738  28.509   4.357  1.00  0.00           H  
ATOM   2796  HG3 GLN   173     -37.563  27.020   4.120  1.00  0.00           H  
ATOM   2797  CD  GLN   173     -38.111  28.451   2.722  1.00  0.00           C  
ATOM   2798  OE1 GLN   173     -38.012  27.659   1.796  1.00  0.00           O  
ATOM   2799  NE2 GLN   173     -38.546  29.689   2.457  1.00  0.00           N  
ATOM   2800 HE21 GLN   173     -38.878  30.028   1.566  1.00  0.00           H  
ATOM   2801 HE22 GLN   173     -38.520  30.427   3.146  1.00  0.00           H  
ATOM   2802  C   GLN   173     -37.237  29.040   7.103  1.00  0.00           C  
ATOM   2803  O   GLN   173     -36.146  28.489   7.116  1.00  0.00           O  
ATOM   2804  N   ARG   174     -37.450  30.299   7.590  1.00  0.00           N  
ATOM   2805  H   ARG   174     -38.381  30.656   7.751  1.00  0.00           H  
ATOM   2806  CA  ARG   174     -36.241  31.102   7.973  1.00  0.00           C  
ATOM   2807  HA  ARG   174     -35.458  31.013   7.220  1.00  0.00           H  
ATOM   2808  CB  ARG   174     -36.607  32.678   8.059  1.00  0.00           C  
ATOM   2809  HB2 ARG   174     -35.856  33.325   8.512  1.00  0.00           H  
ATOM   2810  HB3 ARG   174     -36.807  33.084   7.067  1.00  0.00           H  
ATOM   2811  CG  ARG   174     -37.923  33.024   8.806  1.00  0.00           C  
ATOM   2812  HG2 ARG   174     -38.704  32.901   8.056  1.00  0.00           H  
ATOM   2813  HG3 ARG   174     -38.040  32.450   9.724  1.00  0.00           H  
ATOM   2814  CD  ARG   174     -37.764  34.543   9.175  1.00  0.00           C  
ATOM   2815  HD2 ARG   174     -37.032  34.725   9.962  1.00  0.00           H  
ATOM   2816  HD3 ARG   174     -37.580  35.084   8.246  1.00  0.00           H  
ATOM   2817  NE  ARG   174     -39.091  34.988   9.617  1.00  0.00           N  
ATOM   2818  HE  ARG   174     -39.788  35.177   8.911  1.00  0.00           H  
ATOM   2819  CZ  ARG   174     -39.510  35.269  10.827  1.00  0.00           C  
ATOM   2820  NH1 ARG   174     -38.893  34.958  11.923  1.00  0.00           N  
ATOM   2821 HH11 ARG   174     -37.945  34.639  11.785  1.00  0.00           H  
ATOM   2822 HH12 ARG   174     -39.227  35.282  12.819  1.00  0.00           H  
ATOM   2823  NH2 ARG   174     -40.701  35.808  10.965  1.00  0.00           N  
ATOM   2824 HH21 ARG   174     -41.245  35.823  10.114  1.00  0.00           H  
ATOM   2825 HH22 ARG   174     -41.102  35.910  11.886  1.00  0.00           H  
ATOM   2826  C   ARG   174     -35.616  30.719   9.296  1.00  0.00           C  
ATOM   2827  O   ARG   174     -34.490  31.134   9.616  1.00  0.00           O  
ATOM   2828  N   ASP   175     -36.129  29.793  10.040  1.00  0.00           N  
ATOM   2829  H   ASP   175     -37.017  29.440   9.714  1.00  0.00           H  
ATOM   2830  CA  ASP   175     -35.325  29.098  11.123  1.00  0.00           C  
ATOM   2831  HA  ASP   175     -34.763  29.817  11.720  1.00  0.00           H  
ATOM   2832  CB  ASP   175     -36.360  28.345  12.086  1.00  0.00           C  
ATOM   2833  HB2 ASP   175     -37.336  28.815  11.964  1.00  0.00           H  
ATOM   2834  HB3 ASP   175     -36.520  27.346  11.679  1.00  0.00           H  
ATOM   2835  CG  ASP   175     -35.858  28.210  13.495  1.00  0.00           C  
ATOM   2836  OD1 ASP   175     -36.340  27.247  14.046  1.00  0.00           O  
ATOM   2837  OD2 ASP   175     -34.995  28.986  13.981  1.00  0.00           O  
ATOM   2838  C   ASP   175     -34.224  28.119  10.588  1.00  0.00           C  
ATOM   2839  O   ASP   175     -33.466  27.573  11.390  1.00  0.00           O  
ATOM   2840  N   GLN   176     -34.211  27.935   9.274  1.00  0.00           N  
ATOM   2841  H   GLN   176     -35.013  28.295   8.777  1.00  0.00           H  
ATOM   2842  CA  GLN   176     -33.330  26.934   8.697  1.00  0.00           C  
ATOM   2843  HA  GLN   176     -32.531  26.716   9.405  1.00  0.00           H  
ATOM   2844  CB  GLN   176     -34.141  25.677   8.559  1.00  0.00           C  
ATOM   2845  HB2 GLN   176     -34.991  26.041   7.983  1.00  0.00           H  
ATOM   2846  HB3 GLN   176     -33.623  25.082   7.807  1.00  0.00           H  
ATOM   2847  CG  GLN   176     -34.577  24.911   9.810  1.00  0.00           C  
ATOM   2848  HG2 GLN   176     -33.685  24.571  10.336  1.00  0.00           H  
ATOM   2849  HG3 GLN   176     -35.171  25.575  10.438  1.00  0.00           H  
ATOM   2850  CD  GLN   176     -35.596  23.795   9.481  1.00  0.00           C  
ATOM   2851  OE1 GLN   176     -35.908  23.615   8.325  1.00  0.00           O  
ATOM   2852  NE2 GLN   176     -36.037  23.045  10.428  1.00  0.00           N  
ATOM   2853 HE21 GLN   176     -36.698  22.310  10.224  1.00  0.00           H  
ATOM   2854 HE22 GLN   176     -35.939  23.356  11.385  1.00  0.00           H  
ATOM   2855  C   GLN   176     -32.673  27.321   7.443  1.00  0.00           C  
ATOM   2856  O   GLN   176     -31.573  26.906   7.142  1.00  0.00           O  
ATOM   2857  N   MET   177     -33.334  28.082   6.603  1.00  0.00           N  
ATOM   2858  H   MET   177     -34.196  28.474   6.957  1.00  0.00           H  
ATOM   2859  CA  MET   177     -32.792  28.654   5.413  1.00  0.00           C  
ATOM   2860  HA  MET   177     -32.200  27.915   4.873  1.00  0.00           H  
ATOM   2861  CB  MET   177     -33.945  29.138   4.519  1.00  0.00           C  
ATOM   2862  HB2 MET   177     -34.590  28.309   4.229  1.00  0.00           H  
ATOM   2863  HB3 MET   177     -34.515  29.902   5.049  1.00  0.00           H  
ATOM   2864  CG  MET   177     -33.517  29.766   3.181  1.00  0.00           C  
ATOM   2865  HG2 MET   177     -33.218  30.799   3.364  1.00  0.00           H  
ATOM   2866  HG3 MET   177     -32.641  29.268   2.766  1.00  0.00           H  
ATOM   2867  SD  MET   177     -34.745  29.761   1.897  1.00  0.00           S  
ATOM   2868  CE  MET   177     -34.737  27.925   1.610  1.00  0.00           C  
ATOM   2869  HE1 MET   177     -35.226  27.409   2.436  1.00  0.00           H  
ATOM   2870  HE2 MET   177     -35.393  27.786   0.751  1.00  0.00           H  
ATOM   2871  HE3 MET   177     -33.716  27.548   1.553  1.00  0.00           H  
ATOM   2872  C   MET   177     -31.864  29.867   5.790  1.00  0.00           C  
ATOM   2873  O   MET   177     -32.277  30.899   6.327  1.00  0.00           O  
ATOM   2874  N   LYS   178     -30.605  29.815   5.377  1.00  0.00           N  
ATOM   2875  H   LYS   178     -30.286  29.056   4.792  1.00  0.00           H  
ATOM   2876  CA  LYS   178     -29.585  30.769   5.750  1.00  0.00           C  
ATOM   2877  HA  LYS   178     -30.033  31.751   5.602  1.00  0.00           H  
ATOM   2878  CB  LYS   178     -29.120  30.673   7.202  1.00  0.00           C  
ATOM   2879  HB2 LYS   178     -28.369  31.431   7.427  1.00  0.00           H  
ATOM   2880  HB3 LYS   178     -30.017  30.837   7.800  1.00  0.00           H  
ATOM   2881  CG  LYS   178     -28.650  29.254   7.654  1.00  0.00           C  
ATOM   2882  HG2 LYS   178     -29.446  28.511   7.605  1.00  0.00           H  
ATOM   2883  HG3 LYS   178     -27.870  29.027   6.927  1.00  0.00           H  
ATOM   2884  CD  LYS   178     -27.974  29.308   9.059  1.00  0.00           C  
ATOM   2885  HD2 LYS   178     -27.135  30.000   8.988  1.00  0.00           H  
ATOM   2886  HD3 LYS   178     -28.700  29.611   9.814  1.00  0.00           H  
ATOM   2887  CE  LYS   178     -27.494  27.926   9.331  1.00  0.00           C  
ATOM   2888  HE2 LYS   178     -27.949  27.163   8.699  1.00  0.00           H  
ATOM   2889  HE3 LYS   178     -26.432  27.982   9.092  1.00  0.00           H  
ATOM   2890  NZ  LYS   178     -27.708  27.580  10.732  1.00  0.00           N  
ATOM   2891  HZ1 LYS   178     -28.696  27.640  10.937  1.00  0.00           H  
ATOM   2892  HZ2 LYS   178     -27.332  26.654  10.875  1.00  0.00           H  
ATOM   2893  HZ3 LYS   178     -27.266  28.204  11.392  1.00  0.00           H  
ATOM   2894  C   LYS   178     -28.376  30.756   4.794  1.00  0.00           C  
ATOM   2895  O   LYS   178     -28.046  29.678   4.231  1.00  0.00           O  
ATOM   2896  N   ARG   179     -27.727  31.973   4.618  1.00  0.00           N  
ATOM   2897  H   ARG   179     -28.130  32.701   5.190  1.00  0.00           H  
ATOM   2898  CA  ARG   179     -26.424  32.166   4.005  1.00  0.00           C  
ATOM   2899  HA  ARG   179     -26.592  31.903   2.961  1.00  0.00           H  
ATOM   2900  CB  ARG   179     -26.081  33.701   4.168  1.00  0.00           C  
ATOM   2901  HB2 ARG   179     -26.800  34.369   3.694  1.00  0.00           H  
ATOM   2902  HB3 ARG   179     -25.950  33.910   5.230  1.00  0.00           H  
ATOM   2903  CG  ARG   179     -24.839  34.000   3.335  1.00  0.00           C  
ATOM   2904  HG2 ARG   179     -23.974  33.519   3.793  1.00  0.00           H  
ATOM   2905  HG3 ARG   179     -25.027  33.690   2.307  1.00  0.00           H  
ATOM   2906  CD  ARG   179     -24.542  35.554   3.245  1.00  0.00           C  
ATOM   2907  HD2 ARG   179     -23.615  35.751   2.706  1.00  0.00           H  
ATOM   2908  HD3 ARG   179     -25.302  36.042   2.635  1.00  0.00           H  
ATOM   2909  NE  ARG   179     -24.310  36.136   4.553  1.00  0.00           N  
ATOM   2910  HE  ARG   179     -24.677  35.592   5.321  1.00  0.00           H  
ATOM   2911  CZ  ARG   179     -23.542  37.180   4.976  1.00  0.00           C  
ATOM   2912  NH1 ARG   179     -23.064  38.055   4.135  1.00  0.00           N  
ATOM   2913 HH11 ARG   179     -23.191  37.929   3.141  1.00  0.00           H  
ATOM   2914 HH12 ARG   179     -22.627  38.911   4.445  1.00  0.00           H  
ATOM   2915  NH2 ARG   179     -23.202  37.493   6.163  1.00  0.00           N  
ATOM   2916 HH21 ARG   179     -23.699  36.977   6.874  1.00  0.00           H  
ATOM   2917 HH22 ARG   179     -22.497  38.207   6.281  1.00  0.00           H  
ATOM   2918  C   ARG   179     -25.279  31.279   4.507  1.00  0.00           C  
ATOM   2919  O   ARG   179     -25.075  31.273   5.749  1.00  0.00           O  
ATOM   2920  N   PRO   180     -24.498  30.675   3.600  1.00  0.00           N  
ATOM   2921  CD  PRO   180     -24.580  30.708   2.153  1.00  0.00           C  
ATOM   2922  HD2 PRO   180     -23.947  31.532   1.827  1.00  0.00           H  
ATOM   2923  HD3 PRO   180     -25.573  30.775   1.709  1.00  0.00           H  
ATOM   2924  CG  PRO   180     -23.828  29.452   1.737  1.00  0.00           C  
ATOM   2925  HG2 PRO   180     -23.357  29.558   0.760  1.00  0.00           H  
ATOM   2926  HG3 PRO   180     -24.505  28.598   1.713  1.00  0.00           H  
ATOM   2927  CB  PRO   180     -22.729  29.336   2.790  1.00  0.00           C  
ATOM   2928  HB2 PRO   180     -21.820  29.894   2.567  1.00  0.00           H  
ATOM   2929  HB3 PRO   180     -22.427  28.300   2.944  1.00  0.00           H  
ATOM   2930  CA  PRO   180     -23.281  29.906   4.075  1.00  0.00           C  
ATOM   2931  HA  PRO   180     -23.543  29.025   4.661  1.00  0.00           H  
ATOM   2932  C   PRO   180     -22.242  30.781   4.918  1.00  0.00           C  
ATOM   2933  O   PRO   180     -22.302  32.005   4.789  1.00  0.00           O  
ATOM   2934  N   PRO   181     -21.331  30.179   5.707  1.00  0.00           N  
ATOM   2935  CD  PRO   181     -21.130  28.754   5.967  1.00  0.00           C  
ATOM   2936  HD2 PRO   181     -20.424  28.309   5.265  1.00  0.00           H  
ATOM   2937  HD3 PRO   181     -22.074  28.211   6.008  1.00  0.00           H  
ATOM   2938  CG  PRO   181     -20.494  28.699   7.352  1.00  0.00           C  
ATOM   2939  HG2 PRO   181     -19.993  27.744   7.510  1.00  0.00           H  
ATOM   2940  HG3 PRO   181     -21.282  28.765   8.102  1.00  0.00           H  
ATOM   2941  CB  PRO   181     -19.622  29.953   7.303  1.00  0.00           C  
ATOM   2942  HB2 PRO   181     -18.692  29.572   6.881  1.00  0.00           H  
ATOM   2943  HB3 PRO   181     -19.465  30.319   8.317  1.00  0.00           H  
ATOM   2944  CA  PRO   181     -20.286  31.001   6.390  1.00  0.00           C  
ATOM   2945  HA  PRO   181     -20.905  31.594   7.063  1.00  0.00           H  
ATOM   2946  C   PRO   181     -19.313  31.746   5.504  1.00  0.00           C  
ATOM   2947  O   PRO   181     -18.982  31.255   4.388  1.00  0.00           O  
ATOM   2948  N   LEU   182     -18.869  32.792   6.109  1.00  0.00           N  
ATOM   2949  H   LEU   182     -19.157  33.057   7.040  1.00  0.00           H  
ATOM   2950  CA  LEU   182     -17.828  33.668   5.553  1.00  0.00           C  
ATOM   2951  HA  LEU   182     -18.264  34.139   4.672  1.00  0.00           H  
ATOM   2952  CB  LEU   182     -17.408  34.810   6.569  1.00  0.00           C  
ATOM   2953  HB2 LEU   182     -18.353  35.230   6.913  1.00  0.00           H  
ATOM   2954  HB3 LEU   182     -16.896  34.454   7.463  1.00  0.00           H  
ATOM   2955  CG  LEU   182     -16.586  35.916   5.976  1.00  0.00           C  
ATOM   2956  HG  LEU   182     -15.658  35.437   5.664  1.00  0.00           H  
ATOM   2957  CD1 LEU   182     -17.097  36.701   4.770  1.00  0.00           C  
ATOM   2958 HD11 LEU   182     -17.183  36.000   3.940  1.00  0.00           H  
ATOM   2959 HD12 LEU   182     -18.109  37.062   4.955  1.00  0.00           H  
ATOM   2960 HD13 LEU   182     -16.418  37.475   4.414  1.00  0.00           H  
ATOM   2961  CD2 LEU   182     -16.242  36.923   7.016  1.00  0.00           C  
ATOM   2962 HD21 LEU   182     -17.099  37.538   7.288  1.00  0.00           H  
ATOM   2963 HD22 LEU   182     -15.886  36.437   7.924  1.00  0.00           H  
ATOM   2964 HD23 LEU   182     -15.388  37.512   6.679  1.00  0.00           H  
ATOM   2965  C   LEU   182     -16.620  32.878   5.068  1.00  0.00           C  
ATOM   2966  O   LEU   182     -16.080  33.119   3.999  1.00  0.00           O  
ATOM   2967  N   GLU   183     -16.235  31.833   5.796  1.00  0.00           N  
ATOM   2968  H   GLU   183     -16.708  31.698   6.678  1.00  0.00           H  
ATOM   2969  CA  GLU   183     -14.994  31.075   5.553  1.00  0.00           C  
ATOM   2970  HA  GLU   183     -14.144  31.730   5.361  1.00  0.00           H  
ATOM   2971  CB  GLU   183     -14.866  30.087   6.710  1.00  0.00           C  
ATOM   2972  HB2 GLU   183     -15.795  29.517   6.727  1.00  0.00           H  
ATOM   2973  HB3 GLU   183     -14.064  29.373   6.520  1.00  0.00           H  
ATOM   2974  CG  GLU   183     -14.500  30.779   8.071  1.00  0.00           C  
ATOM   2975  HG2 GLU   183     -14.160  29.974   8.722  1.00  0.00           H  
ATOM   2976  HG3 GLU   183     -13.587  31.362   7.949  1.00  0.00           H  
ATOM   2977  CD  GLU   183     -15.513  31.711   8.683  1.00  0.00           C  
ATOM   2978  OE1 GLU   183     -15.060  32.676   9.349  1.00  0.00           O  
ATOM   2979  OE2 GLU   183     -16.738  31.590   8.552  1.00  0.00           O  
ATOM   2980  C   GLU   183     -15.042  30.325   4.187  1.00  0.00           C  
ATOM   2981  O   GLU   183     -14.006  30.310   3.468  1.00  0.00           O  
ATOM   2982  N   GLU   184     -16.158  29.863   3.724  1.00  0.00           N  
ATOM   2983  H   GLU   184     -17.006  30.107   4.215  1.00  0.00           H  
ATOM   2984  CA  GLU   184     -16.222  29.143   2.429  1.00  0.00           C  
ATOM   2985  HA  GLU   184     -15.193  28.850   2.218  1.00  0.00           H  
ATOM   2986  CB  GLU   184     -17.127  27.955   2.601  1.00  0.00           C  
ATOM   2987  HB2 GLU   184     -18.088  28.448   2.744  1.00  0.00           H  
ATOM   2988  HB3 GLU   184     -17.135  27.314   1.719  1.00  0.00           H  
ATOM   2989  CG  GLU   184     -17.010  27.122   3.906  1.00  0.00           C  
ATOM   2990  HG2 GLU   184     -17.393  27.715   4.737  1.00  0.00           H  
ATOM   2991  HG3 GLU   184     -17.718  26.293   3.910  1.00  0.00           H  
ATOM   2992  CD  GLU   184     -15.560  26.567   4.209  1.00  0.00           C  
ATOM   2993  OE1 GLU   184     -14.820  26.341   3.236  1.00  0.00           O  
ATOM   2994  OE2 GLU   184     -15.268  26.200   5.388  1.00  0.00           O  
ATOM   2995  C   GLU   184     -16.658  30.068   1.351  1.00  0.00           C  
ATOM   2996  O   GLU   184     -16.162  29.903   0.209  1.00  0.00           O  
ATOM   2997  N   ARG   185     -17.456  31.112   1.601  1.00  0.00           N  
ATOM   2998  H   ARG   185     -17.752  31.261   2.555  1.00  0.00           H  
ATOM   2999  CA  ARG   185     -17.713  32.159   0.696  1.00  0.00           C  
ATOM   3000  HA  ARG   185     -18.257  31.747  -0.153  1.00  0.00           H  
ATOM   3001  CB  ARG   185     -18.773  33.168   1.278  1.00  0.00           C  
ATOM   3002  HB2 ARG   185     -18.521  33.421   2.307  1.00  0.00           H  
ATOM   3003  HB3 ARG   185     -18.679  34.151   0.816  1.00  0.00           H  
ATOM   3004  CG  ARG   185     -20.277  32.698   1.103  1.00  0.00           C  
ATOM   3005  HG2 ARG   185     -20.384  32.568   0.026  1.00  0.00           H  
ATOM   3006  HG3 ARG   185     -20.455  31.710   1.527  1.00  0.00           H  
ATOM   3007  CD  ARG   185     -21.330  33.708   1.681  1.00  0.00           C  
ATOM   3008  HD2 ARG   185     -21.379  34.603   1.060  1.00  0.00           H  
ATOM   3009  HD3 ARG   185     -22.320  33.259   1.601  1.00  0.00           H  
ATOM   3010  NE  ARG   185     -21.233  34.030   3.135  1.00  0.00           N  
ATOM   3011  HE  ARG   185     -21.702  33.402   3.773  1.00  0.00           H  
ATOM   3012  CZ  ARG   185     -20.708  35.141   3.743  1.00  0.00           C  
ATOM   3013  NH1 ARG   185     -20.468  36.234   3.090  1.00  0.00           N  
ATOM   3014 HH11 ARG   185     -20.568  36.213   2.085  1.00  0.00           H  
ATOM   3015 HH12 ARG   185     -19.987  37.036   3.470  1.00  0.00           H  
ATOM   3016  NH2 ARG   185     -20.617  35.280   4.965  1.00  0.00           N  
ATOM   3017 HH21 ARG   185     -20.835  34.589   5.669  1.00  0.00           H  
ATOM   3018 HH22 ARG   185     -20.485  36.238   5.256  1.00  0.00           H  
ATOM   3019  C   ARG   185     -16.489  32.915   0.309  1.00  0.00           C  
ATOM   3020  O   ARG   185     -16.424  33.152  -0.922  1.00  0.00           O  
ATOM   3021  N   ARG   186     -15.610  33.221   1.257  1.00  0.00           N  
ATOM   3022  H   ARG   186     -15.876  32.917   2.183  1.00  0.00           H  
ATOM   3023  CA  ARG   186     -14.365  33.897   1.063  1.00  0.00           C  
ATOM   3024  HA  ARG   186     -14.576  34.872   0.623  1.00  0.00           H  
ATOM   3025  CB  ARG   186     -13.758  34.076   2.442  1.00  0.00           C  
ATOM   3026  HB2 ARG   186     -14.422  34.725   3.012  1.00  0.00           H  
ATOM   3027  HB3 ARG   186     -13.640  33.105   2.924  1.00  0.00           H  
ATOM   3028  CG  ARG   186     -12.429  34.784   2.438  1.00  0.00           C  
ATOM   3029  HG2 ARG   186     -12.047  34.740   3.458  1.00  0.00           H  
ATOM   3030  HG3 ARG   186     -11.661  34.178   1.958  1.00  0.00           H  
ATOM   3031  CD  ARG   186     -12.322  36.228   1.946  1.00  0.00           C  
ATOM   3032  HD2 ARG   186     -13.238  36.760   2.205  1.00  0.00           H  
ATOM   3033  HD3 ARG   186     -11.443  36.622   2.456  1.00  0.00           H  
ATOM   3034  NE  ARG   186     -12.013  36.298   0.492  1.00  0.00           N  
ATOM   3035  HE  ARG   186     -11.181  35.868   0.111  1.00  0.00           H  
ATOM   3036  CZ  ARG   186     -12.705  37.017  -0.407  1.00  0.00           C  
ATOM   3037  NH1 ARG   186     -12.243  37.030  -1.667  1.00  0.00           N  
ATOM   3038 HH11 ARG   186     -11.436  36.453  -1.858  1.00  0.00           H  
ATOM   3039 HH12 ARG   186     -12.581  37.695  -2.347  1.00  0.00           H  
ATOM   3040  NH2 ARG   186     -13.784  37.656  -0.126  1.00  0.00           N  
ATOM   3041 HH21 ARG   186     -13.899  37.734   0.875  1.00  0.00           H  
ATOM   3042 HH22 ARG   186     -14.040  38.412  -0.745  1.00  0.00           H  
ATOM   3043  C   ARG   186     -13.421  33.036   0.130  1.00  0.00           C  
ATOM   3044  O   ARG   186     -12.746  33.561  -0.763  1.00  0.00           O  
ATOM   3045  N   ALA   187     -13.490  31.726   0.276  1.00  0.00           N  
ATOM   3046  H   ALA   187     -14.246  31.402   0.862  1.00  0.00           H  
ATOM   3047  CA  ALA   187     -12.712  30.752  -0.510  1.00  0.00           C  
ATOM   3048  HA  ALA   187     -11.691  31.108  -0.376  1.00  0.00           H  
ATOM   3049  CB  ALA   187     -12.792  29.342   0.131  1.00  0.00           C  
ATOM   3050  HB1 ALA   187     -12.478  28.647  -0.648  1.00  0.00           H  
ATOM   3051  HB2 ALA   187     -12.122  29.265   0.988  1.00  0.00           H  
ATOM   3052  HB3 ALA   187     -13.788  29.068   0.477  1.00  0.00           H  
ATOM   3053  C   ALA   187     -13.209  30.735  -1.909  1.00  0.00           C  
ATOM   3054  O   ALA   187     -12.346  30.555  -2.808  1.00  0.00           O  
ATOM   3055  N   MET   188     -14.583  30.774  -2.174  1.00  0.00           N  
ATOM   3056  H   MET   188     -15.177  30.648  -1.366  1.00  0.00           H  
ATOM   3057  CA  MET   188     -15.202  30.776  -3.453  1.00  0.00           C  
ATOM   3058  HA  MET   188     -14.679  30.019  -4.038  1.00  0.00           H  
ATOM   3059  CB  MET   188     -16.735  30.465  -3.347  1.00  0.00           C  
ATOM   3060  HB2 MET   188     -16.955  29.769  -2.539  1.00  0.00           H  
ATOM   3061  HB3 MET   188     -17.336  31.363  -3.204  1.00  0.00           H  
ATOM   3062  CG  MET   188     -17.116  29.949  -4.688  1.00  0.00           C  
ATOM   3063  HG2 MET   188     -17.047  30.820  -5.340  1.00  0.00           H  
ATOM   3064  HG3 MET   188     -16.375  29.218  -5.009  1.00  0.00           H  
ATOM   3065  SD  MET   188     -18.847  29.317  -4.824  1.00  0.00           S  
ATOM   3066  CE  MET   188     -19.801  30.836  -4.607  1.00  0.00           C  
ATOM   3067  HE1 MET   188     -19.816  31.137  -3.560  1.00  0.00           H  
ATOM   3068  HE2 MET   188     -19.340  31.695  -5.094  1.00  0.00           H  
ATOM   3069  HE3 MET   188     -20.845  30.661  -4.867  1.00  0.00           H  
ATOM   3070  C   MET   188     -14.844  32.088  -4.045  1.00  0.00           C  
ATOM   3071  O   MET   188     -14.585  32.141  -5.204  1.00  0.00           O  
ATOM   3072  N   HIE   189     -14.888  33.292  -3.414  1.00  0.00           N  
ATOM   3073  H   HIE   189     -15.010  33.336  -2.413  1.00  0.00           H  
ATOM   3074  CA  HIE   189     -14.523  34.520  -4.141  1.00  0.00           C  
ATOM   3075  HA  HIE   189     -15.114  34.583  -5.055  1.00  0.00           H  
ATOM   3076  CB  HIE   189     -15.098  35.673  -3.322  1.00  0.00           C  
ATOM   3077  HB2 HIE   189     -16.181  35.613  -3.209  1.00  0.00           H  
ATOM   3078  HB3 HIE   189     -14.766  35.532  -2.294  1.00  0.00           H  
ATOM   3079  CG  HIE   189     -14.847  37.048  -3.836  1.00  0.00           C  
ATOM   3080  ND1 HIE   189     -14.755  38.190  -3.061  1.00  0.00           N  
ATOM   3081  CE1 HIE   189     -14.305  39.174  -3.839  1.00  0.00           C  
ATOM   3082  HE1 HIE   189     -14.043  40.157  -3.475  1.00  0.00           H  
ATOM   3083  NE2 HIE   189     -14.287  38.772  -5.088  1.00  0.00           N  
ATOM   3084  HE2 HIE   189     -14.026  39.316  -5.899  1.00  0.00           H  
ATOM   3085  CD2 HIE   189     -14.503  37.449  -5.096  1.00  0.00           C  
ATOM   3086  HD2 HIE   189     -14.630  36.838  -5.978  1.00  0.00           H  
ATOM   3087  C   HIE   189     -13.002  34.669  -4.332  1.00  0.00           C  
ATOM   3088  O   HIE   189     -12.480  35.283  -5.284  1.00  0.00           O  
ATOM   3089  N   ASP   190     -12.173  34.108  -3.428  1.00  0.00           N  
ATOM   3090  H   ASP   190     -12.569  33.663  -2.612  1.00  0.00           H  
ATOM   3091  CA  ASP   190     -10.753  34.042  -3.655  1.00  0.00           C  
ATOM   3092  HA  ASP   190     -10.418  35.035  -3.955  1.00  0.00           H  
ATOM   3093  CB  ASP   190     -10.057  33.330  -2.505  1.00  0.00           C  
ATOM   3094  HB2 ASP   190     -10.650  32.437  -2.307  1.00  0.00           H  
ATOM   3095  HB3 ASP   190      -9.045  33.039  -2.787  1.00  0.00           H  
ATOM   3096  CG  ASP   190      -9.751  34.154  -1.200  1.00  0.00           C  
ATOM   3097  OD1 ASP   190      -9.312  33.599  -0.230  1.00  0.00           O  
ATOM   3098  OD2 ASP   190     -10.141  35.331  -1.187  1.00  0.00           O  
ATOM   3099  C   ASP   190     -10.465  33.289  -4.938  1.00  0.00           C  
ATOM   3100  O   ASP   190      -9.553  33.694  -5.681  1.00  0.00           O  
ATOM   3101  N   ILE   191     -11.118  32.172  -5.266  1.00  0.00           N  
ATOM   3102  H   ILE   191     -11.859  31.837  -4.667  1.00  0.00           H  
ATOM   3103  CA  ILE   191     -10.708  31.317  -6.439  1.00  0.00           C  
ATOM   3104  HA  ILE   191      -9.620  31.379  -6.429  1.00  0.00           H  
ATOM   3105  CB  ILE   191     -10.938  29.774  -6.312  1.00  0.00           C  
ATOM   3106  HB  ILE   191     -10.329  29.418  -5.481  1.00  0.00           H  
ATOM   3107  CG2 ILE   191     -12.403  29.500  -5.919  1.00  0.00           C  
ATOM   3108 HG21 ILE   191     -12.391  28.595  -5.312  1.00  0.00           H  
ATOM   3109 HG22 ILE   191     -12.826  30.198  -5.196  1.00  0.00           H  
ATOM   3110 HG23 ILE   191     -13.043  29.254  -6.766  1.00  0.00           H  
ATOM   3111  CG1 ILE   191     -10.499  28.953  -7.529  1.00  0.00           C  
ATOM   3112 HG12 ILE   191     -11.248  28.940  -8.321  1.00  0.00           H  
ATOM   3113 HG13 ILE   191      -9.589  29.342  -7.985  1.00  0.00           H  
ATOM   3114  CD1 ILE   191     -10.311  27.476  -7.298  1.00  0.00           C  
ATOM   3115 HD11 ILE   191     -10.145  26.955  -8.240  1.00  0.00           H  
ATOM   3116 HD12 ILE   191      -9.410  27.286  -6.716  1.00  0.00           H  
ATOM   3117 HD13 ILE   191     -11.222  27.077  -6.852  1.00  0.00           H  
ATOM   3118  C   ILE   191     -11.278  31.829  -7.797  1.00  0.00           C  
ATOM   3119  O   ILE   191     -10.548  31.915  -8.726  1.00  0.00           O  
ATOM   3120  N   ILE   192     -12.462  32.468  -7.717  1.00  0.00           N  
ATOM   3121  H   ILE   192     -12.894  32.413  -6.807  1.00  0.00           H  
ATOM   3122  CA  ILE   192     -13.178  33.148  -8.898  1.00  0.00           C  
ATOM   3123  HA  ILE   192     -13.255  32.488  -9.762  1.00  0.00           H  
ATOM   3124  CB  ILE   192     -14.654  33.412  -8.462  1.00  0.00           C  
ATOM   3125  HB  ILE   192     -14.682  33.676  -7.405  1.00  0.00           H  
ATOM   3126  CG2 ILE   192     -15.140  34.567  -9.367  1.00  0.00           C  
ATOM   3127 HG21 ILE   192     -14.592  35.473  -9.109  1.00  0.00           H  
ATOM   3128 HG22 ILE   192     -14.965  34.374 -10.425  1.00  0.00           H  
ATOM   3129 HG23 ILE   192     -16.215  34.744  -9.337  1.00  0.00           H  
ATOM   3130  CG1 ILE   192     -15.395  32.111  -8.610  1.00  0.00           C  
ATOM   3131 HG12 ILE   192     -15.389  31.784  -9.649  1.00  0.00           H  
ATOM   3132 HG13 ILE   192     -14.896  31.283  -8.105  1.00  0.00           H  
ATOM   3133  CD1 ILE   192     -16.787  32.088  -7.988  1.00  0.00           C  
ATOM   3134 HD11 ILE   192     -17.345  32.878  -8.490  1.00  0.00           H  
ATOM   3135 HD12 ILE   192     -17.219  31.087  -7.966  1.00  0.00           H  
ATOM   3136 HD13 ILE   192     -16.723  32.428  -6.954  1.00  0.00           H  
ATOM   3137  C   ILE   192     -12.453  34.447  -9.273  1.00  0.00           C  
ATOM   3138  O   ILE   192     -12.075  34.675 -10.407  1.00  0.00           O  
ATOM   3139  N   ALA   193     -12.116  35.315  -8.268  1.00  0.00           N  
ATOM   3140  H   ALA   193     -12.289  34.991  -7.328  1.00  0.00           H  
ATOM   3141  CA  ALA   193     -11.283  36.543  -8.484  1.00  0.00           C  
ATOM   3142  HA  ALA   193     -11.763  36.988  -9.356  1.00  0.00           H  
ATOM   3143  CB  ALA   193     -11.570  37.535  -7.365  1.00  0.00           C  
ATOM   3144  HB1 ALA   193     -12.629  37.789  -7.411  1.00  0.00           H  
ATOM   3145  HB2 ALA   193     -11.384  37.116  -6.376  1.00  0.00           H  
ATOM   3146  HB3 ALA   193     -10.974  38.443  -7.462  1.00  0.00           H  
ATOM   3147  C   ALA   193      -9.755  36.340  -8.745  1.00  0.00           C  
ATOM   3148  O   ALA   193      -8.909  37.031  -8.224  1.00  0.00           O  
ATOM   3149  N   SER   194      -9.443  35.497  -9.745  1.00  0.00           N  
ATOM   3150  H   SER   194     -10.193  34.931 -10.114  1.00  0.00           H  
ATOM   3151  CA  SER   194      -8.151  35.268 -10.365  1.00  0.00           C  
ATOM   3152  HA  SER   194      -7.661  36.235 -10.476  1.00  0.00           H  
ATOM   3153  CB  SER   194      -7.371  34.258  -9.491  1.00  0.00           C  
ATOM   3154  HB2 SER   194      -8.110  33.650  -8.971  1.00  0.00           H  
ATOM   3155  HB3 SER   194      -6.895  33.625 -10.240  1.00  0.00           H  
ATOM   3156  OG  SER   194      -6.381  34.979  -8.739  1.00  0.00           O  
ATOM   3157  HG  SER   194      -6.710  34.930  -7.838  1.00  0.00           H  
ATOM   3158  C   SER   194      -8.243  34.791 -11.786  1.00  0.00           C  
ATOM   3159  O   SER   194      -9.180  34.178 -12.210  1.00  0.00           O  
ATOM   3160  N   ASP   195      -7.201  35.153 -12.493  1.00  0.00           N  
ATOM   3161  H   ASP   195      -6.430  35.573 -11.995  1.00  0.00           H  
ATOM   3162  CA  ASP   195      -6.793  34.590 -13.873  1.00  0.00           C  
ATOM   3163  HA  ASP   195      -7.734  34.402 -14.389  1.00  0.00           H  
ATOM   3164  CB  ASP   195      -6.033  35.629 -14.655  1.00  0.00           C  
ATOM   3165  HB2 ASP   195      -5.871  35.315 -15.686  1.00  0.00           H  
ATOM   3166  HB3 ASP   195      -6.589  36.561 -14.753  1.00  0.00           H  
ATOM   3167  CG  ASP   195      -4.727  36.065 -13.933  1.00  0.00           C  
ATOM   3168  OD1 ASP   195      -4.270  35.523 -12.883  1.00  0.00           O  
ATOM   3169  OD2 ASP   195      -4.256  37.161 -14.344  1.00  0.00           O  
ATOM   3170  C   ASP   195      -6.183  33.191 -13.959  1.00  0.00           C  
ATOM   3171  O   ASP   195      -6.261  32.432 -14.958  1.00  0.00           O  
ATOM   3172  N   THR   196      -5.611  32.846 -12.829  1.00  0.00           N  
ATOM   3173  H   THR   196      -5.421  33.568 -12.149  1.00  0.00           H  
ATOM   3174  CA  THR   196      -5.204  31.466 -12.636  1.00  0.00           C  
ATOM   3175  HA  THR   196      -4.852  31.116 -13.606  1.00  0.00           H  
ATOM   3176  CB  THR   196      -4.042  31.352 -11.580  1.00  0.00           C  
ATOM   3177  HB  THR   196      -3.189  31.942 -11.914  1.00  0.00           H  
ATOM   3178  CG2 THR   196      -4.494  31.929 -10.219  1.00  0.00           C  
ATOM   3179 HG21 THR   196      -3.763  31.653  -9.459  1.00  0.00           H  
ATOM   3180 HG22 THR   196      -4.502  33.018 -10.264  1.00  0.00           H  
ATOM   3181 HG23 THR   196      -5.424  31.432  -9.944  1.00  0.00           H  
ATOM   3182  OG1 THR   196      -3.681  30.016 -11.481  1.00  0.00           O  
ATOM   3183  HG1 THR   196      -2.911  30.119 -10.917  1.00  0.00           H  
ATOM   3184  C   THR   196      -6.410  30.612 -12.274  1.00  0.00           C  
ATOM   3185  O   THR   196      -7.374  31.106 -11.749  1.00  0.00           O  
ATOM   3186  N   PHE   197      -6.343  29.297 -12.460  1.00  0.00           N  
ATOM   3187  H   PHE   197      -5.482  28.987 -12.886  1.00  0.00           H  
ATOM   3188  CA  PHE   197      -7.248  28.250 -11.970  1.00  0.00           C  
ATOM   3189  HA  PHE   197      -7.488  28.388 -10.916  1.00  0.00           H  
ATOM   3190  CB  PHE   197      -8.598  28.286 -12.834  1.00  0.00           C  
ATOM   3191  HB2 PHE   197      -9.056  29.267 -12.960  1.00  0.00           H  
ATOM   3192  HB3 PHE   197      -8.313  27.791 -13.762  1.00  0.00           H  
ATOM   3193  CG  PHE   197      -9.682  27.397 -12.273  1.00  0.00           C  
ATOM   3194  CD1 PHE   197     -10.601  27.911 -11.276  1.00  0.00           C  
ATOM   3195  HD1 PHE   197     -10.506  28.918 -10.898  1.00  0.00           H  
ATOM   3196  CE1 PHE   197     -11.772  27.172 -11.036  1.00  0.00           C  
ATOM   3197  HE1 PHE   197     -12.446  27.599 -10.308  1.00  0.00           H  
ATOM   3198  CZ  PHE   197     -11.991  25.947 -11.648  1.00  0.00           C  
ATOM   3199  HZ  PHE   197     -12.933  25.451 -11.464  1.00  0.00           H  
ATOM   3200  CE2 PHE   197     -11.033  25.442 -12.581  1.00  0.00           C  
ATOM   3201  HE2 PHE   197     -11.206  24.493 -13.067  1.00  0.00           H  
ATOM   3202  CD2 PHE   197      -9.896  26.171 -12.895  1.00  0.00           C  
ATOM   3203  HD2 PHE   197      -9.120  25.777 -13.535  1.00  0.00           H  
ATOM   3204  C   PHE   197      -6.529  26.864 -12.050  1.00  0.00           C  
ATOM   3205  O   PHE   197      -5.618  26.676 -12.824  1.00  0.00           O  
ATOM   3206  N   ASP   198      -7.061  25.884 -11.337  1.00  0.00           N  
ATOM   3207  H   ASP   198      -7.943  26.052 -10.873  1.00  0.00           H  
ATOM   3208  CA  ASP   198      -6.623  24.499 -11.327  1.00  0.00           C  
ATOM   3209  HA  ASP   198      -6.391  24.120 -12.322  1.00  0.00           H  
ATOM   3210  CB  ASP   198      -5.353  24.244 -10.377  1.00  0.00           C  
ATOM   3211  HB2 ASP   198      -4.698  25.087 -10.597  1.00  0.00           H  
ATOM   3212  HB3 ASP   198      -5.607  24.462  -9.340  1.00  0.00           H  
ATOM   3213  CG  ASP   198      -4.698  22.915 -10.485  1.00  0.00           C  
ATOM   3214  OD1 ASP   198      -5.120  22.054 -11.319  1.00  0.00           O  
ATOM   3215  OD2 ASP   198      -3.732  22.773  -9.778  1.00  0.00           O  
ATOM   3216  C   ASP   198      -7.783  23.580 -10.862  1.00  0.00           C  
ATOM   3217  O   ASP   198      -8.405  23.664  -9.786  1.00  0.00           O  
ATOM   3218  N   LYS   199      -8.134  22.638 -11.785  1.00  0.00           N  
ATOM   3219  H   LYS   199      -7.484  22.435 -12.531  1.00  0.00           H  
ATOM   3220  CA  LYS   199      -9.321  21.735 -11.695  1.00  0.00           C  
ATOM   3221  HA  LYS   199     -10.241  22.316 -11.758  1.00  0.00           H  
ATOM   3222  CB  LYS   199      -9.444  20.830 -12.868  1.00  0.00           C  
ATOM   3223  HB2 LYS   199      -9.220  21.422 -13.755  1.00  0.00           H  
ATOM   3224  HB3 LYS   199      -8.691  20.047 -12.783  1.00  0.00           H  
ATOM   3225  CG  LYS   199     -10.844  20.312 -12.987  1.00  0.00           C  
ATOM   3226  HG2 LYS   199     -11.046  19.718 -12.095  1.00  0.00           H  
ATOM   3227  HG3 LYS   199     -11.618  21.060 -13.158  1.00  0.00           H  
ATOM   3228  CD  LYS   199     -10.914  19.250 -14.135  1.00  0.00           C  
ATOM   3229  HD2 LYS   199     -11.991  19.279 -14.298  1.00  0.00           H  
ATOM   3230  HD3 LYS   199     -10.399  19.498 -15.064  1.00  0.00           H  
ATOM   3231  CE  LYS   199     -10.403  17.860 -13.598  1.00  0.00           C  
ATOM   3232  HE2 LYS   199      -9.326  17.722 -13.699  1.00  0.00           H  
ATOM   3233  HE3 LYS   199     -10.704  17.751 -12.556  1.00  0.00           H  
ATOM   3234  NZ  LYS   199     -11.010  16.797 -14.411  1.00  0.00           N  
ATOM   3235  HZ1 LYS   199     -10.799  16.886 -15.395  1.00  0.00           H  
ATOM   3236  HZ2 LYS   199     -10.779  15.888 -14.034  1.00  0.00           H  
ATOM   3237  HZ3 LYS   199     -12.012  16.828 -14.289  1.00  0.00           H  
ATOM   3238  C   LYS   199      -9.253  21.036 -10.325  1.00  0.00           C  
ATOM   3239  O   LYS   199     -10.201  21.068  -9.514  1.00  0.00           O  
ATOM   3240  N   ALA   200      -8.118  20.407  -9.948  1.00  0.00           N  
ATOM   3241  H   ALA   200      -7.357  20.302 -10.604  1.00  0.00           H  
ATOM   3242  CA  ALA   200      -8.042  19.748  -8.670  1.00  0.00           C  
ATOM   3243  HA  ALA   200      -8.838  19.019  -8.517  1.00  0.00           H  
ATOM   3244  CB  ALA   200      -6.812  18.811  -8.679  1.00  0.00           C  
ATOM   3245  HB1 ALA   200      -5.945  19.411  -8.956  1.00  0.00           H  
ATOM   3246  HB2 ALA   200      -6.657  18.554  -7.631  1.00  0.00           H  
ATOM   3247  HB3 ALA   200      -7.047  17.967  -9.327  1.00  0.00           H  
ATOM   3248  C   ALA   200      -8.100  20.628  -7.401  1.00  0.00           C  
ATOM   3249  O   ALA   200      -8.404  20.098  -6.304  1.00  0.00           O  
ATOM   3250  N   LYS   201      -7.879  21.957  -7.478  1.00  0.00           N  
ATOM   3251  H   LYS   201      -7.658  22.291  -8.405  1.00  0.00           H  
ATOM   3252  CA  LYS   201      -7.986  22.844  -6.306  1.00  0.00           C  
ATOM   3253  HA  LYS   201      -7.704  22.308  -5.400  1.00  0.00           H  
ATOM   3254  CB  LYS   201      -6.953  23.938  -6.495  1.00  0.00           C  
ATOM   3255  HB2 LYS   201      -7.175  24.400  -7.457  1.00  0.00           H  
ATOM   3256  HB3 LYS   201      -7.093  24.656  -5.688  1.00  0.00           H  
ATOM   3257  CG  LYS   201      -5.470  23.571  -6.507  1.00  0.00           C  
ATOM   3258  HG2 LYS   201      -5.286  22.697  -7.131  1.00  0.00           H  
ATOM   3259  HG3 LYS   201      -4.799  24.378  -6.801  1.00  0.00           H  
ATOM   3260  CD  LYS   201      -5.018  23.062  -5.162  1.00  0.00           C  
ATOM   3261  HD2 LYS   201      -5.064  23.870  -4.431  1.00  0.00           H  
ATOM   3262  HD3 LYS   201      -5.660  22.247  -4.829  1.00  0.00           H  
ATOM   3263  CE  LYS   201      -3.576  22.558  -5.242  1.00  0.00           C  
ATOM   3264  HE2 LYS   201      -3.248  22.173  -4.276  1.00  0.00           H  
ATOM   3265  HE3 LYS   201      -3.679  21.706  -5.915  1.00  0.00           H  
ATOM   3266  NZ  LYS   201      -2.598  23.495  -5.826  1.00  0.00           N  
ATOM   3267  HZ1 LYS   201      -2.702  23.656  -6.818  1.00  0.00           H  
ATOM   3268  HZ2 LYS   201      -2.797  24.414  -5.457  1.00  0.00           H  
ATOM   3269  HZ3 LYS   201      -1.620  23.261  -5.726  1.00  0.00           H  
ATOM   3270  C   LYS   201      -9.452  23.265  -6.181  1.00  0.00           C  
ATOM   3271  O   LYS   201     -10.058  23.429  -5.058  1.00  0.00           O  
ATOM   3272  N   ALA   202     -10.071  23.517  -7.301  1.00  0.00           N  
ATOM   3273  H   ALA   202      -9.497  23.446  -8.128  1.00  0.00           H  
ATOM   3274  CA  ALA   202     -11.463  23.968  -7.479  1.00  0.00           C  
ATOM   3275  HA  ALA   202     -11.685  24.832  -6.852  1.00  0.00           H  
ATOM   3276  CB  ALA   202     -11.624  24.436  -8.954  1.00  0.00           C  
ATOM   3277  HB1 ALA   202     -10.960  25.256  -9.227  1.00  0.00           H  
ATOM   3278  HB2 ALA   202     -11.273  23.611  -9.574  1.00  0.00           H  
ATOM   3279  HB3 ALA   202     -12.672  24.654  -9.161  1.00  0.00           H  
ATOM   3280  C   ALA   202     -12.408  22.840  -7.071  1.00  0.00           C  
ATOM   3281  O   ALA   202     -13.427  23.115  -6.411  1.00  0.00           O  
ATOM   3282  N   GLU   203     -12.111  21.576  -7.355  1.00  0.00           N  
ATOM   3283  H   GLU   203     -11.299  21.357  -7.913  1.00  0.00           H  
ATOM   3284  CA  GLU   203     -12.781  20.361  -6.674  1.00  0.00           C  
ATOM   3285  HA  GLU   203     -13.833  20.333  -6.956  1.00  0.00           H  
ATOM   3286  CB  GLU   203     -12.142  19.089  -7.322  1.00  0.00           C  
ATOM   3287  HB2 GLU   203     -12.256  19.117  -8.406  1.00  0.00           H  
ATOM   3288  HB3 GLU   203     -11.094  19.162  -7.031  1.00  0.00           H  
ATOM   3289  CG  GLU   203     -12.727  17.776  -6.772  1.00  0.00           C  
ATOM   3290  HG2 GLU   203     -12.442  17.667  -5.725  1.00  0.00           H  
ATOM   3291  HG3 GLU   203     -13.813  17.761  -6.866  1.00  0.00           H  
ATOM   3292  CD  GLU   203     -12.234  16.596  -7.535  1.00  0.00           C  
ATOM   3293  OE1 GLU   203     -12.833  16.282  -8.604  1.00  0.00           O  
ATOM   3294  OE2 GLU   203     -11.372  15.731  -7.053  1.00  0.00           O  
ATOM   3295  C   GLU   203     -12.780  20.397  -5.164  1.00  0.00           C  
ATOM   3296  O   GLU   203     -13.719  20.059  -4.471  1.00  0.00           O  
ATOM   3297  N   ALA   204     -11.720  20.823  -4.576  1.00  0.00           N  
ATOM   3298  H   ALA   204     -10.877  21.024  -5.096  1.00  0.00           H  
ATOM   3299  CA  ALA   204     -11.557  20.625  -3.122  1.00  0.00           C  
ATOM   3300  HA  ALA   204     -12.068  19.723  -2.785  1.00  0.00           H  
ATOM   3301  CB  ALA   204     -10.024  20.463  -2.888  1.00  0.00           C  
ATOM   3302  HB1 ALA   204      -9.703  19.643  -3.531  1.00  0.00           H  
ATOM   3303  HB2 ALA   204      -9.446  21.324  -3.224  1.00  0.00           H  
ATOM   3304  HB3 ALA   204      -9.804  20.350  -1.826  1.00  0.00           H  
ATOM   3305  C   ALA   204     -12.146  21.826  -2.367  1.00  0.00           C  
ATOM   3306  O   ALA   204     -12.581  21.644  -1.207  1.00  0.00           O  
ATOM   3307  N   GLN   205     -12.285  22.978  -2.996  1.00  0.00           N  
ATOM   3308  H   GLN   205     -11.914  23.041  -3.933  1.00  0.00           H  
ATOM   3309  CA  GLN   205     -13.200  24.096  -2.524  1.00  0.00           C  
ATOM   3310  HA  GLN   205     -12.980  24.232  -1.465  1.00  0.00           H  
ATOM   3311  CB  GLN   205     -12.851  25.342  -3.350  1.00  0.00           C  
ATOM   3312  HB2 GLN   205     -11.768  25.443  -3.416  1.00  0.00           H  
ATOM   3313  HB3 GLN   205     -13.260  25.269  -4.358  1.00  0.00           H  
ATOM   3314  CG  GLN   205     -13.215  26.592  -2.617  1.00  0.00           C  
ATOM   3315  HG2 GLN   205     -12.811  26.510  -1.608  1.00  0.00           H  
ATOM   3316  HG3 GLN   205     -12.852  27.407  -3.242  1.00  0.00           H  
ATOM   3317  CD  GLN   205     -14.676  26.809  -2.330  1.00  0.00           C  
ATOM   3318  OE1 GLN   205     -15.568  26.779  -3.132  1.00  0.00           O  
ATOM   3319  NE2 GLN   205     -14.984  26.887  -1.095  1.00  0.00           N  
ATOM   3320 HE21 GLN   205     -15.953  26.970  -0.824  1.00  0.00           H  
ATOM   3321 HE22 GLN   205     -14.290  26.783  -0.369  1.00  0.00           H  
ATOM   3322  C   GLN   205     -14.628  23.693  -2.566  1.00  0.00           C  
ATOM   3323  O   GLN   205     -15.264  23.667  -1.466  1.00  0.00           O  
ATOM   3324  N   ILE   206     -15.130  23.217  -3.769  1.00  0.00           N  
ATOM   3325  H   ILE   206     -14.558  23.319  -4.596  1.00  0.00           H  
ATOM   3326  CA  ILE   206     -16.501  22.797  -4.043  1.00  0.00           C  
ATOM   3327  HA  ILE   206     -17.133  23.684  -4.027  1.00  0.00           H  
ATOM   3328  CB  ILE   206     -16.700  22.220  -5.454  1.00  0.00           C  
ATOM   3329  HB  ILE   206     -15.886  21.517  -5.627  1.00  0.00           H  
ATOM   3330  CG2 ILE   206     -18.002  21.384  -5.620  1.00  0.00           C  
ATOM   3331 HG21 ILE   206     -18.205  21.178  -6.671  1.00  0.00           H  
ATOM   3332 HG22 ILE   206     -17.815  20.487  -5.029  1.00  0.00           H  
ATOM   3333 HG23 ILE   206     -18.822  21.979  -5.219  1.00  0.00           H  
ATOM   3334  CG1 ILE   206     -16.584  23.321  -6.462  1.00  0.00           C  
ATOM   3335 HG12 ILE   206     -17.472  23.953  -6.443  1.00  0.00           H  
ATOM   3336 HG13 ILE   206     -15.746  23.977  -6.230  1.00  0.00           H  
ATOM   3337  CD1 ILE   206     -16.200  22.831  -7.928  1.00  0.00           C  
ATOM   3338 HD11 ILE   206     -16.017  23.651  -8.623  1.00  0.00           H  
ATOM   3339 HD12 ILE   206     -15.369  22.131  -7.844  1.00  0.00           H  
ATOM   3340 HD13 ILE   206     -17.007  22.308  -8.442  1.00  0.00           H  
ATOM   3341  C   ILE   206     -17.052  21.933  -2.937  1.00  0.00           C  
ATOM   3342  O   ILE   206     -18.128  22.203  -2.471  1.00  0.00           O  
ATOM   3343  N   ALA   207     -16.340  20.978  -2.387  1.00  0.00           N  
ATOM   3344  H   ALA   207     -15.443  20.860  -2.835  1.00  0.00           H  
ATOM   3345  CA  ALA   207     -16.697  19.984  -1.362  1.00  0.00           C  
ATOM   3346  HA  ALA   207     -17.464  19.267  -1.654  1.00  0.00           H  
ATOM   3347  CB  ALA   207     -15.457  19.107  -1.075  1.00  0.00           C  
ATOM   3348  HB1 ALA   207     -14.574  19.744  -1.022  1.00  0.00           H  
ATOM   3349  HB2 ALA   207     -15.612  18.570  -0.139  1.00  0.00           H  
ATOM   3350  HB3 ALA   207     -15.247  18.590  -2.011  1.00  0.00           H  
ATOM   3351  C   ALA   207     -17.126  20.724  -0.062  1.00  0.00           C  
ATOM   3352  O   ALA   207     -18.165  20.279   0.521  1.00  0.00           O  
ATOM   3353  N   LYS   208     -16.425  21.768   0.326  1.00  0.00           N  
ATOM   3354  H   LYS   208     -15.730  22.069  -0.342  1.00  0.00           H  
ATOM   3355  CA  LYS   208     -16.638  22.585   1.519  1.00  0.00           C  
ATOM   3356  HA  LYS   208     -16.960  21.862   2.269  1.00  0.00           H  
ATOM   3357  CB  LYS   208     -15.292  23.086   1.980  1.00  0.00           C  
ATOM   3358  HB2 LYS   208     -14.912  23.821   1.270  1.00  0.00           H  
ATOM   3359  HB3 LYS   208     -15.581  23.741   2.802  1.00  0.00           H  
ATOM   3360  CG  LYS   208     -14.258  22.014   2.321  1.00  0.00           C  
ATOM   3361  HG2 LYS   208     -14.855  21.136   2.565  1.00  0.00           H  
ATOM   3362  HG3 LYS   208     -13.730  21.708   1.418  1.00  0.00           H  
ATOM   3363  CD  LYS   208     -13.315  22.322   3.525  1.00  0.00           C  
ATOM   3364  HD2 LYS   208     -13.882  22.600   4.413  1.00  0.00           H  
ATOM   3365  HD3 LYS   208     -12.654  21.472   3.698  1.00  0.00           H  
ATOM   3366  CE  LYS   208     -12.479  23.557   3.275  1.00  0.00           C  
ATOM   3367  HE2 LYS   208     -11.841  23.382   2.408  1.00  0.00           H  
ATOM   3368  HE3 LYS   208     -13.199  24.361   3.122  1.00  0.00           H  
ATOM   3369  NZ  LYS   208     -11.845  23.992   4.501  1.00  0.00           N  
ATOM   3370  HZ1 LYS   208     -12.392  23.796   5.327  1.00  0.00           H  
ATOM   3371  HZ2 LYS   208     -11.001  23.451   4.628  1.00  0.00           H  
ATOM   3372  HZ3 LYS   208     -11.581  24.967   4.507  1.00  0.00           H  
ATOM   3373  C   LYS   208     -17.758  23.536   1.325  1.00  0.00           C  
ATOM   3374  O   LYS   208     -18.519  23.735   2.312  1.00  0.00           O  
ATOM   3375  N   MET   209     -17.852  24.181   0.131  1.00  0.00           N  
ATOM   3376  H   MET   209     -17.199  24.059  -0.630  1.00  0.00           H  
ATOM   3377  CA  MET   209     -18.861  25.254  -0.002  1.00  0.00           C  
ATOM   3378  HA  MET   209     -18.930  25.840   0.915  1.00  0.00           H  
ATOM   3379  CB  MET   209     -18.553  26.246  -1.163  1.00  0.00           C  
ATOM   3380  HB2 MET   209     -17.612  26.795  -1.128  1.00  0.00           H  
ATOM   3381  HB3 MET   209     -18.569  25.718  -2.117  1.00  0.00           H  
ATOM   3382  CG  MET   209     -19.533  27.415  -1.492  1.00  0.00           C  
ATOM   3383  HG2 MET   209     -19.295  27.969  -2.400  1.00  0.00           H  
ATOM   3384  HG3 MET   209     -20.524  26.960  -1.507  1.00  0.00           H  
ATOM   3385  SD  MET   209     -19.539  28.599  -0.140  1.00  0.00           S  
ATOM   3386  CE  MET   209     -21.039  29.483  -0.665  1.00  0.00           C  
ATOM   3387  HE1 MET   209     -21.887  28.812  -0.807  1.00  0.00           H  
ATOM   3388  HE2 MET   209     -21.293  30.231   0.086  1.00  0.00           H  
ATOM   3389  HE3 MET   209     -20.808  29.953  -1.620  1.00  0.00           H  
ATOM   3390  C   MET   209     -20.207  24.581  -0.285  1.00  0.00           C  
ATOM   3391  O   MET   209     -21.130  24.960   0.412  1.00  0.00           O  
ATOM   3392  N   GLU   210     -20.288  23.521  -1.101  1.00  0.00           N  
ATOM   3393  H   GLU   210     -19.523  23.266  -1.710  1.00  0.00           H  
ATOM   3394  CA  GLU   210     -21.526  22.786  -1.284  1.00  0.00           C  
ATOM   3395  HA  GLU   210     -22.346  23.470  -1.502  1.00  0.00           H  
ATOM   3396  CB  GLU   210     -21.441  21.820  -2.547  1.00  0.00           C  
ATOM   3397  HB2 GLU   210     -21.224  22.433  -3.422  1.00  0.00           H  
ATOM   3398  HB3 GLU   210     -20.610  21.168  -2.279  1.00  0.00           H  
ATOM   3399  CG  GLU   210     -22.600  20.900  -2.878  1.00  0.00           C  
ATOM   3400  HG2 GLU   210     -22.281  20.240  -3.685  1.00  0.00           H  
ATOM   3401  HG3 GLU   210     -22.785  20.169  -2.091  1.00  0.00           H  
ATOM   3402  CD  GLU   210     -23.854  21.639  -3.317  1.00  0.00           C  
ATOM   3403  OE1 GLU   210     -23.698  22.738  -3.882  1.00  0.00           O  
ATOM   3404  OE2 GLU   210     -25.002  21.142  -3.153  1.00  0.00           O  
ATOM   3405  C   GLU   210     -21.979  22.058  -0.013  1.00  0.00           C  
ATOM   3406  O   GLU   210     -23.228  21.865   0.231  1.00  0.00           O  
ATOM   3407  N   GLU   211     -21.150  21.698   0.926  1.00  0.00           N  
ATOM   3408  H   GLU   211     -20.171  21.659   0.681  1.00  0.00           H  
ATOM   3409  CA  GLU   211     -21.717  21.115   2.192  1.00  0.00           C  
ATOM   3410  HA  GLU   211     -22.422  20.346   1.878  1.00  0.00           H  
ATOM   3411  CB  GLU   211     -20.586  20.487   2.949  1.00  0.00           C  
ATOM   3412  HB2 GLU   211     -20.167  19.711   2.308  1.00  0.00           H  
ATOM   3413  HB3 GLU   211     -19.862  21.276   3.155  1.00  0.00           H  
ATOM   3414  CG  GLU   211     -20.871  19.693   4.319  1.00  0.00           C  
ATOM   3415  HG2 GLU   211     -19.868  19.342   4.561  1.00  0.00           H  
ATOM   3416  HG3 GLU   211     -21.371  20.301   5.074  1.00  0.00           H  
ATOM   3417  CD  GLU   211     -21.750  18.445   4.149  1.00  0.00           C  
ATOM   3418  OE1 GLU   211     -21.666  17.987   2.964  1.00  0.00           O  
ATOM   3419  OE2 GLU   211     -22.235  17.796   5.113  1.00  0.00           O  
ATOM   3420  C   GLU   211     -22.466  22.161   3.039  1.00  0.00           C  
ATOM   3421  O   GLU   211     -23.256  21.740   3.879  1.00  0.00           O  
ATOM   3422  N   GLN   212     -22.078  23.508   3.032  1.00  0.00           N  
ATOM   3423  H   GLN   212     -21.304  23.737   2.426  1.00  0.00           H  
ATOM   3424  CA  GLN   212     -22.789  24.627   3.665  1.00  0.00           C  
ATOM   3425  HA  GLN   212     -23.213  24.320   4.621  1.00  0.00           H  
ATOM   3426  CB  GLN   212     -21.779  25.751   3.896  1.00  0.00           C  
ATOM   3427  HB2 GLN   212     -21.461  26.050   2.897  1.00  0.00           H  
ATOM   3428  HB3 GLN   212     -22.275  26.567   4.421  1.00  0.00           H  
ATOM   3429  CG  GLN   212     -20.560  25.289   4.684  1.00  0.00           C  
ATOM   3430  HG2 GLN   212     -20.086  24.423   4.221  1.00  0.00           H  
ATOM   3431  HG3 GLN   212     -19.830  26.097   4.721  1.00  0.00           H  
ATOM   3432  CD  GLN   212     -20.817  24.855   6.085  1.00  0.00           C  
ATOM   3433  OE1 GLN   212     -21.967  24.629   6.511  1.00  0.00           O  
ATOM   3434  NE2 GLN   212     -19.903  24.997   6.968  1.00  0.00           N  
ATOM   3435 HE21 GLN   212     -20.003  24.617   7.899  1.00  0.00           H  
ATOM   3436 HE22 GLN   212     -18.977  25.353   6.782  1.00  0.00           H  
ATOM   3437  C   GLN   212     -23.979  25.124   2.874  1.00  0.00           C  
ATOM   3438  O   GLN   212     -24.924  25.688   3.438  1.00  0.00           O  
ATOM   3439  N   ARG   213     -23.974  24.929   1.535  1.00  0.00           N  
ATOM   3440  H   ARG   213     -23.194  24.516   1.044  1.00  0.00           H  
ATOM   3441  CA  ARG   213     -25.167  25.178   0.737  1.00  0.00           C  
ATOM   3442  HA  ARG   213     -25.678  26.064   1.113  1.00  0.00           H  
ATOM   3443  CB  ARG   213     -24.740  25.166  -0.791  1.00  0.00           C  
ATOM   3444  HB2 ARG   213     -24.085  24.332  -1.043  1.00  0.00           H  
ATOM   3445  HB3 ARG   213     -25.593  24.855  -1.395  1.00  0.00           H  
ATOM   3446  CG  ARG   213     -24.038  26.360  -1.276  1.00  0.00           C  
ATOM   3447  HG2 ARG   213     -24.401  27.238  -0.741  1.00  0.00           H  
ATOM   3448  HG3 ARG   213     -22.958  26.248  -1.175  1.00  0.00           H  
ATOM   3449  CD  ARG   213     -24.363  26.704  -2.729  1.00  0.00           C  
ATOM   3450  HD2 ARG   213     -25.423  26.952  -2.783  1.00  0.00           H  
ATOM   3451  HD3 ARG   213     -23.846  27.577  -3.128  1.00  0.00           H  
ATOM   3452  NE  ARG   213     -24.048  25.615  -3.771  1.00  0.00           N  
ATOM   3453  HE  ARG   213     -23.667  24.745  -3.428  1.00  0.00           H  
ATOM   3454  CZ  ARG   213     -23.926  25.641  -5.099  1.00  0.00           C  
ATOM   3455  NH1 ARG   213     -24.440  26.630  -5.728  1.00  0.00           N  
ATOM   3456 HH11 ARG   213     -24.755  27.420  -5.184  1.00  0.00           H  
ATOM   3457 HH12 ARG   213     -24.421  26.596  -6.737  1.00  0.00           H  
ATOM   3458  NH2 ARG   213     -23.403  24.642  -5.792  1.00  0.00           N  
ATOM   3459 HH21 ARG   213     -23.307  23.691  -5.466  1.00  0.00           H  
ATOM   3460 HH22 ARG   213     -23.181  24.765  -6.769  1.00  0.00           H  
ATOM   3461  C   ARG   213     -26.309  24.187   0.933  1.00  0.00           C  
ATOM   3462  O   ARG   213     -27.447  24.626   0.827  1.00  0.00           O  
ATOM   3463  N   LYS   214     -26.077  22.878   1.057  1.00  0.00           N  
ATOM   3464  H   LYS   214     -25.083  22.700   1.077  1.00  0.00           H  
ATOM   3465  CA  LYS   214     -27.069  21.759   0.959  1.00  0.00           C  
ATOM   3466  HA  LYS   214     -27.573  22.005   0.024  1.00  0.00           H  
ATOM   3467  CB  LYS   214     -26.290  20.452   1.007  1.00  0.00           C  
ATOM   3468  HB2 LYS   214     -26.973  19.613   0.877  1.00  0.00           H  
ATOM   3469  HB3 LYS   214     -25.474  20.571   0.295  1.00  0.00           H  
ATOM   3470  CG  LYS   214     -25.720  20.194   2.401  1.00  0.00           C  
ATOM   3471  HG2 LYS   214     -24.960  20.938   2.641  1.00  0.00           H  
ATOM   3472  HG3 LYS   214     -26.513  20.190   3.148  1.00  0.00           H  
ATOM   3473  CD  LYS   214     -24.972  18.881   2.471  1.00  0.00           C  
ATOM   3474  HD2 LYS   214     -24.474  18.710   1.517  1.00  0.00           H  
ATOM   3475  HD3 LYS   214     -24.233  18.963   3.268  1.00  0.00           H  
ATOM   3476  CE  LYS   214     -25.816  17.579   2.801  1.00  0.00           C  
ATOM   3477  HE2 LYS   214     -26.592  17.725   3.553  1.00  0.00           H  
ATOM   3478  HE3 LYS   214     -26.407  17.315   1.924  1.00  0.00           H  
ATOM   3479  NZ  LYS   214     -24.972  16.414   3.176  1.00  0.00           N  
ATOM   3480  HZ1 LYS   214     -25.589  15.699   3.534  1.00  0.00           H  
ATOM   3481  HZ2 LYS   214     -24.480  16.004   2.395  1.00  0.00           H  
ATOM   3482  HZ3 LYS   214     -24.286  16.653   3.877  1.00  0.00           H  
ATOM   3483  C   LYS   214     -28.234  21.941   1.885  1.00  0.00           C  
ATOM   3484  O   LYS   214     -29.288  21.514   1.386  1.00  0.00           O  
ATOM   3485  N   ALA   215     -28.165  22.451   3.113  1.00  0.00           N  
ATOM   3486  H   ALA   215     -27.216  22.554   3.441  1.00  0.00           H  
ATOM   3487  CA  ALA   215     -29.309  22.686   3.983  1.00  0.00           C  
ATOM   3488  HA  ALA   215     -29.843  21.737   4.039  1.00  0.00           H  
ATOM   3489  CB  ALA   215     -28.809  23.019   5.352  1.00  0.00           C  
ATOM   3490  HB1 ALA   215     -28.165  23.894   5.267  1.00  0.00           H  
ATOM   3491  HB2 ALA   215     -29.673  23.228   5.984  1.00  0.00           H  
ATOM   3492  HB3 ALA   215     -28.231  22.172   5.720  1.00  0.00           H  
ATOM   3493  C   ALA   215     -30.340  23.726   3.479  1.00  0.00           C  
ATOM   3494  O   ALA   215     -31.512  23.645   3.944  1.00  0.00           O  
ATOM   3495  N   ASN   216     -29.938  24.620   2.601  1.00  0.00           N  
ATOM   3496  H   ASN   216     -28.961  24.587   2.349  1.00  0.00           H  
ATOM   3497  CA  ASN   216     -30.837  25.455   1.798  1.00  0.00           C  
ATOM   3498  HA  ASN   216     -31.553  25.844   2.523  1.00  0.00           H  
ATOM   3499  CB  ASN   216     -30.188  26.662   1.095  1.00  0.00           C  
ATOM   3500  HB2 ASN   216     -29.441  26.283   0.398  1.00  0.00           H  
ATOM   3501  HB3 ASN   216     -30.879  27.274   0.516  1.00  0.00           H  
ATOM   3502  CG  ASN   216     -29.551  27.564   2.112  1.00  0.00           C  
ATOM   3503  OD1 ASN   216     -30.205  28.068   3.003  1.00  0.00           O  
ATOM   3504  ND2 ASN   216     -28.234  27.766   2.074  1.00  0.00           N  
ATOM   3505 HD21 ASN   216     -27.929  28.577   2.594  1.00  0.00           H  
ATOM   3506 HD22 ASN   216     -27.731  27.558   1.224  1.00  0.00           H  
ATOM   3507  C   ASN   216     -31.738  24.687   0.843  1.00  0.00           C  
ATOM   3508  O   ASN   216     -32.886  25.165   0.543  1.00  0.00           O  
ATOM   3509  N   MET   217     -31.245  23.576   0.339  1.00  0.00           N  
ATOM   3510  H   MET   217     -30.274  23.350   0.505  1.00  0.00           H  
ATOM   3511  CA  MET   217     -32.003  22.686  -0.650  1.00  0.00           C  
ATOM   3512  HA  MET   217     -32.556  23.352  -1.313  1.00  0.00           H  
ATOM   3513  CB  MET   217     -30.971  21.926  -1.525  1.00  0.00           C  
ATOM   3514  HB2 MET   217     -30.468  22.686  -2.124  1.00  0.00           H  
ATOM   3515  HB3 MET   217     -30.166  21.443  -0.971  1.00  0.00           H  
ATOM   3516  CG  MET   217     -31.550  20.948  -2.497  1.00  0.00           C  
ATOM   3517  HG2 MET   217     -32.142  20.218  -1.945  1.00  0.00           H  
ATOM   3518  HG3 MET   217     -32.154  21.420  -3.272  1.00  0.00           H  
ATOM   3519  SD  MET   217     -30.246  20.099  -3.426  1.00  0.00           S  
ATOM   3520  CE  MET   217     -31.272  18.844  -4.255  1.00  0.00           C  
ATOM   3521  HE1 MET   217     -31.970  19.413  -4.869  1.00  0.00           H  
ATOM   3522  HE2 MET   217     -30.708  18.216  -4.945  1.00  0.00           H  
ATOM   3523  HE3 MET   217     -31.855  18.234  -3.565  1.00  0.00           H  
ATOM   3524  C   MET   217     -32.982  21.777   0.043  1.00  0.00           C  
ATOM   3525  O   MET   217     -34.106  21.563  -0.409  1.00  0.00           O  
ATOM   3526  N   LEU   218     -32.613  21.233   1.233  1.00  0.00           N  
ATOM   3527  H   LEU   218     -31.661  21.384   1.537  1.00  0.00           H  
ATOM   3528  CA  LEU   218     -33.363  20.341   2.149  1.00  0.00           C  
ATOM   3529  HA  LEU   218     -33.743  19.472   1.612  1.00  0.00           H  
ATOM   3530  CB  LEU   218     -32.408  19.723   3.169  1.00  0.00           C  
ATOM   3531  HB2 LEU   218     -31.809  18.925   2.730  1.00  0.00           H  
ATOM   3532  HB3 LEU   218     -31.742  20.529   3.478  1.00  0.00           H  
ATOM   3533  CG  LEU   218     -32.963  18.994   4.407  1.00  0.00           C  
ATOM   3534  HG  LEU   218     -33.538  19.682   5.028  1.00  0.00           H  
ATOM   3535  CD1 LEU   218     -33.921  17.861   3.972  1.00  0.00           C  
ATOM   3536 HD11 LEU   218     -34.165  17.192   4.798  1.00  0.00           H  
ATOM   3537 HD12 LEU   218     -34.810  18.192   3.435  1.00  0.00           H  
ATOM   3538 HD13 LEU   218     -33.372  17.147   3.359  1.00  0.00           H  
ATOM   3539  CD2 LEU   218     -31.760  18.450   5.172  1.00  0.00           C  
ATOM   3540 HD21 LEU   218     -32.287  18.030   6.029  1.00  0.00           H  
ATOM   3541 HD22 LEU   218     -31.169  17.671   4.690  1.00  0.00           H  
ATOM   3542 HD23 LEU   218     -31.069  19.263   5.394  1.00  0.00           H  
ATOM   3543  C   LEU   218     -34.608  21.093   2.804  1.00  0.00           C  
ATOM   3544  O   LEU   218     -35.750  20.585   2.809  1.00  0.00           O  
ATOM   3545  N   ALA   219     -34.427  22.382   3.248  1.00  0.00           N  
ATOM   3546  H   ALA   219     -33.496  22.753   3.374  1.00  0.00           H  
ATOM   3547  CA  ALA   219     -35.477  23.262   3.795  1.00  0.00           C  
ATOM   3548  HA  ALA   219     -35.991  22.836   4.656  1.00  0.00           H  
ATOM   3549  CB  ALA   219     -34.841  24.566   4.317  1.00  0.00           C  
ATOM   3550  HB1 ALA   219     -35.569  25.254   4.748  1.00  0.00           H  
ATOM   3551  HB2 ALA   219     -34.137  24.219   5.074  1.00  0.00           H  
ATOM   3552  HB3 ALA   219     -34.285  25.056   3.519  1.00  0.00           H  
ATOM   3553  C   ALA   219     -36.574  23.647   2.807  1.00  0.00           C  
ATOM   3554  O   ALA   219     -37.774  23.666   3.128  1.00  0.00           O  
ATOM   3555  N   HIE   220     -36.199  23.941   1.601  1.00  0.00           N  
ATOM   3556  H   HIE   220     -35.204  23.917   1.430  1.00  0.00           H  
ATOM   3557  CA  HIE   220     -36.969  24.222   0.413  1.00  0.00           C  
ATOM   3558  HA  HIE   220     -37.651  25.033   0.670  1.00  0.00           H  
ATOM   3559  CB  HIE   220     -36.017  24.717  -0.661  1.00  0.00           C  
ATOM   3560  HB2 HIE   220     -35.390  25.589  -0.472  1.00  0.00           H  
ATOM   3561  HB3 HIE   220     -35.265  23.944  -0.822  1.00  0.00           H  
ATOM   3562  CG  HIE   220     -36.731  24.992  -1.929  1.00  0.00           C  
ATOM   3563  ND1 HIE   220     -37.258  24.108  -2.809  1.00  0.00           N  
ATOM   3564  CE1 HIE   220     -37.653  24.726  -3.895  1.00  0.00           C  
ATOM   3565  HE1 HIE   220     -38.035  24.236  -4.778  1.00  0.00           H  
ATOM   3566  NE2 HIE   220     -37.446  26.031  -3.706  1.00  0.00           N  
ATOM   3567  HE2 HIE   220     -37.768  26.676  -4.414  1.00  0.00           H  
ATOM   3568  CD2 HIE   220     -36.861  26.239  -2.455  1.00  0.00           C  
ATOM   3569  HD2 HIE   220     -36.566  27.188  -2.033  1.00  0.00           H  
ATOM   3570  C   HIE   220     -37.799  22.974  -0.044  1.00  0.00           C  
ATOM   3571  O   HIE   220     -38.978  23.032  -0.180  1.00  0.00           O  
ATOM   3572  N   MET   221     -37.184  21.831  -0.145  1.00  0.00           N  
ATOM   3573  H   MET   221     -36.174  21.862  -0.144  1.00  0.00           H  
ATOM   3574  CA  MET   221     -37.914  20.554  -0.439  1.00  0.00           C  
ATOM   3575  HA  MET   221     -38.632  20.811  -1.218  1.00  0.00           H  
ATOM   3576  CB  MET   221     -36.889  19.414  -0.845  1.00  0.00           C  
ATOM   3577  HB2 MET   221     -36.030  19.460  -0.176  1.00  0.00           H  
ATOM   3578  HB3 MET   221     -37.260  18.390  -0.896  1.00  0.00           H  
ATOM   3579  CG  MET   221     -36.283  19.688  -2.260  1.00  0.00           C  
ATOM   3580  HG2 MET   221     -37.188  19.988  -2.788  1.00  0.00           H  
ATOM   3581  HG3 MET   221     -35.468  20.409  -2.320  1.00  0.00           H  
ATOM   3582  SD  MET   221     -35.566  18.113  -2.830  1.00  0.00           S  
ATOM   3583  CE  MET   221     -35.181  18.453  -4.554  1.00  0.00           C  
ATOM   3584  HE1 MET   221     -34.616  19.377  -4.683  1.00  0.00           H  
ATOM   3585  HE2 MET   221     -34.594  17.561  -4.774  1.00  0.00           H  
ATOM   3586  HE3 MET   221     -36.095  18.367  -5.142  1.00  0.00           H  
ATOM   3587  C   MET   221     -38.896  20.143   0.716  1.00  0.00           C  
ATOM   3588  O   MET   221     -39.961  19.579   0.469  1.00  0.00           O  
ATOM   3589  N   GLU   222     -38.634  20.381   1.996  1.00  0.00           N  
ATOM   3590  H   GLU   222     -37.785  20.888   2.199  1.00  0.00           H  
ATOM   3591  CA  GLU   222     -39.628  20.399   3.066  1.00  0.00           C  
ATOM   3592  HA  GLU   222     -40.182  19.465   2.963  1.00  0.00           H  
ATOM   3593  CB  GLU   222     -38.958  20.308   4.369  1.00  0.00           C  
ATOM   3594  HB2 GLU   222     -38.230  19.499   4.328  1.00  0.00           H  
ATOM   3595  HB3 GLU   222     -38.432  21.255   4.486  1.00  0.00           H  
ATOM   3596  CG  GLU   222     -39.812  20.064   5.585  1.00  0.00           C  
ATOM   3597  HG2 GLU   222     -40.501  20.909   5.605  1.00  0.00           H  
ATOM   3598  HG3 GLU   222     -40.374  19.143   5.431  1.00  0.00           H  
ATOM   3599  CD  GLU   222     -38.988  19.982   6.822  1.00  0.00           C  
ATOM   3600  OE1 GLU   222     -39.258  20.892   7.663  1.00  0.00           O  
ATOM   3601  OE2 GLU   222     -38.104  19.153   6.910  1.00  0.00           O  
ATOM   3602  C   GLU   222     -40.715  21.514   3.023  1.00  0.00           C  
ATOM   3603  O   GLU   222     -41.813  21.269   3.504  1.00  0.00           O  
ATOM   3604  N   THR   223     -40.357  22.697   2.464  1.00  0.00           N  
ATOM   3605  H   THR   223     -39.426  22.776   2.082  1.00  0.00           H  
ATOM   3606  CA  THR   223     -41.329  23.816   2.243  1.00  0.00           C  
ATOM   3607  HA  THR   223     -41.910  23.958   3.154  1.00  0.00           H  
ATOM   3608  CB  THR   223     -40.666  25.159   2.001  1.00  0.00           C  
ATOM   3609  HB  THR   223     -40.012  25.135   1.129  1.00  0.00           H  
ATOM   3610  CG2 THR   223     -41.701  26.297   1.928  1.00  0.00           C  
ATOM   3611 HG21 THR   223     -42.448  26.060   2.686  1.00  0.00           H  
ATOM   3612 HG22 THR   223     -41.244  27.279   2.051  1.00  0.00           H  
ATOM   3613 HG23 THR   223     -42.330  26.339   1.039  1.00  0.00           H  
ATOM   3614  OG1 THR   223     -39.900  25.398   3.213  1.00  0.00           O  
ATOM   3615  HG1 THR   223     -39.131  24.836   3.093  1.00  0.00           H  
ATOM   3616  C   THR   223     -42.275  23.432   1.049  1.00  0.00           C  
ATOM   3617  O   THR   223     -43.506  23.710   1.139  1.00  0.00           O  
ATOM   3618  N   GLN   224     -41.769  22.720  -0.010  1.00  0.00           N  
ATOM   3619  H   GLN   224     -40.789  22.474   0.010  1.00  0.00           H  
ATOM   3620  CA  GLN   224     -42.599  22.126  -1.036  1.00  0.00           C  
ATOM   3621  HA  GLN   224     -43.092  22.953  -1.548  1.00  0.00           H  
ATOM   3622  CB  GLN   224     -41.787  21.424  -2.094  1.00  0.00           C  
ATOM   3623  HB2 GLN   224     -41.003  20.918  -1.531  1.00  0.00           H  
ATOM   3624  HB3 GLN   224     -42.375  20.686  -2.639  1.00  0.00           H  
ATOM   3625  CG  GLN   224     -41.268  22.444  -3.153  1.00  0.00           C  
ATOM   3626  HG2 GLN   224     -42.144  23.014  -3.463  1.00  0.00           H  
ATOM   3627  HG3 GLN   224     -40.685  23.255  -2.715  1.00  0.00           H  
ATOM   3628  CD  GLN   224     -40.506  21.759  -4.220  1.00  0.00           C  
ATOM   3629  OE1 GLN   224     -41.157  21.220  -5.114  1.00  0.00           O  
ATOM   3630  NE2 GLN   224     -39.160  21.694  -4.260  1.00  0.00           N  
ATOM   3631 HE21 GLN   224     -38.705  21.121  -4.957  1.00  0.00           H  
ATOM   3632 HE22 GLN   224     -38.514  22.197  -3.669  1.00  0.00           H  
ATOM   3633  C   GLN   224     -43.597  21.150  -0.376  1.00  0.00           C  
ATOM   3634  O   GLN   224     -44.744  21.234  -0.655  1.00  0.00           O  
ATOM   3635  N   ASN   225     -43.100  20.274   0.609  1.00  0.00           N  
ATOM   3636  H   ASN   225     -42.113  20.183   0.806  1.00  0.00           H  
ATOM   3637  CA  ASN   225     -44.001  19.319   1.208  1.00  0.00           C  
ATOM   3638  HA  ASN   225     -44.526  18.800   0.407  1.00  0.00           H  
ATOM   3639  CB  ASN   225     -43.142  18.328   1.991  1.00  0.00           C  
ATOM   3640  HB2 ASN   225     -42.354  17.951   1.339  1.00  0.00           H  
ATOM   3641  HB3 ASN   225     -42.644  18.801   2.837  1.00  0.00           H  
ATOM   3642  CG  ASN   225     -44.015  17.196   2.512  1.00  0.00           C  
ATOM   3643  OD1 ASN   225     -44.652  17.272   3.573  1.00  0.00           O  
ATOM   3644  ND2 ASN   225     -44.195  16.119   1.741  1.00  0.00           N  
ATOM   3645 HD21 ASN   225     -44.837  15.381   1.992  1.00  0.00           H  
ATOM   3646 HD22 ASN   225     -43.982  16.214   0.758  1.00  0.00           H  
ATOM   3647  C   ASN   225     -45.059  19.970   2.158  1.00  0.00           C  
ATOM   3648  O   ASN   225     -46.267  19.703   1.985  1.00  0.00           O  
ATOM   3649  N   LYS   226     -44.714  20.918   3.029  1.00  0.00           N  
ATOM   3650  H   LYS   226     -43.720  21.010   3.182  1.00  0.00           H  
ATOM   3651  CA  LYS   226     -45.668  21.611   3.917  1.00  0.00           C  
ATOM   3652  HA  LYS   226     -46.214  20.928   4.568  1.00  0.00           H  
ATOM   3653  CB  LYS   226     -44.866  22.477   4.945  1.00  0.00           C  
ATOM   3654  HB2 LYS   226     -44.271  23.301   4.550  1.00  0.00           H  
ATOM   3655  HB3 LYS   226     -45.643  22.967   5.531  1.00  0.00           H  
ATOM   3656  CG  LYS   226     -44.135  21.502   5.937  1.00  0.00           C  
ATOM   3657  HG2 LYS   226     -44.841  20.792   6.365  1.00  0.00           H  
ATOM   3658  HG3 LYS   226     -43.488  20.911   5.288  1.00  0.00           H  
ATOM   3659  CD  LYS   226     -43.206  22.236   6.882  1.00  0.00           C  
ATOM   3660  HD2 LYS   226     -42.517  22.550   6.098  1.00  0.00           H  
ATOM   3661  HD3 LYS   226     -43.747  23.033   7.391  1.00  0.00           H  
ATOM   3662  CE  LYS   226     -42.759  21.197   8.004  1.00  0.00           C  
ATOM   3663  HE2 LYS   226     -43.585  20.960   8.675  1.00  0.00           H  
ATOM   3664  HE3 LYS   226     -42.430  20.267   7.539  1.00  0.00           H  
ATOM   3665  NZ  LYS   226     -41.678  21.788   8.772  1.00  0.00           N  
ATOM   3666  HZ1 LYS   226     -42.006  22.572   9.318  1.00  0.00           H  
ATOM   3667  HZ2 LYS   226     -41.442  21.092   9.465  1.00  0.00           H  
ATOM   3668  HZ3 LYS   226     -40.840  22.024   8.261  1.00  0.00           H  
ATOM   3669  C   LYS   226     -46.795  22.348   3.219  1.00  0.00           C  
ATOM   3670  O   LYS   226     -47.917  22.321   3.697  1.00  0.00           O  
ATOM   3671  N   ILE   227     -46.504  23.046   2.090  1.00  0.00           N  
ATOM   3672  H   ILE   227     -45.556  23.337   1.898  1.00  0.00           H  
ATOM   3673  CA  ILE   227     -47.538  23.569   1.201  1.00  0.00           C  
ATOM   3674  HA  ILE   227     -48.191  24.140   1.861  1.00  0.00           H  
ATOM   3675  CB  ILE   227     -46.954  24.596   0.131  1.00  0.00           C  
ATOM   3676  HB  ILE   227     -46.170  24.116  -0.456  1.00  0.00           H  
ATOM   3677  CG2 ILE   227     -48.113  25.128  -0.728  1.00  0.00           C  
ATOM   3678 HG21 ILE   227     -48.852  25.652  -0.122  1.00  0.00           H  
ATOM   3679 HG22 ILE   227     -47.660  25.784  -1.471  1.00  0.00           H  
ATOM   3680 HG23 ILE   227     -48.721  24.386  -1.247  1.00  0.00           H  
ATOM   3681  CG1 ILE   227     -46.335  25.701   0.918  1.00  0.00           C  
ATOM   3682 HG12 ILE   227     -47.114  26.135   1.545  1.00  0.00           H  
ATOM   3683 HG13 ILE   227     -45.578  25.380   1.634  1.00  0.00           H  
ATOM   3684  CD1 ILE   227     -45.651  26.739   0.090  1.00  0.00           C  
ATOM   3685 HD11 ILE   227     -45.154  27.460   0.739  1.00  0.00           H  
ATOM   3686 HD12 ILE   227     -44.971  26.326  -0.656  1.00  0.00           H  
ATOM   3687 HD13 ILE   227     -46.409  27.348  -0.404  1.00  0.00           H  
ATOM   3688  C   ILE   227     -48.374  22.475   0.529  1.00  0.00           C  
ATOM   3689  O   ILE   227     -49.604  22.508   0.654  1.00  0.00           O  
ATOM   3690  N   TYR   228     -47.779  21.480  -0.088  1.00  0.00           N  
ATOM   3691  H   TYR   228     -46.784  21.565  -0.241  1.00  0.00           H  
ATOM   3692  CA  TYR   228     -48.456  20.347  -0.760  1.00  0.00           C  
ATOM   3693  HA  TYR   228     -48.934  20.720  -1.665  1.00  0.00           H  
ATOM   3694  CB  TYR   228     -47.280  19.430  -1.142  1.00  0.00           C  
ATOM   3695  HB2 TYR   228     -46.564  19.874  -1.832  1.00  0.00           H  
ATOM   3696  HB3 TYR   228     -46.708  19.051  -0.295  1.00  0.00           H  
ATOM   3697  CG  TYR   228     -47.797  18.134  -1.740  1.00  0.00           C  
ATOM   3698  CD1 TYR   228     -47.994  18.086  -3.115  1.00  0.00           C  
ATOM   3699  HD1 TYR   228     -47.776  18.912  -3.776  1.00  0.00           H  
ATOM   3700  CE1 TYR   228     -48.684  16.973  -3.705  1.00  0.00           C  
ATOM   3701  HE1 TYR   228     -48.892  16.937  -4.764  1.00  0.00           H  
ATOM   3702  CZ  TYR   228     -49.006  15.845  -2.946  1.00  0.00           C  
ATOM   3703  OH  TYR   228     -49.347  14.756  -3.724  1.00  0.00           O  
ATOM   3704  HH  TYR   228     -49.715  14.050  -3.188  1.00  0.00           H  
ATOM   3705  CE2 TYR   228     -48.498  15.783  -1.679  1.00  0.00           C  
ATOM   3706  HE2 TYR   228     -48.687  14.909  -1.073  1.00  0.00           H  
ATOM   3707  CD2 TYR   228     -47.954  16.903  -1.028  1.00  0.00           C  
ATOM   3708  HD2 TYR   228     -47.661  16.919   0.011  1.00  0.00           H  
ATOM   3709  C   TYR   228     -49.460  19.612   0.140  1.00  0.00           C  
ATOM   3710  O   TYR   228     -50.560  19.247  -0.251  1.00  0.00           O  
ATOM   3711  N   ASN   229     -49.122  19.588   1.440  1.00  0.00           N  
ATOM   3712  H   ASN   229     -48.367  20.124   1.844  1.00  0.00           H  
ATOM   3713  CA  ASN   229     -50.072  19.033   2.497  1.00  0.00           C  
ATOM   3714  HA  ASN   229     -50.548  18.204   1.973  1.00  0.00           H  
ATOM   3715  CB  ASN   229     -49.343  18.428   3.723  1.00  0.00           C  
ATOM   3716  HB2 ASN   229     -48.564  19.126   4.027  1.00  0.00           H  
ATOM   3717  HB3 ASN   229     -50.089  18.300   4.508  1.00  0.00           H  
ATOM   3718  CG  ASN   229     -48.757  17.049   3.351  1.00  0.00           C  
ATOM   3719  OD1 ASN   229     -49.583  16.124   3.251  1.00  0.00           O  
ATOM   3720  ND2 ASN   229     -47.466  16.936   3.247  1.00  0.00           N  
ATOM   3721 HD21 ASN   229     -47.124  16.066   2.865  1.00  0.00           H  
ATOM   3722 HD22 ASN   229     -46.838  17.705   3.430  1.00  0.00           H  
ATOM   3723  C   ASN   229     -51.352  19.906   2.823  1.00  0.00           C  
ATOM   3724  O   ASN   229     -52.258  19.293   3.386  1.00  0.00           O  
ATOM   3725  N   ILE   230     -51.519  21.117   2.304  1.00  0.00           N  
ATOM   3726  H   ILE   230     -50.722  21.469   1.793  1.00  0.00           H  
ATOM   3727  CA  ILE   230     -52.650  22.030   2.531  1.00  0.00           C  
ATOM   3728  HA  ILE   230     -53.393  21.535   3.155  1.00  0.00           H  
ATOM   3729  CB  ILE   230     -52.112  23.308   3.312  1.00  0.00           C  
ATOM   3730  HB  ILE   230     -52.989  23.869   3.636  1.00  0.00           H  
ATOM   3731  CG2 ILE   230     -51.352  22.877   4.576  1.00  0.00           C  
ATOM   3732 HG21 ILE   230     -50.489  22.331   4.195  1.00  0.00           H  
ATOM   3733 HG22 ILE   230     -50.787  23.699   5.015  1.00  0.00           H  
ATOM   3734 HG23 ILE   230     -52.112  22.366   5.169  1.00  0.00           H  
ATOM   3735  CG1 ILE   230     -51.165  24.192   2.519  1.00  0.00           C  
ATOM   3736 HG12 ILE   230     -50.126  23.863   2.491  1.00  0.00           H  
ATOM   3737 HG13 ILE   230     -51.455  24.161   1.468  1.00  0.00           H  
ATOM   3738  CD1 ILE   230     -51.123  25.718   3.000  1.00  0.00           C  
ATOM   3739 HD11 ILE   230     -52.128  26.043   3.270  1.00  0.00           H  
ATOM   3740 HD12 ILE   230     -50.525  25.833   3.904  1.00  0.00           H  
ATOM   3741 HD13 ILE   230     -50.827  26.422   2.222  1.00  0.00           H  
ATOM   3742  C   ILE   230     -53.324  22.317   1.174  1.00  0.00           C  
ATOM   3743  O   ILE   230     -54.296  23.113   1.182  1.00  0.00           O  
ATOM   3744  N   LEU   231     -52.792  21.812   0.017  1.00  0.00           N  
ATOM   3745  H   LEU   231     -52.000  21.192   0.108  1.00  0.00           H  
ATOM   3746  CA  LEU   231     -53.460  21.812  -1.274  1.00  0.00           C  
ATOM   3747  HA  LEU   231     -53.804  22.815  -1.525  1.00  0.00           H  
ATOM   3748  CB  LEU   231     -52.516  21.231  -2.354  1.00  0.00           C  
ATOM   3749  HB2 LEU   231     -52.110  20.276  -2.018  1.00  0.00           H  
ATOM   3750  HB3 LEU   231     -53.077  21.115  -3.281  1.00  0.00           H  
ATOM   3751  CG  LEU   231     -51.260  22.033  -2.711  1.00  0.00           C  
ATOM   3752  HG  LEU   231     -50.592  22.129  -1.854  1.00  0.00           H  
ATOM   3753  CD1 LEU   231     -50.376  21.303  -3.754  1.00  0.00           C  
ATOM   3754 HD11 LEU   231     -50.115  20.276  -3.499  1.00  0.00           H  
ATOM   3755 HD12 LEU   231     -50.891  21.280  -4.714  1.00  0.00           H  
ATOM   3756 HD13 LEU   231     -49.479  21.917  -3.829  1.00  0.00           H  
ATOM   3757  CD2 LEU   231     -51.519  23.528  -3.156  1.00  0.00           C  
ATOM   3758 HD21 LEU   231     -51.987  23.467  -4.138  1.00  0.00           H  
ATOM   3759 HD22 LEU   231     -52.141  24.012  -2.403  1.00  0.00           H  
ATOM   3760 HD23 LEU   231     -50.687  24.228  -3.229  1.00  0.00           H  
ATOM   3761  C   LEU   231     -54.762  20.963  -1.126  1.00  0.00           C  
ATOM   3762  O   LEU   231     -54.821  19.974  -0.406  1.00  0.00           O  
ATOM   3763  N   THR   232     -55.689  21.247  -1.994  1.00  0.00           N  
ATOM   3764  H   THR   232     -55.562  22.078  -2.553  1.00  0.00           H  
ATOM   3765  CA  THR   232     -56.812  20.398  -2.314  1.00  0.00           C  
ATOM   3766  HA  THR   232     -57.278  20.053  -1.391  1.00  0.00           H  
ATOM   3767  CB  THR   232     -57.951  21.112  -3.142  1.00  0.00           C  
ATOM   3768  HB  THR   232     -58.666  20.293  -3.224  1.00  0.00           H  
ATOM   3769  CG2 THR   232     -58.501  22.313  -2.313  1.00  0.00           C  
ATOM   3770 HG21 THR   232     -59.157  22.890  -2.965  1.00  0.00           H  
ATOM   3771 HG22 THR   232     -59.092  21.920  -1.486  1.00  0.00           H  
ATOM   3772 HG23 THR   232     -57.656  22.979  -2.139  1.00  0.00           H  
ATOM   3773  OG1 THR   232     -57.719  21.449  -4.482  1.00  0.00           O  
ATOM   3774  HG1 THR   232     -58.420  21.964  -4.886  1.00  0.00           H  
ATOM   3775  C   THR   232     -56.354  19.120  -3.076  1.00  0.00           C  
ATOM   3776  O   THR   232     -55.309  19.194  -3.733  1.00  0.00           O  
ATOM   3777  N   PRO   233     -57.051  18.036  -3.038  1.00  0.00           N  
ATOM   3778  CD  PRO   233     -58.108  17.709  -2.091  1.00  0.00           C  
ATOM   3779  HD2 PRO   233     -59.043  18.265  -2.159  1.00  0.00           H  
ATOM   3780  HD3 PRO   233     -57.707  17.829  -1.085  1.00  0.00           H  
ATOM   3781  CG  PRO   233     -58.427  16.241  -2.308  1.00  0.00           C  
ATOM   3782  HG2 PRO   233     -59.513  16.177  -2.251  1.00  0.00           H  
ATOM   3783  HG3 PRO   233     -57.965  15.663  -1.508  1.00  0.00           H  
ATOM   3784  CB  PRO   233     -57.941  15.945  -3.736  1.00  0.00           C  
ATOM   3785  HB2 PRO   233     -58.747  16.157  -4.439  1.00  0.00           H  
ATOM   3786  HB3 PRO   233     -57.670  14.891  -3.795  1.00  0.00           H  
ATOM   3787  CA  PRO   233     -56.729  16.907  -3.881  1.00  0.00           C  
ATOM   3788  HA  PRO   233     -55.824  16.403  -3.539  1.00  0.00           H  
ATOM   3789  C   PRO   233     -56.594  17.259  -5.366  1.00  0.00           C  
ATOM   3790  O   PRO   233     -55.626  16.859  -6.012  1.00  0.00           O  
ATOM   3791  N   GLU   234     -57.421  18.106  -5.909  1.00  0.00           N  
ATOM   3792  H   GLU   234     -58.004  18.533  -5.204  1.00  0.00           H  
ATOM   3793  CA  GLU   234     -57.333  18.551  -7.268  1.00  0.00           C  
ATOM   3794  HA  GLU   234     -57.252  17.727  -7.978  1.00  0.00           H  
ATOM   3795  CB  GLU   234     -58.601  19.429  -7.618  1.00  0.00           C  
ATOM   3796  HB2 GLU   234     -59.437  18.762  -7.829  1.00  0.00           H  
ATOM   3797  HB3 GLU   234     -58.823  20.061  -6.758  1.00  0.00           H  
ATOM   3798  CG  GLU   234     -58.553  20.439  -8.773  1.00  0.00           C  
ATOM   3799  HG2 GLU   234     -59.592  20.771  -8.764  1.00  0.00           H  
ATOM   3800  HG3 GLU   234     -58.011  21.341  -8.491  1.00  0.00           H  
ATOM   3801  CD  GLU   234     -58.332  19.866 -10.171  1.00  0.00           C  
ATOM   3802  OE1 GLU   234     -57.989  20.563 -11.131  1.00  0.00           O  
ATOM   3803  OE2 GLU   234     -58.807  18.750 -10.405  1.00  0.00           O  
ATOM   3804  C   GLU   234     -56.062  19.461  -7.528  1.00  0.00           C  
ATOM   3805  O   GLU   234     -55.453  19.363  -8.568  1.00  0.00           O  
ATOM   3806  N   GLN   235     -55.647  20.268  -6.566  1.00  0.00           N  
ATOM   3807  H   GLN   235     -56.214  20.339  -5.733  1.00  0.00           H  
ATOM   3808  CA  GLN   235     -54.481  21.118  -6.512  1.00  0.00           C  
ATOM   3809  HA  GLN   235     -54.381  21.657  -7.454  1.00  0.00           H  
ATOM   3810  CB  GLN   235     -54.577  22.186  -5.370  1.00  0.00           C  
ATOM   3811  HB2 GLN   235     -54.940  21.595  -4.529  1.00  0.00           H  
ATOM   3812  HB3 GLN   235     -53.548  22.523  -5.237  1.00  0.00           H  
ATOM   3813  CG  GLN   235     -55.451  23.424  -5.629  1.00  0.00           C  
ATOM   3814  HG2 GLN   235     -54.949  24.122  -6.299  1.00  0.00           H  
ATOM   3815  HG3 GLN   235     -56.315  23.013  -6.152  1.00  0.00           H  
ATOM   3816  CD  GLN   235     -55.738  24.226  -4.401  1.00  0.00           C  
ATOM   3817  OE1 GLN   235     -55.320  24.003  -3.292  1.00  0.00           O  
ATOM   3818  NE2 GLN   235     -56.489  25.254  -4.587  1.00  0.00           N  
ATOM   3819 HE21 GLN   235     -56.913  25.778  -3.834  1.00  0.00           H  
ATOM   3820 HE22 GLN   235     -56.692  25.482  -5.549  1.00  0.00           H  
ATOM   3821  C   GLN   235     -53.187  20.162  -6.484  1.00  0.00           C  
ATOM   3822  O   GLN   235     -52.176  20.472  -7.204  1.00  0.00           O  
ATOM   3823  N   LYS   236     -53.191  19.079  -5.638  1.00  0.00           N  
ATOM   3824  H   LYS   236     -54.063  18.793  -5.217  1.00  0.00           H  
ATOM   3825  CA  LYS   236     -52.144  18.059  -5.725  1.00  0.00           C  
ATOM   3826  HA  LYS   236     -51.135  18.395  -5.486  1.00  0.00           H  
ATOM   3827  CB  LYS   236     -52.355  17.062  -4.587  1.00  0.00           C  
ATOM   3828  HB2 LYS   236     -53.357  16.635  -4.640  1.00  0.00           H  
ATOM   3829  HB3 LYS   236     -51.612  16.285  -4.765  1.00  0.00           H  
ATOM   3830  CG  LYS   236     -52.234  17.613  -3.193  1.00  0.00           C  
ATOM   3831  HG2 LYS   236     -51.270  18.077  -2.986  1.00  0.00           H  
ATOM   3832  HG3 LYS   236     -52.890  18.483  -3.162  1.00  0.00           H  
ATOM   3833  CD  LYS   236     -52.612  16.574  -2.099  1.00  0.00           C  
ATOM   3834  HD2 LYS   236     -53.458  15.955  -2.398  1.00  0.00           H  
ATOM   3835  HD3 LYS   236     -51.774  15.880  -2.032  1.00  0.00           H  
ATOM   3836  CE  LYS   236     -52.873  17.227  -0.797  1.00  0.00           C  
ATOM   3837  HE2 LYS   236     -51.934  17.708  -0.526  1.00  0.00           H  
ATOM   3838  HE3 LYS   236     -53.654  17.978  -0.920  1.00  0.00           H  
ATOM   3839  NZ  LYS   236     -53.218  16.248   0.197  1.00  0.00           N  
ATOM   3840  HZ1 LYS   236     -53.571  16.797   0.967  1.00  0.00           H  
ATOM   3841  HZ2 LYS   236     -53.968  15.606  -0.016  1.00  0.00           H  
ATOM   3842  HZ3 LYS   236     -52.380  15.724   0.406  1.00  0.00           H  
ATOM   3843  C   LYS   236     -52.093  17.400  -7.121  1.00  0.00           C  
ATOM   3844  O   LYS   236     -50.959  17.269  -7.553  1.00  0.00           O  
ATOM   3845  N   LYS   237     -53.265  17.000  -7.701  1.00  0.00           N  
ATOM   3846  H   LYS   237     -54.140  17.125  -7.213  1.00  0.00           H  
ATOM   3847  CA  LYS   237     -53.259  16.430  -9.110  1.00  0.00           C  
ATOM   3848  HA  LYS   237     -52.588  15.572  -9.136  1.00  0.00           H  
ATOM   3849  CB  LYS   237     -54.723  16.165  -9.481  1.00  0.00           C  
ATOM   3850  HB2 LYS   237     -54.982  15.443  -8.707  1.00  0.00           H  
ATOM   3851  HB3 LYS   237     -55.346  17.040  -9.293  1.00  0.00           H  
ATOM   3852  CG  LYS   237     -55.033  15.445 -10.723  1.00  0.00           C  
ATOM   3853  HG2 LYS   237     -54.962  16.234 -11.472  1.00  0.00           H  
ATOM   3854  HG3 LYS   237     -54.343  14.616 -10.881  1.00  0.00           H  
ATOM   3855  CD  LYS   237     -56.522  14.911 -10.647  1.00  0.00           C  
ATOM   3856  HD2 LYS   237     -56.406  14.124  -9.901  1.00  0.00           H  
ATOM   3857  HD3 LYS   237     -57.227  15.646 -10.256  1.00  0.00           H  
ATOM   3858  CE  LYS   237     -57.069  14.343 -11.992  1.00  0.00           C  
ATOM   3859  HE2 LYS   237     -57.942  13.724 -11.785  1.00  0.00           H  
ATOM   3860  HE3 LYS   237     -57.441  15.168 -12.600  1.00  0.00           H  
ATOM   3861  NZ  LYS   237     -56.044  13.601 -12.791  1.00  0.00           N  
ATOM   3862  HZ1 LYS   237     -55.598  12.888 -12.232  1.00  0.00           H  
ATOM   3863  HZ2 LYS   237     -56.466  13.224 -13.628  1.00  0.00           H  
ATOM   3864  HZ3 LYS   237     -55.341  14.223 -13.164  1.00  0.00           H  
ATOM   3865  C   LYS   237     -52.674  17.355 -10.140  1.00  0.00           C  
ATOM   3866  O   LYS   237     -51.928  16.845 -10.915  1.00  0.00           O  
ATOM   3867  N   GLN   238     -53.056  18.617 -10.124  1.00  0.00           N  
ATOM   3868  H   GLN   238     -53.878  18.857  -9.588  1.00  0.00           H  
ATOM   3869  CA  GLN   238     -52.460  19.676 -10.885  1.00  0.00           C  
ATOM   3870  HA  GLN   238     -52.722  19.550 -11.936  1.00  0.00           H  
ATOM   3871  CB  GLN   238     -52.993  21.068 -10.559  1.00  0.00           C  
ATOM   3872  HB2 GLN   238     -52.815  21.316  -9.513  1.00  0.00           H  
ATOM   3873  HB3 GLN   238     -52.439  21.742 -11.212  1.00  0.00           H  
ATOM   3874  CG  GLN   238     -54.478  21.186 -10.902  1.00  0.00           C  
ATOM   3875  HG2 GLN   238     -54.573  21.397 -11.967  1.00  0.00           H  
ATOM   3876  HG3 GLN   238     -55.081  20.320 -10.629  1.00  0.00           H  
ATOM   3877  CD  GLN   238     -55.029  22.395 -10.162  1.00  0.00           C  
ATOM   3878  OE1 GLN   238     -54.297  23.304  -9.716  1.00  0.00           O  
ATOM   3879  NE2 GLN   238     -56.336  22.486 -10.172  1.00  0.00           N  
ATOM   3880 HE21 GLN   238     -56.811  23.091  -9.518  1.00  0.00           H  
ATOM   3881 HE22 GLN   238     -56.771  21.658 -10.555  1.00  0.00           H  
ATOM   3882  C   GLN   238     -50.918  19.666 -10.654  1.00  0.00           C  
ATOM   3883  O   GLN   238     -50.265  19.642 -11.696  1.00  0.00           O  
ATOM   3884  N   PHE   239     -50.379  19.881  -9.432  1.00  0.00           N  
ATOM   3885  H   PHE   239     -50.991  19.935  -8.631  1.00  0.00           H  
ATOM   3886  CA  PHE   239     -48.946  19.731  -9.096  1.00  0.00           C  
ATOM   3887  HA  PHE   239     -48.441  20.582  -9.553  1.00  0.00           H  
ATOM   3888  CB  PHE   239     -48.696  19.871  -7.598  1.00  0.00           C  
ATOM   3889  HB2 PHE   239     -49.158  20.809  -7.291  1.00  0.00           H  
ATOM   3890  HB3 PHE   239     -49.189  18.986  -7.196  1.00  0.00           H  
ATOM   3891  CG  PHE   239     -47.246  19.882  -7.183  1.00  0.00           C  
ATOM   3892  CD1 PHE   239     -46.745  18.831  -6.363  1.00  0.00           C  
ATOM   3893  HD1 PHE   239     -47.380  18.028  -6.018  1.00  0.00           H  
ATOM   3894  CE1 PHE   239     -45.343  18.827  -5.992  1.00  0.00           C  
ATOM   3895  HE1 PHE   239     -44.914  18.042  -5.386  1.00  0.00           H  
ATOM   3896  CZ  PHE   239     -44.508  19.786  -6.477  1.00  0.00           C  
ATOM   3897  HZ  PHE   239     -43.477  19.680  -6.176  1.00  0.00           H  
ATOM   3898  CE2 PHE   239     -45.008  20.861  -7.196  1.00  0.00           C  
ATOM   3899  HE2 PHE   239     -44.385  21.704  -7.455  1.00  0.00           H  
ATOM   3900  CD2 PHE   239     -46.352  20.855  -7.536  1.00  0.00           C  
ATOM   3901  HD2 PHE   239     -46.738  21.624  -8.189  1.00  0.00           H  
ATOM   3902  C   PHE   239     -48.216  18.523  -9.731  1.00  0.00           C  
ATOM   3903  O   PHE   239     -47.365  18.653 -10.606  1.00  0.00           O  
ATOM   3904  N   ASN   240     -48.707  17.317  -9.320  1.00  0.00           N  
ATOM   3905  H   ASN   240     -49.362  17.221  -8.558  1.00  0.00           H  
ATOM   3906  CA  ASN   240     -48.073  16.116  -9.860  1.00  0.00           C  
ATOM   3907  HA  ASN   240     -47.027  16.138  -9.555  1.00  0.00           H  
ATOM   3908  CB  ASN   240     -48.735  14.918  -9.174  1.00  0.00           C  
ATOM   3909  HB2 ASN   240     -49.825  14.898  -9.180  1.00  0.00           H  
ATOM   3910  HB3 ASN   240     -48.280  14.101  -9.734  1.00  0.00           H  
ATOM   3911  CG  ASN   240     -48.176  14.806  -7.769  1.00  0.00           C  
ATOM   3912  OD1 ASN   240     -46.971  14.937  -7.629  1.00  0.00           O  
ATOM   3913  ND2 ASN   240     -49.007  14.910  -6.764  1.00  0.00           N  
ATOM   3914 HD21 ASN   240     -48.695  14.790  -5.812  1.00  0.00           H  
ATOM   3915 HD22 ASN   240     -50.010  14.944  -6.883  1.00  0.00           H  
ATOM   3916  C   ASN   240     -48.235  16.029 -11.417  1.00  0.00           C  
ATOM   3917  O   ASN   240     -47.270  15.441 -12.021  1.00  0.00           O  
ATOM   3918  N   ALA   241     -49.178  16.656 -12.160  1.00  0.00           N  
ATOM   3919  H   ALA   241     -49.927  17.132 -11.677  1.00  0.00           H  
ATOM   3920  CA  ALA   241     -49.324  16.612 -13.632  1.00  0.00           C  
ATOM   3921  HA  ALA   241     -48.931  15.675 -14.026  1.00  0.00           H  
ATOM   3922  CB  ALA   241     -50.833  16.827 -14.002  1.00  0.00           C  
ATOM   3923  HB1 ALA   241     -51.305  17.746 -13.652  1.00  0.00           H  
ATOM   3924  HB2 ALA   241     -50.889  16.840 -15.091  1.00  0.00           H  
ATOM   3925  HB3 ALA   241     -51.407  16.007 -13.571  1.00  0.00           H  
ATOM   3926  C   ALA   241     -48.480  17.755 -14.242  1.00  0.00           C  
ATOM   3927  O   ALA   241     -48.688  18.137 -15.399  1.00  0.00           O  
ATOM   3928  N   ASN   242     -47.408  18.221 -13.588  1.00  0.00           N  
ATOM   3929  H   ASN   242     -47.380  17.963 -12.612  1.00  0.00           H  
ATOM   3930  CA  ASN   242     -46.321  19.043 -14.057  1.00  0.00           C  
ATOM   3931  HA  ASN   242     -46.226  18.884 -15.131  1.00  0.00           H  
ATOM   3932  CB  ASN   242     -46.537  20.560 -13.875  1.00  0.00           C  
ATOM   3933  HB2 ASN   242     -46.564  20.840 -12.822  1.00  0.00           H  
ATOM   3934  HB3 ASN   242     -45.837  21.161 -14.454  1.00  0.00           H  
ATOM   3935  CG  ASN   242     -47.924  21.066 -14.478  1.00  0.00           C  
ATOM   3936  OD1 ASN   242     -47.937  21.580 -15.605  1.00  0.00           O  
ATOM   3937  ND2 ASN   242     -48.965  21.131 -13.716  1.00  0.00           N  
ATOM   3938 HD21 ASN   242     -49.753  21.553 -14.187  1.00  0.00           H  
ATOM   3939 HD22 ASN   242     -49.031  20.712 -12.799  1.00  0.00           H  
ATOM   3940  C   ASN   242     -44.929  18.621 -13.546  1.00  0.00           C  
ATOM   3941  O   ASN   242     -43.948  19.441 -13.691  1.00  0.00           O  
ATOM   3942  N   PHE   243     -44.791  17.471 -12.925  1.00  0.00           N  
ATOM   3943  H   PHE   243     -45.658  16.953 -12.934  1.00  0.00           H  
ATOM   3944  CA  PHE   243     -43.536  16.792 -12.567  1.00  0.00           C  
ATOM   3945  HA  PHE   243     -43.174  17.295 -11.670  1.00  0.00           H  
ATOM   3946  CB  PHE   243     -43.862  15.425 -11.996  1.00  0.00           C  
ATOM   3947  HB2 PHE   243     -44.358  15.695 -11.064  1.00  0.00           H  
ATOM   3948  HB3 PHE   243     -44.581  14.884 -12.612  1.00  0.00           H  
ATOM   3949  CG  PHE   243     -42.680  14.488 -11.829  1.00  0.00           C  
ATOM   3950  CD1 PHE   243     -41.740  14.722 -10.747  1.00  0.00           C  
ATOM   3951  HD1 PHE   243     -41.821  15.507 -10.010  1.00  0.00           H  
ATOM   3952  CE1 PHE   243     -40.657  13.868 -10.648  1.00  0.00           C  
ATOM   3953  HE1 PHE   243     -40.065  13.988  -9.753  1.00  0.00           H  
ATOM   3954  CZ  PHE   243     -40.486  12.770 -11.571  1.00  0.00           C  
ATOM   3955  HZ  PHE   243     -39.592  12.166 -11.524  1.00  0.00           H  
ATOM   3956  CE2 PHE   243     -41.301  12.622 -12.707  1.00  0.00           C  
ATOM   3957  HE2 PHE   243     -41.060  11.903 -13.477  1.00  0.00           H  
ATOM   3958  CD2 PHE   243     -42.415  13.448 -12.753  1.00  0.00           C  
ATOM   3959  HD2 PHE   243     -43.151  13.324 -13.535  1.00  0.00           H  
ATOM   3960  C   PHE   243     -42.367  16.913 -13.601  1.00  0.00           C  
ATOM   3961  O   PHE   243     -42.443  16.489 -14.800  1.00  0.00           O  
ATOM   3962  N   GLU   244     -41.214  17.382 -13.215  1.00  0.00           N  
ATOM   3963  H   GLU   244     -41.093  17.572 -12.230  1.00  0.00           H  
ATOM   3964  CA  GLU   244     -40.008  17.557 -14.130  1.00  0.00           C  
ATOM   3965  HA  GLU   244     -39.363  18.238 -13.575  1.00  0.00           H  
ATOM   3966  CB  GLU   244     -39.278  16.238 -14.481  1.00  0.00           C  
ATOM   3967  HB2 GLU   244     -40.000  15.516 -14.864  1.00  0.00           H  
ATOM   3968  HB3 GLU   244     -38.683  16.455 -15.368  1.00  0.00           H  
ATOM   3969  CG  GLU   244     -38.472  15.676 -13.307  1.00  0.00           C  
ATOM   3970  HG2 GLU   244     -39.205  15.383 -12.555  1.00  0.00           H  
ATOM   3971  HG3 GLU   244     -37.965  14.766 -13.629  1.00  0.00           H  
ATOM   3972  CD  GLU   244     -37.451  16.715 -12.738  1.00  0.00           C  
ATOM   3973  OE1 GLU   244     -36.524  17.049 -13.462  1.00  0.00           O  
ATOM   3974  OE2 GLU   244     -37.540  17.085 -11.571  1.00  0.00           O  
ATOM   3975  C   GLU   244     -40.332  18.387 -15.391  1.00  0.00           C  
ATOM   3976  O   GLU   244     -39.561  18.394 -16.343  1.00  0.00           O  
ATOM   3977  N   LYS   245     -41.473  19.056 -15.427  1.00  0.00           N  
ATOM   3978  H   LYS   245     -42.030  19.077 -14.585  1.00  0.00           H  
ATOM   3979  CA  LYS   245     -42.054  19.855 -16.500  1.00  0.00           C  
ATOM   3980  HA  LYS   245     -41.406  19.758 -17.372  1.00  0.00           H  
ATOM   3981  CB  LYS   245     -43.464  19.453 -16.854  1.00  0.00           C  
ATOM   3982  HB2 LYS   245     -43.985  19.166 -15.941  1.00  0.00           H  
ATOM   3983  HB3 LYS   245     -43.891  20.380 -17.236  1.00  0.00           H  
ATOM   3984  CG  LYS   245     -43.423  18.354 -17.874  1.00  0.00           C  
ATOM   3985  HG2 LYS   245     -43.391  18.826 -18.856  1.00  0.00           H  
ATOM   3986  HG3 LYS   245     -42.642  17.605 -17.745  1.00  0.00           H  
ATOM   3987  CD  LYS   245     -44.775  17.581 -17.759  1.00  0.00           C  
ATOM   3988  HD2 LYS   245     -44.853  17.053 -16.809  1.00  0.00           H  
ATOM   3989  HD3 LYS   245     -45.636  18.248 -17.768  1.00  0.00           H  
ATOM   3990  CE  LYS   245     -44.830  16.589 -18.964  1.00  0.00           C  
ATOM   3991  HE2 LYS   245     -44.564  17.071 -19.904  1.00  0.00           H  
ATOM   3992  HE3 LYS   245     -44.140  15.745 -18.948  1.00  0.00           H  
ATOM   3993  NZ  LYS   245     -46.196  16.133 -19.317  1.00  0.00           N  
ATOM   3994  HZ1 LYS   245     -46.669  15.909 -18.453  1.00  0.00           H  
ATOM   3995  HZ2 LYS   245     -46.689  16.899 -19.753  1.00  0.00           H  
ATOM   3996  HZ3 LYS   245     -46.261  15.372 -19.978  1.00  0.00           H  
ATOM   3997  C   LYS   245     -41.927  21.323 -16.076  1.00  0.00           C  
ATOM   3998  O   LYS   245     -41.215  22.031 -16.779  1.00  0.00           O  
ATOM   3999  N   ARG   246     -42.615  21.757 -15.018  1.00  0.00           N  
ATOM   4000  H   ARG   246     -43.284  21.075 -14.690  1.00  0.00           H  
ATOM   4001  CA  ARG   246     -42.618  23.167 -14.485  1.00  0.00           C  
ATOM   4002  HA  ARG   246     -41.691  23.663 -14.771  1.00  0.00           H  
ATOM   4003  CB  ARG   246     -43.775  24.034 -15.163  1.00  0.00           C  
ATOM   4004  HB2 ARG   246     -44.728  23.783 -14.699  1.00  0.00           H  
ATOM   4005  HB3 ARG   246     -43.560  25.093 -15.021  1.00  0.00           H  
ATOM   4006  CG  ARG   246     -44.039  23.923 -16.704  1.00  0.00           C  
ATOM   4007  HG2 ARG   246     -43.085  24.100 -17.200  1.00  0.00           H  
ATOM   4008  HG3 ARG   246     -44.160  22.847 -16.830  1.00  0.00           H  
ATOM   4009  CD  ARG   246     -45.186  24.587 -17.407  1.00  0.00           C  
ATOM   4010  HD2 ARG   246     -45.171  25.638 -17.119  1.00  0.00           H  
ATOM   4011  HD3 ARG   246     -45.027  24.444 -18.476  1.00  0.00           H  
ATOM   4012  NE  ARG   246     -46.538  24.109 -17.032  1.00  0.00           N  
ATOM   4013  HE  ARG   246     -46.538  23.267 -16.474  1.00  0.00           H  
ATOM   4014  CZ  ARG   246     -47.661  24.431 -17.528  1.00  0.00           C  
ATOM   4015  NH1 ARG   246     -47.734  25.370 -18.416  1.00  0.00           N  
ATOM   4016 HH11 ARG   246     -46.902  25.783 -18.814  1.00  0.00           H  
ATOM   4017 HH12 ARG   246     -48.644  25.484 -18.839  1.00  0.00           H  
ATOM   4018  NH2 ARG   246     -48.723  23.856 -17.048  1.00  0.00           N  
ATOM   4019 HH21 ARG   246     -48.612  22.933 -16.652  1.00  0.00           H  
ATOM   4020 HH22 ARG   246     -49.597  24.073 -17.506  1.00  0.00           H  
ATOM   4021  C   ARG   246     -42.717  23.292 -12.990  1.00  0.00           C  
ATOM   4022  O   ARG   246     -43.251  24.305 -12.576  1.00  0.00           O  
ATOM   4023  N   LEU   247     -42.327  22.267 -12.189  1.00  0.00           N  
ATOM   4024  H   LEU   247     -41.822  21.572 -12.720  1.00  0.00           H  
ATOM   4025  CA  LEU   247     -42.021  22.410 -10.764  1.00  0.00           C  
ATOM   4026  HA  LEU   247     -42.845  22.986 -10.343  1.00  0.00           H  
ATOM   4027  CB  LEU   247     -41.975  21.007 -10.066  1.00  0.00           C  
ATOM   4028  HB2 LEU   247     -41.076  20.479 -10.383  1.00  0.00           H  
ATOM   4029  HB3 LEU   247     -42.071  21.111  -8.985  1.00  0.00           H  
ATOM   4030  CG  LEU   247     -43.141  20.076 -10.514  1.00  0.00           C  
ATOM   4031  HG  LEU   247     -42.915  19.579 -11.457  1.00  0.00           H  
ATOM   4032  CD1 LEU   247     -43.308  18.737  -9.680  1.00  0.00           C  
ATOM   4033 HD11 LEU   247     -44.218  18.240 -10.014  1.00  0.00           H  
ATOM   4034 HD12 LEU   247     -42.401  18.146  -9.808  1.00  0.00           H  
ATOM   4035 HD13 LEU   247     -43.307  18.971  -8.616  1.00  0.00           H  
ATOM   4036  CD2 LEU   247     -44.564  20.806 -10.619  1.00  0.00           C  
ATOM   4037 HD21 LEU   247     -45.340  20.066 -10.812  1.00  0.00           H  
ATOM   4038 HD22 LEU   247     -44.813  21.249  -9.655  1.00  0.00           H  
ATOM   4039 HD23 LEU   247     -44.581  21.651 -11.308  1.00  0.00           H  
ATOM   4040  C   LEU   247     -40.759  23.310 -10.544  1.00  0.00           C  
ATOM   4041  O   LEU   247     -39.925  23.646 -11.412  1.00  0.00           O  
ATOM   4042  N   THR   248     -40.455  23.584  -9.278  1.00  0.00           N  
ATOM   4043  H   THR   248     -41.095  23.377  -8.524  1.00  0.00           H  
ATOM   4044  CA  THR   248     -39.165  24.140  -8.891  1.00  0.00           C  
ATOM   4045  HA  THR   248     -38.861  24.744  -9.746  1.00  0.00           H  
ATOM   4046  CB  THR   248     -39.279  25.050  -7.683  1.00  0.00           C  
ATOM   4047  HB  THR   248     -38.265  25.323  -7.390  1.00  0.00           H  
ATOM   4048  CG2 THR   248     -40.085  26.297  -7.882  1.00  0.00           C  
ATOM   4049 HG21 THR   248     -41.024  26.076  -8.389  1.00  0.00           H  
ATOM   4050 HG22 THR   248     -40.249  26.865  -6.966  1.00  0.00           H  
ATOM   4051 HG23 THR   248     -39.621  26.929  -8.639  1.00  0.00           H  
ATOM   4052  OG1 THR   248     -39.979  24.298  -6.685  1.00  0.00           O  
ATOM   4053  HG1 THR   248     -39.589  23.426  -6.594  1.00  0.00           H  
ATOM   4054  C   THR   248     -38.233  23.021  -8.705  1.00  0.00           C  
ATOM   4055  O   THR   248     -37.099  23.072  -9.209  1.00  0.00           O  
ATOM   4056  OXT THR   248     -38.505  22.236  -7.766  1.00  0.00           O  
TER    4057      THR   248 
END   
