# Supplementary material for: Insights into the client protein release mechanism of the ATP-independent chaperone Spy
Source: Nat Commun. 2022 May 20;13:2818. doi: 10.1038/s41467-022-30499-x (PMC9122904; doi:10.1038/s41467-022-30499-x)
Supplement: Supplementary file 4 — Supplementary Data 1 [file 41467_2022_30499_MOESM4_ESM.zip › MD-structure/Spy_1-124_v4_initial.pdb]

CRYST1   90.728   90.728   90.728 109.47 109.47 109.47 P 1           1
ATOM      1  N   ALA     1      43.700  33.265 -42.398  1.00  0.00           N  
ATOM      2  H1  ALA     1      44.389  32.970 -43.075  1.00  0.00           H  
ATOM      3  H2  ALA     1      43.794  32.620 -41.626  1.00  0.00           H  
ATOM      4  H3  ALA     1      44.009  34.166 -42.062  1.00  0.00           H  
ATOM      5  CA  ALA     1      42.334  33.236 -42.797  1.00  0.00           C  
ATOM      6  HA  ALA     1      42.114  34.032 -43.509  1.00  0.00           H  
ATOM      7  CB  ALA     1      41.837  32.059 -43.708  1.00  0.00           C  
ATOM      8  HB1 ALA     1      42.368  32.218 -44.646  1.00  0.00           H  
ATOM      9  HB2 ALA     1      41.989  31.096 -43.221  1.00  0.00           H  
ATOM     10  HB3 ALA     1      40.784  32.122 -43.984  1.00  0.00           H  
ATOM     11  C   ALA     1      41.470  33.421 -41.594  1.00  0.00           C  
ATOM     12  O   ALA     1      41.826  33.049 -40.474  1.00  0.00           O  
ATOM     13  N   ASP     2      40.256  34.007 -41.778  1.00  0.00           N  
ATOM     14  H   ASP     2      40.044  34.468 -42.651  1.00  0.00           H  
ATOM     15  CA  ASP     2      39.482  34.427 -40.645  1.00  0.00           C  
ATOM     16  HA  ASP     2      40.171  34.908 -39.951  1.00  0.00           H  
ATOM     17  CB  ASP     2      38.448  35.542 -41.037  1.00  0.00           C  
ATOM     18  HB2 ASP     2      37.634  35.079 -41.594  1.00  0.00           H  
ATOM     19  HB3 ASP     2      37.924  35.948 -40.171  1.00  0.00           H  
ATOM     20  CG  ASP     2      39.027  36.828 -41.732  1.00  0.00           C  
ATOM     21  OD1 ASP     2      38.192  37.544 -42.271  1.00  0.00           O  
ATOM     22  OD2 ASP     2      40.217  37.129 -41.714  1.00  0.00           O  
ATOM     23  C   ASP     2      38.782  33.210 -39.943  1.00  0.00           C  
ATOM     24  O   ASP     2      38.365  33.364 -38.757  1.00  0.00           O  
ATOM     25  N   THR     3      38.591  32.083 -40.699  1.00  0.00           N  
ATOM     26  H   THR     3      38.459  32.053 -41.700  1.00  0.00           H  
ATOM     27  CA  THR     3      38.175  30.829 -40.018  1.00  0.00           C  
ATOM     28  HA  THR     3      37.331  30.993 -39.348  1.00  0.00           H  
ATOM     29  CB  THR     3      37.577  29.775 -41.014  1.00  0.00           C  
ATOM     30  HB  THR     3      37.368  28.883 -40.423  1.00  0.00           H  
ATOM     31  CG2 THR     3      36.277  30.254 -41.656  1.00  0.00           C  
ATOM     32 HG21 THR     3      36.474  31.215 -42.130  1.00  0.00           H  
ATOM     33 HG22 THR     3      36.100  29.566 -42.483  1.00  0.00           H  
ATOM     34 HG23 THR     3      35.455  30.379 -40.951  1.00  0.00           H  
ATOM     35  OG1 THR     3      38.428  29.446 -42.108  1.00  0.00           O  
ATOM     36  HG1 THR     3      38.369  28.488 -42.129  1.00  0.00           H  
ATOM     37  C   THR     3      39.308  30.171 -39.236  1.00  0.00           C  
ATOM     38  O   THR     3      38.954  29.728 -38.070  1.00  0.00           O  
ATOM     39  N   THR     4      40.556  30.066 -39.682  1.00  0.00           N  
ATOM     40  H   THR     4      40.731  30.428 -40.608  1.00  0.00           H  
ATOM     41  CA  THR     4      41.614  29.417 -38.955  1.00  0.00           C  
ATOM     42  HA  THR     4      41.216  28.447 -38.660  1.00  0.00           H  
ATOM     43  CB  THR     4      42.781  29.071 -39.906  1.00  0.00           C  
ATOM     44  HB  THR     4      43.713  28.746 -39.444  1.00  0.00           H  
ATOM     45  CG2 THR     4      42.414  27.846 -40.771  1.00  0.00           C  
ATOM     46 HG21 THR     4      41.491  27.973 -41.335  1.00  0.00           H  
ATOM     47 HG22 THR     4      43.127  27.672 -41.577  1.00  0.00           H  
ATOM     48 HG23 THR     4      42.288  26.936 -40.185  1.00  0.00           H  
ATOM     49  OG1 THR     4      43.165  30.166 -40.728  1.00  0.00           O  
ATOM     50  HG1 THR     4      43.895  29.893 -41.289  1.00  0.00           H  
ATOM     51  C   THR     4      42.067  30.107 -37.752  1.00  0.00           C  
ATOM     52  O   THR     4      42.526  29.485 -36.803  1.00  0.00           O  
ATOM     53  N   THR     5      41.863  31.417 -37.755  1.00  0.00           N  
ATOM     54  H   THR     5      41.582  31.882 -38.606  1.00  0.00           H  
ATOM     55  CA  THR     5      42.285  32.174 -36.538  1.00  0.00           C  
ATOM     56  HA  THR     5      43.276  31.828 -36.245  1.00  0.00           H  
ATOM     57  CB  THR     5      42.497  33.659 -36.829  1.00  0.00           C  
ATOM     58  HB  THR     5      41.546  34.083 -37.150  1.00  0.00           H  
ATOM     59  CG2 THR     5      42.812  34.458 -35.580  1.00  0.00           C  
ATOM     60 HG21 THR     5      43.285  35.382 -35.915  1.00  0.00           H  
ATOM     61 HG22 THR     5      42.017  34.499 -34.836  1.00  0.00           H  
ATOM     62 HG23 THR     5      43.616  33.889 -35.115  1.00  0.00           H  
ATOM     63  OG1 THR     5      43.583  33.864 -37.696  1.00  0.00           O  
ATOM     64  HG1 THR     5      43.413  33.672 -38.621  1.00  0.00           H  
ATOM     65  C   THR     5      41.287  31.961 -35.390  1.00  0.00           C  
ATOM     66  O   THR     5      41.685  32.110 -34.240  1.00  0.00           O  
ATOM     67  N   ALA     6      40.027  31.532 -35.595  1.00  0.00           N  
ATOM     68  H   ALA     6      39.748  31.352 -36.549  1.00  0.00           H  
ATOM     69  CA  ALA     6      38.965  31.371 -34.550  1.00  0.00           C  
ATOM     70  HA  ALA     6      38.986  32.232 -33.882  1.00  0.00           H  
ATOM     71  CB  ALA     6      37.623  31.330 -35.231  1.00  0.00           C  
ATOM     72  HB1 ALA     6      37.537  30.426 -35.834  1.00  0.00           H  
ATOM     73  HB2 ALA     6      36.870  31.254 -34.447  1.00  0.00           H  
ATOM     74  HB3 ALA     6      37.450  32.222 -35.833  1.00  0.00           H  
ATOM     75  C   ALA     6      39.291  30.100 -33.601  1.00  0.00           C  
ATOM     76  O   ALA     6      39.898  29.161 -34.109  1.00  0.00           O  
ATOM     77  N   ALA     7      38.987  30.111 -32.276  1.00  0.00           N  
ATOM     78  H   ALA     7      38.375  30.841 -31.940  1.00  0.00           H  
ATOM     79  CA  ALA     7      39.511  29.103 -31.303  1.00  0.00           C  
ATOM     80  HA  ALA     7      40.540  28.897 -31.596  1.00  0.00           H  
ATOM     81  CB  ALA     7      39.457  29.688 -29.904  1.00  0.00           C  
ATOM     82  HB1 ALA     7      39.862  28.965 -29.196  1.00  0.00           H  
ATOM     83  HB2 ALA     7      39.934  30.668 -29.878  1.00  0.00           H  
ATOM     84  HB3 ALA     7      38.426  29.829 -29.579  1.00  0.00           H  
ATOM     85  C   ALA     7      38.692  27.791 -31.534  1.00  0.00           C  
ATOM     86  O   ALA     7      37.467  27.847 -31.480  1.00  0.00           O  
ATOM     87  N   PRO     8      39.319  26.625 -31.829  1.00  0.00           N  
ATOM     88  CD  PRO     8      40.671  26.430 -32.347  1.00  0.00           C  
ATOM     89  HD2 PRO     8      41.342  26.184 -31.524  1.00  0.00           H  
ATOM     90  HD3 PRO     8      41.027  27.296 -32.905  1.00  0.00           H  
ATOM     91  CG  PRO     8      40.662  25.283 -33.269  1.00  0.00           C  
ATOM     92  HG2 PRO     8      41.665  24.864 -33.352  1.00  0.00           H  
ATOM     93  HG3 PRO     8      40.234  25.543 -34.237  1.00  0.00           H  
ATOM     94  CB  PRO     8      39.722  24.367 -32.498  1.00  0.00           C  
ATOM     95  HB2 PRO     8      40.262  23.983 -31.632  1.00  0.00           H  
ATOM     96  HB3 PRO     8      39.302  23.522 -33.043  1.00  0.00           H  
ATOM     97  CA  PRO     8      38.650  25.352 -32.091  1.00  0.00           C  
ATOM     98  HA  PRO     8      37.999  25.573 -32.936  1.00  0.00           H  
ATOM     99  C   PRO     8      37.775  24.994 -30.870  1.00  0.00           C  
ATOM    100  O   PRO     8      38.111  25.346 -29.729  1.00  0.00           O  
ATOM    101  N   ALA     9      36.631  24.389 -31.122  1.00  0.00           N  
ATOM    102  H   ALA     9      36.399  24.191 -32.084  1.00  0.00           H  
ATOM    103  CA  ALA     9      35.753  23.774 -30.147  1.00  0.00           C  
ATOM    104  HA  ALA     9      35.428  24.536 -29.439  1.00  0.00           H  
ATOM    105  CB  ALA     9      34.531  23.340 -30.889  1.00  0.00           C  
ATOM    106  HB1 ALA     9      33.924  22.780 -30.177  1.00  0.00           H  
ATOM    107  HB2 ALA     9      34.006  24.199 -31.308  1.00  0.00           H  
ATOM    108  HB3 ALA     9      34.740  22.667 -31.720  1.00  0.00           H  
ATOM    109  C   ALA     9      36.311  22.607 -29.345  1.00  0.00           C  
ATOM    110  O   ALA     9      37.308  21.976 -29.730  1.00  0.00           O  
ATOM    111  N   ASP    10      35.725  22.413 -28.196  1.00  0.00           N  
ATOM    112  H   ASP    10      35.000  23.053 -27.905  1.00  0.00           H  
ATOM    113  CA  ASP    10      36.106  21.468 -27.189  1.00  0.00           C  
ATOM    114  HA  ASP    10      36.526  20.659 -27.786  1.00  0.00           H  
ATOM    115  CB  ASP    10      37.250  21.969 -26.196  1.00  0.00           C  
ATOM    116  HB2 ASP    10      37.706  21.093 -25.736  1.00  0.00           H  
ATOM    117  HB3 ASP    10      38.077  22.321 -26.813  1.00  0.00           H  
ATOM    118  CG  ASP    10      36.683  22.973 -25.187  1.00  0.00           C  
ATOM    119  OD1 ASP    10      37.076  22.902 -24.040  1.00  0.00           O  
ATOM    120  OD2 ASP    10      35.956  23.947 -25.615  1.00  0.00           O  
ATOM    121  C   ASP    10      34.923  20.806 -26.395  1.00  0.00           C  
ATOM    122  O   ASP    10      33.843  21.417 -26.269  1.00  0.00           O  
ATOM    123  N   ALA    11      35.081  19.515 -26.030  1.00  0.00           N  
ATOM    124  H   ALA    11      35.962  19.023 -26.071  1.00  0.00           H  
ATOM    125  CA  ALA    11      34.158  18.661 -25.335  1.00  0.00           C  
ATOM    126  HA  ALA    11      33.464  19.199 -24.690  1.00  0.00           H  
ATOM    127  CB  ALA    11      33.139  18.166 -26.433  1.00  0.00           C  
ATOM    128  HB1 ALA    11      32.695  18.901 -27.104  1.00  0.00           H  
ATOM    129  HB2 ALA    11      33.782  17.532 -27.044  1.00  0.00           H  
ATOM    130  HB3 ALA    11      32.304  17.680 -25.929  1.00  0.00           H  
ATOM    131  C   ALA    11      34.650  17.496 -24.495  1.00  0.00           C  
ATOM    132  O   ALA    11      35.564  16.766 -24.968  1.00  0.00           O  
ATOM    133  N   LYS    12      34.044  17.289 -23.326  1.00  0.00           N  
ATOM    134  H   LYS    12      33.208  17.857 -23.293  1.00  0.00           H  
ATOM    135  CA  LYS    12      34.118  16.263 -22.316  1.00  0.00           C  
ATOM    136  HA  LYS    12      35.136  15.873 -22.299  1.00  0.00           H  
ATOM    137  CB  LYS    12      33.703  16.654 -20.948  1.00  0.00           C  
ATOM    138  HB2 LYS    12      32.633  16.847 -21.027  1.00  0.00           H  
ATOM    139  HB3 LYS    12      33.851  15.843 -20.235  1.00  0.00           H  
ATOM    140  CG  LYS    12      34.385  17.957 -20.473  1.00  0.00           C  
ATOM    141  HG2 LYS    12      35.462  18.012 -20.630  1.00  0.00           H  
ATOM    142  HG3 LYS    12      33.996  18.808 -21.033  1.00  0.00           H  
ATOM    143  CD  LYS    12      34.062  18.274 -18.998  1.00  0.00           C  
ATOM    144  HD2 LYS    12      32.999  18.231 -18.760  1.00  0.00           H  
ATOM    145  HD3 LYS    12      34.605  17.607 -18.329  1.00  0.00           H  
ATOM    146  CE  LYS    12      34.510  19.729 -18.690  1.00  0.00           C  
ATOM    147  HE2 LYS    12      35.594  19.641 -18.616  1.00  0.00           H  
ATOM    148  HE3 LYS    12      34.378  20.322 -19.594  1.00  0.00           H  
ATOM    149  NZ  LYS    12      33.852  20.457 -17.610  1.00  0.00           N  
ATOM    150  HZ1 LYS    12      33.871  19.944 -16.741  1.00  0.00           H  
ATOM    151  HZ2 LYS    12      34.365  21.253 -17.258  1.00  0.00           H  
ATOM    152  HZ3 LYS    12      32.916  20.790 -17.792  1.00  0.00           H  
ATOM    153  C   LYS    12      33.271  15.065 -22.764  1.00  0.00           C  
ATOM    154  O   LYS    12      32.169  15.270 -23.393  1.00  0.00           O  
ATOM    155  N   PRO    13      33.574  13.750 -22.510  1.00  0.00           N  
ATOM    156  CD  PRO    13      34.857  13.241 -22.012  1.00  0.00           C  
ATOM    157  HD2 PRO    13      34.957  13.492 -20.956  1.00  0.00           H  
ATOM    158  HD3 PRO    13      35.749  13.696 -22.441  1.00  0.00           H  
ATOM    159  CG  PRO    13      34.741  11.725 -22.296  1.00  0.00           C  
ATOM    160  HG2 PRO    13      35.440  11.162 -21.677  1.00  0.00           H  
ATOM    161  HG3 PRO    13      35.005  11.601 -23.346  1.00  0.00           H  
ATOM    162  CB  PRO    13      33.224  11.405 -22.084  1.00  0.00           C  
ATOM    163  HB2 PRO    13      33.081  11.354 -21.005  1.00  0.00           H  
ATOM    164  HB3 PRO    13      32.926  10.493 -22.602  1.00  0.00           H  
ATOM    165  CA  PRO    13      32.528  12.661 -22.588  1.00  0.00           C  
ATOM    166  HA  PRO    13      32.225  12.446 -23.613  1.00  0.00           H  
ATOM    167  C   PRO    13      31.350  12.843 -21.706  1.00  0.00           C  
ATOM    168  O   PRO    13      31.495  13.445 -20.613  1.00  0.00           O  
ATOM    169  N   MET    14      30.212  12.326 -22.129  1.00  0.00           N  
ATOM    170  H   MET    14      30.311  11.730 -22.938  1.00  0.00           H  
ATOM    171  CA  MET    14      28.910  12.482 -21.466  1.00  0.00           C  
ATOM    172  HA  MET    14      28.988  13.307 -20.759  1.00  0.00           H  
ATOM    173  CB  MET    14      27.761  12.894 -22.408  1.00  0.00           C  
ATOM    174  HB2 MET    14      26.804  12.926 -21.887  1.00  0.00           H  
ATOM    175  HB3 MET    14      27.993  13.885 -22.796  1.00  0.00           H  
ATOM    176  CG  MET    14      27.287  11.882 -23.423  1.00  0.00           C  
ATOM    177  HG2 MET    14      28.124  11.765 -24.111  1.00  0.00           H  
ATOM    178  HG3 MET    14      26.935  10.935 -23.014  1.00  0.00           H  
ATOM    179  SD  MET    14      26.120  12.688 -24.604  1.00  0.00           S  
ATOM    180  CE  MET    14      25.860  11.368 -25.812  1.00  0.00           C  
ATOM    181  HE1 MET    14      25.738  10.407 -25.312  1.00  0.00           H  
ATOM    182  HE2 MET    14      25.107  11.699 -26.527  1.00  0.00           H  
ATOM    183  HE3 MET    14      26.820  11.304 -26.325  1.00  0.00           H  
ATOM    184  C   MET    14      28.469  11.372 -20.611  1.00  0.00           C  
ATOM    185  O   MET    14      28.998  10.260 -20.619  1.00  0.00           O  
ATOM    186  N   MET    15      27.480  11.564 -19.778  1.00  0.00           N  
ATOM    187  H   MET    15      26.991  12.445 -19.842  1.00  0.00           H  
ATOM    188  CA  MET    15      26.980  10.644 -18.721  1.00  0.00           C  
ATOM    189  HA  MET    15      27.847  10.070 -18.395  1.00  0.00           H  
ATOM    190  CB  MET    15      26.506  11.506 -17.562  1.00  0.00           C  
ATOM    191  HB2 MET    15      27.241  12.279 -17.341  1.00  0.00           H  
ATOM    192  HB3 MET    15      25.612  12.045 -17.875  1.00  0.00           H  
ATOM    193  CG  MET    15      26.233  10.843 -16.186  1.00  0.00           C  
ATOM    194  HG2 MET    15      25.562  10.024 -16.448  1.00  0.00           H  
ATOM    195  HG3 MET    15      27.151  10.355 -15.858  1.00  0.00           H  
ATOM    196  SD  MET    15      25.687  11.810 -14.795  1.00  0.00           S  
ATOM    197  CE  MET    15      24.151  12.351 -15.604  1.00  0.00           C  
ATOM    198  HE1 MET    15      23.764  11.577 -16.267  1.00  0.00           H  
ATOM    199  HE2 MET    15      23.332  12.717 -14.984  1.00  0.00           H  
ATOM    200  HE3 MET    15      24.382  13.222 -16.217  1.00  0.00           H  
ATOM    201  C   MET    15      25.975   9.632 -19.224  1.00  0.00           C  
ATOM    202  O   MET    15      24.835   9.416 -18.699  1.00  0.00           O  
ATOM    203  N   HIE    16      26.343   8.968 -20.309  1.00  0.00           N  
ATOM    204  H   HIE    16      27.265   9.125 -20.691  1.00  0.00           H  
ATOM    205  CA  HIE    16      25.497   8.008 -20.987  1.00  0.00           C  
ATOM    206  HA  HIE    16      24.622   8.631 -21.168  1.00  0.00           H  
ATOM    207  CB  HIE    16      26.233   7.460 -22.305  1.00  0.00           C  
ATOM    208  HB2 HIE    16      26.474   8.328 -22.918  1.00  0.00           H  
ATOM    209  HB3 HIE    16      27.136   6.886 -22.097  1.00  0.00           H  
ATOM    210  CG  HIE    16      25.343   6.615 -23.214  1.00  0.00           C  
ATOM    211  ND1 HIE    16      23.885   6.764 -23.303  1.00  0.00           N  
ATOM    212  CE1 HIE    16      23.490   5.691 -24.024  1.00  0.00           C  
ATOM    213  HE1 HIE    16      22.460   5.433 -24.227  1.00  0.00           H  
ATOM    214  NE2 HIE    16      24.590   5.010 -24.464  1.00  0.00           N  
ATOM    215  HE2 HIE    16      24.486   4.156 -24.994  1.00  0.00           H  
ATOM    216  CD2 HIE    16      25.724   5.526 -23.951  1.00  0.00           C  
ATOM    217  HD2 HIE    16      26.737   5.154 -24.004  1.00  0.00           H  
ATOM    218  C   HIE    16      25.195   6.903 -19.978  1.00  0.00           C  
ATOM    219  O   HIE    16      25.886   6.603 -18.967  1.00  0.00           O  
ATOM    220  N   HIE    17      24.059   6.199 -20.305  1.00  0.00           N  
ATOM    221  H   HIE    17      23.586   6.291 -21.192  1.00  0.00           H  
ATOM    222  CA  HIE    17      23.659   5.117 -19.516  1.00  0.00           C  
ATOM    223  HA  HIE    17      23.432   5.486 -18.516  1.00  0.00           H  
ATOM    224  CB  HIE    17      22.250   4.743 -20.089  1.00  0.00           C  
ATOM    225  HB2 HIE    17      21.583   5.580 -19.882  1.00  0.00           H  
ATOM    226  HB3 HIE    17      22.364   4.538 -21.153  1.00  0.00           H  
ATOM    227  CG  HIE    17      21.675   3.494 -19.427  1.00  0.00           C  
ATOM    228  ND1 HIE    17      21.221   3.320 -18.131  1.00  0.00           N  
ATOM    229  CE1 HIE    17      20.862   2.047 -17.941  1.00  0.00           C  
ATOM    230  HE1 HIE    17      20.382   1.702 -17.037  1.00  0.00           H  
ATOM    231  NE2 HIE    17      21.168   1.330 -19.043  1.00  0.00           N  
ATOM    232  HE2 HIE    17      20.938   0.360 -19.206  1.00  0.00           H  
ATOM    233  CD2 HIE    17      21.613   2.270 -19.976  1.00  0.00           C  
ATOM    234  HD2 HIE    17      21.998   1.909 -20.918  1.00  0.00           H  
ATOM    235  C   HIE    17      24.646   3.978 -19.621  1.00  0.00           C  
ATOM    236  O   HIE    17      24.671   3.238 -20.588  1.00  0.00           O  
ATOM    237  N   LYS    18      25.555   3.802 -18.633  1.00  0.00           N  
ATOM    238  H   LYS    18      25.464   4.493 -17.903  1.00  0.00           H  
ATOM    239  CA  LYS    18      26.597   2.765 -18.634  1.00  0.00           C  
ATOM    240  HA  LYS    18      27.134   2.641 -19.574  1.00  0.00           H  
ATOM    241  CB  LYS    18      27.772   3.277 -17.802  1.00  0.00           C  
ATOM    242  HB2 LYS    18      28.498   2.473 -17.930  1.00  0.00           H  
ATOM    243  HB3 LYS    18      28.118   4.261 -18.117  1.00  0.00           H  
ATOM    244  CG  LYS    18      27.282   3.464 -16.369  1.00  0.00           C  
ATOM    245  HG2 LYS    18      26.577   4.287 -16.255  1.00  0.00           H  
ATOM    246  HG3 LYS    18      26.975   2.512 -15.936  1.00  0.00           H  
ATOM    247  CD  LYS    18      28.460   3.942 -15.552  1.00  0.00           C  
ATOM    248  HD2 LYS    18      29.336   3.404 -15.912  1.00  0.00           H  
ATOM    249  HD3 LYS    18      28.582   5.018 -15.676  1.00  0.00           H  
ATOM    250  CE  LYS    18      28.184   3.589 -14.129  1.00  0.00           C  
ATOM    251  HE2 LYS    18      27.196   3.945 -13.836  1.00  0.00           H  
ATOM    252  HE3 LYS    18      28.154   2.500 -14.107  1.00  0.00           H  
ATOM    253  NZ  LYS    18      29.269   4.010 -13.235  1.00  0.00           N  
ATOM    254  HZ1 LYS    18      29.474   4.999 -13.228  1.00  0.00           H  
ATOM    255  HZ2 LYS    18      29.019   3.604 -12.344  1.00  0.00           H  
ATOM    256  HZ3 LYS    18      30.088   3.516 -13.557  1.00  0.00           H  
ATOM    257  C   LYS    18      26.131   1.383 -18.228  1.00  0.00           C  
ATOM    258  O   LYS    18      26.882   0.378 -18.478  1.00  0.00           O  
ATOM    259  N   GLY    19      24.937   1.280 -17.625  1.00  0.00           N  
ATOM    260  H   GLY    19      24.405   2.122 -17.461  1.00  0.00           H  
ATOM    261  CA  GLY    19      24.307   0.025 -17.347  1.00  0.00           C  
ATOM    262  HA2 GLY    19      24.956  -0.685 -16.834  1.00  0.00           H  
ATOM    263  HA3 GLY    19      23.394   0.239 -16.792  1.00  0.00           H  
ATOM    264  C   GLY    19      23.872  -0.779 -18.601  1.00  0.00           C  
ATOM    265  O   GLY    19      24.012  -0.264 -19.674  1.00  0.00           O  
ATOM    266  N   LYS    20      23.274  -1.960 -18.518  1.00  0.00           N  
ATOM    267  H   LYS    20      23.191  -2.234 -17.550  1.00  0.00           H  
ATOM    268  CA  LYS    20      22.838  -2.794 -19.608  1.00  0.00           C  
ATOM    269  HA  LYS    20      22.338  -2.160 -20.340  1.00  0.00           H  
ATOM    270  CB  LYS    20      23.823  -3.693 -20.313  1.00  0.00           C  
ATOM    271  HB2 LYS    20      24.342  -4.282 -19.558  1.00  0.00           H  
ATOM    272  HB3 LYS    20      23.257  -4.408 -20.912  1.00  0.00           H  
ATOM    273  CG  LYS    20      24.904  -2.936 -21.055  1.00  0.00           C  
ATOM    274  HG2 LYS    20      24.411  -2.128 -21.595  1.00  0.00           H  
ATOM    275  HG3 LYS    20      25.664  -2.557 -20.372  1.00  0.00           H  
ATOM    276  CD  LYS    20      25.661  -4.000 -21.941  1.00  0.00           C  
ATOM    277  HD2 LYS    20      26.152  -4.738 -21.306  1.00  0.00           H  
ATOM    278  HD3 LYS    20      24.871  -4.425 -22.560  1.00  0.00           H  
ATOM    279  CE  LYS    20      26.602  -3.297 -22.916  1.00  0.00           C  
ATOM    280  HE2 LYS    20      26.979  -4.043 -23.615  1.00  0.00           H  
ATOM    281  HE3 LYS    20      26.205  -2.419 -23.424  1.00  0.00           H  
ATOM    282  NZ  LYS    20      27.827  -2.805 -22.274  1.00  0.00           N  
ATOM    283  HZ1 LYS    20      27.647  -1.989 -21.706  1.00  0.00           H  
ATOM    284  HZ2 LYS    20      28.232  -3.544 -21.717  1.00  0.00           H  
ATOM    285  HZ3 LYS    20      28.508  -2.547 -22.974  1.00  0.00           H  
ATOM    286  C   LYS    20      21.558  -3.610 -19.221  1.00  0.00           C  
ATOM    287  O   LYS    20      21.252  -3.731 -18.021  1.00  0.00           O  
ATOM    288  N   PHE    21      20.856  -4.312 -20.158  1.00  0.00           N  
ATOM    289  H   PHE    21      21.211  -4.161 -21.092  1.00  0.00           H  
ATOM    290  CA  PHE    21      19.602  -5.076 -19.972  1.00  0.00           C  
ATOM    291  HA  PHE    21      19.117  -5.223 -20.937  1.00  0.00           H  
ATOM    292  CB  PHE    21      19.975  -6.519 -19.523  1.00  0.00           C  
ATOM    293  HB2 PHE    21      20.453  -6.441 -18.546  1.00  0.00           H  
ATOM    294  HB3 PHE    21      19.053  -7.099 -19.571  1.00  0.00           H  
ATOM    295  CG  PHE    21      20.938  -7.129 -20.507  1.00  0.00           C  
ATOM    296  CD1 PHE    21      22.258  -7.437 -20.066  1.00  0.00           C  
ATOM    297  HD1 PHE    21      22.489  -7.126 -19.058  1.00  0.00           H  
ATOM    298  CE1 PHE    21      23.228  -7.986 -20.998  1.00  0.00           C  
ATOM    299  HE1 PHE    21      24.251  -8.150 -20.693  1.00  0.00           H  
ATOM    300  CZ  PHE    21      22.850  -8.106 -22.341  1.00  0.00           C  
ATOM    301  HZ  PHE    21      23.624  -8.337 -23.058  1.00  0.00           H  
ATOM    302  CE2 PHE    21      21.584  -7.703 -22.764  1.00  0.00           C  
ATOM    303  HE2 PHE    21      21.319  -7.894 -23.794  1.00  0.00           H  
ATOM    304  CD2 PHE    21      20.562  -7.227 -21.837  1.00  0.00           C  
ATOM    305  HD2 PHE    21      19.541  -7.111 -22.169  1.00  0.00           H  
ATOM    306  C   PHE    21      18.574  -4.469 -18.989  1.00  0.00           C  
ATOM    307  O   PHE    21      18.122  -5.077 -17.987  1.00  0.00           O  
ATOM    308  N   GLY    22      18.352  -3.146 -19.130  1.00  0.00           N  
ATOM    309  H   GLY    22      18.518  -2.695 -20.018  1.00  0.00           H  
ATOM    310  CA  GLY    22      17.535  -2.460 -18.174  1.00  0.00           C  
ATOM    311  HA2 GLY    22      18.064  -2.470 -17.221  1.00  0.00           H  
ATOM    312  HA3 GLY    22      17.404  -1.439 -18.532  1.00  0.00           H  
ATOM    313  C   GLY    22      16.112  -3.094 -17.897  1.00  0.00           C  
ATOM    314  O   GLY    22      15.560  -3.765 -18.805  1.00  0.00           O  
ATOM    315  N   PRO    23      15.530  -2.857 -16.681  1.00  0.00           N  
ATOM    316  CD  PRO    23      15.931  -1.815 -15.739  1.00  0.00           C  
ATOM    317  HD2 PRO    23      15.967  -0.860 -16.262  1.00  0.00           H  
ATOM    318  HD3 PRO    23      16.807  -2.142 -15.177  1.00  0.00           H  
ATOM    319  CG  PRO    23      14.751  -1.796 -14.739  1.00  0.00           C  
ATOM    320  HG2 PRO    23      13.924  -1.184 -15.099  1.00  0.00           H  
ATOM    321  HG3 PRO    23      15.089  -1.443 -13.765  1.00  0.00           H  
ATOM    322  CB  PRO    23      14.497  -3.285 -14.618  1.00  0.00           C  
ATOM    323  HB2 PRO    23      13.502  -3.540 -14.253  1.00  0.00           H  
ATOM    324  HB3 PRO    23      15.297  -3.708 -14.010  1.00  0.00           H  
ATOM    325  CA  PRO    23      14.576  -3.763 -16.065  1.00  0.00           C  
ATOM    326  HA  PRO    23      14.952  -4.786 -16.082  1.00  0.00           H  
ATOM    327  C   PRO    23      13.216  -3.702 -16.769  1.00  0.00           C  
ATOM    328  O   PRO    23      12.409  -4.677 -16.686  1.00  0.00           O  
ATOM    329  N   HIE    24      12.849  -2.653 -17.522  1.00  0.00           N  
ATOM    330  H   HIE    24      13.566  -1.945 -17.597  1.00  0.00           H  
ATOM    331  CA  HIE    24      11.528  -2.370 -18.279  1.00  0.00           C  
ATOM    332  HA  HIE    24      10.611  -2.473 -17.700  1.00  0.00           H  
ATOM    333  CB  HIE    24      11.650  -0.869 -18.636  1.00  0.00           C  
ATOM    334  HB2 HIE    24      10.896  -0.674 -19.398  1.00  0.00           H  
ATOM    335  HB3 HIE    24      11.590  -0.151 -17.818  1.00  0.00           H  
ATOM    336  CG  HIE    24      12.986  -0.528 -19.290  1.00  0.00           C  
ATOM    337  ND1 HIE    24      14.175  -0.252 -18.550  1.00  0.00           N  
ATOM    338  CE1 HIE    24      15.127   0.109 -19.464  1.00  0.00           C  
ATOM    339  HE1 HIE    24      16.082   0.556 -19.230  1.00  0.00           H  
ATOM    340  NE2 HIE    24      14.565   0.165 -20.680  1.00  0.00           N  
ATOM    341  HE2 HIE    24      15.104   0.443 -21.488  1.00  0.00           H  
ATOM    342  CD2 HIE    24      13.244  -0.320 -20.615  1.00  0.00           C  
ATOM    343  HD2 HIE    24      12.466  -0.308 -21.365  1.00  0.00           H  
ATOM    344  C   HIE    24      11.327  -3.258 -19.563  1.00  0.00           C  
ATOM    345  O   HIE    24      10.187  -3.655 -19.808  1.00  0.00           O  
ATOM    346  N   GLN    25      12.332  -3.675 -20.278  1.00  0.00           N  
ATOM    347  H   GLN    25      13.235  -3.404 -19.917  1.00  0.00           H  
ATOM    348  CA  GLN    25      12.388  -4.432 -21.496  1.00  0.00           C  
ATOM    349  HA  GLN    25      13.398  -4.474 -21.903  1.00  0.00           H  
ATOM    350  CB  GLN    25      11.982  -5.877 -21.161  1.00  0.00           C  
ATOM    351  HB2 GLN    25      10.916  -5.885 -20.936  1.00  0.00           H  
ATOM    352  HB3 GLN    25      12.118  -6.484 -22.057  1.00  0.00           H  
ATOM    353  CG  GLN    25      12.912  -6.483 -20.042  1.00  0.00           C  
ATOM    354  HG2 GLN    25      13.983  -6.298 -20.126  1.00  0.00           H  
ATOM    355  HG3 GLN    25      12.560  -6.182 -19.056  1.00  0.00           H  
ATOM    356  CD  GLN    25      12.724  -8.015 -19.904  1.00  0.00           C  
ATOM    357  OE1 GLN    25      12.399  -8.706 -20.876  1.00  0.00           O  
ATOM    358  NE2 GLN    25      12.829  -8.537 -18.713  1.00  0.00           N  
ATOM    359 HE21 GLN    25      12.740  -9.535 -18.587  1.00  0.00           H  
ATOM    360 HE22 GLN    25      13.054  -7.961 -17.915  1.00  0.00           H  
ATOM    361  C   GLN    25      11.451  -3.912 -22.602  1.00  0.00           C  
ATOM    362  O   GLN    25      11.101  -2.705 -22.643  1.00  0.00           O  
ATOM    363  N   ASP    26      11.166  -4.729 -23.605  1.00  0.00           N  
ATOM    364  H   ASP    26      11.427  -5.704 -23.566  1.00  0.00           H  
ATOM    365  CA  ASP    26      10.033  -4.290 -24.461  1.00  0.00           C  
ATOM    366  HA  ASP    26      10.323  -3.318 -24.860  1.00  0.00           H  
ATOM    367  CB  ASP    26       9.746  -5.322 -25.590  1.00  0.00           C  
ATOM    368  HB2 ASP    26       8.949  -4.989 -26.254  1.00  0.00           H  
ATOM    369  HB3 ASP    26      10.565  -5.446 -26.298  1.00  0.00           H  
ATOM    370  CG  ASP    26       9.401  -6.707 -25.103  1.00  0.00           C  
ATOM    371  OD1 ASP    26       8.353  -7.280 -25.527  1.00  0.00           O  
ATOM    372  OD2 ASP    26      10.278  -7.309 -24.445  1.00  0.00           O  
ATOM    373  C   ASP    26       8.681  -4.268 -23.702  1.00  0.00           C  
ATOM    374  O   ASP    26       7.620  -3.777 -24.214  1.00  0.00           O  
ATOM    375  N   MET    27       8.595  -4.979 -22.580  1.00  0.00           N  
ATOM    376  H   MET    27       9.442  -5.450 -22.296  1.00  0.00           H  
ATOM    377  CA  MET    27       7.301  -5.354 -21.974  1.00  0.00           C  
ATOM    378  HA  MET    27       6.582  -5.528 -22.775  1.00  0.00           H  
ATOM    379  CB  MET    27       7.450  -6.688 -21.195  1.00  0.00           C  
ATOM    380  HB2 MET    27       8.282  -6.665 -20.491  1.00  0.00           H  
ATOM    381  HB3 MET    27       6.619  -6.737 -20.491  1.00  0.00           H  
ATOM    382  CG  MET    27       7.503  -7.943 -22.086  1.00  0.00           C  
ATOM    383  HG2 MET    27       6.884  -7.715 -22.954  1.00  0.00           H  
ATOM    384  HG3 MET    27       8.519  -8.069 -22.459  1.00  0.00           H  
ATOM    385  SD  MET    27       6.928  -9.400 -21.052  1.00  0.00           S  
ATOM    386  CE  MET    27       7.376 -10.679 -22.224  1.00  0.00           C  
ATOM    387  HE1 MET    27       6.846 -11.575 -21.900  1.00  0.00           H  
ATOM    388  HE2 MET    27       7.081 -10.268 -23.189  1.00  0.00           H  
ATOM    389  HE3 MET    27       8.464 -10.748 -22.215  1.00  0.00           H  
ATOM    390  C   MET    27       6.629  -4.317 -21.118  1.00  0.00           C  
ATOM    391  O   MET    27       5.355  -4.327 -21.093  1.00  0.00           O  
ATOM    392  N   MET    28       7.356  -3.405 -20.468  1.00  0.00           N  
ATOM    393  H   MET    28       8.361  -3.415 -20.571  1.00  0.00           H  
ATOM    394  CA  MET    28       6.761  -2.402 -19.540  1.00  0.00           C  
ATOM    395  HA  MET    28       5.688  -2.576 -19.619  1.00  0.00           H  
ATOM    396  CB  MET    28       7.261  -2.744 -18.068  1.00  0.00           C  
ATOM    397  HB2 MET    28       8.343  -2.626 -18.008  1.00  0.00           H  
ATOM    398  HB3 MET    28       6.937  -1.871 -17.501  1.00  0.00           H  
ATOM    399  CG  MET    28       6.816  -4.030 -17.363  1.00  0.00           C  
ATOM    400  HG2 MET    28       6.976  -3.944 -16.288  1.00  0.00           H  
ATOM    401  HG3 MET    28       5.769  -4.097 -17.661  1.00  0.00           H  
ATOM    402  SD  MET    28       7.522  -5.484 -18.033  1.00  0.00           S  
ATOM    403  CE  MET    28       9.245  -5.437 -17.416  1.00  0.00           C  
ATOM    404  HE1 MET    28       9.139  -5.560 -16.338  1.00  0.00           H  
ATOM    405  HE2 MET    28       9.867  -6.280 -17.717  1.00  0.00           H  
ATOM    406  HE3 MET    28       9.561  -4.426 -17.672  1.00  0.00           H  
ATOM    407  C   MET    28       7.183  -1.068 -20.016  1.00  0.00           C  
ATOM    408  O   MET    28       8.320  -0.762 -20.253  1.00  0.00           O  
ATOM    409  N   PHE    29       6.099  -0.284 -20.123  1.00  0.00           N  
ATOM    410  H   PHE    29       5.229  -0.642 -19.754  1.00  0.00           H  
ATOM    411  CA  PHE    29       6.119   1.151 -20.441  1.00  0.00           C  
ATOM    412  HA  PHE    29       7.050   1.424 -20.937  1.00  0.00           H  
ATOM    413  CB  PHE    29       4.901   1.359 -21.269  1.00  0.00           C  
ATOM    414  HB2 PHE    29       3.942   1.028 -20.871  1.00  0.00           H  
ATOM    415  HB3 PHE    29       4.795   2.420 -21.499  1.00  0.00           H  
ATOM    416  CG  PHE    29       5.084   0.595 -22.585  1.00  0.00           C  
ATOM    417  CD1 PHE    29       6.205   0.849 -23.437  1.00  0.00           C  
ATOM    418  HD1 PHE    29       6.969   1.577 -23.212  1.00  0.00           H  
ATOM    419  CE1 PHE    29       6.251   0.083 -24.599  1.00  0.00           C  
ATOM    420  HE1 PHE    29       7.076   0.092 -25.297  1.00  0.00           H  
ATOM    421  CZ  PHE    29       5.259  -0.824 -25.044  1.00  0.00           C  
ATOM    422  HZ  PHE    29       5.364  -1.227 -26.041  1.00  0.00           H  
ATOM    423  CE2 PHE    29       4.141  -0.988 -24.256  1.00  0.00           C  
ATOM    424  HE2 PHE    29       3.361  -1.657 -24.588  1.00  0.00           H  
ATOM    425  CD2 PHE    29       4.113  -0.340 -22.989  1.00  0.00           C  
ATOM    426  HD2 PHE    29       3.351  -0.675 -22.301  1.00  0.00           H  
ATOM    427  C   PHE    29       5.998   1.980 -19.128  1.00  0.00           C  
ATOM    428  O   PHE    29       5.180   1.670 -18.265  1.00  0.00           O  
ATOM    429  N   LYS    30       6.916   2.959 -18.973  1.00  0.00           N  
ATOM    430  H   LYS    30       7.647   3.146 -19.645  1.00  0.00           H  
ATOM    431  CA  LYS    30       7.038   3.781 -17.748  1.00  0.00           C  
ATOM    432  HA  LYS    30       6.143   3.650 -17.140  1.00  0.00           H  
ATOM    433  CB  LYS    30       8.224   3.192 -16.945  1.00  0.00           C  
ATOM    434  HB2 LYS    30       8.339   3.676 -15.975  1.00  0.00           H  
ATOM    435  HB3 LYS    30       7.878   2.181 -16.729  1.00  0.00           H  
ATOM    436  CG  LYS    30       9.490   3.106 -17.704  1.00  0.00           C  
ATOM    437  HG2 LYS    30       9.333   2.519 -18.609  1.00  0.00           H  
ATOM    438  HG3 LYS    30       9.806   4.134 -17.881  1.00  0.00           H  
ATOM    439  CD  LYS    30      10.610   2.395 -16.918  1.00  0.00           C  
ATOM    440  HD2 LYS    30      10.643   2.684 -15.867  1.00  0.00           H  
ATOM    441  HD3 LYS    30      10.344   1.339 -16.898  1.00  0.00           H  
ATOM    442  CE  LYS    30      11.970   2.699 -17.548  1.00  0.00           C  
ATOM    443  HE2 LYS    30      12.744   2.108 -17.058  1.00  0.00           H  
ATOM    444  HE3 LYS    30      11.918   2.448 -18.607  1.00  0.00           H  
ATOM    445  NZ  LYS    30      12.395   4.067 -17.376  1.00  0.00           N  
ATOM    446  HZ1 LYS    30      11.660   4.707 -17.640  1.00  0.00           H  
ATOM    447  HZ2 LYS    30      12.751   4.197 -16.440  1.00  0.00           H  
ATOM    448  HZ3 LYS    30      13.203   4.377 -17.897  1.00  0.00           H  
ATOM    449  C   LYS    30       7.198   5.291 -17.766  1.00  0.00           C  
ATOM    450  O   LYS    30       7.164   5.950 -16.699  1.00  0.00           O  
ATOM    451  N   ASP    31       7.458   5.958 -18.927  1.00  0.00           N  
ATOM    452  H   ASP    31       7.607   5.405 -19.759  1.00  0.00           H  
ATOM    453  CA  ASP    31       7.766   7.374 -18.969  1.00  0.00           C  
ATOM    454  HA  ASP    31       8.334   7.603 -18.067  1.00  0.00           H  
ATOM    455  CB  ASP    31       8.739   7.635 -20.112  1.00  0.00           C  
ATOM    456  HB2 ASP    31       9.147   8.638 -19.989  1.00  0.00           H  
ATOM    457  HB3 ASP    31       9.552   6.930 -19.938  1.00  0.00           H  
ATOM    458  CG  ASP    31       8.184   7.315 -21.522  1.00  0.00           C  
ATOM    459  OD1 ASP    31       6.988   7.203 -21.690  1.00  0.00           O  
ATOM    460  OD2 ASP    31       8.991   7.313 -22.470  1.00  0.00           O  
ATOM    461  C   ASP    31       6.592   8.329 -18.899  1.00  0.00           C  
ATOM    462  O   ASP    31       6.609   9.501 -19.293  1.00  0.00           O  
ATOM    463  N   LEU    32       5.501   7.894 -18.248  1.00  0.00           N  
ATOM    464  H   LEU    32       5.585   6.924 -17.978  1.00  0.00           H  
ATOM    465  CA  LEU    32       4.201   8.600 -17.941  1.00  0.00           C  
ATOM    466  HA  LEU    32       3.973   9.239 -18.794  1.00  0.00           H  
ATOM    467  CB  LEU    32       3.182   7.483 -17.530  1.00  0.00           C  
ATOM    468  HB2 LEU    32       3.457   6.751 -16.771  1.00  0.00           H  
ATOM    469  HB3 LEU    32       2.243   7.948 -17.230  1.00  0.00           H  
ATOM    470  CG  LEU    32       2.884   6.633 -18.894  1.00  0.00           C  
ATOM    471  HG  LEU    32       1.897   6.248 -18.640  1.00  0.00           H  
ATOM    472  CD1 LEU    32       2.798   7.508 -20.193  1.00  0.00           C  
ATOM    473 HD11 LEU    32       2.169   8.357 -19.926  1.00  0.00           H  
ATOM    474 HD12 LEU    32       3.787   7.874 -20.468  1.00  0.00           H  
ATOM    475 HD13 LEU    32       2.283   6.956 -20.980  1.00  0.00           H  
ATOM    476  CD2 LEU    32       3.746   5.463 -19.146  1.00  0.00           C  
ATOM    477 HD21 LEU    32       4.680   5.700 -19.655  1.00  0.00           H  
ATOM    478 HD22 LEU    32       4.164   5.077 -18.216  1.00  0.00           H  
ATOM    479 HD23 LEU    32       3.273   4.630 -19.667  1.00  0.00           H  
ATOM    480  C   LEU    32       4.298   9.690 -16.803  1.00  0.00           C  
ATOM    481  O   LEU    32       3.280  10.070 -16.254  1.00  0.00           O  
ATOM    482  N   ASN    33       5.419  10.294 -16.541  1.00  0.00           N  
ATOM    483  H   ASN    33       6.200  10.043 -17.130  1.00  0.00           H  
ATOM    484  CA  ASN    33       5.652  11.407 -15.691  1.00  0.00           C  
ATOM    485  HA  ASN    33       6.682  11.656 -15.947  1.00  0.00           H  
ATOM    486  CB  ASN    33       4.904  12.667 -16.208  1.00  0.00           C  
ATOM    487  HB2 ASN    33       3.820  12.588 -16.132  1.00  0.00           H  
ATOM    488  HB3 ASN    33       5.134  13.618 -15.727  1.00  0.00           H  
ATOM    489  CG  ASN    33       5.255  12.974 -17.623  1.00  0.00           C  
ATOM    490  OD1 ASN    33       6.468  12.982 -17.923  1.00  0.00           O  
ATOM    491  ND2 ASN    33       4.276  13.167 -18.505  1.00  0.00           N  
ATOM    492 HD21 ASN    33       4.450  13.334 -19.486  1.00  0.00           H  
ATOM    493 HD22 ASN    33       3.325  13.302 -18.193  1.00  0.00           H  
ATOM    494  C   ASN    33       5.393  11.011 -14.204  1.00  0.00           C  
ATOM    495  O   ASN    33       4.850  11.796 -13.451  1.00  0.00           O  
ATOM    496  N   LEU    34       5.814   9.801 -13.773  1.00  0.00           N  
ATOM    497  H   LEU    34       6.459   9.350 -14.405  1.00  0.00           H  
ATOM    498  CA  LEU    34       5.575   9.130 -12.523  1.00  0.00           C  
ATOM    499  HA  LEU    34       4.510   9.119 -12.292  1.00  0.00           H  
ATOM    500  CB  LEU    34       5.946   7.548 -12.663  1.00  0.00           C  
ATOM    501  HB2 LEU    34       7.014   7.332 -12.661  1.00  0.00           H  
ATOM    502  HB3 LEU    34       5.638   6.998 -11.773  1.00  0.00           H  
ATOM    503  CG  LEU    34       5.447   6.904 -13.990  1.00  0.00           C  
ATOM    504  HG  LEU    34       5.858   7.386 -14.878  1.00  0.00           H  
ATOM    505  CD1 LEU    34       5.847   5.417 -13.759  1.00  0.00           C  
ATOM    506 HD11 LEU    34       5.428   5.053 -12.821  1.00  0.00           H  
ATOM    507 HD12 LEU    34       5.565   4.800 -14.612  1.00  0.00           H  
ATOM    508 HD13 LEU    34       6.934   5.350 -13.797  1.00  0.00           H  
ATOM    509  CD2 LEU    34       3.894   7.040 -13.956  1.00  0.00           C  
ATOM    510 HD21 LEU    34       3.499   6.321 -14.674  1.00  0.00           H  
ATOM    511 HD22 LEU    34       3.496   6.668 -13.012  1.00  0.00           H  
ATOM    512 HD23 LEU    34       3.621   8.051 -14.260  1.00  0.00           H  
ATOM    513  C   LEU    34       6.388   9.708 -11.300  1.00  0.00           C  
ATOM    514  O   LEU    34       7.568   9.923 -11.308  1.00  0.00           O  
ATOM    515  N   THR    35       5.604   9.990 -10.250  1.00  0.00           N  
ATOM    516  H   THR    35       4.628   9.746 -10.335  1.00  0.00           H  
ATOM    517  CA  THR    35       6.087  10.409  -8.966  1.00  0.00           C  
ATOM    518  HA  THR    35       6.755  11.267  -9.035  1.00  0.00           H  
ATOM    519  CB  THR    35       4.960  10.906  -8.017  1.00  0.00           C  
ATOM    520  HB  THR    35       4.215  11.353  -8.675  1.00  0.00           H  
ATOM    521  CG2 THR    35       4.203   9.836  -7.247  1.00  0.00           C  
ATOM    522 HG21 THR    35       3.698   9.244  -8.011  1.00  0.00           H  
ATOM    523 HG22 THR    35       4.739   9.198  -6.545  1.00  0.00           H  
ATOM    524 HG23 THR    35       3.487  10.475  -6.732  1.00  0.00           H  
ATOM    525  OG1 THR    35       5.347  11.854  -7.100  1.00  0.00           O  
ATOM    526  HG1 THR    35       5.743  12.535  -7.648  1.00  0.00           H  
ATOM    527  C   THR    35       6.885   9.269  -8.246  1.00  0.00           C  
ATOM    528  O   THR    35       6.684   8.064  -8.504  1.00  0.00           O  
ATOM    529  N   ASP    36       7.826   9.618  -7.395  1.00  0.00           N  
ATOM    530  H   ASP    36       7.953  10.578  -7.108  1.00  0.00           H  
ATOM    531  CA  ASP    36       8.823   8.707  -6.767  1.00  0.00           C  
ATOM    532  HA  ASP    36       9.361   8.194  -7.565  1.00  0.00           H  
ATOM    533  CB  ASP    36       9.962   9.371  -5.982  1.00  0.00           C  
ATOM    534  HB2 ASP    36       9.676   9.600  -4.956  1.00  0.00           H  
ATOM    535  HB3 ASP    36      10.724   8.614  -5.802  1.00  0.00           H  
ATOM    536  CG  ASP    36      10.707  10.484  -6.629  1.00  0.00           C  
ATOM    537  OD1 ASP    36      11.946  10.441  -6.363  1.00  0.00           O  
ATOM    538  OD2 ASP    36      10.249  11.213  -7.484  1.00  0.00           O  
ATOM    539  C   ASP    36       8.241   7.559  -5.987  1.00  0.00           C  
ATOM    540  O   ASP    36       8.833   6.501  -6.196  1.00  0.00           O  
ATOM    541  N   ALA    37       7.116   7.731  -5.352  1.00  0.00           N  
ATOM    542  H   ALA    37       6.852   8.686  -5.154  1.00  0.00           H  
ATOM    543  CA  ALA    37       6.181   6.720  -4.823  1.00  0.00           C  
ATOM    544  HA  ALA    37       6.654   6.207  -3.986  1.00  0.00           H  
ATOM    545  CB  ALA    37       4.808   7.218  -4.346  1.00  0.00           C  
ATOM    546  HB1 ALA    37       4.239   7.503  -5.231  1.00  0.00           H  
ATOM    547  HB2 ALA    37       4.277   6.432  -3.808  1.00  0.00           H  
ATOM    548  HB3 ALA    37       4.936   8.044  -3.647  1.00  0.00           H  
ATOM    549  C   ALA    37       6.035   5.553  -5.834  1.00  0.00           C  
ATOM    550  O   ALA    37       6.365   4.463  -5.488  1.00  0.00           O  
ATOM    551  N   GLN    38       5.643   5.796  -7.048  1.00  0.00           N  
ATOM    552  H   GLN    38       5.457   6.736  -7.368  1.00  0.00           H  
ATOM    553  CA  GLN    38       5.347   4.787  -8.123  1.00  0.00           C  
ATOM    554  HA  GLN    38       4.809   3.923  -7.732  1.00  0.00           H  
ATOM    555  CB  GLN    38       4.519   5.401  -9.235  1.00  0.00           C  
ATOM    556  HB2 GLN    38       5.127   6.182  -9.691  1.00  0.00           H  
ATOM    557  HB3 GLN    38       4.094   4.563  -9.787  1.00  0.00           H  
ATOM    558  CG  GLN    38       3.262   6.186  -8.793  1.00  0.00           C  
ATOM    559  HG2 GLN    38       2.557   5.491  -8.337  1.00  0.00           H  
ATOM    560  HG3 GLN    38       3.611   6.906  -8.052  1.00  0.00           H  
ATOM    561  CD  GLN    38       2.598   6.960  -9.819  1.00  0.00           C  
ATOM    562  OE1 GLN    38       2.963   8.047 -10.189  1.00  0.00           O  
ATOM    563  NE2 GLN    38       1.627   6.372 -10.465  1.00  0.00           N  
ATOM    564 HE21 GLN    38       1.324   6.948 -11.238  1.00  0.00           H  
ATOM    565 HE22 GLN    38       1.238   5.468 -10.236  1.00  0.00           H  
ATOM    566  C   GLN    38       6.603   4.241  -8.732  1.00  0.00           C  
ATOM    567  O   GLN    38       6.688   3.035  -8.987  1.00  0.00           O  
ATOM    568  N   LYS    39       7.628   5.017  -8.857  1.00  0.00           N  
ATOM    569  H   LYS    39       7.484   6.005  -8.703  1.00  0.00           H  
ATOM    570  CA  LYS    39       8.840   4.645  -9.659  1.00  0.00           C  
ATOM    571  HA  LYS    39       8.623   4.137 -10.599  1.00  0.00           H  
ATOM    572  CB  LYS    39       9.560   5.945 -10.123  1.00  0.00           C  
ATOM    573  HB2 LYS    39       8.978   6.657 -10.707  1.00  0.00           H  
ATOM    574  HB3 LYS    39       9.730   6.494  -9.196  1.00  0.00           H  
ATOM    575  CG  LYS    39      10.857   5.785 -10.846  1.00  0.00           C  
ATOM    576  HG2 LYS    39      11.472   5.003 -10.401  1.00  0.00           H  
ATOM    577  HG3 LYS    39      10.660   5.556 -11.893  1.00  0.00           H  
ATOM    578  CD  LYS    39      11.661   7.055 -10.749  1.00  0.00           C  
ATOM    579  HD2 LYS    39      10.891   7.775 -11.027  1.00  0.00           H  
ATOM    580  HD3 LYS    39      12.029   7.122  -9.725  1.00  0.00           H  
ATOM    581  CE  LYS    39      12.725   6.967 -11.793  1.00  0.00           C  
ATOM    582  HE2 LYS    39      13.300   6.044 -11.725  1.00  0.00           H  
ATOM    583  HE3 LYS    39      12.317   7.126 -12.791  1.00  0.00           H  
ATOM    584  NZ  LYS    39      13.764   8.054 -11.607  1.00  0.00           N  
ATOM    585  HZ1 LYS    39      14.269   8.201 -12.470  1.00  0.00           H  
ATOM    586  HZ2 LYS    39      13.494   8.957 -11.242  1.00  0.00           H  
ATOM    587  HZ3 LYS    39      14.401   7.739 -10.890  1.00  0.00           H  
ATOM    588  C   LYS    39       9.800   3.647  -8.914  1.00  0.00           C  
ATOM    589  O   LYS    39      10.458   2.835  -9.562  1.00  0.00           O  
ATOM    590  N   GLN    40       9.699   3.693  -7.591  1.00  0.00           N  
ATOM    591  H   GLN    40       9.156   4.457  -7.215  1.00  0.00           H  
ATOM    592  CA  GLN    40      10.134   2.534  -6.712  1.00  0.00           C  
ATOM    593  HA  GLN    40      11.028   2.040  -7.092  1.00  0.00           H  
ATOM    594  CB  GLN    40      10.536   3.033  -5.384  1.00  0.00           C  
ATOM    595  HB2 GLN    40      11.360   3.748  -5.371  1.00  0.00           H  
ATOM    596  HB3 GLN    40       9.619   3.361  -4.896  1.00  0.00           H  
ATOM    597  CG  GLN    40      11.120   1.950  -4.460  1.00  0.00           C  
ATOM    598  HG2 GLN    40      11.175   2.350  -3.448  1.00  0.00           H  
ATOM    599  HG3 GLN    40      10.477   1.071  -4.503  1.00  0.00           H  
ATOM    600  CD  GLN    40      12.475   1.346  -4.945  1.00  0.00           C  
ATOM    601  OE1 GLN    40      12.684   0.126  -4.960  1.00  0.00           O  
ATOM    602  NE2 GLN    40      13.426   2.094  -5.314  1.00  0.00           N  
ATOM    603 HE21 GLN    40      14.246   1.552  -5.544  1.00  0.00           H  
ATOM    604 HE22 GLN    40      13.505   3.032  -4.946  1.00  0.00           H  
ATOM    605  C   GLN    40       9.173   1.343  -6.760  1.00  0.00           C  
ATOM    606  O   GLN    40       9.713   0.235  -6.953  1.00  0.00           O  
ATOM    607  N   GLN    41       7.848   1.489  -6.633  1.00  0.00           N  
ATOM    608  H   GLN    41       7.451   2.345  -6.273  1.00  0.00           H  
ATOM    609  CA  GLN    41       6.962   0.397  -6.522  1.00  0.00           C  
ATOM    610  HA  GLN    41       7.367  -0.396  -5.893  1.00  0.00           H  
ATOM    611  CB  GLN    41       5.722   0.939  -5.801  1.00  0.00           C  
ATOM    612  HB2 GLN    41       6.012   1.431  -4.872  1.00  0.00           H  
ATOM    613  HB3 GLN    41       5.169   1.614  -6.453  1.00  0.00           H  
ATOM    614  CG  GLN    41       4.709  -0.106  -5.343  1.00  0.00           C  
ATOM    615  HG2 GLN    41       4.475  -0.786  -6.163  1.00  0.00           H  
ATOM    616  HG3 GLN    41       5.103  -0.663  -4.493  1.00  0.00           H  
ATOM    617  CD  GLN    41       3.436   0.451  -4.804  1.00  0.00           C  
ATOM    618  OE1 GLN    41       3.197   1.612  -4.772  1.00  0.00           O  
ATOM    619  NE2 GLN    41       2.506  -0.405  -4.452  1.00  0.00           N  
ATOM    620 HE21 GLN    41       1.581  -0.007  -4.368  1.00  0.00           H  
ATOM    621 HE22 GLN    41       2.645  -1.405  -4.495  1.00  0.00           H  
ATOM    622  C   GLN    41       6.726  -0.476  -7.789  1.00  0.00           C  
ATOM    623  O   GLN    41       6.479  -1.679  -7.634  1.00  0.00           O  
ATOM    624  N   ILE    42       6.797   0.073  -8.982  1.00  0.00           N  
ATOM    625  H   ILE    42       6.814   1.083  -8.983  1.00  0.00           H  
ATOM    626  CA  ILE    42       6.680  -0.614 -10.270  1.00  0.00           C  
ATOM    627  HA  ILE    42       5.659  -0.991 -10.213  1.00  0.00           H  
ATOM    628  CB  ILE    42       6.692   0.380 -11.487  1.00  0.00           C  
ATOM    629  HB  ILE    42       6.804  -0.294 -12.336  1.00  0.00           H  
ATOM    630  CG2 ILE    42       5.377   1.133 -11.528  1.00  0.00           C  
ATOM    631 HG21 ILE    42       4.571   0.399 -11.550  1.00  0.00           H  
ATOM    632 HG22 ILE    42       5.254   1.956 -10.824  1.00  0.00           H  
ATOM    633 HG23 ILE    42       5.249   1.575 -12.516  1.00  0.00           H  
ATOM    634  CG1 ILE    42       7.872   1.327 -11.563  1.00  0.00           C  
ATOM    635 HG12 ILE    42       8.080   1.733 -10.573  1.00  0.00           H  
ATOM    636 HG13 ILE    42       8.701   0.631 -11.695  1.00  0.00           H  
ATOM    637  CD1 ILE    42       8.003   2.491 -12.566  1.00  0.00           C  
ATOM    638 HD11 ILE    42       7.972   2.065 -13.568  1.00  0.00           H  
ATOM    639 HD12 ILE    42       7.198   3.178 -12.303  1.00  0.00           H  
ATOM    640 HD13 ILE    42       8.936   3.047 -12.471  1.00  0.00           H  
ATOM    641  C   ILE    42       7.731  -1.757 -10.383  1.00  0.00           C  
ATOM    642  O   ILE    42       7.543  -2.710 -11.223  1.00  0.00           O  
ATOM    643  N   ARG    43       8.891  -1.635  -9.728  1.00  0.00           N  
ATOM    644  H   ARG    43       8.940  -0.933  -9.003  1.00  0.00           H  
ATOM    645  CA  ARG    43      10.033  -2.562  -9.814  1.00  0.00           C  
ATOM    646  HA  ARG    43      10.482  -2.614 -10.806  1.00  0.00           H  
ATOM    647  CB  ARG    43      11.121  -2.065  -8.874  1.00  0.00           C  
ATOM    648  HB2 ARG    43      10.757  -1.997  -7.848  1.00  0.00           H  
ATOM    649  HB3 ARG    43      11.958  -2.763  -8.859  1.00  0.00           H  
ATOM    650  CG  ARG    43      11.570  -0.691  -9.442  1.00  0.00           C  
ATOM    651  HG2 ARG    43      11.863  -0.901 -10.471  1.00  0.00           H  
ATOM    652  HG3 ARG    43      10.753   0.021  -9.325  1.00  0.00           H  
ATOM    653  CD  ARG    43      12.707   0.013  -8.766  1.00  0.00           C  
ATOM    654  HD2 ARG    43      12.426   0.095  -7.716  1.00  0.00           H  
ATOM    655  HD3 ARG    43      13.670  -0.491  -8.844  1.00  0.00           H  
ATOM    656  NE  ARG    43      12.941   1.360  -9.332  1.00  0.00           N  
ATOM    657  HE  ARG    43      12.705   2.101  -8.688  1.00  0.00           H  
ATOM    658  CZ  ARG    43      13.654   1.724 -10.385  1.00  0.00           C  
ATOM    659  NH1 ARG    43      13.855   2.973 -10.628  1.00  0.00           N  
ATOM    660 HH11 ARG    43      13.558   3.638  -9.928  1.00  0.00           H  
ATOM    661 HH12 ARG    43      14.612   3.262 -11.230  1.00  0.00           H  
ATOM    662  NH2 ARG    43      14.073   0.899 -11.296  1.00  0.00           N  
ATOM    663 HH21 ARG    43      14.195  -0.094 -11.154  1.00  0.00           H  
ATOM    664 HH22 ARG    43      14.446   1.282 -12.153  1.00  0.00           H  
ATOM    665  C   ARG    43       9.746  -3.976  -9.349  1.00  0.00           C  
ATOM    666  O   ARG    43      10.255  -4.888  -9.965  1.00  0.00           O  
ATOM    667  N   GLU    44       8.907  -4.170  -8.355  1.00  0.00           N  
ATOM    668  H   GLU    44       8.425  -3.335  -8.054  1.00  0.00           H  
ATOM    669  CA  GLU    44       8.376  -5.473  -7.869  1.00  0.00           C  
ATOM    670  HA  GLU    44       9.190  -6.165  -7.651  1.00  0.00           H  
ATOM    671  CB  GLU    44       7.568  -5.252  -6.577  1.00  0.00           C  
ATOM    672  HB2 GLU    44       8.084  -4.594  -5.878  1.00  0.00           H  
ATOM    673  HB3 GLU    44       6.699  -4.641  -6.821  1.00  0.00           H  
ATOM    674  CG  GLU    44       7.073  -6.560  -6.007  1.00  0.00           C  
ATOM    675  HG2 GLU    44       7.058  -7.300  -6.808  1.00  0.00           H  
ATOM    676  HG3 GLU    44       7.902  -6.940  -5.410  1.00  0.00           H  
ATOM    677  CD  GLU    44       5.782  -6.556  -5.279  1.00  0.00           C  
ATOM    678  OE1 GLU    44       4.933  -7.426  -5.593  1.00  0.00           O  
ATOM    679  OE2 GLU    44       5.484  -5.494  -4.596  1.00  0.00           O  
ATOM    680  C   GLU    44       7.625  -6.130  -9.023  1.00  0.00           C  
ATOM    681  O   GLU    44       7.698  -7.354  -9.042  1.00  0.00           O  
ATOM    682  N   ILE    45       6.977  -5.327  -9.905  1.00  0.00           N  
ATOM    683  H   ILE    45       6.712  -4.375  -9.696  1.00  0.00           H  
ATOM    684  CA  ILE    45       6.225  -5.944 -10.932  1.00  0.00           C  
ATOM    685  HA  ILE    45       5.777  -6.871 -10.573  1.00  0.00           H  
ATOM    686  CB  ILE    45       4.975  -5.084 -11.392  1.00  0.00           C  
ATOM    687  HB  ILE    45       5.281  -4.328 -12.114  1.00  0.00           H  
ATOM    688  CG2 ILE    45       4.064  -5.937 -12.234  1.00  0.00           C  
ATOM    689 HG21 ILE    45       3.118  -5.409 -12.359  1.00  0.00           H  
ATOM    690 HG22 ILE    45       4.579  -6.217 -13.153  1.00  0.00           H  
ATOM    691 HG23 ILE    45       3.738  -6.836 -11.710  1.00  0.00           H  
ATOM    692  CG1 ILE    45       4.290  -4.379 -10.224  1.00  0.00           C  
ATOM    693 HG12 ILE    45       4.899  -3.579  -9.802  1.00  0.00           H  
ATOM    694 HG13 ILE    45       3.395  -3.844 -10.540  1.00  0.00           H  
ATOM    695  CD1 ILE    45       3.858  -5.332  -9.084  1.00  0.00           C  
ATOM    696 HD11 ILE    45       4.697  -5.835  -8.603  1.00  0.00           H  
ATOM    697 HD12 ILE    45       3.467  -4.693  -8.292  1.00  0.00           H  
ATOM    698 HD13 ILE    45       3.055  -6.006  -9.385  1.00  0.00           H  
ATOM    699  C   ILE    45       7.053  -6.249 -12.197  1.00  0.00           C  
ATOM    700  O   ILE    45       6.848  -7.272 -12.891  1.00  0.00           O  
ATOM    701  N   MET    46       8.104  -5.442 -12.387  1.00  0.00           N  
ATOM    702  H   MET    46       8.321  -4.804 -11.635  1.00  0.00           H  
ATOM    703  CA  MET    46       9.219  -5.700 -13.371  1.00  0.00           C  
ATOM    704  HA  MET    46       8.869  -5.889 -14.386  1.00  0.00           H  
ATOM    705  CB  MET    46      10.062  -4.487 -13.668  1.00  0.00           C  
ATOM    706  HB2 MET    46      10.521  -4.090 -12.763  1.00  0.00           H  
ATOM    707  HB3 MET    46      10.802  -4.688 -14.443  1.00  0.00           H  
ATOM    708  CG  MET    46       9.322  -3.274 -14.270  1.00  0.00           C  
ATOM    709  HG2 MET    46       8.868  -3.548 -15.223  1.00  0.00           H  
ATOM    710  HG3 MET    46       8.658  -2.877 -13.502  1.00  0.00           H  
ATOM    711  SD  MET    46      10.445  -1.916 -14.697  1.00  0.00           S  
ATOM    712  CE  MET    46      11.153  -1.471 -13.086  1.00  0.00           C  
ATOM    713  HE1 MET    46      11.972  -0.753 -13.110  1.00  0.00           H  
ATOM    714  HE2 MET    46      10.398  -1.065 -12.413  1.00  0.00           H  
ATOM    715  HE3 MET    46      11.610  -2.296 -12.538  1.00  0.00           H  
ATOM    716  C   MET    46      10.105  -6.817 -12.885  1.00  0.00           C  
ATOM    717  O   MET    46      10.878  -7.412 -13.642  1.00  0.00           O  
ATOM    718  N   LYS    47      10.123  -7.153 -11.594  1.00  0.00           N  
ATOM    719  H   LYS    47       9.565  -6.656 -10.914  1.00  0.00           H  
ATOM    720  CA  LYS    47      10.845  -8.322 -11.103  1.00  0.00           C  
ATOM    721  HA  LYS    47      11.653  -8.468 -11.820  1.00  0.00           H  
ATOM    722  CB  LYS    47      11.417  -7.899  -9.749  1.00  0.00           C  
ATOM    723  HB2 LYS    47      11.857  -6.906  -9.841  1.00  0.00           H  
ATOM    724  HB3 LYS    47      10.531  -7.622  -9.179  1.00  0.00           H  
ATOM    725  CG  LYS    47      12.293  -8.931  -9.088  1.00  0.00           C  
ATOM    726  HG2 LYS    47      12.423  -8.624  -8.051  1.00  0.00           H  
ATOM    727  HG3 LYS    47      11.763  -9.882  -9.030  1.00  0.00           H  
ATOM    728  CD  LYS    47      13.600  -8.902  -9.771  1.00  0.00           C  
ATOM    729  HD2 LYS    47      13.518  -9.439 -10.716  1.00  0.00           H  
ATOM    730  HD3 LYS    47      13.924  -7.883  -9.981  1.00  0.00           H  
ATOM    731  CE  LYS    47      14.834  -9.464  -9.071  1.00  0.00           C  
ATOM    732  HE2 LYS    47      15.684  -8.966  -9.537  1.00  0.00           H  
ATOM    733  HE3 LYS    47      14.695  -8.980  -8.104  1.00  0.00           H  
ATOM    734  NZ  LYS    47      14.915 -10.974  -9.159  1.00  0.00           N  
ATOM    735  HZ1 LYS    47      14.552 -11.280 -10.050  1.00  0.00           H  
ATOM    736  HZ2 LYS    47      15.890 -11.235  -9.131  1.00  0.00           H  
ATOM    737  HZ3 LYS    47      14.485 -11.490  -8.404  1.00  0.00           H  
ATOM    738  C   LYS    47       9.977  -9.556 -11.102  1.00  0.00           C  
ATOM    739  O   LYS    47      10.428 -10.636 -11.613  1.00  0.00           O  
ATOM    740  N   GLY    48       8.729  -9.441 -10.618  1.00  0.00           N  
ATOM    741  H   GLY    48       8.505  -8.548 -10.203  1.00  0.00           H  
ATOM    742  CA  GLY    48       7.653 -10.402 -10.725  1.00  0.00           C  
ATOM    743  HA2 GLY    48       7.647 -11.300 -10.108  1.00  0.00           H  
ATOM    744  HA3 GLY    48       6.726  -9.982 -10.335  1.00  0.00           H  
ATOM    745  C   GLY    48       7.463 -10.855 -12.190  1.00  0.00           C  
ATOM    746  O   GLY    48       7.079 -11.984 -12.308  1.00  0.00           O  
ATOM    747  N   GLN    49       7.664  -9.982 -13.213  1.00  0.00           N  
ATOM    748  H   GLN    49       7.732  -9.008 -12.954  1.00  0.00           H  
ATOM    749  CA  GLN    49       7.562 -10.399 -14.637  1.00  0.00           C  
ATOM    750  HA  GLN    49       6.509 -10.452 -14.913  1.00  0.00           H  
ATOM    751  CB  GLN    49       7.976  -9.198 -15.499  1.00  0.00           C  
ATOM    752  HB2 GLN    49       7.230  -8.409 -15.408  1.00  0.00           H  
ATOM    753  HB3 GLN    49       8.898  -8.724 -15.163  1.00  0.00           H  
ATOM    754  CG  GLN    49       7.960  -9.455 -16.993  1.00  0.00           C  
ATOM    755  HG2 GLN    49       7.231 -10.222 -17.256  1.00  0.00           H  
ATOM    756  HG3 GLN    49       7.594  -8.526 -17.430  1.00  0.00           H  
ATOM    757  CD  GLN    49       9.296  -9.752 -17.517  1.00  0.00           C  
ATOM    758  OE1 GLN    49      10.219 -10.188 -16.778  1.00  0.00           O  
ATOM    759  NE2 GLN    49       9.512  -9.535 -18.805  1.00  0.00           N  
ATOM    760 HE21 GLN    49      10.409  -9.818 -19.172  1.00  0.00           H  
ATOM    761 HE22 GLN    49       8.863  -9.048 -19.406  1.00  0.00           H  
ATOM    762  C   GLN    49       8.298 -11.735 -14.867  1.00  0.00           C  
ATOM    763  O   GLN    49       7.711 -12.712 -15.400  1.00  0.00           O  
ATOM    764  N   ARG    50       9.596 -11.879 -14.408  1.00  0.00           N  
ATOM    765  H   ARG    50      10.105 -11.050 -14.135  1.00  0.00           H  
ATOM    766  CA  ARG    50      10.359 -13.175 -14.507  1.00  0.00           C  
ATOM    767  HA  ARG    50      10.506 -13.388 -15.566  1.00  0.00           H  
ATOM    768  CB  ARG    50      11.752 -12.961 -14.111  1.00  0.00           C  
ATOM    769  HB2 ARG    50      12.193 -12.035 -14.481  1.00  0.00           H  
ATOM    770  HB3 ARG    50      11.722 -12.955 -13.021  1.00  0.00           H  
ATOM    771  CG  ARG    50      12.573 -14.145 -14.498  1.00  0.00           C  
ATOM    772  HG2 ARG    50      12.249 -15.014 -13.926  1.00  0.00           H  
ATOM    773  HG3 ARG    50      12.527 -14.247 -15.583  1.00  0.00           H  
ATOM    774  CD  ARG    50      14.006 -13.924 -13.986  1.00  0.00           C  
ATOM    775  HD2 ARG    50      14.445 -13.245 -14.716  1.00  0.00           H  
ATOM    776  HD3 ARG    50      13.878 -13.571 -12.963  1.00  0.00           H  
ATOM    777  NE  ARG    50      14.824 -15.107 -13.924  1.00  0.00           N  
ATOM    778  HE  ARG    50      14.960 -15.647 -14.766  1.00  0.00           H  
ATOM    779  CZ  ARG    50      15.672 -15.347 -12.947  1.00  0.00           C  
ATOM    780  NH1 ARG    50      15.953 -14.523 -12.009  1.00  0.00           N  
ATOM    781 HH11 ARG    50      15.824 -13.530 -12.144  1.00  0.00           H  
ATOM    782 HH12 ARG    50      16.237 -14.897 -11.115  1.00  0.00           H  
ATOM    783  NH2 ARG    50      16.520 -16.379 -13.050  1.00  0.00           N  
ATOM    784 HH21 ARG    50      16.490 -16.928 -13.897  1.00  0.00           H  
ATOM    785 HH22 ARG    50      17.088 -16.618 -12.250  1.00  0.00           H  
ATOM    786  C   ARG    50       9.673 -14.385 -13.774  1.00  0.00           C  
ATOM    787  O   ARG    50       9.788 -15.542 -14.157  1.00  0.00           O  
ATOM    788  N   ASP    51       8.786 -14.145 -12.777  1.00  0.00           N  
ATOM    789  H   ASP    51       8.631 -13.155 -12.649  1.00  0.00           H  
ATOM    790  CA  ASP    51       7.990 -15.116 -11.939  1.00  0.00           C  
ATOM    791  HA  ASP    51       8.585 -16.015 -11.779  1.00  0.00           H  
ATOM    792  CB  ASP    51       7.486 -14.650 -10.574  1.00  0.00           C  
ATOM    793  HB2 ASP    51       6.878 -13.746 -10.551  1.00  0.00           H  
ATOM    794  HB3 ASP    51       6.830 -15.461 -10.257  1.00  0.00           H  
ATOM    795  CG  ASP    51       8.546 -14.436  -9.483  1.00  0.00           C  
ATOM    796  OD1 ASP    51       8.602 -13.340  -8.821  1.00  0.00           O  
ATOM    797  OD2 ASP    51       9.486 -15.313  -9.317  1.00  0.00           O  
ATOM    798  C   ASP    51       6.840 -15.681 -12.797  1.00  0.00           C  
ATOM    799  O   ASP    51       6.583 -16.891 -12.831  1.00  0.00           O  
ATOM    800  N   GLN    52       6.118 -14.790 -13.476  1.00  0.00           N  
ATOM    801  H   GLN    52       6.402 -13.822 -13.423  1.00  0.00           H  
ATOM    802  CA  GLN    52       4.941 -14.983 -14.329  1.00  0.00           C  
ATOM    803  HA  GLN    52       4.387 -15.776 -13.827  1.00  0.00           H  
ATOM    804  CB  GLN    52       4.141 -13.672 -14.460  1.00  0.00           C  
ATOM    805  HB2 GLN    52       4.763 -12.950 -14.989  1.00  0.00           H  
ATOM    806  HB3 GLN    52       3.291 -13.818 -15.126  1.00  0.00           H  
ATOM    807  CG  GLN    52       3.697 -12.986 -13.203  1.00  0.00           C  
ATOM    808  HG2 GLN    52       3.890 -13.670 -12.376  1.00  0.00           H  
ATOM    809  HG3 GLN    52       4.319 -12.091 -13.165  1.00  0.00           H  
ATOM    810  CD  GLN    52       2.201 -12.706 -13.155  1.00  0.00           C  
ATOM    811  OE1 GLN    52       1.788 -11.569 -12.902  1.00  0.00           O  
ATOM    812  NE2 GLN    52       1.279 -13.622 -13.444  1.00  0.00           N  
ATOM    813 HE21 GLN    52       0.339 -13.262 -13.521  1.00  0.00           H  
ATOM    814 HE22 GLN    52       1.418 -14.515 -13.895  1.00  0.00           H  
ATOM    815  C   GLN    52       5.331 -15.622 -15.678  1.00  0.00           C  
ATOM    816  O   GLN    52       4.444 -16.303 -16.139  1.00  0.00           O  
ATOM    817  N   MET    53       6.531 -15.376 -16.192  1.00  0.00           N  
ATOM    818  H   MET    53       7.166 -14.734 -15.740  1.00  0.00           H  
ATOM    819  CA  MET    53       6.995 -16.069 -17.428  1.00  0.00           C  
ATOM    820  HA  MET    53       6.147 -16.278 -18.081  1.00  0.00           H  
ATOM    821  CB  MET    53       8.007 -15.177 -18.210  1.00  0.00           C  
ATOM    822  HB2 MET    53       8.815 -14.890 -17.537  1.00  0.00           H  
ATOM    823  HB3 MET    53       8.402 -15.809 -19.005  1.00  0.00           H  
ATOM    824  CG  MET    53       7.212 -13.983 -18.796  1.00  0.00           C  
ATOM    825  HG2 MET    53       6.357 -14.291 -19.398  1.00  0.00           H  
ATOM    826  HG3 MET    53       6.934 -13.419 -17.906  1.00  0.00           H  
ATOM    827  SD  MET    53       8.180 -12.786 -19.690  1.00  0.00           S  
ATOM    828  CE  MET    53       8.746 -13.659 -21.212  1.00  0.00           C  
ATOM    829  HE1 MET    53       7.890 -13.665 -21.886  1.00  0.00           H  
ATOM    830  HE2 MET    53       9.566 -13.149 -21.718  1.00  0.00           H  
ATOM    831  HE3 MET    53       8.912 -14.719 -21.025  1.00  0.00           H  
ATOM    832  C   MET    53       7.552 -17.573 -17.178  1.00  0.00           C  
ATOM    833  O   MET    53       8.780 -17.736 -16.891  1.00  0.00           O  
ATOM    834  N   LYS    54       6.660 -18.564 -17.058  1.00  0.00           N  
ATOM    835  H   LYS    54       5.678 -18.325 -17.074  1.00  0.00           H  
ATOM    836  CA  LYS    54       7.054 -19.954 -17.006  1.00  0.00           C  
ATOM    837  HA  LYS    54       7.816 -20.096 -16.240  1.00  0.00           H  
ATOM    838  CB  LYS    54       5.841 -20.848 -16.580  1.00  0.00           C  
ATOM    839  HB2 LYS    54       5.066 -20.715 -17.335  1.00  0.00           H  
ATOM    840  HB3 LYS    54       6.192 -21.880 -16.588  1.00  0.00           H  
ATOM    841  CG  LYS    54       5.298 -20.459 -15.253  1.00  0.00           C  
ATOM    842  HG2 LYS    54       5.928 -20.644 -14.383  1.00  0.00           H  
ATOM    843  HG3 LYS    54       4.975 -19.418 -15.252  1.00  0.00           H  
ATOM    844  CD  LYS    54       4.007 -21.369 -15.029  1.00  0.00           C  
ATOM    845  HD2 LYS    54       3.374 -21.287 -15.912  1.00  0.00           H  
ATOM    846  HD3 LYS    54       4.268 -22.384 -14.729  1.00  0.00           H  
ATOM    847  CE  LYS    54       3.256 -20.795 -13.813  1.00  0.00           C  
ATOM    848  HE2 LYS    54       3.884 -21.206 -13.022  1.00  0.00           H  
ATOM    849  HE3 LYS    54       3.340 -19.710 -13.880  1.00  0.00           H  
ATOM    850  NZ  LYS    54       1.882 -21.361 -13.803  1.00  0.00           N  
ATOM    851  HZ1 LYS    54       1.900 -22.333 -13.530  1.00  0.00           H  
ATOM    852  HZ2 LYS    54       1.286 -20.914 -13.121  1.00  0.00           H  
ATOM    853  HZ3 LYS    54       1.458 -21.483 -14.711  1.00  0.00           H  
ATOM    854  C   LYS    54       7.521 -20.456 -18.400  1.00  0.00           C  
ATOM    855  O   LYS    54       6.823 -20.473 -19.422  1.00  0.00           O  
ATOM    856  N   ARG    55       8.802 -20.735 -18.391  1.00  0.00           N  
ATOM    857  H   ARG    55       9.377 -20.487 -17.599  1.00  0.00           H  
ATOM    858  CA  ARG    55       9.575 -21.191 -19.549  1.00  0.00           C  
ATOM    859  HA  ARG    55       9.357 -20.512 -20.373  1.00  0.00           H  
ATOM    860  CB  ARG    55      11.114 -21.114 -19.292  1.00  0.00           C  
ATOM    861  HB2 ARG    55      11.648 -20.950 -20.229  1.00  0.00           H  
ATOM    862  HB3 ARG    55      11.286 -20.279 -18.612  1.00  0.00           H  
ATOM    863  CG  ARG    55      11.864 -22.318 -18.657  1.00  0.00           C  
ATOM    864  HG2 ARG    55      11.310 -22.603 -17.763  1.00  0.00           H  
ATOM    865  HG3 ARG    55      11.775 -23.254 -19.209  1.00  0.00           H  
ATOM    866  CD  ARG    55      13.341 -21.976 -18.471  1.00  0.00           C  
ATOM    867  HD2 ARG    55      13.856 -21.917 -19.430  1.00  0.00           H  
ATOM    868  HD3 ARG    55      13.330 -20.946 -18.115  1.00  0.00           H  
ATOM    869  NE  ARG    55      14.092 -22.861 -17.605  1.00  0.00           N  
ATOM    870  HE  ARG    55      14.648 -23.608 -17.996  1.00  0.00           H  
ATOM    871  CZ  ARG    55      14.456 -22.526 -16.349  1.00  0.00           C  
ATOM    872  NH1 ARG    55      15.359 -23.253 -15.771  1.00  0.00           N  
ATOM    873 HH11 ARG    55      15.809 -24.006 -16.271  1.00  0.00           H  
ATOM    874 HH12 ARG    55      15.769 -22.771 -14.983  1.00  0.00           H  
ATOM    875  NH2 ARG    55      13.841 -21.622 -15.691  1.00  0.00           N  
ATOM    876 HH21 ARG    55      13.189 -20.976 -16.113  1.00  0.00           H  
ATOM    877 HH22 ARG    55      14.370 -21.354 -14.873  1.00  0.00           H  
ATOM    878  C   ARG    55       9.111 -22.577 -20.039  1.00  0.00           C  
ATOM    879  O   ARG    55       8.793 -23.377 -19.152  1.00  0.00           O  
ATOM    880  N   PRO    56       9.004 -22.872 -21.359  1.00  0.00           N  
ATOM    881  CD  PRO    56       8.902 -21.875 -22.409  1.00  0.00           C  
ATOM    882  HD2 PRO    56       9.884 -21.427 -22.562  1.00  0.00           H  
ATOM    883  HD3 PRO    56       8.161 -21.109 -22.182  1.00  0.00           H  
ATOM    884  CG  PRO    56       8.438 -22.513 -23.722  1.00  0.00           C  
ATOM    885  HG2 PRO    56       9.083 -22.326 -24.581  1.00  0.00           H  
ATOM    886  HG3 PRO    56       7.394 -22.260 -23.906  1.00  0.00           H  
ATOM    887  CB  PRO    56       8.493 -24.040 -23.357  1.00  0.00           C  
ATOM    888  HB2 PRO    56       9.253 -24.502 -23.987  1.00  0.00           H  
ATOM    889  HB3 PRO    56       7.570 -24.535 -23.660  1.00  0.00           H  
ATOM    890  CA  PRO    56       8.717 -24.164 -21.868  1.00  0.00           C  
ATOM    891  HA  PRO    56       7.753 -24.438 -21.440  1.00  0.00           H  
ATOM    892  C   PRO    56       9.798 -25.177 -21.625  1.00  0.00           C  
ATOM    893  O   PRO    56      10.940 -24.762 -21.663  1.00  0.00           O  
ATOM    894  N   PRO    57       9.580 -26.486 -21.633  1.00  0.00           N  
ATOM    895  CD  PRO    57       8.234 -27.149 -21.504  1.00  0.00           C  
ATOM    896  HD2 PRO    57       7.719 -27.186 -22.464  1.00  0.00           H  
ATOM    897  HD3 PRO    57       7.629 -26.532 -20.840  1.00  0.00           H  
ATOM    898  CG  PRO    57       8.378 -28.452 -20.778  1.00  0.00           C  
ATOM    899  HG2 PRO    57       7.647 -29.173 -21.144  1.00  0.00           H  
ATOM    900  HG3 PRO    57       8.509 -28.258 -19.713  1.00  0.00           H  
ATOM    901  CB  PRO    57       9.746 -28.795 -21.242  1.00  0.00           C  
ATOM    902  HB2 PRO    57       9.791 -29.275 -22.219  1.00  0.00           H  
ATOM    903  HB3 PRO    57      10.138 -29.425 -20.444  1.00  0.00           H  
ATOM    904  CA  PRO    57      10.514 -27.498 -21.276  1.00  0.00           C  
ATOM    905  HA  PRO    57      10.844 -27.310 -20.254  1.00  0.00           H  
ATOM    906  C   PRO    57      11.756 -27.631 -22.197  1.00  0.00           C  
ATOM    907  O   PRO    57      11.629 -27.505 -23.431  1.00  0.00           O  
ATOM    908  N   LEU    58      12.949 -27.777 -21.569  1.00  0.00           N  
ATOM    909  H   LEU    58      12.867 -28.196 -20.654  1.00  0.00           H  
ATOM    910  CA  LEU    58      14.272 -27.797 -22.181  1.00  0.00           C  
ATOM    911  HA  LEU    58      14.522 -26.826 -22.608  1.00  0.00           H  
ATOM    912  CB  LEU    58      15.280 -28.058 -21.036  1.00  0.00           C  
ATOM    913  HB2 LEU    58      15.132 -27.148 -20.454  1.00  0.00           H  
ATOM    914  HB3 LEU    58      14.957 -28.929 -20.466  1.00  0.00           H  
ATOM    915  CG  LEU    58      16.745 -28.200 -21.404  1.00  0.00           C  
ATOM    916  HG  LEU    58      16.730 -28.981 -22.165  1.00  0.00           H  
ATOM    917  CD1 LEU    58      17.341 -26.888 -21.903  1.00  0.00           C  
ATOM    918 HD11 LEU    58      16.609 -26.474 -22.596  1.00  0.00           H  
ATOM    919 HD12 LEU    58      17.548 -26.286 -21.018  1.00  0.00           H  
ATOM    920 HD13 LEU    58      18.344 -27.012 -22.312  1.00  0.00           H  
ATOM    921  CD2 LEU    58      17.626 -28.666 -20.163  1.00  0.00           C  
ATOM    922 HD21 LEU    58      17.355 -29.633 -19.739  1.00  0.00           H  
ATOM    923 HD22 LEU    58      18.581 -28.884 -20.640  1.00  0.00           H  
ATOM    924 HD23 LEU    58      17.618 -27.971 -19.323  1.00  0.00           H  
ATOM    925  C   LEU    58      14.314 -28.817 -23.335  1.00  0.00           C  
ATOM    926  O   LEU    58      14.766 -28.590 -24.514  1.00  0.00           O  
ATOM    927  N   GLU    59      13.842 -30.034 -22.969  1.00  0.00           N  
ATOM    928  H   GLU    59      13.547 -30.222 -22.022  1.00  0.00           H  
ATOM    929  CA  GLU    59      14.060 -31.147 -23.900  1.00  0.00           C  
ATOM    930  HA  GLU    59      15.106 -31.208 -24.202  1.00  0.00           H  
ATOM    931  CB  GLU    59      13.824 -32.515 -23.159  1.00  0.00           C  
ATOM    932  HB2 GLU    59      12.923 -32.561 -22.548  1.00  0.00           H  
ATOM    933  HB3 GLU    59      13.761 -33.278 -23.936  1.00  0.00           H  
ATOM    934  CG  GLU    59      15.116 -32.807 -22.238  1.00  0.00           C  
ATOM    935  HG2 GLU    59      15.368 -31.993 -21.558  1.00  0.00           H  
ATOM    936  HG3 GLU    59      14.911 -33.616 -21.537  1.00  0.00           H  
ATOM    937  CD  GLU    59      16.357 -33.143 -23.128  1.00  0.00           C  
ATOM    938  OE1 GLU    59      17.476 -32.691 -22.753  1.00  0.00           O  
ATOM    939  OE2 GLU    59      16.352 -33.791 -24.174  1.00  0.00           O  
ATOM    940  C   GLU    59      13.076 -30.883 -25.120  1.00  0.00           C  
ATOM    941  O   GLU    59      13.418 -31.265 -26.249  1.00  0.00           O  
ATOM    942  N   GLU    60      11.937 -30.180 -24.928  1.00  0.00           N  
ATOM    943  H   GLU    60      11.787 -29.771 -24.016  1.00  0.00           H  
ATOM    944  CA  GLU    60      10.867 -29.940 -25.939  1.00  0.00           C  
ATOM    945  HA  GLU    60      10.822 -30.838 -26.556  1.00  0.00           H  
ATOM    946  CB  GLU    60       9.516 -29.863 -25.280  1.00  0.00           C  
ATOM    947  HB2 GLU    60       9.559 -29.038 -24.569  1.00  0.00           H  
ATOM    948  HB3 GLU    60       8.714 -29.525 -25.935  1.00  0.00           H  
ATOM    949  CG  GLU    60       8.985 -31.129 -24.550  1.00  0.00           C  
ATOM    950  HG2 GLU    60       9.720 -31.423 -23.801  1.00  0.00           H  
ATOM    951  HG3 GLU    60       8.134 -30.926 -23.900  1.00  0.00           H  
ATOM    952  CD  GLU    60       8.701 -32.307 -25.467  1.00  0.00           C  
ATOM    953  OE1 GLU    60       8.469 -32.095 -26.660  1.00  0.00           O  
ATOM    954  OE2 GLU    60       8.750 -33.504 -25.089  1.00  0.00           O  
ATOM    955  C   GLU    60      11.247 -28.797 -26.908  1.00  0.00           C  
ATOM    956  O   GLU    60      10.949 -28.843 -28.088  1.00  0.00           O  
ATOM    957  N   ARG    61      11.990 -27.782 -26.380  1.00  0.00           N  
ATOM    958  H   ARG    61      11.943 -27.734 -25.372  1.00  0.00           H  
ATOM    959  CA  ARG    61      12.661 -26.795 -27.241  1.00  0.00           C  
ATOM    960  HA  ARG    61      12.020 -26.542 -28.087  1.00  0.00           H  
ATOM    961  CB  ARG    61      13.043 -25.486 -26.437  1.00  0.00           C  
ATOM    962  HB2 ARG    61      13.649 -25.682 -25.553  1.00  0.00           H  
ATOM    963  HB3 ARG    61      13.659 -24.891 -27.112  1.00  0.00           H  
ATOM    964  CG  ARG    61      11.804 -24.725 -25.931  1.00  0.00           C  
ATOM    965  HG2 ARG    61      11.401 -24.229 -26.814  1.00  0.00           H  
ATOM    966  HG3 ARG    61      11.154 -25.510 -25.542  1.00  0.00           H  
ATOM    967  CD  ARG    61      12.163 -23.538 -24.900  1.00  0.00           C  
ATOM    968  HD2 ARG    61      13.000 -23.002 -25.346  1.00  0.00           H  
ATOM    969  HD3 ARG    61      11.289 -22.886 -24.909  1.00  0.00           H  
ATOM    970  NE  ARG    61      12.582 -23.954 -23.560  1.00  0.00           N  
ATOM    971  HE  ARG    61      11.978 -24.587 -23.054  1.00  0.00           H  
ATOM    972  CZ  ARG    61      13.443 -23.430 -22.772  1.00  0.00           C  
ATOM    973  NH1 ARG    61      14.068 -22.374 -23.157  1.00  0.00           N  
ATOM    974 HH11 ARG    61      13.907 -21.844 -24.001  1.00  0.00           H  
ATOM    975 HH12 ARG    61      14.903 -22.122 -22.648  1.00  0.00           H  
ATOM    976  NH2 ARG    61      13.788 -23.870 -21.633  1.00  0.00           N  
ATOM    977 HH21 ARG    61      13.301 -24.669 -21.254  1.00  0.00           H  
ATOM    978 HH22 ARG    61      14.681 -23.592 -21.253  1.00  0.00           H  
ATOM    979  C   ARG    61      13.923 -27.358 -27.898  1.00  0.00           C  
ATOM    980  O   ARG    61      14.093 -27.131 -29.069  1.00  0.00           O  
ATOM    981  N   ARG    62      14.772 -28.168 -27.283  1.00  0.00           N  
ATOM    982  H   ARG    62      14.640 -28.296 -26.290  1.00  0.00           H  
ATOM    983  CA  ARG    62      15.725 -29.024 -27.959  1.00  0.00           C  
ATOM    984  HA  ARG    62      16.383 -28.287 -28.418  1.00  0.00           H  
ATOM    985  CB  ARG    62      16.536 -29.779 -27.000  1.00  0.00           C  
ATOM    986  HB2 ARG    62      15.907 -30.282 -26.265  1.00  0.00           H  
ATOM    987  HB3 ARG    62      16.987 -30.547 -27.630  1.00  0.00           H  
ATOM    988  CG  ARG    62      17.585 -29.019 -26.160  1.00  0.00           C  
ATOM    989  HG2 ARG    62      18.273 -28.488 -26.818  1.00  0.00           H  
ATOM    990  HG3 ARG    62      17.071 -28.242 -25.595  1.00  0.00           H  
ATOM    991  CD  ARG    62      18.300 -30.067 -25.268  1.00  0.00           C  
ATOM    992  HD2 ARG    62      17.606 -30.481 -24.537  1.00  0.00           H  
ATOM    993  HD3 ARG    62      18.610 -30.879 -25.926  1.00  0.00           H  
ATOM    994  NE  ARG    62      19.494 -29.545 -24.593  1.00  0.00           N  
ATOM    995  HE  ARG    62      19.957 -28.749 -25.009  1.00  0.00           H  
ATOM    996  CZ  ARG    62      19.858 -29.760 -23.326  1.00  0.00           C  
ATOM    997  NH1 ARG    62      20.827 -29.023 -22.888  1.00  0.00           N  
ATOM    998 HH11 ARG    62      21.125 -28.334 -23.563  1.00  0.00           H  
ATOM    999 HH12 ARG    62      21.189 -29.104 -21.949  1.00  0.00           H  
ATOM   1000  NH2 ARG    62      19.328 -30.671 -22.561  1.00  0.00           N  
ATOM   1001 HH21 ARG    62      18.795 -31.424 -22.973  1.00  0.00           H  
ATOM   1002 HH22 ARG    62      19.717 -30.805 -21.639  1.00  0.00           H  
ATOM   1003  C   ARG    62      15.230 -29.985 -29.047  1.00  0.00           C  
ATOM   1004  O   ARG    62      15.829 -30.082 -30.139  1.00  0.00           O  
ATOM   1005  N   ALA    63      14.092 -30.614 -28.762  1.00  0.00           N  
ATOM   1006  H   ALA    63      13.782 -30.715 -27.806  1.00  0.00           H  
ATOM   1007  CA  ALA    63      13.466 -31.317 -29.896  1.00  0.00           C  
ATOM   1008  HA  ALA    63      14.306 -31.838 -30.355  1.00  0.00           H  
ATOM   1009  CB  ALA    63      12.411 -32.370 -29.438  1.00  0.00           C  
ATOM   1010  HB1 ALA    63      11.978 -32.891 -30.292  1.00  0.00           H  
ATOM   1011  HB2 ALA    63      12.969 -33.047 -28.792  1.00  0.00           H  
ATOM   1012  HB3 ALA    63      11.590 -32.020 -28.811  1.00  0.00           H  
ATOM   1013  C   ALA    63      12.989 -30.411 -31.048  1.00  0.00           C  
ATOM   1014  O   ALA    63      13.120 -30.807 -32.251  1.00  0.00           O  
ATOM   1015  N   MET    64      12.450 -29.221 -30.694  1.00  0.00           N  
ATOM   1016  H   MET    64      12.398 -28.866 -29.750  1.00  0.00           H  
ATOM   1017  CA  MET    64      11.981 -28.218 -31.697  1.00  0.00           C  
ATOM   1018  HA  MET    64      11.313 -28.712 -32.402  1.00  0.00           H  
ATOM   1019  CB  MET    64      11.229 -27.161 -30.976  1.00  0.00           C  
ATOM   1020  HB2 MET    64      10.396 -27.633 -30.454  1.00  0.00           H  
ATOM   1021  HB3 MET    64      11.865 -26.639 -30.262  1.00  0.00           H  
ATOM   1022  CG  MET    64      10.541 -26.196 -31.988  1.00  0.00           C  
ATOM   1023  HG2 MET    64      11.229 -25.741 -32.700  1.00  0.00           H  
ATOM   1024  HG3 MET    64       9.949 -26.788 -32.686  1.00  0.00           H  
ATOM   1025  SD  MET    64       9.513 -24.892 -31.382  1.00  0.00           S  
ATOM   1026  CE  MET    64      10.848 -23.648 -30.866  1.00  0.00           C  
ATOM   1027  HE1 MET    64      10.383 -22.857 -30.276  1.00  0.00           H  
ATOM   1028  HE2 MET    64      11.556 -24.174 -30.225  1.00  0.00           H  
ATOM   1029  HE3 MET    64      11.434 -23.318 -31.724  1.00  0.00           H  
ATOM   1030  C   MET    64      13.169 -27.708 -32.566  1.00  0.00           C  
ATOM   1031  O   MET    64      13.092 -27.481 -33.774  1.00  0.00           O  
ATOM   1032  N   HIE    65      14.371 -27.602 -31.927  1.00  0.00           N  
ATOM   1033  H   HIE    65      14.351 -27.822 -30.941  1.00  0.00           H  
ATOM   1034  CA  HIE    65      15.602 -27.278 -32.665  1.00  0.00           C  
ATOM   1035  HA  HIE    65      15.357 -26.373 -33.220  1.00  0.00           H  
ATOM   1036  CB  HIE    65      16.782 -27.056 -31.610  1.00  0.00           C  
ATOM   1037  HB2 HIE    65      16.425 -26.288 -30.925  1.00  0.00           H  
ATOM   1038  HB3 HIE    65      16.875 -28.020 -31.109  1.00  0.00           H  
ATOM   1039  CG  HIE    65      18.133 -26.580 -32.066  1.00  0.00           C  
ATOM   1040  ND1 HIE    65      19.284 -26.934 -31.424  1.00  0.00           N  
ATOM   1041  CE1 HIE    65      20.273 -26.404 -32.150  1.00  0.00           C  
ATOM   1042  HE1 HIE    65      21.312 -26.641 -31.975  1.00  0.00           H  
ATOM   1043  NE2 HIE    65      19.782 -25.674 -33.173  1.00  0.00           N  
ATOM   1044  HE2 HIE    65      20.344 -25.247 -33.895  1.00  0.00           H  
ATOM   1045  CD2 HIE    65      18.418 -25.821 -33.185  1.00  0.00           C  
ATOM   1046  HD2 HIE    65      17.758 -25.477 -33.968  1.00  0.00           H  
ATOM   1047  C   HIE    65      16.102 -28.346 -33.656  1.00  0.00           C  
ATOM   1048  O   HIE    65      16.603 -27.935 -34.664  1.00  0.00           O  
ATOM   1049  N   ASP    66      15.737 -29.604 -33.436  1.00  0.00           N  
ATOM   1050  H   ASP    66      15.307 -29.822 -32.549  1.00  0.00           H  
ATOM   1051  CA  ASP    66      16.055 -30.722 -34.370  1.00  0.00           C  
ATOM   1052  HA  ASP    66      17.097 -30.583 -34.657  1.00  0.00           H  
ATOM   1053  CB  ASP    66      15.753 -32.099 -33.783  1.00  0.00           C  
ATOM   1054  HB2 ASP    66      14.675 -32.175 -33.644  1.00  0.00           H  
ATOM   1055  HB3 ASP    66      15.989 -32.892 -34.492  1.00  0.00           H  
ATOM   1056  CG  ASP    66      16.580 -32.495 -32.603  1.00  0.00           C  
ATOM   1057  OD1 ASP    66      17.696 -32.015 -32.394  1.00  0.00           O  
ATOM   1058  OD2 ASP    66      16.159 -33.343 -31.753  1.00  0.00           O  
ATOM   1059  C   ASP    66      15.276 -30.512 -35.732  1.00  0.00           C  
ATOM   1060  O   ASP    66      15.522 -31.302 -36.705  1.00  0.00           O  
ATOM   1061  N   ILE    67      14.328 -29.563 -35.916  1.00  0.00           N  
ATOM   1062  H   ILE    67      13.873 -29.101 -35.141  1.00  0.00           H  
ATOM   1063  CA  ILE    67      13.740 -29.209 -37.205  1.00  0.00           C  
ATOM   1064  HA  ILE    67      13.910 -30.125 -37.771  1.00  0.00           H  
ATOM   1065  CB  ILE    67      12.263 -28.928 -36.946  1.00  0.00           C  
ATOM   1066  HB  ILE    67      12.177 -28.065 -36.286  1.00  0.00           H  
ATOM   1067  CG2 ILE    67      11.527 -28.625 -38.248  1.00  0.00           C  
ATOM   1068 HG21 ILE    67      10.438 -28.616 -38.212  1.00  0.00           H  
ATOM   1069 HG22 ILE    67      11.928 -27.698 -38.659  1.00  0.00           H  
ATOM   1070 HG23 ILE    67      11.805 -29.398 -38.964  1.00  0.00           H  
ATOM   1071  CG1 ILE    67      11.640 -30.197 -36.446  1.00  0.00           C  
ATOM   1072 HG12 ILE    67      11.590 -30.968 -37.215  1.00  0.00           H  
ATOM   1073 HG13 ILE    67      12.175 -30.492 -35.544  1.00  0.00           H  
ATOM   1074  CD1 ILE    67      10.206 -30.024 -35.858  1.00  0.00           C  
ATOM   1075 HD11 ILE    67      10.151 -29.009 -35.464  1.00  0.00           H  
ATOM   1076 HD12 ILE    67       9.490 -30.113 -36.676  1.00  0.00           H  
ATOM   1077 HD13 ILE    67      10.041 -30.742 -35.055  1.00  0.00           H  
ATOM   1078  C   ILE    67      14.485 -28.005 -37.813  1.00  0.00           C  
ATOM   1079  O   ILE    67      14.527 -27.856 -39.059  1.00  0.00           O  
ATOM   1080  N   ILE    68      15.103 -27.178 -36.980  1.00  0.00           N  
ATOM   1081  H   ILE    68      15.004 -27.220 -35.975  1.00  0.00           H  
ATOM   1082  CA  ILE    68      15.982 -26.017 -37.440  1.00  0.00           C  
ATOM   1083  HA  ILE    68      15.622 -25.518 -38.339  1.00  0.00           H  
ATOM   1084  CB  ILE    68      16.059 -25.025 -36.233  1.00  0.00           C  
ATOM   1085  HB  ILE    68      16.234 -25.621 -35.338  1.00  0.00           H  
ATOM   1086  CG2 ILE    68      17.337 -24.176 -36.318  1.00  0.00           C  
ATOM   1087 HG21 ILE    68      18.232 -24.752 -36.085  1.00  0.00           H  
ATOM   1088 HG22 ILE    68      17.337 -23.728 -37.311  1.00  0.00           H  
ATOM   1089 HG23 ILE    68      17.357 -23.316 -35.648  1.00  0.00           H  
ATOM   1090  CG1 ILE    68      14.825 -24.196 -36.000  1.00  0.00           C  
ATOM   1091 HG12 ILE    68      14.702 -23.650 -36.935  1.00  0.00           H  
ATOM   1092 HG13 ILE    68      13.962 -24.862 -36.033  1.00  0.00           H  
ATOM   1093  CD1 ILE    68      14.645 -23.397 -34.741  1.00  0.00           C  
ATOM   1094 HD11 ILE    68      14.792 -23.964 -33.822  1.00  0.00           H  
ATOM   1095 HD12 ILE    68      15.232 -22.482 -34.665  1.00  0.00           H  
ATOM   1096 HD13 ILE    68      13.638 -22.983 -34.691  1.00  0.00           H  
ATOM   1097  C   ILE    68      17.351 -26.497 -37.944  1.00  0.00           C  
ATOM   1098  O   ILE    68      17.776 -26.128 -39.001  1.00  0.00           O  
ATOM   1099  N   ALA    69      17.895 -27.486 -37.196  1.00  0.00           N  
ATOM   1100  H   ALA    69      17.407 -27.825 -36.379  1.00  0.00           H  
ATOM   1101  CA  ALA    69      19.115 -28.200 -37.458  1.00  0.00           C  
ATOM   1102  HA  ALA    69      19.806 -27.515 -37.951  1.00  0.00           H  
ATOM   1103  CB  ALA    69      19.756 -28.618 -36.105  1.00  0.00           C  
ATOM   1104  HB1 ALA    69      19.042 -29.220 -35.544  1.00  0.00           H  
ATOM   1105  HB2 ALA    69      20.680 -29.183 -36.230  1.00  0.00           H  
ATOM   1106  HB3 ALA    69      19.966 -27.712 -35.535  1.00  0.00           H  
ATOM   1107  C   ALA    69      18.988 -29.298 -38.547  1.00  0.00           C  
ATOM   1108  O   ALA    69      19.439 -30.407 -38.324  1.00  0.00           O  
ATOM   1109  N   SER    70      18.245 -29.082 -39.649  1.00  0.00           N  
ATOM   1110  H   SER    70      17.994 -28.144 -39.929  1.00  0.00           H  
ATOM   1111  CA  SER    70      17.969 -30.178 -40.531  1.00  0.00           C  
ATOM   1112  HA  SER    70      18.664 -30.993 -40.332  1.00  0.00           H  
ATOM   1113  CB  SER    70      16.576 -30.633 -40.299  1.00  0.00           C  
ATOM   1114  HB2 SER    70      16.420 -30.926 -39.260  1.00  0.00           H  
ATOM   1115  HB3 SER    70      15.936 -29.792 -40.567  1.00  0.00           H  
ATOM   1116  OG  SER    70      16.321 -31.729 -41.055  1.00  0.00           O  
ATOM   1117  HG  SER    70      15.365 -31.805 -41.002  1.00  0.00           H  
ATOM   1118  C   SER    70      18.172 -29.893 -42.024  1.00  0.00           C  
ATOM   1119  O   SER    70      17.706 -28.832 -42.466  1.00  0.00           O  
ATOM   1120  N   ASP    71      18.531 -30.902 -42.814  1.00  0.00           N  
ATOM   1121  H   ASP    71      18.780 -31.768 -42.357  1.00  0.00           H  
ATOM   1122  CA  ASP    71      18.641 -30.848 -44.290  1.00  0.00           C  
ATOM   1123  HA  ASP    71      19.137 -29.926 -44.595  1.00  0.00           H  
ATOM   1124  CB  ASP    71      19.615 -32.005 -44.735  1.00  0.00           C  
ATOM   1125  HB2 ASP    71      20.019 -31.844 -45.735  1.00  0.00           H  
ATOM   1126  HB3 ASP    71      20.358 -32.117 -43.945  1.00  0.00           H  
ATOM   1127  CG  ASP    71      18.763 -33.358 -44.763  1.00  0.00           C  
ATOM   1128  OD1 ASP    71      18.130 -33.707 -43.678  1.00  0.00           O  
ATOM   1129  OD2 ASP    71      18.753 -33.991 -45.837  1.00  0.00           O  
ATOM   1130  C   ASP    71      17.359 -30.812 -45.102  1.00  0.00           C  
ATOM   1131  O   ASP    71      17.307 -30.761 -46.308  1.00  0.00           O  
ATOM   1132  N   THR    72      16.249 -30.854 -44.395  1.00  0.00           N  
ATOM   1133  H   THR    72      16.402 -30.924 -43.399  1.00  0.00           H  
ATOM   1134  CA  THR    72      14.843 -31.182 -44.826  1.00  0.00           C  
ATOM   1135  HA  THR    72      14.562 -30.769 -45.794  1.00  0.00           H  
ATOM   1136  CB  THR    72      14.649 -32.756 -44.924  1.00  0.00           C  
ATOM   1137  HB  THR    72      14.978 -33.161 -43.967  1.00  0.00           H  
ATOM   1138  CG2 THR    72      13.291 -33.401 -45.257  1.00  0.00           C  
ATOM   1139 HG21 THR    72      13.412 -34.467 -45.062  1.00  0.00           H  
ATOM   1140 HG22 THR    72      12.579 -33.089 -44.493  1.00  0.00           H  
ATOM   1141 HG23 THR    72      12.910 -33.096 -46.231  1.00  0.00           H  
ATOM   1142  OG1 THR    72      15.509 -33.434 -45.849  1.00  0.00           O  
ATOM   1143  HG1 THR    72      15.355 -33.142 -46.750  1.00  0.00           H  
ATOM   1144  C   THR    72      13.830 -30.622 -43.824  1.00  0.00           C  
ATOM   1145  O   THR    72      14.001 -30.814 -42.622  1.00  0.00           O  
ATOM   1146  N   PHE    73      12.751 -29.985 -44.261  1.00  0.00           N  
ATOM   1147  H   PHE    73      12.743 -29.693 -45.228  1.00  0.00           H  
ATOM   1148  CA  PHE    73      11.719 -29.398 -43.395  1.00  0.00           C  
ATOM   1149  HA  PHE    73      12.063 -29.170 -42.386  1.00  0.00           H  
ATOM   1150  CB  PHE    73      11.240 -28.040 -43.873  1.00  0.00           C  
ATOM   1151  HB2 PHE    73      12.178 -27.521 -44.069  1.00  0.00           H  
ATOM   1152  HB3 PHE    73      10.706 -28.110 -44.821  1.00  0.00           H  
ATOM   1153  CG  PHE    73      10.415 -27.081 -42.904  1.00  0.00           C  
ATOM   1154  CD1 PHE    73      10.976 -26.423 -41.721  1.00  0.00           C  
ATOM   1155  HD1 PHE    73      11.967 -26.712 -41.404  1.00  0.00           H  
ATOM   1156  CE1 PHE    73      10.261 -25.614 -40.841  1.00  0.00           C  
ATOM   1157  HE1 PHE    73      10.565 -25.288 -39.857  1.00  0.00           H  
ATOM   1158  CZ  PHE    73       8.896 -25.370 -41.077  1.00  0.00           C  
ATOM   1159  HZ  PHE    73       8.270 -24.922 -40.319  1.00  0.00           H  
ATOM   1160  CE2 PHE    73       8.352 -25.974 -42.201  1.00  0.00           C  
ATOM   1161  HE2 PHE    73       7.290 -25.866 -42.364  1.00  0.00           H  
ATOM   1162  CD2 PHE    73       9.118 -26.707 -43.139  1.00  0.00           C  
ATOM   1163  HD2 PHE    73       8.567 -27.234 -43.904  1.00  0.00           H  
ATOM   1164  C   PHE    73      10.434 -30.280 -43.421  1.00  0.00           C  
ATOM   1165  O   PHE    73      10.149 -30.901 -44.441  1.00  0.00           O  
ATOM   1166  N   ASP    74       9.571 -30.178 -42.367  1.00  0.00           N  
ATOM   1167  H   ASP    74       9.755 -29.466 -41.674  1.00  0.00           H  
ATOM   1168  CA  ASP    74       8.404 -30.964 -42.252  1.00  0.00           C  
ATOM   1169  HA  ASP    74       8.107 -31.132 -43.287  1.00  0.00           H  
ATOM   1170  CB  ASP    74       8.922 -32.323 -41.554  1.00  0.00           C  
ATOM   1171  HB2 ASP    74       9.818 -32.685 -42.058  1.00  0.00           H  
ATOM   1172  HB3 ASP    74       9.306 -32.130 -40.552  1.00  0.00           H  
ATOM   1173  CG  ASP    74       7.857 -33.360 -41.305  1.00  0.00           C  
ATOM   1174  OD1 ASP    74       6.689 -32.969 -41.660  1.00  0.00           O  
ATOM   1175  OD2 ASP    74       8.221 -34.502 -40.885  1.00  0.00           O  
ATOM   1176  C   ASP    74       7.329 -30.156 -41.555  1.00  0.00           C  
ATOM   1177  O   ASP    74       7.299 -29.982 -40.376  1.00  0.00           O  
ATOM   1178  N   LYS    75       6.335 -29.654 -42.326  1.00  0.00           N  
ATOM   1179  H   LYS    75       6.384 -29.849 -43.316  1.00  0.00           H  
ATOM   1180  CA  LYS    75       5.409 -28.626 -41.884  1.00  0.00           C  
ATOM   1181  HA  LYS    75       5.879 -27.732 -41.473  1.00  0.00           H  
ATOM   1182  CB  LYS    75       4.702 -28.044 -43.134  1.00  0.00           C  
ATOM   1183  HB2 LYS    75       5.509 -27.859 -43.843  1.00  0.00           H  
ATOM   1184  HB3 LYS    75       4.159 -28.863 -43.606  1.00  0.00           H  
ATOM   1185  CG  LYS    75       3.736 -26.868 -42.917  1.00  0.00           C  
ATOM   1186  HG2 LYS    75       2.927 -27.329 -42.351  1.00  0.00           H  
ATOM   1187  HG3 LYS    75       4.176 -26.050 -42.347  1.00  0.00           H  
ATOM   1188  CD  LYS    75       2.977 -26.271 -44.144  1.00  0.00           C  
ATOM   1189  HD2 LYS    75       3.759 -25.616 -44.529  1.00  0.00           H  
ATOM   1190  HD3 LYS    75       2.736 -27.021 -44.897  1.00  0.00           H  
ATOM   1191  CE  LYS    75       1.734 -25.376 -43.908  1.00  0.00           C  
ATOM   1192  HE2 LYS    75       2.059 -24.617 -43.198  1.00  0.00           H  
ATOM   1193  HE3 LYS    75       1.287 -24.886 -44.773  1.00  0.00           H  
ATOM   1194  NZ  LYS    75       0.686 -26.246 -43.213  1.00  0.00           N  
ATOM   1195  HZ1 LYS    75       0.978 -26.702 -42.361  1.00  0.00           H  
ATOM   1196  HZ2 LYS    75      -0.107 -25.679 -42.952  1.00  0.00           H  
ATOM   1197  HZ3 LYS    75       0.382 -27.011 -43.799  1.00  0.00           H  
ATOM   1198  C   LYS    75       4.442 -29.214 -40.807  1.00  0.00           C  
ATOM   1199  O   LYS    75       4.161 -28.511 -39.806  1.00  0.00           O  
ATOM   1200  N   ALA    76       3.945 -30.387 -41.050  1.00  0.00           N  
ATOM   1201  H   ALA    76       4.129 -30.896 -41.903  1.00  0.00           H  
ATOM   1202  CA  ALA    76       3.072 -31.010 -40.010  1.00  0.00           C  
ATOM   1203  HA  ALA    76       2.335 -30.256 -39.735  1.00  0.00           H  
ATOM   1204  CB  ALA    76       2.337 -32.211 -40.608  1.00  0.00           C  
ATOM   1205  HB1 ALA    76       1.632 -31.799 -41.330  1.00  0.00           H  
ATOM   1206  HB2 ALA    76       3.072 -32.809 -41.146  1.00  0.00           H  
ATOM   1207  HB3 ALA    76       1.724 -32.717 -39.862  1.00  0.00           H  
ATOM   1208  C   ALA    76       3.790 -31.470 -38.744  1.00  0.00           C  
ATOM   1209  O   ALA    76       3.220 -31.454 -37.657  1.00  0.00           O  
ATOM   1210  N   LYS    77       5.009 -31.928 -38.823  1.00  0.00           N  
ATOM   1211  H   LYS    77       5.481 -31.962 -39.716  1.00  0.00           H  
ATOM   1212  CA  LYS    77       5.849 -32.261 -37.644  1.00  0.00           C  
ATOM   1213  HA  LYS    77       5.518 -33.112 -37.049  1.00  0.00           H  
ATOM   1214  CB  LYS    77       7.003 -33.007 -38.209  1.00  0.00           C  
ATOM   1215  HB2 LYS    77       6.686 -33.881 -38.779  1.00  0.00           H  
ATOM   1216  HB3 LYS    77       7.681 -32.390 -38.798  1.00  0.00           H  
ATOM   1217  CG  LYS    77       7.807 -33.582 -37.044  1.00  0.00           C  
ATOM   1218  HG2 LYS    77       7.852 -32.781 -36.306  1.00  0.00           H  
ATOM   1219  HG3 LYS    77       7.326 -34.452 -36.597  1.00  0.00           H  
ATOM   1220  CD  LYS    77       9.196 -33.942 -37.518  1.00  0.00           C  
ATOM   1221  HD2 LYS    77       9.050 -34.747 -38.239  1.00  0.00           H  
ATOM   1222  HD3 LYS    77       9.655 -33.119 -38.064  1.00  0.00           H  
ATOM   1223  CE  LYS    77      10.149 -34.429 -36.491  1.00  0.00           C  
ATOM   1224  HE2 LYS    77      10.822 -33.648 -36.137  1.00  0.00           H  
ATOM   1225  HE3 LYS    77       9.684 -34.824 -35.588  1.00  0.00           H  
ATOM   1226  NZ  LYS    77      10.952 -35.544 -37.067  1.00  0.00           N  
ATOM   1227  HZ1 LYS    77      11.817 -35.595 -36.548  1.00  0.00           H  
ATOM   1228  HZ2 LYS    77      10.580 -36.472 -36.921  1.00  0.00           H  
ATOM   1229  HZ3 LYS    77      11.281 -35.317 -37.994  1.00  0.00           H  
ATOM   1230  C   LYS    77       6.254 -31.014 -36.839  1.00  0.00           C  
ATOM   1231  O   LYS    77       6.119 -30.977 -35.617  1.00  0.00           O  
ATOM   1232  N   ALA    78       6.508 -29.909 -37.518  1.00  0.00           N  
ATOM   1233  H   ALA    78       6.472 -30.001 -38.523  1.00  0.00           H  
ATOM   1234  CA  ALA    78       6.821 -28.652 -36.961  1.00  0.00           C  
ATOM   1235  HA  ALA    78       7.564 -28.721 -36.167  1.00  0.00           H  
ATOM   1236  CB  ALA    78       7.342 -27.760 -38.118  1.00  0.00           C  
ATOM   1237  HB1 ALA    78       7.539 -26.751 -37.756  1.00  0.00           H  
ATOM   1238  HB2 ALA    78       8.303 -28.187 -38.406  1.00  0.00           H  
ATOM   1239  HB3 ALA    78       6.714 -27.674 -39.005  1.00  0.00           H  
ATOM   1240  C   ALA    78       5.650 -27.973 -36.337  1.00  0.00           C  
ATOM   1241  O   ALA    78       5.922 -27.298 -35.340  1.00  0.00           O  
ATOM   1242  N   GLU    79       4.414 -28.141 -36.828  1.00  0.00           N  
ATOM   1243  H   GLU    79       4.355 -28.671 -37.686  1.00  0.00           H  
ATOM   1244  CA  GLU    79       3.196 -27.663 -36.205  1.00  0.00           C  
ATOM   1245  HA  GLU    79       3.251 -26.624 -35.880  1.00  0.00           H  
ATOM   1246  CB  GLU    79       2.000 -27.760 -37.202  1.00  0.00           C  
ATOM   1247  HB2 GLU    79       2.316 -27.422 -38.190  1.00  0.00           H  
ATOM   1248  HB3 GLU    79       1.845 -28.813 -37.435  1.00  0.00           H  
ATOM   1249  CG  GLU    79       0.688 -27.131 -36.628  1.00  0.00           C  
ATOM   1250  HG2 GLU    79       0.658 -27.118 -35.539  1.00  0.00           H  
ATOM   1251  HG3 GLU    79       0.765 -26.068 -36.856  1.00  0.00           H  
ATOM   1252  CD  GLU    79      -0.643 -27.718 -37.150  1.00  0.00           C  
ATOM   1253  OE1 GLU    79      -1.664 -27.098 -36.952  1.00  0.00           O  
ATOM   1254  OE2 GLU    79      -0.633 -28.815 -37.670  1.00  0.00           O  
ATOM   1255  C   GLU    79       3.018 -28.470 -34.948  1.00  0.00           C  
ATOM   1256  O   GLU    79       2.886 -27.932 -33.873  1.00  0.00           O  
ATOM   1257  N   ALA    80       3.013 -29.818 -35.033  1.00  0.00           N  
ATOM   1258  H   ALA    80       3.113 -30.248 -35.941  1.00  0.00           H  
ATOM   1259  CA  ALA    80       2.768 -30.629 -33.860  1.00  0.00           C  
ATOM   1260  HA  ALA    80       1.747 -30.498 -33.502  1.00  0.00           H  
ATOM   1261  CB  ALA    80       2.806 -32.159 -34.299  1.00  0.00           C  
ATOM   1262  HB1 ALA    80       2.424 -32.786 -33.494  1.00  0.00           H  
ATOM   1263  HB2 ALA    80       2.128 -32.350 -35.132  1.00  0.00           H  
ATOM   1264  HB3 ALA    80       3.771 -32.448 -34.715  1.00  0.00           H  
ATOM   1265  C   ALA    80       3.761 -30.423 -32.711  1.00  0.00           C  
ATOM   1266  O   ALA    80       3.407 -30.489 -31.546  1.00  0.00           O  
ATOM   1267  N   GLN    81       5.014 -29.984 -33.019  1.00  0.00           N  
ATOM   1268  H   GLN    81       5.130 -29.885 -34.017  1.00  0.00           H  
ATOM   1269  CA  GLN    81       5.936 -29.592 -31.979  1.00  0.00           C  
ATOM   1270  HA  GLN    81       5.878 -30.430 -31.285  1.00  0.00           H  
ATOM   1271  CB  GLN    81       7.412 -29.620 -32.458  1.00  0.00           C  
ATOM   1272  HB2 GLN    81       7.651 -30.513 -33.036  1.00  0.00           H  
ATOM   1273  HB3 GLN    81       7.587 -28.740 -33.076  1.00  0.00           H  
ATOM   1274  CG  GLN    81       8.414 -29.622 -31.342  1.00  0.00           C  
ATOM   1275  HG2 GLN    81       9.423 -29.550 -31.747  1.00  0.00           H  
ATOM   1276  HG3 GLN    81       8.209 -28.671 -30.850  1.00  0.00           H  
ATOM   1277  CD  GLN    81       8.295 -30.714 -30.300  1.00  0.00           C  
ATOM   1278  OE1 GLN    81       7.830 -31.831 -30.525  1.00  0.00           O  
ATOM   1279  NE2 GLN    81       8.788 -30.419 -29.159  1.00  0.00           N  
ATOM   1280 HE21 GLN    81       8.628 -31.073 -28.406  1.00  0.00           H  
ATOM   1281 HE22 GLN    81       9.378 -29.601 -29.116  1.00  0.00           H  
ATOM   1282  C   GLN    81       5.547 -28.374 -31.214  1.00  0.00           C  
ATOM   1283  O   GLN    81       5.654 -28.384 -30.026  1.00  0.00           O  
ATOM   1284  N   ILE    82       4.884 -27.422 -31.889  1.00  0.00           N  
ATOM   1285  H   ILE    82       4.711 -27.624 -32.863  1.00  0.00           H  
ATOM   1286  CA  ILE    82       4.269 -26.203 -31.275  1.00  0.00           C  
ATOM   1287  HA  ILE    82       4.961 -25.729 -30.579  1.00  0.00           H  
ATOM   1288  CB  ILE    82       4.035 -25.130 -32.356  1.00  0.00           C  
ATOM   1289  HB  ILE    82       3.436 -25.584 -33.145  1.00  0.00           H  
ATOM   1290  CG2 ILE    82       3.254 -23.948 -31.806  1.00  0.00           C  
ATOM   1291 HG21 ILE    82       3.878 -23.573 -30.995  1.00  0.00           H  
ATOM   1292 HG22 ILE    82       3.224 -23.191 -32.590  1.00  0.00           H  
ATOM   1293 HG23 ILE    82       2.305 -24.252 -31.364  1.00  0.00           H  
ATOM   1294  CG1 ILE    82       5.391 -24.739 -32.945  1.00  0.00           C  
ATOM   1295 HG12 ILE    82       6.018 -24.122 -32.301  1.00  0.00           H  
ATOM   1296 HG13 ILE    82       6.087 -25.541 -33.190  1.00  0.00           H  
ATOM   1297  CD1 ILE    82       5.300 -24.109 -34.341  1.00  0.00           C  
ATOM   1298 HD11 ILE    82       6.194 -23.653 -34.766  1.00  0.00           H  
ATOM   1299 HD12 ILE    82       5.047 -24.907 -35.039  1.00  0.00           H  
ATOM   1300 HD13 ILE    82       4.519 -23.353 -34.429  1.00  0.00           H  
ATOM   1301  C   ILE    82       3.022 -26.452 -30.420  1.00  0.00           C  
ATOM   1302  O   ILE    82       2.731 -25.773 -29.438  1.00  0.00           O  
ATOM   1303  N   ALA    83       2.266 -27.448 -30.865  1.00  0.00           N  
ATOM   1304  H   ALA    83       2.367 -27.736 -31.827  1.00  0.00           H  
ATOM   1305  CA  ALA    83       1.168 -28.025 -30.101  1.00  0.00           C  
ATOM   1306  HA  ALA    83       0.461 -27.252 -29.800  1.00  0.00           H  
ATOM   1307  CB  ALA    83       0.472 -29.047 -31.054  1.00  0.00           C  
ATOM   1308  HB1 ALA    83       0.990 -30.003 -30.972  1.00  0.00           H  
ATOM   1309  HB2 ALA    83      -0.519 -29.113 -30.604  1.00  0.00           H  
ATOM   1310  HB3 ALA    83       0.438 -28.672 -32.077  1.00  0.00           H  
ATOM   1311  C   ALA    83       1.655 -28.665 -28.703  1.00  0.00           C  
ATOM   1312  O   ALA    83       1.104 -28.392 -27.624  1.00  0.00           O  
ATOM   1313  N   LYS    84       2.936 -29.038 -28.626  1.00  0.00           N  
ATOM   1314  H   LYS    84       3.362 -29.190 -29.530  1.00  0.00           H  
ATOM   1315  CA  LYS    84       3.525 -29.516 -27.340  1.00  0.00           C  
ATOM   1316  HA  LYS    84       2.707 -29.907 -26.735  1.00  0.00           H  
ATOM   1317  CB  LYS    84       4.618 -30.527 -27.575  1.00  0.00           C  
ATOM   1318  HB2 LYS    84       5.505 -30.120 -28.060  1.00  0.00           H  
ATOM   1319  HB3 LYS    84       5.045 -30.837 -26.621  1.00  0.00           H  
ATOM   1320  CG  LYS    84       4.231 -31.807 -28.383  1.00  0.00           C  
ATOM   1321  HG2 LYS    84       4.441 -31.549 -29.421  1.00  0.00           H  
ATOM   1322  HG3 LYS    84       4.985 -32.558 -28.145  1.00  0.00           H  
ATOM   1323  CD  LYS    84       2.825 -32.286 -28.320  1.00  0.00           C  
ATOM   1324  HD2 LYS    84       2.593 -32.534 -27.284  1.00  0.00           H  
ATOM   1325  HD3 LYS    84       2.114 -31.487 -28.530  1.00  0.00           H  
ATOM   1326  CE  LYS    84       2.502 -33.510 -29.153  1.00  0.00           C  
ATOM   1327  HE2 LYS    84       3.265 -34.240 -28.882  1.00  0.00           H  
ATOM   1328  HE3 LYS    84       1.511 -33.869 -28.875  1.00  0.00           H  
ATOM   1329  NZ  LYS    84       2.612 -33.292 -30.635  1.00  0.00           N  
ATOM   1330  HZ1 LYS    84       2.903 -34.158 -31.064  1.00  0.00           H  
ATOM   1331  HZ2 LYS    84       1.755 -33.026 -31.100  1.00  0.00           H  
ATOM   1332  HZ3 LYS    84       3.254 -32.539 -30.839  1.00  0.00           H  
ATOM   1333  C   LYS    84       4.041 -28.358 -26.459  1.00  0.00           C  
ATOM   1334  O   LYS    84       4.543 -28.639 -25.393  1.00  0.00           O  
ATOM   1335  N   MET    85       3.817 -27.089 -26.878  1.00  0.00           N  
ATOM   1336  H   MET    85       3.389 -26.953 -27.783  1.00  0.00           H  
ATOM   1337  CA  MET    85       4.208 -25.888 -26.139  1.00  0.00           C  
ATOM   1338  HA  MET    85       4.307 -26.243 -25.113  1.00  0.00           H  
ATOM   1339  CB  MET    85       5.614 -25.476 -26.564  1.00  0.00           C  
ATOM   1340  HB2 MET    85       5.553 -25.079 -27.578  1.00  0.00           H  
ATOM   1341  HB3 MET    85       5.871 -24.588 -25.987  1.00  0.00           H  
ATOM   1342  CG  MET    85       6.746 -26.445 -26.203  1.00  0.00           C  
ATOM   1343  HG2 MET    85       6.726 -26.580 -25.122  1.00  0.00           H  
ATOM   1344  HG3 MET    85       6.516 -27.428 -26.613  1.00  0.00           H  
ATOM   1345  SD  MET    85       8.465 -26.140 -26.579  1.00  0.00           S  
ATOM   1346  CE  MET    85       8.380 -26.113 -28.472  1.00  0.00           C  
ATOM   1347  HE1 MET    85       7.810 -27.001 -28.744  1.00  0.00           H  
ATOM   1348  HE2 MET    85       7.675 -25.299 -28.637  1.00  0.00           H  
ATOM   1349  HE3 MET    85       9.373 -25.977 -28.899  1.00  0.00           H  
ATOM   1350  C   MET    85       3.179 -24.758 -26.125  1.00  0.00           C  
ATOM   1351  O   MET    85       3.425 -23.721 -25.446  1.00  0.00           O  
ATOM   1352  N   GLU    86       2.027 -24.889 -26.825  1.00  0.00           N  
ATOM   1353  H   GLU    86       1.827 -25.808 -27.193  1.00  0.00           H  
ATOM   1354  CA  GLU    86       1.009 -23.827 -26.947  1.00  0.00           C  
ATOM   1355  HA  GLU    86       1.358 -22.989 -27.550  1.00  0.00           H  
ATOM   1356  CB  GLU    86      -0.168 -24.269 -27.768  1.00  0.00           C  
ATOM   1357  HB2 GLU    86       0.287 -24.844 -28.575  1.00  0.00           H  
ATOM   1358  HB3 GLU    86      -0.640 -25.056 -27.179  1.00  0.00           H  
ATOM   1359  CG  GLU    86      -1.276 -23.236 -28.140  1.00  0.00           C  
ATOM   1360  HG2 GLU    86      -1.486 -22.571 -27.302  1.00  0.00           H  
ATOM   1361  HG3 GLU    86      -0.962 -22.581 -28.953  1.00  0.00           H  
ATOM   1362  CD  GLU    86      -2.607 -23.800 -28.652  1.00  0.00           C  
ATOM   1363  OE1 GLU    86      -3.719 -23.506 -28.047  1.00  0.00           O  
ATOM   1364  OE2 GLU    86      -2.695 -24.702 -29.514  1.00  0.00           O  
ATOM   1365  C   GLU    86       0.565 -23.279 -25.637  1.00  0.00           C  
ATOM   1366  O   GLU    86       0.406 -22.023 -25.574  1.00  0.00           O  
ATOM   1367  N   GLU    87       0.239 -24.052 -24.590  1.00  0.00           N  
ATOM   1368  H   GLU    87       0.297 -25.059 -24.640  1.00  0.00           H  
ATOM   1369  CA  GLU    87      -0.234 -23.595 -23.228  1.00  0.00           C  
ATOM   1370  HA  GLU    87      -1.098 -22.947 -23.377  1.00  0.00           H  
ATOM   1371  CB  GLU    87      -0.611 -24.692 -22.316  1.00  0.00           C  
ATOM   1372  HB2 GLU    87       0.201 -25.412 -22.217  1.00  0.00           H  
ATOM   1373  HB3 GLU    87      -0.827 -24.304 -21.321  1.00  0.00           H  
ATOM   1374  CG  GLU    87      -1.869 -25.476 -22.777  1.00  0.00           C  
ATOM   1375  HG2 GLU    87      -1.704 -25.913 -23.762  1.00  0.00           H  
ATOM   1376  HG3 GLU    87      -1.986 -26.262 -22.031  1.00  0.00           H  
ATOM   1377  CD  GLU    87      -3.173 -24.669 -22.783  1.00  0.00           C  
ATOM   1378  OE1 GLU    87      -3.610 -24.372 -23.853  1.00  0.00           O  
ATOM   1379  OE2 GLU    87      -3.794 -24.613 -21.687  1.00  0.00           O  
ATOM   1380  C   GLU    87       0.893 -22.806 -22.572  1.00  0.00           C  
ATOM   1381  O   GLU    87       0.560 -21.808 -21.886  1.00  0.00           O  
ATOM   1382  N   GLN    88       2.157 -23.166 -22.799  1.00  0.00           N  
ATOM   1383  H   GLN    88       2.320 -23.954 -23.410  1.00  0.00           H  
ATOM   1384  CA  GLN    88       3.295 -22.454 -22.270  1.00  0.00           C  
ATOM   1385  HA  GLN    88       3.093 -22.375 -21.202  1.00  0.00           H  
ATOM   1386  CB  GLN    88       4.575 -23.224 -22.490  1.00  0.00           C  
ATOM   1387  HB2 GLN    88       4.762 -23.402 -23.549  1.00  0.00           H  
ATOM   1388  HB3 GLN    88       5.363 -22.621 -22.039  1.00  0.00           H  
ATOM   1389  CG  GLN    88       4.557 -24.655 -21.897  1.00  0.00           C  
ATOM   1390  HG2 GLN    88       4.419 -25.443 -22.637  1.00  0.00           H  
ATOM   1391  HG3 GLN    88       5.580 -24.795 -21.548  1.00  0.00           H  
ATOM   1392  CD  GLN    88       3.730 -24.851 -20.650  1.00  0.00           C  
ATOM   1393  OE1 GLN    88       3.850 -24.109 -19.691  1.00  0.00           O  
ATOM   1394  NE2 GLN    88       2.946 -25.869 -20.594  1.00  0.00           N  
ATOM   1395 HE21 GLN    88       2.390 -25.982 -19.758  1.00  0.00           H  
ATOM   1396 HE22 GLN    88       2.875 -26.645 -21.237  1.00  0.00           H  
ATOM   1397  C   GLN    88       3.272 -21.140 -23.000  1.00  0.00           C  
ATOM   1398  O   GLN    88       3.286 -20.106 -22.318  1.00  0.00           O  
ATOM   1399  N   ARG    89       3.084 -21.074 -24.411  1.00  0.00           N  
ATOM   1400  H   ARG    89       3.042 -21.985 -24.845  1.00  0.00           H  
ATOM   1401  CA  ARG    89       2.976 -19.785 -25.093  1.00  0.00           C  
ATOM   1402  HA  ARG    89       3.920 -19.285 -24.875  1.00  0.00           H  
ATOM   1403  CB  ARG    89       2.966 -20.007 -26.594  1.00  0.00           C  
ATOM   1404  HB2 ARG    89       3.819 -20.664 -26.763  1.00  0.00           H  
ATOM   1405  HB3 ARG    89       2.001 -20.464 -26.812  1.00  0.00           H  
ATOM   1406  CG  ARG    89       3.022 -18.669 -27.370  1.00  0.00           C  
ATOM   1407  HG2 ARG    89       2.519 -18.774 -28.331  1.00  0.00           H  
ATOM   1408  HG3 ARG    89       2.559 -17.790 -26.922  1.00  0.00           H  
ATOM   1409  CD  ARG    89       4.480 -18.365 -27.704  1.00  0.00           C  
ATOM   1410  HD2 ARG    89       4.866 -19.224 -28.253  1.00  0.00           H  
ATOM   1411  HD3 ARG    89       4.503 -17.617 -28.496  1.00  0.00           H  
ATOM   1412  NE  ARG    89       5.358 -18.091 -26.502  1.00  0.00           N  
ATOM   1413  HE  ARG    89       5.838 -18.886 -26.107  1.00  0.00           H  
ATOM   1414  CZ  ARG    89       5.613 -16.879 -25.957  1.00  0.00           C  
ATOM   1415  NH1 ARG    89       4.996 -15.843 -26.363  1.00  0.00           N  
ATOM   1416 HH11 ARG    89       4.278 -15.873 -27.073  1.00  0.00           H  
ATOM   1417 HH12 ARG    89       5.268 -14.969 -25.936  1.00  0.00           H  
ATOM   1418  NH2 ARG    89       6.415 -16.735 -24.907  1.00  0.00           N  
ATOM   1419 HH21 ARG    89       6.944 -17.514 -24.540  1.00  0.00           H  
ATOM   1420 HH22 ARG    89       6.656 -15.799 -24.614  1.00  0.00           H  
ATOM   1421  C   ARG    89       1.808 -18.868 -24.534  1.00  0.00           C  
ATOM   1422  O   ARG    89       2.034 -17.676 -24.256  1.00  0.00           O  
ATOM   1423  N   LYS    90       0.560 -19.388 -24.470  1.00  0.00           N  
ATOM   1424  H   LYS    90       0.557 -20.318 -24.866  1.00  0.00           H  
ATOM   1425  CA  LYS    90      -0.626 -18.808 -23.887  1.00  0.00           C  
ATOM   1426  HA  LYS    90      -0.976 -17.948 -24.458  1.00  0.00           H  
ATOM   1427  CB  LYS    90      -1.842 -19.862 -23.864  1.00  0.00           C  
ATOM   1428  HB2 LYS    90      -1.402 -20.789 -23.497  1.00  0.00           H  
ATOM   1429  HB3 LYS    90      -2.633 -19.494 -23.209  1.00  0.00           H  
ATOM   1430  CG  LYS    90      -2.447 -20.009 -25.235  1.00  0.00           C  
ATOM   1431  HG2 LYS    90      -3.006 -19.137 -25.573  1.00  0.00           H  
ATOM   1432  HG3 LYS    90      -1.685 -20.161 -26.000  1.00  0.00           H  
ATOM   1433  CD  LYS    90      -3.370 -21.237 -25.316  1.00  0.00           C  
ATOM   1434  HD2 LYS    90      -3.579 -21.460 -26.363  1.00  0.00           H  
ATOM   1435  HD3 LYS    90      -2.843 -22.125 -24.970  1.00  0.00           H  
ATOM   1436  CE  LYS    90      -4.624 -21.014 -24.515  1.00  0.00           C  
ATOM   1437  HE2 LYS    90      -4.280 -20.716 -23.524  1.00  0.00           H  
ATOM   1438  HE3 LYS    90      -5.064 -20.152 -25.016  1.00  0.00           H  
ATOM   1439  NZ  LYS    90      -5.505 -22.233 -24.384  1.00  0.00           N  
ATOM   1440  HZ1 LYS    90      -5.963 -22.357 -25.276  1.00  0.00           H  
ATOM   1441  HZ2 LYS    90      -4.912 -22.997 -24.092  1.00  0.00           H  
ATOM   1442  HZ3 LYS    90      -6.274 -22.074 -23.749  1.00  0.00           H  
ATOM   1443  C   LYS    90      -0.416 -18.312 -22.434  1.00  0.00           C  
ATOM   1444  O   LYS    90      -1.008 -17.273 -22.168  1.00  0.00           O  
ATOM   1445  N   ALA    91       0.421 -19.009 -21.650  1.00  0.00           N  
ATOM   1446  H   ALA    91       0.646 -19.975 -21.843  1.00  0.00           H  
ATOM   1447  CA  ALA    91       0.728 -18.588 -20.301  1.00  0.00           C  
ATOM   1448  HA  ALA    91      -0.218 -18.325 -19.829  1.00  0.00           H  
ATOM   1449  CB  ALA    91       1.540 -19.618 -19.459  1.00  0.00           C  
ATOM   1450  HB1 ALA    91       2.557 -19.572 -19.850  1.00  0.00           H  
ATOM   1451  HB2 ALA    91       1.617 -19.299 -18.419  1.00  0.00           H  
ATOM   1452  HB3 ALA    91       0.952 -20.531 -19.548  1.00  0.00           H  
ATOM   1453  C   ALA    91       1.609 -17.371 -20.298  1.00  0.00           C  
ATOM   1454  O   ALA    91       1.368 -16.382 -19.611  1.00  0.00           O  
ATOM   1455  N   ASN    92       2.616 -17.363 -21.192  1.00  0.00           N  
ATOM   1456  H   ASN    92       2.904 -18.209 -21.663  1.00  0.00           H  
ATOM   1457  CA  ASN    92       3.538 -16.247 -21.272  1.00  0.00           C  
ATOM   1458  HA  ASN    92       3.947 -16.040 -20.283  1.00  0.00           H  
ATOM   1459  CB  ASN    92       4.868 -16.531 -21.998  1.00  0.00           C  
ATOM   1460  HB2 ASN    92       4.607 -17.144 -22.861  1.00  0.00           H  
ATOM   1461  HB3 ASN    92       5.502 -15.704 -22.319  1.00  0.00           H  
ATOM   1462  CG  ASN    92       5.719 -17.454 -21.178  1.00  0.00           C  
ATOM   1463  OD1 ASN    92       6.652 -17.110 -20.533  1.00  0.00           O  
ATOM   1464  ND2 ASN    92       5.490 -18.776 -21.321  1.00  0.00           N  
ATOM   1465 HD21 ASN    92       6.048 -19.374 -20.728  1.00  0.00           H  
ATOM   1466 HD22 ASN    92       4.702 -19.183 -21.803  1.00  0.00           H  
ATOM   1467  C   ASN    92       2.844 -14.953 -21.899  1.00  0.00           C  
ATOM   1468  O   ASN    92       3.211 -13.776 -21.580  1.00  0.00           O  
ATOM   1469  N   MET    93       1.879 -15.112 -22.803  1.00  0.00           N  
ATOM   1470  H   MET    93       1.695 -16.031 -23.180  1.00  0.00           H  
ATOM   1471  CA  MET    93       0.899 -14.062 -23.201  1.00  0.00           C  
ATOM   1472  HA  MET    93       1.518 -13.271 -23.625  1.00  0.00           H  
ATOM   1473  CB  MET    93      -0.069 -14.632 -24.280  1.00  0.00           C  
ATOM   1474  HB2 MET    93      -0.464 -15.586 -23.932  1.00  0.00           H  
ATOM   1475  HB3 MET    93      -0.833 -13.893 -24.522  1.00  0.00           H  
ATOM   1476  CG  MET    93       0.850 -14.809 -25.455  1.00  0.00           C  
ATOM   1477  HG2 MET    93       1.441 -13.897 -25.541  1.00  0.00           H  
ATOM   1478  HG3 MET    93       1.501 -15.658 -25.247  1.00  0.00           H  
ATOM   1479  SD  MET    93       0.008 -14.946 -27.051  1.00  0.00           S  
ATOM   1480  CE  MET    93      -0.769 -16.603 -27.126  1.00  0.00           C  
ATOM   1481  HE1 MET    93      -1.362 -16.784 -26.229  1.00  0.00           H  
ATOM   1482  HE2 MET    93      -1.439 -16.711 -27.978  1.00  0.00           H  
ATOM   1483  HE3 MET    93      -0.095 -17.458 -27.182  1.00  0.00           H  
ATOM   1484  C   MET    93       0.084 -13.430 -22.091  1.00  0.00           C  
ATOM   1485  O   MET    93       0.078 -12.211 -21.943  1.00  0.00           O  
ATOM   1486  N   LEU    94      -0.532 -14.300 -21.261  1.00  0.00           N  
ATOM   1487  H   LEU    94      -0.713 -15.196 -21.691  1.00  0.00           H  
ATOM   1488  CA  LEU    94      -1.166 -13.934 -20.013  1.00  0.00           C  
ATOM   1489  HA  LEU    94      -2.013 -13.278 -20.215  1.00  0.00           H  
ATOM   1490  CB  LEU    94      -1.681 -15.275 -19.329  1.00  0.00           C  
ATOM   1491  HB2 LEU    94      -0.806 -15.899 -19.146  1.00  0.00           H  
ATOM   1492  HB3 LEU    94      -2.031 -14.925 -18.358  1.00  0.00           H  
ATOM   1493  CG  LEU    94      -2.859 -16.025 -20.063  1.00  0.00           C  
ATOM   1494  HG  LEU    94      -2.658 -16.157 -21.126  1.00  0.00           H  
ATOM   1495  CD1 LEU    94      -2.987 -17.376 -19.369  1.00  0.00           C  
ATOM   1496 HD11 LEU    94      -2.222 -18.006 -19.822  1.00  0.00           H  
ATOM   1497 HD12 LEU    94      -2.945 -17.271 -18.285  1.00  0.00           H  
ATOM   1498 HD13 LEU    94      -3.993 -17.761 -19.537  1.00  0.00           H  
ATOM   1499  CD2 LEU    94      -4.138 -15.314 -19.883  1.00  0.00           C  
ATOM   1500 HD21 LEU    94      -4.855 -15.900 -20.458  1.00  0.00           H  
ATOM   1501 HD22 LEU    94      -4.465 -15.260 -18.844  1.00  0.00           H  
ATOM   1502 HD23 LEU    94      -4.075 -14.282 -20.227  1.00  0.00           H  
ATOM   1503  C   LEU    94      -0.290 -13.212 -18.997  1.00  0.00           C  
ATOM   1504  O   LEU    94      -0.720 -12.386 -18.168  1.00  0.00           O  
ATOM   1505  N   ALA    95       1.017 -13.598 -18.843  1.00  0.00           N  
ATOM   1506  H   ALA    95       1.249 -14.431 -19.365  1.00  0.00           H  
ATOM   1507  CA  ALA    95       1.954 -12.956 -17.872  1.00  0.00           C  
ATOM   1508  HA  ALA    95       1.614 -12.994 -16.837  1.00  0.00           H  
ATOM   1509  CB  ALA    95       3.255 -13.739 -18.113  1.00  0.00           C  
ATOM   1510  HB1 ALA    95       3.685 -13.776 -19.113  1.00  0.00           H  
ATOM   1511  HB2 ALA    95       4.056 -13.238 -17.569  1.00  0.00           H  
ATOM   1512  HB3 ALA    95       3.078 -14.736 -17.710  1.00  0.00           H  
ATOM   1513  C   ALA    95       2.209 -11.496 -18.246  1.00  0.00           C  
ATOM   1514  O   ALA    95       2.300 -10.613 -17.430  1.00  0.00           O  
ATOM   1515  N   HIE    96       2.334 -11.280 -19.542  1.00  0.00           N  
ATOM   1516  H   HIE    96       2.448 -12.076 -20.154  1.00  0.00           H  
ATOM   1517  CA  HIE    96       2.597  -9.927 -20.066  1.00  0.00           C  
ATOM   1518  HA  HIE    96       3.473  -9.505 -19.573  1.00  0.00           H  
ATOM   1519  CB  HIE    96       2.840 -10.158 -21.617  1.00  0.00           C  
ATOM   1520  HB2 HIE    96       3.767 -10.724 -21.708  1.00  0.00           H  
ATOM   1521  HB3 HIE    96       2.121 -10.752 -22.180  1.00  0.00           H  
ATOM   1522  CG  HIE    96       2.964  -8.844 -22.299  1.00  0.00           C  
ATOM   1523  ND1 HIE    96       2.458  -8.474 -23.460  1.00  0.00           N  
ATOM   1524  CE1 HIE    96       2.834  -7.229 -23.774  1.00  0.00           C  
ATOM   1525  HE1 HIE    96       2.600  -6.644 -24.651  1.00  0.00           H  
ATOM   1526  NE2 HIE    96       3.547  -6.742 -22.790  1.00  0.00           N  
ATOM   1527  HE2 HIE    96       4.021  -5.851 -22.817  1.00  0.00           H  
ATOM   1528  CD2 HIE    96       3.684  -7.789 -21.873  1.00  0.00           C  
ATOM   1529  HD2 HIE    96       4.356  -7.832 -21.028  1.00  0.00           H  
ATOM   1530  C   HIE    96       1.361  -9.026 -19.750  1.00  0.00           C  
ATOM   1531  O   HIE    96       1.639  -8.017 -19.140  1.00  0.00           O  
ATOM   1532  N   MET    97       0.177  -9.415 -20.159  1.00  0.00           N  
ATOM   1533  H   MET    97       0.145 -10.256 -20.718  1.00  0.00           H  
ATOM   1534  CA  MET    97      -1.058  -8.721 -19.896  1.00  0.00           C  
ATOM   1535  HA  MET    97      -1.029  -7.717 -20.319  1.00  0.00           H  
ATOM   1536  CB  MET    97      -2.228  -9.542 -20.529  1.00  0.00           C  
ATOM   1537  HB2 MET    97      -2.220 -10.565 -20.154  1.00  0.00           H  
ATOM   1538  HB3 MET    97      -3.179  -9.082 -20.257  1.00  0.00           H  
ATOM   1539  CG  MET    97      -2.116  -9.532 -22.004  1.00  0.00           C  
ATOM   1540  HG2 MET    97      -1.965  -8.492 -22.293  1.00  0.00           H  
ATOM   1541  HG3 MET    97      -1.299 -10.140 -22.395  1.00  0.00           H  
ATOM   1542  SD  MET    97      -3.538 -10.265 -22.790  1.00  0.00           S  
ATOM   1543  CE  MET    97      -4.669  -8.862 -23.098  1.00  0.00           C  
ATOM   1544  HE1 MET    97      -4.527  -8.315 -22.166  1.00  0.00           H  
ATOM   1545  HE2 MET    97      -4.341  -8.201 -23.900  1.00  0.00           H  
ATOM   1546  HE3 MET    97      -5.666  -9.273 -23.257  1.00  0.00           H  
ATOM   1547  C   MET    97      -1.284  -8.466 -18.381  1.00  0.00           C  
ATOM   1548  O   MET    97      -1.732  -7.429 -18.014  1.00  0.00           O  
ATOM   1549  N   GLU    98      -0.971  -9.469 -17.599  1.00  0.00           N  
ATOM   1550  H   GLU    98      -0.788 -10.369 -18.018  1.00  0.00           H  
ATOM   1551  CA  GLU    98      -1.150  -9.268 -16.105  1.00  0.00           C  
ATOM   1552  HA  GLU    98      -2.136  -8.862 -15.877  1.00  0.00           H  
ATOM   1553  CB  GLU    98      -1.099 -10.658 -15.410  1.00  0.00           C  
ATOM   1554  HB2 GLU    98      -1.879 -11.303 -15.815  1.00  0.00           H  
ATOM   1555  HB3 GLU    98      -0.142 -11.104 -15.685  1.00  0.00           H  
ATOM   1556  CG  GLU    98      -1.223 -10.476 -13.828  1.00  0.00           C  
ATOM   1557  HG2 GLU    98      -0.285 -10.016 -13.517  1.00  0.00           H  
ATOM   1558  HG3 GLU    98      -2.144  -9.894 -13.770  1.00  0.00           H  
ATOM   1559  CD  GLU    98      -1.406 -11.781 -13.055  1.00  0.00           C  
ATOM   1560  OE1 GLU    98      -1.575 -12.879 -13.685  1.00  0.00           O  
ATOM   1561  OE2 GLU    98      -1.239 -11.702 -11.789  1.00  0.00           O  
ATOM   1562  C   GLU    98      -0.120  -8.288 -15.605  1.00  0.00           C  
ATOM   1563  O   GLU    98      -0.464  -7.338 -14.844  1.00  0.00           O  
ATOM   1564  N   THR    99       1.119  -8.320 -16.052  1.00  0.00           N  
ATOM   1565  H   THR    99       1.216  -8.926 -16.854  1.00  0.00           H  
ATOM   1566  CA  THR    99       2.161  -7.343 -15.609  1.00  0.00           C  
ATOM   1567  HA  THR    99       2.346  -7.336 -14.535  1.00  0.00           H  
ATOM   1568  CB  THR    99       3.545  -7.680 -16.300  1.00  0.00           C  
ATOM   1569  HB  THR    99       3.259  -7.658 -17.352  1.00  0.00           H  
ATOM   1570  CG2 THR    99       4.620  -6.672 -16.058  1.00  0.00           C  
ATOM   1571 HG21 THR    99       4.932  -6.657 -15.014  1.00  0.00           H  
ATOM   1572 HG22 THR    99       5.466  -6.961 -16.681  1.00  0.00           H  
ATOM   1573 HG23 THR    99       4.282  -5.686 -16.377  1.00  0.00           H  
ATOM   1574  OG1 THR    99       4.139  -8.895 -15.821  1.00  0.00           O  
ATOM   1575  HG1 THR    99       3.591  -9.577 -16.216  1.00  0.00           H  
ATOM   1576  C   THR    99       1.741  -5.907 -15.990  1.00  0.00           C  
ATOM   1577  O   THR    99       1.751  -5.024 -15.125  1.00  0.00           O  
ATOM   1578  N   GLN   100       1.349  -5.699 -17.282  1.00  0.00           N  
ATOM   1579  H   GLN   100       1.268  -6.446 -17.957  1.00  0.00           H  
ATOM   1580  CA  GLN   100       0.979  -4.337 -17.645  1.00  0.00           C  
ATOM   1581  HA  GLN   100       1.743  -3.609 -17.373  1.00  0.00           H  
ATOM   1582  CB  GLN   100       0.624  -4.337 -19.158  1.00  0.00           C  
ATOM   1583  HB2 GLN   100      -0.015  -5.167 -19.459  1.00  0.00           H  
ATOM   1584  HB3 GLN   100       0.065  -3.421 -19.351  1.00  0.00           H  
ATOM   1585  CG  GLN   100       1.891  -4.402 -20.023  1.00  0.00           C  
ATOM   1586  HG2 GLN   100       2.730  -3.863 -19.581  1.00  0.00           H  
ATOM   1587  HG3 GLN   100       2.157  -5.458 -19.980  1.00  0.00           H  
ATOM   1588  CD  GLN   100       1.813  -3.979 -21.563  1.00  0.00           C  
ATOM   1589  OE1 GLN   100       0.773  -3.654 -22.147  1.00  0.00           O  
ATOM   1590  NE2 GLN   100       2.912  -3.834 -22.225  1.00  0.00           N  
ATOM   1591 HE21 GLN   100       2.868  -3.689 -23.223  1.00  0.00           H  
ATOM   1592 HE22 GLN   100       3.817  -3.986 -21.803  1.00  0.00           H  
ATOM   1593  C   GLN   100      -0.357  -4.032 -16.847  1.00  0.00           C  
ATOM   1594  O   GLN   100      -0.484  -2.809 -16.503  1.00  0.00           O  
ATOM   1595  N   ASN   101      -1.303  -4.941 -16.571  1.00  0.00           N  
ATOM   1596  H   ASN   101      -1.119  -5.921 -16.732  1.00  0.00           H  
ATOM   1597  CA  ASN   101      -2.390  -4.602 -15.655  1.00  0.00           C  
ATOM   1598  HA  ASN   101      -2.911  -3.661 -15.828  1.00  0.00           H  
ATOM   1599  CB  ASN   101      -3.349  -5.739 -15.581  1.00  0.00           C  
ATOM   1600  HB2 ASN   101      -3.750  -6.121 -16.520  1.00  0.00           H  
ATOM   1601  HB3 ASN   101      -2.878  -6.631 -15.168  1.00  0.00           H  
ATOM   1602  CG  ASN   101      -4.496  -5.508 -14.625  1.00  0.00           C  
ATOM   1603  OD1 ASN   101      -4.535  -5.921 -13.520  1.00  0.00           O  
ATOM   1604  ND2 ASN   101      -5.473  -4.773 -15.136  1.00  0.00           N  
ATOM   1605 HD21 ASN   101      -6.267  -4.633 -14.528  1.00  0.00           H  
ATOM   1606 HD22 ASN   101      -5.399  -4.426 -16.082  1.00  0.00           H  
ATOM   1607  C   ASN   101      -1.867  -4.227 -14.202  1.00  0.00           C  
ATOM   1608  O   ASN   101      -2.247  -3.275 -13.590  1.00  0.00           O  
ATOM   1609  N   LYS   102      -0.815  -4.893 -13.739  1.00  0.00           N  
ATOM   1610  H   LYS   102      -0.542  -5.766 -14.169  1.00  0.00           H  
ATOM   1611  CA  LYS   102      -0.322  -4.710 -12.329  1.00  0.00           C  
ATOM   1612  HA  LYS   102      -1.258  -4.649 -11.773  1.00  0.00           H  
ATOM   1613  CB  LYS   102       0.495  -5.924 -11.941  1.00  0.00           C  
ATOM   1614  HB2 LYS   102       1.079  -6.195 -12.820  1.00  0.00           H  
ATOM   1615  HB3 LYS   102       1.226  -5.568 -11.214  1.00  0.00           H  
ATOM   1616  CG  LYS   102      -0.246  -7.134 -11.440  1.00  0.00           C  
ATOM   1617  HG2 LYS   102      -0.567  -6.835 -10.442  1.00  0.00           H  
ATOM   1618  HG3 LYS   102      -1.160  -7.281 -12.016  1.00  0.00           H  
ATOM   1619  CD  LYS   102       0.680  -8.295 -11.343  1.00  0.00           C  
ATOM   1620  HD2 LYS   102       0.768  -8.712 -12.346  1.00  0.00           H  
ATOM   1621  HD3 LYS   102       1.605  -8.103 -10.801  1.00  0.00           H  
ATOM   1622  CE  LYS   102       0.079  -9.386 -10.486  1.00  0.00           C  
ATOM   1623  HE2 LYS   102       0.067  -8.985  -9.473  1.00  0.00           H  
ATOM   1624  HE3 LYS   102      -0.943  -9.581 -10.812  1.00  0.00           H  
ATOM   1625  NZ  LYS   102       0.975 -10.557 -10.398  1.00  0.00           N  
ATOM   1626  HZ1 LYS   102       1.186 -10.971 -11.295  1.00  0.00           H  
ATOM   1627  HZ2 LYS   102       1.858 -10.211 -10.053  1.00  0.00           H  
ATOM   1628  HZ3 LYS   102       0.641 -11.250  -9.743  1.00  0.00           H  
ATOM   1629  C   LYS   102       0.557  -3.410 -12.261  1.00  0.00           C  
ATOM   1630  O   LYS   102       0.576  -2.701 -11.273  1.00  0.00           O  
ATOM   1631  N   ILE   103       1.165  -2.957 -13.282  1.00  0.00           N  
ATOM   1632  H   ILE   103       1.232  -3.616 -14.044  1.00  0.00           H  
ATOM   1633  CA  ILE   103       1.811  -1.627 -13.446  1.00  0.00           C  
ATOM   1634  HA  ILE   103       2.281  -1.457 -12.477  1.00  0.00           H  
ATOM   1635  CB  ILE   103       2.948  -1.621 -14.511  1.00  0.00           C  
ATOM   1636  HB  ILE   103       2.543  -2.246 -15.307  1.00  0.00           H  
ATOM   1637  CG2 ILE   103       3.354  -0.238 -15.089  1.00  0.00           C  
ATOM   1638 HG21 ILE   103       4.016  -0.393 -15.941  1.00  0.00           H  
ATOM   1639 HG22 ILE   103       2.532   0.344 -15.506  1.00  0.00           H  
ATOM   1640 HG23 ILE   103       3.860   0.320 -14.301  1.00  0.00           H  
ATOM   1641  CG1 ILE   103       4.198  -2.313 -13.825  1.00  0.00           C  
ATOM   1642 HG12 ILE   103       4.448  -1.729 -12.939  1.00  0.00           H  
ATOM   1643 HG13 ILE   103       3.868  -3.304 -13.514  1.00  0.00           H  
ATOM   1644  CD1 ILE   103       5.391  -2.440 -14.774  1.00  0.00           C  
ATOM   1645 HD11 ILE   103       5.732  -1.544 -15.292  1.00  0.00           H  
ATOM   1646 HD12 ILE   103       6.165  -2.866 -14.136  1.00  0.00           H  
ATOM   1647 HD13 ILE   103       5.038  -3.209 -15.461  1.00  0.00           H  
ATOM   1648  C   ILE   103       0.793  -0.481 -13.653  1.00  0.00           C  
ATOM   1649  O   ILE   103       0.992   0.628 -13.155  1.00  0.00           O  
ATOM   1650  N   TYR   104      -0.248  -0.685 -14.475  1.00  0.00           N  
ATOM   1651  H   TYR   104      -0.263  -1.574 -14.954  1.00  0.00           H  
ATOM   1652  CA  TYR   104      -1.340   0.323 -14.741  1.00  0.00           C  
ATOM   1653  HA  TYR   104      -0.940   1.254 -15.142  1.00  0.00           H  
ATOM   1654  CB  TYR   104      -2.132  -0.275 -15.908  1.00  0.00           C  
ATOM   1655  HB2 TYR   104      -1.543  -0.378 -16.820  1.00  0.00           H  
ATOM   1656  HB3 TYR   104      -2.400  -1.295 -15.631  1.00  0.00           H  
ATOM   1657  CG  TYR   104      -3.447   0.392 -16.335  1.00  0.00           C  
ATOM   1658  CD1 TYR   104      -3.489   1.412 -17.265  1.00  0.00           C  
ATOM   1659  HD1 TYR   104      -2.533   1.760 -17.626  1.00  0.00           H  
ATOM   1660  CE1 TYR   104      -4.668   2.085 -17.615  1.00  0.00           C  
ATOM   1661  HE1 TYR   104      -4.582   2.969 -18.229  1.00  0.00           H  
ATOM   1662  CZ  TYR   104      -5.811   1.600 -17.028  1.00  0.00           C  
ATOM   1663  OH  TYR   104      -6.941   2.130 -17.514  1.00  0.00           O  
ATOM   1664  HH  TYR   104      -7.634   2.039 -16.856  1.00  0.00           H  
ATOM   1665  CE2 TYR   104      -5.860   0.519 -16.116  1.00  0.00           C  
ATOM   1666  HE2 TYR   104      -6.806   0.327 -15.633  1.00  0.00           H  
ATOM   1667  CD2 TYR   104      -4.666  -0.135 -15.782  1.00  0.00           C  
ATOM   1668  HD2 TYR   104      -4.654  -0.980 -15.109  1.00  0.00           H  
ATOM   1669  C   TYR   104      -2.248   0.591 -13.522  1.00  0.00           C  
ATOM   1670  O   TYR   104      -2.746   1.703 -13.277  1.00  0.00           O  
ATOM   1671  N   ASN   105      -2.484  -0.414 -12.675  1.00  0.00           N  
ATOM   1672  H   ASN   105      -2.148  -1.337 -12.913  1.00  0.00           H  
ATOM   1673  CA  ASN   105      -3.247  -0.168 -11.433  1.00  0.00           C  
ATOM   1674  HA  ASN   105      -4.115   0.421 -11.729  1.00  0.00           H  
ATOM   1675  CB  ASN   105      -4.148  -1.351 -10.928  1.00  0.00           C  
ATOM   1676  HB2 ASN   105      -3.501  -2.229 -10.912  1.00  0.00           H  
ATOM   1677  HB3 ASN   105      -4.530  -1.225  -9.914  1.00  0.00           H  
ATOM   1678  CG  ASN   105      -5.329  -1.640 -11.866  1.00  0.00           C  
ATOM   1679  OD1 ASN   105      -6.290  -0.978 -11.825  1.00  0.00           O  
ATOM   1680  ND2 ASN   105      -5.106  -2.484 -12.847  1.00  0.00           N  
ATOM   1681 HD21 ASN   105      -5.827  -2.692 -13.523  1.00  0.00           H  
ATOM   1682 HD22 ASN   105      -4.236  -2.981 -12.977  1.00  0.00           H  
ATOM   1683  C   ASN   105      -2.533   0.694 -10.305  1.00  0.00           C  
ATOM   1684  O   ASN   105      -3.277   1.330  -9.546  1.00  0.00           O  
ATOM   1685  N   ILE   106      -1.232   0.870 -10.289  1.00  0.00           N  
ATOM   1686  H   ILE   106      -0.724   0.499 -11.079  1.00  0.00           H  
ATOM   1687  CA  ILE   106      -0.491   1.872  -9.525  1.00  0.00           C  
ATOM   1688  HA  ILE   106      -0.832   1.941  -8.493  1.00  0.00           H  
ATOM   1689  CB  ILE   106       1.029   1.455  -9.647  1.00  0.00           C  
ATOM   1690  HB  ILE   106       1.251   1.319 -10.705  1.00  0.00           H  
ATOM   1691  CG2 ILE   106       1.999   2.455  -9.057  1.00  0.00           C  
ATOM   1692 HG21 ILE   106       1.949   3.441  -9.518  1.00  0.00           H  
ATOM   1693 HG22 ILE   106       1.832   2.547  -7.984  1.00  0.00           H  
ATOM   1694 HG23 ILE   106       3.066   2.244  -9.135  1.00  0.00           H  
ATOM   1695  CG1 ILE   106       1.239   0.083  -8.969  1.00  0.00           C  
ATOM   1696 HG12 ILE   106       0.857  -0.067  -7.959  1.00  0.00           H  
ATOM   1697 HG13 ILE   106       0.674  -0.624  -9.576  1.00  0.00           H  
ATOM   1698  CD1 ILE   106       2.682  -0.523  -9.054  1.00  0.00           C  
ATOM   1699 HD11 ILE   106       3.450   0.076  -8.565  1.00  0.00           H  
ATOM   1700 HD12 ILE   106       2.653  -1.552  -8.693  1.00  0.00           H  
ATOM   1701 HD13 ILE   106       2.933  -0.630 -10.109  1.00  0.00           H  
ATOM   1702  C   ILE   106      -0.632   3.261 -10.218  1.00  0.00           C  
ATOM   1703  O   ILE   106      -0.497   4.229  -9.472  1.00  0.00           O  
ATOM   1704  N   LEU   107      -0.931   3.374 -11.577  1.00  0.00           N  
ATOM   1705  H   LEU   107      -1.221   2.565 -12.108  1.00  0.00           H  
ATOM   1706  CA  LEU   107      -0.953   4.664 -12.301  1.00  0.00           C  
ATOM   1707  HA  LEU   107      -0.027   5.219 -12.153  1.00  0.00           H  
ATOM   1708  CB  LEU   107      -1.057   4.492 -13.828  1.00  0.00           C  
ATOM   1709  HB2 LEU   107      -1.457   3.523 -14.129  1.00  0.00           H  
ATOM   1710  HB3 LEU   107      -1.789   5.191 -14.233  1.00  0.00           H  
ATOM   1711  CG  LEU   107       0.318   4.645 -14.579  1.00  0.00           C  
ATOM   1712  HG  LEU   107       0.680   5.666 -14.451  1.00  0.00           H  
ATOM   1713  CD1 LEU   107       1.469   3.740 -14.017  1.00  0.00           C  
ATOM   1714 HD11 LEU   107       1.216   2.720 -14.305  1.00  0.00           H  
ATOM   1715 HD12 LEU   107       2.404   3.978 -14.524  1.00  0.00           H  
ATOM   1716 HD13 LEU   107       1.545   3.812 -12.932  1.00  0.00           H  
ATOM   1717  CD2 LEU   107       0.101   4.532 -16.080  1.00  0.00           C  
ATOM   1718 HD21 LEU   107      -0.448   3.656 -16.427  1.00  0.00           H  
ATOM   1719 HD22 LEU   107      -0.504   5.399 -16.346  1.00  0.00           H  
ATOM   1720 HD23 LEU   107       1.050   4.553 -16.615  1.00  0.00           H  
ATOM   1721  C   LEU   107      -2.158   5.483 -11.830  1.00  0.00           C  
ATOM   1722  O   LEU   107      -3.104   4.867 -11.278  1.00  0.00           O  
ATOM   1723  N   THR   108      -2.146   6.789 -11.762  1.00  0.00           N  
ATOM   1724  H   THR   108      -1.469   7.221 -12.375  1.00  0.00           H  
ATOM   1725  CA  THR   108      -3.309   7.551 -11.359  1.00  0.00           C  
ATOM   1726  HA  THR   108      -3.780   7.117 -10.477  1.00  0.00           H  
ATOM   1727  CB  THR   108      -2.774   8.945 -10.933  1.00  0.00           C  
ATOM   1728  HB  THR   108      -3.601   9.474 -10.458  1.00  0.00           H  
ATOM   1729  CG2 THR   108      -1.496   8.902 -10.113  1.00  0.00           C  
ATOM   1730 HG21 THR   108      -0.709   9.112 -10.838  1.00  0.00           H  
ATOM   1731 HG22 THR   108      -1.564   9.716  -9.392  1.00  0.00           H  
ATOM   1732 HG23 THR   108      -1.383   8.034  -9.464  1.00  0.00           H  
ATOM   1733  OG1 THR   108      -2.427   9.703 -12.064  1.00  0.00           O  
ATOM   1734  HG1 THR   108      -2.421  10.560 -11.631  1.00  0.00           H  
ATOM   1735  C   THR   108      -4.443   7.596 -12.407  1.00  0.00           C  
ATOM   1736  O   THR   108      -4.068   7.427 -13.577  1.00  0.00           O  
ATOM   1737  N   PRO   109      -5.685   8.129 -12.093  1.00  0.00           N  
ATOM   1738  CD  PRO   109      -6.131   8.731 -10.822  1.00  0.00           C  
ATOM   1739  HD2 PRO   109      -5.998   9.813 -10.830  1.00  0.00           H  
ATOM   1740  HD3 PRO   109      -5.700   8.307  -9.915  1.00  0.00           H  
ATOM   1741  CG  PRO   109      -7.638   8.506 -10.984  1.00  0.00           C  
ATOM   1742  HG2 PRO   109      -8.267   9.209 -10.437  1.00  0.00           H  
ATOM   1743  HG3 PRO   109      -7.769   7.450 -10.747  1.00  0.00           H  
ATOM   1744  CB  PRO   109      -7.991   8.621 -12.487  1.00  0.00           C  
ATOM   1745  HB2 PRO   109      -8.501   9.553 -12.730  1.00  0.00           H  
ATOM   1746  HB3 PRO   109      -8.718   7.855 -12.755  1.00  0.00           H  
ATOM   1747  CA  PRO   109      -6.684   8.236 -13.218  1.00  0.00           C  
ATOM   1748  HA  PRO   109      -6.894   7.225 -13.569  1.00  0.00           H  
ATOM   1749  C   PRO   109      -6.347   9.161 -14.401  1.00  0.00           C  
ATOM   1750  O   PRO   109      -6.891   8.966 -15.500  1.00  0.00           O  
ATOM   1751  N   GLU   110      -5.434  10.121 -14.295  1.00  0.00           N  
ATOM   1752  H   GLU   110      -5.017  10.182 -13.377  1.00  0.00           H  
ATOM   1753  CA  GLU   110      -4.902  11.046 -15.319  1.00  0.00           C  
ATOM   1754  HA  GLU   110      -5.614  11.291 -16.108  1.00  0.00           H  
ATOM   1755  CB  GLU   110      -4.415  12.267 -14.501  1.00  0.00           C  
ATOM   1756  HB2 GLU   110      -5.297  12.552 -13.929  1.00  0.00           H  
ATOM   1757  HB3 GLU   110      -3.557  11.938 -13.914  1.00  0.00           H  
ATOM   1758  CG  GLU   110      -3.915  13.362 -15.458  1.00  0.00           C  
ATOM   1759  HG2 GLU   110      -3.543  14.168 -14.825  1.00  0.00           H  
ATOM   1760  HG3 GLU   110      -3.061  13.046 -16.057  1.00  0.00           H  
ATOM   1761  CD  GLU   110      -5.021  13.982 -16.354  1.00  0.00           C  
ATOM   1762  OE1 GLU   110      -4.739  14.311 -17.508  1.00  0.00           O  
ATOM   1763  OE2 GLU   110      -6.177  14.115 -15.880  1.00  0.00           O  
ATOM   1764  C   GLU   110      -3.731  10.314 -16.062  1.00  0.00           C  
ATOM   1765  O   GLU   110      -3.608  10.462 -17.246  1.00  0.00           O  
ATOM   1766  N   GLN   111      -2.870   9.583 -15.353  1.00  0.00           N  
ATOM   1767  H   GLN   111      -3.060   9.542 -14.362  1.00  0.00           H  
ATOM   1768  CA  GLN   111      -1.748   8.791 -15.916  1.00  0.00           C  
ATOM   1769  HA  GLN   111      -1.114   9.353 -16.602  1.00  0.00           H  
ATOM   1770  CB  GLN   111      -0.872   8.305 -14.791  1.00  0.00           C  
ATOM   1771  HB2 GLN   111      -1.455   7.778 -14.036  1.00  0.00           H  
ATOM   1772  HB3 GLN   111      -0.105   7.664 -15.227  1.00  0.00           H  
ATOM   1773  CG  GLN   111      -0.115   9.465 -14.129  1.00  0.00           C  
ATOM   1774  HG2 GLN   111       0.487  10.011 -14.855  1.00  0.00           H  
ATOM   1775  HG3 GLN   111      -0.875  10.121 -13.703  1.00  0.00           H  
ATOM   1776  CD  GLN   111       0.743   8.914 -13.013  1.00  0.00           C  
ATOM   1777  OE1 GLN   111       0.682   7.813 -12.629  1.00  0.00           O  
ATOM   1778  NE2 GLN   111       1.476   9.687 -12.241  1.00  0.00           N  
ATOM   1779 HE21 GLN   111       1.870   9.313 -11.390  1.00  0.00           H  
ATOM   1780 HE22 GLN   111       1.528  10.670 -12.465  1.00  0.00           H  
ATOM   1781  C   GLN   111      -2.306   7.567 -16.657  1.00  0.00           C  
ATOM   1782  O   GLN   111      -1.793   7.223 -17.712  1.00  0.00           O  
ATOM   1783  N   LYS   112      -3.340   6.877 -16.152  1.00  0.00           N  
ATOM   1784  H   LYS   112      -3.705   7.174 -15.258  1.00  0.00           H  
ATOM   1785  CA  LYS   112      -4.144   5.879 -16.846  1.00  0.00           C  
ATOM   1786  HA  LYS   112      -3.518   5.053 -17.183  1.00  0.00           H  
ATOM   1787  CB  LYS   112      -5.307   5.302 -15.950  1.00  0.00           C  
ATOM   1788  HB2 LYS   112      -5.767   6.209 -15.559  1.00  0.00           H  
ATOM   1789  HB3 LYS   112      -6.055   4.856 -16.606  1.00  0.00           H  
ATOM   1790  CG  LYS   112      -4.790   4.467 -14.759  1.00  0.00           C  
ATOM   1791  HG2 LYS   112      -4.170   3.685 -15.196  1.00  0.00           H  
ATOM   1792  HG3 LYS   112      -4.051   4.951 -14.121  1.00  0.00           H  
ATOM   1793  CD  LYS   112      -5.923   3.946 -13.967  1.00  0.00           C  
ATOM   1794  HD2 LYS   112      -6.375   4.856 -13.571  1.00  0.00           H  
ATOM   1795  HD3 LYS   112      -6.544   3.281 -14.566  1.00  0.00           H  
ATOM   1796  CE  LYS   112      -5.392   3.243 -12.714  1.00  0.00           C  
ATOM   1797  HE2 LYS   112      -4.746   2.424 -13.032  1.00  0.00           H  
ATOM   1798  HE3 LYS   112      -4.769   3.884 -12.090  1.00  0.00           H  
ATOM   1799  NZ  LYS   112      -6.564   2.729 -11.965  1.00  0.00           N  
ATOM   1800  HZ1 LYS   112      -7.353   3.348 -12.083  1.00  0.00           H  
ATOM   1801  HZ2 LYS   112      -6.797   1.845 -12.396  1.00  0.00           H  
ATOM   1802  HZ3 LYS   112      -6.390   2.698 -10.970  1.00  0.00           H  
ATOM   1803  C   LYS   112      -4.885   6.466 -18.067  1.00  0.00           C  
ATOM   1804  O   LYS   112      -4.724   5.802 -19.067  1.00  0.00           O  
ATOM   1805  N   LYS   113      -5.365   7.695 -18.069  1.00  0.00           N  
ATOM   1806  H   LYS   113      -5.596   8.145 -17.195  1.00  0.00           H  
ATOM   1807  CA  LYS   113      -5.720   8.417 -19.270  1.00  0.00           C  
ATOM   1808  HA  LYS   113      -6.498   7.836 -19.767  1.00  0.00           H  
ATOM   1809  CB  LYS   113      -6.365   9.710 -18.823  1.00  0.00           C  
ATOM   1810  HB2 LYS   113      -7.112   9.420 -18.083  1.00  0.00           H  
ATOM   1811  HB3 LYS   113      -5.661  10.379 -18.328  1.00  0.00           H  
ATOM   1812  CG  LYS   113      -6.977  10.482 -19.966  1.00  0.00           C  
ATOM   1813  HG2 LYS   113      -6.079  10.672 -20.554  1.00  0.00           H  
ATOM   1814  HG3 LYS   113      -7.695   9.755 -20.343  1.00  0.00           H  
ATOM   1815  CD  LYS   113      -7.694  11.775 -19.490  1.00  0.00           C  
ATOM   1816  HD2 LYS   113      -8.325  11.578 -18.624  1.00  0.00           H  
ATOM   1817  HD3 LYS   113      -6.912  12.425 -19.096  1.00  0.00           H  
ATOM   1818  CE  LYS   113      -8.476  12.497 -20.619  1.00  0.00           C  
ATOM   1819  HE2 LYS   113      -7.868  12.656 -21.510  1.00  0.00           H  
ATOM   1820  HE3 LYS   113      -9.232  11.741 -20.830  1.00  0.00           H  
ATOM   1821  NZ  LYS   113      -9.037  13.779 -20.258  1.00  0.00           N  
ATOM   1822  HZ1 LYS   113      -9.374  14.333 -21.032  1.00  0.00           H  
ATOM   1823  HZ2 LYS   113      -9.808  13.799 -19.605  1.00  0.00           H  
ATOM   1824  HZ3 LYS   113      -8.299  14.286 -19.790  1.00  0.00           H  
ATOM   1825  C   LYS   113      -4.556   8.647 -20.199  1.00  0.00           C  
ATOM   1826  O   LYS   113      -4.769   8.419 -21.395  1.00  0.00           O  
ATOM   1827  N   GLN   114      -3.372   9.022 -19.690  1.00  0.00           N  
ATOM   1828  H   GLN   114      -3.269   9.345 -18.739  1.00  0.00           H  
ATOM   1829  CA  GLN   114      -2.174   9.244 -20.496  1.00  0.00           C  
ATOM   1830  HA  GLN   114      -2.565   9.752 -21.379  1.00  0.00           H  
ATOM   1831  CB  GLN   114      -1.127  10.040 -19.719  1.00  0.00           C  
ATOM   1832  HB2 GLN   114      -1.611  10.844 -19.165  1.00  0.00           H  
ATOM   1833  HB3 GLN   114      -0.766   9.302 -19.003  1.00  0.00           H  
ATOM   1834  CG  GLN   114       0.065  10.553 -20.564  1.00  0.00           C  
ATOM   1835  HG2 GLN   114       0.539  11.250 -19.872  1.00  0.00           H  
ATOM   1836  HG3 GLN   114       0.752   9.724 -20.729  1.00  0.00           H  
ATOM   1837  CD  GLN   114      -0.353  11.301 -21.840  1.00  0.00           C  
ATOM   1838  OE1 GLN   114      -1.343  12.019 -21.791  1.00  0.00           O  
ATOM   1839  NE2 GLN   114       0.433  11.388 -22.895  1.00  0.00           N  
ATOM   1840 HE21 GLN   114       0.103  11.939 -23.673  1.00  0.00           H  
ATOM   1841 HE22 GLN   114       1.408  11.124 -22.865  1.00  0.00           H  
ATOM   1842  C   GLN   114      -1.593   7.973 -21.085  1.00  0.00           C  
ATOM   1843  O   GLN   114      -1.113   8.035 -22.227  1.00  0.00           O  
ATOM   1844  N   PHE   115      -1.731   6.842 -20.405  1.00  0.00           N  
ATOM   1845  H   PHE   115      -1.917   6.919 -19.415  1.00  0.00           H  
ATOM   1846  CA  PHE   115      -1.511   5.541 -21.057  1.00  0.00           C  
ATOM   1847  HA  PHE   115      -0.555   5.502 -21.578  1.00  0.00           H  
ATOM   1848  CB  PHE   115      -1.347   4.466 -19.917  1.00  0.00           C  
ATOM   1849  HB2 PHE   115      -0.648   4.703 -19.115  1.00  0.00           H  
ATOM   1850  HB3 PHE   115      -2.272   4.519 -19.344  1.00  0.00           H  
ATOM   1851  CG  PHE   115      -1.221   3.026 -20.422  1.00  0.00           C  
ATOM   1852  CD1 PHE   115      -2.276   2.123 -20.472  1.00  0.00           C  
ATOM   1853  HD1 PHE   115      -3.202   2.481 -20.047  1.00  0.00           H  
ATOM   1854  CE1 PHE   115      -2.106   0.789 -20.801  1.00  0.00           C  
ATOM   1855  HE1 PHE   115      -2.915   0.081 -20.703  1.00  0.00           H  
ATOM   1856  CZ  PHE   115      -0.760   0.317 -21.058  1.00  0.00           C  
ATOM   1857  HZ  PHE   115      -0.609  -0.716 -21.335  1.00  0.00           H  
ATOM   1858  CE2 PHE   115       0.328   1.143 -20.994  1.00  0.00           C  
ATOM   1859  HE2 PHE   115       1.329   0.804 -21.213  1.00  0.00           H  
ATOM   1860  CD2 PHE   115       0.056   2.529 -20.703  1.00  0.00           C  
ATOM   1861  HD2 PHE   115       0.914   3.184 -20.736  1.00  0.00           H  
ATOM   1862  C   PHE   115      -2.546   5.089 -22.090  1.00  0.00           C  
ATOM   1863  O   PHE   115      -2.165   4.665 -23.199  1.00  0.00           O  
ATOM   1864  N   ASN   116      -3.866   5.233 -21.875  1.00  0.00           N  
ATOM   1865  H   ASN   116      -4.217   5.434 -20.949  1.00  0.00           H  
ATOM   1866  CA  ASN   116      -4.853   5.047 -23.014  1.00  0.00           C  
ATOM   1867  HA  ASN   116      -4.784   4.034 -23.411  1.00  0.00           H  
ATOM   1868  CB  ASN   116      -6.240   5.125 -22.510  1.00  0.00           C  
ATOM   1869  HB2 ASN   116      -6.487   6.021 -21.941  1.00  0.00           H  
ATOM   1870  HB3 ASN   116      -6.922   5.159 -23.359  1.00  0.00           H  
ATOM   1871  CG  ASN   116      -6.714   4.042 -21.541  1.00  0.00           C  
ATOM   1872  OD1 ASN   116      -6.322   2.893 -21.650  1.00  0.00           O  
ATOM   1873  ND2 ASN   116      -7.588   4.261 -20.586  1.00  0.00           N  
ATOM   1874 HD21 ASN   116      -7.941   3.466 -20.073  1.00  0.00           H  
ATOM   1875 HD22 ASN   116      -8.146   5.101 -20.543  1.00  0.00           H  
ATOM   1876  C   ASN   116      -4.734   6.115 -24.185  1.00  0.00           C  
ATOM   1877  O   ASN   116      -4.913   5.785 -25.325  1.00  0.00           O  
ATOM   1878  N   ALA   117      -4.271   7.310 -23.919  1.00  0.00           N  
ATOM   1879  H   ALA   117      -4.037   7.587 -22.976  1.00  0.00           H  
ATOM   1880  CA  ALA   117      -4.050   8.345 -24.966  1.00  0.00           C  
ATOM   1881  HA  ALA   117      -4.815   8.414 -25.740  1.00  0.00           H  
ATOM   1882  CB  ALA   117      -4.133   9.668 -24.161  1.00  0.00           C  
ATOM   1883  HB1 ALA   117      -4.048  10.552 -24.793  1.00  0.00           H  
ATOM   1884  HB2 ALA   117      -5.058   9.670 -23.585  1.00  0.00           H  
ATOM   1885  HB3 ALA   117      -3.290   9.709 -23.471  1.00  0.00           H  
ATOM   1886  C   ALA   117      -2.747   8.002 -25.721  1.00  0.00           C  
ATOM   1887  O   ALA   117      -2.619   8.279 -26.916  1.00  0.00           O  
ATOM   1888  N   ASN   118      -1.706   7.619 -25.055  1.00  0.00           N  
ATOM   1889  H   ASN   118      -1.750   7.633 -24.046  1.00  0.00           H  
ATOM   1890  CA  ASN   118      -0.486   6.976 -25.570  1.00  0.00           C  
ATOM   1891  HA  ASN   118       0.023   7.671 -26.238  1.00  0.00           H  
ATOM   1892  CB  ASN   118       0.592   6.669 -24.506  1.00  0.00           C  
ATOM   1893  HB2 ASN   118       0.011   6.354 -23.639  1.00  0.00           H  
ATOM   1894  HB3 ASN   118       1.078   5.794 -24.937  1.00  0.00           H  
ATOM   1895  CG  ASN   118       1.580   7.669 -24.322  1.00  0.00           C  
ATOM   1896  OD1 ASN   118       2.302   8.014 -25.210  1.00  0.00           O  
ATOM   1897  ND2 ASN   118       1.548   8.325 -23.249  1.00  0.00           N  
ATOM   1898 HD21 ASN   118       2.086   9.170 -23.119  1.00  0.00           H  
ATOM   1899 HD22 ASN   118       0.839   7.989 -22.613  1.00  0.00           H  
ATOM   1900  C   ASN   118      -0.738   5.760 -26.531  1.00  0.00           C  
ATOM   1901  O   ASN   118      -0.152   5.725 -27.601  1.00  0.00           O  
ATOM   1902  N   PHE   119      -1.761   4.885 -26.197  1.00  0.00           N  
ATOM   1903  H   PHE   119      -2.275   5.003 -25.335  1.00  0.00           H  
ATOM   1904  CA  PHE   119      -2.021   3.733 -27.101  1.00  0.00           C  
ATOM   1905  HA  PHE   119      -1.175   3.067 -27.272  1.00  0.00           H  
ATOM   1906  CB  PHE   119      -3.134   2.965 -26.455  1.00  0.00           C  
ATOM   1907  HB2 PHE   119      -2.872   2.736 -25.422  1.00  0.00           H  
ATOM   1908  HB3 PHE   119      -4.041   3.550 -26.302  1.00  0.00           H  
ATOM   1909  CG  PHE   119      -3.443   1.724 -27.181  1.00  0.00           C  
ATOM   1910  CD1 PHE   119      -2.654   0.546 -27.145  1.00  0.00           C  
ATOM   1911  HD1 PHE   119      -1.763   0.504 -26.537  1.00  0.00           H  
ATOM   1912  CE1 PHE   119      -3.113  -0.591 -27.785  1.00  0.00           C  
ATOM   1913  HE1 PHE   119      -2.414  -1.408 -27.682  1.00  0.00           H  
ATOM   1914  CZ  PHE   119      -4.315  -0.592 -28.555  1.00  0.00           C  
ATOM   1915  HZ  PHE   119      -4.545  -1.567 -28.960  1.00  0.00           H  
ATOM   1916  CE2 PHE   119      -4.989   0.605 -28.808  1.00  0.00           C  
ATOM   1917  HE2 PHE   119      -5.814   0.575 -29.504  1.00  0.00           H  
ATOM   1918  CD2 PHE   119      -4.534   1.720 -28.076  1.00  0.00           C  
ATOM   1919  HD2 PHE   119      -5.137   2.598 -28.256  1.00  0.00           H  
ATOM   1920  C   PHE   119      -2.486   4.208 -28.559  1.00  0.00           C  
ATOM   1921  O   PHE   119      -2.169   3.612 -29.582  1.00  0.00           O  
ATOM   1922  N   GLU   120      -3.170   5.370 -28.585  1.00  0.00           N  
ATOM   1923  H   GLU   120      -3.315   5.935 -27.760  1.00  0.00           H  
ATOM   1924  CA  GLU   120      -3.618   6.042 -29.785  1.00  0.00           C  
ATOM   1925  HA  GLU   120      -4.170   5.314 -30.381  1.00  0.00           H  
ATOM   1926  CB  GLU   120      -4.548   7.229 -29.622  1.00  0.00           C  
ATOM   1927  HB2 GLU   120      -4.051   8.034 -29.080  1.00  0.00           H  
ATOM   1928  HB3 GLU   120      -4.912   7.542 -30.601  1.00  0.00           H  
ATOM   1929  CG  GLU   120      -5.885   6.883 -28.979  1.00  0.00           C  
ATOM   1930  HG2 GLU   120      -5.684   6.716 -27.921  1.00  0.00           H  
ATOM   1931  HG3 GLU   120      -6.501   7.780 -29.044  1.00  0.00           H  
ATOM   1932  CD  GLU   120      -6.606   5.631 -29.576  1.00  0.00           C  
ATOM   1933  OE1 GLU   120      -7.023   4.724 -28.822  1.00  0.00           O  
ATOM   1934  OE2 GLU   120      -6.618   5.501 -30.820  1.00  0.00           O  
ATOM   1935  C   GLU   120      -2.395   6.417 -30.663  1.00  0.00           C  
ATOM   1936  O   GLU   120      -2.604   6.714 -31.848  1.00  0.00           O  
ATOM   1937  N   LYS   121      -1.156   6.544 -30.084  1.00  0.00           N  
ATOM   1938  H   LYS   121      -1.123   6.441 -29.079  1.00  0.00           H  
ATOM   1939  CA  LYS   121       0.076   6.792 -30.855  1.00  0.00           C  
ATOM   1940  HA  LYS   121      -0.242   7.285 -31.774  1.00  0.00           H  
ATOM   1941  CB  LYS   121       0.974   7.781 -30.078  1.00  0.00           C  
ATOM   1942  HB2 LYS   121       1.347   7.368 -29.141  1.00  0.00           H  
ATOM   1943  HB3 LYS   121       1.977   7.927 -30.479  1.00  0.00           H  
ATOM   1944  CG  LYS   121       0.280   9.200 -29.735  1.00  0.00           C  
ATOM   1945  HG2 LYS   121       0.261   9.778 -30.659  1.00  0.00           H  
ATOM   1946  HG3 LYS   121      -0.721   9.132 -29.307  1.00  0.00           H  
ATOM   1947  CD  LYS   121       1.239   9.967 -28.767  1.00  0.00           C  
ATOM   1948  HD2 LYS   121       1.139   9.518 -27.779  1.00  0.00           H  
ATOM   1949  HD3 LYS   121       2.268   9.885 -29.116  1.00  0.00           H  
ATOM   1950  CE  LYS   121       0.814  11.437 -28.824  1.00  0.00           C  
ATOM   1951  HE2 LYS   121       0.824  11.778 -29.859  1.00  0.00           H  
ATOM   1952  HE3 LYS   121      -0.249  11.457 -28.583  1.00  0.00           H  
ATOM   1953  NZ  LYS   121       1.489  12.354 -27.877  1.00  0.00           N  
ATOM   1954  HZ1 LYS   121       2.318  11.983 -27.436  1.00  0.00           H  
ATOM   1955  HZ2 LYS   121       1.606  13.321 -28.142  1.00  0.00           H  
ATOM   1956  HZ3 LYS   121       0.950  12.508 -27.037  1.00  0.00           H  
ATOM   1957  C   LYS   121       0.771   5.457 -31.247  1.00  0.00           C  
ATOM   1958  O   LYS   121       1.891   5.495 -31.831  1.00  0.00           O  
ATOM   1959  N   ARG   122       0.283   4.281 -30.826  1.00  0.00           N  
ATOM   1960  H   ARG   122      -0.595   4.382 -30.336  1.00  0.00           H  
ATOM   1961  CA  ARG   122       0.886   2.908 -30.837  1.00  0.00           C  
ATOM   1962  HA  ARG   122       1.855   2.850 -31.333  1.00  0.00           H  
ATOM   1963  CB  ARG   122       1.013   2.396 -29.363  1.00  0.00           C  
ATOM   1964  HB2 ARG   122       0.039   2.408 -28.875  1.00  0.00           H  
ATOM   1965  HB3 ARG   122       1.473   1.408 -29.340  1.00  0.00           H  
ATOM   1966  CG  ARG   122       2.057   3.318 -28.518  1.00  0.00           C  
ATOM   1967  HG2 ARG   122       1.809   4.374 -28.619  1.00  0.00           H  
ATOM   1968  HG3 ARG   122       1.860   3.070 -27.475  1.00  0.00           H  
ATOM   1969  CD  ARG   122       3.515   3.043 -28.857  1.00  0.00           C  
ATOM   1970  HD2 ARG   122       3.639   1.982 -28.639  1.00  0.00           H  
ATOM   1971  HD3 ARG   122       3.671   3.167 -29.929  1.00  0.00           H  
ATOM   1972  NE  ARG   122       4.396   3.846 -27.943  1.00  0.00           N  
ATOM   1973  HE  ARG   122       4.160   4.814 -27.777  1.00  0.00           H  
ATOM   1974  CZ  ARG   122       5.492   3.396 -27.374  1.00  0.00           C  
ATOM   1975  NH1 ARG   122       5.919   2.153 -27.643  1.00  0.00           N  
ATOM   1976 HH11 ARG   122       5.445   1.715 -28.420  1.00  0.00           H  
ATOM   1977 HH12 ARG   122       6.813   1.875 -27.265  1.00  0.00           H  
ATOM   1978  NH2 ARG   122       6.228   4.113 -26.550  1.00  0.00           N  
ATOM   1979 HH21 ARG   122       5.899   5.056 -26.399  1.00  0.00           H  
ATOM   1980 HH22 ARG   122       7.026   3.658 -26.130  1.00  0.00           H  
ATOM   1981  C   ARG   122       0.125   1.862 -31.672  1.00  0.00           C  
ATOM   1982  O   ARG   122       0.289   0.661 -31.486  1.00  0.00           O  
ATOM   1983  N   LEU   123      -0.774   2.429 -32.525  1.00  0.00           N  
ATOM   1984  H   LEU   123      -0.753   3.437 -32.460  1.00  0.00           H  
ATOM   1985  CA  LEU   123      -1.766   1.803 -33.475  1.00  0.00           C  
ATOM   1986  HA  LEU   123      -2.237   1.008 -32.897  1.00  0.00           H  
ATOM   1987  CB  LEU   123      -2.959   2.651 -33.991  1.00  0.00           C  
ATOM   1988  HB2 LEU   123      -2.643   3.307 -34.802  1.00  0.00           H  
ATOM   1989  HB3 LEU   123      -3.619   1.888 -34.403  1.00  0.00           H  
ATOM   1990  CG  LEU   123      -3.727   3.461 -32.909  1.00  0.00           C  
ATOM   1991  HG  LEU   123      -2.992   4.043 -32.354  1.00  0.00           H  
ATOM   1992  CD1 LEU   123      -4.935   4.275 -33.443  1.00  0.00           C  
ATOM   1993 HD11 LEU   123      -5.055   5.130 -32.778  1.00  0.00           H  
ATOM   1994 HD12 LEU   123      -4.659   4.666 -34.422  1.00  0.00           H  
ATOM   1995 HD13 LEU   123      -5.847   3.680 -33.507  1.00  0.00           H  
ATOM   1996  CD2 LEU   123      -4.388   2.601 -31.887  1.00  0.00           C  
ATOM   1997 HD21 LEU   123      -4.827   3.288 -31.163  1.00  0.00           H  
ATOM   1998 HD22 LEU   123      -5.170   1.965 -32.302  1.00  0.00           H  
ATOM   1999 HD23 LEU   123      -3.667   1.975 -31.361  1.00  0.00           H  
ATOM   2000  C   LEU   123      -1.014   1.087 -34.619  1.00  0.00           C  
ATOM   2001  O   LEU   123      -1.460   1.150 -35.790  1.00  0.00           O  
ATOM   2002  N   THR   124       0.060   0.371 -34.409  1.00  0.00           N  
ATOM   2003  H   THR   124       0.401   0.263 -33.464  1.00  0.00           H  
ATOM   2004  CA  THR   124       1.066   0.077 -35.509  1.00  0.00           C  
ATOM   2005  HA  THR   124       0.614   0.219 -36.490  1.00  0.00           H  
ATOM   2006  CB  THR   124       2.362   0.922 -35.420  1.00  0.00           C  
ATOM   2007  HB  THR   124       3.220   0.384 -35.823  1.00  0.00           H  
ATOM   2008  CG2 THR   124       2.147   2.228 -36.092  1.00  0.00           C  
ATOM   2009 HG21 THR   124       1.510   2.836 -35.449  1.00  0.00           H  
ATOM   2010 HG22 THR   124       3.136   2.687 -36.091  1.00  0.00           H  
ATOM   2011 HG23 THR   124       1.669   2.062 -37.057  1.00  0.00           H  
ATOM   2012  OG1 THR   124       2.693   1.117 -34.095  1.00  0.00           O  
ATOM   2013  HG1 THR   124       3.057   0.339 -33.667  1.00  0.00           H  
ATOM   2014  C   THR   124       1.446  -1.406 -35.405  1.00  0.00           C  
ATOM   2015  O   THR   124       1.260  -2.060 -36.402  1.00  0.00           O  
ATOM   2016  OXT THR   124       1.794  -1.913 -34.306  1.00  0.00           O  
TER    2017      THR   124 
ATOM   2017  N   ALA   125      43.204  18.335 -19.341  1.00  0.00           N  
ATOM   2018  H1  ALA   125      43.862  18.943 -19.808  1.00  0.00           H  
ATOM   2019  H2  ALA   125      42.246  18.649 -19.394  1.00  0.00           H  
ATOM   2020  H3  ALA   125      43.420  17.412 -19.690  1.00  0.00           H  
ATOM   2021  CA  ALA   125      43.624  18.378 -17.966  1.00  0.00           C  
ATOM   2022  HA  ALA   125      44.684  18.148 -17.856  1.00  0.00           H  
ATOM   2023  CB  ALA   125      43.426  19.789 -17.324  1.00  0.00           C  
ATOM   2024  HB1 ALA   125      43.642  19.748 -16.256  1.00  0.00           H  
ATOM   2025  HB2 ALA   125      44.188  20.404 -17.800  1.00  0.00           H  
ATOM   2026  HB3 ALA   125      42.462  20.248 -17.544  1.00  0.00           H  
ATOM   2027  C   ALA   125      42.870  17.314 -17.205  1.00  0.00           C  
ATOM   2028  O   ALA   125      41.722  16.984 -17.617  1.00  0.00           O  
ATOM   2029  N   ASP   126      43.385  16.677 -16.135  1.00  0.00           N  
ATOM   2030  H   ASP   126      44.229  17.089 -15.763  1.00  0.00           H  
ATOM   2031  CA  ASP   126      42.805  15.496 -15.480  1.00  0.00           C  
ATOM   2032  HA  ASP   126      42.495  14.744 -16.205  1.00  0.00           H  
ATOM   2033  CB  ASP   126      43.931  14.741 -14.664  1.00  0.00           C  
ATOM   2034  HB2 ASP   126      44.120  15.239 -13.713  1.00  0.00           H  
ATOM   2035  HB3 ASP   126      43.473  13.773 -14.456  1.00  0.00           H  
ATOM   2036  CG  ASP   126      45.201  14.479 -15.419  1.00  0.00           C  
ATOM   2037  OD1 ASP   126      46.319  14.437 -14.826  1.00  0.00           O  
ATOM   2038  OD2 ASP   126      45.080  14.245 -16.685  1.00  0.00           O  
ATOM   2039  C   ASP   126      41.589  15.819 -14.581  1.00  0.00           C  
ATOM   2040  O   ASP   126      40.694  15.020 -14.314  1.00  0.00           O  
ATOM   2041  N   THR   127      41.488  17.054 -14.034  1.00  0.00           N  
ATOM   2042  H   THR   127      42.311  17.629 -14.147  1.00  0.00           H  
ATOM   2043  CA  THR   127      40.241  17.617 -13.596  1.00  0.00           C  
ATOM   2044  HA  THR   127      39.851  16.837 -12.942  1.00  0.00           H  
ATOM   2045  CB  THR   127      40.577  18.877 -12.659  1.00  0.00           C  
ATOM   2046  HB  THR   127      41.312  18.532 -11.932  1.00  0.00           H  
ATOM   2047  CG2 THR   127      41.078  20.088 -13.396  1.00  0.00           C  
ATOM   2048 HG21 THR   127      41.249  20.851 -12.636  1.00  0.00           H  
ATOM   2049 HG22 THR   127      42.046  19.827 -13.823  1.00  0.00           H  
ATOM   2050 HG23 THR   127      40.354  20.394 -14.152  1.00  0.00           H  
ATOM   2051  OG1 THR   127      39.445  19.209 -11.848  1.00  0.00           O  
ATOM   2052  HG1 THR   127      38.794  18.520 -11.696  1.00  0.00           H  
ATOM   2053  C   THR   127      39.162  17.909 -14.663  1.00  0.00           C  
ATOM   2054  O   THR   127      38.059  18.290 -14.258  1.00  0.00           O  
ATOM   2055  N   THR   128      39.555  17.803 -15.929  1.00  0.00           N  
ATOM   2056  H   THR   128      40.517  17.522 -16.055  1.00  0.00           H  
ATOM   2057  CA  THR   128      38.691  18.226 -16.989  1.00  0.00           C  
ATOM   2058  HA  THR   128      37.736  18.611 -16.631  1.00  0.00           H  
ATOM   2059  CB  THR   128      39.133  19.537 -17.663  1.00  0.00           C  
ATOM   2060  HB  THR   128      38.294  19.916 -18.246  1.00  0.00           H  
ATOM   2061  CG2 THR   128      39.655  20.674 -16.747  1.00  0.00           C  
ATOM   2062 HG21 THR   128      39.609  21.694 -17.129  1.00  0.00           H  
ATOM   2063 HG22 THR   128      39.008  20.727 -15.871  1.00  0.00           H  
ATOM   2064 HG23 THR   128      40.625  20.495 -16.284  1.00  0.00           H  
ATOM   2065  OG1 THR   128      40.163  19.171 -18.551  1.00  0.00           O  
ATOM   2066  HG1 THR   128      40.234  19.854 -19.222  1.00  0.00           H  
ATOM   2067  C   THR   128      38.236  17.146 -18.023  1.00  0.00           C  
ATOM   2068  O   THR   128      37.076  17.102 -18.431  1.00  0.00           O  
ATOM   2069  N   THR   129      39.085  16.196 -18.398  1.00  0.00           N  
ATOM   2070  H   THR   129      40.014  16.440 -18.087  1.00  0.00           H  
ATOM   2071  CA  THR   129      38.855  15.135 -19.394  1.00  0.00           C  
ATOM   2072  HA  THR   129      39.806  14.650 -19.614  1.00  0.00           H  
ATOM   2073  CB  THR   129      38.019  14.021 -18.693  1.00  0.00           C  
ATOM   2074  HB  THR   129      38.109  13.038 -19.155  1.00  0.00           H  
ATOM   2075  CG2 THR   129      38.739  13.671 -17.336  1.00  0.00           C  
ATOM   2076 HG21 THR   129      39.724  13.241 -17.519  1.00  0.00           H  
ATOM   2077 HG22 THR   129      38.752  14.522 -16.656  1.00  0.00           H  
ATOM   2078 HG23 THR   129      38.167  12.912 -16.801  1.00  0.00           H  
ATOM   2079  OG1 THR   129      36.647  14.164 -18.341  1.00  0.00           O  
ATOM   2080  HG1 THR   129      36.524  15.110 -18.451  1.00  0.00           H  
ATOM   2081  C   THR   129      38.315  15.496 -20.717  1.00  0.00           C  
ATOM   2082  O   THR   129      37.848  14.627 -21.439  1.00  0.00           O  
ATOM   2083  N   ALA   130      38.204  16.751 -21.105  1.00  0.00           N  
ATOM   2084  H   ALA   130      38.486  17.496 -20.485  1.00  0.00           H  
ATOM   2085  CA  ALA   130      37.819  17.291 -22.414  1.00  0.00           C  
ATOM   2086  HA  ALA   130      36.818  17.005 -22.736  1.00  0.00           H  
ATOM   2087  CB  ALA   130      37.721  18.830 -22.222  1.00  0.00           C  
ATOM   2088  HB1 ALA   130      38.736  19.211 -22.109  1.00  0.00           H  
ATOM   2089  HB2 ALA   130      37.311  19.313 -23.109  1.00  0.00           H  
ATOM   2090  HB3 ALA   130      37.136  19.098 -21.342  1.00  0.00           H  
ATOM   2091  C   ALA   130      38.820  17.099 -23.433  1.00  0.00           C  
ATOM   2092  O   ALA   130      40.012  17.162 -23.147  1.00  0.00           O  
ATOM   2093  N   ALA   131      38.291  17.035 -24.654  1.00  0.00           N  
ATOM   2094  H   ALA   131      37.318  16.767 -24.704  1.00  0.00           H  
ATOM   2095  CA  ALA   131      38.975  16.859 -25.936  1.00  0.00           C  
ATOM   2096  HA  ALA   131      39.991  17.179 -25.703  1.00  0.00           H  
ATOM   2097  CB  ALA   131      39.063  15.333 -26.138  1.00  0.00           C  
ATOM   2098  HB1 ALA   131      39.597  15.136 -27.068  1.00  0.00           H  
ATOM   2099  HB2 ALA   131      39.587  14.932 -25.270  1.00  0.00           H  
ATOM   2100  HB3 ALA   131      38.125  14.778 -26.128  1.00  0.00           H  
ATOM   2101  C   ALA   131      38.516  17.789 -27.121  1.00  0.00           C  
ATOM   2102  O   ALA   131      37.582  18.508 -26.810  1.00  0.00           O  
ATOM   2103  N   PRO   132      39.145  17.852 -28.337  1.00  0.00           N  
ATOM   2104  CD  PRO   132      40.505  17.397 -28.657  1.00  0.00           C  
ATOM   2105  HD2 PRO   132      40.418  16.358 -28.974  1.00  0.00           H  
ATOM   2106  HD3 PRO   132      41.286  17.614 -27.928  1.00  0.00           H  
ATOM   2107  CG  PRO   132      40.861  18.147 -29.913  1.00  0.00           C  
ATOM   2108  HG2 PRO   132      41.547  17.573 -30.537  1.00  0.00           H  
ATOM   2109  HG3 PRO   132      41.249  19.099 -29.551  1.00  0.00           H  
ATOM   2110  CB  PRO   132      39.571  18.361 -30.651  1.00  0.00           C  
ATOM   2111  HB2 PRO   132      39.339  17.497 -31.272  1.00  0.00           H  
ATOM   2112  HB3 PRO   132      39.704  19.249 -31.269  1.00  0.00           H  
ATOM   2113  CA  PRO   132      38.593  18.586 -29.494  1.00  0.00           C  
ATOM   2114  HA  PRO   132      38.561  19.649 -29.258  1.00  0.00           H  
ATOM   2115  C   PRO   132      37.165  18.202 -29.823  1.00  0.00           C  
ATOM   2116  O   PRO   132      36.767  17.065 -29.482  1.00  0.00           O  
ATOM   2117  N   ALA   133      36.399  19.181 -30.435  1.00  0.00           N  
ATOM   2118  H   ALA   133      36.895  20.057 -30.511  1.00  0.00           H  
ATOM   2119  CA  ALA   133      35.136  18.915 -31.180  1.00  0.00           C  
ATOM   2120  HA  ALA   133      34.941  17.849 -31.297  1.00  0.00           H  
ATOM   2121  CB  ALA   133      34.070  19.525 -30.307  1.00  0.00           C  
ATOM   2122  HB1 ALA   133      33.947  20.606 -30.360  1.00  0.00           H  
ATOM   2123  HB2 ALA   133      33.179  19.046 -30.713  1.00  0.00           H  
ATOM   2124  HB3 ALA   133      34.283  19.212 -29.284  1.00  0.00           H  
ATOM   2125  C   ALA   133      35.112  19.524 -32.641  1.00  0.00           C  
ATOM   2126  O   ALA   133      35.722  20.567 -32.936  1.00  0.00           O  
ATOM   2127  N   ASP   134      34.449  18.861 -33.546  1.00  0.00           N  
ATOM   2128  H   ASP   134      34.054  17.966 -33.292  1.00  0.00           H  
ATOM   2129  CA  ASP   134      34.470  19.218 -34.960  1.00  0.00           C  
ATOM   2130  HA  ASP   134      35.477  19.596 -35.140  1.00  0.00           H  
ATOM   2131  CB  ASP   134      34.185  18.003 -35.838  1.00  0.00           C  
ATOM   2132  HB2 ASP   134      33.241  17.549 -35.539  1.00  0.00           H  
ATOM   2133  HB3 ASP   134      33.966  18.353 -36.847  1.00  0.00           H  
ATOM   2134  CG  ASP   134      35.215  16.860 -35.795  1.00  0.00           C  
ATOM   2135  OD1 ASP   134      35.100  15.902 -36.538  1.00  0.00           O  
ATOM   2136  OD2 ASP   134      36.239  17.010 -35.033  1.00  0.00           O  
ATOM   2137  C   ASP   134      33.550  20.416 -35.272  1.00  0.00           C  
ATOM   2138  O   ASP   134      32.434  20.609 -34.760  1.00  0.00           O  
ATOM   2139  N   ALA   135      33.929  21.183 -36.309  1.00  0.00           N  
ATOM   2140  H   ALA   135      34.839  21.071 -36.731  1.00  0.00           H  
ATOM   2141  CA  ALA   135      33.152  22.294 -36.909  1.00  0.00           C  
ATOM   2142  HA  ALA   135      32.390  22.668 -36.226  1.00  0.00           H  
ATOM   2143  CB  ALA   135      34.043  23.430 -37.260  1.00  0.00           C  
ATOM   2144  HB1 ALA   135      33.556  24.358 -37.561  1.00  0.00           H  
ATOM   2145  HB2 ALA   135      34.799  23.540 -36.482  1.00  0.00           H  
ATOM   2146  HB3 ALA   135      34.627  23.164 -38.141  1.00  0.00           H  
ATOM   2147  C   ALA   135      32.217  21.800 -38.071  1.00  0.00           C  
ATOM   2148  O   ALA   135      31.712  22.635 -38.827  1.00  0.00           O  
ATOM   2149  N   LYS   136      31.853  20.536 -38.055  1.00  0.00           N  
ATOM   2150  H   LYS   136      32.219  19.888 -37.372  1.00  0.00           H  
ATOM   2151  CA  LYS   136      30.600  20.003 -38.778  1.00  0.00           C  
ATOM   2152  HA  LYS   136      29.923  20.855 -38.713  1.00  0.00           H  
ATOM   2153  CB  LYS   136      30.908  19.714 -40.291  1.00  0.00           C  
ATOM   2154  HB2 LYS   136      29.919  19.522 -40.707  1.00  0.00           H  
ATOM   2155  HB3 LYS   136      31.312  20.629 -40.725  1.00  0.00           H  
ATOM   2156  CG  LYS   136      31.967  18.637 -40.485  1.00  0.00           C  
ATOM   2157  HG2 LYS   136      32.902  18.970 -40.033  1.00  0.00           H  
ATOM   2158  HG3 LYS   136      31.668  17.694 -40.028  1.00  0.00           H  
ATOM   2159  CD  LYS   136      32.424  18.389 -41.895  1.00  0.00           C  
ATOM   2160  HD2 LYS   136      31.571  18.164 -42.536  1.00  0.00           H  
ATOM   2161  HD3 LYS   136      32.947  19.276 -42.253  1.00  0.00           H  
ATOM   2162  CE  LYS   136      33.356  17.214 -41.937  1.00  0.00           C  
ATOM   2163  HE2 LYS   136      34.271  17.487 -41.412  1.00  0.00           H  
ATOM   2164  HE3 LYS   136      32.808  16.379 -41.500  1.00  0.00           H  
ATOM   2165  NZ  LYS   136      33.609  16.834 -43.294  1.00  0.00           N  
ATOM   2166  HZ1 LYS   136      34.360  16.159 -43.331  1.00  0.00           H  
ATOM   2167  HZ2 LYS   136      32.766  16.465 -43.710  1.00  0.00           H  
ATOM   2168  HZ3 LYS   136      33.885  17.647 -43.826  1.00  0.00           H  
ATOM   2169  C   LYS   136      29.936  18.743 -38.083  1.00  0.00           C  
ATOM   2170  O   LYS   136      30.567  18.265 -37.173  1.00  0.00           O  
ATOM   2171  N   PRO   137      28.737  18.245 -38.522  1.00  0.00           N  
ATOM   2172  CD  PRO   137      27.766  19.004 -39.243  1.00  0.00           C  
ATOM   2173  HD2 PRO   137      27.835  18.743 -40.299  1.00  0.00           H  
ATOM   2174  HD3 PRO   137      27.838  20.088 -39.145  1.00  0.00           H  
ATOM   2175  CG  PRO   137      26.448  18.448 -38.829  1.00  0.00           C  
ATOM   2176  HG2 PRO   137      25.557  18.566 -39.446  1.00  0.00           H  
ATOM   2177  HG3 PRO   137      26.088  18.990 -37.955  1.00  0.00           H  
ATOM   2178  CB  PRO   137      26.704  17.055 -38.452  1.00  0.00           C  
ATOM   2179  HB2 PRO   137      26.499  16.390 -39.291  1.00  0.00           H  
ATOM   2180  HB3 PRO   137      26.054  16.757 -37.629  1.00  0.00           H  
ATOM   2181  CA  PRO   137      28.203  17.049 -37.902  1.00  0.00           C  
ATOM   2182  HA  PRO   137      28.316  17.089 -36.819  1.00  0.00           H  
ATOM   2183  C   PRO   137      28.971  15.760 -38.328  1.00  0.00           C  
ATOM   2184  O   PRO   137      29.167  15.365 -39.448  1.00  0.00           O  
ATOM   2185  N   MET   138      29.452  14.942 -37.337  1.00  0.00           N  
ATOM   2186  H   MET   138      29.130  15.086 -36.391  1.00  0.00           H  
ATOM   2187  CA  MET   138      30.225  13.737 -37.638  1.00  0.00           C  
ATOM   2188  HA  MET   138      30.834  13.963 -38.514  1.00  0.00           H  
ATOM   2189  CB  MET   138      31.225  13.476 -36.441  1.00  0.00           C  
ATOM   2190  HB2 MET   138      31.759  12.576 -36.743  1.00  0.00           H  
ATOM   2191  HB3 MET   138      31.873  14.352 -36.434  1.00  0.00           H  
ATOM   2192  CG  MET   138      30.636  13.215 -35.074  1.00  0.00           C  
ATOM   2193  HG2 MET   138      31.395  13.264 -34.293  1.00  0.00           H  
ATOM   2194  HG3 MET   138      30.006  14.021 -34.698  1.00  0.00           H  
ATOM   2195  SD  MET   138      29.828  11.545 -34.843  1.00  0.00           S  
ATOM   2196  CE  MET   138      31.333  10.522 -34.189  1.00  0.00           C  
ATOM   2197  HE1 MET   138      30.994   9.554 -33.821  1.00  0.00           H  
ATOM   2198  HE2 MET   138      32.031  10.389 -35.016  1.00  0.00           H  
ATOM   2199  HE3 MET   138      31.905  11.057 -33.431  1.00  0.00           H  
ATOM   2200  C   MET   138      29.427  12.488 -37.985  1.00  0.00           C  
ATOM   2201  O   MET   138      29.920  11.715 -38.801  1.00  0.00           O  
ATOM   2202  N   MET   139      28.161  12.370 -37.583  1.00  0.00           N  
ATOM   2203  H   MET   139      27.687  13.018 -36.970  1.00  0.00           H  
ATOM   2204  CA  MET   139      27.225  11.376 -38.057  1.00  0.00           C  
ATOM   2205  HA  MET   139      26.448  11.412 -37.293  1.00  0.00           H  
ATOM   2206  CB  MET   139      26.514  11.862 -39.387  1.00  0.00           C  
ATOM   2207  HB2 MET   139      27.142  11.716 -40.266  1.00  0.00           H  
ATOM   2208  HB3 MET   139      25.612  11.269 -39.541  1.00  0.00           H  
ATOM   2209  CG  MET   139      25.938  13.331 -39.221  1.00  0.00           C  
ATOM   2210  HG2 MET   139      25.331  13.478 -38.327  1.00  0.00           H  
ATOM   2211  HG3 MET   139      26.811  13.950 -39.017  1.00  0.00           H  
ATOM   2212  SD  MET   139      25.014  14.124 -40.608  1.00  0.00           S  
ATOM   2213  CE  MET   139      26.193  13.893 -41.945  1.00  0.00           C  
ATOM   2214  HE1 MET   139      27.206  13.848 -41.546  1.00  0.00           H  
ATOM   2215  HE2 MET   139      26.080  12.921 -42.425  1.00  0.00           H  
ATOM   2216  HE3 MET   139      26.118  14.454 -42.877  1.00  0.00           H  
ATOM   2217  C   MET   139      27.536   9.847 -38.026  1.00  0.00           C  
ATOM   2218  O   MET   139      26.908   9.073 -38.728  1.00  0.00           O  
ATOM   2219  N   HIE   140      28.574   9.429 -37.310  1.00  0.00           N  
ATOM   2220  H   HIE   140      29.132  10.081 -36.778  1.00  0.00           H  
ATOM   2221  CA  HIE   140      29.068   8.037 -37.313  1.00  0.00           C  
ATOM   2222  HA  HIE   140      29.371   7.736 -38.316  1.00  0.00           H  
ATOM   2223  CB  HIE   140      30.060   7.922 -36.155  1.00  0.00           C  
ATOM   2224  HB2 HIE   140      30.785   8.732 -36.236  1.00  0.00           H  
ATOM   2225  HB3 HIE   140      29.542   7.981 -35.198  1.00  0.00           H  
ATOM   2226  CG  HIE   140      30.884   6.704 -36.253  1.00  0.00           C  
ATOM   2227  ND1 HIE   140      30.448   5.397 -35.808  1.00  0.00           N  
ATOM   2228  CE1 HIE   140      31.460   4.591 -36.109  1.00  0.00           C  
ATOM   2229  HE1 HIE   140      31.445   3.531 -35.905  1.00  0.00           H  
ATOM   2230  NE2 HIE   140      32.498   5.233 -36.591  1.00  0.00           N  
ATOM   2231  HE2 HIE   140      33.325   4.750 -36.912  1.00  0.00           H  
ATOM   2232  CD2 HIE   140      32.143   6.582 -36.824  1.00  0.00           C  
ATOM   2233  HD2 HIE   140      32.719   7.370 -37.284  1.00  0.00           H  
ATOM   2234  C   HIE   140      27.884   7.059 -36.953  1.00  0.00           C  
ATOM   2235  O   HIE   140      27.251   7.180 -35.927  1.00  0.00           O  
ATOM   2236  N   HIE   141      27.659   6.011 -37.764  1.00  0.00           N  
ATOM   2237  H   HIE   141      28.208   5.987 -38.611  1.00  0.00           H  
ATOM   2238  CA  HIE   141      26.640   4.996 -37.518  1.00  0.00           C  
ATOM   2239  HA  HIE   141      26.621   4.331 -38.382  1.00  0.00           H  
ATOM   2240  CB  HIE   141      26.828   4.120 -36.304  1.00  0.00           C  
ATOM   2241  HB2 HIE   141      27.889   4.118 -36.057  1.00  0.00           H  
ATOM   2242  HB3 HIE   141      26.397   4.600 -35.425  1.00  0.00           H  
ATOM   2243  CG  HIE   141      26.329   2.705 -36.387  1.00  0.00           C  
ATOM   2244  ND1 HIE   141      26.995   1.733 -37.100  1.00  0.00           N  
ATOM   2245  CE1 HIE   141      26.319   0.553 -36.916  1.00  0.00           C  
ATOM   2246  HE1 HIE   141      26.539  -0.427 -37.312  1.00  0.00           H  
ATOM   2247  NE2 HIE   141      25.142   0.892 -36.314  1.00  0.00           N  
ATOM   2248  HE2 HIE   141      24.437   0.181 -36.185  1.00  0.00           H  
ATOM   2249  CD2 HIE   141      25.140   2.183 -35.897  1.00  0.00           C  
ATOM   2250  HD2 HIE   141      24.392   2.656 -35.278  1.00  0.00           H  
ATOM   2251  C   HIE   141      25.146   5.489 -37.682  1.00  0.00           C  
ATOM   2252  O   HIE   141      24.251   5.082 -36.918  1.00  0.00           O  
ATOM   2253  N   LYS   142      24.944   6.560 -38.431  1.00  0.00           N  
ATOM   2254  H   LYS   142      25.728   6.928 -38.950  1.00  0.00           H  
ATOM   2255  CA  LYS   142      23.627   7.198 -38.822  1.00  0.00           C  
ATOM   2256  HA  LYS   142      22.935   6.748 -38.111  1.00  0.00           H  
ATOM   2257  CB  LYS   142      23.494   8.663 -38.507  1.00  0.00           C  
ATOM   2258  HB2 LYS   142      24.112   9.136 -39.270  1.00  0.00           H  
ATOM   2259  HB3 LYS   142      22.472   8.953 -38.749  1.00  0.00           H  
ATOM   2260  CG  LYS   142      23.857   9.044 -37.027  1.00  0.00           C  
ATOM   2261  HG2 LYS   142      24.871   8.713 -36.805  1.00  0.00           H  
ATOM   2262  HG3 LYS   142      23.720  10.110 -36.849  1.00  0.00           H  
ATOM   2263  CD  LYS   142      22.912   8.433 -35.972  1.00  0.00           C  
ATOM   2264  HD2 LYS   142      21.888   8.729 -36.201  1.00  0.00           H  
ATOM   2265  HD3 LYS   142      22.946   7.349 -36.083  1.00  0.00           H  
ATOM   2266  CE  LYS   142      23.357   8.880 -34.540  1.00  0.00           C  
ATOM   2267  HE2 LYS   142      24.442   8.886 -34.647  1.00  0.00           H  
ATOM   2268  HE3 LYS   142      23.040   9.887 -34.268  1.00  0.00           H  
ATOM   2269  NZ  LYS   142      22.875   7.946 -33.409  1.00  0.00           N  
ATOM   2270  HZ1 LYS   142      23.341   8.236 -32.562  1.00  0.00           H  
ATOM   2271  HZ2 LYS   142      21.900   7.915 -33.149  1.00  0.00           H  
ATOM   2272  HZ3 LYS   142      23.130   6.993 -33.625  1.00  0.00           H  
ATOM   2273  C   LYS   142      23.128   6.909 -40.220  1.00  0.00           C  
ATOM   2274  O   LYS   142      21.987   6.486 -40.377  1.00  0.00           O  
ATOM   2275  N   GLY   143      24.050   6.991 -41.188  1.00  0.00           N  
ATOM   2276  H   GLY   143      24.990   7.275 -40.952  1.00  0.00           H  
ATOM   2277  CA  GLY   143      23.963   6.642 -42.593  1.00  0.00           C  
ATOM   2278  HA2 GLY   143      23.061   7.023 -43.074  1.00  0.00           H  
ATOM   2279  HA3 GLY   143      24.784   7.097 -43.147  1.00  0.00           H  
ATOM   2280  C   GLY   143      24.075   5.127 -42.682  1.00  0.00           C  
ATOM   2281  O   GLY   143      23.255   4.549 -43.403  1.00  0.00           O  
ATOM   2282  N   LYS   144      24.915   4.428 -41.919  1.00  0.00           N  
ATOM   2283  H   LYS   144      25.638   4.903 -41.397  1.00  0.00           H  
ATOM   2284  CA  LYS   144      24.787   2.927 -41.722  1.00  0.00           C  
ATOM   2285  HA  LYS   144      24.710   2.491 -42.718  1.00  0.00           H  
ATOM   2286  CB  LYS   144      26.101   2.343 -41.198  1.00  0.00           C  
ATOM   2287  HB2 LYS   144      26.320   2.686 -40.187  1.00  0.00           H  
ATOM   2288  HB3 LYS   144      25.934   1.274 -41.067  1.00  0.00           H  
ATOM   2289  CG  LYS   144      27.289   2.466 -42.138  1.00  0.00           C  
ATOM   2290  HG2 LYS   144      27.026   2.205 -43.163  1.00  0.00           H  
ATOM   2291  HG3 LYS   144      27.569   3.519 -42.134  1.00  0.00           H  
ATOM   2292  CD  LYS   144      28.483   1.674 -41.637  1.00  0.00           C  
ATOM   2293  HD2 LYS   144      28.452   1.779 -40.552  1.00  0.00           H  
ATOM   2294  HD3 LYS   144      28.274   0.629 -41.862  1.00  0.00           H  
ATOM   2295  CE  LYS   144      29.827   2.076 -42.273  1.00  0.00           C  
ATOM   2296  HE2 LYS   144      30.535   1.249 -42.226  1.00  0.00           H  
ATOM   2297  HE3 LYS   144      29.490   2.374 -43.266  1.00  0.00           H  
ATOM   2298  NZ  LYS   144      30.418   3.319 -41.653  1.00  0.00           N  
ATOM   2299  HZ1 LYS   144      29.795   4.094 -41.475  1.00  0.00           H  
ATOM   2300  HZ2 LYS   144      30.819   2.995 -40.785  1.00  0.00           H  
ATOM   2301  HZ3 LYS   144      31.203   3.640 -42.202  1.00  0.00           H  
ATOM   2302  C   LYS   144      23.661   2.366 -40.901  1.00  0.00           C  
ATOM   2303  O   LYS   144      23.386   1.247 -41.009  1.00  0.00           O  
ATOM   2304  N   PHE   145      22.959   3.219 -40.067  1.00  0.00           N  
ATOM   2305  H   PHE   145      22.986   4.183 -40.367  1.00  0.00           H  
ATOM   2306  CA  PHE   145      21.770   2.747 -39.344  1.00  0.00           C  
ATOM   2307  HA  PHE   145      22.024   1.936 -38.662  1.00  0.00           H  
ATOM   2308  CB  PHE   145      21.214   3.991 -38.664  1.00  0.00           C  
ATOM   2309  HB2 PHE   145      22.030   4.486 -38.137  1.00  0.00           H  
ATOM   2310  HB3 PHE   145      20.705   4.609 -39.403  1.00  0.00           H  
ATOM   2311  CG  PHE   145      20.012   3.674 -37.695  1.00  0.00           C  
ATOM   2312  CD1 PHE   145      18.688   3.638 -38.210  1.00  0.00           C  
ATOM   2313  HD1 PHE   145      18.454   3.664 -39.264  1.00  0.00           H  
ATOM   2314  CE1 PHE   145      17.620   3.335 -37.346  1.00  0.00           C  
ATOM   2315  HE1 PHE   145      16.626   3.258 -37.760  1.00  0.00           H  
ATOM   2316  CZ  PHE   145      17.820   3.111 -36.019  1.00  0.00           C  
ATOM   2317  HZ  PHE   145      17.028   2.670 -35.432  1.00  0.00           H  
ATOM   2318  CE2 PHE   145      19.158   3.058 -35.472  1.00  0.00           C  
ATOM   2319  HE2 PHE   145      19.332   2.763 -34.448  1.00  0.00           H  
ATOM   2320  CD2 PHE   145      20.187   3.414 -36.292  1.00  0.00           C  
ATOM   2321  HD2 PHE   145      21.142   3.427 -35.788  1.00  0.00           H  
ATOM   2322  C   PHE   145      20.705   2.155 -40.331  1.00  0.00           C  
ATOM   2323  O   PHE   145      20.642   2.677 -41.462  1.00  0.00           O  
ATOM   2324  N   GLY   146      19.788   1.261 -39.958  1.00  0.00           N  
ATOM   2325  H   GLY   146      19.675   1.149 -38.961  1.00  0.00           H  
ATOM   2326  CA  GLY   146      18.615   0.813 -40.747  1.00  0.00           C  
ATOM   2327  HA2 GLY   146      18.093   1.666 -41.180  1.00  0.00           H  
ATOM   2328  HA3 GLY   146      19.000   0.229 -41.583  1.00  0.00           H  
ATOM   2329  C   GLY   146      17.596  -0.080 -40.035  1.00  0.00           C  
ATOM   2330  O   GLY   146      17.581  -0.029 -38.798  1.00  0.00           O  
ATOM   2331  N   PRO   147      16.693  -0.833 -40.665  1.00  0.00           N  
ATOM   2332  CD  PRO   147      16.334  -0.734 -42.102  1.00  0.00           C  
ATOM   2333  HD2 PRO   147      16.880  -1.537 -42.598  1.00  0.00           H  
ATOM   2334  HD3 PRO   147      16.494   0.265 -42.507  1.00  0.00           H  
ATOM   2335  CG  PRO   147      14.872  -1.103 -42.324  1.00  0.00           C  
ATOM   2336  HG2 PRO   147      14.664  -1.598 -43.273  1.00  0.00           H  
ATOM   2337  HG3 PRO   147      14.241  -0.221 -42.215  1.00  0.00           H  
ATOM   2338  CB  PRO   147      14.697  -2.054 -41.109  1.00  0.00           C  
ATOM   2339  HB2 PRO   147      14.970  -3.036 -41.495  1.00  0.00           H  
ATOM   2340  HB3 PRO   147      13.645  -2.045 -40.825  1.00  0.00           H  
ATOM   2341  CA  PRO   147      15.590  -1.497 -39.954  1.00  0.00           C  
ATOM   2342  HA  PRO   147      15.192  -0.830 -39.189  1.00  0.00           H  
ATOM   2343  C   PRO   147      16.136  -2.710 -39.152  1.00  0.00           C  
ATOM   2344  O   PRO   147      17.072  -3.378 -39.510  1.00  0.00           O  
ATOM   2345  N   HIE   148      15.564  -2.935 -38.005  1.00  0.00           N  
ATOM   2346  H   HIE   148      14.871  -2.240 -37.768  1.00  0.00           H  
ATOM   2347  CA  HIE   148      15.762  -4.083 -37.215  1.00  0.00           C  
ATOM   2348  HA  HIE   148      16.734  -4.153 -36.727  1.00  0.00           H  
ATOM   2349  CB  HIE   148      14.672  -4.205 -36.202  1.00  0.00           C  
ATOM   2350  HB2 HIE   148      14.736  -3.354 -35.524  1.00  0.00           H  
ATOM   2351  HB3 HIE   148      13.785  -4.054 -36.818  1.00  0.00           H  
ATOM   2352  CG  HIE   148      14.710  -5.537 -35.536  1.00  0.00           C  
ATOM   2353  ND1 HIE   148      15.769  -5.844 -34.611  1.00  0.00           N  
ATOM   2354  CE1 HIE   148      15.592  -7.174 -34.408  1.00  0.00           C  
ATOM   2355  HE1 HIE   148      16.251  -7.893 -33.945  1.00  0.00           H  
ATOM   2356  NE2 HIE   148      14.474  -7.623 -34.962  1.00  0.00           N  
ATOM   2357  HE2 HIE   148      14.241  -8.588 -35.143  1.00  0.00           H  
ATOM   2358  CD2 HIE   148      13.933  -6.594 -35.759  1.00  0.00           C  
ATOM   2359  HD2 HIE   148      13.085  -6.716 -36.416  1.00  0.00           H  
ATOM   2360  C   HIE   148      15.659  -5.327 -38.097  1.00  0.00           C  
ATOM   2361  O   HIE   148      14.669  -5.624 -38.850  1.00  0.00           O  
ATOM   2362  N   GLN   149      16.663  -6.178 -37.951  1.00  0.00           N  
ATOM   2363  H   GLN   149      17.306  -5.930 -37.212  1.00  0.00           H  
ATOM   2364  CA  GLN   149      16.725  -7.577 -38.316  1.00  0.00           C  
ATOM   2365  HA  GLN   149      15.743  -7.996 -38.536  1.00  0.00           H  
ATOM   2366  CB  GLN   149      17.633  -7.719 -39.514  1.00  0.00           C  
ATOM   2367  HB2 GLN   149      18.590  -7.243 -39.303  1.00  0.00           H  
ATOM   2368  HB3 GLN   149      17.779  -8.782 -39.709  1.00  0.00           H  
ATOM   2369  CG  GLN   149      17.218  -6.995 -40.809  1.00  0.00           C  
ATOM   2370  HG2 GLN   149      16.177  -7.254 -41.006  1.00  0.00           H  
ATOM   2371  HG3 GLN   149      17.453  -5.945 -40.634  1.00  0.00           H  
ATOM   2372  CD  GLN   149      18.137  -7.273 -41.948  1.00  0.00           C  
ATOM   2373  OE1 GLN   149      19.383  -7.202 -41.835  1.00  0.00           O  
ATOM   2374  NE2 GLN   149      17.850  -7.953 -43.008  1.00  0.00           N  
ATOM   2375 HE21 GLN   149      18.628  -8.236 -43.586  1.00  0.00           H  
ATOM   2376 HE22 GLN   149      16.898  -8.122 -43.299  1.00  0.00           H  
ATOM   2377  C   GLN   149      17.383  -8.425 -37.149  1.00  0.00           C  
ATOM   2378  O   GLN   149      18.354  -7.987 -36.540  1.00  0.00           O  
ATOM   2379  N   ASP   150      17.099  -9.668 -37.035  1.00  0.00           N  
ATOM   2380  H   ASP   150      16.261 -10.002 -37.489  1.00  0.00           H  
ATOM   2381  CA  ASP   150      17.623 -10.429 -35.872  1.00  0.00           C  
ATOM   2382  HA  ASP   150      17.551  -9.839 -34.958  1.00  0.00           H  
ATOM   2383  CB  ASP   150      16.907 -11.788 -35.746  1.00  0.00           C  
ATOM   2384  HB2 ASP   150      16.695 -12.141 -36.755  1.00  0.00           H  
ATOM   2385  HB3 ASP   150      17.506 -12.507 -35.188  1.00  0.00           H  
ATOM   2386  CG  ASP   150      15.595 -11.697 -34.947  1.00  0.00           C  
ATOM   2387  OD1 ASP   150      15.166 -10.608 -34.433  1.00  0.00           O  
ATOM   2388  OD2 ASP   150      14.852 -12.655 -34.885  1.00  0.00           O  
ATOM   2389  C   ASP   150      19.136 -10.634 -36.013  1.00  0.00           C  
ATOM   2390  O   ASP   150      19.828 -10.839 -35.017  1.00  0.00           O  
ATOM   2391  N   MET   151      19.688 -10.560 -37.303  1.00  0.00           N  
ATOM   2392  H   MET   151      19.094 -10.141 -38.004  1.00  0.00           H  
ATOM   2393  CA  MET   151      21.111 -10.608 -37.611  1.00  0.00           C  
ATOM   2394  HA  MET   151      21.634 -11.245 -36.898  1.00  0.00           H  
ATOM   2395  CB  MET   151      21.353 -11.144 -39.039  1.00  0.00           C  
ATOM   2396  HB2 MET   151      22.412 -11.031 -39.273  1.00  0.00           H  
ATOM   2397  HB3 MET   151      21.205 -12.214 -39.182  1.00  0.00           H  
ATOM   2398  CG  MET   151      20.561 -10.440 -40.146  1.00  0.00           C  
ATOM   2399  HG2 MET   151      19.651 -11.025 -40.279  1.00  0.00           H  
ATOM   2400  HG3 MET   151      20.196  -9.486 -39.766  1.00  0.00           H  
ATOM   2401  SD  MET   151      21.631 -10.307 -41.712  1.00  0.00           S  
ATOM   2402  CE  MET   151      22.535  -8.828 -41.192  1.00  0.00           C  
ATOM   2403  HE1 MET   151      23.127  -8.430 -42.016  1.00  0.00           H  
ATOM   2404  HE2 MET   151      21.820  -8.096 -40.817  1.00  0.00           H  
ATOM   2405  HE3 MET   151      23.249  -9.125 -40.425  1.00  0.00           H  
ATOM   2406  C   MET   151      21.938  -9.257 -37.365  1.00  0.00           C  
ATOM   2407  O   MET   151      23.148  -9.266 -37.644  1.00  0.00           O  
ATOM   2408  N   MET   152      21.318  -8.264 -36.821  1.00  0.00           N  
ATOM   2409  H   MET   152      20.374  -8.503 -36.553  1.00  0.00           H  
ATOM   2410  CA  MET   152      21.750  -6.943 -36.349  1.00  0.00           C  
ATOM   2411  HA  MET   152      22.827  -6.827 -36.467  1.00  0.00           H  
ATOM   2412  CB  MET   152      21.111  -5.885 -37.227  1.00  0.00           C  
ATOM   2413  HB2 MET   152      21.014  -6.365 -38.201  1.00  0.00           H  
ATOM   2414  HB3 MET   152      20.127  -5.622 -36.840  1.00  0.00           H  
ATOM   2415  CG  MET   152      21.918  -4.575 -37.317  1.00  0.00           C  
ATOM   2416  HG2 MET   152      21.972  -4.174 -36.305  1.00  0.00           H  
ATOM   2417  HG3 MET   152      22.960  -4.834 -37.504  1.00  0.00           H  
ATOM   2418  SD  MET   152      21.298  -3.469 -38.598  1.00  0.00           S  
ATOM   2419  CE  MET   152      19.773  -2.855 -37.817  1.00  0.00           C  
ATOM   2420  HE1 MET   152      19.897  -2.711 -36.744  1.00  0.00           H  
ATOM   2421  HE2 MET   152      19.386  -1.929 -38.244  1.00  0.00           H  
ATOM   2422  HE3 MET   152      18.965  -3.586 -37.857  1.00  0.00           H  
ATOM   2423  C   MET   152      21.507  -6.774 -34.831  1.00  0.00           C  
ATOM   2424  O   MET   152      21.905  -5.758 -34.221  1.00  0.00           O  
ATOM   2425  N   PHE   153      20.755  -7.649 -34.268  1.00  0.00           N  
ATOM   2426  H   PHE   153      20.255  -8.309 -34.847  1.00  0.00           H  
ATOM   2427  CA  PHE   153      20.547  -7.628 -32.794  1.00  0.00           C  
ATOM   2428  HA  PHE   153      20.780  -6.638 -32.402  1.00  0.00           H  
ATOM   2429  CB  PHE   153      19.058  -7.840 -32.463  1.00  0.00           C  
ATOM   2430  HB2 PHE   153      18.431  -7.441 -33.260  1.00  0.00           H  
ATOM   2431  HB3 PHE   153      18.673  -8.855 -32.368  1.00  0.00           H  
ATOM   2432  CG  PHE   153      18.683  -7.094 -31.167  1.00  0.00           C  
ATOM   2433  CD1 PHE   153      18.122  -5.796 -31.244  1.00  0.00           C  
ATOM   2434  HD1 PHE   153      17.934  -5.433 -32.243  1.00  0.00           H  
ATOM   2435  CE1 PHE   153      17.791  -4.979 -30.113  1.00  0.00           C  
ATOM   2436  HE1 PHE   153      17.337  -4.006 -30.228  1.00  0.00           H  
ATOM   2437  CZ  PHE   153      18.078  -5.529 -28.845  1.00  0.00           C  
ATOM   2438  HZ  PHE   153      17.835  -5.039 -27.913  1.00  0.00           H  
ATOM   2439  CE2 PHE   153      18.560  -6.894 -28.707  1.00  0.00           C  
ATOM   2440  HE2 PHE   153      18.906  -7.269 -27.755  1.00  0.00           H  
ATOM   2441  CD2 PHE   153      18.973  -7.607 -29.844  1.00  0.00           C  
ATOM   2442  HD2 PHE   153      19.436  -8.569 -29.680  1.00  0.00           H  
ATOM   2443  C   PHE   153      21.404  -8.671 -32.053  1.00  0.00           C  
ATOM   2444  O   PHE   153      22.007  -8.331 -30.984  1.00  0.00           O  
ATOM   2445  N   LYS   154      21.548  -9.833 -32.629  1.00  0.00           N  
ATOM   2446  H   LYS   154      20.973 -10.012 -33.440  1.00  0.00           H  
ATOM   2447  CA  LYS   154      22.518 -10.864 -32.167  1.00  0.00           C  
ATOM   2448  HA  LYS   154      23.214 -10.574 -31.379  1.00  0.00           H  
ATOM   2449  CB  LYS   154      21.854 -12.100 -31.651  1.00  0.00           C  
ATOM   2450  HB2 LYS   154      21.339 -12.724 -32.382  1.00  0.00           H  
ATOM   2451  HB3 LYS   154      22.544 -12.727 -31.087  1.00  0.00           H  
ATOM   2452  CG  LYS   154      20.749 -11.872 -30.557  1.00  0.00           C  
ATOM   2453  HG2 LYS   154      21.176 -11.297 -29.735  1.00  0.00           H  
ATOM   2454  HG3 LYS   154      19.996 -11.223 -31.004  1.00  0.00           H  
ATOM   2455  CD  LYS   154      20.251 -13.204 -30.023  1.00  0.00           C  
ATOM   2456  HD2 LYS   154      19.732 -13.701 -30.842  1.00  0.00           H  
ATOM   2457  HD3 LYS   154      21.108 -13.773 -29.663  1.00  0.00           H  
ATOM   2458  CE  LYS   154      19.285 -12.864 -28.891  1.00  0.00           C  
ATOM   2459  HE2 LYS   154      19.943 -12.441 -28.132  1.00  0.00           H  
ATOM   2460  HE3 LYS   154      18.572 -12.085 -29.160  1.00  0.00           H  
ATOM   2461  NZ  LYS   154      18.493 -14.072 -28.310  1.00  0.00           N  
ATOM   2462  HZ1 LYS   154      17.580 -13.785 -27.990  1.00  0.00           H  
ATOM   2463  HZ2 LYS   154      18.359 -14.793 -29.004  1.00  0.00           H  
ATOM   2464  HZ3 LYS   154      18.862 -14.529 -27.488  1.00  0.00           H  
ATOM   2465  C   LYS   154      23.466 -11.364 -33.278  1.00  0.00           C  
ATOM   2466  O   LYS   154      23.099 -11.361 -34.449  1.00  0.00           O  
ATOM   2467  N   ASP   155      24.553 -12.109 -32.894  1.00  0.00           N  
ATOM   2468  H   ASP   155      24.773 -12.245 -31.917  1.00  0.00           H  
ATOM   2469  CA  ASP   155      25.383 -12.742 -33.881  1.00  0.00           C  
ATOM   2470  HA  ASP   155      25.408 -12.166 -34.806  1.00  0.00           H  
ATOM   2471  CB  ASP   155      26.784 -12.657 -33.220  1.00  0.00           C  
ATOM   2472  HB2 ASP   155      27.089 -11.612 -33.250  1.00  0.00           H  
ATOM   2473  HB3 ASP   155      26.805 -12.921 -32.162  1.00  0.00           H  
ATOM   2474  CG  ASP   155      27.861 -13.495 -33.987  1.00  0.00           C  
ATOM   2475  OD1 ASP   155      27.913 -13.503 -35.215  1.00  0.00           O  
ATOM   2476  OD2 ASP   155      28.648 -14.204 -33.360  1.00  0.00           O  
ATOM   2477  C   ASP   155      25.046 -14.213 -34.281  1.00  0.00           C  
ATOM   2478  O   ASP   155      24.429 -14.923 -33.444  1.00  0.00           O  
ATOM   2479  N   LEU   156      25.408 -14.614 -35.519  1.00  0.00           N  
ATOM   2480  H   LEU   156      25.896 -13.919 -36.065  1.00  0.00           H  
ATOM   2481  CA  LEU   156      25.053 -15.839 -36.253  1.00  0.00           C  
ATOM   2482  HA  LEU   156      24.600 -16.512 -35.526  1.00  0.00           H  
ATOM   2483  CB  LEU   156      23.966 -15.673 -37.366  1.00  0.00           C  
ATOM   2484  HB2 LEU   156      24.259 -14.818 -37.976  1.00  0.00           H  
ATOM   2485  HB3 LEU   156      23.940 -16.513 -38.060  1.00  0.00           H  
ATOM   2486  CG  LEU   156      22.513 -15.362 -36.779  1.00  0.00           C  
ATOM   2487  HG  LEU   156      22.701 -14.381 -36.342  1.00  0.00           H  
ATOM   2488  CD1 LEU   156      21.426 -15.220 -37.837  1.00  0.00           C  
ATOM   2489 HD11 LEU   156      20.620 -14.585 -37.471  1.00  0.00           H  
ATOM   2490 HD12 LEU   156      21.782 -14.981 -38.839  1.00  0.00           H  
ATOM   2491 HD13 LEU   156      21.032 -16.232 -37.929  1.00  0.00           H  
ATOM   2492  CD2 LEU   156      22.102 -16.429 -35.687  1.00  0.00           C  
ATOM   2493 HD21 LEU   156      22.369 -17.440 -35.995  1.00  0.00           H  
ATOM   2494 HD22 LEU   156      22.584 -16.212 -34.734  1.00  0.00           H  
ATOM   2495 HD23 LEU   156      21.029 -16.327 -35.520  1.00  0.00           H  
ATOM   2496  C   LEU   156      26.305 -16.489 -36.888  1.00  0.00           C  
ATOM   2497  O   LEU   156      26.186 -17.472 -37.561  1.00  0.00           O  
ATOM   2498  N   ASN   157      27.488 -15.900 -36.720  1.00  0.00           N  
ATOM   2499  H   ASN   157      27.374 -14.975 -36.331  1.00  0.00           H  
ATOM   2500  CA  ASN   157      28.778 -16.158 -37.323  1.00  0.00           C  
ATOM   2501  HA  ASN   157      29.409 -15.408 -36.847  1.00  0.00           H  
ATOM   2502  CB  ASN   157      29.324 -17.445 -36.629  1.00  0.00           C  
ATOM   2503  HB2 ASN   157      29.224 -17.324 -35.550  1.00  0.00           H  
ATOM   2504  HB3 ASN   157      28.785 -18.325 -36.979  1.00  0.00           H  
ATOM   2505  CG  ASN   157      30.796 -17.753 -36.947  1.00  0.00           C  
ATOM   2506  OD1 ASN   157      31.199 -18.864 -37.162  1.00  0.00           O  
ATOM   2507  ND2 ASN   157      31.684 -16.745 -36.865  1.00  0.00           N  
ATOM   2508 HD21 ASN   157      32.628 -17.034 -37.077  1.00  0.00           H  
ATOM   2509 HD22 ASN   157      31.431 -15.785 -36.681  1.00  0.00           H  
ATOM   2510  C   ASN   157      28.884 -16.099 -38.840  1.00  0.00           C  
ATOM   2511  O   ASN   157      29.897 -16.563 -39.428  1.00  0.00           O  
ATOM   2512  N   LEU   158      28.012 -15.452 -39.575  1.00  0.00           N  
ATOM   2513  H   LEU   158      27.192 -15.073 -39.123  1.00  0.00           H  
ATOM   2514  CA  LEU   158      27.975 -15.295 -41.050  1.00  0.00           C  
ATOM   2515  HA  LEU   158      28.060 -16.299 -41.468  1.00  0.00           H  
ATOM   2516  CB  LEU   158      26.618 -14.701 -41.505  1.00  0.00           C  
ATOM   2517  HB2 LEU   158      26.646 -13.680 -41.125  1.00  0.00           H  
ATOM   2518  HB3 LEU   158      26.543 -14.611 -42.589  1.00  0.00           H  
ATOM   2519  CG  LEU   158      25.328 -15.415 -40.967  1.00  0.00           C  
ATOM   2520  HG  LEU   158      25.186 -15.318 -39.890  1.00  0.00           H  
ATOM   2521  CD1 LEU   158      24.143 -14.857 -41.737  1.00  0.00           C  
ATOM   2522 HD11 LEU   158      23.224 -15.091 -41.200  1.00  0.00           H  
ATOM   2523 HD12 LEU   158      24.237 -13.802 -41.995  1.00  0.00           H  
ATOM   2524 HD13 LEU   158      23.993 -15.416 -42.661  1.00  0.00           H  
ATOM   2525  CD2 LEU   158      25.266 -16.972 -41.225  1.00  0.00           C  
ATOM   2526 HD21 LEU   158      24.314 -17.263 -40.781  1.00  0.00           H  
ATOM   2527 HD22 LEU   158      25.396 -17.149 -42.293  1.00  0.00           H  
ATOM   2528 HD23 LEU   158      25.995 -17.532 -40.640  1.00  0.00           H  
ATOM   2529  C   LEU   158      29.077 -14.364 -41.579  1.00  0.00           C  
ATOM   2530  O   LEU   158      29.476 -13.395 -40.860  1.00  0.00           O  
ATOM   2531  N   THR   159      29.598 -14.675 -42.820  1.00  0.00           N  
ATOM   2532  H   THR   159      29.268 -15.548 -43.205  1.00  0.00           H  
ATOM   2533  CA  THR   159      30.289 -13.667 -43.705  1.00  0.00           C  
ATOM   2534  HA  THR   159      31.106 -13.197 -43.157  1.00  0.00           H  
ATOM   2535  CB  THR   159      30.955 -14.331 -44.895  1.00  0.00           C  
ATOM   2536  HB  THR   159      31.570 -13.580 -45.390  1.00  0.00           H  
ATOM   2537  CG2 THR   159      31.760 -15.528 -44.535  1.00  0.00           C  
ATOM   2538 HG21 THR   159      32.481 -15.629 -45.346  1.00  0.00           H  
ATOM   2539 HG22 THR   159      32.434 -15.291 -43.711  1.00  0.00           H  
ATOM   2540 HG23 THR   159      31.168 -16.380 -44.200  1.00  0.00           H  
ATOM   2541  OG1 THR   159      29.983 -14.810 -45.747  1.00  0.00           O  
ATOM   2542  HG1 THR   159      30.470 -15.350 -46.373  1.00  0.00           H  
ATOM   2543  C   THR   159      29.330 -12.568 -44.222  1.00  0.00           C  
ATOM   2544  O   THR   159      28.166 -12.834 -44.356  1.00  0.00           O  
ATOM   2545  N   ASP   160      29.931 -11.456 -44.650  1.00  0.00           N  
ATOM   2546  H   ASP   160      30.935 -11.385 -44.565  1.00  0.00           H  
ATOM   2547  CA  ASP   160      29.246 -10.409 -45.311  1.00  0.00           C  
ATOM   2548  HA  ASP   160      28.587  -9.980 -44.556  1.00  0.00           H  
ATOM   2549  CB  ASP   160      30.210  -9.332 -45.747  1.00  0.00           C  
ATOM   2550  HB2 ASP   160      30.963  -9.691 -46.449  1.00  0.00           H  
ATOM   2551  HB3 ASP   160      29.650  -8.616 -46.349  1.00  0.00           H  
ATOM   2552  CG  ASP   160      30.891  -8.613 -44.646  1.00  0.00           C  
ATOM   2553  OD1 ASP   160      32.076  -8.230 -44.762  1.00  0.00           O  
ATOM   2554  OD2 ASP   160      30.270  -8.383 -43.614  1.00  0.00           O  
ATOM   2555  C   ASP   160      28.524 -10.953 -46.580  1.00  0.00           C  
ATOM   2556  O   ASP   160      27.345 -10.601 -46.811  1.00  0.00           O  
ATOM   2557  N   ALA   161      29.134 -11.856 -47.306  1.00  0.00           N  
ATOM   2558  H   ALA   161      30.113 -12.047 -47.149  1.00  0.00           H  
ATOM   2559  CA  ALA   161      28.537 -12.591 -48.406  1.00  0.00           C  
ATOM   2560  HA  ALA   161      28.172 -11.944 -49.204  1.00  0.00           H  
ATOM   2561  CB  ALA   161      29.603 -13.509 -49.068  1.00  0.00           C  
ATOM   2562  HB1 ALA   161      29.191 -14.007 -49.945  1.00  0.00           H  
ATOM   2563  HB2 ALA   161      30.483 -12.927 -49.341  1.00  0.00           H  
ATOM   2564  HB3 ALA   161      29.871 -14.210 -48.277  1.00  0.00           H  
ATOM   2565  C   ALA   161      27.258 -13.340 -48.015  1.00  0.00           C  
ATOM   2566  O   ALA   161      26.203 -13.181 -48.644  1.00  0.00           O  
ATOM   2567  N   GLN   162      27.346 -14.098 -46.941  1.00  0.00           N  
ATOM   2568  H   GLN   162      28.213 -14.185 -46.430  1.00  0.00           H  
ATOM   2569  CA  GLN   162      26.195 -14.750 -46.323  1.00  0.00           C  
ATOM   2570  HA  GLN   162      25.720 -15.300 -47.135  1.00  0.00           H  
ATOM   2571  CB  GLN   162      26.674 -15.623 -45.249  1.00  0.00           C  
ATOM   2572  HB2 GLN   162      27.280 -15.119 -44.496  1.00  0.00           H  
ATOM   2573  HB3 GLN   162      25.787 -16.070 -44.800  1.00  0.00           H  
ATOM   2574  CG  GLN   162      27.439 -16.822 -45.892  1.00  0.00           C  
ATOM   2575  HG2 GLN   162      26.845 -17.295 -46.674  1.00  0.00           H  
ATOM   2576  HG3 GLN   162      28.322 -16.640 -46.505  1.00  0.00           H  
ATOM   2577  CD  GLN   162      27.915 -17.800 -44.801  1.00  0.00           C  
ATOM   2578  OE1 GLN   162      28.451 -17.489 -43.740  1.00  0.00           O  
ATOM   2579  NE2 GLN   162      27.690 -19.150 -45.000  1.00  0.00           N  
ATOM   2580 HE21 GLN   162      27.764 -19.857 -44.284  1.00  0.00           H  
ATOM   2581 HE22 GLN   162      27.333 -19.479 -45.886  1.00  0.00           H  
ATOM   2582  C   GLN   162      25.106 -13.778 -45.755  1.00  0.00           C  
ATOM   2583  O   GLN   162      23.913 -13.984 -46.028  1.00  0.00           O  
ATOM   2584  N   LYS   163      25.479 -12.661 -45.075  1.00  0.00           N  
ATOM   2585  H   LYS   163      26.480 -12.541 -45.010  1.00  0.00           H  
ATOM   2586  CA  LYS   163      24.526 -11.611 -44.600  1.00  0.00           C  
ATOM   2587  HA  LYS   163      23.852 -11.851 -43.778  1.00  0.00           H  
ATOM   2588  CB  LYS   163      25.416 -10.553 -43.937  1.00  0.00           C  
ATOM   2589  HB2 LYS   163      26.275 -10.239 -44.528  1.00  0.00           H  
ATOM   2590  HB3 LYS   163      24.851  -9.627 -43.830  1.00  0.00           H  
ATOM   2591  CG  LYS   163      26.017 -11.098 -42.598  1.00  0.00           C  
ATOM   2592  HG2 LYS   163      25.194 -11.386 -41.944  1.00  0.00           H  
ATOM   2593  HG3 LYS   163      26.603 -11.999 -42.778  1.00  0.00           H  
ATOM   2594  CD  LYS   163      26.881 -10.130 -41.782  1.00  0.00           C  
ATOM   2595  HD2 LYS   163      27.538  -9.564 -42.442  1.00  0.00           H  
ATOM   2596  HD3 LYS   163      26.170  -9.478 -41.274  1.00  0.00           H  
ATOM   2597  CE  LYS   163      27.603 -10.881 -40.636  1.00  0.00           C  
ATOM   2598  HE2 LYS   163      26.778 -11.311 -40.067  1.00  0.00           H  
ATOM   2599  HE3 LYS   163      28.169 -11.663 -41.142  1.00  0.00           H  
ATOM   2600  NZ  LYS   163      28.340  -9.905 -39.734  1.00  0.00           N  
ATOM   2601  HZ1 LYS   163      29.190  -9.578 -40.171  1.00  0.00           H  
ATOM   2602  HZ2 LYS   163      27.783  -9.099 -39.490  1.00  0.00           H  
ATOM   2603  HZ3 LYS   163      28.549 -10.265 -38.814  1.00  0.00           H  
ATOM   2604  C   LYS   163      23.690 -10.991 -45.726  1.00  0.00           C  
ATOM   2605  O   LYS   163      22.445 -10.921 -45.644  1.00  0.00           O  
ATOM   2606  N   GLN   164      24.292 -10.715 -46.876  1.00  0.00           N  
ATOM   2607  H   GLN   164      25.292 -10.828 -46.963  1.00  0.00           H  
ATOM   2608  CA  GLN   164      23.572 -10.161 -48.080  1.00  0.00           C  
ATOM   2609  HA  GLN   164      22.924  -9.366 -47.712  1.00  0.00           H  
ATOM   2610  CB  GLN   164      24.611  -9.469 -48.952  1.00  0.00           C  
ATOM   2611  HB2 GLN   164      24.924  -8.534 -48.486  1.00  0.00           H  
ATOM   2612  HB3 GLN   164      25.523 -10.065 -48.928  1.00  0.00           H  
ATOM   2613  CG  GLN   164      24.361  -9.118 -50.374  1.00  0.00           C  
ATOM   2614  HG2 GLN   164      25.195  -9.532 -50.941  1.00  0.00           H  
ATOM   2615  HG3 GLN   164      23.420  -9.497 -50.774  1.00  0.00           H  
ATOM   2616  CD  GLN   164      24.296  -7.585 -50.565  1.00  0.00           C  
ATOM   2617  OE1 GLN   164      23.863  -6.872 -49.627  1.00  0.00           O  
ATOM   2618  NE2 GLN   164      24.561  -6.989 -51.782  1.00  0.00           N  
ATOM   2619 HE21 GLN   164      24.387  -6.004 -51.926  1.00  0.00           H  
ATOM   2620 HE22 GLN   164      24.910  -7.641 -52.469  1.00  0.00           H  
ATOM   2621  C   GLN   164      22.771 -11.381 -48.745  1.00  0.00           C  
ATOM   2622  O   GLN   164      21.659 -11.190 -49.178  1.00  0.00           O  
ATOM   2623  N   GLN   165      23.253 -12.577 -48.682  1.00  0.00           N  
ATOM   2624  H   GLN   165      23.950 -12.756 -47.973  1.00  0.00           H  
ATOM   2625  CA  GLN   165      22.455 -13.740 -49.089  1.00  0.00           C  
ATOM   2626  HA  GLN   165      22.087 -13.551 -50.098  1.00  0.00           H  
ATOM   2627  CB  GLN   165      23.351 -14.997 -49.150  1.00  0.00           C  
ATOM   2628  HB2 GLN   165      23.994 -14.922 -48.273  1.00  0.00           H  
ATOM   2629  HB3 GLN   165      22.730 -15.891 -49.093  1.00  0.00           H  
ATOM   2630  CG  GLN   165      24.231 -15.102 -50.365  1.00  0.00           C  
ATOM   2631  HG2 GLN   165      23.476 -15.400 -51.092  1.00  0.00           H  
ATOM   2632  HG3 GLN   165      24.627 -14.124 -50.639  1.00  0.00           H  
ATOM   2633  CD  GLN   165      25.403 -16.163 -50.245  1.00  0.00           C  
ATOM   2634  OE1 GLN   165      26.559 -16.006 -50.094  1.00  0.00           O  
ATOM   2635  NE2 GLN   165      25.058 -17.411 -50.619  1.00  0.00           N  
ATOM   2636 HE21 GLN   165      25.816 -18.077 -50.676  1.00  0.00           H  
ATOM   2637 HE22 GLN   165      24.107 -17.741 -50.705  1.00  0.00           H  
ATOM   2638  C   GLN   165      21.115 -13.977 -48.263  1.00  0.00           C  
ATOM   2639  O   GLN   165      20.174 -14.417 -48.902  1.00  0.00           O  
ATOM   2640  N   ILE   166      21.039 -13.757 -46.959  1.00  0.00           N  
ATOM   2641  H   ILE   166      21.936 -13.610 -46.519  1.00  0.00           H  
ATOM   2642  CA  ILE   166      19.816 -13.878 -46.153  1.00  0.00           C  
ATOM   2643  HA  ILE   166      19.125 -14.602 -46.584  1.00  0.00           H  
ATOM   2644  CB  ILE   166      20.112 -14.426 -44.756  1.00  0.00           C  
ATOM   2645  HB  ILE   166      19.148 -14.504 -44.255  1.00  0.00           H  
ATOM   2646  CG2 ILE   166      20.722 -15.868 -44.895  1.00  0.00           C  
ATOM   2647 HG21 ILE   166      20.959 -16.331 -43.937  1.00  0.00           H  
ATOM   2648 HG22 ILE   166      19.983 -16.541 -45.330  1.00  0.00           H  
ATOM   2649 HG23 ILE   166      21.646 -16.007 -45.456  1.00  0.00           H  
ATOM   2650  CG1 ILE   166      21.046 -13.632 -43.777  1.00  0.00           C  
ATOM   2651 HG12 ILE   166      22.119 -13.742 -43.936  1.00  0.00           H  
ATOM   2652 HG13 ILE   166      20.929 -12.555 -43.894  1.00  0.00           H  
ATOM   2653  CD1 ILE   166      20.840 -13.970 -42.290  1.00  0.00           C  
ATOM   2654 HD11 ILE   166      19.765 -13.791 -42.293  1.00  0.00           H  
ATOM   2655 HD12 ILE   166      21.090 -15.016 -42.111  1.00  0.00           H  
ATOM   2656 HD13 ILE   166      21.343 -13.362 -41.538  1.00  0.00           H  
ATOM   2657  C   ILE   166      18.934 -12.643 -46.154  1.00  0.00           C  
ATOM   2658  O   ILE   166      17.814 -12.692 -45.562  1.00  0.00           O  
ATOM   2659  N   ARG   167      19.310 -11.526 -46.823  1.00  0.00           N  
ATOM   2660  H   ARG   167      20.165 -11.582 -47.358  1.00  0.00           H  
ATOM   2661  CA  ARG   167      18.511 -10.288 -46.819  1.00  0.00           C  
ATOM   2662  HA  ARG   167      18.490  -9.990 -45.771  1.00  0.00           H  
ATOM   2663  CB  ARG   167      19.281  -9.192 -47.563  1.00  0.00           C  
ATOM   2664  HB2 ARG   167      20.359  -9.252 -47.412  1.00  0.00           H  
ATOM   2665  HB3 ARG   167      19.018  -9.208 -48.621  1.00  0.00           H  
ATOM   2666  CG  ARG   167      18.816  -7.803 -47.163  1.00  0.00           C  
ATOM   2667  HG2 ARG   167      17.738  -7.830 -47.318  1.00  0.00           H  
ATOM   2668  HG3 ARG   167      18.915  -7.707 -46.082  1.00  0.00           H  
ATOM   2669  CD  ARG   167      19.560  -6.640 -47.820  1.00  0.00           C  
ATOM   2670  HD2 ARG   167      19.141  -5.679 -47.523  1.00  0.00           H  
ATOM   2671  HD3 ARG   167      20.641  -6.626 -47.681  1.00  0.00           H  
ATOM   2672  NE  ARG   167      19.208  -6.649 -49.221  1.00  0.00           N  
ATOM   2673  HE  ARG   167      18.337  -7.079 -49.496  1.00  0.00           H  
ATOM   2674  CZ  ARG   167      19.677  -5.856 -50.174  1.00  0.00           C  
ATOM   2675  NH1 ARG   167      20.713  -5.021 -50.023  1.00  0.00           N  
ATOM   2676 HH11 ARG   167      21.221  -4.918 -49.157  1.00  0.00           H  
ATOM   2677 HH12 ARG   167      21.020  -4.585 -50.881  1.00  0.00           H  
ATOM   2678  NH2 ARG   167      19.236  -6.020 -51.400  1.00  0.00           N  
ATOM   2679 HH21 ARG   167      18.468  -6.647 -51.589  1.00  0.00           H  
ATOM   2680 HH22 ARG   167      19.589  -5.544 -52.218  1.00  0.00           H  
ATOM   2681  C   ARG   167      17.008 -10.554 -47.408  1.00  0.00           C  
ATOM   2682  O   ARG   167      16.077 -10.196 -46.629  1.00  0.00           O  
ATOM   2683  N   GLU   168      16.855 -11.333 -48.499  1.00  0.00           N  
ATOM   2684  H   GLU   168      17.640 -11.614 -49.069  1.00  0.00           H  
ATOM   2685  CA  GLU   168      15.492 -11.786 -48.970  1.00  0.00           C  
ATOM   2686  HA  GLU   168      14.855 -10.905 -48.889  1.00  0.00           H  
ATOM   2687  CB  GLU   168      15.683 -12.229 -50.392  1.00  0.00           C  
ATOM   2688  HB2 GLU   168      16.258 -11.433 -50.866  1.00  0.00           H  
ATOM   2689  HB3 GLU   168      16.446 -13.006 -50.440  1.00  0.00           H  
ATOM   2690  CG  GLU   168      14.523 -12.752 -51.100  1.00  0.00           C  
ATOM   2691  HG2 GLU   168      14.847 -13.345 -51.955  1.00  0.00           H  
ATOM   2692  HG3 GLU   168      14.101 -13.541 -50.477  1.00  0.00           H  
ATOM   2693  CD  GLU   168      13.580 -11.641 -51.631  1.00  0.00           C  
ATOM   2694  OE1 GLU   168      14.092 -10.538 -51.917  1.00  0.00           O  
ATOM   2695  OE2 GLU   168      12.365 -11.828 -51.905  1.00  0.00           O  
ATOM   2696  C   GLU   168      14.799 -12.716 -48.015  1.00  0.00           C  
ATOM   2697  O   GLU   168      13.544 -12.576 -47.954  1.00  0.00           O  
ATOM   2698  N   ILE   169      15.541 -13.595 -47.258  1.00  0.00           N  
ATOM   2699  H   ILE   169      16.529 -13.669 -47.457  1.00  0.00           H  
ATOM   2700  CA  ILE   169      14.850 -14.547 -46.362  1.00  0.00           C  
ATOM   2701  HA  ILE   169      14.005 -14.995 -46.884  1.00  0.00           H  
ATOM   2702  CB  ILE   169      15.855 -15.676 -45.990  1.00  0.00           C  
ATOM   2703  HB  ILE   169      16.835 -15.244 -45.790  1.00  0.00           H  
ATOM   2704  CG2 ILE   169      15.447 -16.503 -44.875  1.00  0.00           C  
ATOM   2705 HG21 ILE   169      15.986 -17.419 -44.631  1.00  0.00           H  
ATOM   2706 HG22 ILE   169      15.554 -15.978 -43.925  1.00  0.00           H  
ATOM   2707 HG23 ILE   169      14.397 -16.702 -45.089  1.00  0.00           H  
ATOM   2708  CG1 ILE   169      16.054 -16.505 -47.262  1.00  0.00           C  
ATOM   2709 HG12 ILE   169      15.203 -17.173 -47.393  1.00  0.00           H  
ATOM   2710 HG13 ILE   169      16.084 -15.878 -48.154  1.00  0.00           H  
ATOM   2711  CD1 ILE   169      17.313 -17.321 -47.256  1.00  0.00           C  
ATOM   2712 HD11 ILE   169      17.253 -17.968 -46.381  1.00  0.00           H  
ATOM   2713 HD12 ILE   169      17.375 -17.966 -48.133  1.00  0.00           H  
ATOM   2714 HD13 ILE   169      18.127 -16.611 -47.114  1.00  0.00           H  
ATOM   2715  C   ILE   169      14.325 -13.730 -45.090  1.00  0.00           C  
ATOM   2716  O   ILE   169      13.287 -14.015 -44.627  1.00  0.00           O  
ATOM   2717  N   MET   170      15.067 -12.688 -44.655  1.00  0.00           N  
ATOM   2718  H   MET   170      16.054 -12.678 -44.871  1.00  0.00           H  
ATOM   2719  CA  MET   170      14.585 -11.714 -43.726  1.00  0.00           C  
ATOM   2720  HA  MET   170      14.231 -12.246 -42.843  1.00  0.00           H  
ATOM   2721  CB  MET   170      15.702 -10.861 -43.139  1.00  0.00           C  
ATOM   2722  HB2 MET   170      16.140 -10.410 -44.030  1.00  0.00           H  
ATOM   2723  HB3 MET   170      15.281  -9.972 -42.670  1.00  0.00           H  
ATOM   2724  CG  MET   170      16.891 -11.456 -42.292  1.00  0.00           C  
ATOM   2725  HG2 MET   170      17.261 -12.378 -42.741  1.00  0.00           H  
ATOM   2726  HG3 MET   170      17.673 -10.699 -42.234  1.00  0.00           H  
ATOM   2727  SD  MET   170      16.435 -11.656 -40.519  1.00  0.00           S  
ATOM   2728  CE  MET   170      15.573 -13.252 -40.504  1.00  0.00           C  
ATOM   2729  HE1 MET   170      15.615 -13.761 -39.542  1.00  0.00           H  
ATOM   2730  HE2 MET   170      14.518 -13.106 -40.737  1.00  0.00           H  
ATOM   2731  HE3 MET   170      15.890 -13.911 -41.313  1.00  0.00           H  
ATOM   2732  C   MET   170      13.318 -10.925 -44.224  1.00  0.00           C  
ATOM   2733  O   MET   170      12.409 -10.759 -43.418  1.00  0.00           O  
ATOM   2734  N   LYS   171      13.317 -10.449 -45.401  1.00  0.00           N  
ATOM   2735  H   LYS   171      14.010 -10.578 -46.124  1.00  0.00           H  
ATOM   2736  CA  LYS   171      12.100  -9.858 -45.947  1.00  0.00           C  
ATOM   2737  HA  LYS   171      11.848  -9.007 -45.314  1.00  0.00           H  
ATOM   2738  CB  LYS   171      12.429  -9.214 -47.299  1.00  0.00           C  
ATOM   2739  HB2 LYS   171      13.068  -8.369 -47.044  1.00  0.00           H  
ATOM   2740  HB3 LYS   171      13.049  -9.774 -47.999  1.00  0.00           H  
ATOM   2741  CG  LYS   171      11.342  -8.674 -48.144  1.00  0.00           C  
ATOM   2742  HG2 LYS   171      10.656  -8.158 -47.472  1.00  0.00           H  
ATOM   2743  HG3 LYS   171      11.737  -7.909 -48.813  1.00  0.00           H  
ATOM   2744  CD  LYS   171      10.627  -9.655 -48.985  1.00  0.00           C  
ATOM   2745  HD2 LYS   171      11.433 -10.208 -49.469  1.00  0.00           H  
ATOM   2746  HD3 LYS   171       9.985 -10.270 -48.355  1.00  0.00           H  
ATOM   2747  CE  LYS   171       9.678  -9.073 -50.040  1.00  0.00           C  
ATOM   2748  HE2 LYS   171      10.217  -8.512 -50.804  1.00  0.00           H  
ATOM   2749  HE3 LYS   171       9.292  -9.835 -50.717  1.00  0.00           H  
ATOM   2750  NZ  LYS   171       8.580  -8.199 -49.482  1.00  0.00           N  
ATOM   2751  HZ1 LYS   171       8.954  -7.369 -49.046  1.00  0.00           H  
ATOM   2752  HZ2 LYS   171       7.923  -7.974 -50.215  1.00  0.00           H  
ATOM   2753  HZ3 LYS   171       8.077  -8.723 -48.780  1.00  0.00           H  
ATOM   2754  C   LYS   171      10.958 -10.893 -45.971  1.00  0.00           C  
ATOM   2755  O   LYS   171       9.805 -10.473 -45.786  1.00  0.00           O  
ATOM   2756  N   GLY   172      11.254 -12.141 -46.281  1.00  0.00           N  
ATOM   2757  H   GLY   172      12.204 -12.364 -46.543  1.00  0.00           H  
ATOM   2758  CA  GLY   172      10.360 -13.259 -46.223  1.00  0.00           C  
ATOM   2759  HA2 GLY   172       9.616 -13.301 -47.018  1.00  0.00           H  
ATOM   2760  HA3 GLY   172      10.881 -14.192 -46.439  1.00  0.00           H  
ATOM   2761  C   GLY   172       9.693 -13.374 -44.865  1.00  0.00           C  
ATOM   2762  O   GLY   172       8.487 -13.377 -44.685  1.00  0.00           O  
ATOM   2763  N   GLN   173      10.522 -13.480 -43.838  1.00  0.00           N  
ATOM   2764  H   GLN   173      11.498 -13.409 -44.087  1.00  0.00           H  
ATOM   2765  CA  GLN   173      10.139 -13.512 -42.403  1.00  0.00           C  
ATOM   2766  HA  GLN   173       9.499 -14.393 -42.343  1.00  0.00           H  
ATOM   2767  CB  GLN   173      11.389 -13.689 -41.569  1.00  0.00           C  
ATOM   2768  HB2 GLN   173      11.754 -14.712 -41.671  1.00  0.00           H  
ATOM   2769  HB3 GLN   173      12.167 -13.011 -41.918  1.00  0.00           H  
ATOM   2770  CG  GLN   173      11.219 -13.420 -39.988  1.00  0.00           C  
ATOM   2771  HG2 GLN   173      12.148 -13.439 -39.417  1.00  0.00           H  
ATOM   2772  HG3 GLN   173      10.707 -12.469 -39.845  1.00  0.00           H  
ATOM   2773  CD  GLN   173      10.385 -14.450 -39.235  1.00  0.00           C  
ATOM   2774  OE1 GLN   173       9.546 -15.187 -39.756  1.00  0.00           O  
ATOM   2775  NE2 GLN   173      10.526 -14.446 -37.928  1.00  0.00           N  
ATOM   2776 HE21 GLN   173       9.880 -15.051 -37.441  1.00  0.00           H  
ATOM   2777 HE22 GLN   173      11.221 -13.954 -37.384  1.00  0.00           H  
ATOM   2778  C   GLN   173       9.334 -12.273 -41.885  1.00  0.00           C  
ATOM   2779  O   GLN   173       8.337 -12.360 -41.176  1.00  0.00           O  
ATOM   2780  N   ARG   174       9.600 -11.047 -42.352  1.00  0.00           N  
ATOM   2781  H   ARG   174      10.379 -11.087 -42.994  1.00  0.00           H  
ATOM   2782  CA  ARG   174       8.790  -9.764 -42.240  1.00  0.00           C  
ATOM   2783  HA  ARG   174       8.652  -9.428 -41.212  1.00  0.00           H  
ATOM   2784  CB  ARG   174       9.609  -8.654 -42.970  1.00  0.00           C  
ATOM   2785  HB2 ARG   174      10.688  -8.811 -42.980  1.00  0.00           H  
ATOM   2786  HB3 ARG   174       9.312  -8.677 -44.018  1.00  0.00           H  
ATOM   2787  CG  ARG   174       9.376  -7.249 -42.387  1.00  0.00           C  
ATOM   2788  HG2 ARG   174       8.380  -6.815 -42.482  1.00  0.00           H  
ATOM   2789  HG3 ARG   174       9.585  -7.188 -41.319  1.00  0.00           H  
ATOM   2790  CD  ARG   174      10.390  -6.181 -42.929  1.00  0.00           C  
ATOM   2791  HD2 ARG   174      10.140  -5.221 -42.478  1.00  0.00           H  
ATOM   2792  HD3 ARG   174      11.411  -6.479 -42.689  1.00  0.00           H  
ATOM   2793  NE  ARG   174      10.210  -6.007 -44.399  1.00  0.00           N  
ATOM   2794  HE  ARG   174       9.243  -5.969 -44.687  1.00  0.00           H  
ATOM   2795  CZ  ARG   174      11.106  -5.692 -45.257  1.00  0.00           C  
ATOM   2796  NH1 ARG   174      12.399  -5.495 -44.898  1.00  0.00           N  
ATOM   2797 HH11 ARG   174      12.531  -5.415 -43.900  1.00  0.00           H  
ATOM   2798 HH12 ARG   174      13.063  -5.246 -45.618  1.00  0.00           H  
ATOM   2799  NH2 ARG   174      10.791  -5.684 -46.499  1.00  0.00           N  
ATOM   2800 HH21 ARG   174       9.901  -6.046 -46.809  1.00  0.00           H  
ATOM   2801 HH22 ARG   174      11.539  -5.483 -47.147  1.00  0.00           H  
ATOM   2802  C   ARG   174       7.425  -9.895 -42.929  1.00  0.00           C  
ATOM   2803  O   ARG   174       6.391  -9.501 -42.381  1.00  0.00           O  
ATOM   2804  N   ASP   175       7.326 -10.464 -44.155  1.00  0.00           N  
ATOM   2805  H   ASP   175       8.165 -10.813 -44.595  1.00  0.00           H  
ATOM   2806  CA  ASP   175       6.016 -10.627 -44.811  1.00  0.00           C  
ATOM   2807  HA  ASP   175       5.509  -9.689 -44.588  1.00  0.00           H  
ATOM   2808  CB  ASP   175       5.975 -10.894 -46.294  1.00  0.00           C  
ATOM   2809  HB2 ASP   175       6.364 -11.899 -46.461  1.00  0.00           H  
ATOM   2810  HB3 ASP   175       4.924 -10.995 -46.567  1.00  0.00           H  
ATOM   2811  CG  ASP   175       6.639 -10.001 -47.286  1.00  0.00           C  
ATOM   2812  OD1 ASP   175       6.870  -8.868 -46.845  1.00  0.00           O  
ATOM   2813  OD2 ASP   175       6.957 -10.419 -48.387  1.00  0.00           O  
ATOM   2814  C   ASP   175       5.122 -11.714 -44.173  1.00  0.00           C  
ATOM   2815  O   ASP   175       3.889 -11.536 -43.990  1.00  0.00           O  
ATOM   2816  N   GLN   176       5.709 -12.811 -43.628  1.00  0.00           N  
ATOM   2817  H   GLN   176       6.676 -12.896 -43.906  1.00  0.00           H  
ATOM   2818  CA  GLN   176       5.051 -13.964 -42.939  1.00  0.00           C  
ATOM   2819  HA  GLN   176       4.134 -14.261 -43.450  1.00  0.00           H  
ATOM   2820  CB  GLN   176       6.122 -15.038 -42.871  1.00  0.00           C  
ATOM   2821  HB2 GLN   176       6.934 -14.524 -42.356  1.00  0.00           H  
ATOM   2822  HB3 GLN   176       5.965 -15.828 -42.136  1.00  0.00           H  
ATOM   2823  CG  GLN   176       6.389 -15.613 -44.279  1.00  0.00           C  
ATOM   2824  HG2 GLN   176       5.503 -16.192 -44.536  1.00  0.00           H  
ATOM   2825  HG3 GLN   176       6.486 -14.977 -45.159  1.00  0.00           H  
ATOM   2826  CD  GLN   176       7.489 -16.735 -44.350  1.00  0.00           C  
ATOM   2827  OE1 GLN   176       8.678 -16.428 -44.624  1.00  0.00           O  
ATOM   2828  NE2 GLN   176       7.191 -17.976 -44.148  1.00  0.00           N  
ATOM   2829 HE21 GLN   176       7.964 -18.625 -44.137  1.00  0.00           H  
ATOM   2830 HE22 GLN   176       6.289 -18.233 -43.775  1.00  0.00           H  
ATOM   2831  C   GLN   176       4.554 -13.567 -41.532  1.00  0.00           C  
ATOM   2832  O   GLN   176       4.546 -14.416 -40.630  1.00  0.00           O  
ATOM   2833  N   MET   177       4.279 -12.314 -41.200  1.00  0.00           N  
ATOM   2834  H   MET   177       4.382 -11.614 -41.921  1.00  0.00           H  
ATOM   2835  CA  MET   177       4.028 -11.681 -39.870  1.00  0.00           C  
ATOM   2836  HA  MET   177       4.343 -12.304 -39.032  1.00  0.00           H  
ATOM   2837  CB  MET   177       4.783 -10.370 -39.724  1.00  0.00           C  
ATOM   2838  HB2 MET   177       5.852 -10.571 -39.651  1.00  0.00           H  
ATOM   2839  HB3 MET   177       4.620  -9.798 -40.637  1.00  0.00           H  
ATOM   2840  CG  MET   177       4.473  -9.577 -38.499  1.00  0.00           C  
ATOM   2841  HG2 MET   177       5.284  -8.870 -38.328  1.00  0.00           H  
ATOM   2842  HG3 MET   177       3.573  -8.984 -38.667  1.00  0.00           H  
ATOM   2843  SD  MET   177       4.174 -10.619 -37.052  1.00  0.00           S  
ATOM   2844  CE  MET   177       5.900 -10.686 -36.418  1.00  0.00           C  
ATOM   2845  HE1 MET   177       6.196  -9.665 -36.174  1.00  0.00           H  
ATOM   2846  HE2 MET   177       6.008 -11.432 -35.631  1.00  0.00           H  
ATOM   2847  HE3 MET   177       6.561 -11.153 -37.148  1.00  0.00           H  
ATOM   2848  C   MET   177       2.533 -11.577 -39.739  1.00  0.00           C  
ATOM   2849  O   MET   177       1.899 -10.586 -40.184  1.00  0.00           O  
ATOM   2850  N   LYS   178       1.920 -12.571 -39.075  1.00  0.00           N  
ATOM   2851  H   LYS   178       2.453 -13.260 -38.564  1.00  0.00           H  
ATOM   2852  CA  LYS   178       0.422 -12.636 -38.827  1.00  0.00           C  
ATOM   2853  HA  LYS   178      -0.073 -12.263 -39.724  1.00  0.00           H  
ATOM   2854  CB  LYS   178       0.072 -14.127 -38.831  1.00  0.00           C  
ATOM   2855  HB2 LYS   178       0.884 -14.759 -38.471  1.00  0.00           H  
ATOM   2856  HB3 LYS   178      -0.898 -14.289 -38.362  1.00  0.00           H  
ATOM   2857  CG  LYS   178      -0.156 -14.671 -40.278  1.00  0.00           C  
ATOM   2858  HG2 LYS   178      -0.897 -14.052 -40.785  1.00  0.00           H  
ATOM   2859  HG3 LYS   178       0.724 -14.591 -40.916  1.00  0.00           H  
ATOM   2860  CD  LYS   178      -0.711 -16.105 -40.288  1.00  0.00           C  
ATOM   2861  HD2 LYS   178       0.017 -16.808 -39.882  1.00  0.00           H  
ATOM   2862  HD3 LYS   178      -1.555 -16.209 -39.605  1.00  0.00           H  
ATOM   2863  CE  LYS   178      -1.010 -16.637 -41.671  1.00  0.00           C  
ATOM   2864  HE2 LYS   178      -1.563 -17.562 -41.510  1.00  0.00           H  
ATOM   2865  HE3 LYS   178      -1.616 -15.913 -42.216  1.00  0.00           H  
ATOM   2866  NZ  LYS   178       0.176 -16.967 -42.491  1.00  0.00           N  
ATOM   2867  HZ1 LYS   178       0.701 -17.734 -42.094  1.00  0.00           H  
ATOM   2868  HZ2 LYS   178       0.010 -17.223 -43.454  1.00  0.00           H  
ATOM   2869  HZ3 LYS   178       0.741 -16.134 -42.573  1.00  0.00           H  
ATOM   2870  C   LYS   178       0.022 -12.025 -37.511  1.00  0.00           C  
ATOM   2871  O   LYS   178       0.615 -12.242 -36.395  1.00  0.00           O  
ATOM   2872  N   ARG   179      -1.044 -11.225 -37.660  1.00  0.00           N  
ATOM   2873  H   ARG   179      -1.530 -11.386 -38.530  1.00  0.00           H  
ATOM   2874  CA  ARG   179      -1.600 -10.356 -36.603  1.00  0.00           C  
ATOM   2875  HA  ARG   179      -1.413 -10.784 -35.618  1.00  0.00           H  
ATOM   2876  CB  ARG   179      -0.911  -8.965 -36.723  1.00  0.00           C  
ATOM   2877  HB2 ARG   179      -1.205  -8.586 -37.702  1.00  0.00           H  
ATOM   2878  HB3 ARG   179      -1.373  -8.330 -35.967  1.00  0.00           H  
ATOM   2879  CG  ARG   179       0.632  -9.033 -36.503  1.00  0.00           C  
ATOM   2880  HG2 ARG   179       1.006  -9.635 -35.675  1.00  0.00           H  
ATOM   2881  HG3 ARG   179       1.053  -9.447 -37.419  1.00  0.00           H  
ATOM   2882  CD  ARG   179       1.319  -7.721 -36.264  1.00  0.00           C  
ATOM   2883  HD2 ARG   179       1.017  -7.228 -35.340  1.00  0.00           H  
ATOM   2884  HD3 ARG   179       2.352  -8.062 -36.206  1.00  0.00           H  
ATOM   2885  NE  ARG   179       1.110  -6.822 -37.439  1.00  0.00           N  
ATOM   2886  HE  ARG   179       0.727  -7.212 -38.288  1.00  0.00           H  
ATOM   2887  CZ  ARG   179       1.221  -5.469 -37.417  1.00  0.00           C  
ATOM   2888  NH1 ARG   179       1.741  -4.820 -36.438  1.00  0.00           N  
ATOM   2889 HH11 ARG   179       2.204  -5.319 -35.692  1.00  0.00           H  
ATOM   2890 HH12 ARG   179       1.883  -3.827 -36.563  1.00  0.00           H  
ATOM   2891  NH2 ARG   179       0.638  -4.708 -38.334  1.00  0.00           N  
ATOM   2892 HH21 ARG   179       0.125  -5.143 -39.087  1.00  0.00           H  
ATOM   2893 HH22 ARG   179       0.581  -3.717 -38.145  1.00  0.00           H  
ATOM   2894  C   ARG   179      -3.094 -10.113 -36.730  1.00  0.00           C  
ATOM   2895  O   ARG   179      -3.765 -10.095 -37.788  1.00  0.00           O  
ATOM   2896  N   PRO   180      -3.668  -9.882 -35.517  1.00  0.00           N  
ATOM   2897  CD  PRO   180      -3.098  -9.654 -34.153  1.00  0.00           C  
ATOM   2898  HD2 PRO   180      -2.752  -8.621 -34.138  1.00  0.00           H  
ATOM   2899  HD3 PRO   180      -2.231 -10.295 -33.993  1.00  0.00           H  
ATOM   2900  CG  PRO   180      -4.200 -10.000 -33.227  1.00  0.00           C  
ATOM   2901  HG2 PRO   180      -3.991  -9.439 -32.316  1.00  0.00           H  
ATOM   2902  HG3 PRO   180      -4.297 -11.072 -33.052  1.00  0.00           H  
ATOM   2903  CB  PRO   180      -5.463  -9.427 -33.943  1.00  0.00           C  
ATOM   2904  HB2 PRO   180      -5.620  -8.392 -33.640  1.00  0.00           H  
ATOM   2905  HB3 PRO   180      -6.340 -10.015 -33.672  1.00  0.00           H  
ATOM   2906  CA  PRO   180      -5.090  -9.586 -35.389  1.00  0.00           C  
ATOM   2907  HA  PRO   180      -5.670 -10.343 -35.917  1.00  0.00           H  
ATOM   2908  C   PRO   180      -5.416  -8.271 -36.130  1.00  0.00           C  
ATOM   2909  O   PRO   180      -4.546  -7.413 -36.179  1.00  0.00           O  
ATOM   2910  N   PRO   181      -6.679  -8.008 -36.465  1.00  0.00           N  
ATOM   2911  CD  PRO   181      -7.760  -8.904 -36.304  1.00  0.00           C  
ATOM   2912  HD2 PRO   181      -7.809  -9.157 -35.245  1.00  0.00           H  
ATOM   2913  HD3 PRO   181      -7.713  -9.755 -36.984  1.00  0.00           H  
ATOM   2914  CG  PRO   181      -9.095  -8.111 -36.558  1.00  0.00           C  
ATOM   2915  HG2 PRO   181      -9.499  -7.793 -35.597  1.00  0.00           H  
ATOM   2916  HG3 PRO   181      -9.800  -8.695 -37.150  1.00  0.00           H  
ATOM   2917  CB  PRO   181      -8.559  -6.909 -37.331  1.00  0.00           C  
ATOM   2918  HB2 PRO   181      -9.258  -6.098 -37.129  1.00  0.00           H  
ATOM   2919  HB3 PRO   181      -8.547  -7.114 -38.401  1.00  0.00           H  
ATOM   2920  CA  PRO   181      -7.163  -6.586 -36.758  1.00  0.00           C  
ATOM   2921  HA  PRO   181      -6.485  -6.112 -37.468  1.00  0.00           H  
ATOM   2922  C   PRO   181      -7.211  -5.688 -35.517  1.00  0.00           C  
ATOM   2923  O   PRO   181      -7.275  -6.208 -34.407  1.00  0.00           O  
ATOM   2924  N   LEU   182      -7.202  -4.348 -35.750  1.00  0.00           N  
ATOM   2925  H   LEU   182      -7.258  -4.063 -36.717  1.00  0.00           H  
ATOM   2926  CA  LEU   182      -7.179  -3.337 -34.721  1.00  0.00           C  
ATOM   2927  HA  LEU   182      -6.266  -3.481 -34.142  1.00  0.00           H  
ATOM   2928  CB  LEU   182      -7.118  -1.873 -35.281  1.00  0.00           C  
ATOM   2929  HB2 LEU   182      -7.982  -1.738 -35.931  1.00  0.00           H  
ATOM   2930  HB3 LEU   182      -7.297  -1.200 -34.442  1.00  0.00           H  
ATOM   2931  CG  LEU   182      -5.809  -1.616 -35.989  1.00  0.00           C  
ATOM   2932  HG  LEU   182      -5.606  -2.431 -36.683  1.00  0.00           H  
ATOM   2933  CD1 LEU   182      -5.816  -0.307 -36.735  1.00  0.00           C  
ATOM   2934 HD11 LEU   182      -4.865  -0.048 -37.200  1.00  0.00           H  
ATOM   2935 HD12 LEU   182      -6.408  -0.543 -37.619  1.00  0.00           H  
ATOM   2936 HD13 LEU   182      -6.228   0.526 -36.166  1.00  0.00           H  
ATOM   2937  CD2 LEU   182      -4.626  -1.478 -35.029  1.00  0.00           C  
ATOM   2938 HD21 LEU   182      -5.010  -1.036 -34.110  1.00  0.00           H  
ATOM   2939 HD22 LEU   182      -4.179  -2.438 -34.771  1.00  0.00           H  
ATOM   2940 HD23 LEU   182      -3.858  -0.839 -35.468  1.00  0.00           H  
ATOM   2941  C   LEU   182      -8.267  -3.552 -33.703  1.00  0.00           C  
ATOM   2942  O   LEU   182      -7.959  -3.419 -32.492  1.00  0.00           O  
ATOM   2943  N   GLU   183      -9.484  -4.011 -34.059  1.00  0.00           N  
ATOM   2944  H   GLU   183      -9.654  -4.075 -35.053  1.00  0.00           H  
ATOM   2945  CA  GLU   183     -10.575  -4.360 -33.200  1.00  0.00           C  
ATOM   2946  HA  GLU   183     -10.914  -3.425 -32.756  1.00  0.00           H  
ATOM   2947  CB  GLU   183     -11.697  -4.936 -34.121  1.00  0.00           C  
ATOM   2948  HB2 GLU   183     -11.968  -4.418 -35.040  1.00  0.00           H  
ATOM   2949  HB3 GLU   183     -11.458  -5.953 -34.433  1.00  0.00           H  
ATOM   2950  CG  GLU   183     -13.033  -5.063 -33.329  1.00  0.00           C  
ATOM   2951  HG2 GLU   183     -13.406  -6.084 -33.413  1.00  0.00           H  
ATOM   2952  HG3 GLU   183     -12.874  -4.813 -32.280  1.00  0.00           H  
ATOM   2953  CD  GLU   183     -14.031  -4.034 -33.851  1.00  0.00           C  
ATOM   2954  OE1 GLU   183     -14.958  -4.462 -34.580  1.00  0.00           O  
ATOM   2955  OE2 GLU   183     -13.887  -2.779 -33.741  1.00  0.00           O  
ATOM   2956  C   GLU   183     -10.098  -5.399 -32.205  1.00  0.00           C  
ATOM   2957  O   GLU   183     -10.146  -5.183 -31.052  1.00  0.00           O  
ATOM   2958  N   GLU   184      -9.517  -6.499 -32.637  1.00  0.00           N  
ATOM   2959  H   GLU   184      -9.186  -6.614 -33.585  1.00  0.00           H  
ATOM   2960  CA  GLU   184      -9.137  -7.474 -31.696  1.00  0.00           C  
ATOM   2961  HA  GLU   184      -9.963  -7.399 -30.990  1.00  0.00           H  
ATOM   2962  CB  GLU   184      -9.027  -8.805 -32.354  1.00  0.00           C  
ATOM   2963  HB2 GLU   184      -8.334  -8.692 -33.188  1.00  0.00           H  
ATOM   2964  HB3 GLU   184      -8.739  -9.603 -31.670  1.00  0.00           H  
ATOM   2965  CG  GLU   184     -10.361  -9.306 -33.024  1.00  0.00           C  
ATOM   2966  HG2 GLU   184     -10.431  -8.765 -33.967  1.00  0.00           H  
ATOM   2967  HG3 GLU   184     -10.158 -10.332 -33.332  1.00  0.00           H  
ATOM   2968  CD  GLU   184     -11.583  -9.150 -32.092  1.00  0.00           C  
ATOM   2969  OE1 GLU   184     -11.503  -9.431 -30.865  1.00  0.00           O  
ATOM   2970  OE2 GLU   184     -12.715  -9.224 -32.640  1.00  0.00           O  
ATOM   2971  C   GLU   184      -7.844  -7.157 -30.827  1.00  0.00           C  
ATOM   2972  O   GLU   184      -7.803  -7.512 -29.615  1.00  0.00           O  
ATOM   2973  N   ARG   185      -6.939  -6.331 -31.349  1.00  0.00           N  
ATOM   2974  H   ARG   185      -7.054  -6.023 -32.304  1.00  0.00           H  
ATOM   2975  CA  ARG   185      -5.852  -5.636 -30.584  1.00  0.00           C  
ATOM   2976  HA  ARG   185      -5.180  -6.324 -30.071  1.00  0.00           H  
ATOM   2977  CB  ARG   185      -4.980  -4.905 -31.598  1.00  0.00           C  
ATOM   2978  HB2 ARG   185      -5.534  -4.242 -32.263  1.00  0.00           H  
ATOM   2979  HB3 ARG   185      -4.384  -4.117 -31.140  1.00  0.00           H  
ATOM   2980  CG  ARG   185      -3.997  -5.822 -32.280  1.00  0.00           C  
ATOM   2981  HG2 ARG   185      -3.236  -6.251 -31.629  1.00  0.00           H  
ATOM   2982  HG3 ARG   185      -4.605  -6.593 -32.754  1.00  0.00           H  
ATOM   2983  CD  ARG   185      -3.194  -5.110 -33.329  1.00  0.00           C  
ATOM   2984  HD2 ARG   185      -2.663  -5.897 -33.865  1.00  0.00           H  
ATOM   2985  HD3 ARG   185      -3.771  -4.713 -34.165  1.00  0.00           H  
ATOM   2986  NE  ARG   185      -2.278  -4.090 -32.811  1.00  0.00           N  
ATOM   2987  HE  ARG   185      -2.217  -4.082 -31.803  1.00  0.00           H  
ATOM   2988  CZ  ARG   185      -1.303  -3.530 -33.447  1.00  0.00           C  
ATOM   2989  NH1 ARG   185      -1.051  -3.725 -34.725  1.00  0.00           N  
ATOM   2990 HH11 ARG   185      -1.695  -4.165 -35.366  1.00  0.00           H  
ATOM   2991 HH12 ARG   185      -0.310  -3.231 -35.201  1.00  0.00           H  
ATOM   2992  NH2 ARG   185      -0.538  -2.714 -32.722  1.00  0.00           N  
ATOM   2993 HH21 ARG   185      -0.745  -2.734 -31.734  1.00  0.00           H  
ATOM   2994 HH22 ARG   185       0.257  -2.273 -33.162  1.00  0.00           H  
ATOM   2995  C   ARG   185      -6.449  -4.714 -29.559  1.00  0.00           C  
ATOM   2996  O   ARG   185      -5.884  -4.596 -28.488  1.00  0.00           O  
ATOM   2997  N   ARG   186      -7.598  -4.065 -29.796  1.00  0.00           N  
ATOM   2998  H   ARG   186      -8.040  -4.364 -30.653  1.00  0.00           H  
ATOM   2999  CA  ARG   186      -8.359  -3.167 -28.835  1.00  0.00           C  
ATOM   3000  HA  ARG   186      -7.688  -2.464 -28.340  1.00  0.00           H  
ATOM   3001  CB  ARG   186      -9.401  -2.228 -29.522  1.00  0.00           C  
ATOM   3002  HB2 ARG   186      -9.813  -2.673 -30.428  1.00  0.00           H  
ATOM   3003  HB3 ARG   186     -10.247  -1.982 -28.881  1.00  0.00           H  
ATOM   3004  CG  ARG   186      -8.773  -0.860 -29.967  1.00  0.00           C  
ATOM   3005  HG2 ARG   186      -8.375  -0.325 -29.105  1.00  0.00           H  
ATOM   3006  HG3 ARG   186      -7.905  -0.995 -30.613  1.00  0.00           H  
ATOM   3007  CD  ARG   186      -9.759   0.088 -30.651  1.00  0.00           C  
ATOM   3008  HD2 ARG   186     -10.406  -0.401 -31.380  1.00  0.00           H  
ATOM   3009  HD3 ARG   186     -10.312   0.566 -29.842  1.00  0.00           H  
ATOM   3010  NE  ARG   186      -9.060   1.110 -31.392  1.00  0.00           N  
ATOM   3011  HE  ARG   186      -8.971   1.117 -32.398  1.00  0.00           H  
ATOM   3012  CZ  ARG   186      -8.624   2.250 -30.853  1.00  0.00           C  
ATOM   3013  NH1 ARG   186      -8.097   3.118 -31.678  1.00  0.00           N  
ATOM   3014 HH11 ARG   186      -8.365   3.092 -32.651  1.00  0.00           H  
ATOM   3015 HH12 ARG   186      -7.696   3.972 -31.316  1.00  0.00           H  
ATOM   3016  NH2 ARG   186      -8.608   2.664 -29.607  1.00  0.00           N  
ATOM   3017 HH21 ARG   186      -9.087   2.150 -28.881  1.00  0.00           H  
ATOM   3018 HH22 ARG   186      -8.094   3.484 -29.316  1.00  0.00           H  
ATOM   3019  C   ARG   186      -8.955  -3.963 -27.720  1.00  0.00           C  
ATOM   3020  O   ARG   186      -8.839  -3.580 -26.515  1.00  0.00           O  
ATOM   3021  N   ALA   187      -9.599  -5.037 -28.033  1.00  0.00           N  
ATOM   3022  H   ALA   187      -9.583  -5.242 -29.022  1.00  0.00           H  
ATOM   3023  CA  ALA   187     -10.178  -5.963 -27.083  1.00  0.00           C  
ATOM   3024  HA  ALA   187     -10.985  -5.541 -26.483  1.00  0.00           H  
ATOM   3025  CB  ALA   187     -10.896  -7.100 -27.747  1.00  0.00           C  
ATOM   3026  HB1 ALA   187     -11.113  -7.855 -26.991  1.00  0.00           H  
ATOM   3027  HB2 ALA   187     -11.853  -6.797 -28.172  1.00  0.00           H  
ATOM   3028  HB3 ALA   187     -10.232  -7.526 -28.499  1.00  0.00           H  
ATOM   3029  C   ALA   187      -9.103  -6.506 -26.115  1.00  0.00           C  
ATOM   3030  O   ALA   187      -9.304  -6.478 -24.912  1.00  0.00           O  
ATOM   3031  N   MET   188      -7.889  -6.740 -26.608  1.00  0.00           N  
ATOM   3032  H   MET   188      -7.746  -6.638 -27.602  1.00  0.00           H  
ATOM   3033  CA  MET   188      -6.732  -6.989 -25.778  1.00  0.00           C  
ATOM   3034  HA  MET   188      -6.878  -7.851 -25.128  1.00  0.00           H  
ATOM   3035  CB  MET   188      -5.449  -7.393 -26.595  1.00  0.00           C  
ATOM   3036  HB2 MET   188      -5.212  -6.569 -27.269  1.00  0.00           H  
ATOM   3037  HB3 MET   188      -4.590  -7.484 -25.931  1.00  0.00           H  
ATOM   3038  CG  MET   188      -5.564  -8.617 -27.499  1.00  0.00           C  
ATOM   3039  HG2 MET   188      -6.574  -8.555 -27.903  1.00  0.00           H  
ATOM   3040  HG3 MET   188      -4.968  -8.405 -28.387  1.00  0.00           H  
ATOM   3041  SD  MET   188      -5.320 -10.263 -26.747  1.00  0.00           S  
ATOM   3042  CE  MET   188      -3.508 -10.291 -26.544  1.00  0.00           C  
ATOM   3043  HE1 MET   188      -3.136  -9.534 -25.852  1.00  0.00           H  
ATOM   3044  HE2 MET   188      -3.243 -11.245 -26.088  1.00  0.00           H  
ATOM   3045  HE3 MET   188      -3.017 -10.195 -27.512  1.00  0.00           H  
ATOM   3046  C   MET   188      -6.319  -5.837 -24.785  1.00  0.00           C  
ATOM   3047  O   MET   188      -6.110  -6.032 -23.592  1.00  0.00           O  
ATOM   3048  N   HIE   189      -6.234  -4.632 -25.343  1.00  0.00           N  
ATOM   3049  H   HIE   189      -6.576  -4.614 -26.293  1.00  0.00           H  
ATOM   3050  CA  HIE   189      -5.873  -3.413 -24.483  1.00  0.00           C  
ATOM   3051  HA  HIE   189      -4.969  -3.622 -23.911  1.00  0.00           H  
ATOM   3052  CB  HIE   189      -5.732  -2.132 -25.349  1.00  0.00           C  
ATOM   3053  HB2 HIE   189      -4.960  -2.340 -26.090  1.00  0.00           H  
ATOM   3054  HB3 HIE   189      -6.652  -1.759 -25.799  1.00  0.00           H  
ATOM   3055  CG  HIE   189      -5.185  -0.890 -24.606  1.00  0.00           C  
ATOM   3056  ND1 HIE   189      -3.870  -0.592 -24.238  1.00  0.00           N  
ATOM   3057  CE1 HIE   189      -3.921   0.563 -23.608  1.00  0.00           C  
ATOM   3058  HE1 HIE   189      -3.049   1.003 -23.148  1.00  0.00           H  
ATOM   3059  NE2 HIE   189      -5.174   0.956 -23.476  1.00  0.00           N  
ATOM   3060  HE2 HIE   189      -5.467   1.795 -22.996  1.00  0.00           H  
ATOM   3061  CD2 HIE   189      -6.021   0.092 -24.122  1.00  0.00           C  
ATOM   3062  HD2 HIE   189      -7.095   0.180 -24.189  1.00  0.00           H  
ATOM   3063  C   HIE   189      -6.903  -3.097 -23.445  1.00  0.00           C  
ATOM   3064  O   HIE   189      -6.505  -2.719 -22.331  1.00  0.00           O  
ATOM   3065  N   ASP   190      -8.200  -3.290 -23.679  1.00  0.00           N  
ATOM   3066  H   ASP   190      -8.455  -3.608 -24.603  1.00  0.00           H  
ATOM   3067  CA  ASP   190      -9.250  -3.077 -22.738  1.00  0.00           C  
ATOM   3068  HA  ASP   190      -9.055  -2.032 -22.498  1.00  0.00           H  
ATOM   3069  CB  ASP   190     -10.649  -3.215 -23.443  1.00  0.00           C  
ATOM   3070  HB2 ASP   190     -10.741  -2.654 -24.372  1.00  0.00           H  
ATOM   3071  HB3 ASP   190     -10.750  -4.276 -23.671  1.00  0.00           H  
ATOM   3072  CG  ASP   190     -11.930  -2.792 -22.628  1.00  0.00           C  
ATOM   3073  OD1 ASP   190     -12.959  -3.384 -22.939  1.00  0.00           O  
ATOM   3074  OD2 ASP   190     -11.957  -1.839 -21.765  1.00  0.00           O  
ATOM   3075  C   ASP   190      -9.270  -4.046 -21.486  1.00  0.00           C  
ATOM   3076  O   ASP   190      -9.923  -3.714 -20.513  1.00  0.00           O  
ATOM   3077  N   ILE   191      -8.563  -5.152 -21.580  1.00  0.00           N  
ATOM   3078  H   ILE   191      -8.274  -5.283 -22.539  1.00  0.00           H  
ATOM   3079  CA  ILE   191      -8.164  -6.051 -20.487  1.00  0.00           C  
ATOM   3080  HA  ILE   191      -8.998  -6.159 -19.793  1.00  0.00           H  
ATOM   3081  CB  ILE   191      -7.762  -7.418 -21.061  1.00  0.00           C  
ATOM   3082  HB  ILE   191      -7.087  -7.209 -21.891  1.00  0.00           H  
ATOM   3083  CG2 ILE   191      -7.248  -8.386 -20.052  1.00  0.00           C  
ATOM   3084 HG21 ILE   191      -7.519  -9.395 -20.363  1.00  0.00           H  
ATOM   3085 HG22 ILE   191      -6.158  -8.418 -20.068  1.00  0.00           H  
ATOM   3086 HG23 ILE   191      -7.597  -8.205 -19.035  1.00  0.00           H  
ATOM   3087  CG1 ILE   191      -9.037  -8.225 -21.659  1.00  0.00           C  
ATOM   3088 HG12 ILE   191      -9.659  -8.638 -20.865  1.00  0.00           H  
ATOM   3089 HG13 ILE   191      -9.699  -7.542 -22.190  1.00  0.00           H  
ATOM   3090  CD1 ILE   191      -8.692  -9.400 -22.668  1.00  0.00           C  
ATOM   3091 HD11 ILE   191      -9.649  -9.837 -22.954  1.00  0.00           H  
ATOM   3092 HD12 ILE   191      -8.093  -8.967 -23.469  1.00  0.00           H  
ATOM   3093 HD13 ILE   191      -8.056 -10.128 -22.164  1.00  0.00           H  
ATOM   3094  C   ILE   191      -6.888  -5.491 -19.748  1.00  0.00           C  
ATOM   3095  O   ILE   191      -6.762  -5.793 -18.577  1.00  0.00           O  
ATOM   3096  N   ILE   192      -6.141  -4.592 -20.365  1.00  0.00           N  
ATOM   3097  H   ILE   192      -6.282  -4.306 -21.324  1.00  0.00           H  
ATOM   3098  CA  ILE   192      -5.096  -4.000 -19.563  1.00  0.00           C  
ATOM   3099  HA  ILE   192      -4.664  -4.626 -18.783  1.00  0.00           H  
ATOM   3100  CB  ILE   192      -3.980  -3.875 -20.622  1.00  0.00           C  
ATOM   3101  HB  ILE   192      -4.335  -3.278 -21.463  1.00  0.00           H  
ATOM   3102  CG2 ILE   192      -2.800  -3.060 -19.911  1.00  0.00           C  
ATOM   3103 HG21 ILE   192      -1.930  -2.991 -20.565  1.00  0.00           H  
ATOM   3104 HG22 ILE   192      -3.058  -2.105 -19.454  1.00  0.00           H  
ATOM   3105 HG23 ILE   192      -2.518  -3.656 -19.044  1.00  0.00           H  
ATOM   3106  CG1 ILE   192      -3.618  -5.230 -21.212  1.00  0.00           C  
ATOM   3107 HG12 ILE   192      -3.409  -5.964 -20.434  1.00  0.00           H  
ATOM   3108 HG13 ILE   192      -4.471  -5.672 -21.727  1.00  0.00           H  
ATOM   3109  CD1 ILE   192      -2.467  -5.206 -22.225  1.00  0.00           C  
ATOM   3110 HD11 ILE   192      -2.567  -5.985 -22.982  1.00  0.00           H  
ATOM   3111 HD12 ILE   192      -2.523  -4.231 -22.709  1.00  0.00           H  
ATOM   3112 HD13 ILE   192      -1.499  -5.313 -21.735  1.00  0.00           H  
ATOM   3113  C   ILE   192      -5.565  -2.743 -18.863  1.00  0.00           C  
ATOM   3114  O   ILE   192      -5.209  -2.520 -17.703  1.00  0.00           O  
ATOM   3115  N   ALA   193      -6.553  -2.057 -19.528  1.00  0.00           N  
ATOM   3116  H   ALA   193      -6.769  -2.404 -20.452  1.00  0.00           H  
ATOM   3117  CA  ALA   193      -7.031  -0.722 -19.171  1.00  0.00           C  
ATOM   3118  HA  ALA   193      -6.312  -0.271 -18.488  1.00  0.00           H  
ATOM   3119  CB  ALA   193      -7.190   0.149 -20.433  1.00  0.00           C  
ATOM   3120  HB1 ALA   193      -6.206   0.520 -20.720  1.00  0.00           H  
ATOM   3121  HB2 ALA   193      -7.714  -0.422 -21.200  1.00  0.00           H  
ATOM   3122  HB3 ALA   193      -7.808   1.009 -20.175  1.00  0.00           H  
ATOM   3123  C   ALA   193      -8.253  -0.853 -18.175  1.00  0.00           C  
ATOM   3124  O   ALA   193      -9.369  -0.459 -18.427  1.00  0.00           O  
ATOM   3125  N   SER   194      -8.053  -1.616 -17.057  1.00  0.00           N  
ATOM   3126  H   SER   194      -7.084  -1.735 -16.798  1.00  0.00           H  
ATOM   3127  CA  SER   194      -9.055  -2.358 -16.296  1.00  0.00           C  
ATOM   3128  HA  SER   194     -10.013  -1.838 -16.305  1.00  0.00           H  
ATOM   3129  CB  SER   194      -9.174  -3.677 -17.029  1.00  0.00           C  
ATOM   3130  HB2 SER   194      -9.410  -3.505 -18.079  1.00  0.00           H  
ATOM   3131  HB3 SER   194      -8.322  -4.314 -16.792  1.00  0.00           H  
ATOM   3132  OG  SER   194     -10.319  -4.332 -16.489  1.00  0.00           O  
ATOM   3133  HG  SER   194     -10.428  -5.217 -16.843  1.00  0.00           H  
ATOM   3134  C   SER   194      -8.551  -2.444 -14.858  1.00  0.00           C  
ATOM   3135  O   SER   194      -7.356  -2.701 -14.676  1.00  0.00           O  
ATOM   3136  N   ASP   195      -9.534  -2.419 -13.955  1.00  0.00           N  
ATOM   3137  H   ASP   195     -10.434  -2.228 -14.371  1.00  0.00           H  
ATOM   3138  CA  ASP   195      -9.382  -2.359 -12.517  1.00  0.00           C  
ATOM   3139  HA  ASP   195      -8.751  -1.535 -12.186  1.00  0.00           H  
ATOM   3140  CB  ASP   195     -10.789  -2.237 -11.886  1.00  0.00           C  
ATOM   3141  HB2 ASP   195     -11.286  -1.323 -12.214  1.00  0.00           H  
ATOM   3142  HB3 ASP   195     -11.343  -3.100 -12.255  1.00  0.00           H  
ATOM   3143  CG  ASP   195     -10.885  -2.270 -10.374  1.00  0.00           C  
ATOM   3144  OD1 ASP   195     -10.258  -1.532  -9.561  1.00  0.00           O  
ATOM   3145  OD2 ASP   195     -11.560  -3.182  -9.866  1.00  0.00           O  
ATOM   3146  C   ASP   195      -8.647  -3.614 -11.967  1.00  0.00           C  
ATOM   3147  O   ASP   195      -7.894  -3.474 -11.001  1.00  0.00           O  
ATOM   3148  N   THR   196      -8.850  -4.814 -12.560  1.00  0.00           N  
ATOM   3149  H   THR   196      -9.434  -4.733 -13.380  1.00  0.00           H  
ATOM   3150  CA  THR   196      -8.171  -6.120 -12.342  1.00  0.00           C  
ATOM   3151  HA  THR   196      -7.293  -5.949 -11.720  1.00  0.00           H  
ATOM   3152  CB  THR   196      -9.032  -6.945 -11.410  1.00  0.00           C  
ATOM   3153  HB  THR   196      -9.168  -6.351 -10.507  1.00  0.00           H  
ATOM   3154  CG2 THR   196     -10.390  -7.222 -12.083  1.00  0.00           C  
ATOM   3155 HG21 THR   196     -10.910  -7.973 -11.487  1.00  0.00           H  
ATOM   3156 HG22 THR   196     -11.014  -6.328 -12.060  1.00  0.00           H  
ATOM   3157 HG23 THR   196     -10.355  -7.539 -13.125  1.00  0.00           H  
ATOM   3158  OG1 THR   196      -8.428  -8.212 -11.108  1.00  0.00           O  
ATOM   3159  HG1 THR   196      -7.714  -7.900 -10.549  1.00  0.00           H  
ATOM   3160  C   THR   196      -7.843  -6.772 -13.692  1.00  0.00           C  
ATOM   3161  O   THR   196      -8.403  -6.373 -14.741  1.00  0.00           O  
ATOM   3162  N   PHE   197      -6.908  -7.752 -13.703  1.00  0.00           N  
ATOM   3163  H   PHE   197      -6.153  -7.839 -13.039  1.00  0.00           H  
ATOM   3164  CA  PHE   197      -6.747  -8.762 -14.812  1.00  0.00           C  
ATOM   3165  HA  PHE   197      -6.710  -8.172 -15.728  1.00  0.00           H  
ATOM   3166  CB  PHE   197      -5.372  -9.311 -14.583  1.00  0.00           C  
ATOM   3167  HB2 PHE   197      -4.611  -8.566 -14.351  1.00  0.00           H  
ATOM   3168  HB3 PHE   197      -5.486  -9.909 -13.679  1.00  0.00           H  
ATOM   3169  CG  PHE   197      -4.874 -10.225 -15.763  1.00  0.00           C  
ATOM   3170  CD1 PHE   197      -4.872  -9.766 -17.064  1.00  0.00           C  
ATOM   3171  HD1 PHE   197      -5.093  -8.738 -17.312  1.00  0.00           H  
ATOM   3172  CE1 PHE   197      -4.550 -10.659 -18.127  1.00  0.00           C  
ATOM   3173  HE1 PHE   197      -4.716 -10.293 -19.129  1.00  0.00           H  
ATOM   3174  CZ  PHE   197      -3.997 -11.925 -17.822  1.00  0.00           C  
ATOM   3175  HZ  PHE   197      -3.532 -12.536 -18.582  1.00  0.00           H  
ATOM   3176  CE2 PHE   197      -3.957 -12.392 -16.513  1.00  0.00           C  
ATOM   3177  HE2 PHE   197      -3.348 -13.271 -16.365  1.00  0.00           H  
ATOM   3178  CD2 PHE   197      -4.496 -11.602 -15.500  1.00  0.00           C  
ATOM   3179  HD2 PHE   197      -4.402 -11.947 -14.481  1.00  0.00           H  
ATOM   3180  C   PHE   197      -7.782  -9.931 -14.857  1.00  0.00           C  
ATOM   3181  O   PHE   197      -7.686 -10.838 -14.016  1.00  0.00           O  
ATOM   3182  N   ASP   198      -8.600  -9.985 -15.817  1.00  0.00           N  
ATOM   3183  H   ASP   198      -8.394  -9.372 -16.592  1.00  0.00           H  
ATOM   3184  CA  ASP   198      -9.677 -10.941 -15.891  1.00  0.00           C  
ATOM   3185  HA  ASP   198      -9.924 -11.217 -14.866  1.00  0.00           H  
ATOM   3186  CB  ASP   198     -10.973 -10.232 -16.360  1.00  0.00           C  
ATOM   3187  HB2 ASP   198     -11.236  -9.403 -15.703  1.00  0.00           H  
ATOM   3188  HB3 ASP   198     -10.796  -9.704 -17.297  1.00  0.00           H  
ATOM   3189  CG  ASP   198     -12.248 -11.067 -16.488  1.00  0.00           C  
ATOM   3190  OD1 ASP   198     -12.070 -12.281 -16.393  1.00  0.00           O  
ATOM   3191  OD2 ASP   198     -13.344 -10.593 -16.805  1.00  0.00           O  
ATOM   3192  C   ASP   198      -9.253 -12.213 -16.676  1.00  0.00           C  
ATOM   3193  O   ASP   198      -9.412 -12.200 -17.922  1.00  0.00           O  
ATOM   3194  N   LYS   199      -8.797 -13.313 -16.060  1.00  0.00           N  
ATOM   3195  H   LYS   199      -8.770 -13.352 -15.051  1.00  0.00           H  
ATOM   3196  CA  LYS   199      -8.114 -14.369 -16.742  1.00  0.00           C  
ATOM   3197  HA  LYS   199      -7.311 -13.998 -17.380  1.00  0.00           H  
ATOM   3198  CB  LYS   199      -7.566 -15.217 -15.651  1.00  0.00           C  
ATOM   3199  HB2 LYS   199      -7.221 -14.643 -14.792  1.00  0.00           H  
ATOM   3200  HB3 LYS   199      -8.282 -15.963 -15.306  1.00  0.00           H  
ATOM   3201  CG  LYS   199      -6.434 -16.047 -16.102  1.00  0.00           C  
ATOM   3202  HG2 LYS   199      -6.854 -16.692 -16.874  1.00  0.00           H  
ATOM   3203  HG3 LYS   199      -5.678 -15.362 -16.487  1.00  0.00           H  
ATOM   3204  CD  LYS   199      -5.974 -17.025 -14.939  1.00  0.00           C  
ATOM   3205  HD2 LYS   199      -5.554 -16.552 -14.051  1.00  0.00           H  
ATOM   3206  HD3 LYS   199      -6.805 -17.544 -14.462  1.00  0.00           H  
ATOM   3207  CE  LYS   199      -5.048 -18.040 -15.582  1.00  0.00           C  
ATOM   3208  HE2 LYS   199      -5.670 -18.569 -16.304  1.00  0.00           H  
ATOM   3209  HE3 LYS   199      -4.272 -17.549 -16.168  1.00  0.00           H  
ATOM   3210  NZ  LYS   199      -4.505 -19.095 -14.690  1.00  0.00           N  
ATOM   3211  HZ1 LYS   199      -5.153 -19.601 -14.102  1.00  0.00           H  
ATOM   3212  HZ2 LYS   199      -3.824 -19.649 -15.190  1.00  0.00           H  
ATOM   3213  HZ3 LYS   199      -3.868 -18.655 -14.042  1.00  0.00           H  
ATOM   3214  C   LYS   199      -9.087 -15.175 -17.680  1.00  0.00           C  
ATOM   3215  O   LYS   199      -8.794 -15.470 -18.852  1.00  0.00           O  
ATOM   3216  N   ALA   200     -10.386 -15.304 -17.385  1.00  0.00           N  
ATOM   3217  H   ALA   200     -10.650 -14.940 -16.480  1.00  0.00           H  
ATOM   3218  CA  ALA   200     -11.344 -15.814 -18.323  1.00  0.00           C  
ATOM   3219  HA  ALA   200     -11.097 -16.780 -18.762  1.00  0.00           H  
ATOM   3220  CB  ALA   200     -12.719 -16.006 -17.653  1.00  0.00           C  
ATOM   3221  HB1 ALA   200     -13.351 -16.656 -18.258  1.00  0.00           H  
ATOM   3222  HB2 ALA   200     -12.699 -16.491 -16.677  1.00  0.00           H  
ATOM   3223  HB3 ALA   200     -13.362 -15.139 -17.504  1.00  0.00           H  
ATOM   3224  C   ALA   200     -11.498 -14.876 -19.478  1.00  0.00           C  
ATOM   3225  O   ALA   200     -11.500 -15.434 -20.602  1.00  0.00           O  
ATOM   3226  N   LYS   201     -11.541 -13.574 -19.256  1.00  0.00           N  
ATOM   3227  H   LYS   201     -11.279 -13.246 -18.337  1.00  0.00           H  
ATOM   3228  CA  LYS   201     -11.684 -12.621 -20.372  1.00  0.00           C  
ATOM   3229  HA  LYS   201     -12.424 -13.050 -21.047  1.00  0.00           H  
ATOM   3230  CB  LYS   201     -12.244 -11.277 -19.912  1.00  0.00           C  
ATOM   3231  HB2 LYS   201     -13.179 -11.477 -19.388  1.00  0.00           H  
ATOM   3232  HB3 LYS   201     -11.564 -10.751 -19.242  1.00  0.00           H  
ATOM   3233  CG  LYS   201     -12.633 -10.216 -20.969  1.00  0.00           C  
ATOM   3234  HG2 LYS   201     -11.762  -9.931 -21.559  1.00  0.00           H  
ATOM   3235  HG3 LYS   201     -13.416 -10.646 -21.594  1.00  0.00           H  
ATOM   3236  CD  LYS   201     -13.189  -8.947 -20.323  1.00  0.00           C  
ATOM   3237  HD2 LYS   201     -13.791  -9.197 -19.450  1.00  0.00           H  
ATOM   3238  HD3 LYS   201     -12.389  -8.313 -19.943  1.00  0.00           H  
ATOM   3239  CE  LYS   201     -14.033  -8.206 -21.417  1.00  0.00           C  
ATOM   3240  HE2 LYS   201     -13.514  -8.252 -22.375  1.00  0.00           H  
ATOM   3241  HE3 LYS   201     -14.947  -8.723 -21.709  1.00  0.00           H  
ATOM   3242  NZ  LYS   201     -14.358  -6.914 -20.943  1.00  0.00           N  
ATOM   3243  HZ1 LYS   201     -14.879  -6.952 -20.079  1.00  0.00           H  
ATOM   3244  HZ2 LYS   201     -13.529  -6.349 -20.820  1.00  0.00           H  
ATOM   3245  HZ3 LYS   201     -14.881  -6.366 -21.611  1.00  0.00           H  
ATOM   3246  C   LYS   201     -10.431 -12.551 -21.206  1.00  0.00           C  
ATOM   3247  O   LYS   201     -10.498 -12.438 -22.451  1.00  0.00           O  
ATOM   3248  N   ALA   202      -9.273 -12.671 -20.630  1.00  0.00           N  
ATOM   3249  H   ALA   202      -9.276 -12.728 -19.622  1.00  0.00           H  
ATOM   3250  CA  ALA   202      -8.005 -12.827 -21.366  1.00  0.00           C  
ATOM   3251  HA  ALA   202      -8.012 -12.108 -22.185  1.00  0.00           H  
ATOM   3252  CB  ALA   202      -6.790 -12.672 -20.400  1.00  0.00           C  
ATOM   3253  HB1 ALA   202      -5.840 -12.877 -20.894  1.00  0.00           H  
ATOM   3254  HB2 ALA   202      -6.864 -11.662 -19.998  1.00  0.00           H  
ATOM   3255  HB3 ALA   202      -6.836 -13.363 -19.558  1.00  0.00           H  
ATOM   3256  C   ALA   202      -7.913 -14.146 -22.247  1.00  0.00           C  
ATOM   3257  O   ALA   202      -7.677 -14.023 -23.425  1.00  0.00           O  
ATOM   3258  N   GLU   203      -8.237 -15.320 -21.749  1.00  0.00           N  
ATOM   3259  H   GLU   203      -8.531 -15.362 -20.784  1.00  0.00           H  
ATOM   3260  CA  GLU   203      -8.128 -16.591 -22.508  1.00  0.00           C  
ATOM   3261  HA  GLU   203      -7.162 -16.553 -23.011  1.00  0.00           H  
ATOM   3262  CB  GLU   203      -8.343 -17.712 -21.560  1.00  0.00           C  
ATOM   3263  HB2 GLU   203      -9.089 -17.540 -20.784  1.00  0.00           H  
ATOM   3264  HB3 GLU   203      -8.597 -18.645 -22.062  1.00  0.00           H  
ATOM   3265  CG  GLU   203      -7.106 -18.000 -20.762  1.00  0.00           C  
ATOM   3266  HG2 GLU   203      -6.252 -18.084 -21.434  1.00  0.00           H  
ATOM   3267  HG3 GLU   203      -6.847 -17.179 -20.094  1.00  0.00           H  
ATOM   3268  CD  GLU   203      -7.169 -19.241 -19.819  1.00  0.00           C  
ATOM   3269  OE1 GLU   203      -6.264 -20.081 -19.858  1.00  0.00           O  
ATOM   3270  OE2 GLU   203      -8.133 -19.384 -18.997  1.00  0.00           O  
ATOM   3271  C   GLU   203      -9.153 -16.646 -23.697  1.00  0.00           C  
ATOM   3272  O   GLU   203      -8.771 -16.922 -24.832  1.00  0.00           O  
ATOM   3273  N   ALA   204     -10.403 -16.184 -23.387  1.00  0.00           N  
ATOM   3274  H   ALA   204     -10.528 -15.768 -22.476  1.00  0.00           H  
ATOM   3275  CA  ALA   204     -11.396 -15.860 -24.377  1.00  0.00           C  
ATOM   3276  HA  ALA   204     -11.681 -16.764 -24.917  1.00  0.00           H  
ATOM   3277  CB  ALA   204     -12.579 -15.331 -23.564  1.00  0.00           C  
ATOM   3278  HB1 ALA   204     -13.313 -14.974 -24.286  1.00  0.00           H  
ATOM   3279  HB2 ALA   204     -13.005 -16.165 -23.007  1.00  0.00           H  
ATOM   3280  HB3 ALA   204     -12.331 -14.514 -22.887  1.00  0.00           H  
ATOM   3281  C   ALA   204     -11.028 -14.861 -25.499  1.00  0.00           C  
ATOM   3282  O   ALA   204     -11.597 -14.949 -26.513  1.00  0.00           O  
ATOM   3283  N   GLN   205     -10.071 -14.008 -25.259  1.00  0.00           N  
ATOM   3284  H   GLN   205      -9.478 -13.993 -24.441  1.00  0.00           H  
ATOM   3285  CA  GLN   205      -9.594 -13.046 -26.365  1.00  0.00           C  
ATOM   3286  HA  GLN   205     -10.398 -12.890 -27.084  1.00  0.00           H  
ATOM   3287  CB  GLN   205      -9.477 -11.647 -25.671  1.00  0.00           C  
ATOM   3288  HB2 GLN   205     -10.471 -11.370 -25.320  1.00  0.00           H  
ATOM   3289  HB3 GLN   205      -8.848 -11.740 -24.785  1.00  0.00           H  
ATOM   3290  CG  GLN   205      -9.042 -10.481 -26.645  1.00  0.00           C  
ATOM   3291  HG2 GLN   205      -9.036  -9.574 -26.041  1.00  0.00           H  
ATOM   3292  HG3 GLN   205      -8.006 -10.685 -26.916  1.00  0.00           H  
ATOM   3293  CD  GLN   205      -9.870 -10.209 -27.898  1.00  0.00           C  
ATOM   3294  OE1 GLN   205     -11.080 -10.343 -27.868  1.00  0.00           O  
ATOM   3295  NE2 GLN   205      -9.374  -9.944 -29.047  1.00  0.00           N  
ATOM   3296 HE21 GLN   205      -9.990  -9.808 -29.836  1.00  0.00           H  
ATOM   3297 HE22 GLN   205      -8.376  -9.844 -29.165  1.00  0.00           H  
ATOM   3298  C   GLN   205      -8.381 -13.576 -27.102  1.00  0.00           C  
ATOM   3299  O   GLN   205      -8.309 -13.365 -28.314  1.00  0.00           O  
ATOM   3300  N   ILE   206      -7.525 -14.332 -26.383  1.00  0.00           N  
ATOM   3301  H   ILE   206      -7.651 -14.422 -25.385  1.00  0.00           H  
ATOM   3302  CA  ILE   206      -6.365 -15.061 -26.985  1.00  0.00           C  
ATOM   3303  HA  ILE   206      -5.924 -14.312 -27.643  1.00  0.00           H  
ATOM   3304  CB  ILE   206      -5.533 -15.608 -25.851  1.00  0.00           C  
ATOM   3305  HB  ILE   206      -6.305 -16.036 -25.211  1.00  0.00           H  
ATOM   3306  CG2 ILE   206      -4.604 -16.765 -26.325  1.00  0.00           C  
ATOM   3307 HG21 ILE   206      -5.276 -17.593 -26.551  1.00  0.00           H  
ATOM   3308 HG22 ILE   206      -4.007 -16.594 -27.220  1.00  0.00           H  
ATOM   3309 HG23 ILE   206      -3.941 -17.065 -25.513  1.00  0.00           H  
ATOM   3310  CG1 ILE   206      -4.842 -14.418 -25.160  1.00  0.00           C  
ATOM   3311 HG12 ILE   206      -4.062 -13.950 -25.760  1.00  0.00           H  
ATOM   3312 HG13 ILE   206      -5.568 -13.667 -24.848  1.00  0.00           H  
ATOM   3313  CD1 ILE   206      -3.992 -14.835 -23.878  1.00  0.00           C  
ATOM   3314 HD11 ILE   206      -3.180 -15.446 -24.272  1.00  0.00           H  
ATOM   3315 HD12 ILE   206      -3.502 -13.984 -23.405  1.00  0.00           H  
ATOM   3316 HD13 ILE   206      -4.587 -15.418 -23.175  1.00  0.00           H  
ATOM   3317  C   ILE   206      -6.854 -16.136 -27.946  1.00  0.00           C  
ATOM   3318  O   ILE   206      -6.385 -16.163 -29.086  1.00  0.00           O  
ATOM   3319  N   ALA   207      -7.911 -16.895 -27.576  1.00  0.00           N  
ATOM   3320  H   ALA   207      -8.286 -16.852 -26.640  1.00  0.00           H  
ATOM   3321  CA  ALA   207      -8.591 -17.833 -28.492  1.00  0.00           C  
ATOM   3322  HA  ALA   207      -7.829 -18.556 -28.780  1.00  0.00           H  
ATOM   3323  CB  ALA   207      -9.699 -18.649 -27.797  1.00  0.00           C  
ATOM   3324  HB1 ALA   207     -10.471 -17.880 -27.826  1.00  0.00           H  
ATOM   3325  HB2 ALA   207     -10.058 -19.499 -28.377  1.00  0.00           H  
ATOM   3326  HB3 ALA   207      -9.523 -18.865 -26.743  1.00  0.00           H  
ATOM   3327  C   ALA   207      -9.005 -17.270 -29.888  1.00  0.00           C  
ATOM   3328  O   ALA   207      -9.286 -18.065 -30.815  1.00  0.00           O  
ATOM   3329  N   LYS   208      -8.971 -15.988 -30.118  1.00  0.00           N  
ATOM   3330  H   LYS   208      -8.866 -15.369 -29.327  1.00  0.00           H  
ATOM   3331  CA  LYS   208      -9.190 -15.462 -31.455  1.00  0.00           C  
ATOM   3332  HA  LYS   208      -9.847 -16.146 -31.991  1.00  0.00           H  
ATOM   3333  CB  LYS   208      -9.900 -14.131 -31.288  1.00  0.00           C  
ATOM   3334  HB2 LYS   208      -9.241 -13.490 -30.701  1.00  0.00           H  
ATOM   3335  HB3 LYS   208     -10.047 -13.675 -32.267  1.00  0.00           H  
ATOM   3336  CG  LYS   208     -11.232 -14.084 -30.507  1.00  0.00           C  
ATOM   3337  HG2 LYS   208     -11.973 -14.751 -30.947  1.00  0.00           H  
ATOM   3338  HG3 LYS   208     -11.025 -14.553 -29.544  1.00  0.00           H  
ATOM   3339  CD  LYS   208     -11.665 -12.628 -30.339  1.00  0.00           C  
ATOM   3340  HD2 LYS   208     -10.964 -12.018 -29.769  1.00  0.00           H  
ATOM   3341  HD3 LYS   208     -11.668 -12.197 -31.341  1.00  0.00           H  
ATOM   3342  CE  LYS   208     -13.109 -12.383 -29.926  1.00  0.00           C  
ATOM   3343  HE2 LYS   208     -13.642 -12.800 -30.780  1.00  0.00           H  
ATOM   3344  HE3 LYS   208     -13.494 -12.905 -29.051  1.00  0.00           H  
ATOM   3345  NZ  LYS   208     -13.429 -10.937 -29.729  1.00  0.00           N  
ATOM   3346  HZ1 LYS   208     -14.343 -10.724 -30.101  1.00  0.00           H  
ATOM   3347  HZ2 LYS   208     -13.393 -10.725 -28.742  1.00  0.00           H  
ATOM   3348  HZ3 LYS   208     -12.805 -10.279 -30.174  1.00  0.00           H  
ATOM   3349  C   LYS   208      -7.916 -15.272 -32.266  1.00  0.00           C  
ATOM   3350  O   LYS   208      -8.034 -14.843 -33.452  1.00  0.00           O  
ATOM   3351  N   MET   209      -6.684 -15.394 -31.697  1.00  0.00           N  
ATOM   3352  H   MET   209      -6.661 -15.568 -30.703  1.00  0.00           H  
ATOM   3353  CA  MET   209      -5.420 -15.133 -32.404  1.00  0.00           C  
ATOM   3354  HA  MET   209      -5.617 -15.230 -33.472  1.00  0.00           H  
ATOM   3355  CB  MET   209      -5.089 -13.658 -32.209  1.00  0.00           C  
ATOM   3356  HB2 MET   209      -4.262 -13.417 -32.876  1.00  0.00           H  
ATOM   3357  HB3 MET   209      -6.009 -13.144 -32.488  1.00  0.00           H  
ATOM   3358  CG  MET   209      -4.790 -13.277 -30.665  1.00  0.00           C  
ATOM   3359  HG2 MET   209      -5.573 -13.665 -30.012  1.00  0.00           H  
ATOM   3360  HG3 MET   209      -3.885 -13.798 -30.353  1.00  0.00           H  
ATOM   3361  SD  MET   209      -4.713 -11.383 -30.267  1.00  0.00           S  
ATOM   3362  CE  MET   209      -6.442 -11.185 -30.322  1.00  0.00           C  
ATOM   3363  HE1 MET   209      -6.930 -11.399 -31.273  1.00  0.00           H  
ATOM   3364  HE2 MET   209      -6.909 -11.603 -29.430  1.00  0.00           H  
ATOM   3365  HE3 MET   209      -6.560 -10.122 -30.113  1.00  0.00           H  
ATOM   3366  C   MET   209      -4.348 -16.040 -32.043  1.00  0.00           C  
ATOM   3367  O   MET   209      -3.281 -15.992 -32.632  1.00  0.00           O  
ATOM   3368  N   GLU   210      -4.592 -17.012 -31.123  1.00  0.00           N  
ATOM   3369  H   GLU   210      -5.568 -17.112 -30.879  1.00  0.00           H  
ATOM   3370  CA  GLU   210      -3.772 -18.129 -30.736  1.00  0.00           C  
ATOM   3371  HA  GLU   210      -2.959 -17.684 -30.162  1.00  0.00           H  
ATOM   3372  CB  GLU   210      -4.560 -19.160 -29.811  1.00  0.00           C  
ATOM   3373  HB2 GLU   210      -4.335 -18.708 -28.845  1.00  0.00           H  
ATOM   3374  HB3 GLU   210      -5.622 -18.920 -29.867  1.00  0.00           H  
ATOM   3375  CG  GLU   210      -4.258 -20.674 -29.778  1.00  0.00           C  
ATOM   3376  HG2 GLU   210      -3.183 -20.817 -29.885  1.00  0.00           H  
ATOM   3377  HG3 GLU   210      -4.478 -20.889 -28.732  1.00  0.00           H  
ATOM   3378  CD  GLU   210      -5.077 -21.610 -30.666  1.00  0.00           C  
ATOM   3379  OE1 GLU   210      -6.216 -21.265 -31.041  1.00  0.00           O  
ATOM   3380  OE2 GLU   210      -4.758 -22.742 -30.917  1.00  0.00           O  
ATOM   3381  C   GLU   210      -3.350 -18.926 -31.898  1.00  0.00           C  
ATOM   3382  O   GLU   210      -2.179 -19.257 -32.105  1.00  0.00           O  
ATOM   3383  N   GLU   211      -4.238 -19.200 -32.858  1.00  0.00           N  
ATOM   3384  H   GLU   211      -5.171 -18.833 -32.734  1.00  0.00           H  
ATOM   3385  CA  GLU   211      -3.901 -19.801 -34.140  1.00  0.00           C  
ATOM   3386  HA  GLU   211      -3.399 -20.749 -33.947  1.00  0.00           H  
ATOM   3387  CB  GLU   211      -5.152 -20.131 -34.967  1.00  0.00           C  
ATOM   3388  HB2 GLU   211      -5.874 -20.637 -34.326  1.00  0.00           H  
ATOM   3389  HB3 GLU   211      -5.688 -19.195 -35.129  1.00  0.00           H  
ATOM   3390  CG  GLU   211      -5.014 -21.047 -36.125  1.00  0.00           C  
ATOM   3391  HG2 GLU   211      -6.030 -21.272 -36.450  1.00  0.00           H  
ATOM   3392  HG3 GLU   211      -4.515 -20.606 -36.989  1.00  0.00           H  
ATOM   3393  CD  GLU   211      -4.392 -22.322 -35.770  1.00  0.00           C  
ATOM   3394  OE1 GLU   211      -3.484 -22.908 -36.435  1.00  0.00           O  
ATOM   3395  OE2 GLU   211      -4.862 -22.965 -34.832  1.00  0.00           O  
ATOM   3396  C   GLU   211      -2.918 -18.964 -34.999  1.00  0.00           C  
ATOM   3397  O   GLU   211      -1.994 -19.519 -35.542  1.00  0.00           O  
ATOM   3398  N   GLN   212      -3.014 -17.625 -35.041  1.00  0.00           N  
ATOM   3399  H   GLN   212      -3.768 -17.231 -34.497  1.00  0.00           H  
ATOM   3400  CA  GLN   212      -1.979 -16.743 -35.683  1.00  0.00           C  
ATOM   3401  HA  GLN   212      -1.805 -17.100 -36.699  1.00  0.00           H  
ATOM   3402  CB  GLN   212      -2.497 -15.355 -36.010  1.00  0.00           C  
ATOM   3403  HB2 GLN   212      -2.830 -14.913 -35.071  1.00  0.00           H  
ATOM   3404  HB3 GLN   212      -1.658 -14.728 -36.311  1.00  0.00           H  
ATOM   3405  CG  GLN   212      -3.592 -15.305 -37.085  1.00  0.00           C  
ATOM   3406  HG2 GLN   212      -3.088 -15.287 -38.051  1.00  0.00           H  
ATOM   3407  HG3 GLN   212      -4.096 -16.264 -36.969  1.00  0.00           H  
ATOM   3408  CD  GLN   212      -4.639 -14.201 -36.884  1.00  0.00           C  
ATOM   3409  OE1 GLN   212      -4.901 -13.819 -35.743  1.00  0.00           O  
ATOM   3410  NE2 GLN   212      -5.125 -13.650 -37.977  1.00  0.00           N  
ATOM   3411 HE21 GLN   212      -5.918 -13.028 -37.918  1.00  0.00           H  
ATOM   3412 HE22 GLN   212      -4.665 -13.920 -38.834  1.00  0.00           H  
ATOM   3413  C   GLN   212      -0.637 -16.627 -34.908  1.00  0.00           C  
ATOM   3414  O   GLN   212       0.477 -16.798 -35.443  1.00  0.00           O  
ATOM   3415  N   ARG   213      -0.689 -16.616 -33.545  1.00  0.00           N  
ATOM   3416  H   ARG   213      -1.620 -16.426 -33.205  1.00  0.00           H  
ATOM   3417  CA  ARG   213       0.448 -16.663 -32.637  1.00  0.00           C  
ATOM   3418  HA  ARG   213       1.010 -15.774 -32.922  1.00  0.00           H  
ATOM   3419  CB  ARG   213       0.094 -16.425 -31.166  1.00  0.00           C  
ATOM   3420  HB2 ARG   213      -0.597 -17.243 -30.962  1.00  0.00           H  
ATOM   3421  HB3 ARG   213       0.911 -16.656 -30.483  1.00  0.00           H  
ATOM   3422  CG  ARG   213      -0.603 -15.102 -30.806  1.00  0.00           C  
ATOM   3423  HG2 ARG   213      -1.317 -14.852 -31.591  1.00  0.00           H  
ATOM   3424  HG3 ARG   213      -1.054 -15.299 -29.834  1.00  0.00           H  
ATOM   3425  CD  ARG   213       0.308 -13.849 -30.722  1.00  0.00           C  
ATOM   3426  HD2 ARG   213       1.264 -14.113 -30.272  1.00  0.00           H  
ATOM   3427  HD3 ARG   213       0.531 -13.411 -31.695  1.00  0.00           H  
ATOM   3428  NE  ARG   213      -0.230 -12.829 -29.846  1.00  0.00           N  
ATOM   3429  HE  ARG   213      -0.010 -12.956 -28.869  1.00  0.00           H  
ATOM   3430  CZ  ARG   213      -0.820 -11.657 -30.216  1.00  0.00           C  
ATOM   3431  NH1 ARG   213      -1.187 -11.359 -31.460  1.00  0.00           N  
ATOM   3432 HH11 ARG   213      -0.872 -11.912 -32.244  1.00  0.00           H  
ATOM   3433 HH12 ARG   213      -1.354 -10.379 -31.637  1.00  0.00           H  
ATOM   3434  NH2 ARG   213      -1.021 -10.725 -29.348  1.00  0.00           N  
ATOM   3435 HH21 ARG   213      -0.629 -10.878 -28.430  1.00  0.00           H  
ATOM   3436 HH22 ARG   213      -1.487  -9.874 -29.629  1.00  0.00           H  
ATOM   3437  C   ARG   213       1.295 -17.900 -32.877  1.00  0.00           C  
ATOM   3438  O   ARG   213       2.516 -17.806 -32.859  1.00  0.00           O  
ATOM   3439  N   LYS   214       0.656 -19.023 -33.253  1.00  0.00           N  
ATOM   3440  H   LYS   214      -0.327 -19.029 -33.021  1.00  0.00           H  
ATOM   3441  CA  LYS   214       1.303 -20.207 -33.709  1.00  0.00           C  
ATOM   3442  HA  LYS   214       2.171 -20.417 -33.084  1.00  0.00           H  
ATOM   3443  CB  LYS   214       0.306 -21.387 -33.769  1.00  0.00           C  
ATOM   3444  HB2 LYS   214      -0.604 -21.031 -34.251  1.00  0.00           H  
ATOM   3445  HB3 LYS   214       0.654 -22.257 -34.326  1.00  0.00           H  
ATOM   3446  CG  LYS   214       0.177 -21.944 -32.312  1.00  0.00           C  
ATOM   3447  HG2 LYS   214       1.200 -22.048 -31.949  1.00  0.00           H  
ATOM   3448  HG3 LYS   214      -0.274 -21.212 -31.642  1.00  0.00           H  
ATOM   3449  CD  LYS   214      -0.480 -23.288 -32.150  1.00  0.00           C  
ATOM   3450  HD2 LYS   214       0.145 -24.030 -32.647  1.00  0.00           H  
ATOM   3451  HD3 LYS   214      -0.612 -23.525 -31.094  1.00  0.00           H  
ATOM   3452  CE  LYS   214      -1.861 -23.254 -32.873  1.00  0.00           C  
ATOM   3453  HE2 LYS   214      -2.325 -22.283 -32.698  1.00  0.00           H  
ATOM   3454  HE3 LYS   214      -1.691 -23.376 -33.942  1.00  0.00           H  
ATOM   3455  NZ  LYS   214      -2.646 -24.364 -32.311  1.00  0.00           N  
ATOM   3456  HZ1 LYS   214      -3.648 -24.237 -32.315  1.00  0.00           H  
ATOM   3457  HZ2 LYS   214      -2.354 -25.270 -32.650  1.00  0.00           H  
ATOM   3458  HZ3 LYS   214      -2.548 -24.465 -31.311  1.00  0.00           H  
ATOM   3459  C   LYS   214       1.924 -20.033 -35.073  1.00  0.00           C  
ATOM   3460  O   LYS   214       3.076 -20.448 -35.299  1.00  0.00           O  
ATOM   3461  N   ALA   215       1.309 -19.297 -35.961  1.00  0.00           N  
ATOM   3462  H   ALA   215       0.366 -18.964 -35.820  1.00  0.00           H  
ATOM   3463  CA  ALA   215       1.888 -19.238 -37.221  1.00  0.00           C  
ATOM   3464  HA  ALA   215       2.110 -20.231 -37.610  1.00  0.00           H  
ATOM   3465  CB  ALA   215       0.822 -18.642 -38.168  1.00  0.00           C  
ATOM   3466  HB1 ALA   215      -0.109 -19.200 -38.068  1.00  0.00           H  
ATOM   3467  HB2 ALA   215       0.582 -17.597 -37.969  1.00  0.00           H  
ATOM   3468  HB3 ALA   215       1.173 -18.795 -39.189  1.00  0.00           H  
ATOM   3469  C   ALA   215       3.189 -18.414 -37.354  1.00  0.00           C  
ATOM   3470  O   ALA   215       4.046 -18.787 -38.105  1.00  0.00           O  
ATOM   3471  N   ASN   216       3.348 -17.365 -36.558  1.00  0.00           N  
ATOM   3472  H   ASN   216       2.597 -17.087 -35.942  1.00  0.00           H  
ATOM   3473  CA  ASN   216       4.623 -16.650 -36.431  1.00  0.00           C  
ATOM   3474  HA  ASN   216       4.898 -16.286 -37.420  1.00  0.00           H  
ATOM   3475  CB  ASN   216       4.429 -15.508 -35.467  1.00  0.00           C  
ATOM   3476  HB2 ASN   216       3.930 -15.803 -34.544  1.00  0.00           H  
ATOM   3477  HB3 ASN   216       5.333 -14.955 -35.212  1.00  0.00           H  
ATOM   3478  CG  ASN   216       3.497 -14.454 -36.138  1.00  0.00           C  
ATOM   3479  OD1 ASN   216       3.508 -14.251 -37.308  1.00  0.00           O  
ATOM   3480  ND2 ASN   216       2.615 -13.885 -35.367  1.00  0.00           N  
ATOM   3481 HD21 ASN   216       2.128 -13.093 -35.760  1.00  0.00           H  
ATOM   3482 HD22 ASN   216       2.513 -14.209 -34.415  1.00  0.00           H  
ATOM   3483  C   ASN   216       5.759 -17.563 -35.886  1.00  0.00           C  
ATOM   3484  O   ASN   216       6.894 -17.390 -36.253  1.00  0.00           O  
ATOM   3485  N   MET   217       5.482 -18.626 -35.099  1.00  0.00           N  
ATOM   3486  H   MET   217       4.529 -18.850 -34.851  1.00  0.00           H  
ATOM   3487  CA  MET   217       6.490 -19.544 -34.483  1.00  0.00           C  
ATOM   3488  HA  MET   217       7.357 -18.964 -34.167  1.00  0.00           H  
ATOM   3489  CB  MET   217       5.965 -20.365 -33.304  1.00  0.00           C  
ATOM   3490  HB2 MET   217       5.213 -21.123 -33.525  1.00  0.00           H  
ATOM   3491  HB3 MET   217       6.848 -20.830 -32.865  1.00  0.00           H  
ATOM   3492  CG  MET   217       5.422 -19.394 -32.210  1.00  0.00           C  
ATOM   3493  HG2 MET   217       6.327 -18.999 -31.749  1.00  0.00           H  
ATOM   3494  HG3 MET   217       4.760 -18.638 -32.631  1.00  0.00           H  
ATOM   3495  SD  MET   217       4.350 -20.291 -31.023  1.00  0.00           S  
ATOM   3496  CE  MET   217       5.674 -21.344 -30.147  1.00  0.00           C  
ATOM   3497  HE1 MET   217       6.126 -22.070 -30.824  1.00  0.00           H  
ATOM   3498  HE2 MET   217       6.506 -20.723 -29.814  1.00  0.00           H  
ATOM   3499  HE3 MET   217       5.297 -21.812 -29.238  1.00  0.00           H  
ATOM   3500  C   MET   217       6.964 -20.593 -35.510  1.00  0.00           C  
ATOM   3501  O   MET   217       8.116 -21.011 -35.562  1.00  0.00           O  
ATOM   3502  N   LEU   218       6.011 -20.832 -36.469  1.00  0.00           N  
ATOM   3503  H   LEU   218       5.065 -20.526 -36.292  1.00  0.00           H  
ATOM   3504  CA  LEU   218       6.310 -21.741 -37.611  1.00  0.00           C  
ATOM   3505  HA  LEU   218       6.960 -22.534 -37.241  1.00  0.00           H  
ATOM   3506  CB  LEU   218       4.984 -22.276 -38.115  1.00  0.00           C  
ATOM   3507  HB2 LEU   218       4.472 -22.722 -37.263  1.00  0.00           H  
ATOM   3508  HB3 LEU   218       4.373 -21.446 -38.471  1.00  0.00           H  
ATOM   3509  CG  LEU   218       5.098 -23.457 -39.145  1.00  0.00           C  
ATOM   3510  HG  LEU   218       5.530 -23.084 -40.074  1.00  0.00           H  
ATOM   3511  CD1 LEU   218       6.025 -24.621 -38.650  1.00  0.00           C  
ATOM   3512 HD11 LEU   218       5.995 -25.511 -39.279  1.00  0.00           H  
ATOM   3513 HD12 LEU   218       7.040 -24.230 -38.588  1.00  0.00           H  
ATOM   3514 HD13 LEU   218       5.674 -24.860 -37.646  1.00  0.00           H  
ATOM   3515  CD2 LEU   218       3.770 -24.094 -39.430  1.00  0.00           C  
ATOM   3516 HD21 LEU   218       3.249 -24.365 -38.512  1.00  0.00           H  
ATOM   3517 HD22 LEU   218       3.241 -23.399 -40.082  1.00  0.00           H  
ATOM   3518 HD23 LEU   218       3.930 -24.971 -40.057  1.00  0.00           H  
ATOM   3519  C   LEU   218       7.109 -20.947 -38.743  1.00  0.00           C  
ATOM   3520  O   LEU   218       7.984 -21.489 -39.385  1.00  0.00           O  
ATOM   3521  N   ALA   219       6.822 -19.639 -38.895  1.00  0.00           N  
ATOM   3522  H   ALA   219       6.035 -19.271 -38.381  1.00  0.00           H  
ATOM   3523  CA  ALA   219       7.542 -18.852 -39.938  1.00  0.00           C  
ATOM   3524  HA  ALA   219       7.440 -19.383 -40.885  1.00  0.00           H  
ATOM   3525  CB  ALA   219       6.916 -17.383 -40.061  1.00  0.00           C  
ATOM   3526  HB1 ALA   219       7.186 -16.816 -39.170  1.00  0.00           H  
ATOM   3527  HB2 ALA   219       7.383 -16.986 -40.962  1.00  0.00           H  
ATOM   3528  HB3 ALA   219       5.835 -17.505 -40.123  1.00  0.00           H  
ATOM   3529  C   ALA   219       8.999 -18.583 -39.509  1.00  0.00           C  
ATOM   3530  O   ALA   219       9.980 -18.645 -40.303  1.00  0.00           O  
ATOM   3531  N   HIE   220       9.172 -18.306 -38.187  1.00  0.00           N  
ATOM   3532  H   HIE   220       8.360 -18.075 -37.632  1.00  0.00           H  
ATOM   3533  CA  HIE   220      10.503 -18.062 -37.677  1.00  0.00           C  
ATOM   3534  HA  HIE   220      10.982 -17.316 -38.311  1.00  0.00           H  
ATOM   3535  CB  HIE   220      10.378 -17.585 -36.201  1.00  0.00           C  
ATOM   3536  HB2 HIE   220       9.540 -16.891 -36.272  1.00  0.00           H  
ATOM   3537  HB3 HIE   220       9.982 -18.428 -35.634  1.00  0.00           H  
ATOM   3538  CG  HIE   220      11.502 -16.976 -35.554  1.00  0.00           C  
ATOM   3539  ND1 HIE   220      12.708 -17.670 -35.327  1.00  0.00           N  
ATOM   3540  CE1 HIE   220      13.467 -16.860 -34.579  1.00  0.00           C  
ATOM   3541  HE1 HIE   220      14.446 -17.201 -34.279  1.00  0.00           H  
ATOM   3542  NE2 HIE   220      12.776 -15.765 -34.191  1.00  0.00           N  
ATOM   3543  HE2 HIE   220      13.089 -15.045 -33.556  1.00  0.00           H  
ATOM   3544  CD2 HIE   220      11.502 -15.832 -34.795  1.00  0.00           C  
ATOM   3545  HD2 HIE   220      10.733 -15.075 -34.833  1.00  0.00           H  
ATOM   3546  C   HIE   220      11.345 -19.372 -37.692  1.00  0.00           C  
ATOM   3547  O   HIE   220      12.506 -19.323 -38.137  1.00  0.00           O  
ATOM   3548  N   MET   221      10.747 -20.479 -37.305  1.00  0.00           N  
ATOM   3549  H   MET   221       9.822 -20.397 -36.908  1.00  0.00           H  
ATOM   3550  CA  MET   221      11.492 -21.729 -37.227  1.00  0.00           C  
ATOM   3551  HA  MET   221      12.420 -21.520 -36.695  1.00  0.00           H  
ATOM   3552  CB  MET   221      10.705 -22.654 -36.353  1.00  0.00           C  
ATOM   3553  HB2 MET   221      10.470 -22.206 -35.387  1.00  0.00           H  
ATOM   3554  HB3 MET   221       9.886 -23.103 -36.915  1.00  0.00           H  
ATOM   3555  CG  MET   221      11.370 -23.930 -36.009  1.00  0.00           C  
ATOM   3556  HG2 MET   221      12.243 -24.024 -36.654  1.00  0.00           H  
ATOM   3557  HG3 MET   221      11.668 -24.050 -34.968  1.00  0.00           H  
ATOM   3558  SD  MET   221      10.223 -25.354 -36.305  1.00  0.00           S  
ATOM   3559  CE  MET   221       8.968 -25.088 -35.080  1.00  0.00           C  
ATOM   3560  HE1 MET   221       8.922 -24.020 -34.866  1.00  0.00           H  
ATOM   3561  HE2 MET   221       8.004 -25.483 -35.402  1.00  0.00           H  
ATOM   3562  HE3 MET   221       9.352 -25.665 -34.239  1.00  0.00           H  
ATOM   3563  C   MET   221      11.890 -22.239 -38.645  1.00  0.00           C  
ATOM   3564  O   MET   221      12.975 -22.819 -38.888  1.00  0.00           O  
ATOM   3565  N   GLU   222      11.040 -21.937 -39.647  1.00  0.00           N  
ATOM   3566  H   GLU   222      10.231 -21.395 -39.377  1.00  0.00           H  
ATOM   3567  CA  GLU   222      11.431 -22.050 -41.094  1.00  0.00           C  
ATOM   3568  HA  GLU   222      11.811 -23.066 -41.199  1.00  0.00           H  
ATOM   3569  CB  GLU   222      10.184 -21.887 -41.919  1.00  0.00           C  
ATOM   3570  HB2 GLU   222       9.523 -22.669 -41.545  1.00  0.00           H  
ATOM   3571  HB3 GLU   222       9.602 -21.006 -41.650  1.00  0.00           H  
ATOM   3572  CG  GLU   222      10.244 -21.931 -43.494  1.00  0.00           C  
ATOM   3573  HG2 GLU   222      10.932 -21.108 -43.687  1.00  0.00           H  
ATOM   3574  HG3 GLU   222      10.553 -22.898 -43.893  1.00  0.00           H  
ATOM   3575  CD  GLU   222       8.950 -21.603 -44.203  1.00  0.00           C  
ATOM   3576  OE1 GLU   222       8.286 -22.564 -44.681  1.00  0.00           O  
ATOM   3577  OE2 GLU   222       8.635 -20.389 -44.469  1.00  0.00           O  
ATOM   3578  C   GLU   222      12.591 -21.163 -41.543  1.00  0.00           C  
ATOM   3579  O   GLU   222      13.599 -21.659 -42.098  1.00  0.00           O  
ATOM   3580  N   THR   223      12.391 -19.865 -41.315  1.00  0.00           N  
ATOM   3581  H   THR   223      11.552 -19.581 -40.831  1.00  0.00           H  
ATOM   3582  CA  THR   223      13.428 -18.859 -41.452  1.00  0.00           C  
ATOM   3583  HA  THR   223      13.587 -18.743 -42.524  1.00  0.00           H  
ATOM   3584  CB  THR   223      12.993 -17.539 -40.816  1.00  0.00           C  
ATOM   3585  HB  THR   223      12.795 -17.726 -39.761  1.00  0.00           H  
ATOM   3586  CG2 THR   223      14.110 -16.483 -40.892  1.00  0.00           C  
ATOM   3587 HG21 THR   223      14.602 -16.671 -41.846  1.00  0.00           H  
ATOM   3588 HG22 THR   223      13.821 -15.449 -40.698  1.00  0.00           H  
ATOM   3589 HG23 THR   223      14.816 -16.841 -40.143  1.00  0.00           H  
ATOM   3590  OG1 THR   223      11.888 -17.057 -41.500  1.00  0.00           O  
ATOM   3591  HG1 THR   223      11.209 -17.600 -41.093  1.00  0.00           H  
ATOM   3592  C   THR   223      14.718 -19.358 -40.771  1.00  0.00           C  
ATOM   3593  O   THR   223      15.772 -19.213 -41.408  1.00  0.00           O  
ATOM   3594  N   GLN   224      14.733 -19.801 -39.560  1.00  0.00           N  
ATOM   3595  H   GLN   224      13.867 -19.664 -39.058  1.00  0.00           H  
ATOM   3596  CA  GLN   224      15.873 -20.478 -38.940  1.00  0.00           C  
ATOM   3597  HA  GLN   224      16.645 -19.713 -38.859  1.00  0.00           H  
ATOM   3598  CB  GLN   224      15.639 -20.799 -37.415  1.00  0.00           C  
ATOM   3599  HB2 GLN   224      14.717 -21.377 -37.358  1.00  0.00           H  
ATOM   3600  HB3 GLN   224      16.409 -21.504 -37.103  1.00  0.00           H  
ATOM   3601  CG  GLN   224      15.548 -19.598 -36.551  1.00  0.00           C  
ATOM   3602  HG2 GLN   224      14.669 -18.994 -36.779  1.00  0.00           H  
ATOM   3603  HG3 GLN   224      15.556 -19.999 -35.538  1.00  0.00           H  
ATOM   3604  CD  GLN   224      16.813 -18.731 -36.598  1.00  0.00           C  
ATOM   3605  OE1 GLN   224      17.945 -19.227 -36.519  1.00  0.00           O  
ATOM   3606  NE2 GLN   224      16.669 -17.418 -36.779  1.00  0.00           N  
ATOM   3607 HE21 GLN   224      17.537 -16.904 -36.731  1.00  0.00           H  
ATOM   3608 HE22 GLN   224      15.853 -17.092 -37.276  1.00  0.00           H  
ATOM   3609  C   GLN   224      16.589 -21.583 -39.640  1.00  0.00           C  
ATOM   3610  O   GLN   224      17.803 -21.489 -39.920  1.00  0.00           O  
ATOM   3611  N   ASN   225      15.917 -22.611 -40.187  1.00  0.00           N  
ATOM   3612  H   ASN   225      14.913 -22.512 -40.139  1.00  0.00           H  
ATOM   3613  CA  ASN   225      16.428 -23.737 -41.038  1.00  0.00           C  
ATOM   3614  HA  ASN   225      17.250 -24.115 -40.430  1.00  0.00           H  
ATOM   3615  CB  ASN   225      15.221 -24.680 -41.273  1.00  0.00           C  
ATOM   3616  HB2 ASN   225      14.854 -25.060 -40.319  1.00  0.00           H  
ATOM   3617  HB3 ASN   225      14.372 -24.205 -41.764  1.00  0.00           H  
ATOM   3618  CG  ASN   225      15.581 -25.882 -42.083  1.00  0.00           C  
ATOM   3619  OD1 ASN   225      15.929 -25.777 -43.226  1.00  0.00           O  
ATOM   3620  ND2 ASN   225      15.696 -27.003 -41.496  1.00  0.00           N  
ATOM   3621 HD21 ASN   225      16.177 -27.734 -42.001  1.00  0.00           H  
ATOM   3622 HD22 ASN   225      15.212 -27.202 -40.632  1.00  0.00           H  
ATOM   3623  C   ASN   225      17.112 -23.275 -42.358  1.00  0.00           C  
ATOM   3624  O   ASN   225      18.277 -23.616 -42.693  1.00  0.00           O  
ATOM   3625  N   LYS   226      16.437 -22.425 -43.091  1.00  0.00           N  
ATOM   3626  H   LYS   226      15.538 -22.150 -42.722  1.00  0.00           H  
ATOM   3627  CA  LYS   226      16.962 -21.710 -44.210  1.00  0.00           C  
ATOM   3628  HA  LYS   226      17.297 -22.384 -44.998  1.00  0.00           H  
ATOM   3629  CB  LYS   226      15.920 -20.762 -44.729  1.00  0.00           C  
ATOM   3630  HB2 LYS   226      15.678 -20.033 -43.956  1.00  0.00           H  
ATOM   3631  HB3 LYS   226      16.446 -20.151 -45.462  1.00  0.00           H  
ATOM   3632  CG  LYS   226      14.643 -21.343 -45.306  1.00  0.00           C  
ATOM   3633  HG2 LYS   226      14.917 -21.924 -46.186  1.00  0.00           H  
ATOM   3634  HG3 LYS   226      14.145 -22.042 -44.634  1.00  0.00           H  
ATOM   3635  CD  LYS   226      13.738 -20.122 -45.595  1.00  0.00           C  
ATOM   3636  HD2 LYS   226      13.731 -19.419 -44.762  1.00  0.00           H  
ATOM   3637  HD3 LYS   226      14.258 -19.667 -46.438  1.00  0.00           H  
ATOM   3638  CE  LYS   226      12.330 -20.567 -46.219  1.00  0.00           C  
ATOM   3639  HE2 LYS   226      12.448 -20.957 -47.229  1.00  0.00           H  
ATOM   3640  HE3 LYS   226      11.878 -21.340 -45.598  1.00  0.00           H  
ATOM   3641  NZ  LYS   226      11.262 -19.552 -46.252  1.00  0.00           N  
ATOM   3642  HZ1 LYS   226      10.370 -19.848 -46.622  1.00  0.00           H  
ATOM   3643  HZ2 LYS   226      11.028 -19.181 -45.342  1.00  0.00           H  
ATOM   3644  HZ3 LYS   226      11.558 -18.815 -46.877  1.00  0.00           H  
ATOM   3645  C   LYS   226      18.212 -20.895 -43.898  1.00  0.00           C  
ATOM   3646  O   LYS   226      19.071 -20.768 -44.744  1.00  0.00           O  
ATOM   3647  N   ILE   227      18.274 -20.367 -42.607  1.00  0.00           N  
ATOM   3648  H   ILE   227      17.485 -20.422 -41.979  1.00  0.00           H  
ATOM   3649  CA  ILE   227      19.642 -19.869 -42.161  1.00  0.00           C  
ATOM   3650  HA  ILE   227      20.080 -19.214 -42.914  1.00  0.00           H  
ATOM   3651  CB  ILE   227      19.493 -18.969 -40.908  1.00  0.00           C  
ATOM   3652  HB  ILE   227      19.027 -19.418 -40.031  1.00  0.00           H  
ATOM   3653  CG2 ILE   227      20.929 -18.355 -40.566  1.00  0.00           C  
ATOM   3654 HG21 ILE   227      21.780 -19.030 -40.487  1.00  0.00           H  
ATOM   3655 HG22 ILE   227      21.217 -17.472 -41.137  1.00  0.00           H  
ATOM   3656 HG23 ILE   227      20.968 -17.944 -39.557  1.00  0.00           H  
ATOM   3657  CG1 ILE   227      18.723 -17.680 -41.324  1.00  0.00           C  
ATOM   3658 HG12 ILE   227      19.304 -17.035 -41.982  1.00  0.00           H  
ATOM   3659 HG13 ILE   227      17.916 -17.987 -41.988  1.00  0.00           H  
ATOM   3660  CD1 ILE   227      18.162 -16.903 -40.110  1.00  0.00           C  
ATOM   3661 HD11 ILE   227      18.913 -16.505 -39.428  1.00  0.00           H  
ATOM   3662 HD12 ILE   227      17.396 -16.182 -40.394  1.00  0.00           H  
ATOM   3663 HD13 ILE   227      17.527 -17.601 -39.563  1.00  0.00           H  
ATOM   3664  C   ILE   227      20.686 -21.017 -41.996  1.00  0.00           C  
ATOM   3665  O   ILE   227      21.680 -20.942 -42.719  1.00  0.00           O  
ATOM   3666  N   TYR   228      20.453 -22.064 -41.235  1.00  0.00           N  
ATOM   3667  H   TYR   228      19.557 -22.159 -40.780  1.00  0.00           H  
ATOM   3668  CA  TYR   228      21.489 -23.055 -41.005  1.00  0.00           C  
ATOM   3669  HA  TYR   228      22.340 -22.589 -40.507  1.00  0.00           H  
ATOM   3670  CB  TYR   228      20.921 -24.080 -39.936  1.00  0.00           C  
ATOM   3671  HB2 TYR   228      21.021 -23.562 -38.982  1.00  0.00           H  
ATOM   3672  HB3 TYR   228      19.882 -24.344 -40.132  1.00  0.00           H  
ATOM   3673  CG  TYR   228      21.554 -25.464 -39.791  1.00  0.00           C  
ATOM   3674  CD1 TYR   228      22.554 -25.644 -38.846  1.00  0.00           C  
ATOM   3675  HD1 TYR   228      22.985 -24.762 -38.396  1.00  0.00           H  
ATOM   3676  CE1 TYR   228      23.164 -26.915 -38.702  1.00  0.00           C  
ATOM   3677  HE1 TYR   228      23.938 -27.115 -37.977  1.00  0.00           H  
ATOM   3678  CZ  TYR   228      22.717 -27.990 -39.475  1.00  0.00           C  
ATOM   3679  OH  TYR   228      23.275 -29.217 -39.238  1.00  0.00           O  
ATOM   3680  HH  TYR   228      22.778 -29.996 -39.495  1.00  0.00           H  
ATOM   3681  CE2 TYR   228      21.645 -27.856 -40.394  1.00  0.00           C  
ATOM   3682  HE2 TYR   228      21.197 -28.719 -40.864  1.00  0.00           H  
ATOM   3683  CD2 TYR   228      21.117 -26.555 -40.593  1.00  0.00           C  
ATOM   3684  HD2 TYR   228      20.345 -26.515 -41.347  1.00  0.00           H  
ATOM   3685  C   TYR   228      21.963 -23.745 -42.309  1.00  0.00           C  
ATOM   3686  O   TYR   228      23.168 -24.146 -42.426  1.00  0.00           O  
ATOM   3687  N   ASN   229      21.036 -24.067 -43.207  1.00  0.00           N  
ATOM   3688  H   ASN   229      20.207 -23.526 -43.008  1.00  0.00           H  
ATOM   3689  CA  ASN   229      21.302 -24.580 -44.524  1.00  0.00           C  
ATOM   3690  HA  ASN   229      21.851 -25.507 -44.355  1.00  0.00           H  
ATOM   3691  CB  ASN   229      20.040 -24.947 -45.395  1.00  0.00           C  
ATOM   3692  HB2 ASN   229      19.271 -24.208 -45.167  1.00  0.00           H  
ATOM   3693  HB3 ASN   229      20.281 -25.017 -46.455  1.00  0.00           H  
ATOM   3694  CG  ASN   229      19.482 -26.266 -44.979  1.00  0.00           C  
ATOM   3695  OD1 ASN   229      19.642 -27.266 -45.626  1.00  0.00           O  
ATOM   3696  ND2 ASN   229      18.794 -26.295 -43.851  1.00  0.00           N  
ATOM   3697 HD21 ASN   229      18.558 -27.182 -43.429  1.00  0.00           H  
ATOM   3698 HD22 ASN   229      18.618 -25.367 -43.493  1.00  0.00           H  
ATOM   3699  C   ASN   229      22.380 -23.834 -45.351  1.00  0.00           C  
ATOM   3700  O   ASN   229      23.169 -24.459 -46.003  1.00  0.00           O  
ATOM   3701  N   ILE   230      22.491 -22.526 -45.126  1.00  0.00           N  
ATOM   3702  H   ILE   230      21.842 -22.067 -44.503  1.00  0.00           H  
ATOM   3703  CA  ILE   230      23.507 -21.739 -45.976  1.00  0.00           C  
ATOM   3704  HA  ILE   230      23.333 -22.207 -46.945  1.00  0.00           H  
ATOM   3705  CB  ILE   230      23.078 -20.253 -45.902  1.00  0.00           C  
ATOM   3706  HB  ILE   230      22.003 -20.225 -46.082  1.00  0.00           H  
ATOM   3707  CG2 ILE   230      23.526 -19.398 -44.676  1.00  0.00           C  
ATOM   3708 HG21 ILE   230      24.431 -18.810 -44.834  1.00  0.00           H  
ATOM   3709 HG22 ILE   230      22.714 -18.725 -44.400  1.00  0.00           H  
ATOM   3710 HG23 ILE   230      23.614 -20.079 -43.830  1.00  0.00           H  
ATOM   3711  CG1 ILE   230      23.690 -19.496 -47.078  1.00  0.00           C  
ATOM   3712 HG12 ILE   230      24.769 -19.393 -46.971  1.00  0.00           H  
ATOM   3713 HG13 ILE   230      23.642 -20.070 -48.004  1.00  0.00           H  
ATOM   3714  CD1 ILE   230      23.068 -18.141 -47.408  1.00  0.00           C  
ATOM   3715 HD11 ILE   230      22.010 -18.212 -47.660  1.00  0.00           H  
ATOM   3716 HD12 ILE   230      23.227 -17.488 -46.551  1.00  0.00           H  
ATOM   3717 HD13 ILE   230      23.683 -17.694 -48.189  1.00  0.00           H  
ATOM   3718  C   ILE   230      24.900 -21.931 -45.534  1.00  0.00           C  
ATOM   3719  O   ILE   230      25.919 -21.757 -46.269  1.00  0.00           O  
ATOM   3720  N   LEU   231      25.108 -22.290 -44.221  1.00  0.00           N  
ATOM   3721  H   LEU   231      24.307 -22.467 -43.632  1.00  0.00           H  
ATOM   3722  CA  LEU   231      26.366 -22.452 -43.504  1.00  0.00           C  
ATOM   3723  HA  LEU   231      26.852 -21.498 -43.708  1.00  0.00           H  
ATOM   3724  CB  LEU   231      26.143 -22.624 -42.010  1.00  0.00           C  
ATOM   3725  HB2 LEU   231      25.907 -23.687 -41.966  1.00  0.00           H  
ATOM   3726  HB3 LEU   231      27.088 -22.608 -41.468  1.00  0.00           H  
ATOM   3727  CG  LEU   231      25.011 -21.793 -41.307  1.00  0.00           C  
ATOM   3728  HG  LEU   231      24.035 -21.818 -41.791  1.00  0.00           H  
ATOM   3729  CD1 LEU   231      24.922 -22.336 -39.858  1.00  0.00           C  
ATOM   3730 HD11 LEU   231      24.653 -23.386 -39.980  1.00  0.00           H  
ATOM   3731 HD12 LEU   231      25.860 -22.378 -39.306  1.00  0.00           H  
ATOM   3732 HD13 LEU   231      24.156 -21.745 -39.355  1.00  0.00           H  
ATOM   3733  CD2 LEU   231      25.414 -20.322 -41.330  1.00  0.00           C  
ATOM   3734 HD21 LEU   231      25.518 -19.897 -42.328  1.00  0.00           H  
ATOM   3735 HD22 LEU   231      24.591 -19.795 -40.847  1.00  0.00           H  
ATOM   3736 HD23 LEU   231      26.441 -20.241 -40.973  1.00  0.00           H  
ATOM   3737  C   LEU   231      27.176 -23.626 -44.159  1.00  0.00           C  
ATOM   3738  O   LEU   231      26.615 -24.584 -44.715  1.00  0.00           O  
ATOM   3739  N   THR   232      28.508 -23.600 -44.052  1.00  0.00           N  
ATOM   3740  H   THR   232      28.978 -22.861 -43.549  1.00  0.00           H  
ATOM   3741  CA  THR   232      29.453 -24.647 -44.363  1.00  0.00           C  
ATOM   3742  HA  THR   232      29.210 -25.080 -45.333  1.00  0.00           H  
ATOM   3743  CB  THR   232      30.850 -24.059 -44.567  1.00  0.00           C  
ATOM   3744  HB  THR   232      31.577 -24.870 -44.584  1.00  0.00           H  
ATOM   3745  CG2 THR   232      30.864 -23.207 -45.799  1.00  0.00           C  
ATOM   3746 HG21 THR   232      31.863 -22.772 -45.838  1.00  0.00           H  
ATOM   3747 HG22 THR   232      30.666 -23.789 -46.699  1.00  0.00           H  
ATOM   3748 HG23 THR   232      30.216 -22.337 -45.693  1.00  0.00           H  
ATOM   3749  OG1 THR   232      31.023 -23.248 -43.470  1.00  0.00           O  
ATOM   3750  HG1 THR   232      31.434 -23.837 -42.833  1.00  0.00           H  
ATOM   3751  C   THR   232      29.416 -25.753 -43.342  1.00  0.00           C  
ATOM   3752  O   THR   232      28.869 -25.605 -42.278  1.00  0.00           O  
ATOM   3753  N   PRO   233      29.925 -26.933 -43.546  1.00  0.00           N  
ATOM   3754  CD  PRO   233      30.606 -27.269 -44.823  1.00  0.00           C  
ATOM   3755  HD2 PRO   233      31.674 -27.060 -44.752  1.00  0.00           H  
ATOM   3756  HD3 PRO   233      30.331 -26.711 -45.718  1.00  0.00           H  
ATOM   3757  CG  PRO   233      30.530 -28.793 -44.912  1.00  0.00           C  
ATOM   3758  HG2 PRO   233      31.362 -29.222 -45.471  1.00  0.00           H  
ATOM   3759  HG3 PRO   233      29.616 -28.939 -45.488  1.00  0.00           H  
ATOM   3760  CB  PRO   233      30.510 -29.218 -43.499  1.00  0.00           C  
ATOM   3761  HB2 PRO   233      31.505 -29.299 -43.062  1.00  0.00           H  
ATOM   3762  HB3 PRO   233      29.921 -30.128 -43.389  1.00  0.00           H  
ATOM   3763  CA  PRO   233      29.752 -28.059 -42.760  1.00  0.00           C  
ATOM   3764  HA  PRO   233      28.677 -28.209 -42.662  1.00  0.00           H  
ATOM   3765  C   PRO   233      30.327 -28.034 -41.340  1.00  0.00           C  
ATOM   3766  O   PRO   233      29.827 -28.752 -40.453  1.00  0.00           O  
ATOM   3767  N   GLU   234      31.434 -27.229 -41.078  1.00  0.00           N  
ATOM   3768  H   GLU   234      31.839 -26.785 -41.890  1.00  0.00           H  
ATOM   3769  CA  GLU   234      31.869 -27.041 -39.689  1.00  0.00           C  
ATOM   3770  HA  GLU   234      31.723 -27.942 -39.093  1.00  0.00           H  
ATOM   3771  CB  GLU   234      33.390 -26.760 -39.675  1.00  0.00           C  
ATOM   3772  HB2 GLU   234      33.590 -26.646 -38.610  1.00  0.00           H  
ATOM   3773  HB3 GLU   234      33.904 -27.615 -40.115  1.00  0.00           H  
ATOM   3774  CG  GLU   234      33.874 -25.432 -40.330  1.00  0.00           C  
ATOM   3775  HG2 GLU   234      33.389 -24.688 -39.698  1.00  0.00           H  
ATOM   3776  HG3 GLU   234      34.962 -25.415 -40.258  1.00  0.00           H  
ATOM   3777  CD  GLU   234      33.478 -25.284 -41.765  1.00  0.00           C  
ATOM   3778  OE1 GLU   234      32.365 -24.822 -41.995  1.00  0.00           O  
ATOM   3779  OE2 GLU   234      34.292 -25.640 -42.685  1.00  0.00           O  
ATOM   3780  C   GLU   234      31.129 -25.894 -38.949  1.00  0.00           C  
ATOM   3781  O   GLU   234      30.942 -26.061 -37.731  1.00  0.00           O  
ATOM   3782  N   GLN   235      30.764 -24.806 -39.709  1.00  0.00           N  
ATOM   3783  H   GLN   235      31.089 -24.804 -40.665  1.00  0.00           H  
ATOM   3784  CA  GLN   235      30.082 -23.679 -39.262  1.00  0.00           C  
ATOM   3785  HA  GLN   235      30.607 -23.310 -38.381  1.00  0.00           H  
ATOM   3786  CB  GLN   235      30.076 -22.571 -40.379  1.00  0.00           C  
ATOM   3787  HB2 GLN   235      31.061 -22.298 -40.759  1.00  0.00           H  
ATOM   3788  HB3 GLN   235      29.537 -22.853 -41.283  1.00  0.00           H  
ATOM   3789  CG  GLN   235      29.421 -21.213 -39.998  1.00  0.00           C  
ATOM   3790  HG2 GLN   235      28.449 -21.415 -39.547  1.00  0.00           H  
ATOM   3791  HG3 GLN   235      30.084 -20.718 -39.288  1.00  0.00           H  
ATOM   3792  CD  GLN   235      29.148 -20.490 -41.317  1.00  0.00           C  
ATOM   3793  OE1 GLN   235      28.826 -20.921 -42.423  1.00  0.00           O  
ATOM   3794  NE2 GLN   235      29.106 -19.210 -41.294  1.00  0.00           N  
ATOM   3795 HE21 GLN   235      28.970 -18.704 -42.158  1.00  0.00           H  
ATOM   3796 HE22 GLN   235      29.301 -18.664 -40.467  1.00  0.00           H  
ATOM   3797  C   GLN   235      28.683 -24.041 -38.732  1.00  0.00           C  
ATOM   3798  O   GLN   235      28.313 -23.684 -37.670  1.00  0.00           O  
ATOM   3799  N   LYS   236      28.072 -24.969 -39.449  1.00  0.00           N  
ATOM   3800  H   LYS   236      28.515 -25.338 -40.278  1.00  0.00           H  
ATOM   3801  CA  LYS   236      26.904 -25.591 -38.853  1.00  0.00           C  
ATOM   3802  HA  LYS   236      26.065 -24.896 -38.883  1.00  0.00           H  
ATOM   3803  CB  LYS   236      26.555 -26.833 -39.659  1.00  0.00           C  
ATOM   3804  HB2 LYS   236      27.483 -27.301 -39.988  1.00  0.00           H  
ATOM   3805  HB3 LYS   236      25.809 -27.439 -39.145  1.00  0.00           H  
ATOM   3806  CG  LYS   236      25.842 -26.368 -40.952  1.00  0.00           C  
ATOM   3807  HG2 LYS   236      24.990 -25.712 -40.770  1.00  0.00           H  
ATOM   3808  HG3 LYS   236      26.535 -25.775 -41.549  1.00  0.00           H  
ATOM   3809  CD  LYS   236      25.432 -27.532 -41.820  1.00  0.00           C  
ATOM   3810  HD2 LYS   236      26.360 -27.871 -42.280  1.00  0.00           H  
ATOM   3811  HD3 LYS   236      25.042 -28.316 -41.171  1.00  0.00           H  
ATOM   3812  CE  LYS   236      24.350 -27.237 -42.896  1.00  0.00           C  
ATOM   3813  HE2 LYS   236      23.878 -28.162 -43.227  1.00  0.00           H  
ATOM   3814  HE3 LYS   236      23.561 -26.621 -42.465  1.00  0.00           H  
ATOM   3815  NZ  LYS   236      24.946 -26.646 -44.167  1.00  0.00           N  
ATOM   3816  HZ1 LYS   236      25.765 -27.180 -44.417  1.00  0.00           H  
ATOM   3817  HZ2 LYS   236      24.269 -26.841 -44.891  1.00  0.00           H  
ATOM   3818  HZ3 LYS   236      25.225 -25.676 -44.118  1.00  0.00           H  
ATOM   3819  C   LYS   236      26.974 -26.054 -37.309  1.00  0.00           C  
ATOM   3820  O   LYS   236      26.035 -25.825 -36.525  1.00  0.00           O  
ATOM   3821  N   LYS   237      28.146 -26.586 -36.876  1.00  0.00           N  
ATOM   3822  H   LYS   237      28.957 -26.436 -37.459  1.00  0.00           H  
ATOM   3823  CA  LYS   237      28.266 -27.136 -35.504  1.00  0.00           C  
ATOM   3824  HA  LYS   237      27.360 -27.618 -35.136  1.00  0.00           H  
ATOM   3825  CB  LYS   237      29.492 -28.041 -35.389  1.00  0.00           C  
ATOM   3826  HB2 LYS   237      30.379 -27.466 -35.653  1.00  0.00           H  
ATOM   3827  HB3 LYS   237      29.675 -28.400 -34.377  1.00  0.00           H  
ATOM   3828  CG  LYS   237      29.329 -29.220 -36.428  1.00  0.00           C  
ATOM   3829  HG2 LYS   237      28.468 -29.832 -36.162  1.00  0.00           H  
ATOM   3830  HG3 LYS   237      29.075 -28.787 -37.396  1.00  0.00           H  
ATOM   3831  CD  LYS   237      30.575 -30.126 -36.706  1.00  0.00           C  
ATOM   3832  HD2 LYS   237      30.495 -30.829 -37.535  1.00  0.00           H  
ATOM   3833  HD3 LYS   237      31.389 -29.436 -36.927  1.00  0.00           H  
ATOM   3834  CE  LYS   237      30.918 -30.903 -35.441  1.00  0.00           C  
ATOM   3835  HE2 LYS   237      31.453 -30.375 -34.652  1.00  0.00           H  
ATOM   3836  HE3 LYS   237      30.004 -31.413 -35.139  1.00  0.00           H  
ATOM   3837  NZ  LYS   237      31.684 -32.185 -35.649  1.00  0.00           N  
ATOM   3838  HZ1 LYS   237      32.380 -32.047 -36.369  1.00  0.00           H  
ATOM   3839  HZ2 LYS   237      32.159 -32.466 -34.803  1.00  0.00           H  
ATOM   3840  HZ3 LYS   237      31.034 -32.919 -35.892  1.00  0.00           H  
ATOM   3841  C   LYS   237      28.434 -25.935 -34.597  1.00  0.00           C  
ATOM   3842  O   LYS   237      27.802 -25.957 -33.573  1.00  0.00           O  
ATOM   3843  N   GLN   238      29.120 -24.917 -35.074  1.00  0.00           N  
ATOM   3844  H   GLN   238      29.583 -24.989 -35.968  1.00  0.00           H  
ATOM   3845  CA  GLN   238      29.249 -23.638 -34.377  1.00  0.00           C  
ATOM   3846  HA  GLN   238      29.559 -23.776 -33.341  1.00  0.00           H  
ATOM   3847  CB  GLN   238      30.283 -22.754 -35.129  1.00  0.00           C  
ATOM   3848  HB2 GLN   238      31.134 -23.404 -35.332  1.00  0.00           H  
ATOM   3849  HB3 GLN   238      29.925 -22.421 -36.103  1.00  0.00           H  
ATOM   3850  CG  GLN   238      30.847 -21.583 -34.346  1.00  0.00           C  
ATOM   3851  HG2 GLN   238      31.071 -21.971 -33.352  1.00  0.00           H  
ATOM   3852  HG3 GLN   238      31.753 -21.295 -34.879  1.00  0.00           H  
ATOM   3853  CD  GLN   238      29.980 -20.309 -34.154  1.00  0.00           C  
ATOM   3854  OE1 GLN   238      28.798 -20.268 -34.607  1.00  0.00           O  
ATOM   3855  NE2 GLN   238      30.473 -19.205 -33.625  1.00  0.00           N  
ATOM   3856 HE21 GLN   238      29.871 -18.394 -33.637  1.00  0.00           H  
ATOM   3857 HE22 GLN   238      31.440 -19.025 -33.395  1.00  0.00           H  
ATOM   3858  C   GLN   238      27.839 -22.991 -34.162  1.00  0.00           C  
ATOM   3859  O   GLN   238      27.494 -22.641 -33.022  1.00  0.00           O  
ATOM   3860  N   PHE   239      27.086 -22.908 -35.251  1.00  0.00           N  
ATOM   3861  H   PHE   239      27.502 -23.232 -36.113  1.00  0.00           H  
ATOM   3862  CA  PHE   239      25.646 -22.422 -35.259  1.00  0.00           C  
ATOM   3863  HA  PHE   239      25.595 -21.371 -34.977  1.00  0.00           H  
ATOM   3864  CB  PHE   239      25.063 -22.494 -36.641  1.00  0.00           C  
ATOM   3865  HB2 PHE   239      25.754 -21.836 -37.169  1.00  0.00           H  
ATOM   3866  HB3 PHE   239      25.140 -23.464 -37.133  1.00  0.00           H  
ATOM   3867  CG  PHE   239      23.619 -22.040 -36.717  1.00  0.00           C  
ATOM   3868  CD1 PHE   239      22.580 -22.953 -36.500  1.00  0.00           C  
ATOM   3869  HD1 PHE   239      22.940 -23.922 -36.189  1.00  0.00           H  
ATOM   3870  CE1 PHE   239      21.223 -22.590 -36.450  1.00  0.00           C  
ATOM   3871  HE1 PHE   239      20.410 -23.259 -36.211  1.00  0.00           H  
ATOM   3872  CZ  PHE   239      20.913 -21.235 -36.666  1.00  0.00           C  
ATOM   3873  HZ  PHE   239      19.851 -21.042 -36.707  1.00  0.00           H  
ATOM   3874  CE2 PHE   239      21.869 -20.259 -36.923  1.00  0.00           C  
ATOM   3875  HE2 PHE   239      21.551 -19.275 -37.234  1.00  0.00           H  
ATOM   3876  CD2 PHE   239      23.241 -20.672 -36.950  1.00  0.00           C  
ATOM   3877  HD2 PHE   239      23.941 -19.853 -37.034  1.00  0.00           H  
ATOM   3878  C   PHE   239      24.800 -23.076 -34.195  1.00  0.00           C  
ATOM   3879  O   PHE   239      24.081 -22.428 -33.415  1.00  0.00           O  
ATOM   3880  N   ASN   240      24.836 -24.374 -34.146  1.00  0.00           N  
ATOM   3881  H   ASN   240      25.369 -24.830 -34.873  1.00  0.00           H  
ATOM   3882  CA  ASN   240      24.047 -25.143 -33.226  1.00  0.00           C  
ATOM   3883  HA  ASN   240      22.998 -24.850 -33.217  1.00  0.00           H  
ATOM   3884  CB  ASN   240      24.058 -26.622 -33.631  1.00  0.00           C  
ATOM   3885  HB2 ASN   240      25.023 -26.889 -34.061  1.00  0.00           H  
ATOM   3886  HB3 ASN   240      23.865 -27.297 -32.797  1.00  0.00           H  
ATOM   3887  CG  ASN   240      23.130 -26.878 -34.800  1.00  0.00           C  
ATOM   3888  OD1 ASN   240      22.299 -26.036 -35.209  1.00  0.00           O  
ATOM   3889  ND2 ASN   240      23.169 -28.014 -35.404  1.00  0.00           N  
ATOM   3890 HD21 ASN   240      22.400 -28.294 -35.996  1.00  0.00           H  
ATOM   3891 HD22 ASN   240      23.955 -28.579 -35.115  1.00  0.00           H  
ATOM   3892  C   ASN   240      24.553 -25.094 -31.823  1.00  0.00           C  
ATOM   3893  O   ASN   240      23.786 -25.210 -30.910  1.00  0.00           O  
ATOM   3894  N   ALA   241      25.846 -24.993 -31.543  1.00  0.00           N  
ATOM   3895  H   ALA   241      26.498 -25.209 -32.283  1.00  0.00           H  
ATOM   3896  CA  ALA   241      26.430 -24.817 -30.192  1.00  0.00           C  
ATOM   3897  HA  ALA   241      26.258 -25.700 -29.576  1.00  0.00           H  
ATOM   3898  CB  ALA   241      27.999 -24.777 -30.389  1.00  0.00           C  
ATOM   3899  HB1 ALA   241      28.360 -25.779 -30.622  1.00  0.00           H  
ATOM   3900  HB2 ALA   241      28.206 -24.047 -31.171  1.00  0.00           H  
ATOM   3901  HB3 ALA   241      28.472 -24.408 -29.479  1.00  0.00           H  
ATOM   3902  C   ALA   241      25.948 -23.447 -29.592  1.00  0.00           C  
ATOM   3903  O   ALA   241      25.858 -23.358 -28.388  1.00  0.00           O  
ATOM   3904  N   ASN   242      25.799 -22.370 -30.400  1.00  0.00           N  
ATOM   3905  H   ASN   242      25.913 -22.506 -31.394  1.00  0.00           H  
ATOM   3906  CA  ASN   242      25.319 -21.027 -29.993  1.00  0.00           C  
ATOM   3907  HA  ASN   242      25.702 -20.849 -28.988  1.00  0.00           H  
ATOM   3908  CB  ASN   242      25.893 -20.049 -31.041  1.00  0.00           C  
ATOM   3909  HB2 ASN   242      25.723 -20.439 -32.044  1.00  0.00           H  
ATOM   3910  HB3 ASN   242      25.226 -19.188 -31.001  1.00  0.00           H  
ATOM   3911  CG  ASN   242      27.344 -19.693 -30.763  1.00  0.00           C  
ATOM   3912  OD1 ASN   242      27.692 -19.205 -29.709  1.00  0.00           O  
ATOM   3913  ND2 ASN   242      28.304 -20.144 -31.583  1.00  0.00           N  
ATOM   3914 HD21 ASN   242      29.261 -19.947 -31.325  1.00  0.00           H  
ATOM   3915 HD22 ASN   242      28.050 -20.535 -32.479  1.00  0.00           H  
ATOM   3916  C   ASN   242      23.844 -21.085 -29.758  1.00  0.00           C  
ATOM   3917  O   ASN   242      23.386 -20.667 -28.650  1.00  0.00           O  
ATOM   3918  N   PHE   243      23.073 -21.747 -30.663  1.00  0.00           N  
ATOM   3919  H   PHE   243      23.462 -21.984 -31.565  1.00  0.00           H  
ATOM   3920  CA  PHE   243      21.595 -21.829 -30.569  1.00  0.00           C  
ATOM   3921  HA  PHE   243      21.296 -20.781 -30.558  1.00  0.00           H  
ATOM   3922  CB  PHE   243      20.985 -22.624 -31.713  1.00  0.00           C  
ATOM   3923  HB2 PHE   243      21.297 -22.053 -32.587  1.00  0.00           H  
ATOM   3924  HB3 PHE   243      21.378 -23.640 -31.689  1.00  0.00           H  
ATOM   3925  CG  PHE   243      19.439 -22.564 -31.907  1.00  0.00           C  
ATOM   3926  CD1 PHE   243      18.873 -21.730 -32.864  1.00  0.00           C  
ATOM   3927  HD1 PHE   243      19.515 -21.399 -33.667  1.00  0.00           H  
ATOM   3928  CE1 PHE   243      17.451 -21.505 -32.876  1.00  0.00           C  
ATOM   3929  HE1 PHE   243      17.084 -20.871 -33.669  1.00  0.00           H  
ATOM   3930  CZ  PHE   243      16.629 -22.141 -31.924  1.00  0.00           C  
ATOM   3931  HZ  PHE   243      15.599 -21.817 -31.929  1.00  0.00           H  
ATOM   3932  CE2 PHE   243      17.199 -23.038 -30.965  1.00  0.00           C  
ATOM   3933  HE2 PHE   243      16.603 -23.643 -30.298  1.00  0.00           H  
ATOM   3934  CD2 PHE   243      18.640 -23.208 -30.932  1.00  0.00           C  
ATOM   3935  HD2 PHE   243      19.051 -23.837 -30.156  1.00  0.00           H  
ATOM   3936  C   PHE   243      21.169 -22.564 -29.254  1.00  0.00           C  
ATOM   3937  O   PHE   243      20.392 -22.054 -28.423  1.00  0.00           O  
ATOM   3938  N   GLU   244      21.872 -23.670 -28.974  1.00  0.00           N  
ATOM   3939  H   GLU   244      22.537 -23.972 -29.672  1.00  0.00           H  
ATOM   3940  CA  GLU   244      21.792 -24.384 -27.725  1.00  0.00           C  
ATOM   3941  HA  GLU   244      20.827 -24.862 -27.561  1.00  0.00           H  
ATOM   3942  CB  GLU   244      22.916 -25.448 -27.642  1.00  0.00           C  
ATOM   3943  HB2 GLU   244      22.822 -26.025 -28.561  1.00  0.00           H  
ATOM   3944  HB3 GLU   244      23.935 -25.060 -27.675  1.00  0.00           H  
ATOM   3945  CG  GLU   244      22.902 -26.338 -26.381  1.00  0.00           C  
ATOM   3946  HG2 GLU   244      23.704 -27.071 -26.468  1.00  0.00           H  
ATOM   3947  HG3 GLU   244      23.010 -25.716 -25.492  1.00  0.00           H  
ATOM   3948  CD  GLU   244      21.556 -27.069 -26.124  1.00  0.00           C  
ATOM   3949  OE1 GLU   244      21.201 -27.262 -24.922  1.00  0.00           O  
ATOM   3950  OE2 GLU   244      20.922 -27.462 -27.171  1.00  0.00           O  
ATOM   3951  C   GLU   244      21.840 -23.550 -26.487  1.00  0.00           C  
ATOM   3952  O   GLU   244      21.044 -23.550 -25.545  1.00  0.00           O  
ATOM   3953  N   LYS   245      22.823 -22.632 -26.458  1.00  0.00           N  
ATOM   3954  H   LYS   245      23.450 -22.515 -27.242  1.00  0.00           H  
ATOM   3955  CA  LYS   245      23.133 -21.835 -25.257  1.00  0.00           C  
ATOM   3956  HA  LYS   245      23.303 -22.394 -24.336  1.00  0.00           H  
ATOM   3957  CB  LYS   245      24.458 -21.090 -25.521  1.00  0.00           C  
ATOM   3958  HB2 LYS   245      25.211 -21.851 -25.726  1.00  0.00           H  
ATOM   3959  HB3 LYS   245      24.391 -20.400 -26.362  1.00  0.00           H  
ATOM   3960  CG  LYS   245      25.004 -20.403 -24.268  1.00  0.00           C  
ATOM   3961  HG2 LYS   245      24.404 -19.560 -23.926  1.00  0.00           H  
ATOM   3962  HG3 LYS   245      25.024 -21.026 -23.374  1.00  0.00           H  
ATOM   3963  CD  LYS   245      26.356 -19.741 -24.481  1.00  0.00           C  
ATOM   3964  HD2 LYS   245      27.127 -20.512 -24.449  1.00  0.00           H  
ATOM   3965  HD3 LYS   245      26.231 -19.264 -25.453  1.00  0.00           H  
ATOM   3966  CE  LYS   245      26.629 -18.814 -23.300  1.00  0.00           C  
ATOM   3967  HE2 LYS   245      26.265 -17.813 -23.533  1.00  0.00           H  
ATOM   3968  HE3 LYS   245      26.005 -19.112 -22.457  1.00  0.00           H  
ATOM   3969  NZ  LYS   245      28.059 -18.688 -23.003  1.00  0.00           N  
ATOM   3970  HZ1 LYS   245      28.290 -18.091 -22.221  1.00  0.00           H  
ATOM   3971  HZ2 LYS   245      28.265 -19.635 -22.719  1.00  0.00           H  
ATOM   3972  HZ3 LYS   245      28.629 -18.479 -23.810  1.00  0.00           H  
ATOM   3973  C   LYS   245      21.971 -20.780 -24.987  1.00  0.00           C  
ATOM   3974  O   LYS   245      21.473 -20.616 -23.897  1.00  0.00           O  
ATOM   3975  N   ARG   246      21.553 -20.166 -26.096  1.00  0.00           N  
ATOM   3976  H   ARG   246      22.092 -20.348 -26.930  1.00  0.00           H  
ATOM   3977  CA  ARG   246      20.426 -19.248 -26.128  1.00  0.00           C  
ATOM   3978  HA  ARG   246      20.610 -18.476 -25.381  1.00  0.00           H  
ATOM   3979  CB  ARG   246      20.434 -18.588 -27.527  1.00  0.00           C  
ATOM   3980  HB2 ARG   246      20.296 -19.361 -28.284  1.00  0.00           H  
ATOM   3981  HB3 ARG   246      19.487 -18.057 -27.625  1.00  0.00           H  
ATOM   3982  CG  ARG   246      21.607 -17.663 -27.748  1.00  0.00           C  
ATOM   3983  HG2 ARG   246      21.514 -16.819 -27.065  1.00  0.00           H  
ATOM   3984  HG3 ARG   246      22.552 -18.146 -27.500  1.00  0.00           H  
ATOM   3985  CD  ARG   246      21.713 -17.320 -29.174  1.00  0.00           C  
ATOM   3986  HD2 ARG   246      21.648 -18.252 -29.735  1.00  0.00           H  
ATOM   3987  HD3 ARG   246      20.883 -16.670 -29.451  1.00  0.00           H  
ATOM   3988  NE  ARG   246      23.029 -16.675 -29.431  1.00  0.00           N  
ATOM   3989  HE  ARG   246      23.761 -16.704 -28.737  1.00  0.00           H  
ATOM   3990  CZ  ARG   246      23.345 -15.967 -30.469  1.00  0.00           C  
ATOM   3991  NH1 ARG   246      22.696 -15.993 -31.630  1.00  0.00           N  
ATOM   3992 HH11 ARG   246      21.870 -16.560 -31.762  1.00  0.00           H  
ATOM   3993 HH12 ARG   246      23.173 -15.709 -32.473  1.00  0.00           H  
ATOM   3994  NH2 ARG   246      24.457 -15.397 -30.568  1.00  0.00           N  
ATOM   3995 HH21 ARG   246      25.074 -15.361 -29.769  1.00  0.00           H  
ATOM   3996 HH22 ARG   246      24.573 -14.926 -31.453  1.00  0.00           H  
ATOM   3997  C   ARG   246      19.082 -19.826 -25.709  1.00  0.00           C  
ATOM   3998  O   ARG   246      18.017 -19.183 -25.761  1.00  0.00           O  
ATOM   3999  N   LEU   247      18.977 -21.075 -25.238  1.00  0.00           N  
ATOM   4000  H   LEU   247      19.756 -21.699 -25.084  1.00  0.00           H  
ATOM   4001  CA  LEU   247      17.787 -21.659 -24.472  1.00  0.00           C  
ATOM   4002  HA  LEU   247      16.802 -21.340 -24.813  1.00  0.00           H  
ATOM   4003  CB  LEU   247      17.893 -23.181 -24.681  1.00  0.00           C  
ATOM   4004  HB2 LEU   247      18.923 -23.400 -24.403  1.00  0.00           H  
ATOM   4005  HB3 LEU   247      17.258 -23.696 -23.960  1.00  0.00           H  
ATOM   4006  CG  LEU   247      17.494 -23.783 -26.016  1.00  0.00           C  
ATOM   4007  HG  LEU   247      17.910 -23.115 -26.771  1.00  0.00           H  
ATOM   4008  CD1 LEU   247      18.003 -25.252 -26.156  1.00  0.00           C  
ATOM   4009 HD11 LEU   247      17.537 -25.755 -25.308  1.00  0.00           H  
ATOM   4010 HD12 LEU   247      17.597 -25.642 -27.089  1.00  0.00           H  
ATOM   4011 HD13 LEU   247      19.092 -25.277 -26.198  1.00  0.00           H  
ATOM   4012  CD2 LEU   247      15.927 -23.768 -26.002  1.00  0.00           C  
ATOM   4013 HD21 LEU   247      15.584 -22.747 -25.833  1.00  0.00           H  
ATOM   4014 HD22 LEU   247      15.776 -24.213 -26.985  1.00  0.00           H  
ATOM   4015 HD23 LEU   247      15.491 -24.444 -25.267  1.00  0.00           H  
ATOM   4016  C   LEU   247      17.846 -21.296 -22.951  1.00  0.00           C  
ATOM   4017  O   LEU   247      16.858 -21.457 -22.167  1.00  0.00           O  
ATOM   4018  N   THR   248      18.957 -20.665 -22.516  1.00  0.00           N  
ATOM   4019  H   THR   248      19.699 -20.510 -23.183  1.00  0.00           H  
ATOM   4020  CA  THR   248      18.912 -19.734 -21.369  1.00  0.00           C  
ATOM   4021  HA  THR   248      18.762 -20.285 -20.440  1.00  0.00           H  
ATOM   4022  CB  THR   248      20.192 -18.884 -21.234  1.00  0.00           C  
ATOM   4023  HB  THR   248      20.234 -18.159 -22.048  1.00  0.00           H  
ATOM   4024  CG2 THR   248      20.264 -18.205 -19.839  1.00  0.00           C  
ATOM   4025 HG21 THR   248      19.572 -17.364 -19.784  1.00  0.00           H  
ATOM   4026 HG22 THR   248      20.080 -18.985 -19.100  1.00  0.00           H  
ATOM   4027 HG23 THR   248      21.241 -17.803 -19.570  1.00  0.00           H  
ATOM   4028  OG1 THR   248      21.378 -19.675 -21.265  1.00  0.00           O  
ATOM   4029  HG1 THR   248      21.498 -19.867 -22.198  1.00  0.00           H  
ATOM   4030  C   THR   248      17.755 -18.740 -21.430  1.00  0.00           C  
ATOM   4031  O   THR   248      17.623 -17.922 -22.359  1.00  0.00           O  
ATOM   4032  OXT THR   248      17.111 -18.520 -20.412  1.00  0.00           O  
TER    4033      THR   248 
END   
