# Supplementary material for: Insights into the client protein release mechanism of the ATP-independent chaperone Spy
Source: Nat Commun. 2022 May 20;13:2818. doi: 10.1038/s41467-022-30499-x (PMC9122904; doi:10.1038/s41467-022-30499-x)
Supplement: Supplementary file 4 — Supplementary Data 1 [file 41467_2022_30499_MOESM4_ESM.zip › MD-structure/Spy_1-124_D26R_v2_initial.pdb]

CRYST1   78.297   78.297   78.297 109.47 109.47 109.47 P 1           1
ATOM      1  N   ALA     1       3.832  31.785 -23.786  1.00  0.00           N  
ATOM      2  H1  ALA     1       3.578  32.762 -23.821  1.00  0.00           H  
ATOM      3  H2  ALA     1       2.978  31.275 -23.964  1.00  0.00           H  
ATOM      4  H3  ALA     1       4.546  31.570 -24.467  1.00  0.00           H  
ATOM      5  CA  ALA     1       4.501  31.454 -22.501  1.00  0.00           C  
ATOM      6  HA  ALA     1       5.404  32.053 -22.380  1.00  0.00           H  
ATOM      7  CB  ALA     1       3.532  31.738 -21.351  1.00  0.00           C  
ATOM      8  HB1 ALA     1       4.039  31.360 -20.463  1.00  0.00           H  
ATOM      9  HB2 ALA     1       3.309  32.782 -21.135  1.00  0.00           H  
ATOM     10  HB3 ALA     1       2.588  31.195 -21.399  1.00  0.00           H  
ATOM     11  C   ALA     1       4.965  29.977 -22.452  1.00  0.00           C  
ATOM     12  O   ALA     1       4.160  29.086 -22.574  1.00  0.00           O  
ATOM     13  N   ASP     2       6.225  29.792 -22.175  1.00  0.00           N  
ATOM     14  H   ASP     2       6.766  30.635 -22.047  1.00  0.00           H  
ATOM     15  CA  ASP     2       6.888  28.465 -22.181  1.00  0.00           C  
ATOM     16  HA  ASP     2       6.404  27.986 -23.033  1.00  0.00           H  
ATOM     17  CB  ASP     2       8.326  28.638 -22.492  1.00  0.00           C  
ATOM     18  HB2 ASP     2       8.740  29.177 -21.639  1.00  0.00           H  
ATOM     19  HB3 ASP     2       8.660  27.602 -22.545  1.00  0.00           H  
ATOM     20  CG  ASP     2       8.682  29.366 -23.813  1.00  0.00           C  
ATOM     21  OD1 ASP     2       9.803  29.876 -23.985  1.00  0.00           O  
ATOM     22  OD2 ASP     2       7.861  29.308 -24.701  1.00  0.00           O  
ATOM     23  C   ASP     2       6.605  27.469 -20.984  1.00  0.00           C  
ATOM     24  O   ASP     2       5.872  27.922 -20.141  1.00  0.00           O  
ATOM     25  N   THR     3       7.069  26.220 -21.035  1.00  0.00           N  
ATOM     26  H   THR     3       7.658  26.094 -21.846  1.00  0.00           H  
ATOM     27  CA  THR     3       6.697  25.125 -20.085  1.00  0.00           C  
ATOM     28  HA  THR     3       5.634  25.235 -19.873  1.00  0.00           H  
ATOM     29  CB  THR     3       7.116  23.772 -20.709  1.00  0.00           C  
ATOM     30  HB  THR     3       8.175  23.806 -20.963  1.00  0.00           H  
ATOM     31  CG2 THR     3       6.800  22.497 -19.811  1.00  0.00           C  
ATOM     32 HG21 THR     3       7.602  21.774 -19.959  1.00  0.00           H  
ATOM     33 HG22 THR     3       6.683  22.748 -18.757  1.00  0.00           H  
ATOM     34 HG23 THR     3       5.870  22.048 -20.161  1.00  0.00           H  
ATOM     35  OG1 THR     3       6.390  23.519 -21.892  1.00  0.00           O  
ATOM     36  HG1 THR     3       6.946  23.871 -22.590  1.00  0.00           H  
ATOM     37  C   THR     3       7.395  25.368 -18.708  1.00  0.00           C  
ATOM     38  O   THR     3       8.565  25.692 -18.720  1.00  0.00           O  
ATOM     39  N   THR     4       6.684  25.241 -17.593  1.00  0.00           N  
ATOM     40  H   THR     4       5.747  24.891 -17.730  1.00  0.00           H  
ATOM     41  CA  THR     4       7.221  25.125 -16.267  1.00  0.00           C  
ATOM     42  HA  THR     4       8.051  25.825 -16.175  1.00  0.00           H  
ATOM     43  CB  THR     4       6.185  25.596 -15.190  1.00  0.00           C  
ATOM     44  HB  THR     4       5.923  26.594 -15.543  1.00  0.00           H  
ATOM     45  CG2 THR     4       4.926  24.629 -15.152  1.00  0.00           C  
ATOM     46 HG21 THR     4       5.290  23.615 -15.317  1.00  0.00           H  
ATOM     47 HG22 THR     4       4.538  24.665 -14.134  1.00  0.00           H  
ATOM     48 HG23 THR     4       4.203  24.802 -15.949  1.00  0.00           H  
ATOM     49  OG1 THR     4       6.678  25.728 -13.872  1.00  0.00           O  
ATOM     50  HG1 THR     4       5.919  25.873 -13.303  1.00  0.00           H  
ATOM     51  C   THR     4       8.031  23.897 -15.882  1.00  0.00           C  
ATOM     52  O   THR     4       7.659  22.847 -16.329  1.00  0.00           O  
ATOM     53  N   THR     5       9.005  23.966 -14.965  1.00  0.00           N  
ATOM     54  H   THR     5       9.201  24.911 -14.667  1.00  0.00           H  
ATOM     55  CA  THR     5       9.626  22.802 -14.310  1.00  0.00           C  
ATOM     56  HA  THR     5       9.664  22.001 -15.049  1.00  0.00           H  
ATOM     57  CB  THR     5      11.134  22.999 -14.062  1.00  0.00           C  
ATOM     58  HB  THR     5      11.550  23.672 -14.813  1.00  0.00           H  
ATOM     59  CG2 THR     5      11.301  23.671 -12.730  1.00  0.00           C  
ATOM     60 HG21 THR     5      10.862  23.035 -11.961  1.00  0.00           H  
ATOM     61 HG22 THR     5      12.361  23.858 -12.559  1.00  0.00           H  
ATOM     62 HG23 THR     5      10.842  24.658 -12.792  1.00  0.00           H  
ATOM     63  OG1 THR     5      11.706  21.736 -13.952  1.00  0.00           O  
ATOM     64  HG1 THR     5      11.456  21.258 -14.747  1.00  0.00           H  
ATOM     65  C   THR     5       8.722  22.334 -13.122  1.00  0.00           C  
ATOM     66  O   THR     5       8.929  21.185 -12.637  1.00  0.00           O  
ATOM     67  N   ALA     6       7.810  23.207 -12.705  1.00  0.00           N  
ATOM     68  H   ALA     6       7.716  24.132 -13.100  1.00  0.00           H  
ATOM     69  CA  ALA     6       6.872  22.939 -11.623  1.00  0.00           C  
ATOM     70  HA  ALA     6       6.463  23.893 -11.292  1.00  0.00           H  
ATOM     71  CB  ALA     6       5.762  22.043 -12.142  1.00  0.00           C  
ATOM     72  HB1 ALA     6       6.167  21.080 -12.453  1.00  0.00           H  
ATOM     73  HB2 ALA     6       5.015  21.862 -11.369  1.00  0.00           H  
ATOM     74  HB3 ALA     6       5.397  22.690 -12.940  1.00  0.00           H  
ATOM     75  C   ALA     6       7.568  22.513 -10.267  1.00  0.00           C  
ATOM     76  O   ALA     6       7.045  21.698  -9.494  1.00  0.00           O  
ATOM     77  N   ALA     7       8.733  23.164  -9.912  1.00  0.00           N  
ATOM     78  H   ALA     7       9.046  23.971 -10.432  1.00  0.00           H  
ATOM     79  CA  ALA     7       9.514  22.990  -8.707  1.00  0.00           C  
ATOM     80  HA  ALA     7       8.850  22.818  -7.860  1.00  0.00           H  
ATOM     81  CB  ALA     7      10.492  21.811  -8.865  1.00  0.00           C  
ATOM     82  HB1 ALA     7      11.220  22.144  -9.605  1.00  0.00           H  
ATOM     83  HB2 ALA     7      11.004  21.760  -7.903  1.00  0.00           H  
ATOM     84  HB3 ALA     7       9.923  20.984  -9.289  1.00  0.00           H  
ATOM     85  C   ALA     7      10.302  24.245  -8.268  1.00  0.00           C  
ATOM     86  O   ALA     7      11.483  24.377  -8.736  1.00  0.00           O  
ATOM     87  N   PRO     8       9.665  25.214  -7.496  1.00  0.00           N  
ATOM     88  CD  PRO     8       8.218  25.265  -7.028  1.00  0.00           C  
ATOM     89  HD2 PRO     8       8.163  24.807  -6.040  1.00  0.00           H  
ATOM     90  HD3 PRO     8       7.499  24.851  -7.735  1.00  0.00           H  
ATOM     91  CG  PRO     8       7.969  26.776  -6.881  1.00  0.00           C  
ATOM     92  HG2 PRO     8       7.091  26.920  -6.252  1.00  0.00           H  
ATOM     93  HG3 PRO     8       7.926  27.281  -7.846  1.00  0.00           H  
ATOM     94  CB  PRO     8       9.300  27.429  -6.346  1.00  0.00           C  
ATOM     95  HB2 PRO     8       9.228  27.454  -5.258  1.00  0.00           H  
ATOM     96  HB3 PRO     8       9.416  28.449  -6.710  1.00  0.00           H  
ATOM     97  CA  PRO     8      10.294  26.489  -6.982  1.00  0.00           C  
ATOM     98  HA  PRO     8      10.747  26.996  -7.834  1.00  0.00           H  
ATOM     99  C   PRO     8      11.389  26.280  -5.935  1.00  0.00           C  
ATOM    100  O   PRO     8      11.140  25.565  -4.950  1.00  0.00           O  
ATOM    101  N   ALA     9      12.535  26.919  -6.041  1.00  0.00           N  
ATOM    102  H   ALA     9      12.728  27.568  -6.790  1.00  0.00           H  
ATOM    103  CA  ALA     9      13.718  26.605  -5.107  1.00  0.00           C  
ATOM    104  HA  ALA     9      14.050  25.574  -5.224  1.00  0.00           H  
ATOM    105  CB  ALA     9      14.860  27.473  -5.558  1.00  0.00           C  
ATOM    106  HB1 ALA     9      15.740  27.240  -4.959  1.00  0.00           H  
ATOM    107  HB2 ALA     9      14.975  27.449  -6.642  1.00  0.00           H  
ATOM    108  HB3 ALA     9      14.570  28.501  -5.338  1.00  0.00           H  
ATOM    109  C   ALA     9      13.495  26.869  -3.620  1.00  0.00           C  
ATOM    110  O   ALA     9      13.971  26.051  -2.842  1.00  0.00           O  
ATOM    111  N   ASP    10      12.789  27.954  -3.297  1.00  0.00           N  
ATOM    112  H   ASP    10      12.462  28.620  -3.982  1.00  0.00           H  
ATOM    113  CA  ASP    10      12.379  28.266  -1.961  1.00  0.00           C  
ATOM    114  HA  ASP    10      13.249  28.094  -1.327  1.00  0.00           H  
ATOM    115  CB  ASP    10      12.189  29.701  -1.953  1.00  0.00           C  
ATOM    116  HB2 ASP    10      11.456  30.062  -2.673  1.00  0.00           H  
ATOM    117  HB3 ASP    10      11.840  29.971  -0.956  1.00  0.00           H  
ATOM    118  CG  ASP    10      13.462  30.549  -2.215  1.00  0.00           C  
ATOM    119  OD1 ASP    10      14.535  30.327  -1.605  1.00  0.00           O  
ATOM    120  OD2 ASP    10      13.366  31.514  -2.963  1.00  0.00           O  
ATOM    121  C   ASP    10      11.185  27.532  -1.377  1.00  0.00           C  
ATOM    122  O   ASP    10      10.867  27.649  -0.165  1.00  0.00           O  
ATOM    123  N   ALA    11      10.417  26.781  -2.161  1.00  0.00           N  
ATOM    124  H   ALA    11      10.672  26.582  -3.118  1.00  0.00           H  
ATOM    125  CA  ALA    11       9.272  25.889  -1.674  1.00  0.00           C  
ATOM    126  HA  ALA    11       8.718  26.576  -1.035  1.00  0.00           H  
ATOM    127  CB  ALA    11       8.528  25.512  -2.933  1.00  0.00           C  
ATOM    128  HB1 ALA    11       8.077  26.384  -3.407  1.00  0.00           H  
ATOM    129  HB2 ALA    11       9.224  25.147  -3.688  1.00  0.00           H  
ATOM    130  HB3 ALA    11       7.726  24.854  -2.599  1.00  0.00           H  
ATOM    131  C   ALA    11       9.592  24.666  -0.752  1.00  0.00           C  
ATOM    132  O   ALA    11       8.778  23.799  -0.498  1.00  0.00           O  
ATOM    133  N   LYS    12      10.867  24.574  -0.189  1.00  0.00           N  
ATOM    134  H   LYS    12      11.417  25.417  -0.263  1.00  0.00           H  
ATOM    135  CA  LYS    12      11.403  23.389   0.449  1.00  0.00           C  
ATOM    136  HA  LYS    12      12.484  23.513   0.511  1.00  0.00           H  
ATOM    137  CB  LYS    12      10.880  23.173   1.899  1.00  0.00           C  
ATOM    138  HB2 LYS    12       9.835  22.884   2.010  1.00  0.00           H  
ATOM    139  HB3 LYS    12      11.504  22.371   2.295  1.00  0.00           H  
ATOM    140  CG  LYS    12      11.109  24.461   2.766  1.00  0.00           C  
ATOM    141  HG2 LYS    12      11.364  24.230   3.800  1.00  0.00           H  
ATOM    142  HG3 LYS    12      11.801  25.162   2.297  1.00  0.00           H  
ATOM    143  CD  LYS    12       9.831  25.213   2.938  1.00  0.00           C  
ATOM    144  HD2 LYS    12       9.281  25.329   2.004  1.00  0.00           H  
ATOM    145  HD3 LYS    12       9.141  24.602   3.521  1.00  0.00           H  
ATOM    146  CE  LYS    12       9.966  26.492   3.793  1.00  0.00           C  
ATOM    147  HE2 LYS    12       8.971  26.503   4.237  1.00  0.00           H  
ATOM    148  HE3 LYS    12      10.813  26.420   4.475  1.00  0.00           H  
ATOM    149  NZ  LYS    12      10.081  27.768   3.019  1.00  0.00           N  
ATOM    150  HZ1 LYS    12      10.909  27.757   2.442  1.00  0.00           H  
ATOM    151  HZ2 LYS    12       9.277  27.883   2.418  1.00  0.00           H  
ATOM    152  HZ3 LYS    12       9.990  28.512   3.696  1.00  0.00           H  
ATOM    153  C   LYS    12      11.227  22.161  -0.450  1.00  0.00           C  
ATOM    154  O   LYS    12      10.702  21.159  -0.066  1.00  0.00           O  
ATOM    155  N   PRO    13      11.688  22.159  -1.685  1.00  0.00           N  
ATOM    156  CD  PRO    13      12.466  23.234  -2.402  1.00  0.00           C  
ATOM    157  HD2 PRO    13      13.254  23.600  -1.745  1.00  0.00           H  
ATOM    158  HD3 PRO    13      11.768  23.964  -2.812  1.00  0.00           H  
ATOM    159  CG  PRO    13      13.233  22.438  -3.587  1.00  0.00           C  
ATOM    160  HG2 PRO    13      14.108  21.963  -3.143  1.00  0.00           H  
ATOM    161  HG3 PRO    13      13.402  23.063  -4.464  1.00  0.00           H  
ATOM    162  CB  PRO    13      12.272  21.317  -3.855  1.00  0.00           C  
ATOM    163  HB2 PRO    13      12.789  20.487  -4.335  1.00  0.00           H  
ATOM    164  HB3 PRO    13      11.504  21.746  -4.499  1.00  0.00           H  
ATOM    165  CA  PRO    13      11.751  20.901  -2.502  1.00  0.00           C  
ATOM    166  HA  PRO    13      10.733  20.563  -2.699  1.00  0.00           H  
ATOM    167  C   PRO    13      12.381  19.663  -1.862  1.00  0.00           C  
ATOM    168  O   PRO    13      13.506  19.789  -1.322  1.00  0.00           O  
ATOM    169  N   MET    14      11.784  18.535  -2.045  1.00  0.00           N  
ATOM    170  H   MET    14      10.879  18.611  -2.488  1.00  0.00           H  
ATOM    171  CA  MET    14      12.212  17.218  -1.655  1.00  0.00           C  
ATOM    172  HA  MET    14      13.209  17.209  -1.215  1.00  0.00           H  
ATOM    173  CB  MET    14      11.480  16.752  -0.421  1.00  0.00           C  
ATOM    174  HB2 MET    14      10.402  16.648  -0.538  1.00  0.00           H  
ATOM    175  HB3 MET    14      11.792  15.761  -0.090  1.00  0.00           H  
ATOM    176  CG  MET    14      11.703  17.739   0.738  1.00  0.00           C  
ATOM    177  HG2 MET    14      11.417  18.760   0.487  1.00  0.00           H  
ATOM    178  HG3 MET    14      12.765  17.673   0.974  1.00  0.00           H  
ATOM    179  SD  MET    14      10.926  17.126   2.296  1.00  0.00           S  
ATOM    180  CE  MET    14       9.224  16.949   1.773  1.00  0.00           C  
ATOM    181  HE1 MET    14       9.008  16.051   1.195  1.00  0.00           H  
ATOM    182  HE2 MET    14       8.604  16.998   2.668  1.00  0.00           H  
ATOM    183  HE3 MET    14       8.980  17.825   1.171  1.00  0.00           H  
ATOM    184  C   MET    14      12.109  16.257  -2.821  1.00  0.00           C  
ATOM    185  O   MET    14      10.980  16.061  -3.332  1.00  0.00           O  
ATOM    186  N   MET    15      13.200  15.565  -3.209  1.00  0.00           N  
ATOM    187  H   MET    15      14.086  15.853  -2.818  1.00  0.00           H  
ATOM    188  CA  MET    15      13.207  14.635  -4.313  1.00  0.00           C  
ATOM    189  HA  MET    15      14.198  14.188  -4.398  1.00  0.00           H  
ATOM    190  CB  MET    15      12.414  13.339  -3.916  1.00  0.00           C  
ATOM    191  HB2 MET    15      11.342  13.519  -4.001  1.00  0.00           H  
ATOM    192  HB3 MET    15      12.632  12.615  -4.701  1.00  0.00           H  
ATOM    193  CG  MET    15      12.896  12.713  -2.535  1.00  0.00           C  
ATOM    194  HG2 MET    15      13.981  12.655  -2.452  1.00  0.00           H  
ATOM    195  HG3 MET    15      12.443  13.249  -1.702  1.00  0.00           H  
ATOM    196  SD  MET    15      12.412  10.993  -2.449  1.00  0.00           S  
ATOM    197  CE  MET    15      10.593  11.041  -2.484  1.00  0.00           C  
ATOM    198  HE1 MET    15      10.266  10.937  -1.449  1.00  0.00           H  
ATOM    199  HE2 MET    15      10.254  11.964  -2.954  1.00  0.00           H  
ATOM    200  HE3 MET    15      10.227  10.169  -3.025  1.00  0.00           H  
ATOM    201  C   MET    15      12.880  15.239  -5.656  1.00  0.00           C  
ATOM    202  O   MET    15      12.566  14.442  -6.575  1.00  0.00           O  
ATOM    203  N   HIE    16      12.917  16.567  -5.901  1.00  0.00           N  
ATOM    204  H   HIE    16      12.917  17.208  -5.121  1.00  0.00           H  
ATOM    205  CA  HIE    16      12.657  17.112  -7.191  1.00  0.00           C  
ATOM    206  HA  HIE    16      11.928  16.524  -7.750  1.00  0.00           H  
ATOM    207  CB  HIE    16      12.208  18.600  -6.951  1.00  0.00           C  
ATOM    208  HB2 HIE    16      12.995  19.059  -6.354  1.00  0.00           H  
ATOM    209  HB3 HIE    16      12.062  19.095  -7.912  1.00  0.00           H  
ATOM    210  CG  HIE    16      10.856  18.804  -6.236  1.00  0.00           C  
ATOM    211  ND1 HIE    16      10.687  18.744  -4.880  1.00  0.00           N  
ATOM    212  CE1 HIE    16       9.377  18.628  -4.555  1.00  0.00           C  
ATOM    213  HE1 HIE    16       8.938  18.615  -3.569  1.00  0.00           H  
ATOM    214  NE2 HIE    16       8.688  18.667  -5.686  1.00  0.00           N  
ATOM    215  HE2 HIE    16       7.699  18.489  -5.796  1.00  0.00           H  
ATOM    216  CD2 HIE    16       9.570  18.656  -6.818  1.00  0.00           C  
ATOM    217  HD2 HIE    16       9.377  18.651  -7.880  1.00  0.00           H  
ATOM    218  C   HIE    16      13.904  17.098  -8.080  1.00  0.00           C  
ATOM    219  O   HIE    16      13.814  17.439  -9.299  1.00  0.00           O  
ATOM    220  N   HIE    17      14.999  16.645  -7.516  1.00  0.00           N  
ATOM    221  H   HIE    17      14.973  16.468  -6.522  1.00  0.00           H  
ATOM    222  CA  HIE    17      16.086  16.116  -8.331  1.00  0.00           C  
ATOM    223  HA  HIE    17      16.408  16.833  -9.085  1.00  0.00           H  
ATOM    224  CB  HIE    17      17.315  15.787  -7.416  1.00  0.00           C  
ATOM    225  HB2 HIE    17      16.935  15.162  -6.608  1.00  0.00           H  
ATOM    226  HB3 HIE    17      17.962  15.185  -8.053  1.00  0.00           H  
ATOM    227  CG  HIE    17      18.220  16.874  -7.099  1.00  0.00           C  
ATOM    228  ND1 HIE    17      18.017  17.684  -6.008  1.00  0.00           N  
ATOM    229  CE1 HIE    17      19.018  18.505  -5.916  1.00  0.00           C  
ATOM    230  HE1 HIE    17      19.202  19.273  -5.180  1.00  0.00           H  
ATOM    231  NE2 HIE    17      19.839  18.229  -6.940  1.00  0.00           N  
ATOM    232  HE2 HIE    17      20.605  18.809  -7.252  1.00  0.00           H  
ATOM    233  CD2 HIE    17      19.392  17.195  -7.653  1.00  0.00           C  
ATOM    234  HD2 HIE    17      19.730  16.698  -8.551  1.00  0.00           H  
ATOM    235  C   HIE    17      15.649  14.776  -9.114  1.00  0.00           C  
ATOM    236  O   HIE    17      16.063  13.661  -8.750  1.00  0.00           O  
ATOM    237  N   LYS    18      14.960  14.967 -10.208  1.00  0.00           N  
ATOM    238  H   LYS    18      14.526  15.864 -10.376  1.00  0.00           H  
ATOM    239  CA  LYS    18      14.519  13.845 -11.071  1.00  0.00           C  
ATOM    240  HA  LYS    18      13.746  13.295 -10.533  1.00  0.00           H  
ATOM    241  CB  LYS    18      14.024  14.499 -12.330  1.00  0.00           C  
ATOM    242  HB2 LYS    18      14.766  15.257 -12.579  1.00  0.00           H  
ATOM    243  HB3 LYS    18      13.856  13.842 -13.183  1.00  0.00           H  
ATOM    244  CG  LYS    18      12.627  15.036 -12.059  1.00  0.00           C  
ATOM    245  HG2 LYS    18      12.087  14.189 -11.636  1.00  0.00           H  
ATOM    246  HG3 LYS    18      12.681  15.859 -11.346  1.00  0.00           H  
ATOM    247  CD  LYS    18      11.993  15.391 -13.418  1.00  0.00           C  
ATOM    248  HD2 LYS    18      12.697  16.118 -13.822  1.00  0.00           H  
ATOM    249  HD3 LYS    18      12.067  14.457 -13.974  1.00  0.00           H  
ATOM    250  CE  LYS    18      10.562  15.789 -13.260  1.00  0.00           C  
ATOM    251  HE2 LYS    18       9.875  15.006 -12.939  1.00  0.00           H  
ATOM    252  HE3 LYS    18      10.462  16.472 -12.418  1.00  0.00           H  
ATOM    253  NZ  LYS    18      10.178  16.545 -14.494  1.00  0.00           N  
ATOM    254  HZ1 LYS    18       9.385  17.154 -14.351  1.00  0.00           H  
ATOM    255  HZ2 LYS    18      10.947  17.130 -14.786  1.00  0.00           H  
ATOM    256  HZ3 LYS    18       9.938  15.820 -15.155  1.00  0.00           H  
ATOM    257  C   LYS    18      15.628  12.845 -11.423  1.00  0.00           C  
ATOM    258  O   LYS    18      15.446  11.622 -11.363  1.00  0.00           O  
ATOM    259  N   GLY    19      16.781  13.404 -11.851  1.00  0.00           N  
ATOM    260  H   GLY    19      16.835  14.396 -12.035  1.00  0.00           H  
ATOM    261  CA  GLY    19      18.101  12.611 -12.109  1.00  0.00           C  
ATOM    262  HA2 GLY    19      18.111  12.078 -13.060  1.00  0.00           H  
ATOM    263  HA3 GLY    19      18.876  13.367 -12.238  1.00  0.00           H  
ATOM    264  C   GLY    19      18.321  11.646 -10.952  1.00  0.00           C  
ATOM    265  O   GLY    19      18.415  10.493 -11.314  1.00  0.00           O  
ATOM    266  N   LYS    20      18.252  11.980  -9.650  1.00  0.00           N  
ATOM    267  H   LYS    20      18.029  12.934  -9.404  1.00  0.00           H  
ATOM    268  CA  LYS    20      18.319  10.996  -8.608  1.00  0.00           C  
ATOM    269  HA  LYS    20      19.124  10.329  -8.916  1.00  0.00           H  
ATOM    270  CB  LYS    20      18.817  11.662  -7.327  1.00  0.00           C  
ATOM    271  HB2 LYS    20      17.950  12.186  -6.924  1.00  0.00           H  
ATOM    272  HB3 LYS    20      18.889  10.909  -6.542  1.00  0.00           H  
ATOM    273  CG  LYS    20      20.169  12.327  -7.328  1.00  0.00           C  
ATOM    274  HG2 LYS    20      20.948  11.573  -7.443  1.00  0.00           H  
ATOM    275  HG3 LYS    20      20.291  13.115  -8.071  1.00  0.00           H  
ATOM    276  CD  LYS    20      20.408  13.076  -5.984  1.00  0.00           C  
ATOM    277  HD2 LYS    20      19.581  13.770  -5.829  1.00  0.00           H  
ATOM    278  HD3 LYS    20      20.285  12.350  -5.180  1.00  0.00           H  
ATOM    279  CE  LYS    20      21.765  13.792  -5.933  1.00  0.00           C  
ATOM    280  HE2 LYS    20      22.425  12.995  -6.276  1.00  0.00           H  
ATOM    281  HE3 LYS    20      21.791  14.482  -6.777  1.00  0.00           H  
ATOM    282  NZ  LYS    20      21.993  14.474  -4.652  1.00  0.00           N  
ATOM    283  HZ1 LYS    20      21.810  13.825  -3.900  1.00  0.00           H  
ATOM    284  HZ2 LYS    20      22.923  14.861  -4.573  1.00  0.00           H  
ATOM    285  HZ3 LYS    20      21.316  15.205  -4.486  1.00  0.00           H  
ATOM    286  C   LYS    20      17.100  10.105  -8.217  1.00  0.00           C  
ATOM    287  O   LYS    20      17.253   8.958  -7.720  1.00  0.00           O  
ATOM    288  N   PHE    21      15.861  10.677  -8.451  1.00  0.00           N  
ATOM    289  H   PHE    21      15.965  11.558  -8.932  1.00  0.00           H  
ATOM    290  CA  PHE    21      14.645  10.196  -7.867  1.00  0.00           C  
ATOM    291  HA  PHE    21      14.868   9.194  -7.499  1.00  0.00           H  
ATOM    292  CB  PHE    21      14.345  11.143  -6.680  1.00  0.00           C  
ATOM    293  HB2 PHE    21      14.120  12.096  -7.160  1.00  0.00           H  
ATOM    294  HB3 PHE    21      13.424  10.832  -6.187  1.00  0.00           H  
ATOM    295  CG  PHE    21      15.419  11.402  -5.579  1.00  0.00           C  
ATOM    296  CD1 PHE    21      16.001  12.652  -5.384  1.00  0.00           C  
ATOM    297  HD1 PHE    21      15.778  13.464  -6.060  1.00  0.00           H  
ATOM    298  CE1 PHE    21      16.967  12.880  -4.497  1.00  0.00           C  
ATOM    299  HE1 PHE    21      17.444  13.847  -4.448  1.00  0.00           H  
ATOM    300  CZ  PHE    21      17.342  11.780  -3.596  1.00  0.00           C  
ATOM    301  HZ  PHE    21      18.099  11.903  -2.836  1.00  0.00           H  
ATOM    302  CE2 PHE    21      16.738  10.502  -3.753  1.00  0.00           C  
ATOM    303  HE2 PHE    21      16.881   9.704  -3.040  1.00  0.00           H  
ATOM    304  CD2 PHE    21      15.744  10.294  -4.762  1.00  0.00           C  
ATOM    305  HD2 PHE    21      15.240   9.347  -4.884  1.00  0.00           H  
ATOM    306  C   PHE    21      13.325  10.064  -8.703  1.00  0.00           C  
ATOM    307  O   PHE    21      12.247   9.797  -8.152  1.00  0.00           O  
ATOM    308  N   GLY    22      13.346  10.212  -9.993  1.00  0.00           N  
ATOM    309  H   GLY    22      14.252  10.303 -10.430  1.00  0.00           H  
ATOM    310  CA  GLY    22      12.178  10.154 -10.840  1.00  0.00           C  
ATOM    311  HA2 GLY    22      11.558  11.023 -10.619  1.00  0.00           H  
ATOM    312  HA3 GLY    22      12.598  10.264 -11.839  1.00  0.00           H  
ATOM    313  C   GLY    22      11.337   8.902 -10.841  1.00  0.00           C  
ATOM    314  O   GLY    22      11.832   7.812 -11.109  1.00  0.00           O  
ATOM    315  N   PRO    23      10.004   9.032 -10.416  1.00  0.00           N  
ATOM    316  CD  PRO    23       9.287  10.213  -9.884  1.00  0.00           C  
ATOM    317  HD2 PRO    23       8.996  10.691 -10.820  1.00  0.00           H  
ATOM    318  HD3 PRO    23       9.915  10.776  -9.194  1.00  0.00           H  
ATOM    319  CG  PRO    23       8.081   9.723  -9.156  1.00  0.00           C  
ATOM    320  HG2 PRO    23       7.161  10.183  -9.517  1.00  0.00           H  
ATOM    321  HG3 PRO    23       8.017   9.997  -8.103  1.00  0.00           H  
ATOM    322  CB  PRO    23       7.951   8.253  -9.479  1.00  0.00           C  
ATOM    323  HB2 PRO    23       6.984   7.960  -9.889  1.00  0.00           H  
ATOM    324  HB3 PRO    23       8.135   7.696  -8.561  1.00  0.00           H  
ATOM    325  CA  PRO    23       9.088   7.905 -10.451  1.00  0.00           C  
ATOM    326  HA  PRO    23       9.573   6.956 -10.222  1.00  0.00           H  
ATOM    327  C   PRO    23       8.496   7.806 -11.886  1.00  0.00           C  
ATOM    328  O   PRO    23       8.150   8.809 -12.461  1.00  0.00           O  
ATOM    329  N   HIE    24       8.388   6.654 -12.538  1.00  0.00           N  
ATOM    330  H   HIE    24       8.184   6.706 -13.526  1.00  0.00           H  
ATOM    331  CA  HIE    24       8.673   5.296 -12.107  1.00  0.00           C  
ATOM    332  HA  HIE    24       9.469   5.450 -11.379  1.00  0.00           H  
ATOM    333  CB  HIE    24       7.392   4.668 -11.643  1.00  0.00           C  
ATOM    334  HB2 HIE    24       6.865   5.455 -11.105  1.00  0.00           H  
ATOM    335  HB3 HIE    24       6.808   4.368 -12.514  1.00  0.00           H  
ATOM    336  CG  HIE    24       7.544   3.492 -10.665  1.00  0.00           C  
ATOM    337  ND1 HIE    24       7.462   2.135 -11.050  1.00  0.00           N  
ATOM    338  CE1 HIE    24       7.857   1.502  -9.910  1.00  0.00           C  
ATOM    339  HE1 HIE    24       7.818   0.441  -9.707  1.00  0.00           H  
ATOM    340  NE2 HIE    24       8.124   2.350  -8.970  1.00  0.00           N  
ATOM    341  HE2 HIE    24       8.442   2.002  -8.076  1.00  0.00           H  
ATOM    342  CD2 HIE    24       7.962   3.668  -9.411  1.00  0.00           C  
ATOM    343  HD2 HIE    24       8.073   4.590  -8.861  1.00  0.00           H  
ATOM    344  C   HIE    24       9.271   4.376 -13.203  1.00  0.00           C  
ATOM    345  O   HIE    24       8.822   4.353 -14.367  1.00  0.00           O  
ATOM    346  N   GLN    25      10.129   3.503 -12.730  1.00  0.00           N  
ATOM    347  H   GLN    25      10.385   3.597 -11.758  1.00  0.00           H  
ATOM    348  CA  GLN    25      10.915   2.462 -13.452  1.00  0.00           C  
ATOM    349  HA  GLN    25      11.500   2.878 -14.272  1.00  0.00           H  
ATOM    350  CB  GLN    25      11.938   1.841 -12.467  1.00  0.00           C  
ATOM    351  HB2 GLN    25      12.460   1.138 -13.116  1.00  0.00           H  
ATOM    352  HB3 GLN    25      12.716   2.570 -12.243  1.00  0.00           H  
ATOM    353  CG  GLN    25      11.362   1.132 -11.155  1.00  0.00           C  
ATOM    354  HG2 GLN    25      10.409   0.610 -11.240  1.00  0.00           H  
ATOM    355  HG3 GLN    25      12.141   0.458 -10.798  1.00  0.00           H  
ATOM    356  CD  GLN    25      11.239   2.072  -9.954  1.00  0.00           C  
ATOM    357  OE1 GLN    25      11.061   3.231 -10.100  1.00  0.00           O  
ATOM    358  NE2 GLN    25      11.242   1.552  -8.708  1.00  0.00           N  
ATOM    359 HE21 GLN    25      11.082   2.159  -7.916  1.00  0.00           H  
ATOM    360 HE22 GLN    25      11.455   0.572  -8.590  1.00  0.00           H  
ATOM    361  C   GLN    25      10.101   1.337 -14.097  1.00  0.00           C  
ATOM    362  O   GLN    25      10.426   0.725 -15.115  1.00  0.00           O  
ATOM    363  N   ARG    26       8.889   1.196 -13.573  1.00  0.00           N  
ATOM    364  H   ARG    26       8.775   1.649 -12.677  1.00  0.00           H  
ATOM    365  CA  ARG    26       7.779   0.372 -14.085  1.00  0.00           C  
ATOM    366  HA  ARG    26       7.910  -0.105 -15.056  1.00  0.00           H  
ATOM    367  CB  ARG    26       7.492  -0.753 -13.035  1.00  0.00           C  
ATOM    368  HB2 ARG    26       8.408  -1.126 -12.576  1.00  0.00           H  
ATOM    369  HB3 ARG    26       6.855  -0.304 -12.273  1.00  0.00           H  
ATOM    370  CG  ARG    26       6.677  -1.923 -13.550  1.00  0.00           C  
ATOM    371  HG2 ARG    26       6.286  -2.589 -12.781  1.00  0.00           H  
ATOM    372  HG3 ARG    26       5.858  -1.541 -14.160  1.00  0.00           H  
ATOM    373  CD  ARG    26       7.479  -2.851 -14.410  1.00  0.00           C  
ATOM    374  HD2 ARG    26       7.830  -2.208 -15.217  1.00  0.00           H  
ATOM    375  HD3 ARG    26       8.443  -3.163 -14.010  1.00  0.00           H  
ATOM    376  NE  ARG    26       6.877  -4.110 -14.788  1.00  0.00           N  
ATOM    377  HE  ARG    26       6.907  -4.751 -14.008  1.00  0.00           H  
ATOM    378  CZ  ARG    26       6.202  -4.454 -15.818  1.00  0.00           C  
ATOM    379  NH1 ARG    26       6.052  -3.670 -16.813  1.00  0.00           N  
ATOM    380 HH11 ARG    26       6.437  -2.747 -16.672  1.00  0.00           H  
ATOM    381 HH12 ARG    26       5.295  -3.817 -17.465  1.00  0.00           H  
ATOM    382  NH2 ARG    26       5.732  -5.693 -15.875  1.00  0.00           N  
ATOM    383 HH21 ARG    26       5.780  -6.208 -15.008  1.00  0.00           H  
ATOM    384 HH22 ARG    26       5.009  -5.993 -16.514  1.00  0.00           H  
ATOM    385  C   ARG    26       6.530   1.231 -14.341  1.00  0.00           C  
ATOM    386  O   ARG    26       5.480   0.906 -13.808  1.00  0.00           O  
ATOM    387  N   MET    27       6.575   2.377 -15.058  1.00  0.00           N  
ATOM    388  H   MET    27       7.463   2.683 -15.430  1.00  0.00           H  
ATOM    389  CA  MET    27       5.291   3.058 -15.499  1.00  0.00           C  
ATOM    390  HA  MET    27       4.759   3.362 -14.597  1.00  0.00           H  
ATOM    391  CB  MET    27       5.635   4.295 -16.226  1.00  0.00           C  
ATOM    392  HB2 MET    27       6.379   4.788 -15.601  1.00  0.00           H  
ATOM    393  HB3 MET    27       6.193   4.167 -17.153  1.00  0.00           H  
ATOM    394  CG  MET    27       4.456   5.248 -16.620  1.00  0.00           C  
ATOM    395  HG2 MET    27       3.624   5.204 -15.917  1.00  0.00           H  
ATOM    396  HG3 MET    27       4.965   6.211 -16.665  1.00  0.00           H  
ATOM    397  SD  MET    27       3.839   4.855 -18.273  1.00  0.00           S  
ATOM    398  CE  MET    27       2.549   6.108 -18.623  1.00  0.00           C  
ATOM    399  HE1 MET    27       1.655   6.023 -18.006  1.00  0.00           H  
ATOM    400  HE2 MET    27       2.979   7.076 -18.364  1.00  0.00           H  
ATOM    401  HE3 MET    27       2.282   5.934 -19.665  1.00  0.00           H  
ATOM    402  C   MET    27       4.444   2.069 -16.344  1.00  0.00           C  
ATOM    403  O   MET    27       4.838   1.368 -17.311  1.00  0.00           O  
ATOM    404  N   MET    28       3.152   2.069 -16.007  1.00  0.00           N  
ATOM    405  H   MET    28       2.875   2.637 -15.219  1.00  0.00           H  
ATOM    406  CA  MET    28       2.114   1.208 -16.490  1.00  0.00           C  
ATOM    407  HA  MET    28       2.470   0.977 -17.494  1.00  0.00           H  
ATOM    408  CB  MET    28       1.796  -0.109 -15.809  1.00  0.00           C  
ATOM    409  HB2 MET    28       1.420   0.031 -14.796  1.00  0.00           H  
ATOM    410  HB3 MET    28       1.002  -0.565 -16.401  1.00  0.00           H  
ATOM    411  CG  MET    28       2.945  -1.070 -15.730  1.00  0.00           C  
ATOM    412  HG2 MET    28       3.807  -0.727 -16.302  1.00  0.00           H  
ATOM    413  HG3 MET    28       3.271  -1.126 -14.692  1.00  0.00           H  
ATOM    414  SD  MET    28       2.378  -2.736 -16.183  1.00  0.00           S  
ATOM    415  CE  MET    28       2.458  -3.524 -14.508  1.00  0.00           C  
ATOM    416  HE1 MET    28       1.977  -4.500 -14.435  1.00  0.00           H  
ATOM    417  HE2 MET    28       3.496  -3.652 -14.204  1.00  0.00           H  
ATOM    418  HE3 MET    28       1.935  -2.847 -13.833  1.00  0.00           H  
ATOM    419  C   MET    28       0.894   2.199 -16.686  1.00  0.00           C  
ATOM    420  O   MET    28       0.503   2.875 -15.706  1.00  0.00           O  
ATOM    421  N   PHE    29       0.267   2.333 -17.880  1.00  0.00           N  
ATOM    422  H   PHE    29       0.651   1.830 -18.668  1.00  0.00           H  
ATOM    423  CA  PHE    29      -0.753   3.319 -18.208  1.00  0.00           C  
ATOM    424  HA  PHE    29      -0.369   4.324 -18.035  1.00  0.00           H  
ATOM    425  CB  PHE    29      -1.110   3.394 -19.701  1.00  0.00           C  
ATOM    426  HB2 PHE    29      -0.255   3.511 -20.366  1.00  0.00           H  
ATOM    427  HB3 PHE    29      -1.525   2.428 -19.989  1.00  0.00           H  
ATOM    428  CG  PHE    29      -2.206   4.520 -20.036  1.00  0.00           C  
ATOM    429  CD1 PHE    29      -1.870   5.916 -20.170  1.00  0.00           C  
ATOM    430  HD1 PHE    29      -0.852   6.261 -20.271  1.00  0.00           H  
ATOM    431  CE1 PHE    29      -2.865   6.831 -20.262  1.00  0.00           C  
ATOM    432  HE1 PHE    29      -2.612   7.878 -20.334  1.00  0.00           H  
ATOM    433  CZ  PHE    29      -4.215   6.407 -20.319  1.00  0.00           C  
ATOM    434  HZ  PHE    29      -4.980   7.161 -20.426  1.00  0.00           H  
ATOM    435  CE2 PHE    29      -4.525   5.032 -20.541  1.00  0.00           C  
ATOM    436  HE2 PHE    29      -5.513   4.681 -20.798  1.00  0.00           H  
ATOM    437  CD2 PHE    29      -3.553   4.095 -20.215  1.00  0.00           C  
ATOM    438  HD2 PHE    29      -3.781   3.045 -20.103  1.00  0.00           H  
ATOM    439  C   PHE    29      -2.013   3.107 -17.364  1.00  0.00           C  
ATOM    440  O   PHE    29      -2.616   2.014 -17.406  1.00  0.00           O  
ATOM    441  N   LYS    30      -2.562   4.186 -16.720  1.00  0.00           N  
ATOM    442  H   LYS    30      -2.037   5.046 -16.775  1.00  0.00           H  
ATOM    443  CA  LYS    30      -3.724   4.113 -15.843  1.00  0.00           C  
ATOM    444  HA  LYS    30      -4.439   3.483 -16.373  1.00  0.00           H  
ATOM    445  CB  LYS    30      -3.256   3.627 -14.433  1.00  0.00           C  
ATOM    446  HB2 LYS    30      -2.510   4.323 -14.051  1.00  0.00           H  
ATOM    447  HB3 LYS    30      -4.100   3.570 -13.745  1.00  0.00           H  
ATOM    448  CG  LYS    30      -2.579   2.192 -14.409  1.00  0.00           C  
ATOM    449  HG2 LYS    30      -3.363   1.533 -14.781  1.00  0.00           H  
ATOM    450  HG3 LYS    30      -1.666   2.168 -15.004  1.00  0.00           H  
ATOM    451  CD  LYS    30      -2.305   1.918 -12.905  1.00  0.00           C  
ATOM    452  HD2 LYS    30      -3.161   2.281 -12.335  1.00  0.00           H  
ATOM    453  HD3 LYS    30      -2.182   0.858 -12.683  1.00  0.00           H  
ATOM    454  CE  LYS    30      -1.054   2.627 -12.342  1.00  0.00           C  
ATOM    455  HE2 LYS    30      -1.205   3.699 -12.468  1.00  0.00           H  
ATOM    456  HE3 LYS    30      -0.923   2.443 -11.276  1.00  0.00           H  
ATOM    457  NZ  LYS    30       0.073   2.316 -13.111  1.00  0.00           N  
ATOM    458  HZ1 LYS    30      -0.060   2.623 -14.064  1.00  0.00           H  
ATOM    459  HZ2 LYS    30       0.792   2.902 -12.711  1.00  0.00           H  
ATOM    460  HZ3 LYS    30       0.239   1.320 -13.064  1.00  0.00           H  
ATOM    461  C   LYS    30      -4.328   5.575 -15.617  1.00  0.00           C  
ATOM    462  O   LYS    30      -3.614   6.584 -15.514  1.00  0.00           O  
ATOM    463  N   ASP    31      -5.652   5.686 -15.534  1.00  0.00           N  
ATOM    464  H   ASP    31      -6.296   4.932 -15.728  1.00  0.00           H  
ATOM    465  CA  ASP    31      -6.255   6.993 -15.230  1.00  0.00           C  
ATOM    466  HA  ASP    31      -5.586   7.817 -14.982  1.00  0.00           H  
ATOM    467  CB  ASP    31      -6.898   7.649 -16.389  1.00  0.00           C  
ATOM    468  HB2 ASP    31      -6.863   8.733 -16.278  1.00  0.00           H  
ATOM    469  HB3 ASP    31      -6.273   7.592 -17.280  1.00  0.00           H  
ATOM    470  CG  ASP    31      -8.321   7.241 -16.780  1.00  0.00           C  
ATOM    471  OD1 ASP    31      -8.717   6.129 -16.398  1.00  0.00           O  
ATOM    472  OD2 ASP    31      -8.974   7.982 -17.574  1.00  0.00           O  
ATOM    473  C   ASP    31      -7.178   6.929 -14.017  1.00  0.00           C  
ATOM    474  O   ASP    31      -7.642   7.973 -13.502  1.00  0.00           O  
ATOM    475  N   LEU    32      -7.457   5.769 -13.459  1.00  0.00           N  
ATOM    476  H   LEU    32      -7.324   4.980 -14.075  1.00  0.00           H  
ATOM    477  CA  LEU    32      -8.416   5.623 -12.358  1.00  0.00           C  
ATOM    478  HA  LEU    32      -9.222   6.331 -12.548  1.00  0.00           H  
ATOM    479  CB  LEU    32      -8.953   4.177 -12.296  1.00  0.00           C  
ATOM    480  HB2 LEU    32      -9.893   4.067 -11.756  1.00  0.00           H  
ATOM    481  HB3 LEU    32      -9.249   3.950 -13.321  1.00  0.00           H  
ATOM    482  CG  LEU    32      -7.986   3.057 -11.841  1.00  0.00           C  
ATOM    483  HG  LEU    32      -7.787   3.314 -10.801  1.00  0.00           H  
ATOM    484  CD1 LEU    32      -8.664   1.716 -11.818  1.00  0.00           C  
ATOM    485 HD11 LEU    32      -9.465   1.885 -11.099  1.00  0.00           H  
ATOM    486 HD12 LEU    32      -9.020   1.344 -12.778  1.00  0.00           H  
ATOM    487 HD13 LEU    32      -8.014   0.979 -11.345  1.00  0.00           H  
ATOM    488  CD2 LEU    32      -6.628   3.056 -12.539  1.00  0.00           C  
ATOM    489 HD21 LEU    32      -6.097   3.914 -12.127  1.00  0.00           H  
ATOM    490 HD22 LEU    32      -6.133   2.139 -12.220  1.00  0.00           H  
ATOM    491 HD23 LEU    32      -6.865   3.141 -13.600  1.00  0.00           H  
ATOM    492  C   LEU    32      -7.848   6.007 -10.933  1.00  0.00           C  
ATOM    493  O   LEU    32      -8.560   5.929  -9.890  1.00  0.00           O  
ATOM    494  N   ASN    33      -6.624   6.542 -10.802  1.00  0.00           N  
ATOM    495  H   ASN    33      -6.116   6.609 -11.673  1.00  0.00           H  
ATOM    496  CA  ASN    33      -6.112   7.286  -9.627  1.00  0.00           C  
ATOM    497  HA  ASN    33      -5.030   7.381  -9.710  1.00  0.00           H  
ATOM    498  CB  ASN    33      -6.786   8.697  -9.553  1.00  0.00           C  
ATOM    499  HB2 ASN    33      -7.847   8.586  -9.780  1.00  0.00           H  
ATOM    500  HB3 ASN    33      -6.478   9.066  -8.575  1.00  0.00           H  
ATOM    501  CG  ASN    33      -6.327   9.639 -10.579  1.00  0.00           C  
ATOM    502  OD1 ASN    33      -5.450   9.421 -11.439  1.00  0.00           O  
ATOM    503  ND2 ASN    33      -7.015  10.771 -10.604  1.00  0.00           N  
ATOM    504 HD21 ASN    33      -6.915  11.420 -11.372  1.00  0.00           H  
ATOM    505 HD22 ASN    33      -7.883  10.798 -10.090  1.00  0.00           H  
ATOM    506  C   ASN    33      -6.350   6.466  -8.331  1.00  0.00           C  
ATOM    507  O   ASN    33      -7.111   6.917  -7.462  1.00  0.00           O  
ATOM    508  N   LEU    34      -5.701   5.302  -8.221  1.00  0.00           N  
ATOM    509  H   LEU    34      -5.208   5.012  -9.054  1.00  0.00           H  
ATOM    510  CA  LEU    34      -5.821   4.281  -7.173  1.00  0.00           C  
ATOM    511  HA  LEU    34      -6.866   3.972  -7.126  1.00  0.00           H  
ATOM    512  CB  LEU    34      -4.823   3.137  -7.399  1.00  0.00           C  
ATOM    513  HB2 LEU    34      -3.818   3.558  -7.397  1.00  0.00           H  
ATOM    514  HB3 LEU    34      -4.814   2.423  -6.575  1.00  0.00           H  
ATOM    515  CG  LEU    34      -5.225   2.419  -8.690  1.00  0.00           C  
ATOM    516  HG  LEU    34      -5.153   3.087  -9.548  1.00  0.00           H  
ATOM    517  CD1 LEU    34      -4.238   1.281  -8.974  1.00  0.00           C  
ATOM    518 HD11 LEU    34      -4.362   0.532  -8.193  1.00  0.00           H  
ATOM    519 HD12 LEU    34      -4.387   0.796  -9.939  1.00  0.00           H  
ATOM    520 HD13 LEU    34      -3.249   1.728  -8.879  1.00  0.00           H  
ATOM    521  CD2 LEU    34      -6.581   1.691  -8.628  1.00  0.00           C  
ATOM    522 HD21 LEU    34      -7.441   2.355  -8.538  1.00  0.00           H  
ATOM    523 HD22 LEU    34      -6.739   1.155  -9.563  1.00  0.00           H  
ATOM    524 HD23 LEU    34      -6.624   1.031  -7.761  1.00  0.00           H  
ATOM    525  C   LEU    34      -5.483   4.898  -5.789  1.00  0.00           C  
ATOM    526  O   LEU    34      -4.667   5.821  -5.691  1.00  0.00           O  
ATOM    527  N   THR    35      -6.031   4.390  -4.691  1.00  0.00           N  
ATOM    528  H   THR    35      -6.618   3.571  -4.754  1.00  0.00           H  
ATOM    529  CA  THR    35      -5.836   5.026  -3.387  1.00  0.00           C  
ATOM    530  HA  THR    35      -5.695   6.101  -3.502  1.00  0.00           H  
ATOM    531  CB  THR    35      -7.093   4.931  -2.510  1.00  0.00           C  
ATOM    532  HB  THR    35      -7.872   5.243  -3.205  1.00  0.00           H  
ATOM    533  CG2 THR    35      -7.350   3.489  -2.031  1.00  0.00           C  
ATOM    534 HG21 THR    35      -7.181   2.701  -2.765  1.00  0.00           H  
ATOM    535 HG22 THR    35      -6.689   3.375  -1.173  1.00  0.00           H  
ATOM    536 HG23 THR    35      -8.381   3.332  -1.715  1.00  0.00           H  
ATOM    537  OG1 THR    35      -6.914   5.670  -1.309  1.00  0.00           O  
ATOM    538  HG1 THR    35      -6.603   6.539  -1.571  1.00  0.00           H  
ATOM    539  C   THR    35      -4.606   4.430  -2.704  1.00  0.00           C  
ATOM    540  O   THR    35      -4.062   3.390  -3.110  1.00  0.00           O  
ATOM    541  N   ASP    36      -4.122   5.012  -1.592  1.00  0.00           N  
ATOM    542  H   ASP    36      -4.712   5.755  -1.245  1.00  0.00           H  
ATOM    543  CA  ASP    36      -2.732   4.806  -1.131  1.00  0.00           C  
ATOM    544  HA  ASP    36      -2.126   5.141  -1.973  1.00  0.00           H  
ATOM    545  CB  ASP    36      -2.415   5.680   0.064  1.00  0.00           C  
ATOM    546  HB2 ASP    36      -3.118   5.494   0.876  1.00  0.00           H  
ATOM    547  HB3 ASP    36      -1.426   5.350   0.383  1.00  0.00           H  
ATOM    548  CG  ASP    36      -2.418   7.145  -0.204  1.00  0.00           C  
ATOM    549  OD1 ASP    36      -1.405   7.737  -0.667  1.00  0.00           O  
ATOM    550  OD2 ASP    36      -3.475   7.812  -0.069  1.00  0.00           O  
ATOM    551  C   ASP    36      -2.325   3.395  -0.837  1.00  0.00           C  
ATOM    552  O   ASP    36      -1.162   2.991  -1.173  1.00  0.00           O  
ATOM    553  N   ALA    37      -3.171   2.592  -0.236  1.00  0.00           N  
ATOM    554  H   ALA    37      -3.954   3.086   0.168  1.00  0.00           H  
ATOM    555  CA  ALA    37      -2.938   1.166   0.064  1.00  0.00           C  
ATOM    556  HA  ALA    37      -1.932   1.048   0.467  1.00  0.00           H  
ATOM    557  CB  ALA    37      -3.931   0.769   1.152  1.00  0.00           C  
ATOM    558  HB1 ALA    37      -4.006   1.585   1.871  1.00  0.00           H  
ATOM    559  HB2 ALA    37      -4.903   0.651   0.673  1.00  0.00           H  
ATOM    560  HB3 ALA    37      -3.717  -0.203   1.597  1.00  0.00           H  
ATOM    561  C   ALA    37      -3.008   0.320  -1.244  1.00  0.00           C  
ATOM    562  O   ALA    37      -2.254  -0.609  -1.361  1.00  0.00           O  
ATOM    563  N   GLN    38      -3.953   0.638  -2.146  1.00  0.00           N  
ATOM    564  H   GLN    38      -4.569   1.426  -2.012  1.00  0.00           H  
ATOM    565  CA  GLN    38      -3.922   0.031  -3.476  1.00  0.00           C  
ATOM    566  HA  GLN    38      -4.177  -1.028  -3.422  1.00  0.00           H  
ATOM    567  CB  GLN    38      -5.073   0.551  -4.322  1.00  0.00           C  
ATOM    568  HB2 GLN    38      -5.064   1.640  -4.297  1.00  0.00           H  
ATOM    569  HB3 GLN    38      -5.084   0.146  -5.333  1.00  0.00           H  
ATOM    570  CG  GLN    38      -6.475   0.057  -3.841  1.00  0.00           C  
ATOM    571  HG2 GLN    38      -6.396  -0.994  -3.563  1.00  0.00           H  
ATOM    572  HG3 GLN    38      -6.684   0.631  -2.938  1.00  0.00           H  
ATOM    573  CD  GLN    38      -7.573   0.236  -4.931  1.00  0.00           C  
ATOM    574  OE1 GLN    38      -7.836   1.263  -5.524  1.00  0.00           O  
ATOM    575  NE2 GLN    38      -8.321  -0.843  -5.291  1.00  0.00           N  
ATOM    576 HE21 GLN    38      -8.952  -0.702  -6.066  1.00  0.00           H  
ATOM    577 HE22 GLN    38      -8.168  -1.723  -4.819  1.00  0.00           H  
ATOM    578  C   GLN    38      -2.550   0.220  -4.205  1.00  0.00           C  
ATOM    579  O   GLN    38      -1.904  -0.655  -4.710  1.00  0.00           O  
ATOM    580  N   LYS    39      -2.039   1.487  -4.121  1.00  0.00           N  
ATOM    581  H   LYS    39      -2.663   2.267  -3.973  1.00  0.00           H  
ATOM    582  CA  LYS    39      -0.802   1.871  -4.775  1.00  0.00           C  
ATOM    583  HA  LYS    39      -0.829   1.472  -5.789  1.00  0.00           H  
ATOM    584  CB  LYS    39      -0.576   3.430  -4.708  1.00  0.00           C  
ATOM    585  HB2 LYS    39      -0.648   3.848  -3.705  1.00  0.00           H  
ATOM    586  HB3 LYS    39       0.400   3.759  -5.063  1.00  0.00           H  
ATOM    587  CG  LYS    39      -1.664   4.114  -5.565  1.00  0.00           C  
ATOM    588  HG2 LYS    39      -1.812   3.589  -6.508  1.00  0.00           H  
ATOM    589  HG3 LYS    39      -2.637   3.997  -5.087  1.00  0.00           H  
ATOM    590  CD  LYS    39      -1.283   5.571  -5.842  1.00  0.00           C  
ATOM    591  HD2 LYS    39      -0.313   5.703  -6.320  1.00  0.00           H  
ATOM    592  HD3 LYS    39      -2.024   5.872  -6.583  1.00  0.00           H  
ATOM    593  CE  LYS    39      -1.541   6.493  -4.667  1.00  0.00           C  
ATOM    594  HE2 LYS    39      -2.580   6.669  -4.388  1.00  0.00           H  
ATOM    595  HE3 LYS    39      -1.055   5.969  -3.844  1.00  0.00           H  
ATOM    596  NZ  LYS    39      -0.911   7.847  -4.754  1.00  0.00           N  
ATOM    597  HZ1 LYS    39       0.066   7.878  -5.005  1.00  0.00           H  
ATOM    598  HZ2 LYS    39      -1.478   8.450  -5.332  1.00  0.00           H  
ATOM    599  HZ3 LYS    39      -0.944   8.278  -3.841  1.00  0.00           H  
ATOM    600  C   LYS    39       0.370   1.210  -4.140  1.00  0.00           C  
ATOM    601  O   LYS    39       1.255   0.747  -4.896  1.00  0.00           O  
ATOM    602  N   GLN    40       0.407   0.978  -2.823  1.00  0.00           N  
ATOM    603  H   GLN    40      -0.281   1.392  -2.209  1.00  0.00           H  
ATOM    604  CA  GLN    40       1.434   0.147  -2.162  1.00  0.00           C  
ATOM    605  HA  GLN    40       2.377   0.573  -2.505  1.00  0.00           H  
ATOM    606  CB  GLN    40       1.268   0.262  -0.618  1.00  0.00           C  
ATOM    607  HB2 GLN    40       1.449   1.282  -0.279  1.00  0.00           H  
ATOM    608  HB3 GLN    40       0.284   0.003  -0.228  1.00  0.00           H  
ATOM    609  CG  GLN    40       2.112  -0.832   0.148  1.00  0.00           C  
ATOM    610  HG2 GLN    40       1.881  -0.750   1.211  1.00  0.00           H  
ATOM    611  HG3 GLN    40       1.693  -1.780  -0.188  1.00  0.00           H  
ATOM    612  CD  GLN    40       3.593  -0.634   0.019  1.00  0.00           C  
ATOM    613  OE1 GLN    40       4.065   0.512   0.112  1.00  0.00           O  
ATOM    614  NE2 GLN    40       4.395  -1.729  -0.083  1.00  0.00           N  
ATOM    615 HE21 GLN    40       5.402  -1.704  -0.002  1.00  0.00           H  
ATOM    616 HE22 GLN    40       3.911  -2.616  -0.068  1.00  0.00           H  
ATOM    617  C   GLN    40       1.246  -1.263  -2.610  1.00  0.00           C  
ATOM    618  O   GLN    40       2.160  -1.849  -3.143  1.00  0.00           O  
ATOM    619  N   GLN    41       0.003  -1.846  -2.508  1.00  0.00           N  
ATOM    620  H   GLN    41      -0.795  -1.343  -2.146  1.00  0.00           H  
ATOM    621  CA  GLN    41      -0.212  -3.203  -2.931  1.00  0.00           C  
ATOM    622  HA  GLN    41       0.496  -3.846  -2.408  1.00  0.00           H  
ATOM    623  CB  GLN    41      -1.599  -3.672  -2.472  1.00  0.00           C  
ATOM    624  HB2 GLN    41      -2.375  -3.023  -2.879  1.00  0.00           H  
ATOM    625  HB3 GLN    41      -1.731  -4.730  -2.700  1.00  0.00           H  
ATOM    626  CG  GLN    41      -1.681  -3.589  -0.944  1.00  0.00           C  
ATOM    627  HG2 GLN    41      -1.217  -4.530  -0.647  1.00  0.00           H  
ATOM    628  HG3 GLN    41      -1.127  -2.735  -0.555  1.00  0.00           H  
ATOM    629  CD  GLN    41      -3.190  -3.570  -0.399  1.00  0.00           C  
ATOM    630  OE1 GLN    41      -3.982  -4.363  -0.820  1.00  0.00           O  
ATOM    631  NE2 GLN    41      -3.577  -2.571   0.376  1.00  0.00           N  
ATOM    632 HE21 GLN    41      -4.502  -2.570   0.782  1.00  0.00           H  
ATOM    633 HE22 GLN    41      -2.881  -1.897   0.662  1.00  0.00           H  
ATOM    634  C   GLN    41       0.197  -3.554  -4.420  1.00  0.00           C  
ATOM    635  O   GLN    41       0.877  -4.593  -4.644  1.00  0.00           O  
ATOM    636  N   ILE    42      -0.080  -2.642  -5.349  1.00  0.00           N  
ATOM    637  H   ILE    42      -0.664  -1.844  -5.148  1.00  0.00           H  
ATOM    638  CA  ILE    42       0.313  -2.930  -6.788  1.00  0.00           C  
ATOM    639  HA  ILE    42       0.191  -4.008  -6.894  1.00  0.00           H  
ATOM    640  CB  ILE    42      -0.605  -2.245  -7.878  1.00  0.00           C  
ATOM    641  HB  ILE    42      -0.295  -2.550  -8.878  1.00  0.00           H  
ATOM    642  CG2 ILE    42      -2.111  -2.618  -7.597  1.00  0.00           C  
ATOM    643 HG21 ILE    42      -2.833  -1.977  -8.105  1.00  0.00           H  
ATOM    644 HG22 ILE    42      -2.259  -3.679  -7.798  1.00  0.00           H  
ATOM    645 HG23 ILE    42      -2.343  -2.531  -6.536  1.00  0.00           H  
ATOM    646  CG1 ILE    42      -0.396  -0.713  -7.756  1.00  0.00           C  
ATOM    647 HG12 ILE    42      -1.082  -0.233  -7.058  1.00  0.00           H  
ATOM    648 HG13 ILE    42       0.623  -0.462  -7.461  1.00  0.00           H  
ATOM    649  CD1 ILE    42      -0.573  -0.050  -9.195  1.00  0.00           C  
ATOM    650 HD11 ILE    42      -0.192   0.955  -9.015  1.00  0.00           H  
ATOM    651 HD12 ILE    42       0.017  -0.636  -9.900  1.00  0.00           H  
ATOM    652 HD13 ILE    42      -1.638   0.073  -9.393  1.00  0.00           H  
ATOM    653  C   ILE    42       1.839  -2.663  -6.998  1.00  0.00           C  
ATOM    654  O   ILE    42       2.521  -3.319  -7.753  1.00  0.00           O  
ATOM    655  N   ARG    43       2.388  -1.727  -6.201  1.00  0.00           N  
ATOM    656  H   ARG    43       1.796  -1.375  -5.462  1.00  0.00           H  
ATOM    657  CA  ARG    43       3.819  -1.498  -6.240  1.00  0.00           C  
ATOM    658  HA  ARG    43       4.134  -1.418  -7.281  1.00  0.00           H  
ATOM    659  CB  ARG    43       4.107  -0.203  -5.445  1.00  0.00           C  
ATOM    660  HB2 ARG    43       3.528   0.577  -5.940  1.00  0.00           H  
ATOM    661  HB3 ARG    43       3.862  -0.322  -4.390  1.00  0.00           H  
ATOM    662  CG  ARG    43       5.672   0.176  -5.425  1.00  0.00           C  
ATOM    663  HG2 ARG    43       6.172  -0.501  -4.733  1.00  0.00           H  
ATOM    664  HG3 ARG    43       6.029   0.226  -6.453  1.00  0.00           H  
ATOM    665  CD  ARG    43       5.890   1.679  -5.025  1.00  0.00           C  
ATOM    666  HD2 ARG    43       5.138   1.961  -4.288  1.00  0.00           H  
ATOM    667  HD3 ARG    43       6.864   1.748  -4.541  1.00  0.00           H  
ATOM    668  NE  ARG    43       5.770   2.649  -6.128  1.00  0.00           N  
ATOM    669  HE  ARG    43       5.406   2.287  -6.998  1.00  0.00           H  
ATOM    670  CZ  ARG    43       5.983   3.922  -6.094  1.00  0.00           C  
ATOM    671  NH1 ARG    43       5.666   4.636  -7.135  1.00  0.00           N  
ATOM    672 HH11 ARG    43       5.262   4.160  -7.929  1.00  0.00           H  
ATOM    673 HH12 ARG    43       5.792   5.636  -7.199  1.00  0.00           H  
ATOM    674  NH2 ARG    43       6.612   4.433  -5.094  1.00  0.00           N  
ATOM    675 HH21 ARG    43       6.808   3.823  -4.313  1.00  0.00           H  
ATOM    676 HH22 ARG    43       6.780   5.429  -5.089  1.00  0.00           H  
ATOM    677  C   ARG    43       4.609  -2.743  -5.768  1.00  0.00           C  
ATOM    678  O   ARG    43       5.593  -3.017  -6.466  1.00  0.00           O  
ATOM    679  N   GLU    44       4.133  -3.394  -4.652  1.00  0.00           N  
ATOM    680  H   GLU    44       3.336  -3.061  -4.128  1.00  0.00           H  
ATOM    681  CA  GLU    44       4.864  -4.557  -4.170  1.00  0.00           C  
ATOM    682  HA  GLU    44       5.918  -4.282  -4.213  1.00  0.00           H  
ATOM    683  CB  GLU    44       4.442  -4.664  -2.759  1.00  0.00           C  
ATOM    684  HB2 GLU    44       4.650  -3.749  -2.204  1.00  0.00           H  
ATOM    685  HB3 GLU    44       3.373  -4.828  -2.626  1.00  0.00           H  
ATOM    686  CG  GLU    44       5.248  -5.721  -2.002  1.00  0.00           C  
ATOM    687  HG2 GLU    44       4.862  -5.701  -0.983  1.00  0.00           H  
ATOM    688  HG3 GLU    44       5.084  -6.618  -2.598  1.00  0.00           H  
ATOM    689  CD  GLU    44       6.805  -5.510  -1.969  1.00  0.00           C  
ATOM    690  OE1 GLU    44       7.538  -6.496  -2.208  1.00  0.00           O  
ATOM    691  OE2 GLU    44       7.175  -4.402  -1.473  1.00  0.00           O  
ATOM    692  C   GLU    44       4.679  -5.820  -5.068  1.00  0.00           C  
ATOM    693  O   GLU    44       5.539  -6.689  -5.207  1.00  0.00           O  
ATOM    694  N   ILE    45       3.570  -5.898  -5.793  1.00  0.00           N  
ATOM    695  H   ILE    45       2.917  -5.130  -5.732  1.00  0.00           H  
ATOM    696  CA  ILE    45       3.301  -6.932  -6.768  1.00  0.00           C  
ATOM    697  HA  ILE    45       3.487  -7.864  -6.236  1.00  0.00           H  
ATOM    698  CB  ILE    45       1.795  -6.820  -7.216  1.00  0.00           C  
ATOM    699  HB  ILE    45       1.500  -5.772  -7.268  1.00  0.00           H  
ATOM    700  CG2 ILE    45       1.415  -7.564  -8.438  1.00  0.00           C  
ATOM    701 HG21 ILE    45       1.987  -7.244  -9.309  1.00  0.00           H  
ATOM    702 HG22 ILE    45       1.425  -8.651  -8.360  1.00  0.00           H  
ATOM    703 HG23 ILE    45       0.420  -7.227  -8.728  1.00  0.00           H  
ATOM    704  CG1 ILE    45       0.867  -7.363  -6.072  1.00  0.00           C  
ATOM    705 HG12 ILE    45       1.052  -8.436  -6.026  1.00  0.00           H  
ATOM    706 HG13 ILE    45       1.120  -6.979  -5.084  1.00  0.00           H  
ATOM    707  CD1 ILE    45      -0.614  -7.128  -6.243  1.00  0.00           C  
ATOM    708 HD11 ILE    45      -1.126  -7.343  -5.304  1.00  0.00           H  
ATOM    709 HD12 ILE    45      -0.925  -6.091  -6.370  1.00  0.00           H  
ATOM    710 HD13 ILE    45      -1.009  -7.843  -6.964  1.00  0.00           H  
ATOM    711  C   ILE    45       4.148  -6.771  -8.040  1.00  0.00           C  
ATOM    712  O   ILE    45       4.747  -7.728  -8.564  1.00  0.00           O  
ATOM    713  N   MET    46       4.326  -5.499  -8.396  1.00  0.00           N  
ATOM    714  H   MET    46       3.849  -4.867  -7.770  1.00  0.00           H  
ATOM    715  CA  MET    46       5.281  -5.047  -9.369  1.00  0.00           C  
ATOM    716  HA  MET    46       5.243  -5.657 -10.272  1.00  0.00           H  
ATOM    717  CB  MET    46       4.974  -3.685  -9.863  1.00  0.00           C  
ATOM    718  HB2 MET    46       4.678  -3.033  -9.041  1.00  0.00           H  
ATOM    719  HB3 MET    46       5.850  -3.303 -10.388  1.00  0.00           H  
ATOM    720  CG  MET    46       3.831  -3.604 -10.863  1.00  0.00           C  
ATOM    721  HG2 MET    46       4.013  -4.341 -11.645  1.00  0.00           H  
ATOM    722  HG3 MET    46       2.910  -3.757 -10.302  1.00  0.00           H  
ATOM    723  SD  MET    46       3.580  -1.934 -11.605  1.00  0.00           S  
ATOM    724  CE  MET    46       3.025  -1.086 -10.166  1.00  0.00           C  
ATOM    725  HE1 MET    46       2.158  -1.657  -9.834  1.00  0.00           H  
ATOM    726  HE2 MET    46       3.790  -1.036  -9.392  1.00  0.00           H  
ATOM    727  HE3 MET    46       2.731  -0.090 -10.498  1.00  0.00           H  
ATOM    728  C   MET    46       6.733  -5.269  -8.974  1.00  0.00           C  
ATOM    729  O   MET    46       7.635  -5.759  -9.743  1.00  0.00           O  
ATOM    730  N   LYS    47       7.017  -5.047  -7.684  1.00  0.00           N  
ATOM    731  H   LYS    47       6.282  -4.713  -7.077  1.00  0.00           H  
ATOM    732  CA  LYS    47       8.314  -5.464  -7.148  1.00  0.00           C  
ATOM    733  HA  LYS    47       9.107  -5.044  -7.767  1.00  0.00           H  
ATOM    734  CB  LYS    47       8.513  -4.955  -5.677  1.00  0.00           C  
ATOM    735  HB2 LYS    47       7.540  -4.908  -5.187  1.00  0.00           H  
ATOM    736  HB3 LYS    47       9.058  -5.771  -5.202  1.00  0.00           H  
ATOM    737  CG  LYS    47       9.297  -3.688  -5.545  1.00  0.00           C  
ATOM    738  HG2 LYS    47       8.932  -2.932  -6.240  1.00  0.00           H  
ATOM    739  HG3 LYS    47       9.151  -3.175  -4.595  1.00  0.00           H  
ATOM    740  CD  LYS    47      10.861  -3.744  -5.709  1.00  0.00           C  
ATOM    741  HD2 LYS    47      11.161  -4.399  -6.526  1.00  0.00           H  
ATOM    742  HD3 LYS    47      11.169  -2.718  -5.909  1.00  0.00           H  
ATOM    743  CE  LYS    47      11.574  -4.153  -4.442  1.00  0.00           C  
ATOM    744  HE2 LYS    47      11.427  -3.447  -3.624  1.00  0.00           H  
ATOM    745  HE3 LYS    47      11.230  -5.144  -4.146  1.00  0.00           H  
ATOM    746  NZ  LYS    47      12.993  -4.466  -4.719  1.00  0.00           N  
ATOM    747  HZ1 LYS    47      13.598  -3.697  -4.970  1.00  0.00           H  
ATOM    748  HZ2 LYS    47      13.416  -4.742  -3.844  1.00  0.00           H  
ATOM    749  HZ3 LYS    47      13.053  -5.262  -5.337  1.00  0.00           H  
ATOM    750  C   LYS    47       8.491  -6.979  -7.272  1.00  0.00           C  
ATOM    751  O   LYS    47       9.607  -7.556  -7.500  1.00  0.00           O  
ATOM    752  N   GLY    48       7.452  -7.710  -7.015  1.00  0.00           N  
ATOM    753  H   GLY    48       6.569  -7.257  -6.824  1.00  0.00           H  
ATOM    754  CA  GLY    48       7.397  -9.179  -6.904  1.00  0.00           C  
ATOM    755  HA2 GLY    48       8.074  -9.634  -6.181  1.00  0.00           H  
ATOM    756  HA3 GLY    48       6.361  -9.445  -6.698  1.00  0.00           H  
ATOM    757  C   GLY    48       7.850  -9.785  -8.302  1.00  0.00           C  
ATOM    758  O   GLY    48       8.533 -10.754  -8.382  1.00  0.00           O  
ATOM    759  N   GLN    49       7.480  -9.117  -9.426  1.00  0.00           N  
ATOM    760  H   GLN    49       6.964  -8.249  -9.395  1.00  0.00           H  
ATOM    761  CA  GLN    49       7.827  -9.655 -10.745  1.00  0.00           C  
ATOM    762  HA  GLN    49       7.521 -10.701 -10.763  1.00  0.00           H  
ATOM    763  CB  GLN    49       6.924  -8.894 -11.748  1.00  0.00           C  
ATOM    764  HB2 GLN    49       5.869  -8.946 -11.480  1.00  0.00           H  
ATOM    765  HB3 GLN    49       7.083  -7.816 -11.788  1.00  0.00           H  
ATOM    766  CG  GLN    49       7.061  -9.510 -13.155  1.00  0.00           C  
ATOM    767  HG2 GLN    49       8.076  -9.787 -13.438  1.00  0.00           H  
ATOM    768  HG3 GLN    49       6.480 -10.423 -13.292  1.00  0.00           H  
ATOM    769  CD  GLN    49       6.542  -8.526 -14.185  1.00  0.00           C  
ATOM    770  OE1 GLN    49       5.502  -7.845 -13.998  1.00  0.00           O  
ATOM    771  NE2 GLN    49       7.232  -8.399 -15.305  1.00  0.00           N  
ATOM    772 HE21 GLN    49       6.700  -7.959 -16.042  1.00  0.00           H  
ATOM    773 HE22 GLN    49       7.991  -9.024 -15.537  1.00  0.00           H  
ATOM    774  C   GLN    49       9.316  -9.510 -10.996  1.00  0.00           C  
ATOM    775  O   GLN    49       9.852 -10.448 -11.583  1.00  0.00           O  
ATOM    776  N   ARG    50      10.079  -8.531 -10.437  1.00  0.00           N  
ATOM    777  H   ARG    50       9.672  -7.772  -9.909  1.00  0.00           H  
ATOM    778  CA  ARG    50      11.563  -8.549 -10.613  1.00  0.00           C  
ATOM    779  HA  ARG    50      11.783  -8.740 -11.664  1.00  0.00           H  
ATOM    780  CB  ARG    50      12.151  -7.106 -10.286  1.00  0.00           C  
ATOM    781  HB2 ARG    50      11.773  -6.449 -11.070  1.00  0.00           H  
ATOM    782  HB3 ARG    50      11.850  -6.656  -9.340  1.00  0.00           H  
ATOM    783  CG  ARG    50      13.667  -7.043 -10.298  1.00  0.00           C  
ATOM    784  HG2 ARG    50      14.144  -7.646  -9.525  1.00  0.00           H  
ATOM    785  HG3 ARG    50      14.057  -7.547 -11.181  1.00  0.00           H  
ATOM    786  CD  ARG    50      14.248  -5.623 -10.496  1.00  0.00           C  
ATOM    787  HD2 ARG    50      13.954  -5.236 -11.471  1.00  0.00           H  
ATOM    788  HD3 ARG    50      13.922  -4.862  -9.787  1.00  0.00           H  
ATOM    789  NE  ARG    50      15.764  -5.559 -10.261  1.00  0.00           N  
ATOM    790  HE  ARG    50      16.160  -6.423  -9.919  1.00  0.00           H  
ATOM    791  CZ  ARG    50      16.602  -4.578 -10.620  1.00  0.00           C  
ATOM    792  NH1 ARG    50      16.122  -3.578 -11.380  1.00  0.00           N  
ATOM    793 HH11 ARG    50      15.144  -3.538 -11.631  1.00  0.00           H  
ATOM    794 HH12 ARG    50      16.678  -2.744 -11.505  1.00  0.00           H  
ATOM    795  NH2 ARG    50      17.772  -4.400 -10.168  1.00  0.00           N  
ATOM    796 HH21 ARG    50      18.263  -4.992  -9.514  1.00  0.00           H  
ATOM    797 HH22 ARG    50      18.170  -3.525 -10.477  1.00  0.00           H  
ATOM    798  C   ARG    50      12.248  -9.646  -9.842  1.00  0.00           C  
ATOM    799  O   ARG    50      13.113 -10.366 -10.472  1.00  0.00           O  
ATOM    800  N   ASP    51      11.833  -9.899  -8.592  1.00  0.00           N  
ATOM    801  H   ASP    51      11.152  -9.308  -8.136  1.00  0.00           H  
ATOM    802  CA  ASP    51      12.218 -11.205  -7.876  1.00  0.00           C  
ATOM    803  HA  ASP    51      13.304 -11.261  -7.804  1.00  0.00           H  
ATOM    804  CB  ASP    51      11.617 -11.215  -6.476  1.00  0.00           C  
ATOM    805  HB2 ASP    51      10.532 -11.196  -6.580  1.00  0.00           H  
ATOM    806  HB3 ASP    51      11.925 -12.174  -6.059  1.00  0.00           H  
ATOM    807  CG  ASP    51      12.129 -10.087  -5.533  1.00  0.00           C  
ATOM    808  OD1 ASP    51      11.524  -9.965  -4.479  1.00  0.00           O  
ATOM    809  OD2 ASP    51      13.080  -9.392  -5.915  1.00  0.00           O  
ATOM    810  C   ASP    51      11.862 -12.470  -8.700  1.00  0.00           C  
ATOM    811  O   ASP    51      12.645 -13.455  -8.709  1.00  0.00           O  
ATOM    812  N   GLN    52      10.758 -12.470  -9.429  1.00  0.00           N  
ATOM    813  H   GLN    52      10.169 -11.653  -9.367  1.00  0.00           H  
ATOM    814  CA  GLN    52      10.244 -13.692 -10.109  1.00  0.00           C  
ATOM    815  HA  GLN    52      10.514 -14.514  -9.446  1.00  0.00           H  
ATOM    816  CB  GLN    52       8.672 -13.489 -10.307  1.00  0.00           C  
ATOM    817  HB2 GLN    52       8.135 -13.357  -9.367  1.00  0.00           H  
ATOM    818  HB3 GLN    52       8.698 -12.669 -11.025  1.00  0.00           H  
ATOM    819  CG  GLN    52       7.950 -14.636 -11.069  1.00  0.00           C  
ATOM    820  HG2 GLN    52       8.430 -14.891 -12.014  1.00  0.00           H  
ATOM    821  HG3 GLN    52       8.058 -15.540 -10.471  1.00  0.00           H  
ATOM    822  CD  GLN    52       6.470 -14.432 -11.380  1.00  0.00           C  
ATOM    823  OE1 GLN    52       5.986 -13.306 -11.452  1.00  0.00           O  
ATOM    824  NE2 GLN    52       5.700 -15.499 -11.635  1.00  0.00           N  
ATOM    825 HE21 GLN    52       4.701 -15.351 -11.608  1.00  0.00           H  
ATOM    826 HE22 GLN    52       6.013 -16.447 -11.486  1.00  0.00           H  
ATOM    827  C   GLN    52      10.972 -13.962 -11.458  1.00  0.00           C  
ATOM    828  O   GLN    52      11.354 -15.117 -11.772  1.00  0.00           O  
ATOM    829  N   MET    53      11.111 -12.894 -12.240  1.00  0.00           N  
ATOM    830  H   MET    53      10.929 -11.948 -11.937  1.00  0.00           H  
ATOM    831  CA  MET    53      11.812 -13.013 -13.514  1.00  0.00           C  
ATOM    832  HA  MET    53      11.270 -13.756 -14.099  1.00  0.00           H  
ATOM    833  CB  MET    53      11.753 -11.736 -14.350  1.00  0.00           C  
ATOM    834  HB2 MET    53      12.201 -10.962 -13.727  1.00  0.00           H  
ATOM    835  HB3 MET    53      12.391 -11.828 -15.229  1.00  0.00           H  
ATOM    836  CG  MET    53      10.384 -11.381 -14.771  1.00  0.00           C  
ATOM    837  HG2 MET    53      10.034 -12.069 -15.540  1.00  0.00           H  
ATOM    838  HG3 MET    53       9.651 -11.471 -13.969  1.00  0.00           H  
ATOM    839  SD  MET    53      10.418  -9.846 -15.604  1.00  0.00           S  
ATOM    840  CE  MET    53      10.894  -8.641 -14.355  1.00  0.00           C  
ATOM    841  HE1 MET    53      10.729  -7.652 -14.782  1.00  0.00           H  
ATOM    842  HE2 MET    53      10.224  -8.708 -13.498  1.00  0.00           H  
ATOM    843  HE3 MET    53      11.947  -8.879 -14.200  1.00  0.00           H  
ATOM    844  C   MET    53      13.309 -13.497 -13.341  1.00  0.00           C  
ATOM    845  O   MET    53      14.146 -12.956 -12.595  1.00  0.00           O  
ATOM    846  N   LYS    54      13.613 -14.564 -14.047  1.00  0.00           N  
ATOM    847  H   LYS    54      12.873 -14.866 -14.665  1.00  0.00           H  
ATOM    848  CA  LYS    54      14.941 -15.260 -14.253  1.00  0.00           C  
ATOM    849  HA  LYS    54      15.554 -15.013 -13.386  1.00  0.00           H  
ATOM    850  CB  LYS    54      14.789 -16.825 -14.256  1.00  0.00           C  
ATOM    851  HB2 LYS    54      14.488 -17.241 -13.295  1.00  0.00           H  
ATOM    852  HB3 LYS    54      14.012 -17.000 -15.000  1.00  0.00           H  
ATOM    853  CG  LYS    54      16.130 -17.554 -14.681  1.00  0.00           C  
ATOM    854  HG2 LYS    54      16.222 -17.427 -15.760  1.00  0.00           H  
ATOM    855  HG3 LYS    54      16.918 -16.966 -14.211  1.00  0.00           H  
ATOM    856  CD  LYS    54      16.106 -19.087 -14.355  1.00  0.00           C  
ATOM    857  HD2 LYS    54      15.872 -19.183 -13.295  1.00  0.00           H  
ATOM    858  HD3 LYS    54      15.297 -19.539 -14.929  1.00  0.00           H  
ATOM    859  CE  LYS    54      17.450 -19.750 -14.644  1.00  0.00           C  
ATOM    860  HE2 LYS    54      17.380 -20.811 -14.882  1.00  0.00           H  
ATOM    861  HE3 LYS    54      17.831 -19.281 -15.552  1.00  0.00           H  
ATOM    862  NZ  LYS    54      18.428 -19.510 -13.540  1.00  0.00           N  
ATOM    863  HZ1 LYS    54      18.505 -18.578 -13.157  1.00  0.00           H  
ATOM    864  HZ2 LYS    54      18.163 -20.180 -12.832  1.00  0.00           H  
ATOM    865  HZ3 LYS    54      19.322 -19.873 -13.839  1.00  0.00           H  
ATOM    866  C   LYS    54      15.697 -14.746 -15.505  1.00  0.00           C  
ATOM    867  O   LYS    54      15.037 -14.751 -16.559  1.00  0.00           O  
ATOM    868  N   ARG    55      16.933 -14.333 -15.352  1.00  0.00           N  
ATOM    869  H   ARG    55      17.273 -14.199 -14.410  1.00  0.00           H  
ATOM    870  CA  ARG    55      17.743 -13.806 -16.464  1.00  0.00           C  
ATOM    871  HA  ARG    55      17.209 -13.146 -17.146  1.00  0.00           H  
ATOM    872  CB  ARG    55      18.789 -12.872 -15.859  1.00  0.00           C  
ATOM    873  HB2 ARG    55      19.335 -12.348 -16.644  1.00  0.00           H  
ATOM    874  HB3 ARG    55      18.284 -12.121 -15.252  1.00  0.00           H  
ATOM    875  CG  ARG    55      19.936 -13.475 -15.009  1.00  0.00           C  
ATOM    876  HG2 ARG    55      19.501 -13.957 -14.133  1.00  0.00           H  
ATOM    877  HG3 ARG    55      20.305 -14.287 -15.635  1.00  0.00           H  
ATOM    878  CD  ARG    55      20.915 -12.448 -14.539  1.00  0.00           C  
ATOM    879  HD2 ARG    55      21.811 -12.996 -14.245  1.00  0.00           H  
ATOM    880  HD3 ARG    55      21.034 -11.722 -15.343  1.00  0.00           H  
ATOM    881  NE  ARG    55      20.338 -11.771 -13.357  1.00  0.00           N  
ATOM    882  HE  ARG    55      20.102 -12.363 -12.573  1.00  0.00           H  
ATOM    883  CZ  ARG    55      20.250 -10.472 -12.939  1.00  0.00           C  
ATOM    884  NH1 ARG    55      19.636 -10.114 -11.852  1.00  0.00           N  
ATOM    885 HH11 ARG    55      19.153 -10.797 -11.287  1.00  0.00           H  
ATOM    886 HH12 ARG    55      19.548  -9.129 -11.646  1.00  0.00           H  
ATOM    887  NH2 ARG    55      20.652  -9.526 -13.685  1.00  0.00           N  
ATOM    888 HH21 ARG    55      21.114  -9.743 -14.557  1.00  0.00           H  
ATOM    889 HH22 ARG    55      20.287  -8.597 -13.531  1.00  0.00           H  
ATOM    890  C   ARG    55      18.249 -15.000 -17.251  1.00  0.00           C  
ATOM    891  O   ARG    55      18.573 -15.991 -16.599  1.00  0.00           O  
ATOM    892  N   PRO    56      18.569 -14.909 -18.578  1.00  0.00           N  
ATOM    893  CD  PRO    56      18.165 -13.833 -19.487  1.00  0.00           C  
ATOM    894  HD2 PRO    56      18.580 -12.900 -19.106  1.00  0.00           H  
ATOM    895  HD3 PRO    56      17.095 -13.655 -19.379  1.00  0.00           H  
ATOM    896  CG  PRO    56      18.566 -14.256 -20.901  1.00  0.00           C  
ATOM    897  HG2 PRO    56      19.417 -13.642 -21.196  1.00  0.00           H  
ATOM    898  HG3 PRO    56      17.729 -14.373 -21.590  1.00  0.00           H  
ATOM    899  CB  PRO    56      19.142 -15.660 -20.711  1.00  0.00           C  
ATOM    900  HB2 PRO    56      20.011 -15.881 -21.331  1.00  0.00           H  
ATOM    901  HB3 PRO    56      18.335 -16.320 -21.031  1.00  0.00           H  
ATOM    902  CA  PRO    56      19.467 -15.837 -19.222  1.00  0.00           C  
ATOM    903  HA  PRO    56      19.128 -16.785 -18.805  1.00  0.00           H  
ATOM    904  C   PRO    56      20.888 -15.615 -18.806  1.00  0.00           C  
ATOM    905  O   PRO    56      21.220 -14.637 -18.111  1.00  0.00           O  
ATOM    906  N   PRO    57      21.878 -16.484 -19.305  1.00  0.00           N  
ATOM    907  CD  PRO    57      21.765 -17.717 -20.037  1.00  0.00           C  
ATOM    908  HD2 PRO    57      21.858 -17.690 -21.123  1.00  0.00           H  
ATOM    909  HD3 PRO    57      20.816 -18.133 -19.697  1.00  0.00           H  
ATOM    910  CG  PRO    57      22.918 -18.490 -19.410  1.00  0.00           C  
ATOM    911  HG2 PRO    57      23.103 -19.287 -20.129  1.00  0.00           H  
ATOM    912  HG3 PRO    57      22.680 -18.688 -18.365  1.00  0.00           H  
ATOM    913  CB  PRO    57      24.062 -17.527 -19.423  1.00  0.00           C  
ATOM    914  HB2 PRO    57      24.583 -17.538 -20.380  1.00  0.00           H  
ATOM    915  HB3 PRO    57      24.814 -17.685 -18.650  1.00  0.00           H  
ATOM    916  CA  PRO    57      23.300 -16.238 -19.125  1.00  0.00           C  
ATOM    917  HA  PRO    57      23.449 -15.994 -18.073  1.00  0.00           H  
ATOM    918  C   PRO    57      23.777 -15.017 -19.951  1.00  0.00           C  
ATOM    919  O   PRO    57      23.542 -14.872 -21.168  1.00  0.00           O  
ATOM    920  N   LEU    58      24.509 -14.181 -19.277  1.00  0.00           N  
ATOM    921  H   LEU    58      25.000 -14.460 -18.439  1.00  0.00           H  
ATOM    922  CA  LEU    58      25.147 -12.985 -19.882  1.00  0.00           C  
ATOM    923  HA  LEU    58      24.438 -12.293 -20.336  1.00  0.00           H  
ATOM    924  CB  LEU    58      25.848 -12.251 -18.734  1.00  0.00           C  
ATOM    925  HB2 LEU    58      25.147 -12.003 -17.937  1.00  0.00           H  
ATOM    926  HB3 LEU    58      26.562 -12.962 -18.318  1.00  0.00           H  
ATOM    927  CG  LEU    58      26.577 -11.033 -19.265  1.00  0.00           C  
ATOM    928  HG  LEU    58      27.276 -11.357 -20.037  1.00  0.00           H  
ATOM    929  CD1 LEU    58      25.609  -9.902 -19.731  1.00  0.00           C  
ATOM    930 HD11 LEU    58      25.159 -10.295 -20.643  1.00  0.00           H  
ATOM    931 HD12 LEU    58      24.963  -9.787 -18.860  1.00  0.00           H  
ATOM    932 HD13 LEU    58      26.130  -8.967 -19.936  1.00  0.00           H  
ATOM    933  CD2 LEU    58      27.350 -10.333 -18.192  1.00  0.00           C  
ATOM    934 HD21 LEU    58      27.798 -11.097 -17.557  1.00  0.00           H  
ATOM    935 HD22 LEU    58      28.180  -9.758 -18.602  1.00  0.00           H  
ATOM    936 HD23 LEU    58      26.650  -9.794 -17.554  1.00  0.00           H  
ATOM    937  C   LEU    58      26.019 -13.368 -21.039  1.00  0.00           C  
ATOM    938  O   LEU    58      25.888 -12.797 -22.095  1.00  0.00           O  
ATOM    939  N   GLU    59      26.807 -14.459 -20.807  1.00  0.00           N  
ATOM    940  H   GLU    59      26.674 -15.041 -19.992  1.00  0.00           H  
ATOM    941  CA  GLU    59      27.807 -14.821 -21.804  1.00  0.00           C  
ATOM    942  HA  GLU    59      28.301 -13.905 -22.129  1.00  0.00           H  
ATOM    943  CB  GLU    59      28.800 -15.786 -21.293  1.00  0.00           C  
ATOM    944  HB2 GLU    59      28.413 -16.759 -20.990  1.00  0.00           H  
ATOM    945  HB3 GLU    59      29.482 -15.898 -22.136  1.00  0.00           H  
ATOM    946  CG  GLU    59      29.610 -15.256 -20.102  1.00  0.00           C  
ATOM    947  HG2 GLU    59      28.902 -15.005 -19.313  1.00  0.00           H  
ATOM    948  HG3 GLU    59      30.321 -15.954 -19.660  1.00  0.00           H  
ATOM    949  CD  GLU    59      30.364 -14.042 -20.419  1.00  0.00           C  
ATOM    950  OE1 GLU    59      31.065 -14.053 -21.483  1.00  0.00           O  
ATOM    951  OE2 GLU    59      30.119 -13.020 -19.745  1.00  0.00           O  
ATOM    952  C   GLU    59      27.109 -15.511 -23.033  1.00  0.00           C  
ATOM    953  O   GLU    59      27.766 -15.590 -24.101  1.00  0.00           O  
ATOM    954  N   GLU    60      25.841 -15.985 -22.921  1.00  0.00           N  
ATOM    955  H   GLU    60      25.511 -15.920 -21.969  1.00  0.00           H  
ATOM    956  CA  GLU    60      25.148 -16.667 -24.062  1.00  0.00           C  
ATOM    957  HA  GLU    60      25.867 -17.124 -24.742  1.00  0.00           H  
ATOM    958  CB  GLU    60      24.227 -17.742 -23.539  1.00  0.00           C  
ATOM    959  HB2 GLU    60      23.761 -17.273 -22.673  1.00  0.00           H  
ATOM    960  HB3 GLU    60      23.500 -18.016 -24.303  1.00  0.00           H  
ATOM    961  CG  GLU    60      25.004 -19.017 -23.121  1.00  0.00           C  
ATOM    962  HG2 GLU    60      25.639 -18.626 -22.327  1.00  0.00           H  
ATOM    963  HG3 GLU    60      24.244 -19.642 -22.651  1.00  0.00           H  
ATOM    964  CD  GLU    60      25.862 -19.751 -24.116  1.00  0.00           C  
ATOM    965  OE1 GLU    60      25.539 -19.669 -25.304  1.00  0.00           O  
ATOM    966  OE2 GLU    60      26.856 -20.432 -23.760  1.00  0.00           O  
ATOM    967  C   GLU    60      24.315 -15.618 -24.808  1.00  0.00           C  
ATOM    968  O   GLU    60      24.109 -15.680 -26.018  1.00  0.00           O  
ATOM    969  N   ARG    61      23.928 -14.587 -24.124  1.00  0.00           N  
ATOM    970  H   ARG    61      24.026 -14.622 -23.120  1.00  0.00           H  
ATOM    971  CA  ARG    61      23.365 -13.313 -24.762  1.00  0.00           C  
ATOM    972  HA  ARG    61      22.712 -13.706 -25.541  1.00  0.00           H  
ATOM    973  CB  ARG    61      22.471 -12.487 -23.828  1.00  0.00           C  
ATOM    974  HB2 ARG    61      23.140 -12.388 -22.972  1.00  0.00           H  
ATOM    975  HB3 ARG    61      22.316 -11.526 -24.318  1.00  0.00           H  
ATOM    976  CG  ARG    61      21.196 -13.105 -23.397  1.00  0.00           C  
ATOM    977  HG2 ARG    61      21.378 -14.062 -22.909  1.00  0.00           H  
ATOM    978  HG3 ARG    61      20.843 -12.417 -22.629  1.00  0.00           H  
ATOM    979  CD  ARG    61      20.135 -13.123 -24.495  1.00  0.00           C  
ATOM    980  HD2 ARG    61      20.545 -13.595 -25.388  1.00  0.00           H  
ATOM    981  HD3 ARG    61      19.271 -13.695 -24.158  1.00  0.00           H  
ATOM    982  NE  ARG    61      19.716 -11.775 -24.817  1.00  0.00           N  
ATOM    983  HE  ARG    61      20.088 -11.024 -24.253  1.00  0.00           H  
ATOM    984  CZ  ARG    61      19.016 -11.301 -25.827  1.00  0.00           C  
ATOM    985  NH1 ARG    61      18.336 -12.133 -26.534  1.00  0.00           N  
ATOM    986 HH11 ARG    61      18.322 -13.059 -26.130  1.00  0.00           H  
ATOM    987 HH12 ARG    61      17.878 -11.808 -27.373  1.00  0.00           H  
ATOM    988  NH2 ARG    61      18.922 -10.099 -26.209  1.00  0.00           N  
ATOM    989 HH21 ARG    61      19.318  -9.322 -25.700  1.00  0.00           H  
ATOM    990 HH22 ARG    61      18.339  -9.932 -27.017  1.00  0.00           H  
ATOM    991  C   ARG    61      24.504 -12.478 -25.407  1.00  0.00           C  
ATOM    992  O   ARG    61      24.162 -11.757 -26.358  1.00  0.00           O  
ATOM    993  N   ARG    62      25.760 -12.603 -24.956  1.00  0.00           N  
ATOM    994  H   ARG    62      25.772 -13.307 -24.232  1.00  0.00           H  
ATOM    995  CA  ARG    62      26.977 -12.087 -25.540  1.00  0.00           C  
ATOM    996  HA  ARG    62      26.829 -11.093 -25.962  1.00  0.00           H  
ATOM    997  CB  ARG    62      28.059 -11.880 -24.443  1.00  0.00           C  
ATOM    998  HB2 ARG    62      27.731 -11.447 -23.499  1.00  0.00           H  
ATOM    999  HB3 ARG    62      28.252 -12.922 -24.187  1.00  0.00           H  
ATOM   1000  CG  ARG    62      29.229 -11.112 -25.003  1.00  0.00           C  
ATOM   1001  HG2 ARG    62      29.558 -11.658 -25.887  1.00  0.00           H  
ATOM   1002  HG3 ARG    62      28.938 -10.084 -25.221  1.00  0.00           H  
ATOM   1003  CD  ARG    62      30.547 -11.211 -24.227  1.00  0.00           C  
ATOM   1004  HD2 ARG    62      31.042 -12.091 -24.637  1.00  0.00           H  
ATOM   1005  HD3 ARG    62      31.148 -10.377 -24.589  1.00  0.00           H  
ATOM   1006  NE  ARG    62      30.429 -11.236 -22.734  1.00  0.00           N  
ATOM   1007  HE  ARG    62      30.810 -12.034 -22.246  1.00  0.00           H  
ATOM   1008  CZ  ARG    62      30.013 -10.313 -22.001  1.00  0.00           C  
ATOM   1009  NH1 ARG    62      29.690 -10.410 -20.740  1.00  0.00           N  
ATOM   1010 HH11 ARG    62      29.792 -11.251 -20.190  1.00  0.00           H  
ATOM   1011 HH12 ARG    62      29.226  -9.580 -20.401  1.00  0.00           H  
ATOM   1012  NH2 ARG    62      29.762  -9.175 -22.525  1.00  0.00           N  
ATOM   1013 HH21 ARG    62      30.388  -9.061 -23.309  1.00  0.00           H  
ATOM   1014 HH22 ARG    62      29.596  -8.361 -21.950  1.00  0.00           H  
ATOM   1015  C   ARG    62      27.516 -12.980 -26.726  1.00  0.00           C  
ATOM   1016  O   ARG    62      27.935 -12.451 -27.751  1.00  0.00           O  
ATOM   1017  N   ALA    63      27.322 -14.286 -26.649  1.00  0.00           N  
ATOM   1018  H   ALA    63      27.284 -14.687 -25.723  1.00  0.00           H  
ATOM   1019  CA  ALA    63      27.410 -15.085 -27.816  1.00  0.00           C  
ATOM   1020  HA  ALA    63      28.345 -14.796 -28.297  1.00  0.00           H  
ATOM   1021  CB  ALA    63      27.432 -16.564 -27.422  1.00  0.00           C  
ATOM   1022  HB1 ALA    63      26.418 -16.789 -27.090  1.00  0.00           H  
ATOM   1023  HB2 ALA    63      27.686 -17.270 -28.212  1.00  0.00           H  
ATOM   1024  HB3 ALA    63      28.211 -16.755 -26.684  1.00  0.00           H  
ATOM   1025  C   ALA    63      26.302 -14.808 -28.888  1.00  0.00           C  
ATOM   1026  O   ALA    63      26.559 -15.075 -30.046  1.00  0.00           O  
ATOM   1027  N   MET    64      25.215 -14.044 -28.569  1.00  0.00           N  
ATOM   1028  H   MET    64      24.860 -14.105 -27.625  1.00  0.00           H  
ATOM   1029  CA  MET    64      24.304 -13.686 -29.628  1.00  0.00           C  
ATOM   1030  HA  MET    64      24.411 -14.442 -30.405  1.00  0.00           H  
ATOM   1031  CB  MET    64      22.843 -13.804 -29.120  1.00  0.00           C  
ATOM   1032  HB2 MET    64      22.699 -14.684 -28.493  1.00  0.00           H  
ATOM   1033  HB3 MET    64      22.531 -12.926 -28.554  1.00  0.00           H  
ATOM   1034  CG  MET    64      21.712 -13.833 -30.234  1.00  0.00           C  
ATOM   1035  HG2 MET    64      21.954 -13.096 -31.000  1.00  0.00           H  
ATOM   1036  HG3 MET    64      21.841 -14.776 -30.765  1.00  0.00           H  
ATOM   1037  SD  MET    64      19.971 -13.635 -29.691  1.00  0.00           S  
ATOM   1038  CE  MET    64      19.821 -15.122 -28.696  1.00  0.00           C  
ATOM   1039  HE1 MET    64      19.971 -16.011 -29.309  1.00  0.00           H  
ATOM   1040  HE2 MET    64      20.526 -15.138 -27.866  1.00  0.00           H  
ATOM   1041  HE3 MET    64      18.784 -15.214 -28.371  1.00  0.00           H  
ATOM   1042  C   MET    64      24.621 -12.312 -30.139  1.00  0.00           C  
ATOM   1043  O   MET    64      24.634 -12.149 -31.356  1.00  0.00           O  
ATOM   1044  N   HIE    65      25.070 -11.327 -29.338  1.00  0.00           N  
ATOM   1045  H   HIE    65      24.925 -11.515 -28.357  1.00  0.00           H  
ATOM   1046  CA  HIE    65      25.961 -10.215 -29.755  1.00  0.00           C  
ATOM   1047  HA  HIE    65      25.241  -9.584 -30.275  1.00  0.00           H  
ATOM   1048  CB  HIE    65      26.628  -9.414 -28.521  1.00  0.00           C  
ATOM   1049  HB2 HIE    65      25.877  -8.971 -27.867  1.00  0.00           H  
ATOM   1050  HB3 HIE    65      27.212 -10.105 -27.912  1.00  0.00           H  
ATOM   1051  CG  HIE    65      27.548  -8.228 -28.867  1.00  0.00           C  
ATOM   1052  ND1 HIE    65      28.354  -7.535 -27.973  1.00  0.00           N  
ATOM   1053  CE1 HIE    65      28.892  -6.593 -28.693  1.00  0.00           C  
ATOM   1054  HE1 HIE    65      29.782  -6.032 -28.446  1.00  0.00           H  
ATOM   1055  NE2 HIE    65      28.522  -6.621 -30.008  1.00  0.00           N  
ATOM   1056  HE2 HIE    65      28.837  -6.067 -30.792  1.00  0.00           H  
ATOM   1057  CD2 HIE    65      27.642  -7.685 -30.079  1.00  0.00           C  
ATOM   1058  HD2 HIE    65      27.129  -7.957 -30.990  1.00  0.00           H  
ATOM   1059  C   HIE    65      27.015 -10.724 -30.826  1.00  0.00           C  
ATOM   1060  O   HIE    65      27.108 -10.154 -31.968  1.00  0.00           O  
ATOM   1061  N   ASP    66      27.923 -11.575 -30.469  1.00  0.00           N  
ATOM   1062  H   ASP    66      27.760 -11.981 -29.559  1.00  0.00           H  
ATOM   1063  CA  ASP    66      29.020 -12.182 -31.367  1.00  0.00           C  
ATOM   1064  HA  ASP    66      29.720 -11.374 -31.582  1.00  0.00           H  
ATOM   1065  CB  ASP    66      29.649 -13.409 -30.711  1.00  0.00           C  
ATOM   1066  HB2 ASP    66      29.926 -12.933 -29.770  1.00  0.00           H  
ATOM   1067  HB3 ASP    66      28.839 -14.118 -30.543  1.00  0.00           H  
ATOM   1068  CG  ASP    66      30.716 -14.192 -31.432  1.00  0.00           C  
ATOM   1069  OD1 ASP    66      31.791 -13.610 -31.596  1.00  0.00           O  
ATOM   1070  OD2 ASP    66      30.574 -15.437 -31.775  1.00  0.00           O  
ATOM   1071  C   ASP    66      28.353 -12.654 -32.726  1.00  0.00           C  
ATOM   1072  O   ASP    66      29.085 -12.583 -33.753  1.00  0.00           O  
ATOM   1073  N   ILE    67      27.091 -13.149 -32.725  1.00  0.00           N  
ATOM   1074  H   ILE    67      26.535 -12.961 -31.902  1.00  0.00           H  
ATOM   1075  CA  ILE    67      26.446 -13.495 -33.952  1.00  0.00           C  
ATOM   1076  HA  ILE    67      27.212 -14.010 -34.533  1.00  0.00           H  
ATOM   1077  CB  ILE    67      25.369 -14.516 -33.800  1.00  0.00           C  
ATOM   1078  HB  ILE    67      24.708 -14.138 -33.021  1.00  0.00           H  
ATOM   1079  CG2 ILE    67      24.647 -14.653 -35.180  1.00  0.00           C  
ATOM   1080 HG21 ILE    67      25.258 -15.247 -35.860  1.00  0.00           H  
ATOM   1081 HG22 ILE    67      23.673 -15.096 -34.972  1.00  0.00           H  
ATOM   1082 HG23 ILE    67      24.407 -13.708 -35.667  1.00  0.00           H  
ATOM   1083  CG1 ILE    67      25.944 -15.843 -33.485  1.00  0.00           C  
ATOM   1084 HG12 ILE    67      26.362 -16.293 -34.385  1.00  0.00           H  
ATOM   1085 HG13 ILE    67      26.792 -15.733 -32.809  1.00  0.00           H  
ATOM   1086  CD1 ILE    67      24.871 -16.780 -32.860  1.00  0.00           C  
ATOM   1087 HD11 ILE    67      24.221 -17.125 -33.664  1.00  0.00           H  
ATOM   1088 HD12 ILE    67      25.280 -17.674 -32.391  1.00  0.00           H  
ATOM   1089 HD13 ILE    67      24.437 -16.174 -32.065  1.00  0.00           H  
ATOM   1090  C   ILE    67      26.144 -12.170 -34.811  1.00  0.00           C  
ATOM   1091  O   ILE    67      26.227 -12.215 -36.068  1.00  0.00           O  
ATOM   1092  N   ILE    68      25.765 -11.079 -34.135  1.00  0.00           N  
ATOM   1093  H   ILE    68      25.587 -11.251 -33.155  1.00  0.00           H  
ATOM   1094  CA  ILE    68      25.422  -9.926 -34.829  1.00  0.00           C  
ATOM   1095  HA  ILE    68      24.774 -10.146 -35.677  1.00  0.00           H  
ATOM   1096  CB  ILE    68      24.523  -8.911 -33.936  1.00  0.00           C  
ATOM   1097  HB  ILE    68      25.101  -8.719 -33.032  1.00  0.00           H  
ATOM   1098  CG2 ILE    68      24.284  -7.630 -34.672  1.00  0.00           C  
ATOM   1099 HG21 ILE    68      25.222  -7.076 -34.717  1.00  0.00           H  
ATOM   1100 HG22 ILE    68      23.934  -7.751 -35.697  1.00  0.00           H  
ATOM   1101 HG23 ILE    68      23.573  -6.999 -34.139  1.00  0.00           H  
ATOM   1102  CG1 ILE    68      23.213  -9.598 -33.589  1.00  0.00           C  
ATOM   1103 HG12 ILE    68      22.655  -9.451 -34.514  1.00  0.00           H  
ATOM   1104 HG13 ILE    68      23.443 -10.624 -33.301  1.00  0.00           H  
ATOM   1105  CD1 ILE    68      22.505  -8.976 -32.415  1.00  0.00           C  
ATOM   1106 HD11 ILE    68      23.096  -9.059 -31.503  1.00  0.00           H  
ATOM   1107 HD12 ILE    68      22.371  -7.908 -32.590  1.00  0.00           H  
ATOM   1108 HD13 ILE    68      21.591  -9.543 -32.238  1.00  0.00           H  
ATOM   1109  C   ILE    68      26.654  -9.306 -35.451  1.00  0.00           C  
ATOM   1110  O   ILE    68      26.704  -8.918 -36.605  1.00  0.00           O  
ATOM   1111  N   ALA    69      27.756  -9.262 -34.668  1.00  0.00           N  
ATOM   1112  H   ALA    69      27.543  -9.621 -33.748  1.00  0.00           H  
ATOM   1113  CA  ALA    69      29.142  -8.910 -34.951  1.00  0.00           C  
ATOM   1114  HA  ALA    69      29.226  -8.080 -35.653  1.00  0.00           H  
ATOM   1115  CB  ALA    69      29.830  -8.390 -33.703  1.00  0.00           C  
ATOM   1116  HB1 ALA    69      29.481  -9.036 -32.898  1.00  0.00           H  
ATOM   1117  HB2 ALA    69      30.919  -8.405 -33.743  1.00  0.00           H  
ATOM   1118  HB3 ALA    69      29.353  -7.440 -33.460  1.00  0.00           H  
ATOM   1119  C   ALA    69      29.889 -10.020 -35.770  1.00  0.00           C  
ATOM   1120  O   ALA    69      31.115  -9.984 -35.813  1.00  0.00           O  
ATOM   1121  N   SER    70      29.187 -11.021 -36.273  1.00  0.00           N  
ATOM   1122  H   SER    70      28.181 -10.939 -36.245  1.00  0.00           H  
ATOM   1123  CA  SER    70      29.923 -12.013 -37.030  1.00  0.00           C  
ATOM   1124  HA  SER    70      30.850 -12.110 -36.465  1.00  0.00           H  
ATOM   1125  CB  SER    70      29.119 -13.348 -37.041  1.00  0.00           C  
ATOM   1126  HB2 SER    70      29.016 -13.835 -36.071  1.00  0.00           H  
ATOM   1127  HB3 SER    70      28.130 -13.294 -37.495  1.00  0.00           H  
ATOM   1128  OG  SER    70      29.914 -14.149 -37.865  1.00  0.00           O  
ATOM   1129  HG  SER    70      29.335 -14.398 -38.590  1.00  0.00           H  
ATOM   1130  C   SER    70      30.208 -11.509 -38.431  1.00  0.00           C  
ATOM   1131  O   SER    70      29.333 -10.779 -39.035  1.00  0.00           O  
ATOM   1132  N   ASP    71      31.408 -11.616 -38.990  1.00  0.00           N  
ATOM   1133  H   ASP    71      32.040 -12.120 -38.384  1.00  0.00           H  
ATOM   1134  CA  ASP    71      31.806 -11.217 -40.321  1.00  0.00           C  
ATOM   1135  HA  ASP    71      31.792 -10.128 -40.297  1.00  0.00           H  
ATOM   1136  CB  ASP    71      33.315 -11.536 -40.593  1.00  0.00           C  
ATOM   1137  HB2 ASP    71      33.315 -12.623 -40.516  1.00  0.00           H  
ATOM   1138  HB3 ASP    71      33.505 -11.212 -41.616  1.00  0.00           H  
ATOM   1139  CG  ASP    71      34.275 -10.990 -39.564  1.00  0.00           C  
ATOM   1140  OD1 ASP    71      35.397 -11.601 -39.393  1.00  0.00           O  
ATOM   1141  OD2 ASP    71      33.954 -10.037 -38.820  1.00  0.00           O  
ATOM   1142  C   ASP    71      31.020 -11.886 -41.509  1.00  0.00           C  
ATOM   1143  O   ASP    71      30.983 -11.278 -42.592  1.00  0.00           O  
ATOM   1144  N   THR    72      30.191 -12.860 -41.145  1.00  0.00           N  
ATOM   1145  H   THR    72      30.328 -13.130 -40.181  1.00  0.00           H  
ATOM   1146  CA  THR    72      29.057 -13.368 -41.838  1.00  0.00           C  
ATOM   1147  HA  THR    72      28.585 -12.563 -42.401  1.00  0.00           H  
ATOM   1148  CB  THR    72      29.478 -14.211 -43.001  1.00  0.00           C  
ATOM   1149  HB  THR    72      30.136 -13.741 -43.732  1.00  0.00           H  
ATOM   1150  CG2 THR    72      30.174 -15.492 -42.649  1.00  0.00           C  
ATOM   1151 HG21 THR    72      29.642 -15.857 -41.770  1.00  0.00           H  
ATOM   1152 HG22 THR    72      30.230 -16.167 -43.503  1.00  0.00           H  
ATOM   1153 HG23 THR    72      31.208 -15.374 -42.326  1.00  0.00           H  
ATOM   1154  OG1 THR    72      28.281 -14.593 -43.701  1.00  0.00           O  
ATOM   1155  HG1 THR    72      28.567 -14.985 -44.529  1.00  0.00           H  
ATOM   1156  C   THR    72      27.931 -14.001 -41.007  1.00  0.00           C  
ATOM   1157  O   THR    72      28.146 -14.734 -40.057  1.00  0.00           O  
ATOM   1158  N   PHE    73      26.680 -13.784 -41.443  1.00  0.00           N  
ATOM   1159  H   PHE    73      26.562 -13.447 -42.387  1.00  0.00           H  
ATOM   1160  CA  PHE    73      25.404 -14.316 -40.762  1.00  0.00           C  
ATOM   1161  HA  PHE    73      25.659 -14.413 -39.707  1.00  0.00           H  
ATOM   1162  CB  PHE    73      24.209 -13.352 -40.955  1.00  0.00           C  
ATOM   1163  HB2 PHE    73      24.294 -12.380 -40.470  1.00  0.00           H  
ATOM   1164  HB3 PHE    73      24.145 -13.038 -41.997  1.00  0.00           H  
ATOM   1165  CG  PHE    73      22.941 -13.828 -40.274  1.00  0.00           C  
ATOM   1166  CD1 PHE    73      22.670 -13.565 -38.882  1.00  0.00           C  
ATOM   1167  HD1 PHE    73      23.404 -13.056 -38.276  1.00  0.00           H  
ATOM   1168  CE1 PHE    73      21.427 -13.840 -38.299  1.00  0.00           C  
ATOM   1169  HE1 PHE    73      21.307 -13.822 -37.225  1.00  0.00           H  
ATOM   1170  CZ  PHE    73      20.423 -14.474 -39.028  1.00  0.00           C  
ATOM   1171  HZ  PHE    73      19.506 -14.761 -38.533  1.00  0.00           H  
ATOM   1172  CE2 PHE    73      20.677 -14.842 -40.373  1.00  0.00           C  
ATOM   1173  HE2 PHE    73      19.909 -15.364 -40.924  1.00  0.00           H  
ATOM   1174  CD2 PHE    73      21.907 -14.541 -40.998  1.00  0.00           C  
ATOM   1175  HD2 PHE    73      22.079 -14.743 -42.045  1.00  0.00           H  
ATOM   1176  C   PHE    73      25.022 -15.706 -41.306  1.00  0.00           C  
ATOM   1177  O   PHE    73      25.275 -16.092 -42.456  1.00  0.00           O  
ATOM   1178  N   ASP    74      24.447 -16.605 -40.454  1.00  0.00           N  
ATOM   1179  H   ASP    74      24.168 -16.271 -39.542  1.00  0.00           H  
ATOM   1180  CA  ASP    74      23.926 -17.904 -40.784  1.00  0.00           C  
ATOM   1181  HA  ASP    74      23.524 -17.981 -41.794  1.00  0.00           H  
ATOM   1182  CB  ASP    74      25.066 -18.916 -40.762  1.00  0.00           C  
ATOM   1183  HB2 ASP    74      25.622 -18.736 -41.682  1.00  0.00           H  
ATOM   1184  HB3 ASP    74      25.603 -18.615 -39.862  1.00  0.00           H  
ATOM   1185  CG  ASP    74      24.787 -20.395 -40.729  1.00  0.00           C  
ATOM   1186  OD1 ASP    74      23.707 -20.827 -41.113  1.00  0.00           O  
ATOM   1187  OD2 ASP    74      25.744 -21.170 -40.376  1.00  0.00           O  
ATOM   1188  C   ASP    74      22.743 -18.213 -39.876  1.00  0.00           C  
ATOM   1189  O   ASP    74      22.839 -18.185 -38.624  1.00  0.00           O  
ATOM   1190  N   LYS    75      21.680 -18.741 -40.518  1.00  0.00           N  
ATOM   1191  H   LYS    75      21.807 -19.024 -41.479  1.00  0.00           H  
ATOM   1192  CA  LYS    75      20.335 -18.988 -39.883  1.00  0.00           C  
ATOM   1193  HA  LYS    75      19.946 -18.091 -39.401  1.00  0.00           H  
ATOM   1194  CB  LYS    75      19.344 -19.377 -40.945  1.00  0.00           C  
ATOM   1195  HB2 LYS    75      19.111 -18.430 -41.432  1.00  0.00           H  
ATOM   1196  HB3 LYS    75      19.756 -20.072 -41.675  1.00  0.00           H  
ATOM   1197  CG  LYS    75      18.017 -19.913 -40.267  1.00  0.00           C  
ATOM   1198  HG2 LYS    75      18.273 -20.744 -39.610  1.00  0.00           H  
ATOM   1199  HG3 LYS    75      17.501 -19.123 -39.721  1.00  0.00           H  
ATOM   1200  CD  LYS    75      16.957 -20.333 -41.299  1.00  0.00           C  
ATOM   1201  HD2 LYS    75      16.741 -19.411 -41.838  1.00  0.00           H  
ATOM   1202  HD3 LYS    75      17.417 -21.032 -41.997  1.00  0.00           H  
ATOM   1203  CE  LYS    75      15.750 -20.956 -40.657  1.00  0.00           C  
ATOM   1204  HE2 LYS    75      16.107 -21.802 -40.070  1.00  0.00           H  
ATOM   1205  HE3 LYS    75      15.176 -20.290 -40.012  1.00  0.00           H  
ATOM   1206  NZ  LYS    75      14.787 -21.430 -41.612  1.00  0.00           N  
ATOM   1207  HZ1 LYS    75      15.080 -22.207 -42.186  1.00  0.00           H  
ATOM   1208  HZ2 LYS    75      13.973 -21.783 -41.130  1.00  0.00           H  
ATOM   1209  HZ3 LYS    75      14.424 -20.706 -42.215  1.00  0.00           H  
ATOM   1210  C   LYS    75      20.567 -20.024 -38.843  1.00  0.00           C  
ATOM   1211  O   LYS    75      20.158 -19.828 -37.706  1.00  0.00           O  
ATOM   1212  N   ALA    76      21.259 -21.146 -39.212  1.00  0.00           N  
ATOM   1213  H   ALA    76      21.513 -21.214 -40.187  1.00  0.00           H  
ATOM   1214  CA  ALA    76      21.471 -22.339 -38.381  1.00  0.00           C  
ATOM   1215  HA  ALA    76      20.492 -22.747 -38.132  1.00  0.00           H  
ATOM   1216  CB  ALA    76      22.311 -23.306 -39.204  1.00  0.00           C  
ATOM   1217  HB1 ALA    76      22.739 -24.079 -38.566  1.00  0.00           H  
ATOM   1218  HB2 ALA    76      21.692 -23.679 -40.020  1.00  0.00           H  
ATOM   1219  HB3 ALA    76      23.124 -22.784 -39.710  1.00  0.00           H  
ATOM   1220  C   ALA    76      22.123 -21.913 -37.022  1.00  0.00           C  
ATOM   1221  O   ALA    76      21.769 -22.497 -36.011  1.00  0.00           O  
ATOM   1222  N   LYS    77      23.063 -20.908 -37.018  1.00  0.00           N  
ATOM   1223  H   LYS    77      23.084 -20.279 -37.808  1.00  0.00           H  
ATOM   1224  CA  LYS    77      23.810 -20.494 -35.791  1.00  0.00           C  
ATOM   1225  HA  LYS    77      24.055 -21.390 -35.221  1.00  0.00           H  
ATOM   1226  CB  LYS    77      25.131 -19.849 -36.125  1.00  0.00           C  
ATOM   1227  HB2 LYS    77      25.566 -20.223 -37.052  1.00  0.00           H  
ATOM   1228  HB3 LYS    77      25.038 -18.784 -36.337  1.00  0.00           H  
ATOM   1229  CG  LYS    77      26.068 -19.881 -34.874  1.00  0.00           C  
ATOM   1230  HG2 LYS    77      25.679 -19.477 -33.940  1.00  0.00           H  
ATOM   1231  HG3 LYS    77      26.379 -20.920 -34.764  1.00  0.00           H  
ATOM   1232  CD  LYS    77      27.326 -19.145 -35.266  1.00  0.00           C  
ATOM   1233  HD2 LYS    77      27.675 -19.632 -36.177  1.00  0.00           H  
ATOM   1234  HD3 LYS    77      27.158 -18.089 -35.478  1.00  0.00           H  
ATOM   1235  CE  LYS    77      28.356 -19.478 -34.145  1.00  0.00           C  
ATOM   1236  HE2 LYS    77      27.957 -19.106 -33.201  1.00  0.00           H  
ATOM   1237  HE3 LYS    77      28.413 -20.567 -34.135  1.00  0.00           H  
ATOM   1238  NZ  LYS    77      29.705 -18.876 -34.352  1.00  0.00           N  
ATOM   1239  HZ1 LYS    77      30.424 -19.120 -33.686  1.00  0.00           H  
ATOM   1240  HZ2 LYS    77      30.103 -19.089 -35.255  1.00  0.00           H  
ATOM   1241  HZ3 LYS    77      29.698 -17.868 -34.293  1.00  0.00           H  
ATOM   1242  C   LYS    77      22.950 -19.704 -34.851  1.00  0.00           C  
ATOM   1243  O   LYS    77      22.927 -19.877 -33.602  1.00  0.00           O  
ATOM   1244  N   ALA    78      22.316 -18.707 -35.420  1.00  0.00           N  
ATOM   1245  H   ALA    78      22.410 -18.655 -36.424  1.00  0.00           H  
ATOM   1246  CA  ALA    78      21.409 -17.767 -34.710  1.00  0.00           C  
ATOM   1247  HA  ALA    78      21.885 -17.290 -33.853  1.00  0.00           H  
ATOM   1248  CB  ALA    78      20.999 -16.641 -35.619  1.00  0.00           C  
ATOM   1249  HB1 ALA    78      20.434 -17.090 -36.436  1.00  0.00           H  
ATOM   1250  HB2 ALA    78      20.316 -15.960 -35.113  1.00  0.00           H  
ATOM   1251  HB3 ALA    78      21.901 -16.190 -36.032  1.00  0.00           H  
ATOM   1252  C   ALA    78      20.186 -18.558 -34.164  1.00  0.00           C  
ATOM   1253  O   ALA    78      19.812 -18.482 -32.974  1.00  0.00           O  
ATOM   1254  N   GLU    79      19.553 -19.474 -34.929  1.00  0.00           N  
ATOM   1255  H   GLU    79      19.857 -19.541 -35.890  1.00  0.00           H  
ATOM   1256  CA  GLU    79      18.453 -20.346 -34.495  1.00  0.00           C  
ATOM   1257  HA  GLU    79      17.621 -19.827 -34.019  1.00  0.00           H  
ATOM   1258  CB  GLU    79      17.953 -21.259 -35.596  1.00  0.00           C  
ATOM   1259  HB2 GLU    79      18.844 -21.539 -36.158  1.00  0.00           H  
ATOM   1260  HB3 GLU    79      17.397 -22.080 -35.143  1.00  0.00           H  
ATOM   1261  CG  GLU    79      17.053 -20.454 -36.525  1.00  0.00           C  
ATOM   1262  HG2 GLU    79      16.410 -19.808 -35.929  1.00  0.00           H  
ATOM   1263  HG3 GLU    79      17.708 -19.926 -37.218  1.00  0.00           H  
ATOM   1264  CD  GLU    79      16.131 -21.276 -37.428  1.00  0.00           C  
ATOM   1265  OE1 GLU    79      15.014 -20.857 -37.850  1.00  0.00           O  
ATOM   1266  OE2 GLU    79      16.487 -22.427 -37.674  1.00  0.00           O  
ATOM   1267  C   GLU    79      18.953 -21.267 -33.294  1.00  0.00           C  
ATOM   1268  O   GLU    79      18.265 -21.311 -32.271  1.00  0.00           O  
ATOM   1269  N   ALA    80      20.072 -22.008 -33.474  1.00  0.00           N  
ATOM   1270  H   ALA    80      20.660 -21.871 -34.283  1.00  0.00           H  
ATOM   1271  CA  ALA    80      20.472 -22.859 -32.391  1.00  0.00           C  
ATOM   1272  HA  ALA    80      19.667 -23.518 -32.066  1.00  0.00           H  
ATOM   1273  CB  ALA    80      21.619 -23.689 -32.982  1.00  0.00           C  
ATOM   1274  HB1 ALA    80      22.386 -22.941 -33.182  1.00  0.00           H  
ATOM   1275  HB2 ALA    80      21.933 -24.241 -32.096  1.00  0.00           H  
ATOM   1276  HB3 ALA    80      21.339 -24.249 -33.874  1.00  0.00           H  
ATOM   1277  C   ALA    80      20.927 -22.114 -31.139  1.00  0.00           C  
ATOM   1278  O   ALA    80      20.651 -22.632 -30.072  1.00  0.00           O  
ATOM   1279  N   GLN    81      21.378 -20.853 -31.207  1.00  0.00           N  
ATOM   1280  H   GLN    81      21.493 -20.506 -32.149  1.00  0.00           H  
ATOM   1281  CA  GLN    81      21.621 -19.951 -30.072  1.00  0.00           C  
ATOM   1282  HA  GLN    81      22.048 -20.600 -29.308  1.00  0.00           H  
ATOM   1283  CB  GLN    81      22.557 -18.795 -30.477  1.00  0.00           C  
ATOM   1284  HB2 GLN    81      23.406 -19.175 -31.046  1.00  0.00           H  
ATOM   1285  HB3 GLN    81      21.968 -18.105 -31.081  1.00  0.00           H  
ATOM   1286  CG  GLN    81      23.051 -17.930 -29.329  1.00  0.00           C  
ATOM   1287  HG2 GLN    81      23.538 -17.078 -29.803  1.00  0.00           H  
ATOM   1288  HG3 GLN    81      22.149 -17.633 -28.794  1.00  0.00           H  
ATOM   1289  CD  GLN    81      23.979 -18.681 -28.333  1.00  0.00           C  
ATOM   1290  OE1 GLN    81      24.504 -19.744 -28.731  1.00  0.00           O  
ATOM   1291  NE2 GLN    81      24.206 -18.229 -27.174  1.00  0.00           N  
ATOM   1292 HE21 GLN    81      24.788 -18.749 -26.533  1.00  0.00           H  
ATOM   1293 HE22 GLN    81      23.887 -17.330 -26.843  1.00  0.00           H  
ATOM   1294  C   GLN    81      20.320 -19.425 -29.402  1.00  0.00           C  
ATOM   1295  O   GLN    81      20.226 -19.498 -28.206  1.00  0.00           O  
ATOM   1296  N   ILE    82      19.253 -19.155 -30.170  1.00  0.00           N  
ATOM   1297  H   ILE    82      19.314 -19.011 -31.168  1.00  0.00           H  
ATOM   1298  CA  ILE    82      17.913 -18.855 -29.571  1.00  0.00           C  
ATOM   1299  HA  ILE    82      17.982 -18.103 -28.786  1.00  0.00           H  
ATOM   1300  CB  ILE    82      16.876 -18.281 -30.601  1.00  0.00           C  
ATOM   1301  HB  ILE    82      16.841 -19.035 -31.387  1.00  0.00           H  
ATOM   1302  CG2 ILE    82      15.506 -18.001 -29.918  1.00  0.00           C  
ATOM   1303 HG21 ILE    82      14.857 -17.569 -30.680  1.00  0.00           H  
ATOM   1304 HG22 ILE    82      15.122 -18.961 -29.575  1.00  0.00           H  
ATOM   1305 HG23 ILE    82      15.563 -17.255 -29.125  1.00  0.00           H  
ATOM   1306  CG1 ILE    82      17.467 -16.941 -31.229  1.00  0.00           C  
ATOM   1307 HG12 ILE    82      17.275 -16.079 -30.590  1.00  0.00           H  
ATOM   1308 HG13 ILE    82      18.548 -17.062 -31.297  1.00  0.00           H  
ATOM   1309  CD1 ILE    82      16.965 -16.734 -32.623  1.00  0.00           C  
ATOM   1310 HD11 ILE    82      17.447 -17.323 -33.403  1.00  0.00           H  
ATOM   1311 HD12 ILE    82      15.909 -16.999 -32.581  1.00  0.00           H  
ATOM   1312 HD13 ILE    82      17.016 -15.694 -32.944  1.00  0.00           H  
ATOM   1313  C   ILE    82      17.331 -20.116 -28.914  1.00  0.00           C  
ATOM   1314  O   ILE    82      16.790 -20.001 -27.782  1.00  0.00           O  
ATOM   1315  N   ALA    83      17.556 -21.365 -29.328  1.00  0.00           N  
ATOM   1316  H   ALA    83      18.112 -21.478 -30.164  1.00  0.00           H  
ATOM   1317  CA  ALA    83      17.098 -22.547 -28.698  1.00  0.00           C  
ATOM   1318  HA  ALA    83      16.018 -22.402 -28.670  1.00  0.00           H  
ATOM   1319  CB  ALA    83      17.469 -23.806 -29.395  1.00  0.00           C  
ATOM   1320  HB1 ALA    83      17.216 -24.750 -28.912  1.00  0.00           H  
ATOM   1321  HB2 ALA    83      17.047 -23.821 -30.400  1.00  0.00           H  
ATOM   1322  HB3 ALA    83      18.542 -23.906 -29.554  1.00  0.00           H  
ATOM   1323  C   ALA    83      17.573 -22.709 -27.215  1.00  0.00           C  
ATOM   1324  O   ALA    83      16.877 -23.303 -26.413  1.00  0.00           O  
ATOM   1325  N   LYS    84      18.764 -22.142 -26.864  1.00  0.00           N  
ATOM   1326  H   LYS    84      19.217 -21.692 -27.647  1.00  0.00           H  
ATOM   1327  CA  LYS    84      19.315 -22.282 -25.471  1.00  0.00           C  
ATOM   1328  HA  LYS    84      19.358 -23.299 -25.080  1.00  0.00           H  
ATOM   1329  CB  LYS    84      20.590 -21.502 -25.369  1.00  0.00           C  
ATOM   1330  HB2 LYS    84      20.576 -20.525 -25.852  1.00  0.00           H  
ATOM   1331  HB3 LYS    84      20.798 -21.219 -24.337  1.00  0.00           H  
ATOM   1332  CG  LYS    84      21.759 -22.240 -26.026  1.00  0.00           C  
ATOM   1333  HG2 LYS    84      21.969 -23.012 -25.286  1.00  0.00           H  
ATOM   1334  HG3 LYS    84      21.553 -22.729 -26.978  1.00  0.00           H  
ATOM   1335  CD  LYS    84      23.068 -21.401 -26.127  1.00  0.00           C  
ATOM   1336  HD2 LYS    84      22.921 -20.548 -26.789  1.00  0.00           H  
ATOM   1337  HD3 LYS    84      23.490 -21.134 -25.158  1.00  0.00           H  
ATOM   1338  CE  LYS    84      24.113 -22.361 -26.845  1.00  0.00           C  
ATOM   1339  HE2 LYS    84      24.247 -23.262 -26.247  1.00  0.00           H  
ATOM   1340  HE3 LYS    84      23.676 -22.712 -27.781  1.00  0.00           H  
ATOM   1341  NZ  LYS    84      25.392 -21.761 -27.041  1.00  0.00           N  
ATOM   1342  HZ1 LYS    84      25.324 -20.992 -27.693  1.00  0.00           H  
ATOM   1343  HZ2 LYS    84      25.992 -21.452 -26.290  1.00  0.00           H  
ATOM   1344  HZ3 LYS    84      25.882 -22.514 -27.503  1.00  0.00           H  
ATOM   1345  C   LYS    84      18.446 -21.570 -24.424  1.00  0.00           C  
ATOM   1346  O   LYS    84      18.499 -21.919 -23.290  1.00  0.00           O  
ATOM   1347  N   MET    85      17.778 -20.515 -24.841  1.00  0.00           N  
ATOM   1348  H   MET    85      17.811 -20.327 -25.832  1.00  0.00           H  
ATOM   1349  CA  MET    85      17.071 -19.416 -24.164  1.00  0.00           C  
ATOM   1350  HA  MET    85      17.017 -19.752 -23.128  1.00  0.00           H  
ATOM   1351  CB  MET    85      17.835 -18.101 -24.306  1.00  0.00           C  
ATOM   1352  HB2 MET    85      18.022 -18.001 -25.375  1.00  0.00           H  
ATOM   1353  HB3 MET    85      17.364 -17.189 -23.940  1.00  0.00           H  
ATOM   1354  CG  MET    85      19.188 -18.127 -23.534  1.00  0.00           C  
ATOM   1355  HG2 MET    85      18.960 -18.027 -22.473  1.00  0.00           H  
ATOM   1356  HG3 MET    85      19.559 -19.152 -23.541  1.00  0.00           H  
ATOM   1357  SD  MET    85      20.435 -16.844 -23.786  1.00  0.00           S  
ATOM   1358  CE  MET    85      21.040 -17.343 -25.492  1.00  0.00           C  
ATOM   1359  HE1 MET    85      20.340 -17.329 -26.328  1.00  0.00           H  
ATOM   1360  HE2 MET    85      21.947 -16.798 -25.750  1.00  0.00           H  
ATOM   1361  HE3 MET    85      21.247 -18.414 -25.498  1.00  0.00           H  
ATOM   1362  C   MET    85      15.569 -19.345 -24.465  1.00  0.00           C  
ATOM   1363  O   MET    85      14.912 -18.529 -23.827  1.00  0.00           O  
ATOM   1364  N   GLU    86      15.054 -20.092 -25.399  1.00  0.00           N  
ATOM   1365  H   GLU    86      15.699 -20.617 -25.971  1.00  0.00           H  
ATOM   1366  CA  GLU    86      13.687 -19.918 -25.828  1.00  0.00           C  
ATOM   1367  HA  GLU    86      13.671 -18.892 -26.196  1.00  0.00           H  
ATOM   1368  CB  GLU    86      13.478 -20.873 -27.063  1.00  0.00           C  
ATOM   1369  HB2 GLU    86      12.557 -20.635 -27.596  1.00  0.00           H  
ATOM   1370  HB3 GLU    86      14.321 -20.808 -27.751  1.00  0.00           H  
ATOM   1371  CG  GLU    86      13.156 -22.287 -26.539  1.00  0.00           C  
ATOM   1372  HG2 GLU    86      13.847 -22.607 -25.759  1.00  0.00           H  
ATOM   1373  HG3 GLU    86      12.139 -22.261 -26.145  1.00  0.00           H  
ATOM   1374  CD  GLU    86      13.260 -23.338 -27.664  1.00  0.00           C  
ATOM   1375  OE1 GLU    86      13.021 -24.519 -27.432  1.00  0.00           O  
ATOM   1376  OE2 GLU    86      13.455 -22.885 -28.775  1.00  0.00           O  
ATOM   1377  C   GLU    86      12.505 -20.161 -24.849  1.00  0.00           C  
ATOM   1378  O   GLU    86      11.383 -19.604 -24.994  1.00  0.00           O  
ATOM   1379  N   GLU    87      12.725 -20.885 -23.729  1.00  0.00           N  
ATOM   1380  H   GLU    87      13.620 -21.303 -23.517  1.00  0.00           H  
ATOM   1381  CA  GLU    87      11.627 -21.038 -22.750  1.00  0.00           C  
ATOM   1382  HA  GLU    87      10.647 -21.002 -23.225  1.00  0.00           H  
ATOM   1383  CB  GLU    87      11.839 -22.483 -22.123  1.00  0.00           C  
ATOM   1384  HB2 GLU    87      12.865 -22.513 -21.757  1.00  0.00           H  
ATOM   1385  HB3 GLU    87      11.256 -22.632 -21.214  1.00  0.00           H  
ATOM   1386  CG  GLU    87      11.573 -23.627 -23.102  1.00  0.00           C  
ATOM   1387  HG2 GLU    87      12.241 -23.619 -23.964  1.00  0.00           H  
ATOM   1388  HG3 GLU    87      11.719 -24.582 -22.597  1.00  0.00           H  
ATOM   1389  CD  GLU    87      10.085 -23.656 -23.578  1.00  0.00           C  
ATOM   1390  OE1 GLU    87       9.781 -24.235 -24.635  1.00  0.00           O  
ATOM   1391  OE2 GLU    87       9.224 -23.188 -22.826  1.00  0.00           O  
ATOM   1392  C   GLU    87      11.623 -19.963 -21.660  1.00  0.00           C  
ATOM   1393  O   GLU    87      10.562 -19.732 -21.003  1.00  0.00           O  
ATOM   1394  N   GLN    88      12.716 -19.236 -21.452  1.00  0.00           N  
ATOM   1395  H   GLN    88      13.512 -19.552 -21.988  1.00  0.00           H  
ATOM   1396  CA  GLN    88      12.901 -18.218 -20.482  1.00  0.00           C  
ATOM   1397  HA  GLN    88      12.566 -18.648 -19.538  1.00  0.00           H  
ATOM   1398  CB  GLN    88      14.344 -17.890 -20.332  1.00  0.00           C  
ATOM   1399  HB2 GLN    88      14.660 -17.209 -21.123  1.00  0.00           H  
ATOM   1400  HB3 GLN    88      14.340 -17.257 -19.445  1.00  0.00           H  
ATOM   1401  CG  GLN    88      15.354 -19.066 -20.398  1.00  0.00           C  
ATOM   1402  HG2 GLN    88      14.791 -19.967 -20.156  1.00  0.00           H  
ATOM   1403  HG3 GLN    88      15.647 -19.325 -21.415  1.00  0.00           H  
ATOM   1404  CD  GLN    88      16.569 -18.945 -19.531  1.00  0.00           C  
ATOM   1405  OE1 GLN    88      17.712 -18.965 -19.966  1.00  0.00           O  
ATOM   1406  NE2 GLN    88      16.436 -18.486 -18.277  1.00  0.00           N  
ATOM   1407 HE21 GLN    88      17.200 -18.664 -17.641  1.00  0.00           H  
ATOM   1408 HE22 GLN    88      15.493 -18.617 -17.941  1.00  0.00           H  
ATOM   1409  C   GLN    88      12.091 -16.998 -20.788  1.00  0.00           C  
ATOM   1410  O   GLN    88      11.329 -16.474 -20.003  1.00  0.00           O  
ATOM   1411  N   ARG    89      12.186 -16.599 -22.055  1.00  0.00           N  
ATOM   1412  H   ARG    89      12.947 -17.039 -22.553  1.00  0.00           H  
ATOM   1413  CA  ARG    89      11.559 -15.416 -22.593  1.00  0.00           C  
ATOM   1414  HA  ARG    89      11.806 -14.479 -22.095  1.00  0.00           H  
ATOM   1415  CB  ARG    89      12.072 -15.250 -24.047  1.00  0.00           C  
ATOM   1416  HB2 ARG    89      12.601 -16.111 -24.456  1.00  0.00           H  
ATOM   1417  HB3 ARG    89      11.224 -15.057 -24.704  1.00  0.00           H  
ATOM   1418  CG  ARG    89      12.924 -14.009 -24.106  1.00  0.00           C  
ATOM   1419  HG2 ARG    89      12.333 -13.122 -23.876  1.00  0.00           H  
ATOM   1420  HG3 ARG    89      13.731 -14.070 -23.375  1.00  0.00           H  
ATOM   1421  CD  ARG    89      13.533 -13.817 -25.495  1.00  0.00           C  
ATOM   1422  HD2 ARG    89      14.047 -12.856 -25.513  1.00  0.00           H  
ATOM   1423  HD3 ARG    89      14.367 -14.519 -25.475  1.00  0.00           H  
ATOM   1424  NE  ARG    89      12.625 -13.772 -26.717  1.00  0.00           N  
ATOM   1425  HE  ARG    89      12.548 -14.679 -27.155  1.00  0.00           H  
ATOM   1426  CZ  ARG    89      12.215 -12.830 -27.521  1.00  0.00           C  
ATOM   1427  NH1 ARG    89      12.320 -11.513 -27.264  1.00  0.00           N  
ATOM   1428 HH11 ARG    89      12.526 -11.203 -26.325  1.00  0.00           H  
ATOM   1429 HH12 ARG    89      11.946 -10.808 -27.883  1.00  0.00           H  
ATOM   1430  NH2 ARG    89      11.528 -13.149 -28.639  1.00  0.00           N  
ATOM   1431 HH21 ARG    89      11.332 -14.125 -28.810  1.00  0.00           H  
ATOM   1432 HH22 ARG    89      11.136 -12.384 -29.169  1.00  0.00           H  
ATOM   1433  C   ARG    89      10.008 -15.641 -22.473  1.00  0.00           C  
ATOM   1434  O   ARG    89       9.240 -14.893 -21.905  1.00  0.00           O  
ATOM   1435  N   LYS    90       9.510 -16.896 -22.816  1.00  0.00           N  
ATOM   1436  H   LYS    90      10.124 -17.558 -23.269  1.00  0.00           H  
ATOM   1437  CA  LYS    90       8.221 -17.463 -22.442  1.00  0.00           C  
ATOM   1438  HA  LYS    90       7.483 -16.771 -22.849  1.00  0.00           H  
ATOM   1439  CB  LYS    90       7.916 -18.840 -23.109  1.00  0.00           C  
ATOM   1440  HB2 LYS    90       8.490 -19.725 -22.835  1.00  0.00           H  
ATOM   1441  HB3 LYS    90       6.881 -19.070 -22.858  1.00  0.00           H  
ATOM   1442  CG  LYS    90       8.104 -18.720 -24.685  1.00  0.00           C  
ATOM   1443  HG2 LYS    90       7.496 -17.838 -24.886  1.00  0.00           H  
ATOM   1444  HG3 LYS    90       9.166 -18.609 -24.904  1.00  0.00           H  
ATOM   1445  CD  LYS    90       7.549 -19.915 -25.505  1.00  0.00           C  
ATOM   1446  HD2 LYS    90       6.556 -20.174 -25.137  1.00  0.00           H  
ATOM   1447  HD3 LYS    90       7.505 -19.670 -26.566  1.00  0.00           H  
ATOM   1448  CE  LYS    90       8.468 -21.101 -25.167  1.00  0.00           C  
ATOM   1449  HE2 LYS    90       9.497 -20.790 -25.351  1.00  0.00           H  
ATOM   1450  HE3 LYS    90       8.260 -21.365 -24.130  1.00  0.00           H  
ATOM   1451  NZ  LYS    90       8.238 -22.236 -26.126  1.00  0.00           N  
ATOM   1452  HZ1 LYS    90       7.267 -22.468 -26.275  1.00  0.00           H  
ATOM   1453  HZ2 LYS    90       8.637 -22.054 -27.036  1.00  0.00           H  
ATOM   1454  HZ3 LYS    90       8.681 -23.056 -25.734  1.00  0.00           H  
ATOM   1455  C   LYS    90       7.816 -17.358 -21.001  1.00  0.00           C  
ATOM   1456  O   LYS    90       6.757 -16.755 -20.648  1.00  0.00           O  
ATOM   1457  N   ALA    91       8.596 -17.839 -20.024  1.00  0.00           N  
ATOM   1458  H   ALA    91       9.470 -18.293 -20.246  1.00  0.00           H  
ATOM   1459  CA  ALA    91       8.180 -17.795 -18.579  1.00  0.00           C  
ATOM   1460  HA  ALA    91       7.245 -18.322 -18.385  1.00  0.00           H  
ATOM   1461  CB  ALA    91       9.234 -18.611 -17.920  1.00  0.00           C  
ATOM   1462  HB1 ALA    91       9.007 -18.691 -16.857  1.00  0.00           H  
ATOM   1463  HB2 ALA    91       9.144 -19.664 -18.188  1.00  0.00           H  
ATOM   1464  HB3 ALA    91      10.219 -18.182 -18.098  1.00  0.00           H  
ATOM   1465  C   ALA    91       8.162 -16.298 -18.031  1.00  0.00           C  
ATOM   1466  O   ALA    91       7.287 -15.946 -17.195  1.00  0.00           O  
ATOM   1467  N   ASN    92       9.037 -15.410 -18.583  1.00  0.00           N  
ATOM   1468  H   ASN    92       9.703 -15.770 -19.252  1.00  0.00           H  
ATOM   1469  CA  ASN    92       9.215 -14.036 -18.081  1.00  0.00           C  
ATOM   1470  HA  ASN    92       8.971 -13.958 -17.021  1.00  0.00           H  
ATOM   1471  CB  ASN    92      10.610 -13.528 -18.443  1.00  0.00           C  
ATOM   1472  HB2 ASN    92      10.868 -13.716 -19.485  1.00  0.00           H  
ATOM   1473  HB3 ASN    92      10.715 -12.458 -18.264  1.00  0.00           H  
ATOM   1474  CG  ASN    92      11.765 -14.259 -17.714  1.00  0.00           C  
ATOM   1475  OD1 ASN    92      11.576 -15.038 -16.836  1.00  0.00           O  
ATOM   1476  ND2 ASN    92      12.968 -13.876 -18.073  1.00  0.00           N  
ATOM   1477 HD21 ASN    92      13.724 -14.256 -17.521  1.00  0.00           H  
ATOM   1478 HD22 ASN    92      13.139 -13.066 -18.651  1.00  0.00           H  
ATOM   1479  C   ASN    92       8.127 -13.164 -18.693  1.00  0.00           C  
ATOM   1480  O   ASN    92       7.697 -12.147 -18.128  1.00  0.00           O  
ATOM   1481  N   MET    93       7.583 -13.499 -19.853  1.00  0.00           N  
ATOM   1482  H   MET    93       7.866 -14.370 -20.279  1.00  0.00           H  
ATOM   1483  CA  MET    93       6.457 -12.898 -20.507  1.00  0.00           C  
ATOM   1484  HA  MET    93       6.376 -11.812 -20.550  1.00  0.00           H  
ATOM   1485  CB  MET    93       6.322 -13.374 -22.028  1.00  0.00           C  
ATOM   1486  HB2 MET    93       7.169 -12.924 -22.546  1.00  0.00           H  
ATOM   1487  HB3 MET    93       6.447 -14.452 -21.925  1.00  0.00           H  
ATOM   1488  CG  MET    93       4.991 -13.053 -22.743  1.00  0.00           C  
ATOM   1489  HG2 MET    93       4.278 -13.728 -22.269  1.00  0.00           H  
ATOM   1490  HG3 MET    93       4.701 -12.011 -22.611  1.00  0.00           H  
ATOM   1491  SD  MET    93       4.989 -13.620 -24.462  1.00  0.00           S  
ATOM   1492  CE  MET    93       3.464 -12.818 -25.115  1.00  0.00           C  
ATOM   1493  HE1 MET    93       3.540 -11.740 -24.976  1.00  0.00           H  
ATOM   1494  HE2 MET    93       3.416 -12.929 -26.198  1.00  0.00           H  
ATOM   1495  HE3 MET    93       2.540 -13.118 -24.620  1.00  0.00           H  
ATOM   1496  C   MET    93       5.155 -13.369 -19.754  1.00  0.00           C  
ATOM   1497  O   MET    93       4.284 -12.604 -19.482  1.00  0.00           O  
ATOM   1498  N   LEU    94       5.055 -14.674 -19.414  1.00  0.00           N  
ATOM   1499  H   LEU    94       5.681 -15.318 -19.876  1.00  0.00           H  
ATOM   1500  CA  LEU    94       4.044 -15.240 -18.570  1.00  0.00           C  
ATOM   1501  HA  LEU    94       3.071 -14.968 -18.979  1.00  0.00           H  
ATOM   1502  CB  LEU    94       4.104 -16.822 -18.546  1.00  0.00           C  
ATOM   1503  HB2 LEU    94       4.079 -17.214 -19.563  1.00  0.00           H  
ATOM   1504  HB3 LEU    94       5.097 -17.163 -18.255  1.00  0.00           H  
ATOM   1505  CG  LEU    94       2.978 -17.521 -17.693  1.00  0.00           C  
ATOM   1506  HG  LEU    94       3.018 -17.235 -16.641  1.00  0.00           H  
ATOM   1507  CD1 LEU    94       1.576 -17.214 -18.106  1.00  0.00           C  
ATOM   1508 HD11 LEU    94       0.763 -17.748 -17.614  1.00  0.00           H  
ATOM   1509 HD12 LEU    94       1.357 -16.205 -17.755  1.00  0.00           H  
ATOM   1510 HD13 LEU    94       1.446 -17.414 -19.170  1.00  0.00           H  
ATOM   1511  CD2 LEU    94       3.072 -19.031 -17.772  1.00  0.00           C  
ATOM   1512 HD21 LEU    94       3.989 -19.440 -17.349  1.00  0.00           H  
ATOM   1513 HD22 LEU    94       2.246 -19.511 -17.249  1.00  0.00           H  
ATOM   1514 HD23 LEU    94       2.957 -19.311 -18.820  1.00  0.00           H  
ATOM   1515  C   LEU    94       3.950 -14.606 -17.218  1.00  0.00           C  
ATOM   1516  O   LEU    94       2.895 -14.299 -16.752  1.00  0.00           O  
ATOM   1517  N   ALA    95       5.120 -14.321 -16.602  1.00  0.00           N  
ATOM   1518  H   ALA    95       5.992 -14.668 -16.976  1.00  0.00           H  
ATOM   1519  CA  ALA    95       5.185 -13.567 -15.433  1.00  0.00           C  
ATOM   1520  HA  ALA    95       4.614 -14.074 -14.656  1.00  0.00           H  
ATOM   1521  CB  ALA    95       6.662 -13.470 -15.063  1.00  0.00           C  
ATOM   1522  HB1 ALA    95       7.252 -12.800 -15.690  1.00  0.00           H  
ATOM   1523  HB2 ALA    95       6.570 -12.931 -14.121  1.00  0.00           H  
ATOM   1524  HB3 ALA    95       7.170 -14.422 -14.910  1.00  0.00           H  
ATOM   1525  C   ALA    95       4.664 -12.155 -15.507  1.00  0.00           C  
ATOM   1526  O   ALA    95       4.291 -11.592 -14.548  1.00  0.00           O  
ATOM   1527  N   HIE    96       4.592 -11.479 -16.651  1.00  0.00           N  
ATOM   1528  H   HIE    96       4.905 -11.853 -17.536  1.00  0.00           H  
ATOM   1529  CA  HIE    96       3.907 -10.184 -16.739  1.00  0.00           C  
ATOM   1530  HA  HIE    96       4.226  -9.565 -15.900  1.00  0.00           H  
ATOM   1531  CB  HIE    96       4.460  -9.488 -17.985  1.00  0.00           C  
ATOM   1532  HB2 HIE    96       5.542  -9.406 -17.881  1.00  0.00           H  
ATOM   1533  HB3 HIE    96       4.297 -10.018 -18.924  1.00  0.00           H  
ATOM   1534  CG  HIE    96       3.889  -8.171 -18.303  1.00  0.00           C  
ATOM   1535  ND1 HIE    96       3.879  -7.017 -17.516  1.00  0.00           N  
ATOM   1536  CE1 HIE    96       3.369  -5.998 -18.239  1.00  0.00           C  
ATOM   1537  HE1 HIE    96       3.371  -4.958 -17.950  1.00  0.00           H  
ATOM   1538  NE2 HIE    96       2.851  -6.526 -19.365  1.00  0.00           N  
ATOM   1539  HE2 HIE    96       2.318  -6.030 -20.065  1.00  0.00           H  
ATOM   1540  CD2 HIE    96       3.173  -7.803 -19.443  1.00  0.00           C  
ATOM   1541  HD2 HIE    96       2.951  -8.460 -20.271  1.00  0.00           H  
ATOM   1542  C   HIE    96       2.399 -10.283 -16.809  1.00  0.00           C  
ATOM   1543  O   HIE    96       1.638  -9.547 -16.182  1.00  0.00           O  
ATOM   1544  N   MET    97       1.896 -11.245 -17.552  1.00  0.00           N  
ATOM   1545  H   MET    97       2.526 -11.971 -17.859  1.00  0.00           H  
ATOM   1546  CA  MET    97       0.447 -11.611 -17.582  1.00  0.00           C  
ATOM   1547  HA  MET    97      -0.090 -10.693 -17.820  1.00  0.00           H  
ATOM   1548  CB  MET    97       0.126 -12.665 -18.689  1.00  0.00           C  
ATOM   1549  HB2 MET    97       0.513 -13.639 -18.390  1.00  0.00           H  
ATOM   1550  HB3 MET    97      -0.955 -12.753 -18.797  1.00  0.00           H  
ATOM   1551  CG  MET    97       0.712 -12.330 -20.074  1.00  0.00           C  
ATOM   1552  HG2 MET    97       0.352 -11.340 -20.354  1.00  0.00           H  
ATOM   1553  HG3 MET    97       1.776 -12.315 -19.838  1.00  0.00           H  
ATOM   1554  SD  MET    97       0.629 -13.525 -21.465  1.00  0.00           S  
ATOM   1555  CE  MET    97      -1.155 -13.766 -21.592  1.00  0.00           C  
ATOM   1556  HE1 MET    97      -1.668 -14.085 -20.685  1.00  0.00           H  
ATOM   1557  HE2 MET    97      -1.594 -12.805 -21.859  1.00  0.00           H  
ATOM   1558  HE3 MET    97      -1.261 -14.451 -22.433  1.00  0.00           H  
ATOM   1559  C   MET    97       0.012 -11.977 -16.154  1.00  0.00           C  
ATOM   1560  O   MET    97      -0.960 -11.464 -15.686  1.00  0.00           O  
ATOM   1561  N   GLU    98       0.810 -12.876 -15.449  1.00  0.00           N  
ATOM   1562  H   GLU    98       1.441 -13.451 -15.989  1.00  0.00           H  
ATOM   1563  CA  GLU    98       0.491 -13.286 -14.193  1.00  0.00           C  
ATOM   1564  HA  GLU    98      -0.489 -13.763 -14.160  1.00  0.00           H  
ATOM   1565  CB  GLU    98       1.547 -14.387 -13.678  1.00  0.00           C  
ATOM   1566  HB2 GLU    98       1.809 -15.063 -14.491  1.00  0.00           H  
ATOM   1567  HB3 GLU    98       2.422 -13.803 -13.390  1.00  0.00           H  
ATOM   1568  CG  GLU    98       1.002 -15.215 -12.529  1.00  0.00           C  
ATOM   1569  HG2 GLU    98       0.581 -14.478 -11.845  1.00  0.00           H  
ATOM   1570  HG3 GLU    98       0.173 -15.753 -12.989  1.00  0.00           H  
ATOM   1571  CD  GLU    98       2.144 -15.966 -11.880  1.00  0.00           C  
ATOM   1572  OE1 GLU    98       2.827 -15.372 -11.034  1.00  0.00           O  
ATOM   1573  OE2 GLU    98       2.124 -17.186 -11.978  1.00  0.00           O  
ATOM   1574  C   GLU    98       0.402 -12.056 -13.236  1.00  0.00           C  
ATOM   1575  O   GLU    98      -0.445 -12.069 -12.328  1.00  0.00           O  
ATOM   1576  N   THR    99       1.210 -11.077 -13.502  1.00  0.00           N  
ATOM   1577  H   THR    99       1.768 -11.153 -14.340  1.00  0.00           H  
ATOM   1578  CA  THR    99       1.272  -9.804 -12.735  1.00  0.00           C  
ATOM   1579  HA  THR    99       1.334 -10.162 -11.707  1.00  0.00           H  
ATOM   1580  CB  THR    99       2.624  -9.177 -12.928  1.00  0.00           C  
ATOM   1581  HB  THR    99       2.832  -8.897 -13.961  1.00  0.00           H  
ATOM   1582  CG2 THR    99       2.714  -7.983 -11.943  1.00  0.00           C  
ATOM   1583 HG21 THR    99       2.071  -7.173 -12.288  1.00  0.00           H  
ATOM   1584 HG22 THR    99       2.392  -8.360 -10.973  1.00  0.00           H  
ATOM   1585 HG23 THR    99       3.751  -7.652 -11.896  1.00  0.00           H  
ATOM   1586  OG1 THR    99       3.627 -10.078 -12.407  1.00  0.00           O  
ATOM   1587  HG1 THR    99       3.646 -10.802 -13.036  1.00  0.00           H  
ATOM   1588  C   THR    99       0.175  -8.733 -12.907  1.00  0.00           C  
ATOM   1589  O   THR    99      -0.268  -8.230 -11.908  1.00  0.00           O  
ATOM   1590  N   GLN   100      -0.279  -8.596 -14.142  1.00  0.00           N  
ATOM   1591  H   GLN   100       0.279  -9.039 -14.858  1.00  0.00           H  
ATOM   1592  CA  GLN   100      -1.489  -7.887 -14.501  1.00  0.00           C  
ATOM   1593  HA  GLN   100      -1.434  -6.929 -13.985  1.00  0.00           H  
ATOM   1594  CB  GLN   100      -1.551  -7.612 -16.014  1.00  0.00           C  
ATOM   1595  HB2 GLN   100      -1.557  -8.601 -16.472  1.00  0.00           H  
ATOM   1596  HB3 GLN   100      -2.550  -7.194 -16.146  1.00  0.00           H  
ATOM   1597  CG  GLN   100      -0.633  -6.639 -16.777  1.00  0.00           C  
ATOM   1598  HG2 GLN   100       0.380  -6.945 -16.516  1.00  0.00           H  
ATOM   1599  HG3 GLN   100      -0.666  -6.881 -17.840  1.00  0.00           H  
ATOM   1600  CD  GLN   100      -0.923  -5.157 -16.423  1.00  0.00           C  
ATOM   1601  OE1 GLN   100      -1.309  -4.789 -15.300  1.00  0.00           O  
ATOM   1602  NE2 GLN   100      -0.896  -4.266 -17.356  1.00  0.00           N  
ATOM   1603 HE21 GLN   100      -1.091  -3.298 -17.141  1.00  0.00           H  
ATOM   1604 HE22 GLN   100      -0.494  -4.548 -18.239  1.00  0.00           H  
ATOM   1605  C   GLN   100      -2.739  -8.581 -13.811  1.00  0.00           C  
ATOM   1606  O   GLN   100      -3.508  -7.763 -13.333  1.00  0.00           O  
ATOM   1607  N   ASN   101      -2.842  -9.921 -13.673  1.00  0.00           N  
ATOM   1608  H   ASN   101      -2.158 -10.537 -14.088  1.00  0.00           H  
ATOM   1609  CA  ASN   101      -3.929 -10.602 -12.984  1.00  0.00           C  
ATOM   1610  HA  ASN   101      -4.931 -10.328 -13.314  1.00  0.00           H  
ATOM   1611  CB  ASN   101      -3.839 -12.140 -13.273  1.00  0.00           C  
ATOM   1612  HB2 ASN   101      -4.198 -12.379 -14.274  1.00  0.00           H  
ATOM   1613  HB3 ASN   101      -2.814 -12.508 -13.238  1.00  0.00           H  
ATOM   1614  CG  ASN   101      -4.670 -12.896 -12.237  1.00  0.00           C  
ATOM   1615  OD1 ASN   101      -5.886 -12.764 -12.258  1.00  0.00           O  
ATOM   1616  ND2 ASN   101      -4.131 -13.702 -11.345  1.00  0.00           N  
ATOM   1617 HD21 ASN   101      -4.853 -14.206 -10.851  1.00  0.00           H  
ATOM   1618 HD22 ASN   101      -3.152 -13.760 -11.103  1.00  0.00           H  
ATOM   1619  C   ASN   101      -3.818 -10.257 -11.488  1.00  0.00           C  
ATOM   1620  O   ASN   101      -4.801  -9.958 -10.929  1.00  0.00           O  
ATOM   1621  N   LYS   102      -2.657 -10.313 -10.848  1.00  0.00           N  
ATOM   1622  H   LYS   102      -1.847 -10.653 -11.346  1.00  0.00           H  
ATOM   1623  CA  LYS   102      -2.595  -9.986  -9.434  1.00  0.00           C  
ATOM   1624  HA  LYS   102      -3.246 -10.592  -8.803  1.00  0.00           H  
ATOM   1625  CB  LYS   102      -1.209 -10.466  -8.973  1.00  0.00           C  
ATOM   1626  HB2 LYS   102      -0.437 -10.150  -9.676  1.00  0.00           H  
ATOM   1627  HB3 LYS   102      -0.900 -10.001  -8.037  1.00  0.00           H  
ATOM   1628  CG  LYS   102      -1.220 -11.999  -8.801  1.00  0.00           C  
ATOM   1629  HG2 LYS   102      -1.879 -12.148  -7.946  1.00  0.00           H  
ATOM   1630  HG3 LYS   102      -1.672 -12.525  -9.643  1.00  0.00           H  
ATOM   1631  CD  LYS   102       0.135 -12.648  -8.437  1.00  0.00           C  
ATOM   1632  HD2 LYS   102       0.688 -11.970  -7.787  1.00  0.00           H  
ATOM   1633  HD3 LYS   102      -0.076 -13.508  -7.802  1.00  0.00           H  
ATOM   1634  CE  LYS   102       1.062 -12.914  -9.643  1.00  0.00           C  
ATOM   1635  HE2 LYS   102       0.586 -13.611 -10.333  1.00  0.00           H  
ATOM   1636  HE3 LYS   102       1.204 -11.983 -10.192  1.00  0.00           H  
ATOM   1637  NZ  LYS   102       2.389 -13.423  -9.209  1.00  0.00           N  
ATOM   1638  HZ1 LYS   102       3.082 -12.701  -9.073  1.00  0.00           H  
ATOM   1639  HZ2 LYS   102       2.369 -13.854  -8.296  1.00  0.00           H  
ATOM   1640  HZ3 LYS   102       2.858 -14.046  -9.851  1.00  0.00           H  
ATOM   1641  C   LYS   102      -2.872  -8.473  -9.077  1.00  0.00           C  
ATOM   1642  O   LYS   102      -3.471  -8.176  -8.071  1.00  0.00           O  
ATOM   1643  N   ILE   103      -2.478  -7.522  -9.943  1.00  0.00           N  
ATOM   1644  H   ILE   103      -2.055  -7.828 -10.808  1.00  0.00           H  
ATOM   1645  CA  ILE   103      -2.975  -6.216  -9.918  1.00  0.00           C  
ATOM   1646  HA  ILE   103      -2.767  -5.880  -8.902  1.00  0.00           H  
ATOM   1647  CB  ILE   103      -2.156  -5.361 -10.913  1.00  0.00           C  
ATOM   1648  HB  ILE   103      -2.209  -5.949 -11.829  1.00  0.00           H  
ATOM   1649  CG2 ILE   103      -2.757  -3.905 -11.247  1.00  0.00           C  
ATOM   1650 HG21 ILE   103      -2.100  -3.258 -11.828  1.00  0.00           H  
ATOM   1651 HG22 ILE   103      -3.783  -4.020 -11.596  1.00  0.00           H  
ATOM   1652 HG23 ILE   103      -2.793  -3.234 -10.388  1.00  0.00           H  
ATOM   1653  CG1 ILE   103      -0.702  -5.170 -10.494  1.00  0.00           C  
ATOM   1654 HG12 ILE   103      -0.582  -4.810  -9.472  1.00  0.00           H  
ATOM   1655 HG13 ILE   103      -0.361  -6.205 -10.467  1.00  0.00           H  
ATOM   1656  CD1 ILE   103       0.318  -4.320 -11.369  1.00  0.00           C  
ATOM   1657 HD11 ILE   103       0.143  -4.183 -12.436  1.00  0.00           H  
ATOM   1658 HD12 ILE   103       0.521  -3.344 -10.928  1.00  0.00           H  
ATOM   1659 HD13 ILE   103       1.214  -4.920 -11.210  1.00  0.00           H  
ATOM   1660  C   ILE   103      -4.507  -6.103 -10.173  1.00  0.00           C  
ATOM   1661  O   ILE   103      -5.202  -5.474  -9.358  1.00  0.00           O  
ATOM   1662  N   TYR   104      -5.092  -6.872 -11.099  1.00  0.00           N  
ATOM   1663  H   TYR   104      -4.574  -7.432 -11.761  1.00  0.00           H  
ATOM   1664  CA  TYR   104      -6.509  -6.804 -11.383  1.00  0.00           C  
ATOM   1665  HA  TYR   104      -6.688  -5.736 -11.502  1.00  0.00           H  
ATOM   1666  CB  TYR   104      -6.846  -7.475 -12.772  1.00  0.00           C  
ATOM   1667  HB2 TYR   104      -6.090  -7.104 -13.463  1.00  0.00           H  
ATOM   1668  HB3 TYR   104      -6.613  -8.535 -12.667  1.00  0.00           H  
ATOM   1669  CG  TYR   104      -8.193  -7.367 -13.371  1.00  0.00           C  
ATOM   1670  CD1 TYR   104      -8.464  -6.277 -14.187  1.00  0.00           C  
ATOM   1671  HD1 TYR   104      -7.655  -5.573 -14.318  1.00  0.00           H  
ATOM   1672  CE1 TYR   104      -9.769  -6.192 -14.870  1.00  0.00           C  
ATOM   1673  HE1 TYR   104     -10.027  -5.388 -15.544  1.00  0.00           H  
ATOM   1674  CZ  TYR   104     -10.731  -7.220 -14.701  1.00  0.00           C  
ATOM   1675  OH  TYR   104     -11.961  -7.118 -15.168  1.00  0.00           O  
ATOM   1676  HH  TYR   104     -12.463  -7.935 -15.124  1.00  0.00           H  
ATOM   1677  CE2 TYR   104     -10.383  -8.285 -13.832  1.00  0.00           C  
ATOM   1678  HE2 TYR   104     -11.041  -9.137 -13.753  1.00  0.00           H  
ATOM   1679  CD2 TYR   104      -9.091  -8.416 -13.269  1.00  0.00           C  
ATOM   1680  HD2 TYR   104      -8.954  -9.354 -12.750  1.00  0.00           H  
ATOM   1681  C   TYR   104      -7.324  -7.280 -10.201  1.00  0.00           C  
ATOM   1682  O   TYR   104      -8.322  -6.669  -9.861  1.00  0.00           O  
ATOM   1683  N   ASN   105      -6.844  -8.330  -9.572  1.00  0.00           N  
ATOM   1684  H   ASN   105      -6.083  -8.840  -9.999  1.00  0.00           H  
ATOM   1685  CA  ASN   105      -7.378  -8.847  -8.291  1.00  0.00           C  
ATOM   1686  HA  ASN   105      -8.441  -9.016  -8.461  1.00  0.00           H  
ATOM   1687  CB  ASN   105      -6.575 -10.163  -8.034  1.00  0.00           C  
ATOM   1688  HB2 ASN   105      -5.530  -9.954  -7.802  1.00  0.00           H  
ATOM   1689  HB3 ASN   105      -7.051 -10.562  -7.138  1.00  0.00           H  
ATOM   1690  CG  ASN   105      -6.786 -11.285  -9.055  1.00  0.00           C  
ATOM   1691  OD1 ASN   105      -7.641 -11.184  -9.957  1.00  0.00           O  
ATOM   1692  ND2 ASN   105      -6.064 -12.377  -9.008  1.00  0.00           N  
ATOM   1693 HD21 ASN   105      -6.628 -13.153  -9.324  1.00  0.00           H  
ATOM   1694 HD22 ASN   105      -5.314 -12.405  -8.332  1.00  0.00           H  
ATOM   1695  C   ASN   105      -7.501  -7.959  -7.069  1.00  0.00           C  
ATOM   1696  O   ASN   105      -8.396  -8.194  -6.292  1.00  0.00           O  
ATOM   1697  N   ILE   106      -6.727  -6.875  -7.056  1.00  0.00           N  
ATOM   1698  H   ILE   106      -6.036  -6.790  -7.788  1.00  0.00           H  
ATOM   1699  CA  ILE   106      -6.832  -5.795  -6.021  1.00  0.00           C  
ATOM   1700  HA  ILE   106      -7.046  -6.302  -5.081  1.00  0.00           H  
ATOM   1701  CB  ILE   106      -5.539  -5.017  -5.867  1.00  0.00           C  
ATOM   1702  HB  ILE   106      -5.218  -4.697  -6.858  1.00  0.00           H  
ATOM   1703  CG2 ILE   106      -5.677  -3.762  -4.888  1.00  0.00           C  
ATOM   1704 HG21 ILE   106      -6.325  -2.995  -5.311  1.00  0.00           H  
ATOM   1705 HG22 ILE   106      -6.014  -4.175  -3.938  1.00  0.00           H  
ATOM   1706 HG23 ILE   106      -4.693  -3.310  -4.764  1.00  0.00           H  
ATOM   1707  CG1 ILE   106      -4.313  -5.866  -5.426  1.00  0.00           C  
ATOM   1708 HG12 ILE   106      -4.366  -6.818  -5.953  1.00  0.00           H  
ATOM   1709 HG13 ILE   106      -3.335  -5.490  -5.726  1.00  0.00           H  
ATOM   1710  CD1 ILE   106      -4.162  -6.234  -3.883  1.00  0.00           C  
ATOM   1711 HD11 ILE   106      -3.341  -6.925  -3.687  1.00  0.00           H  
ATOM   1712 HD12 ILE   106      -3.937  -5.358  -3.274  1.00  0.00           H  
ATOM   1713 HD13 ILE   106      -5.150  -6.627  -3.646  1.00  0.00           H  
ATOM   1714  C   ILE   106      -8.057  -4.835  -6.307  1.00  0.00           C  
ATOM   1715  O   ILE   106      -8.633  -4.239  -5.408  1.00  0.00           O  
ATOM   1716  N   LEU   107      -8.367  -4.649  -7.595  1.00  0.00           N  
ATOM   1717  H   LEU   107      -7.903  -5.238  -8.272  1.00  0.00           H  
ATOM   1718  CA  LEU   107      -9.287  -3.609  -7.883  1.00  0.00           C  
ATOM   1719  HA  LEU   107      -8.947  -2.669  -7.447  1.00  0.00           H  
ATOM   1720  CB  LEU   107      -9.247  -3.350  -9.385  1.00  0.00           C  
ATOM   1721  HB2 LEU   107      -9.502  -4.268  -9.916  1.00  0.00           H  
ATOM   1722  HB3 LEU   107      -9.909  -2.519  -9.628  1.00  0.00           H  
ATOM   1723  CG  LEU   107      -7.734  -3.137  -9.866  1.00  0.00           C  
ATOM   1724  HG  LEU   107      -7.211  -4.092  -9.816  1.00  0.00           H  
ATOM   1725  CD1 LEU   107      -7.770  -2.714 -11.353  1.00  0.00           C  
ATOM   1726 HD11 LEU   107      -8.024  -1.657 -11.434  1.00  0.00           H  
ATOM   1727 HD12 LEU   107      -6.821  -2.878 -11.863  1.00  0.00           H  
ATOM   1728 HD13 LEU   107      -8.435  -3.436 -11.828  1.00  0.00           H  
ATOM   1729  CD2 LEU   107      -6.821  -2.109  -9.244  1.00  0.00           C  
ATOM   1730 HD21 LEU   107      -7.293  -1.143  -9.067  1.00  0.00           H  
ATOM   1731 HD22 LEU   107      -6.480  -2.417  -8.256  1.00  0.00           H  
ATOM   1732 HD23 LEU   107      -5.937  -2.062  -9.880  1.00  0.00           H  
ATOM   1733  C   LEU   107     -10.700  -3.916  -7.398  1.00  0.00           C  
ATOM   1734  O   LEU   107     -11.064  -5.036  -6.994  1.00  0.00           O  
ATOM   1735  N   THR   108     -11.554  -2.808  -7.362  1.00  0.00           N  
ATOM   1736  H   THR   108     -11.105  -1.924  -7.555  1.00  0.00           H  
ATOM   1737  CA  THR   108     -13.005  -2.940  -7.134  1.00  0.00           C  
ATOM   1738  HA  THR   108     -13.184  -3.789  -6.474  1.00  0.00           H  
ATOM   1739  CB  THR   108     -13.533  -1.720  -6.421  1.00  0.00           C  
ATOM   1740  HB  THR   108     -14.415  -2.063  -5.880  1.00  0.00           H  
ATOM   1741  CG2 THR   108     -12.586  -1.229  -5.273  1.00  0.00           C  
ATOM   1742 HG21 THR   108     -11.734  -0.696  -5.696  1.00  0.00           H  
ATOM   1743 HG22 THR   108     -13.086  -0.488  -4.650  1.00  0.00           H  
ATOM   1744 HG23 THR   108     -12.320  -2.136  -4.731  1.00  0.00           H  
ATOM   1745  OG1 THR   108     -13.869  -0.711  -7.310  1.00  0.00           O  
ATOM   1746  HG1 THR   108     -14.228   0.075  -6.890  1.00  0.00           H  
ATOM   1747  C   THR   108     -13.835  -3.217  -8.421  1.00  0.00           C  
ATOM   1748  O   THR   108     -13.272  -3.181  -9.486  1.00  0.00           O  
ATOM   1749  N   PRO   109     -15.119  -3.504  -8.400  1.00  0.00           N  
ATOM   1750  CD  PRO   109     -15.864  -3.797  -7.242  1.00  0.00           C  
ATOM   1751  HD2 PRO   109     -16.269  -2.923  -6.733  1.00  0.00           H  
ATOM   1752  HD3 PRO   109     -15.340  -4.315  -6.439  1.00  0.00           H  
ATOM   1753  CG  PRO   109     -17.056  -4.663  -7.769  1.00  0.00           C  
ATOM   1754  HG2 PRO   109     -17.898  -4.536  -7.088  1.00  0.00           H  
ATOM   1755  HG3 PRO   109     -16.706  -5.670  -7.994  1.00  0.00           H  
ATOM   1756  CB  PRO   109     -17.275  -4.134  -9.170  1.00  0.00           C  
ATOM   1757  HB2 PRO   109     -17.852  -3.215  -9.071  1.00  0.00           H  
ATOM   1758  HB3 PRO   109     -17.752  -4.818  -9.872  1.00  0.00           H  
ATOM   1759  CA  PRO   109     -15.885  -3.770  -9.681  1.00  0.00           C  
ATOM   1760  HA  PRO   109     -15.402  -4.594 -10.206  1.00  0.00           H  
ATOM   1761  C   PRO   109     -15.899  -2.653 -10.747  1.00  0.00           C  
ATOM   1762  O   PRO   109     -15.812  -2.825 -11.902  1.00  0.00           O  
ATOM   1763  N   GLU   110     -16.039  -1.392 -10.258  1.00  0.00           N  
ATOM   1764  H   GLU   110     -16.346  -1.165  -9.323  1.00  0.00           H  
ATOM   1765  CA  GLU   110     -15.987  -0.250 -11.201  1.00  0.00           C  
ATOM   1766  HA  GLU   110     -16.544  -0.473 -12.112  1.00  0.00           H  
ATOM   1767  CB  GLU   110     -16.430   1.097 -10.507  1.00  0.00           C  
ATOM   1768  HB2 GLU   110     -15.829   1.284  -9.616  1.00  0.00           H  
ATOM   1769  HB3 GLU   110     -16.247   1.986 -11.110  1.00  0.00           H  
ATOM   1770  CG  GLU   110     -17.936   1.014 -10.067  1.00  0.00           C  
ATOM   1771  HG2 GLU   110     -18.159   0.063  -9.583  1.00  0.00           H  
ATOM   1772  HG3 GLU   110     -18.046   1.883  -9.419  1.00  0.00           H  
ATOM   1773  CD  GLU   110     -18.832   1.147 -11.274  1.00  0.00           C  
ATOM   1774  OE1 GLU   110     -19.679   2.041 -11.320  1.00  0.00           O  
ATOM   1775  OE2 GLU   110     -18.793   0.344 -12.218  1.00  0.00           O  
ATOM   1776  C   GLU   110     -14.549   0.040 -11.586  1.00  0.00           C  
ATOM   1777  O   GLU   110     -14.368   0.539 -12.643  1.00  0.00           O  
ATOM   1778  N   GLN   111     -13.529  -0.294 -10.786  1.00  0.00           N  
ATOM   1779  H   GLN   111     -13.754  -0.779  -9.929  1.00  0.00           H  
ATOM   1780  CA  GLN   111     -12.167  -0.049 -11.175  1.00  0.00           C  
ATOM   1781  HA  GLN   111     -12.081   0.944 -11.616  1.00  0.00           H  
ATOM   1782  CB  GLN   111     -11.277  -0.174  -9.918  1.00  0.00           C  
ATOM   1783  HB2 GLN   111     -11.555  -1.054  -9.336  1.00  0.00           H  
ATOM   1784  HB3 GLN   111     -10.215  -0.224 -10.161  1.00  0.00           H  
ATOM   1785  CG  GLN   111     -11.307   1.017  -8.925  1.00  0.00           C  
ATOM   1786  HG2 GLN   111     -10.981   1.946  -9.392  1.00  0.00           H  
ATOM   1787  HG3 GLN   111     -12.348   1.116  -8.619  1.00  0.00           H  
ATOM   1788  CD  GLN   111     -10.432   0.867  -7.737  1.00  0.00           C  
ATOM   1789  OE1 GLN   111     -10.181  -0.260  -7.369  1.00  0.00           O  
ATOM   1790  NE2 GLN   111      -9.965   1.903  -7.120  1.00  0.00           N  
ATOM   1791 HE21 GLN   111      -9.200   1.794  -6.469  1.00  0.00           H  
ATOM   1792 HE22 GLN   111     -10.159   2.817  -7.504  1.00  0.00           H  
ATOM   1793  C   GLN   111     -11.715  -0.974 -12.305  1.00  0.00           C  
ATOM   1794  O   GLN   111     -11.000  -0.592 -13.141  1.00  0.00           O  
ATOM   1795  N   LYS   112     -12.144  -2.253 -12.244  1.00  0.00           N  
ATOM   1796  H   LYS   112     -12.679  -2.538 -11.436  1.00  0.00           H  
ATOM   1797  CA  LYS   112     -11.813  -3.299 -13.268  1.00  0.00           C  
ATOM   1798  HA  LYS   112     -10.744  -3.186 -13.453  1.00  0.00           H  
ATOM   1799  CB  LYS   112     -12.220  -4.709 -12.788  1.00  0.00           C  
ATOM   1800  HB2 LYS   112     -13.251  -4.727 -12.436  1.00  0.00           H  
ATOM   1801  HB3 LYS   112     -12.258  -5.437 -13.598  1.00  0.00           H  
ATOM   1802  CG  LYS   112     -11.435  -5.204 -11.541  1.00  0.00           C  
ATOM   1803  HG2 LYS   112     -10.412  -5.401 -11.859  1.00  0.00           H  
ATOM   1804  HG3 LYS   112     -11.495  -4.486 -10.724  1.00  0.00           H  
ATOM   1805  CD  LYS   112     -11.976  -6.536 -10.984  1.00  0.00           C  
ATOM   1806  HD2 LYS   112     -13.063  -6.459 -10.987  1.00  0.00           H  
ATOM   1807  HD3 LYS   112     -11.670  -7.291 -11.709  1.00  0.00           H  
ATOM   1808  CE  LYS   112     -11.546  -7.049  -9.638  1.00  0.00           C  
ATOM   1809  HE2 LYS   112     -10.456  -7.053  -9.659  1.00  0.00           H  
ATOM   1810  HE3 LYS   112     -11.968  -6.464  -8.821  1.00  0.00           H  
ATOM   1811  NZ  LYS   112     -11.996  -8.504  -9.458  1.00  0.00           N  
ATOM   1812  HZ1 LYS   112     -11.693  -9.114 -10.204  1.00  0.00           H  
ATOM   1813  HZ2 LYS   112     -11.788  -8.937  -8.570  1.00  0.00           H  
ATOM   1814  HZ3 LYS   112     -12.997  -8.541  -9.588  1.00  0.00           H  
ATOM   1815  C   LYS   112     -12.357  -2.980 -14.661  1.00  0.00           C  
ATOM   1816  O   LYS   112     -11.657  -3.234 -15.689  1.00  0.00           O  
ATOM   1817  N   LYS   113     -13.496  -2.337 -14.791  1.00  0.00           N  
ATOM   1818  H   LYS   113     -13.856  -1.940 -13.935  1.00  0.00           H  
ATOM   1819  CA  LYS   113     -14.004  -1.679 -16.086  1.00  0.00           C  
ATOM   1820  HA  LYS   113     -13.988  -2.423 -16.882  1.00  0.00           H  
ATOM   1821  CB  LYS   113     -15.487  -1.200 -15.828  1.00  0.00           C  
ATOM   1822  HB2 LYS   113     -15.609  -0.504 -14.999  1.00  0.00           H  
ATOM   1823  HB3 LYS   113     -15.795  -0.667 -16.728  1.00  0.00           H  
ATOM   1824  CG  LYS   113     -16.480  -2.401 -15.487  1.00  0.00           C  
ATOM   1825  HG2 LYS   113     -16.701  -2.924 -16.418  1.00  0.00           H  
ATOM   1826  HG3 LYS   113     -15.914  -3.043 -14.813  1.00  0.00           H  
ATOM   1827  CD  LYS   113     -17.817  -1.925 -14.800  1.00  0.00           C  
ATOM   1828  HD2 LYS   113     -18.508  -2.764 -14.716  1.00  0.00           H  
ATOM   1829  HD3 LYS   113     -17.433  -1.673 -13.811  1.00  0.00           H  
ATOM   1830  CE  LYS   113     -18.651  -0.814 -15.442  1.00  0.00           C  
ATOM   1831  HE2 LYS   113     -18.085   0.117 -15.402  1.00  0.00           H  
ATOM   1832  HE3 LYS   113     -18.900  -0.995 -16.488  1.00  0.00           H  
ATOM   1833  NZ  LYS   113     -19.878  -0.460 -14.610  1.00  0.00           N  
ATOM   1834  HZ1 LYS   113     -20.524  -1.190 -14.345  1.00  0.00           H  
ATOM   1835  HZ2 LYS   113     -19.625   0.033 -13.766  1.00  0.00           H  
ATOM   1836  HZ3 LYS   113     -20.425   0.285 -15.018  1.00  0.00           H  
ATOM   1837  C   LYS   113     -13.074  -0.605 -16.528  1.00  0.00           C  
ATOM   1838  O   LYS   113     -12.630  -0.586 -17.730  1.00  0.00           O  
ATOM   1839  N   GLN   114     -12.716   0.332 -15.679  1.00  0.00           N  
ATOM   1840  H   GLN   114     -13.216   0.407 -14.805  1.00  0.00           H  
ATOM   1841  CA  GLN   114     -11.768   1.394 -16.032  1.00  0.00           C  
ATOM   1842  HA  GLN   114     -12.173   1.757 -16.977  1.00  0.00           H  
ATOM   1843  CB  GLN   114     -11.879   2.452 -14.952  1.00  0.00           C  
ATOM   1844  HB2 GLN   114     -12.906   2.633 -14.634  1.00  0.00           H  
ATOM   1845  HB3 GLN   114     -11.487   2.063 -14.012  1.00  0.00           H  
ATOM   1846  CG  GLN   114     -11.117   3.720 -15.279  1.00  0.00           C  
ATOM   1847  HG2 GLN   114     -10.076   3.398 -15.323  1.00  0.00           H  
ATOM   1848  HG3 GLN   114     -11.410   3.928 -16.308  1.00  0.00           H  
ATOM   1849  CD  GLN   114     -11.352   4.917 -14.364  1.00  0.00           C  
ATOM   1850  OE1 GLN   114     -11.939   4.764 -13.266  1.00  0.00           O  
ATOM   1851  NE2 GLN   114     -10.895   6.041 -14.779  1.00  0.00           N  
ATOM   1852 HE21 GLN   114     -11.042   6.860 -14.208  1.00  0.00           H  
ATOM   1853 HE22 GLN   114     -10.257   6.068 -15.562  1.00  0.00           H  
ATOM   1854  C   GLN   114     -10.362   0.878 -16.389  1.00  0.00           C  
ATOM   1855  O   GLN   114      -9.680   1.276 -17.367  1.00  0.00           O  
ATOM   1856  N   PHE   115      -9.858  -0.120 -15.678  1.00  0.00           N  
ATOM   1857  H   PHE   115     -10.337  -0.315 -14.811  1.00  0.00           H  
ATOM   1858  CA  PHE   115      -8.681  -0.852 -16.024  1.00  0.00           C  
ATOM   1859  HA  PHE   115      -7.846  -0.152 -15.990  1.00  0.00           H  
ATOM   1860  CB  PHE   115      -8.325  -1.973 -15.076  1.00  0.00           C  
ATOM   1861  HB2 PHE   115      -8.082  -1.642 -14.066  1.00  0.00           H  
ATOM   1862  HB3 PHE   115      -9.260  -2.522 -14.967  1.00  0.00           H  
ATOM   1863  CG  PHE   115      -7.258  -3.048 -15.477  1.00  0.00           C  
ATOM   1864  CD1 PHE   115      -7.537  -4.106 -16.407  1.00  0.00           C  
ATOM   1865  HD1 PHE   115      -8.515  -4.152 -16.861  1.00  0.00           H  
ATOM   1866  CE1 PHE   115      -6.506  -5.046 -16.759  1.00  0.00           C  
ATOM   1867  HE1 PHE   115      -6.609  -5.795 -17.530  1.00  0.00           H  
ATOM   1868  CZ  PHE   115      -5.254  -4.857 -16.170  1.00  0.00           C  
ATOM   1869  HZ  PHE   115      -4.451  -5.494 -16.509  1.00  0.00           H  
ATOM   1870  CE2 PHE   115      -4.927  -3.803 -15.358  1.00  0.00           C  
ATOM   1871  HE2 PHE   115      -3.897  -3.620 -15.087  1.00  0.00           H  
ATOM   1872  CD2 PHE   115      -5.968  -2.878 -15.001  1.00  0.00           C  
ATOM   1873  HD2 PHE   115      -5.698  -2.167 -14.234  1.00  0.00           H  
ATOM   1874  C   PHE   115      -8.749  -1.443 -17.486  1.00  0.00           C  
ATOM   1875  O   PHE   115      -7.890  -1.222 -18.317  1.00  0.00           O  
ATOM   1876  N   ASN   116      -9.809  -2.128 -17.873  1.00  0.00           N  
ATOM   1877  H   ASN   116     -10.402  -2.418 -17.108  1.00  0.00           H  
ATOM   1878  CA  ASN   116      -9.975  -2.648 -19.257  1.00  0.00           C  
ATOM   1879  HA  ASN   116      -9.068  -3.212 -19.476  1.00  0.00           H  
ATOM   1880  CB  ASN   116     -11.247  -3.568 -19.390  1.00  0.00           C  
ATOM   1881  HB2 ASN   116     -12.202  -3.225 -18.992  1.00  0.00           H  
ATOM   1882  HB3 ASN   116     -11.458  -3.916 -20.402  1.00  0.00           H  
ATOM   1883  CG  ASN   116     -10.907  -4.903 -18.635  1.00  0.00           C  
ATOM   1884  OD1 ASN   116      -9.809  -5.402 -18.677  1.00  0.00           O  
ATOM   1885  ND2 ASN   116     -11.875  -5.499 -17.945  1.00  0.00           N  
ATOM   1886 HD21 ASN   116     -11.586  -6.170 -17.247  1.00  0.00           H  
ATOM   1887 HD22 ASN   116     -12.818  -5.148 -18.028  1.00  0.00           H  
ATOM   1888  C   ASN   116     -10.032  -1.580 -20.247  1.00  0.00           C  
ATOM   1889  O   ASN   116      -9.585  -1.800 -21.361  1.00  0.00           O  
ATOM   1890  N   ALA   117     -10.454  -0.391 -19.963  1.00  0.00           N  
ATOM   1891  H   ALA   117     -10.912  -0.280 -19.070  1.00  0.00           H  
ATOM   1892  CA  ALA   117     -10.502   0.805 -20.815  1.00  0.00           C  
ATOM   1893  HA  ALA   117     -10.764   0.488 -21.825  1.00  0.00           H  
ATOM   1894  CB  ALA   117     -11.399   1.873 -20.294  1.00  0.00           C  
ATOM   1895  HB1 ALA   117     -12.400   1.444 -20.346  1.00  0.00           H  
ATOM   1896  HB2 ALA   117     -11.135   2.242 -19.303  1.00  0.00           H  
ATOM   1897  HB3 ALA   117     -11.331   2.677 -21.026  1.00  0.00           H  
ATOM   1898  C   ALA   117      -9.067   1.402 -20.993  1.00  0.00           C  
ATOM   1899  O   ALA   117      -8.637   1.544 -22.140  1.00  0.00           O  
ATOM   1900  N   ASN   118      -8.305   1.566 -19.909  1.00  0.00           N  
ATOM   1901  H   ASN   118      -8.644   1.295 -18.997  1.00  0.00           H  
ATOM   1902  CA  ASN   118      -6.901   1.921 -20.006  1.00  0.00           C  
ATOM   1903  HA  ASN   118      -6.889   2.859 -20.561  1.00  0.00           H  
ATOM   1904  CB  ASN   118      -6.353   2.059 -18.539  1.00  0.00           C  
ATOM   1905  HB2 ASN   118      -6.514   1.098 -18.051  1.00  0.00           H  
ATOM   1906  HB3 ASN   118      -5.301   2.344 -18.515  1.00  0.00           H  
ATOM   1907  CG  ASN   118      -7.054   3.168 -17.696  1.00  0.00           C  
ATOM   1908  OD1 ASN   118      -6.941   3.196 -16.458  1.00  0.00           O  
ATOM   1909  ND2 ASN   118      -7.853   4.021 -18.256  1.00  0.00           N  
ATOM   1910 HD21 ASN   118      -8.406   4.625 -17.665  1.00  0.00           H  
ATOM   1911 HD22 ASN   118      -8.182   4.037 -19.211  1.00  0.00           H  
ATOM   1912  C   ASN   118      -6.061   0.849 -20.784  1.00  0.00           C  
ATOM   1913  O   ASN   118      -5.097   1.130 -21.485  1.00  0.00           O  
ATOM   1914  N   PHE   119      -6.488  -0.414 -20.715  1.00  0.00           N  
ATOM   1915  H   PHE   119      -7.353  -0.621 -20.235  1.00  0.00           H  
ATOM   1916  CA  PHE   119      -5.775  -1.527 -21.354  1.00  0.00           C  
ATOM   1917  HA  PHE   119      -4.710  -1.298 -21.400  1.00  0.00           H  
ATOM   1918  CB  PHE   119      -6.057  -2.870 -20.700  1.00  0.00           C  
ATOM   1919  HB2 PHE   119      -6.103  -2.809 -19.613  1.00  0.00           H  
ATOM   1920  HB3 PHE   119      -7.001  -3.169 -21.157  1.00  0.00           H  
ATOM   1921  CG  PHE   119      -5.145  -4.041 -21.016  1.00  0.00           C  
ATOM   1922  CD1 PHE   119      -4.246  -4.433 -20.021  1.00  0.00           C  
ATOM   1923  HD1 PHE   119      -4.317  -4.192 -18.971  1.00  0.00           H  
ATOM   1924  CE1 PHE   119      -3.316  -5.469 -20.260  1.00  0.00           C  
ATOM   1925  HE1 PHE   119      -2.752  -5.868 -19.430  1.00  0.00           H  
ATOM   1926  CZ  PHE   119      -3.082  -5.972 -21.546  1.00  0.00           C  
ATOM   1927  HZ  PHE   119      -2.336  -6.717 -21.777  1.00  0.00           H  
ATOM   1928  CE2 PHE   119      -3.900  -5.543 -22.544  1.00  0.00           C  
ATOM   1929  HE2 PHE   119      -3.728  -5.887 -23.553  1.00  0.00           H  
ATOM   1930  CD2 PHE   119      -4.923  -4.627 -22.333  1.00  0.00           C  
ATOM   1931  HD2 PHE   119      -5.592  -4.296 -23.114  1.00  0.00           H  
ATOM   1932  C   PHE   119      -6.053  -1.601 -22.882  1.00  0.00           C  
ATOM   1933  O   PHE   119      -5.104  -1.640 -23.734  1.00  0.00           O  
ATOM   1934  N   GLU   120      -7.348  -1.526 -23.211  1.00  0.00           N  
ATOM   1935  H   GLU   120      -8.043  -1.585 -22.481  1.00  0.00           H  
ATOM   1936  CA  GLU   120      -7.646  -1.372 -24.605  1.00  0.00           C  
ATOM   1937  HA  GLU   120      -7.158  -2.198 -25.123  1.00  0.00           H  
ATOM   1938  CB  GLU   120      -9.095  -1.603 -24.836  1.00  0.00           C  
ATOM   1939  HB2 GLU   120      -9.333  -2.541 -24.335  1.00  0.00           H  
ATOM   1940  HB3 GLU   120      -9.672  -0.894 -24.243  1.00  0.00           H  
ATOM   1941  CG  GLU   120      -9.561  -1.682 -26.333  1.00  0.00           C  
ATOM   1942  HG2 GLU   120      -8.826  -2.393 -26.712  1.00  0.00           H  
ATOM   1943  HG3 GLU   120     -10.542  -2.156 -26.339  1.00  0.00           H  
ATOM   1944  CD  GLU   120      -9.744  -0.300 -27.056  1.00  0.00           C  
ATOM   1945  OE1 GLU   120      -9.865  -0.354 -28.325  1.00  0.00           O  
ATOM   1946  OE2 GLU   120     -10.156   0.694 -26.436  1.00  0.00           O  
ATOM   1947  C   GLU   120      -7.153  -0.044 -25.239  1.00  0.00           C  
ATOM   1948  O   GLU   120      -6.867  -0.097 -26.338  1.00  0.00           O  
ATOM   1949  N   LYS   121      -6.888   0.970 -24.403  1.00  0.00           N  
ATOM   1950  H   LYS   121      -7.198   0.821 -23.453  1.00  0.00           H  
ATOM   1951  CA  LYS   121      -6.405   2.299 -24.890  1.00  0.00           C  
ATOM   1952  HA  LYS   121      -7.160   2.561 -25.632  1.00  0.00           H  
ATOM   1953  CB  LYS   121      -6.467   3.358 -23.682  1.00  0.00           C  
ATOM   1954  HB2 LYS   121      -7.446   3.435 -23.209  1.00  0.00           H  
ATOM   1955  HB3 LYS   121      -5.729   3.147 -22.909  1.00  0.00           H  
ATOM   1956  CG  LYS   121      -6.471   4.868 -24.121  1.00  0.00           C  
ATOM   1957  HG2 LYS   121      -6.584   5.577 -23.301  1.00  0.00           H  
ATOM   1958  HG3 LYS   121      -5.489   5.121 -24.519  1.00  0.00           H  
ATOM   1959  CD  LYS   121      -7.570   5.286 -25.150  1.00  0.00           C  
ATOM   1960  HD2 LYS   121      -8.522   4.764 -25.056  1.00  0.00           H  
ATOM   1961  HD3 LYS   121      -7.863   6.304 -24.895  1.00  0.00           H  
ATOM   1962  CE  LYS   121      -7.075   5.239 -26.586  1.00  0.00           C  
ATOM   1963  HE2 LYS   121      -6.189   5.868 -26.669  1.00  0.00           H  
ATOM   1964  HE3 LYS   121      -6.685   4.257 -26.854  1.00  0.00           H  
ATOM   1965  NZ  LYS   121      -8.230   5.624 -27.431  1.00  0.00           N  
ATOM   1966  HZ1 LYS   121      -8.609   6.520 -27.161  1.00  0.00           H  
ATOM   1967  HZ2 LYS   121      -8.204   5.700 -28.438  1.00  0.00           H  
ATOM   1968  HZ3 LYS   121      -8.980   4.993 -27.188  1.00  0.00           H  
ATOM   1969  C   LYS   121      -5.002   2.332 -25.486  1.00  0.00           C  
ATOM   1970  O   LYS   121      -4.762   3.242 -26.257  1.00  0.00           O  
ATOM   1971  N   ARG   122      -4.128   1.405 -25.181  1.00  0.00           N  
ATOM   1972  H   ARG   122      -4.470   0.635 -24.625  1.00  0.00           H  
ATOM   1973  CA  ARG   122      -2.758   1.183 -25.762  1.00  0.00           C  
ATOM   1974  HA  ARG   122      -2.810   1.611 -26.764  1.00  0.00           H  
ATOM   1975  CB  ARG   122      -1.636   1.774 -24.872  1.00  0.00           C  
ATOM   1976  HB2 ARG   122      -1.471   1.197 -23.962  1.00  0.00           H  
ATOM   1977  HB3 ARG   122      -0.671   1.769 -25.380  1.00  0.00           H  
ATOM   1978  CG  ARG   122      -1.967   3.164 -24.436  1.00  0.00           C  
ATOM   1979  HG2 ARG   122      -2.134   3.772 -25.325  1.00  0.00           H  
ATOM   1980  HG3 ARG   122      -2.853   3.309 -23.818  1.00  0.00           H  
ATOM   1981  CD  ARG   122      -0.796   3.911 -23.867  1.00  0.00           C  
ATOM   1982  HD2 ARG   122      -0.624   3.396 -22.922  1.00  0.00           H  
ATOM   1983  HD3 ARG   122       0.016   3.784 -24.583  1.00  0.00           H  
ATOM   1984  NE  ARG   122      -0.992   5.389 -23.724  1.00  0.00           N  
ATOM   1985  HE  ARG   122      -1.751   5.630 -24.344  1.00  0.00           H  
ATOM   1986  CZ  ARG   122      -0.248   6.398 -23.207  1.00  0.00           C  
ATOM   1987  NH1 ARG   122       0.908   6.207 -22.668  1.00  0.00           N  
ATOM   1988 HH11 ARG   122       1.249   5.275 -22.480  1.00  0.00           H  
ATOM   1989 HH12 ARG   122       1.418   6.971 -22.247  1.00  0.00           H  
ATOM   1990  NH2 ARG   122      -0.669   7.640 -23.297  1.00  0.00           N  
ATOM   1991 HH21 ARG   122      -1.485   7.688 -23.891  1.00  0.00           H  
ATOM   1992 HH22 ARG   122      -0.109   8.422 -22.991  1.00  0.00           H  
ATOM   1993  C   ARG   122      -2.366  -0.270 -25.981  1.00  0.00           C  
ATOM   1994  O   ARG   122      -1.254  -0.632 -26.106  1.00  0.00           O  
ATOM   1995  N   LEU   123      -3.475  -1.062 -26.041  1.00  0.00           N  
ATOM   1996  H   LEU   123      -4.414  -0.794 -25.782  1.00  0.00           H  
ATOM   1997  CA  LEU   123      -3.356  -2.377 -26.605  1.00  0.00           C  
ATOM   1998  HA  LEU   123      -2.427  -2.756 -26.180  1.00  0.00           H  
ATOM   1999  CB  LEU   123      -4.610  -3.134 -26.171  1.00  0.00           C  
ATOM   2000  HB2 LEU   123      -4.517  -3.397 -25.117  1.00  0.00           H  
ATOM   2001  HB3 LEU   123      -5.536  -2.565 -26.246  1.00  0.00           H  
ATOM   2002  CG  LEU   123      -4.798  -4.484 -26.928  1.00  0.00           C  
ATOM   2003  HG  LEU   123      -3.846  -4.904 -27.251  1.00  0.00           H  
ATOM   2004  CD1 LEU   123      -5.501  -5.550 -26.023  1.00  0.00           C  
ATOM   2005 HD11 LEU   123      -6.566  -5.369 -25.883  1.00  0.00           H  
ATOM   2006 HD12 LEU   123      -5.542  -6.515 -26.527  1.00  0.00           H  
ATOM   2007 HD13 LEU   123      -4.982  -5.539 -25.064  1.00  0.00           H  
ATOM   2008  CD2 LEU   123      -5.689  -4.362 -28.186  1.00  0.00           C  
ATOM   2009 HD21 LEU   123      -5.812  -5.399 -28.498  1.00  0.00           H  
ATOM   2010 HD22 LEU   123      -6.636  -3.898 -27.910  1.00  0.00           H  
ATOM   2011 HD23 LEU   123      -5.255  -3.716 -28.949  1.00  0.00           H  
ATOM   2012  C   LEU   123      -3.181  -2.256 -28.107  1.00  0.00           C  
ATOM   2013  O   LEU   123      -2.393  -3.029 -28.653  1.00  0.00           O  
ATOM   2014  N   THR   124      -3.994  -1.349 -28.754  1.00  0.00           N  
ATOM   2015  H   THR   124      -4.392  -0.759 -28.037  1.00  0.00           H  
ATOM   2016  CA  THR   124      -4.285  -1.201 -30.232  1.00  0.00           C  
ATOM   2017  HA  THR   124      -4.377  -2.225 -30.594  1.00  0.00           H  
ATOM   2018  CB  THR   124      -5.581  -0.326 -30.403  1.00  0.00           C  
ATOM   2019  HB  THR   124      -5.698   0.037 -31.424  1.00  0.00           H  
ATOM   2020  CG2 THR   124      -6.793  -1.215 -30.056  1.00  0.00           C  
ATOM   2021 HG21 THR   124      -7.716  -0.864 -30.517  1.00  0.00           H  
ATOM   2022 HG22 THR   124      -6.601  -2.234 -30.393  1.00  0.00           H  
ATOM   2023 HG23 THR   124      -6.867  -1.335 -28.976  1.00  0.00           H  
ATOM   2024  OG1 THR   124      -5.587   0.809 -29.633  1.00  0.00           O  
ATOM   2025  HG1 THR   124      -4.773   1.289 -29.802  1.00  0.00           H  
ATOM   2026  C   THR   124      -3.146  -0.519 -30.969  1.00  0.00           C  
ATOM   2027  O   THR   124      -2.705  -1.057 -31.974  1.00  0.00           O  
ATOM   2028  OXT THR   124      -2.733   0.586 -30.613  1.00  0.00           O  
TER    2029      THR   124 
ATOM   2029  N   ALA   125      24.346  28.262   6.855  1.00  0.00           N  
ATOM   2030  H1  ALA   125      24.154  27.289   7.049  1.00  0.00           H  
ATOM   2031  H2  ALA   125      23.559  28.777   7.223  1.00  0.00           H  
ATOM   2032  H3  ALA   125      25.065  28.649   7.450  1.00  0.00           H  
ATOM   2033  CA  ALA   125      24.568  28.596   5.419  1.00  0.00           C  
ATOM   2034  HA  ALA   125      24.834  29.645   5.287  1.00  0.00           H  
ATOM   2035  CB  ALA   125      25.703  27.754   4.756  1.00  0.00           C  
ATOM   2036  HB1 ALA   125      25.480  26.691   4.847  1.00  0.00           H  
ATOM   2037  HB2 ALA   125      25.730  27.998   3.694  1.00  0.00           H  
ATOM   2038  HB3 ALA   125      26.679  28.072   5.125  1.00  0.00           H  
ATOM   2039  C   ALA   125      23.256  28.459   4.545  1.00  0.00           C  
ATOM   2040  O   ALA   125      22.447  27.583   4.830  1.00  0.00           O  
ATOM   2041  N   ASP   126      23.142  29.252   3.479  1.00  0.00           N  
ATOM   2042  H   ASP   126      23.851  29.940   3.266  1.00  0.00           H  
ATOM   2043  CA  ASP   126      22.037  29.177   2.584  1.00  0.00           C  
ATOM   2044  HA  ASP   126      21.113  29.216   3.162  1.00  0.00           H  
ATOM   2045  CB  ASP   126      22.034  30.506   1.730  1.00  0.00           C  
ATOM   2046  HB2 ASP   126      21.925  31.369   2.386  1.00  0.00           H  
ATOM   2047  HB3 ASP   126      23.021  30.556   1.271  1.00  0.00           H  
ATOM   2048  CG  ASP   126      20.855  30.609   0.741  1.00  0.00           C  
ATOM   2049  OD1 ASP   126      19.894  29.855   0.929  1.00  0.00           O  
ATOM   2050  OD2 ASP   126      20.933  31.442  -0.190  1.00  0.00           O  
ATOM   2051  C   ASP   126      22.084  28.015   1.603  1.00  0.00           C  
ATOM   2052  O   ASP   126      23.022  27.840   0.807  1.00  0.00           O  
ATOM   2053  N   THR   127      21.038  27.248   1.770  1.00  0.00           N  
ATOM   2054  H   THR   127      20.444  27.378   2.577  1.00  0.00           H  
ATOM   2055  CA  THR   127      20.804  26.033   0.967  1.00  0.00           C  
ATOM   2056  HA  THR   127      21.678  25.383   0.951  1.00  0.00           H  
ATOM   2057  CB  THR   127      19.733  25.085   1.637  1.00  0.00           C  
ATOM   2058  HB  THR   127      19.696  24.146   1.085  1.00  0.00           H  
ATOM   2059  CG2 THR   127      20.133  24.625   3.043  1.00  0.00           C  
ATOM   2060 HG21 THR   127      21.208  24.673   3.213  1.00  0.00           H  
ATOM   2061 HG22 THR   127      19.695  25.294   3.784  1.00  0.00           H  
ATOM   2062 HG23 THR   127      19.740  23.645   3.314  1.00  0.00           H  
ATOM   2063  OG1 THR   127      18.447  25.557   1.574  1.00  0.00           O  
ATOM   2064  HG1 THR   127      18.478  26.428   1.976  1.00  0.00           H  
ATOM   2065  C   THR   127      20.365  26.229  -0.465  1.00  0.00           C  
ATOM   2066  O   THR   127      20.321  25.209  -1.191  1.00  0.00           O  
ATOM   2067  N   THR   128      20.093  27.492  -0.846  1.00  0.00           N  
ATOM   2068  H   THR   128      20.055  28.198  -0.125  1.00  0.00           H  
ATOM   2069  CA  THR   128      19.542  27.732  -2.260  1.00  0.00           C  
ATOM   2070  HA  THR   128      18.816  26.930  -2.395  1.00  0.00           H  
ATOM   2071  CB  THR   128      18.848  29.166  -2.343  1.00  0.00           C  
ATOM   2072  HB  THR   128      19.646  29.906  -2.413  1.00  0.00           H  
ATOM   2073  CG2 THR   128      17.859  29.313  -3.523  1.00  0.00           C  
ATOM   2074 HG21 THR   128      16.951  28.793  -3.220  1.00  0.00           H  
ATOM   2075 HG22 THR   128      17.628  30.376  -3.596  1.00  0.00           H  
ATOM   2076 HG23 THR   128      18.116  28.868  -4.485  1.00  0.00           H  
ATOM   2077  OG1 THR   128      18.149  29.387  -1.179  1.00  0.00           O  
ATOM   2078  HG1 THR   128      18.674  29.867  -0.534  1.00  0.00           H  
ATOM   2079  C   THR   128      20.561  27.579  -3.409  1.00  0.00           C  
ATOM   2080  O   THR   128      20.187  27.085  -4.484  1.00  0.00           O  
ATOM   2081  N   THR   129      21.857  27.598  -3.108  1.00  0.00           N  
ATOM   2082  H   THR   129      22.081  27.882  -2.165  1.00  0.00           H  
ATOM   2083  CA  THR   129      22.913  27.012  -4.048  1.00  0.00           C  
ATOM   2084  HA  THR   129      23.028  27.661  -4.916  1.00  0.00           H  
ATOM   2085  CB  THR   129      24.329  26.946  -3.469  1.00  0.00           C  
ATOM   2086  HB  THR   129      25.085  26.586  -4.168  1.00  0.00           H  
ATOM   2087  CG2 THR   129      24.803  28.285  -2.920  1.00  0.00           C  
ATOM   2088 HG21 THR   129      25.729  28.038  -2.402  1.00  0.00           H  
ATOM   2089 HG22 THR   129      24.983  28.978  -3.742  1.00  0.00           H  
ATOM   2090 HG23 THR   129      24.154  28.790  -2.204  1.00  0.00           H  
ATOM   2091  OG1 THR   129      24.309  26.129  -2.357  1.00  0.00           O  
ATOM   2092  HG1 THR   129      24.862  25.387  -2.610  1.00  0.00           H  
ATOM   2093  C   THR   129      22.621  25.536  -4.477  1.00  0.00           C  
ATOM   2094  O   THR   129      22.724  25.135  -5.653  1.00  0.00           O  
ATOM   2095  N   ALA   130      22.080  24.708  -3.550  1.00  0.00           N  
ATOM   2096  H   ALA   130      21.880  25.161  -2.670  1.00  0.00           H  
ATOM   2097  CA  ALA   130      21.884  23.280  -3.762  1.00  0.00           C  
ATOM   2098  HA  ALA   130      22.620  22.910  -4.476  1.00  0.00           H  
ATOM   2099  CB  ALA   130      22.062  22.469  -2.419  1.00  0.00           C  
ATOM   2100  HB1 ALA   130      21.288  22.680  -1.681  1.00  0.00           H  
ATOM   2101  HB2 ALA   130      21.923  21.400  -2.583  1.00  0.00           H  
ATOM   2102  HB3 ALA   130      23.046  22.710  -2.018  1.00  0.00           H  
ATOM   2103  C   ALA   130      20.566  22.934  -4.492  1.00  0.00           C  
ATOM   2104  O   ALA   130      20.490  21.815  -4.984  1.00  0.00           O  
ATOM   2105  N   ALA   131      19.717  23.927  -4.767  1.00  0.00           N  
ATOM   2106  H   ALA   131      19.874  24.818  -4.318  1.00  0.00           H  
ATOM   2107  CA  ALA   131      18.490  23.767  -5.533  1.00  0.00           C  
ATOM   2108  HA  ALA   131      17.917  23.124  -4.864  1.00  0.00           H  
ATOM   2109  CB  ALA   131      17.770  25.120  -5.606  1.00  0.00           C  
ATOM   2110  HB1 ALA   131      18.435  25.870  -6.033  1.00  0.00           H  
ATOM   2111  HB2 ALA   131      16.762  25.001  -6.004  1.00  0.00           H  
ATOM   2112  HB3 ALA   131      17.559  25.567  -4.634  1.00  0.00           H  
ATOM   2113  C   ALA   131      18.537  23.075  -6.943  1.00  0.00           C  
ATOM   2114  O   ALA   131      19.405  23.457  -7.739  1.00  0.00           O  
ATOM   2115  N   PRO   132      17.564  22.249  -7.336  1.00  0.00           N  
ATOM   2116  CD  PRO   132      16.688  21.576  -6.414  1.00  0.00           C  
ATOM   2117  HD2 PRO   132      16.112  22.213  -5.744  1.00  0.00           H  
ATOM   2118  HD3 PRO   132      17.356  20.861  -5.935  1.00  0.00           H  
ATOM   2119  CG  PRO   132      15.647  20.743  -7.276  1.00  0.00           C  
ATOM   2120  HG2 PRO   132      14.886  21.418  -7.668  1.00  0.00           H  
ATOM   2121  HG3 PRO   132      15.215  19.852  -6.821  1.00  0.00           H  
ATOM   2122  CB  PRO   132      16.573  20.380  -8.453  1.00  0.00           C  
ATOM   2123  HB2 PRO   132      16.018  19.989  -9.306  1.00  0.00           H  
ATOM   2124  HB3 PRO   132      17.195  19.535  -8.155  1.00  0.00           H  
ATOM   2125  CA  PRO   132      17.535  21.598  -8.638  1.00  0.00           C  
ATOM   2126  HA  PRO   132      18.561  21.245  -8.749  1.00  0.00           H  
ATOM   2127  C   PRO   132      17.247  22.479  -9.928  1.00  0.00           C  
ATOM   2128  O   PRO   132      17.496  22.064 -11.100  1.00  0.00           O  
ATOM   2129  N   ALA   133      16.763  23.710  -9.659  1.00  0.00           N  
ATOM   2130  H   ALA   133      16.580  23.970  -8.700  1.00  0.00           H  
ATOM   2131  CA  ALA   133      16.265  24.677 -10.680  1.00  0.00           C  
ATOM   2132  HA  ALA   133      17.051  24.835 -11.418  1.00  0.00           H  
ATOM   2133  CB  ALA   133      15.093  23.986 -11.325  1.00  0.00           C  
ATOM   2134  HB1 ALA   133      15.475  23.062 -11.759  1.00  0.00           H  
ATOM   2135  HB2 ALA   133      14.393  23.785 -10.515  1.00  0.00           H  
ATOM   2136  HB3 ALA   133      14.515  24.559 -12.051  1.00  0.00           H  
ATOM   2137  C   ALA   133      15.759  26.019 -10.030  1.00  0.00           C  
ATOM   2138  O   ALA   133      16.012  26.281  -8.873  1.00  0.00           O  
ATOM   2139  N   ASP   134      14.959  26.819 -10.738  1.00  0.00           N  
ATOM   2140  H   ASP   134      14.642  26.392 -11.597  1.00  0.00           H  
ATOM   2141  CA  ASP   134      14.169  27.961 -10.241  1.00  0.00           C  
ATOM   2142  HA  ASP   134      13.972  27.910  -9.170  1.00  0.00           H  
ATOM   2143  CB  ASP   134      15.092  29.137 -10.555  1.00  0.00           C  
ATOM   2144  HB2 ASP   134      16.052  28.955 -10.071  1.00  0.00           H  
ATOM   2145  HB3 ASP   134      15.211  29.274 -11.630  1.00  0.00           H  
ATOM   2146  CG  ASP   134      14.650  30.549 -10.041  1.00  0.00           C  
ATOM   2147  OD1 ASP   134      15.168  31.516 -10.638  1.00  0.00           O  
ATOM   2148  OD2 ASP   134      13.855  30.635  -9.127  1.00  0.00           O  
ATOM   2149  C   ASP   134      12.861  28.077 -11.022  1.00  0.00           C  
ATOM   2150  O   ASP   134      12.568  27.349 -11.981  1.00  0.00           O  
ATOM   2151  N   ALA   135      11.972  29.051 -10.660  1.00  0.00           N  
ATOM   2152  H   ALA   135      12.125  29.573  -9.809  1.00  0.00           H  
ATOM   2153  CA  ALA   135      10.610  29.153 -11.260  1.00  0.00           C  
ATOM   2154  HA  ALA   135      10.252  28.124 -11.220  1.00  0.00           H  
ATOM   2155  CB  ALA   135       9.846  30.060 -10.287  1.00  0.00           C  
ATOM   2156  HB1 ALA   135      10.337  31.033 -10.262  1.00  0.00           H  
ATOM   2157  HB2 ALA   135       8.832  30.213 -10.657  1.00  0.00           H  
ATOM   2158  HB3 ALA   135       9.758  29.658  -9.278  1.00  0.00           H  
ATOM   2159  C   ALA   135      10.633  29.723 -12.714  1.00  0.00           C  
ATOM   2160  O   ALA   135       9.572  30.090 -13.254  1.00  0.00           O  
ATOM   2161  N   LYS   136      11.834  29.917 -13.262  1.00  0.00           N  
ATOM   2162  H   LYS   136      12.668  29.672 -12.748  1.00  0.00           H  
ATOM   2163  CA  LYS   136      12.027  30.384 -14.667  1.00  0.00           C  
ATOM   2164  HA  LYS   136      11.538  31.348 -14.806  1.00  0.00           H  
ATOM   2165  CB  LYS   136      13.567  30.604 -14.911  1.00  0.00           C  
ATOM   2166  HB2 LYS   136      14.092  29.664 -14.743  1.00  0.00           H  
ATOM   2167  HB3 LYS   136      13.802  30.871 -15.942  1.00  0.00           H  
ATOM   2168  CG  LYS   136      14.160  31.637 -14.052  1.00  0.00           C  
ATOM   2169  HG2 LYS   136      13.501  32.505 -14.026  1.00  0.00           H  
ATOM   2170  HG3 LYS   136      14.261  31.224 -13.048  1.00  0.00           H  
ATOM   2171  CD  LYS   136      15.558  32.094 -14.427  1.00  0.00           C  
ATOM   2172  HD2 LYS   136      16.176  31.201 -14.512  1.00  0.00           H  
ATOM   2173  HD3 LYS   136      15.547  32.564 -15.411  1.00  0.00           H  
ATOM   2174  CE  LYS   136      16.218  33.022 -13.425  1.00  0.00           C  
ATOM   2175  HE2 LYS   136      15.630  33.935 -13.514  1.00  0.00           H  
ATOM   2176  HE3 LYS   136      16.153  32.661 -12.398  1.00  0.00           H  
ATOM   2177  NZ  LYS   136      17.612  33.424 -13.812  1.00  0.00           N  
ATOM   2178  HZ1 LYS   136      17.762  33.911 -14.684  1.00  0.00           H  
ATOM   2179  HZ2 LYS   136      18.096  34.039 -13.174  1.00  0.00           H  
ATOM   2180  HZ3 LYS   136      18.242  32.634 -13.804  1.00  0.00           H  
ATOM   2181  C   LYS   136      11.397  29.457 -15.736  1.00  0.00           C  
ATOM   2182  O   LYS   136      11.157  28.318 -15.353  1.00  0.00           O  
ATOM   2183  N   PRO   137      11.085  29.899 -17.014  1.00  0.00           N  
ATOM   2184  CD  PRO   137      11.355  31.150 -17.564  1.00  0.00           C  
ATOM   2185  HD2 PRO   137      12.366  31.556 -17.554  1.00  0.00           H  
ATOM   2186  HD3 PRO   137      10.760  31.857 -16.986  1.00  0.00           H  
ATOM   2187  CG  PRO   137      10.866  31.161 -19.014  1.00  0.00           C  
ATOM   2188  HG2 PRO   137      11.668  31.094 -19.749  1.00  0.00           H  
ATOM   2189  HG3 PRO   137      10.238  32.002 -19.306  1.00  0.00           H  
ATOM   2190  CB  PRO   137       9.934  29.908 -19.043  1.00  0.00           C  
ATOM   2191  HB2 PRO   137      10.139  29.464 -20.017  1.00  0.00           H  
ATOM   2192  HB3 PRO   137       8.948  30.224 -18.703  1.00  0.00           H  
ATOM   2193  CA  PRO   137      10.555  29.008 -17.996  1.00  0.00           C  
ATOM   2194  HA  PRO   137       9.699  28.478 -17.579  1.00  0.00           H  
ATOM   2195  C   PRO   137      11.560  27.911 -18.452  1.00  0.00           C  
ATOM   2196  O   PRO   137      12.727  27.833 -18.039  1.00  0.00           O  
ATOM   2197  N   MET   138      11.106  26.897 -19.159  1.00  0.00           N  
ATOM   2198  H   MET   138      10.107  26.865 -19.298  1.00  0.00           H  
ATOM   2199  CA  MET   138      11.936  25.963 -19.941  1.00  0.00           C  
ATOM   2200  HA  MET   138      13.012  26.108 -19.841  1.00  0.00           H  
ATOM   2201  CB  MET   138      11.662  24.489 -19.515  1.00  0.00           C  
ATOM   2202  HB2 MET   138      10.582  24.352 -19.480  1.00  0.00           H  
ATOM   2203  HB3 MET   138      12.220  23.785 -20.132  1.00  0.00           H  
ATOM   2204  CG  MET   138      12.188  24.270 -18.036  1.00  0.00           C  
ATOM   2205  HG2 MET   138      13.221  24.588 -17.891  1.00  0.00           H  
ATOM   2206  HG3 MET   138      11.635  24.959 -17.398  1.00  0.00           H  
ATOM   2207  SD  MET   138      12.004  22.550 -17.431  1.00  0.00           S  
ATOM   2208  CE  MET   138      10.487  22.085 -18.229  1.00  0.00           C  
ATOM   2209  HE1 MET   138       9.768  22.818 -17.862  1.00  0.00           H  
ATOM   2210  HE2 MET   138      10.631  22.078 -19.309  1.00  0.00           H  
ATOM   2211  HE3 MET   138      10.072  21.154 -17.844  1.00  0.00           H  
ATOM   2212  C   MET   138      11.480  26.038 -21.404  1.00  0.00           C  
ATOM   2213  O   MET   138      10.272  26.004 -21.717  1.00  0.00           O  
ATOM   2214  N   MET   139      12.402  26.288 -22.384  1.00  0.00           N  
ATOM   2215  H   MET   139      13.351  26.205 -22.048  1.00  0.00           H  
ATOM   2216  CA  MET   139      12.211  27.044 -23.590  1.00  0.00           C  
ATOM   2217  HA  MET   139      11.180  26.929 -23.926  1.00  0.00           H  
ATOM   2218  CB  MET   139      12.601  28.514 -23.302  1.00  0.00           C  
ATOM   2219  HB2 MET   139      12.288  29.054 -24.195  1.00  0.00           H  
ATOM   2220  HB3 MET   139      12.112  28.965 -22.438  1.00  0.00           H  
ATOM   2221  CG  MET   139      14.145  28.744 -23.304  1.00  0.00           C  
ATOM   2222  HG2 MET   139      14.637  28.183 -22.509  1.00  0.00           H  
ATOM   2223  HG3 MET   139      14.561  28.425 -24.260  1.00  0.00           H  
ATOM   2224  SD  MET   139      14.716  30.427 -23.142  1.00  0.00           S  
ATOM   2225  CE  MET   139      14.123  30.865 -21.539  1.00  0.00           C  
ATOM   2226  HE1 MET   139      14.558  30.259 -20.744  1.00  0.00           H  
ATOM   2227  HE2 MET   139      14.304  31.923 -21.349  1.00  0.00           H  
ATOM   2228  HE3 MET   139      13.059  30.630 -21.497  1.00  0.00           H  
ATOM   2229  C   MET   139      12.942  26.373 -24.776  1.00  0.00           C  
ATOM   2230  O   MET   139      13.382  26.965 -25.731  1.00  0.00           O  
ATOM   2231  N   HIE   140      12.848  25.042 -24.825  1.00  0.00           N  
ATOM   2232  H   HIE   140      12.389  24.530 -24.085  1.00  0.00           H  
ATOM   2233  CA  HIE   140      13.537  24.218 -25.742  1.00  0.00           C  
ATOM   2234  HA  HIE   140      14.507  24.694 -25.883  1.00  0.00           H  
ATOM   2235  CB  HIE   140      13.968  22.800 -25.210  1.00  0.00           C  
ATOM   2236  HB2 HIE   140      14.470  22.177 -25.950  1.00  0.00           H  
ATOM   2237  HB3 HIE   140      14.746  22.918 -24.456  1.00  0.00           H  
ATOM   2238  CG  HIE   140      12.794  22.091 -24.620  1.00  0.00           C  
ATOM   2239  ND1 HIE   140      12.178  22.490 -23.426  1.00  0.00           N  
ATOM   2240  CE1 HIE   140      11.298  21.486 -23.157  1.00  0.00           C  
ATOM   2241  HE1 HIE   140      10.698  21.436 -22.261  1.00  0.00           H  
ATOM   2242  NE2 HIE   140      11.567  20.394 -23.883  1.00  0.00           N  
ATOM   2243  HE2 HIE   140      11.247  19.460 -23.671  1.00  0.00           H  
ATOM   2244  CD2 HIE   140      12.463  20.787 -24.859  1.00  0.00           C  
ATOM   2245  HD2 HIE   140      13.028  20.067 -25.433  1.00  0.00           H  
ATOM   2246  C   HIE   140      12.967  24.170 -27.101  1.00  0.00           C  
ATOM   2247  O   HIE   140      13.552  23.450 -27.936  1.00  0.00           O  
ATOM   2248  N   HIE   141      11.936  24.901 -27.581  1.00  0.00           N  
ATOM   2249  H   HIE   141      11.524  25.631 -27.017  1.00  0.00           H  
ATOM   2250  CA  HIE   141      11.453  24.813 -29.010  1.00  0.00           C  
ATOM   2251  HA  HIE   141      11.114  23.794 -29.198  1.00  0.00           H  
ATOM   2252  CB  HIE   141      10.118  25.606 -29.331  1.00  0.00           C  
ATOM   2253  HB2 HIE   141       9.341  25.493 -28.574  1.00  0.00           H  
ATOM   2254  HB3 HIE   141      10.305  26.674 -29.441  1.00  0.00           H  
ATOM   2255  CG  HIE   141       9.466  25.041 -30.594  1.00  0.00           C  
ATOM   2256  ND1 HIE   141       9.923  25.252 -31.953  1.00  0.00           N  
ATOM   2257  CE1 HIE   141       9.098  24.514 -32.725  1.00  0.00           C  
ATOM   2258  HE1 HIE   141       9.075  24.552 -33.805  1.00  0.00           H  
ATOM   2259  NE2 HIE   141       8.239  23.831 -31.957  1.00  0.00           N  
ATOM   2260  HE2 HIE   141       7.536  23.286 -32.434  1.00  0.00           H  
ATOM   2261  CD2 HIE   141       8.466  24.118 -30.621  1.00  0.00           C  
ATOM   2262  HD2 HIE   141       8.018  23.769 -29.703  1.00  0.00           H  
ATOM   2263  C   HIE   141      12.566  25.151 -30.040  1.00  0.00           C  
ATOM   2264  O   HIE   141      13.074  26.269 -29.987  1.00  0.00           O  
ATOM   2265  N   LYS   142      12.904  24.241 -30.908  1.00  0.00           N  
ATOM   2266  H   LYS   142      12.461  23.339 -30.806  1.00  0.00           H  
ATOM   2267  CA  LYS   142      13.872  24.438 -31.955  1.00  0.00           C  
ATOM   2268  HA  LYS   142      13.706  25.465 -32.279  1.00  0.00           H  
ATOM   2269  CB  LYS   142      15.256  24.382 -31.269  1.00  0.00           C  
ATOM   2270  HB2 LYS   142      16.139  24.645 -31.852  1.00  0.00           H  
ATOM   2271  HB3 LYS   142      15.161  25.136 -30.488  1.00  0.00           H  
ATOM   2272  CG  LYS   142      15.602  22.958 -30.613  1.00  0.00           C  
ATOM   2273  HG2 LYS   142      14.903  22.737 -29.807  1.00  0.00           H  
ATOM   2274  HG3 LYS   142      15.513  22.217 -31.407  1.00  0.00           H  
ATOM   2275  CD  LYS   142      17.058  22.915 -30.152  1.00  0.00           C  
ATOM   2276  HD2 LYS   142      17.239  21.885 -29.847  1.00  0.00           H  
ATOM   2277  HD3 LYS   142      17.569  23.004 -31.110  1.00  0.00           H  
ATOM   2278  CE  LYS   142      17.510  23.972 -29.084  1.00  0.00           C  
ATOM   2279  HE2 LYS   142      18.573  23.792 -28.927  1.00  0.00           H  
ATOM   2280  HE3 LYS   142      17.451  25.008 -29.419  1.00  0.00           H  
ATOM   2281  NZ  LYS   142      16.768  23.958 -27.817  1.00  0.00           N  
ATOM   2282  HZ1 LYS   142      15.872  24.383 -28.006  1.00  0.00           H  
ATOM   2283  HZ2 LYS   142      16.611  23.036 -27.436  1.00  0.00           H  
ATOM   2284  HZ3 LYS   142      17.249  24.544 -27.150  1.00  0.00           H  
ATOM   2285  C   LYS   142      13.687  23.557 -33.162  1.00  0.00           C  
ATOM   2286  O   LYS   142      14.576  22.968 -33.771  1.00  0.00           O  
ATOM   2287  N   GLY   143      12.416  23.332 -33.488  1.00  0.00           N  
ATOM   2288  H   GLY   143      11.743  23.982 -33.107  1.00  0.00           H  
ATOM   2289  CA  GLY   143      11.867  22.162 -34.190  1.00  0.00           C  
ATOM   2290  HA2 GLY   143      12.071  21.258 -33.617  1.00  0.00           H  
ATOM   2291  HA3 GLY   143      10.798  22.327 -34.322  1.00  0.00           H  
ATOM   2292  C   GLY   143      12.398  21.871 -35.503  1.00  0.00           C  
ATOM   2293  O   GLY   143      12.158  20.773 -35.966  1.00  0.00           O  
ATOM   2294  N   LYS   144      12.923  22.829 -36.244  1.00  0.00           N  
ATOM   2295  H   LYS   144      12.877  23.760 -35.854  1.00  0.00           H  
ATOM   2296  CA  LYS   144      13.615  22.788 -37.539  1.00  0.00           C  
ATOM   2297  HA  LYS   144      12.983  22.351 -38.312  1.00  0.00           H  
ATOM   2298  CB  LYS   144      13.739  24.251 -37.949  1.00  0.00           C  
ATOM   2299  HB2 LYS   144      12.773  24.753 -38.019  1.00  0.00           H  
ATOM   2300  HB3 LYS   144      14.144  24.827 -37.117  1.00  0.00           H  
ATOM   2301  CG  LYS   144      14.532  24.429 -39.276  1.00  0.00           C  
ATOM   2302  HG2 LYS   144      15.519  23.966 -39.255  1.00  0.00           H  
ATOM   2303  HG3 LYS   144      14.057  24.078 -40.192  1.00  0.00           H  
ATOM   2304  CD  LYS   144      14.920  25.854 -39.683  1.00  0.00           C  
ATOM   2305  HD2 LYS   144      15.316  25.829 -40.698  1.00  0.00           H  
ATOM   2306  HD3 LYS   144      14.000  26.439 -39.694  1.00  0.00           H  
ATOM   2307  CE  LYS   144      15.789  26.431 -38.544  1.00  0.00           C  
ATOM   2308  HE2 LYS   144      15.293  26.567 -37.583  1.00  0.00           H  
ATOM   2309  HE3 LYS   144      16.630  25.744 -38.452  1.00  0.00           H  
ATOM   2310  NZ  LYS   144      16.258  27.772 -39.116  1.00  0.00           N  
ATOM   2311  HZ1 LYS   144      17.215  27.671 -39.423  1.00  0.00           H  
ATOM   2312  HZ2 LYS   144      15.692  28.098 -39.886  1.00  0.00           H  
ATOM   2313  HZ3 LYS   144      16.238  28.462 -38.378  1.00  0.00           H  
ATOM   2314  C   LYS   144      14.971  22.054 -37.436  1.00  0.00           C  
ATOM   2315  O   LYS   144      15.412  21.309 -38.350  1.00  0.00           O  
ATOM   2316  N   PHE   145      15.694  22.327 -36.348  1.00  0.00           N  
ATOM   2317  H   PHE   145      15.430  23.112 -35.770  1.00  0.00           H  
ATOM   2318  CA  PHE   145      17.070  21.826 -36.060  1.00  0.00           C  
ATOM   2319  HA  PHE   145      17.596  21.699 -37.006  1.00  0.00           H  
ATOM   2320  CB  PHE   145      17.882  22.836 -35.248  1.00  0.00           C  
ATOM   2321  HB2 PHE   145      17.252  23.039 -34.382  1.00  0.00           H  
ATOM   2322  HB3 PHE   145      18.808  22.344 -34.951  1.00  0.00           H  
ATOM   2323  CG  PHE   145      18.092  24.215 -35.872  1.00  0.00           C  
ATOM   2324  CD1 PHE   145      17.342  25.309 -35.396  1.00  0.00           C  
ATOM   2325  HD1 PHE   145      16.628  25.181 -34.595  1.00  0.00           H  
ATOM   2326  CE1 PHE   145      17.595  26.582 -35.896  1.00  0.00           C  
ATOM   2327  HE1 PHE   145      17.077  27.428 -35.470  1.00  0.00           H  
ATOM   2328  CZ  PHE   145      18.574  26.762 -36.850  1.00  0.00           C  
ATOM   2329  HZ  PHE   145      18.736  27.783 -37.164  1.00  0.00           H  
ATOM   2330  CE2 PHE   145      19.306  25.684 -37.348  1.00  0.00           C  
ATOM   2331  HE2 PHE   145      20.128  25.844 -38.030  1.00  0.00           H  
ATOM   2332  CD2 PHE   145      19.083  24.359 -36.860  1.00  0.00           C  
ATOM   2333  HD2 PHE   145      19.556  23.436 -37.163  1.00  0.00           H  
ATOM   2334  C   PHE   145      17.059  20.524 -35.242  1.00  0.00           C  
ATOM   2335  O   PHE   145      17.983  19.700 -35.362  1.00  0.00           O  
ATOM   2336  N   GLY   146      16.001  20.221 -34.486  1.00  0.00           N  
ATOM   2337  H   GLY   146      15.346  20.989 -34.448  1.00  0.00           H  
ATOM   2338  CA  GLY   146      15.646  18.979 -33.804  1.00  0.00           C  
ATOM   2339  HA2 GLY   146      16.538  18.768 -33.215  1.00  0.00           H  
ATOM   2340  HA3 GLY   146      14.855  19.152 -33.074  1.00  0.00           H  
ATOM   2341  C   GLY   146      15.424  17.774 -34.817  1.00  0.00           C  
ATOM   2342  O   GLY   146      15.847  17.794 -35.932  1.00  0.00           O  
ATOM   2343  N   PRO   147      14.713  16.795 -34.444  1.00  0.00           N  
ATOM   2344  CD  PRO   147      14.467  15.599 -35.237  1.00  0.00           C  
ATOM   2345  HD2 PRO   147      15.414  15.100 -35.442  1.00  0.00           H  
ATOM   2346  HD3 PRO   147      13.967  15.846 -36.174  1.00  0.00           H  
ATOM   2347  CG  PRO   147      13.611  14.707 -34.321  1.00  0.00           C  
ATOM   2348  HG2 PRO   147      14.258  13.946 -33.884  1.00  0.00           H  
ATOM   2349  HG3 PRO   147      12.825  14.251 -34.923  1.00  0.00           H  
ATOM   2350  CB  PRO   147      12.949  15.584 -33.358  1.00  0.00           C  
ATOM   2351  HB2 PRO   147      12.558  15.102 -32.462  1.00  0.00           H  
ATOM   2352  HB3 PRO   147      12.069  15.919 -33.907  1.00  0.00           H  
ATOM   2353  CA  PRO   147      13.992  16.792 -33.172  1.00  0.00           C  
ATOM   2354  HA  PRO   147      13.364  17.680 -33.100  1.00  0.00           H  
ATOM   2355  C   PRO   147      14.827  16.669 -31.862  1.00  0.00           C  
ATOM   2356  O   PRO   147      15.993  16.418 -31.904  1.00  0.00           O  
ATOM   2357  N   HIE   148      14.199  16.813 -30.697  1.00  0.00           N  
ATOM   2358  H   HIE   148      13.250  17.148 -30.774  1.00  0.00           H  
ATOM   2359  CA  HIE   148      14.795  16.605 -29.326  1.00  0.00           C  
ATOM   2360  HA  HIE   148      15.651  17.279 -29.355  1.00  0.00           H  
ATOM   2361  CB  HIE   148      13.856  16.920 -28.183  1.00  0.00           C  
ATOM   2362  HB2 HIE   148      13.003  16.244 -28.129  1.00  0.00           H  
ATOM   2363  HB3 HIE   148      14.380  16.845 -27.230  1.00  0.00           H  
ATOM   2364  CG  HIE   148      13.346  18.307 -28.294  1.00  0.00           C  
ATOM   2365  ND1 HIE   148      12.037  18.709 -28.558  1.00  0.00           N  
ATOM   2366  CE1 HIE   148      12.079  20.063 -28.542  1.00  0.00           C  
ATOM   2367  HE1 HIE   148      11.284  20.747 -28.797  1.00  0.00           H  
ATOM   2368  NE2 HIE   148      13.284  20.486 -28.376  1.00  0.00           N  
ATOM   2369  HE2 HIE   148      13.633  21.433 -28.323  1.00  0.00           H  
ATOM   2370  CD2 HIE   148      14.148  19.418 -28.134  1.00  0.00           C  
ATOM   2371  HD2 HIE   148      15.207  19.489 -27.940  1.00  0.00           H  
ATOM   2372  C   HIE   148      15.297  15.227 -29.074  1.00  0.00           C  
ATOM   2373  O   HIE   148      16.211  15.141 -28.247  1.00  0.00           O  
ATOM   2374  N   GLN   149      14.675  14.177 -29.616  1.00  0.00           N  
ATOM   2375  H   GLN   149      13.851  14.359 -30.170  1.00  0.00           H  
ATOM   2376  CA  GLN   149      15.148  12.812 -29.497  1.00  0.00           C  
ATOM   2377  HA  GLN   149      15.967  12.638 -28.799  1.00  0.00           H  
ATOM   2378  CB  GLN   149      14.003  11.931 -28.947  1.00  0.00           C  
ATOM   2379  HB2 GLN   149      13.204  12.020 -29.682  1.00  0.00           H  
ATOM   2380  HB3 GLN   149      14.265  10.878 -28.843  1.00  0.00           H  
ATOM   2381  CG  GLN   149      13.400  12.331 -27.576  1.00  0.00           C  
ATOM   2382  HG2 GLN   149      13.191  13.400 -27.619  1.00  0.00           H  
ATOM   2383  HG3 GLN   149      12.497  11.732 -27.461  1.00  0.00           H  
ATOM   2384  CD  GLN   149      14.445  12.069 -26.480  1.00  0.00           C  
ATOM   2385  OE1 GLN   149      15.387  12.793 -26.241  1.00  0.00           O  
ATOM   2386  NE2 GLN   149      14.281  11.019 -25.784  1.00  0.00           N  
ATOM   2387 HE21 GLN   149      15.034  10.907 -25.120  1.00  0.00           H  
ATOM   2388 HE22 GLN   149      13.411  10.524 -25.921  1.00  0.00           H  
ATOM   2389  C   GLN   149      15.427  12.458 -30.922  1.00  0.00           C  
ATOM   2390  O   GLN   149      14.650  12.749 -31.814  1.00  0.00           O  
ATOM   2391  N   ARG   150      16.591  11.801 -31.216  1.00  0.00           N  
ATOM   2392  H   ARG   150      17.178  11.529 -30.439  1.00  0.00           H  
ATOM   2393  CA  ARG   150      16.956  11.306 -32.531  1.00  0.00           C  
ATOM   2394  HA  ARG   150      16.419  11.950 -33.226  1.00  0.00           H  
ATOM   2395  CB  ARG   150      18.488  11.302 -32.694  1.00  0.00           C  
ATOM   2396  HB2 ARG   150      18.940  10.572 -32.023  1.00  0.00           H  
ATOM   2397  HB3 ARG   150      18.641  11.051 -33.743  1.00  0.00           H  
ATOM   2398  CG  ARG   150      19.220  12.681 -32.451  1.00  0.00           C  
ATOM   2399  HG2 ARG   150      19.096  13.153 -31.476  1.00  0.00           H  
ATOM   2400  HG3 ARG   150      20.305  12.580 -32.444  1.00  0.00           H  
ATOM   2401  CD  ARG   150      18.795  13.753 -33.500  1.00  0.00           C  
ATOM   2402  HD2 ARG   150      18.933  13.302 -34.483  1.00  0.00           H  
ATOM   2403  HD3 ARG   150      17.752  13.934 -33.237  1.00  0.00           H  
ATOM   2404  NE  ARG   150      19.552  15.083 -33.286  1.00  0.00           N  
ATOM   2405  HE  ARG   150      20.281  15.175 -32.594  1.00  0.00           H  
ATOM   2406  CZ  ARG   150      19.384  16.206 -34.016  1.00  0.00           C  
ATOM   2407  NH1 ARG   150      18.557  16.244 -35.041  1.00  0.00           N  
ATOM   2408 HH11 ARG   150      17.955  15.442 -35.159  1.00  0.00           H  
ATOM   2409 HH12 ARG   150      18.556  16.915 -35.796  1.00  0.00           H  
ATOM   2410  NH2 ARG   150      19.979  17.317 -33.741  1.00  0.00           N  
ATOM   2411 HH21 ARG   150      20.598  17.486 -32.961  1.00  0.00           H  
ATOM   2412 HH22 ARG   150      19.670  18.095 -34.307  1.00  0.00           H  
ATOM   2413  C   ARG   150      16.332   9.879 -32.713  1.00  0.00           C  
ATOM   2414  O   ARG   150      16.109   9.131 -31.748  1.00  0.00           O  
ATOM   2415  N   MET   151      16.124   9.537 -34.052  1.00  0.00           N  
ATOM   2416  H   MET   151      16.353  10.252 -34.727  1.00  0.00           H  
ATOM   2417  CA  MET   151      15.407   8.303 -34.508  1.00  0.00           C  
ATOM   2418  HA  MET   151      14.570   8.075 -33.848  1.00  0.00           H  
ATOM   2419  CB  MET   151      14.912   8.503 -35.944  1.00  0.00           C  
ATOM   2420  HB2 MET   151      14.164   9.273 -36.133  1.00  0.00           H  
ATOM   2421  HB3 MET   151      15.819   8.693 -36.519  1.00  0.00           H  
ATOM   2422  CG  MET   151      14.293   7.248 -36.550  1.00  0.00           C  
ATOM   2423  HG2 MET   151      13.637   6.953 -35.732  1.00  0.00           H  
ATOM   2424  HG3 MET   151      13.605   7.602 -37.317  1.00  0.00           H  
ATOM   2425  SD  MET   151      15.416   5.857 -37.159  1.00  0.00           S  
ATOM   2426  CE  MET   151      16.114   6.734 -38.561  1.00  0.00           C  
ATOM   2427  HE1 MET   151      16.501   7.676 -38.173  1.00  0.00           H  
ATOM   2428  HE2 MET   151      16.880   6.183 -39.107  1.00  0.00           H  
ATOM   2429  HE3 MET   151      15.310   6.970 -39.259  1.00  0.00           H  
ATOM   2430  C   MET   151      16.363   7.108 -34.297  1.00  0.00           C  
ATOM   2431  O   MET   151      15.996   6.135 -33.615  1.00  0.00           O  
ATOM   2432  N   MET   152      17.643   7.183 -34.735  1.00  0.00           N  
ATOM   2433  H   MET   152      17.827   7.974 -35.335  1.00  0.00           H  
ATOM   2434  CA  MET   152      18.554   6.068 -34.599  1.00  0.00           C  
ATOM   2435  HA  MET   152      18.069   5.140 -34.903  1.00  0.00           H  
ATOM   2436  CB  MET   152      19.775   6.224 -35.486  1.00  0.00           C  
ATOM   2437  HB2 MET   152      20.464   7.030 -35.234  1.00  0.00           H  
ATOM   2438  HB3 MET   152      20.327   5.286 -35.430  1.00  0.00           H  
ATOM   2439  CG  MET   152      19.448   6.357 -36.943  1.00  0.00           C  
ATOM   2440  HG2 MET   152      18.651   5.650 -37.173  1.00  0.00           H  
ATOM   2441  HG3 MET   152      19.117   7.393 -37.015  1.00  0.00           H  
ATOM   2442  SD  MET   152      20.769   6.114 -38.129  1.00  0.00           S  
ATOM   2443  CE  MET   152      21.723   7.737 -38.219  1.00  0.00           C  
ATOM   2444  HE1 MET   152      21.157   8.546 -38.680  1.00  0.00           H  
ATOM   2445  HE2 MET   152      21.960   8.035 -37.197  1.00  0.00           H  
ATOM   2446  HE3 MET   152      22.641   7.467 -38.740  1.00  0.00           H  
ATOM   2447  C   MET   152      19.006   5.651 -33.184  1.00  0.00           C  
ATOM   2448  O   MET   152      19.430   4.528 -33.187  1.00  0.00           O  
ATOM   2449  N   PHE   153      18.919   6.586 -32.197  1.00  0.00           N  
ATOM   2450  H   PHE   153      18.472   7.445 -32.485  1.00  0.00           H  
ATOM   2451  CA  PHE   153      19.398   6.238 -30.821  1.00  0.00           C  
ATOM   2452  HA  PHE   153      19.186   7.058 -30.134  1.00  0.00           H  
ATOM   2453  CB  PHE   153      18.513   5.080 -30.259  1.00  0.00           C  
ATOM   2454  HB2 PHE   153      17.492   5.274 -30.588  1.00  0.00           H  
ATOM   2455  HB3 PHE   153      18.929   4.185 -30.721  1.00  0.00           H  
ATOM   2456  CG  PHE   153      18.456   4.912 -28.735  1.00  0.00           C  
ATOM   2457  CD1 PHE   153      17.798   5.916 -27.996  1.00  0.00           C  
ATOM   2458  HD1 PHE   153      17.271   6.780 -28.371  1.00  0.00           H  
ATOM   2459  CE1 PHE   153      17.884   5.826 -26.565  1.00  0.00           C  
ATOM   2460  HE1 PHE   153      17.377   6.505 -25.896  1.00  0.00           H  
ATOM   2461  CZ  PHE   153      18.525   4.779 -25.946  1.00  0.00           C  
ATOM   2462  HZ  PHE   153      18.383   4.587 -24.892  1.00  0.00           H  
ATOM   2463  CE2 PHE   153      19.077   3.755 -26.660  1.00  0.00           C  
ATOM   2464  HE2 PHE   153      19.466   2.911 -26.111  1.00  0.00           H  
ATOM   2465  CD2 PHE   153      19.128   3.832 -28.046  1.00  0.00           C  
ATOM   2466  HD2 PHE   153      19.585   3.024 -28.599  1.00  0.00           H  
ATOM   2467  C   PHE   153      20.871   5.915 -30.654  1.00  0.00           C  
ATOM   2468  O   PHE   153      21.285   5.580 -29.546  1.00  0.00           O  
ATOM   2469  N   LYS   154      21.767   6.134 -31.613  1.00  0.00           N  
ATOM   2470  H   LYS   154      21.392   6.439 -32.500  1.00  0.00           H  
ATOM   2471  CA  LYS   154      23.220   5.991 -31.509  1.00  0.00           C  
ATOM   2472  HA  LYS   154      23.514   6.626 -30.673  1.00  0.00           H  
ATOM   2473  CB  LYS   154      23.471   4.485 -31.358  1.00  0.00           C  
ATOM   2474  HB2 LYS   154      24.535   4.248 -31.354  1.00  0.00           H  
ATOM   2475  HB3 LYS   154      23.290   4.215 -30.318  1.00  0.00           H  
ATOM   2476  CG  LYS   154      22.999   3.486 -32.404  1.00  0.00           C  
ATOM   2477  HG2 LYS   154      21.920   3.554 -32.540  1.00  0.00           H  
ATOM   2478  HG3 LYS   154      23.467   3.753 -33.351  1.00  0.00           H  
ATOM   2479  CD  LYS   154      23.202   2.033 -32.160  1.00  0.00           C  
ATOM   2480  HD2 LYS   154      23.186   1.604 -33.162  1.00  0.00           H  
ATOM   2481  HD3 LYS   154      24.242   1.902 -31.860  1.00  0.00           H  
ATOM   2482  CE  LYS   154      22.001   1.427 -31.413  1.00  0.00           C  
ATOM   2483  HE2 LYS   154      22.030   1.859 -30.413  1.00  0.00           H  
ATOM   2484  HE3 LYS   154      21.094   1.602 -31.991  1.00  0.00           H  
ATOM   2485  NZ  LYS   154      22.039  -0.085 -31.401  1.00  0.00           N  
ATOM   2486  HZ1 LYS   154      22.901  -0.316 -30.928  1.00  0.00           H  
ATOM   2487  HZ2 LYS   154      21.246  -0.431 -30.880  1.00  0.00           H  
ATOM   2488  HZ3 LYS   154      21.900  -0.465 -32.326  1.00  0.00           H  
ATOM   2489  C   LYS   154      23.892   6.538 -32.774  1.00  0.00           C  
ATOM   2490  O   LYS   154      23.224   6.705 -33.799  1.00  0.00           O  
ATOM   2491  N   ASP   155      25.148   7.020 -32.671  1.00  0.00           N  
ATOM   2492  H   ASP   155      25.695   6.870 -31.835  1.00  0.00           H  
ATOM   2493  CA  ASP   155      25.777   7.760 -33.844  1.00  0.00           C  
ATOM   2494  HA  ASP   155      24.979   8.178 -34.457  1.00  0.00           H  
ATOM   2495  CB  ASP   155      26.544   8.905 -33.310  1.00  0.00           C  
ATOM   2496  HB2 ASP   155      25.908   9.687 -32.897  1.00  0.00           H  
ATOM   2497  HB3 ASP   155      27.329   8.619 -32.610  1.00  0.00           H  
ATOM   2498  CG  ASP   155      27.189   9.662 -34.393  1.00  0.00           C  
ATOM   2499  OD1 ASP   155      26.690   9.662 -35.528  1.00  0.00           O  
ATOM   2500  OD2 ASP   155      28.330  10.090 -34.261  1.00  0.00           O  
ATOM   2501  C   ASP   155      26.521   6.825 -34.675  1.00  0.00           C  
ATOM   2502  O   ASP   155      27.699   6.582 -34.386  1.00  0.00           O  
ATOM   2503  N   LEU   156      25.897   6.362 -35.717  1.00  0.00           N  
ATOM   2504  H   LEU   156      24.960   6.686 -35.910  1.00  0.00           H  
ATOM   2505  CA  LEU   156      26.485   5.471 -36.729  1.00  0.00           C  
ATOM   2506  HA  LEU   156      27.092   4.742 -36.194  1.00  0.00           H  
ATOM   2507  CB  LEU   156      25.398   4.836 -37.602  1.00  0.00           C  
ATOM   2508  HB2 LEU   156      24.825   5.638 -38.067  1.00  0.00           H  
ATOM   2509  HB3 LEU   156      25.926   4.356 -38.425  1.00  0.00           H  
ATOM   2510  CG  LEU   156      24.414   3.821 -36.888  1.00  0.00           C  
ATOM   2511  HG  LEU   156      24.083   4.401 -36.026  1.00  0.00           H  
ATOM   2512  CD1 LEU   156      23.323   3.346 -37.835  1.00  0.00           C  
ATOM   2513 HD11 LEU   156      22.703   2.599 -37.339  1.00  0.00           H  
ATOM   2514 HD12 LEU   156      22.844   4.182 -38.343  1.00  0.00           H  
ATOM   2515 HD13 LEU   156      23.815   2.736 -38.593  1.00  0.00           H  
ATOM   2516  CD2 LEU   156      25.096   2.588 -36.193  1.00  0.00           C  
ATOM   2517 HD21 LEU   156      25.620   2.105 -37.018  1.00  0.00           H  
ATOM   2518 HD22 LEU   156      25.670   2.808 -35.293  1.00  0.00           H  
ATOM   2519 HD23 LEU   156      24.310   1.915 -35.848  1.00  0.00           H  
ATOM   2520  C   LEU   156      27.513   6.289 -37.490  1.00  0.00           C  
ATOM   2521  O   LEU   156      28.328   5.669 -38.211  1.00  0.00           O  
ATOM   2522  N   ASN   157      27.630   7.599 -37.329  1.00  0.00           N  
ATOM   2523  H   ASN   157      27.000   8.027 -36.666  1.00  0.00           H  
ATOM   2524  CA  ASN   157      28.514   8.603 -37.908  1.00  0.00           C  
ATOM   2525  HA  ASN   157      27.968   9.546 -37.946  1.00  0.00           H  
ATOM   2526  CB  ASN   157      29.769   8.680 -36.964  1.00  0.00           C  
ATOM   2527  HB2 ASN   157      29.476   8.514 -35.927  1.00  0.00           H  
ATOM   2528  HB3 ASN   157      30.412   7.832 -37.201  1.00  0.00           H  
ATOM   2529  CG  ASN   157      30.504  10.006 -37.160  1.00  0.00           C  
ATOM   2530  OD1 ASN   157      31.389  10.049 -37.986  1.00  0.00           O  
ATOM   2531  ND2 ASN   157      30.161  10.960 -36.314  1.00  0.00           N  
ATOM   2532 HD21 ASN   157      30.597  11.871 -36.299  1.00  0.00           H  
ATOM   2533 HD22 ASN   157      29.599  10.758 -35.499  1.00  0.00           H  
ATOM   2534  C   ASN   157      28.778   8.338 -39.390  1.00  0.00           C  
ATOM   2535  O   ASN   157      29.922   8.397 -39.823  1.00  0.00           O  
ATOM   2536  N   LEU   158      27.659   8.188 -40.192  1.00  0.00           N  
ATOM   2537  H   LEU   158      26.718   8.308 -39.845  1.00  0.00           H  
ATOM   2538  CA  LEU   158      27.745   7.708 -41.581  1.00  0.00           C  
ATOM   2539  HA  LEU   158      28.404   6.842 -41.519  1.00  0.00           H  
ATOM   2540  CB  LEU   158      26.265   7.453 -41.960  1.00  0.00           C  
ATOM   2541  HB2 LEU   158      25.760   8.399 -41.763  1.00  0.00           H  
ATOM   2542  HB3 LEU   158      26.196   7.190 -43.015  1.00  0.00           H  
ATOM   2543  CG  LEU   158      25.632   6.291 -41.221  1.00  0.00           C  
ATOM   2544  HG  LEU   158      25.764   6.380 -40.142  1.00  0.00           H  
ATOM   2545  CD1 LEU   158      24.117   6.402 -41.464  1.00  0.00           C  
ATOM   2546 HD11 LEU   158      23.860   7.376 -41.048  1.00  0.00           H  
ATOM   2547 HD12 LEU   158      23.769   6.296 -42.492  1.00  0.00           H  
ATOM   2548 HD13 LEU   158      23.707   5.589 -40.865  1.00  0.00           H  
ATOM   2549  CD2 LEU   158      26.214   4.943 -41.784  1.00  0.00           C  
ATOM   2550 HD21 LEU   158      25.919   4.064 -41.211  1.00  0.00           H  
ATOM   2551 HD22 LEU   158      25.866   4.847 -42.813  1.00  0.00           H  
ATOM   2552 HD23 LEU   158      27.300   4.957 -41.690  1.00  0.00           H  
ATOM   2553  C   LEU   158      28.448   8.569 -42.519  1.00  0.00           C  
ATOM   2554  O   LEU   158      28.120   9.710 -42.608  1.00  0.00           O  
ATOM   2555  N   THR   159      29.439   8.110 -43.306  1.00  0.00           N  
ATOM   2556  H   THR   159      30.015   7.306 -43.102  1.00  0.00           H  
ATOM   2557  CA  THR   159      29.824   8.805 -44.559  1.00  0.00           C  
ATOM   2558  HA  THR   159      30.029   9.825 -44.233  1.00  0.00           H  
ATOM   2559  CB  THR   159      31.116   8.308 -45.146  1.00  0.00           C  
ATOM   2560  HB  THR   159      31.775   7.997 -44.335  1.00  0.00           H  
ATOM   2561  CG2 THR   159      30.835   7.106 -46.114  1.00  0.00           C  
ATOM   2562 HG21 THR   159      31.752   6.929 -46.676  1.00  0.00           H  
ATOM   2563 HG22 THR   159      30.549   6.259 -45.490  1.00  0.00           H  
ATOM   2564 HG23 THR   159      30.080   7.309 -46.874  1.00  0.00           H  
ATOM   2565  OG1 THR   159      31.567   9.340 -45.992  1.00  0.00           O  
ATOM   2566  HG1 THR   159      31.960  10.088 -45.536  1.00  0.00           H  
ATOM   2567  C   THR   159      28.702   8.783 -45.611  1.00  0.00           C  
ATOM   2568  O   THR   159      27.770   8.005 -45.568  1.00  0.00           O  
ATOM   2569  N   ASP   160      28.702   9.640 -46.615  1.00  0.00           N  
ATOM   2570  H   ASP   160      29.547  10.193 -46.647  1.00  0.00           H  
ATOM   2571  CA  ASP   160      27.528   9.814 -47.602  1.00  0.00           C  
ATOM   2572  HA  ASP   160      26.632  10.021 -47.018  1.00  0.00           H  
ATOM   2573  CB  ASP   160      27.807  11.041 -48.531  1.00  0.00           C  
ATOM   2574  HB2 ASP   160      28.762  10.970 -49.052  1.00  0.00           H  
ATOM   2575  HB3 ASP   160      27.002  10.993 -49.265  1.00  0.00           H  
ATOM   2576  CG  ASP   160      27.685  12.334 -47.751  1.00  0.00           C  
ATOM   2577  OD1 ASP   160      27.787  12.360 -46.499  1.00  0.00           O  
ATOM   2578  OD2 ASP   160      27.454  13.409 -48.384  1.00  0.00           O  
ATOM   2579  C   ASP   160      27.208   8.494 -48.422  1.00  0.00           C  
ATOM   2580  O   ASP   160      26.036   8.002 -48.534  1.00  0.00           O  
ATOM   2581  N   ALA   161      28.334   7.757 -48.870  1.00  0.00           N  
ATOM   2582  H   ALA   161      29.258   8.118 -48.684  1.00  0.00           H  
ATOM   2583  CA  ALA   161      28.203   6.388 -49.452  1.00  0.00           C  
ATOM   2584  HA  ALA   161      27.512   6.398 -50.295  1.00  0.00           H  
ATOM   2585  CB  ALA   161      29.633   5.976 -49.829  1.00  0.00           C  
ATOM   2586  HB1 ALA   161      30.077   6.661 -50.551  1.00  0.00           H  
ATOM   2587  HB2 ALA   161      30.243   5.783 -48.946  1.00  0.00           H  
ATOM   2588  HB3 ALA   161      29.565   5.044 -50.389  1.00  0.00           H  
ATOM   2589  C   ALA   161      27.514   5.389 -48.482  1.00  0.00           C  
ATOM   2590  O   ALA   161      26.646   4.570 -48.889  1.00  0.00           O  
ATOM   2591  N   GLN   162      27.831   5.354 -47.175  1.00  0.00           N  
ATOM   2592  H   GLN   162      28.563   5.989 -46.890  1.00  0.00           H  
ATOM   2593  CA  GLN   162      27.261   4.506 -46.170  1.00  0.00           C  
ATOM   2594  HA  GLN   162      27.259   3.456 -46.464  1.00  0.00           H  
ATOM   2595  CB  GLN   162      27.899   4.503 -44.811  1.00  0.00           C  
ATOM   2596  HB2 GLN   162      27.917   5.528 -44.442  1.00  0.00           H  
ATOM   2597  HB3 GLN   162      27.192   3.979 -44.167  1.00  0.00           H  
ATOM   2598  CG  GLN   162      29.306   3.791 -44.725  1.00  0.00           C  
ATOM   2599  HG2 GLN   162      29.145   2.714 -44.686  1.00  0.00           H  
ATOM   2600  HG3 GLN   162      29.800   4.040 -45.664  1.00  0.00           H  
ATOM   2601  CD  GLN   162      30.122   4.159 -43.513  1.00  0.00           C  
ATOM   2602  OE1 GLN   162      29.889   5.185 -42.952  1.00  0.00           O  
ATOM   2603  NE2 GLN   162      31.164   3.414 -43.077  1.00  0.00           N  
ATOM   2604 HE21 GLN   162      31.862   3.845 -42.488  1.00  0.00           H  
ATOM   2605 HE22 GLN   162      31.399   2.669 -43.717  1.00  0.00           H  
ATOM   2606  C   GLN   162      25.760   4.926 -46.064  1.00  0.00           C  
ATOM   2607  O   GLN   162      24.881   4.041 -45.964  1.00  0.00           O  
ATOM   2608  N   LYS   163      25.465   6.232 -46.067  1.00  0.00           N  
ATOM   2609  H   LYS   163      26.212   6.910 -46.117  1.00  0.00           H  
ATOM   2610  CA  LYS   163      24.083   6.833 -45.979  1.00  0.00           C  
ATOM   2611  HA  LYS   163      23.558   6.577 -45.059  1.00  0.00           H  
ATOM   2612  CB  LYS   163      24.027   8.410 -46.034  1.00  0.00           C  
ATOM   2613  HB2 LYS   163      24.520   8.742 -46.947  1.00  0.00           H  
ATOM   2614  HB3 LYS   163      22.963   8.642 -46.088  1.00  0.00           H  
ATOM   2615  CG  LYS   163      24.619   9.181 -44.835  1.00  0.00           C  
ATOM   2616  HG2 LYS   163      24.011   8.912 -43.972  1.00  0.00           H  
ATOM   2617  HG3 LYS   163      25.694   9.040 -44.720  1.00  0.00           H  
ATOM   2618  CD  LYS   163      24.480  10.692 -45.079  1.00  0.00           C  
ATOM   2619  HD2 LYS   163      24.936  10.985 -46.025  1.00  0.00           H  
ATOM   2620  HD3 LYS   163      23.404  10.856 -45.029  1.00  0.00           H  
ATOM   2621  CE  LYS   163      25.091  11.653 -44.015  1.00  0.00           C  
ATOM   2622  HE2 LYS   163      24.818  12.645 -44.373  1.00  0.00           H  
ATOM   2623  HE3 LYS   163      24.496  11.398 -43.138  1.00  0.00           H  
ATOM   2624  NZ  LYS   163      26.567  11.582 -43.887  1.00  0.00           N  
ATOM   2625  HZ1 LYS   163      26.912  12.470 -43.552  1.00  0.00           H  
ATOM   2626  HZ2 LYS   163      26.826  10.785 -43.323  1.00  0.00           H  
ATOM   2627  HZ3 LYS   163      26.931  11.446 -44.820  1.00  0.00           H  
ATOM   2628  C   LYS   163      23.174   6.316 -47.135  1.00  0.00           C  
ATOM   2629  O   LYS   163      21.929   6.323 -46.835  1.00  0.00           O  
ATOM   2630  N   GLN   164      23.645   5.635 -48.218  1.00  0.00           N  
ATOM   2631  H   GLN   164      24.579   5.728 -48.592  1.00  0.00           H  
ATOM   2632  CA  GLN   164      22.709   4.913 -49.078  1.00  0.00           C  
ATOM   2633  HA  GLN   164      21.742   5.408 -48.994  1.00  0.00           H  
ATOM   2634  CB  GLN   164      23.191   5.126 -50.590  1.00  0.00           C  
ATOM   2635  HB2 GLN   164      22.915   6.097 -51.001  1.00  0.00           H  
ATOM   2636  HB3 GLN   164      24.279   5.112 -50.645  1.00  0.00           H  
ATOM   2637  CG  GLN   164      22.619   4.097 -51.611  1.00  0.00           C  
ATOM   2638  HG2 GLN   164      22.858   4.421 -52.624  1.00  0.00           H  
ATOM   2639  HG3 GLN   164      23.296   3.254 -51.470  1.00  0.00           H  
ATOM   2640  CD  GLN   164      21.203   3.738 -51.638  1.00  0.00           C  
ATOM   2641  OE1 GLN   164      20.361   4.446 -51.166  1.00  0.00           O  
ATOM   2642  NE2 GLN   164      20.823   2.658 -52.309  1.00  0.00           N  
ATOM   2643 HE21 GLN   164      19.845   2.435 -52.186  1.00  0.00           H  
ATOM   2644 HE22 GLN   164      21.541   2.008 -52.596  1.00  0.00           H  
ATOM   2645  C   GLN   164      22.629   3.388 -48.606  1.00  0.00           C  
ATOM   2646  O   GLN   164      21.543   2.814 -48.406  1.00  0.00           O  
ATOM   2647  N   GLN   165      23.765   2.762 -48.385  1.00  0.00           N  
ATOM   2648  H   GLN   165      24.674   3.191 -48.280  1.00  0.00           H  
ATOM   2649  CA  GLN   165      23.793   1.282 -48.132  1.00  0.00           C  
ATOM   2650  HA  GLN   165      23.197   0.815 -48.917  1.00  0.00           H  
ATOM   2651  CB  GLN   165      25.231   0.777 -48.265  1.00  0.00           C  
ATOM   2652  HB2 GLN   165      25.840   1.547 -48.739  1.00  0.00           H  
ATOM   2653  HB3 GLN   165      25.618   0.791 -47.246  1.00  0.00           H  
ATOM   2654  CG  GLN   165      25.375  -0.638 -48.936  1.00  0.00           C  
ATOM   2655  HG2 GLN   165      26.308  -1.149 -48.699  1.00  0.00           H  
ATOM   2656  HG3 GLN   165      24.474  -1.222 -48.752  1.00  0.00           H  
ATOM   2657  CD  GLN   165      25.501  -0.470 -50.430  1.00  0.00           C  
ATOM   2658  OE1 GLN   165      24.533  -0.526 -51.060  1.00  0.00           O  
ATOM   2659  NE2 GLN   165      26.650  -0.234 -50.978  1.00  0.00           N  
ATOM   2660 HE21 GLN   165      26.664   0.153 -51.911  1.00  0.00           H  
ATOM   2661 HE22 GLN   165      27.476  -0.166 -50.401  1.00  0.00           H  
ATOM   2662  C   GLN   165      23.054   0.786 -46.848  1.00  0.00           C  
ATOM   2663  O   GLN   165      22.363  -0.239 -46.951  1.00  0.00           O  
ATOM   2664  N   ILE   166      23.184   1.486 -45.739  1.00  0.00           N  
ATOM   2665  H   ILE   166      23.898   2.197 -45.669  1.00  0.00           H  
ATOM   2666  CA  ILE   166      22.339   1.181 -44.561  1.00  0.00           C  
ATOM   2667  HA  ILE   166      22.499   0.139 -44.284  1.00  0.00           H  
ATOM   2668  CB  ILE   166      22.957   1.879 -43.238  1.00  0.00           C  
ATOM   2669  HB  ILE   166      22.422   1.407 -42.415  1.00  0.00           H  
ATOM   2670  CG2 ILE   166      24.469   1.524 -42.922  1.00  0.00           C  
ATOM   2671 HG21 ILE   166      24.735   0.467 -42.918  1.00  0.00           H  
ATOM   2672 HG22 ILE   166      25.053   2.024 -43.694  1.00  0.00           H  
ATOM   2673 HG23 ILE   166      24.687   1.968 -41.951  1.00  0.00           H  
ATOM   2674  CG1 ILE   166      22.827   3.402 -43.280  1.00  0.00           C  
ATOM   2675 HG12 ILE   166      23.662   3.831 -42.726  1.00  0.00           H  
ATOM   2676 HG13 ILE   166      23.028   3.803 -44.274  1.00  0.00           H  
ATOM   2677  CD1 ILE   166      21.543   3.985 -42.661  1.00  0.00           C  
ATOM   2678 HD11 ILE   166      20.661   3.619 -43.187  1.00  0.00           H  
ATOM   2679 HD12 ILE   166      21.446   3.718 -41.609  1.00  0.00           H  
ATOM   2680 HD13 ILE   166      21.521   5.066 -42.801  1.00  0.00           H  
ATOM   2681  C   ILE   166      20.844   1.403 -44.751  1.00  0.00           C  
ATOM   2682  O   ILE   166      19.949   0.651 -44.317  1.00  0.00           O  
ATOM   2683  N   ARG   167      20.528   2.451 -45.579  1.00  0.00           N  
ATOM   2684  H   ARG   167      21.375   2.883 -45.919  1.00  0.00           H  
ATOM   2685  CA  ARG   167      19.171   2.774 -46.040  1.00  0.00           C  
ATOM   2686  HA  ARG   167      18.588   2.734 -45.120  1.00  0.00           H  
ATOM   2687  CB  ARG   167      19.164   4.248 -46.618  1.00  0.00           C  
ATOM   2688  HB2 ARG   167      19.149   4.997 -45.826  1.00  0.00           H  
ATOM   2689  HB3 ARG   167      20.083   4.485 -47.156  1.00  0.00           H  
ATOM   2690  CG  ARG   167      18.001   4.489 -47.573  1.00  0.00           C  
ATOM   2691  HG2 ARG   167      18.072   3.867 -48.465  1.00  0.00           H  
ATOM   2692  HG3 ARG   167      17.059   4.395 -47.033  1.00  0.00           H  
ATOM   2693  CD  ARG   167      17.981   6.001 -48.074  1.00  0.00           C  
ATOM   2694  HD2 ARG   167      17.095   6.193 -48.679  1.00  0.00           H  
ATOM   2695  HD3 ARG   167      18.009   6.624 -47.180  1.00  0.00           H  
ATOM   2696  NE  ARG   167      19.168   6.221 -48.988  1.00  0.00           N  
ATOM   2697  HE  ARG   167      19.395   5.416 -49.555  1.00  0.00           H  
ATOM   2698  CZ  ARG   167      19.794   7.404 -49.149  1.00  0.00           C  
ATOM   2699  NH1 ARG   167      19.703   8.424 -48.344  1.00  0.00           N  
ATOM   2700 HH11 ARG   167      19.254   8.250 -47.457  1.00  0.00           H  
ATOM   2701 HH12 ARG   167      20.336   9.199 -48.483  1.00  0.00           H  
ATOM   2702  NH2 ARG   167      20.427   7.590 -50.180  1.00  0.00           N  
ATOM   2703 HH21 ARG   167      20.429   6.873 -50.891  1.00  0.00           H  
ATOM   2704 HH22 ARG   167      21.006   8.411 -50.280  1.00  0.00           H  
ATOM   2705  C   ARG   167      18.492   1.712 -46.914  1.00  0.00           C  
ATOM   2706  O   ARG   167      17.364   1.377 -46.608  1.00  0.00           O  
ATOM   2707  N   GLU   168      19.304   1.121 -47.789  1.00  0.00           N  
ATOM   2708  H   GLU   168      20.218   1.514 -47.958  1.00  0.00           H  
ATOM   2709  CA  GLU   168      18.900  -0.089 -48.482  1.00  0.00           C  
ATOM   2710  HA  GLU   168      17.972   0.272 -48.925  1.00  0.00           H  
ATOM   2711  CB  GLU   168      19.862  -0.273 -49.721  1.00  0.00           C  
ATOM   2712  HB2 GLU   168      20.186   0.708 -50.069  1.00  0.00           H  
ATOM   2713  HB3 GLU   168      20.804  -0.766 -49.481  1.00  0.00           H  
ATOM   2714  CG  GLU   168      19.277  -1.151 -50.875  1.00  0.00           C  
ATOM   2715  HG2 GLU   168      20.075  -1.265 -51.609  1.00  0.00           H  
ATOM   2716  HG3 GLU   168      18.868  -2.089 -50.501  1.00  0.00           H  
ATOM   2717  CD  GLU   168      18.128  -0.541 -51.718  1.00  0.00           C  
ATOM   2718  OE1 GLU   168      17.163  -1.205 -51.946  1.00  0.00           O  
ATOM   2719  OE2 GLU   168      18.151   0.639 -52.067  1.00  0.00           O  
ATOM   2720  C   GLU   168      18.571  -1.358 -47.630  1.00  0.00           C  
ATOM   2721  O   GLU   168      17.613  -2.070 -47.871  1.00  0.00           O  
ATOM   2722  N   ILE   169      19.383  -1.634 -46.533  1.00  0.00           N  
ATOM   2723  H   ILE   169      20.139  -1.010 -46.293  1.00  0.00           H  
ATOM   2724  CA  ILE   169      19.180  -2.856 -45.743  1.00  0.00           C  
ATOM   2725  HA  ILE   169      19.101  -3.725 -46.396  1.00  0.00           H  
ATOM   2726  CB  ILE   169      20.380  -3.181 -44.782  1.00  0.00           C  
ATOM   2727  HB  ILE   169      20.418  -2.406 -44.016  1.00  0.00           H  
ATOM   2728  CG2 ILE   169      20.105  -4.555 -44.057  1.00  0.00           C  
ATOM   2729 HG21 ILE   169      20.794  -4.722 -43.229  1.00  0.00           H  
ATOM   2730 HG22 ILE   169      19.099  -4.714 -43.668  1.00  0.00           H  
ATOM   2731 HG23 ILE   169      20.209  -5.442 -44.680  1.00  0.00           H  
ATOM   2732  CG1 ILE   169      21.878  -3.154 -45.314  1.00  0.00           C  
ATOM   2733 HG12 ILE   169      22.061  -2.082 -45.394  1.00  0.00           H  
ATOM   2734 HG13 ILE   169      22.551  -3.492 -44.525  1.00  0.00           H  
ATOM   2735  CD1 ILE   169      22.077  -3.792 -46.637  1.00  0.00           C  
ATOM   2736 HD11 ILE   169      21.352  -3.423 -47.363  1.00  0.00           H  
ATOM   2737 HD12 ILE   169      23.118  -3.759 -46.959  1.00  0.00           H  
ATOM   2738 HD13 ILE   169      21.784  -4.841 -46.639  1.00  0.00           H  
ATOM   2739  C   ILE   169      17.893  -2.830 -44.916  1.00  0.00           C  
ATOM   2740  O   ILE   169      17.017  -3.747 -44.898  1.00  0.00           O  
ATOM   2741  N   MET   170      17.749  -1.671 -44.241  1.00  0.00           N  
ATOM   2742  H   MET   170      18.469  -0.974 -44.367  1.00  0.00           H  
ATOM   2743  CA  MET   170      16.582  -1.199 -43.507  1.00  0.00           C  
ATOM   2744  HA  MET   170      16.404  -2.050 -42.850  1.00  0.00           H  
ATOM   2745  CB  MET   170      16.889   0.087 -42.815  1.00  0.00           C  
ATOM   2746  HB2 MET   170      17.632  -0.128 -42.048  1.00  0.00           H  
ATOM   2747  HB3 MET   170      17.119   0.736 -43.661  1.00  0.00           H  
ATOM   2748  CG  MET   170      15.794   0.888 -42.041  1.00  0.00           C  
ATOM   2749  HG2 MET   170      16.223   1.797 -41.621  1.00  0.00           H  
ATOM   2750  HG3 MET   170      15.047   1.250 -42.747  1.00  0.00           H  
ATOM   2751  SD  MET   170      15.040  -0.145 -40.797  1.00  0.00           S  
ATOM   2752  CE  MET   170      16.408  -0.483 -39.714  1.00  0.00           C  
ATOM   2753  HE1 MET   170      15.977  -0.755 -38.750  1.00  0.00           H  
ATOM   2754  HE2 MET   170      16.990  -1.285 -40.168  1.00  0.00           H  
ATOM   2755  HE3 MET   170      16.985   0.438 -39.643  1.00  0.00           H  
ATOM   2756  C   MET   170      15.348  -1.150 -44.397  1.00  0.00           C  
ATOM   2757  O   MET   170      14.354  -1.796 -44.008  1.00  0.00           O  
ATOM   2758  N   LYS   171      15.347  -0.596 -45.613  1.00  0.00           N  
ATOM   2759  H   LYS   171      15.977   0.183 -45.739  1.00  0.00           H  
ATOM   2760  CA  LYS   171      14.215  -0.814 -46.486  1.00  0.00           C  
ATOM   2761  HA  LYS   171      13.288  -0.470 -46.028  1.00  0.00           H  
ATOM   2762  CB  LYS   171      14.415   0.023 -47.801  1.00  0.00           C  
ATOM   2763  HB2 LYS   171      15.325  -0.254 -48.334  1.00  0.00           H  
ATOM   2764  HB3 LYS   171      13.595  -0.278 -48.452  1.00  0.00           H  
ATOM   2765  CG  LYS   171      14.344   1.584 -47.522  1.00  0.00           C  
ATOM   2766  HG2 LYS   171      13.287   1.694 -47.278  1.00  0.00           H  
ATOM   2767  HG3 LYS   171      14.966   1.949 -46.705  1.00  0.00           H  
ATOM   2768  CD  LYS   171      14.665   2.420 -48.809  1.00  0.00           C  
ATOM   2769  HD2 LYS   171      15.063   3.386 -48.497  1.00  0.00           H  
ATOM   2770  HD3 LYS   171      15.433   1.874 -49.356  1.00  0.00           H  
ATOM   2771  CE  LYS   171      13.414   2.803 -49.600  1.00  0.00           C  
ATOM   2772  HE2 LYS   171      12.827   1.937 -49.908  1.00  0.00           H  
ATOM   2773  HE3 LYS   171      12.673   3.470 -49.159  1.00  0.00           H  
ATOM   2774  NZ  LYS   171      13.806   3.591 -50.835  1.00  0.00           N  
ATOM   2775  HZ1 LYS   171      14.636   4.164 -50.776  1.00  0.00           H  
ATOM   2776  HZ2 LYS   171      14.176   2.958 -51.529  1.00  0.00           H  
ATOM   2777  HZ3 LYS   171      13.153   4.198 -51.310  1.00  0.00           H  
ATOM   2778  C   LYS   171      13.994  -2.339 -46.815  1.00  0.00           C  
ATOM   2779  O   LYS   171      12.842  -2.807 -46.879  1.00  0.00           O  
ATOM   2780  N   GLY   172      15.061  -3.126 -46.851  1.00  0.00           N  
ATOM   2781  H   GLY   172      15.964  -2.679 -46.776  1.00  0.00           H  
ATOM   2782  CA  GLY   172      14.914  -4.571 -47.131  1.00  0.00           C  
ATOM   2783  HA2 GLY   172      14.247  -4.820 -47.955  1.00  0.00           H  
ATOM   2784  HA3 GLY   172      15.868  -4.970 -47.477  1.00  0.00           H  
ATOM   2785  C   GLY   172      14.373  -5.419 -45.960  1.00  0.00           C  
ATOM   2786  O   GLY   172      13.804  -6.508 -46.135  1.00  0.00           O  
ATOM   2787  N   GLN   173      14.375  -4.895 -44.797  1.00  0.00           N  
ATOM   2788  H   GLN   173      14.665  -3.928 -44.785  1.00  0.00           H  
ATOM   2789  CA  GLN   173      13.870  -5.427 -43.575  1.00  0.00           C  
ATOM   2790  HA  GLN   173      14.152  -6.468 -43.421  1.00  0.00           H  
ATOM   2791  CB  GLN   173      14.490  -4.705 -42.378  1.00  0.00           C  
ATOM   2792  HB2 GLN   173      15.572  -4.688 -42.507  1.00  0.00           H  
ATOM   2793  HB3 GLN   173      14.071  -3.700 -42.428  1.00  0.00           H  
ATOM   2794  CG  GLN   173      14.157  -5.344 -40.969  1.00  0.00           C  
ATOM   2795  HG2 GLN   173      13.222  -5.890 -41.099  1.00  0.00           H  
ATOM   2796  HG3 GLN   173      14.894  -6.092 -40.676  1.00  0.00           H  
ATOM   2797  CD  GLN   173      13.898  -4.395 -39.815  1.00  0.00           C  
ATOM   2798  OE1 GLN   173      14.209  -4.734 -38.664  1.00  0.00           O  
ATOM   2799  NE2 GLN   173      13.356  -3.155 -40.022  1.00  0.00           N  
ATOM   2800 HE21 GLN   173      13.183  -2.601 -39.196  1.00  0.00           H  
ATOM   2801 HE22 GLN   173      13.121  -2.917 -40.975  1.00  0.00           H  
ATOM   2802  C   GLN   173      12.363  -5.485 -43.584  1.00  0.00           C  
ATOM   2803  O   GLN   173      11.822  -6.272 -42.844  1.00  0.00           O  
ATOM   2804  N   ARG   174      11.683  -4.581 -44.285  1.00  0.00           N  
ATOM   2805  H   ARG   174      12.214  -3.920 -44.835  1.00  0.00           H  
ATOM   2806  CA  ARG   174      10.268  -4.674 -44.579  1.00  0.00           C  
ATOM   2807  HA  ARG   174       9.706  -4.690 -43.645  1.00  0.00           H  
ATOM   2808  CB  ARG   174       9.815  -3.376 -45.311  1.00  0.00           C  
ATOM   2809  HB2 ARG   174      10.079  -3.510 -46.360  1.00  0.00           H  
ATOM   2810  HB3 ARG   174       8.748  -3.296 -45.103  1.00  0.00           H  
ATOM   2811  CG  ARG   174      10.361  -2.047 -44.770  1.00  0.00           C  
ATOM   2812  HG2 ARG   174      10.168  -1.886 -43.710  1.00  0.00           H  
ATOM   2813  HG3 ARG   174      11.448  -2.027 -44.850  1.00  0.00           H  
ATOM   2814  CD  ARG   174       9.775  -0.809 -45.523  1.00  0.00           C  
ATOM   2815  HD2 ARG   174      10.165  -0.953 -46.531  1.00  0.00           H  
ATOM   2816  HD3 ARG   174       8.687  -0.837 -45.466  1.00  0.00           H  
ATOM   2817  NE  ARG   174      10.212   0.442 -44.908  1.00  0.00           N  
ATOM   2818  HE  ARG   174      11.183   0.588 -44.674  1.00  0.00           H  
ATOM   2819  CZ  ARG   174       9.478   1.522 -44.539  1.00  0.00           C  
ATOM   2820  NH1 ARG   174       8.130   1.489 -44.508  1.00  0.00           N  
ATOM   2821 HH11 ARG   174       7.784   0.682 -45.007  1.00  0.00           H  
ATOM   2822 HH12 ARG   174       7.660   2.369 -44.349  1.00  0.00           H  
ATOM   2823  NH2 ARG   174      10.059   2.599 -44.195  1.00  0.00           N  
ATOM   2824 HH21 ARG   174      11.052   2.766 -44.267  1.00  0.00           H  
ATOM   2825 HH22 ARG   174       9.412   3.185 -43.687  1.00  0.00           H  
ATOM   2826  C   ARG   174       9.857  -5.965 -45.373  1.00  0.00           C  
ATOM   2827  O   ARG   174       8.699  -6.316 -45.173  1.00  0.00           O  
ATOM   2828  N   ASP   175      10.781  -6.647 -46.081  1.00  0.00           N  
ATOM   2829  H   ASP   175      11.741  -6.336 -46.104  1.00  0.00           H  
ATOM   2830  CA  ASP   175      10.474  -7.956 -46.693  1.00  0.00           C  
ATOM   2831  HA  ASP   175       9.596  -7.969 -47.339  1.00  0.00           H  
ATOM   2832  CB  ASP   175      11.581  -8.369 -47.727  1.00  0.00           C  
ATOM   2833  HB2 ASP   175      12.487  -8.503 -47.135  1.00  0.00           H  
ATOM   2834  HB3 ASP   175      11.364  -9.305 -48.242  1.00  0.00           H  
ATOM   2835  CG  ASP   175      11.874  -7.346 -48.855  1.00  0.00           C  
ATOM   2836  OD1 ASP   175      11.053  -6.389 -49.081  1.00  0.00           O  
ATOM   2837  OD2 ASP   175      12.961  -7.425 -49.464  1.00  0.00           O  
ATOM   2838  C   ASP   175      10.394  -9.092 -45.603  1.00  0.00           C  
ATOM   2839  O   ASP   175      10.032 -10.200 -45.983  1.00  0.00           O  
ATOM   2840  N   GLN   176      10.575  -8.794 -44.315  1.00  0.00           N  
ATOM   2841  H   GLN   176      10.877  -7.855 -44.097  1.00  0.00           H  
ATOM   2842  CA  GLN   176      10.596  -9.819 -43.334  1.00  0.00           C  
ATOM   2843  HA  GLN   176       9.963 -10.671 -43.581  1.00  0.00           H  
ATOM   2844  CB  GLN   176      12.053 -10.268 -43.271  1.00  0.00           C  
ATOM   2845  HB2 GLN   176      12.490 -10.420 -44.258  1.00  0.00           H  
ATOM   2846  HB3 GLN   176      12.624  -9.474 -42.790  1.00  0.00           H  
ATOM   2847  CG  GLN   176      12.273 -11.615 -42.552  1.00  0.00           C  
ATOM   2848  HG2 GLN   176      11.783 -11.609 -41.579  1.00  0.00           H  
ATOM   2849  HG3 GLN   176      11.744 -12.471 -42.971  1.00  0.00           H  
ATOM   2850  CD  GLN   176      13.692 -12.117 -42.418  1.00  0.00           C  
ATOM   2851  OE1 GLN   176      14.615 -11.544 -43.032  1.00  0.00           O  
ATOM   2852  NE2 GLN   176      14.043 -13.061 -41.531  1.00  0.00           N  
ATOM   2853 HE21 GLN   176      15.011 -13.333 -41.432  1.00  0.00           H  
ATOM   2854 HE22 GLN   176      13.235 -13.434 -41.054  1.00  0.00           H  
ATOM   2855  C   GLN   176      10.017  -9.530 -41.914  1.00  0.00           C  
ATOM   2856  O   GLN   176       9.282 -10.363 -41.395  1.00  0.00           O  
ATOM   2857  N   MET   177      10.194  -8.246 -41.536  1.00  0.00           N  
ATOM   2858  H   MET   177      10.790  -7.590 -42.020  1.00  0.00           H  
ATOM   2859  CA  MET   177       9.517  -7.723 -40.338  1.00  0.00           C  
ATOM   2860  HA  MET   177       9.757  -8.337 -39.470  1.00  0.00           H  
ATOM   2861  CB  MET   177      10.173  -6.380 -39.899  1.00  0.00           C  
ATOM   2862  HB2 MET   177      11.207  -6.674 -39.719  1.00  0.00           H  
ATOM   2863  HB3 MET   177      10.200  -5.707 -40.756  1.00  0.00           H  
ATOM   2864  CG  MET   177       9.573  -5.521 -38.777  1.00  0.00           C  
ATOM   2865  HG2 MET   177      10.239  -4.659 -38.740  1.00  0.00           H  
ATOM   2866  HG3 MET   177       8.614  -5.097 -39.075  1.00  0.00           H  
ATOM   2867  SD  MET   177       9.622  -6.065 -36.995  1.00  0.00           S  
ATOM   2868  CE  MET   177      11.371  -6.478 -36.952  1.00  0.00           C  
ATOM   2869  HE1 MET   177      11.679  -6.680 -35.926  1.00  0.00           H  
ATOM   2870  HE2 MET   177      11.572  -7.295 -37.645  1.00  0.00           H  
ATOM   2871  HE3 MET   177      11.947  -5.676 -37.413  1.00  0.00           H  
ATOM   2872  C   MET   177       8.051  -7.571 -40.509  1.00  0.00           C  
ATOM   2873  O   MET   177       7.579  -7.139 -41.590  1.00  0.00           O  
ATOM   2874  N   LYS   178       7.205  -7.599 -39.461  1.00  0.00           N  
ATOM   2875  H   LYS   178       7.642  -7.854 -38.586  1.00  0.00           H  
ATOM   2876  CA  LYS   178       5.649  -7.522 -39.425  1.00  0.00           C  
ATOM   2877  HA  LYS   178       5.300  -6.848 -40.207  1.00  0.00           H  
ATOM   2878  CB  LYS   178       5.237  -8.953 -39.624  1.00  0.00           C  
ATOM   2879  HB2 LYS   178       5.735  -9.389 -40.490  1.00  0.00           H  
ATOM   2880  HB3 LYS   178       5.587  -9.426 -38.707  1.00  0.00           H  
ATOM   2881  CG  LYS   178       3.687  -9.171 -39.846  1.00  0.00           C  
ATOM   2882  HG2 LYS   178       3.439 -10.193 -39.558  1.00  0.00           H  
ATOM   2883  HG3 LYS   178       3.149  -8.534 -39.144  1.00  0.00           H  
ATOM   2884  CD  LYS   178       3.401  -8.861 -41.322  1.00  0.00           C  
ATOM   2885  HD2 LYS   178       4.001  -7.974 -41.525  1.00  0.00           H  
ATOM   2886  HD3 LYS   178       3.771  -9.691 -41.925  1.00  0.00           H  
ATOM   2887  CE  LYS   178       1.918  -8.641 -41.541  1.00  0.00           C  
ATOM   2888  HE2 LYS   178       1.406  -9.602 -41.505  1.00  0.00           H  
ATOM   2889  HE3 LYS   178       1.564  -8.062 -40.688  1.00  0.00           H  
ATOM   2890  NZ  LYS   178       1.558  -7.792 -42.689  1.00  0.00           N  
ATOM   2891  HZ1 LYS   178       0.580  -7.799 -42.940  1.00  0.00           H  
ATOM   2892  HZ2 LYS   178       1.994  -6.881 -42.710  1.00  0.00           H  
ATOM   2893  HZ3 LYS   178       1.973  -8.275 -43.473  1.00  0.00           H  
ATOM   2894  C   LYS   178       5.017  -6.936 -38.159  1.00  0.00           C  
ATOM   2895  O   LYS   178       5.400  -7.332 -37.114  1.00  0.00           O  
ATOM   2896  N   ARG   179       3.936  -6.173 -38.295  1.00  0.00           N  
ATOM   2897  H   ARG   179       3.651  -5.971 -39.242  1.00  0.00           H  
ATOM   2898  CA  ARG   179       2.973  -5.859 -37.267  1.00  0.00           C  
ATOM   2899  HA  ARG   179       3.513  -5.264 -36.530  1.00  0.00           H  
ATOM   2900  CB  ARG   179       1.801  -5.033 -37.889  1.00  0.00           C  
ATOM   2901  HB2 ARG   179       2.164  -4.260 -38.567  1.00  0.00           H  
ATOM   2902  HB3 ARG   179       1.142  -5.661 -38.489  1.00  0.00           H  
ATOM   2903  CG  ARG   179       0.916  -4.545 -36.804  1.00  0.00           C  
ATOM   2904  HG2 ARG   179       0.373  -5.465 -36.586  1.00  0.00           H  
ATOM   2905  HG3 ARG   179       1.501  -4.219 -35.944  1.00  0.00           H  
ATOM   2906  CD  ARG   179      -0.031  -3.505 -37.452  1.00  0.00           C  
ATOM   2907  HD2 ARG   179       0.478  -2.541 -37.428  1.00  0.00           H  
ATOM   2908  HD3 ARG   179      -0.240  -3.856 -38.462  1.00  0.00           H  
ATOM   2909  NE  ARG   179      -1.302  -3.287 -36.689  1.00  0.00           N  
ATOM   2910  HE  ARG   179      -1.334  -2.953 -35.736  1.00  0.00           H  
ATOM   2911  CZ  ARG   179      -2.476  -3.454 -37.154  1.00  0.00           C  
ATOM   2912  NH1 ARG   179      -2.837  -4.069 -38.269  1.00  0.00           N  
ATOM   2913 HH11 ARG   179      -2.096  -4.477 -38.822  1.00  0.00           H  
ATOM   2914 HH12 ARG   179      -3.808  -4.303 -38.424  1.00  0.00           H  
ATOM   2915  NH2 ARG   179      -3.389  -2.821 -36.484  1.00  0.00           N  
ATOM   2916 HH21 ARG   179      -3.020  -2.295 -35.706  1.00  0.00           H  
ATOM   2917 HH22 ARG   179      -4.343  -2.758 -36.809  1.00  0.00           H  
ATOM   2918  C   ARG   179       2.435  -7.046 -36.394  1.00  0.00           C  
ATOM   2919  O   ARG   179       2.132  -8.117 -36.986  1.00  0.00           O  
ATOM   2920  N   PRO   180       2.273  -6.975 -35.036  1.00  0.00           N  
ATOM   2921  CD  PRO   180       2.901  -5.976 -34.158  1.00  0.00           C  
ATOM   2922  HD2 PRO   180       2.534  -4.953 -34.240  1.00  0.00           H  
ATOM   2923  HD3 PRO   180       3.986  -6.069 -34.145  1.00  0.00           H  
ATOM   2924  CG  PRO   180       2.566  -6.499 -32.742  1.00  0.00           C  
ATOM   2925  HG2 PRO   180       1.638  -6.051 -32.386  1.00  0.00           H  
ATOM   2926  HG3 PRO   180       3.290  -6.303 -31.950  1.00  0.00           H  
ATOM   2927  CB  PRO   180       2.408  -8.025 -32.833  1.00  0.00           C  
ATOM   2928  HB2 PRO   180       1.768  -8.439 -32.053  1.00  0.00           H  
ATOM   2929  HB3 PRO   180       3.353  -8.561 -32.923  1.00  0.00           H  
ATOM   2930  CA  PRO   180       1.831  -8.183 -34.305  1.00  0.00           C  
ATOM   2931  HA  PRO   180       2.369  -9.062 -34.658  1.00  0.00           H  
ATOM   2932  C   PRO   180       0.362  -8.391 -34.382  1.00  0.00           C  
ATOM   2933  O   PRO   180      -0.369  -7.425 -34.225  1.00  0.00           O  
ATOM   2934  N   PRO   181      -0.155  -9.582 -34.593  1.00  0.00           N  
ATOM   2935  CD  PRO   181       0.514 -10.847 -34.564  1.00  0.00           C  
ATOM   2936  HD2 PRO   181       1.127 -10.990 -33.673  1.00  0.00           H  
ATOM   2937  HD3 PRO   181       0.989 -10.988 -35.535  1.00  0.00           H  
ATOM   2938  CG  PRO   181      -0.570 -11.883 -34.458  1.00  0.00           C  
ATOM   2939  HG2 PRO   181      -0.895 -11.920 -33.418  1.00  0.00           H  
ATOM   2940  HG3 PRO   181      -0.086 -12.771 -34.863  1.00  0.00           H  
ATOM   2941  CB  PRO   181      -1.675 -11.281 -35.377  1.00  0.00           C  
ATOM   2942  HB2 PRO   181      -2.693 -11.669 -35.338  1.00  0.00           H  
ATOM   2943  HB3 PRO   181      -1.492 -11.293 -36.451  1.00  0.00           H  
ATOM   2944  CA  PRO   181      -1.578  -9.832 -34.970  1.00  0.00           C  
ATOM   2945  HA  PRO   181      -1.758  -9.232 -35.862  1.00  0.00           H  
ATOM   2946  C   PRO   181      -2.679  -9.459 -33.991  1.00  0.00           C  
ATOM   2947  O   PRO   181      -2.682  -9.742 -32.776  1.00  0.00           O  
ATOM   2948  N   LEU   182      -3.566  -8.603 -34.470  1.00  0.00           N  
ATOM   2949  H   LEU   182      -3.381  -8.316 -35.420  1.00  0.00           H  
ATOM   2950  CA  LEU   182      -4.569  -7.890 -33.638  1.00  0.00           C  
ATOM   2951  HA  LEU   182      -3.938  -7.386 -32.907  1.00  0.00           H  
ATOM   2952  CB  LEU   182      -5.182  -6.734 -34.580  1.00  0.00           C  
ATOM   2953  HB2 LEU   182      -4.362  -6.286 -35.141  1.00  0.00           H  
ATOM   2954  HB3 LEU   182      -5.858  -7.218 -35.284  1.00  0.00           H  
ATOM   2955  CG  LEU   182      -5.869  -5.674 -33.737  1.00  0.00           C  
ATOM   2956  HG  LEU   182      -6.650  -6.024 -33.063  1.00  0.00           H  
ATOM   2957  CD1 LEU   182      -4.794  -4.763 -33.056  1.00  0.00           C  
ATOM   2958 HD11 LEU   182      -5.341  -4.059 -32.429  1.00  0.00           H  
ATOM   2959 HD12 LEU   182      -4.171  -5.399 -32.428  1.00  0.00           H  
ATOM   2960 HD13 LEU   182      -4.108  -4.342 -33.790  1.00  0.00           H  
ATOM   2961  CD2 LEU   182      -6.463  -4.596 -34.842  1.00  0.00           C  
ATOM   2962 HD21 LEU   182      -6.694  -3.712 -34.248  1.00  0.00           H  
ATOM   2963 HD22 LEU   182      -5.728  -4.422 -35.628  1.00  0.00           H  
ATOM   2964 HD23 LEU   182      -7.361  -5.080 -35.227  1.00  0.00           H  
ATOM   2965  C   LEU   182      -5.561  -8.629 -32.818  1.00  0.00           C  
ATOM   2966  O   LEU   182      -5.745  -8.334 -31.596  1.00  0.00           O  
ATOM   2967  N   GLU   183      -6.091  -9.714 -33.404  1.00  0.00           N  
ATOM   2968  H   GLU   183      -5.911  -9.833 -34.391  1.00  0.00           H  
ATOM   2969  CA  GLU   183      -7.004 -10.588 -32.748  1.00  0.00           C  
ATOM   2970  HA  GLU   183      -7.828  -9.932 -32.466  1.00  0.00           H  
ATOM   2971  CB  GLU   183      -7.686 -11.596 -33.732  1.00  0.00           C  
ATOM   2972  HB2 GLU   183      -7.749 -11.050 -34.673  1.00  0.00           H  
ATOM   2973  HB3 GLU   183      -7.061 -12.460 -33.961  1.00  0.00           H  
ATOM   2974  CG  GLU   183      -9.086 -12.031 -33.308  1.00  0.00           C  
ATOM   2975  HG2 GLU   183      -9.578 -12.575 -34.114  1.00  0.00           H  
ATOM   2976  HG3 GLU   183      -8.967 -12.599 -32.385  1.00  0.00           H  
ATOM   2977  CD  GLU   183      -9.970 -10.812 -32.970  1.00  0.00           C  
ATOM   2978  OE1 GLU   183     -10.347 -10.144 -33.947  1.00  0.00           O  
ATOM   2979  OE2 GLU   183     -10.436 -10.619 -31.771  1.00  0.00           O  
ATOM   2980  C   GLU   183      -6.391 -11.337 -31.543  1.00  0.00           C  
ATOM   2981  O   GLU   183      -7.043 -11.510 -30.520  1.00  0.00           O  
ATOM   2982  N   GLU   184      -5.152 -11.785 -31.744  1.00  0.00           N  
ATOM   2983  H   GLU   184      -4.640 -11.543 -32.580  1.00  0.00           H  
ATOM   2984  CA  GLU   184      -4.265 -12.509 -30.819  1.00  0.00           C  
ATOM   2985  HA  GLU   184      -4.846 -13.360 -30.462  1.00  0.00           H  
ATOM   2986  CB  GLU   184      -3.011 -13.112 -31.444  1.00  0.00           C  
ATOM   2987  HB2 GLU   184      -2.247 -12.369 -31.672  1.00  0.00           H  
ATOM   2988  HB3 GLU   184      -2.514 -13.679 -30.656  1.00  0.00           H  
ATOM   2989  CG  GLU   184      -3.325 -14.067 -32.631  1.00  0.00           C  
ATOM   2990  HG2 GLU   184      -3.854 -13.428 -33.338  1.00  0.00           H  
ATOM   2991  HG3 GLU   184      -2.438 -14.471 -33.120  1.00  0.00           H  
ATOM   2992  CD  GLU   184      -4.273 -15.227 -32.295  1.00  0.00           C  
ATOM   2993  OE1 GLU   184      -4.367 -15.779 -31.165  1.00  0.00           O  
ATOM   2994  OE2 GLU   184      -5.035 -15.571 -33.255  1.00  0.00           O  
ATOM   2995  C   GLU   184      -3.912 -11.648 -29.579  1.00  0.00           C  
ATOM   2996  O   GLU   184      -4.015 -12.136 -28.442  1.00  0.00           O  
ATOM   2997  N   ARG   185      -3.606 -10.360 -29.860  1.00  0.00           N  
ATOM   2998  H   ARG   185      -3.737  -9.935 -30.766  1.00  0.00           H  
ATOM   2999  CA  ARG   185      -3.435  -9.351 -28.792  1.00  0.00           C  
ATOM   3000  HA  ARG   185      -2.710  -9.641 -28.032  1.00  0.00           H  
ATOM   3001  CB  ARG   185      -2.863  -8.093 -29.482  1.00  0.00           C  
ATOM   3002  HB2 ARG   185      -3.530  -7.700 -30.249  1.00  0.00           H  
ATOM   3003  HB3 ARG   185      -2.802  -7.338 -28.698  1.00  0.00           H  
ATOM   3004  CG  ARG   185      -1.472  -8.250 -30.091  1.00  0.00           C  
ATOM   3005  HG2 ARG   185      -0.746  -8.126 -29.287  1.00  0.00           H  
ATOM   3006  HG3 ARG   185      -1.407  -9.251 -30.519  1.00  0.00           H  
ATOM   3007  CD  ARG   185      -1.162  -7.345 -31.251  1.00  0.00           C  
ATOM   3008  HD2 ARG   185      -0.271  -7.494 -31.862  1.00  0.00           H  
ATOM   3009  HD3 ARG   185      -1.941  -7.583 -31.975  1.00  0.00           H  
ATOM   3010  NE  ARG   185      -1.201  -5.891 -30.835  1.00  0.00           N  
ATOM   3011  HE  ARG   185      -1.097  -5.732 -29.842  1.00  0.00           H  
ATOM   3012  CZ  ARG   185      -1.271  -4.915 -31.689  1.00  0.00           C  
ATOM   3013  NH1 ARG   185      -1.191  -5.100 -32.998  1.00  0.00           N  
ATOM   3014 HH11 ARG   185      -0.931  -6.009 -33.353  1.00  0.00           H  
ATOM   3015 HH12 ARG   185      -1.227  -4.249 -33.540  1.00  0.00           H  
ATOM   3016  NH2 ARG   185      -1.663  -3.790 -31.344  1.00  0.00           N  
ATOM   3017 HH21 ARG   185      -1.851  -3.510 -30.392  1.00  0.00           H  
ATOM   3018 HH22 ARG   185      -1.915  -3.086 -32.024  1.00  0.00           H  
ATOM   3019  C   ARG   185      -4.652  -9.079 -27.914  1.00  0.00           C  
ATOM   3020  O   ARG   185      -4.568  -9.152 -26.713  1.00  0.00           O  
ATOM   3021  N   ARG   186      -5.807  -8.864 -28.523  1.00  0.00           N  
ATOM   3022  H   ARG   186      -5.714  -8.705 -29.516  1.00  0.00           H  
ATOM   3023  CA  ARG   186      -7.152  -8.810 -27.818  1.00  0.00           C  
ATOM   3024  HA  ARG   186      -7.057  -8.139 -26.964  1.00  0.00           H  
ATOM   3025  CB  ARG   186      -8.155  -8.240 -28.857  1.00  0.00           C  
ATOM   3026  HB2 ARG   186      -7.812  -7.227 -29.070  1.00  0.00           H  
ATOM   3027  HB3 ARG   186      -8.129  -8.860 -29.753  1.00  0.00           H  
ATOM   3028  CG  ARG   186      -9.543  -8.304 -28.321  1.00  0.00           C  
ATOM   3029  HG2 ARG   186      -9.704  -9.378 -28.408  1.00  0.00           H  
ATOM   3030  HG3 ARG   186      -9.600  -7.979 -27.282  1.00  0.00           H  
ATOM   3031  CD  ARG   186     -10.531  -7.444 -29.144  1.00  0.00           C  
ATOM   3032  HD2 ARG   186     -11.444  -7.428 -28.550  1.00  0.00           H  
ATOM   3033  HD3 ARG   186     -10.185  -6.411 -29.115  1.00  0.00           H  
ATOM   3034  NE  ARG   186     -10.841  -7.922 -30.526  1.00  0.00           N  
ATOM   3035  HE  ARG   186     -10.453  -8.839 -30.692  1.00  0.00           H  
ATOM   3036  CZ  ARG   186     -11.412  -7.252 -31.483  1.00  0.00           C  
ATOM   3037  NH1 ARG   186     -11.628  -7.819 -32.649  1.00  0.00           N  
ATOM   3038 HH11 ARG   186     -11.394  -8.800 -32.698  1.00  0.00           H  
ATOM   3039 HH12 ARG   186     -11.878  -7.245 -33.441  1.00  0.00           H  
ATOM   3040  NH2 ARG   186     -11.697  -5.979 -31.314  1.00  0.00           N  
ATOM   3041 HH21 ARG   186     -11.608  -5.610 -30.378  1.00  0.00           H  
ATOM   3042 HH22 ARG   186     -12.257  -5.488 -31.996  1.00  0.00           H  
ATOM   3043  C   ARG   186      -7.488 -10.162 -27.188  1.00  0.00           C  
ATOM   3044  O   ARG   186      -7.938 -10.145 -26.051  1.00  0.00           O  
ATOM   3045  N   ALA   187      -7.128 -11.285 -27.767  1.00  0.00           N  
ATOM   3046  H   ALA   187      -6.804 -11.244 -28.723  1.00  0.00           H  
ATOM   3047  CA  ALA   187      -7.169 -12.515 -27.031  1.00  0.00           C  
ATOM   3048  HA  ALA   187      -8.146 -12.565 -26.551  1.00  0.00           H  
ATOM   3049  CB  ALA   187      -7.136 -13.682 -28.069  1.00  0.00           C  
ATOM   3050  HB1 ALA   187      -6.742 -14.601 -27.635  1.00  0.00           H  
ATOM   3051  HB2 ALA   187      -8.182 -13.872 -28.311  1.00  0.00           H  
ATOM   3052  HB3 ALA   187      -6.476 -13.368 -28.877  1.00  0.00           H  
ATOM   3053  C   ALA   187      -6.156 -12.659 -25.884  1.00  0.00           C  
ATOM   3054  O   ALA   187      -6.285 -13.489 -25.024  1.00  0.00           O  
ATOM   3055  N   MET   188      -5.120 -11.781 -25.762  1.00  0.00           N  
ATOM   3056  H   MET   188      -4.950 -11.038 -26.425  1.00  0.00           H  
ATOM   3057  CA  MET   188      -4.173 -11.771 -24.601  1.00  0.00           C  
ATOM   3058  HA  MET   188      -3.985 -12.801 -24.300  1.00  0.00           H  
ATOM   3059  CB  MET   188      -2.770 -11.331 -25.029  1.00  0.00           C  
ATOM   3060  HB2 MET   188      -2.797 -10.562 -25.801  1.00  0.00           H  
ATOM   3061  HB3 MET   188      -2.347 -10.873 -24.135  1.00  0.00           H  
ATOM   3062  CG  MET   188      -1.969 -12.517 -25.470  1.00  0.00           C  
ATOM   3063  HG2 MET   188      -1.793 -13.228 -24.663  1.00  0.00           H  
ATOM   3064  HG3 MET   188      -2.473 -12.892 -26.361  1.00  0.00           H  
ATOM   3065  SD  MET   188      -0.253 -12.167 -25.902  1.00  0.00           S  
ATOM   3066  CE  MET   188      -0.413 -11.361 -27.557  1.00  0.00           C  
ATOM   3067  HE1 MET   188       0.572 -11.171 -27.982  1.00  0.00           H  
ATOM   3068  HE2 MET   188      -0.892 -11.992 -28.306  1.00  0.00           H  
ATOM   3069  HE3 MET   188      -0.972 -10.425 -27.528  1.00  0.00           H  
ATOM   3070  C   MET   188      -4.707 -10.888 -23.464  1.00  0.00           C  
ATOM   3071  O   MET   188      -4.500 -11.131 -22.290  1.00  0.00           O  
ATOM   3072  N   HIE   189      -5.489  -9.845 -23.876  1.00  0.00           N  
ATOM   3073  H   HIE   189      -5.438  -9.544 -24.839  1.00  0.00           H  
ATOM   3074  CA  HIE   189      -6.240  -9.060 -22.909  1.00  0.00           C  
ATOM   3075  HA  HIE   189      -5.600  -8.798 -22.067  1.00  0.00           H  
ATOM   3076  CB  HIE   189      -6.785  -7.763 -23.542  1.00  0.00           C  
ATOM   3077  HB2 HIE   189      -5.875  -7.210 -23.777  1.00  0.00           H  
ATOM   3078  HB3 HIE   189      -7.373  -8.006 -24.427  1.00  0.00           H  
ATOM   3079  CG  HIE   189      -7.581  -6.835 -22.681  1.00  0.00           C  
ATOM   3080  ND1 HIE   189      -8.530  -5.899 -23.196  1.00  0.00           N  
ATOM   3081  CE1 HIE   189      -8.979  -5.308 -22.080  1.00  0.00           C  
ATOM   3082  HE1 HIE   189      -9.806  -4.616 -22.144  1.00  0.00           H  
ATOM   3083  NE2 HIE   189      -8.379  -5.756 -20.931  1.00  0.00           N  
ATOM   3084  HE2 HIE   189      -8.605  -5.435 -20.000  1.00  0.00           H  
ATOM   3085  CD2 HIE   189      -7.555  -6.780 -21.325  1.00  0.00           C  
ATOM   3086  HD2 HIE   189      -6.896  -7.375 -20.710  1.00  0.00           H  
ATOM   3087  C   HIE   189      -7.400  -9.825 -22.297  1.00  0.00           C  
ATOM   3088  O   HIE   189      -7.515  -9.774 -21.059  1.00  0.00           O  
ATOM   3089  N   ASP   190      -8.356 -10.418 -22.992  1.00  0.00           N  
ATOM   3090  H   ASP   190      -8.321 -10.368 -24.001  1.00  0.00           H  
ATOM   3091  CA  ASP   190      -9.351 -11.293 -22.358  1.00  0.00           C  
ATOM   3092  HA  ASP   190     -10.025 -10.620 -21.828  1.00  0.00           H  
ATOM   3093  CB  ASP   190     -10.213 -11.961 -23.447  1.00  0.00           C  
ATOM   3094  HB2 ASP   190      -9.471 -12.290 -24.175  1.00  0.00           H  
ATOM   3095  HB3 ASP   190     -10.683 -12.832 -22.991  1.00  0.00           H  
ATOM   3096  CG  ASP   190     -11.207 -11.087 -24.139  1.00  0.00           C  
ATOM   3097  OD1 ASP   190     -11.254  -9.858 -23.790  1.00  0.00           O  
ATOM   3098  OD2 ASP   190     -11.968 -11.611 -24.917  1.00  0.00           O  
ATOM   3099  C   ASP   190      -8.741 -12.351 -21.492  1.00  0.00           C  
ATOM   3100  O   ASP   190      -9.489 -12.778 -20.565  1.00  0.00           O  
ATOM   3101  N   ILE   191      -7.529 -12.838 -21.733  1.00  0.00           N  
ATOM   3102  H   ILE   191      -7.047 -12.585 -22.584  1.00  0.00           H  
ATOM   3103  CA  ILE   191      -6.859 -13.756 -20.687  1.00  0.00           C  
ATOM   3104  HA  ILE   191      -7.496 -14.601 -20.423  1.00  0.00           H  
ATOM   3105  CB  ILE   191      -5.572 -14.344 -21.324  1.00  0.00           C  
ATOM   3106  HB  ILE   191      -5.091 -13.663 -22.026  1.00  0.00           H  
ATOM   3107  CG2 ILE   191      -4.647 -14.795 -20.251  1.00  0.00           C  
ATOM   3108 HG21 ILE   191      -5.106 -15.389 -19.461  1.00  0.00           H  
ATOM   3109 HG22 ILE   191      -3.827 -15.267 -20.792  1.00  0.00           H  
ATOM   3110 HG23 ILE   191      -4.214 -13.948 -19.719  1.00  0.00           H  
ATOM   3111  CG1 ILE   191      -5.977 -15.480 -22.260  1.00  0.00           C  
ATOM   3112 HG12 ILE   191      -6.422 -16.289 -21.681  1.00  0.00           H  
ATOM   3113 HG13 ILE   191      -6.707 -15.078 -22.963  1.00  0.00           H  
ATOM   3114  CD1 ILE   191      -4.865 -16.079 -23.108  1.00  0.00           C  
ATOM   3115 HD11 ILE   191      -4.103 -15.332 -23.332  1.00  0.00           H  
ATOM   3116 HD12 ILE   191      -4.399 -16.859 -22.506  1.00  0.00           H  
ATOM   3117 HD13 ILE   191      -5.279 -16.586 -23.980  1.00  0.00           H  
ATOM   3118  C   ILE   191      -6.602 -13.108 -19.353  1.00  0.00           C  
ATOM   3119  O   ILE   191      -6.939 -13.762 -18.360  1.00  0.00           O  
ATOM   3120  N   ILE   192      -6.232 -11.817 -19.319  1.00  0.00           N  
ATOM   3121  H   ILE   192      -5.972 -11.396 -20.200  1.00  0.00           H  
ATOM   3122  CA  ILE   192      -5.956 -11.099 -18.080  1.00  0.00           C  
ATOM   3123  HA  ILE   192      -5.461 -11.716 -17.331  1.00  0.00           H  
ATOM   3124  CB  ILE   192      -4.915 -10.044 -18.363  1.00  0.00           C  
ATOM   3125  HB  ILE   192      -5.183  -9.594 -19.319  1.00  0.00           H  
ATOM   3126  CG2 ILE   192      -4.655  -8.939 -17.285  1.00  0.00           C  
ATOM   3127 HG21 ILE   192      -3.693  -8.453 -17.450  1.00  0.00           H  
ATOM   3128 HG22 ILE   192      -5.357  -8.106 -17.239  1.00  0.00           H  
ATOM   3129 HG23 ILE   192      -4.657  -9.472 -16.334  1.00  0.00           H  
ATOM   3130  CG1 ILE   192      -3.511 -10.631 -18.800  1.00  0.00           C  
ATOM   3131 HG12 ILE   192      -2.874 -10.926 -17.966  1.00  0.00           H  
ATOM   3132 HG13 ILE   192      -3.605 -11.563 -19.357  1.00  0.00           H  
ATOM   3133  CD1 ILE   192      -2.800  -9.612 -19.732  1.00  0.00           C  
ATOM   3134 HD11 ILE   192      -2.528  -8.685 -19.227  1.00  0.00           H  
ATOM   3135 HD12 ILE   192      -1.876  -9.970 -20.184  1.00  0.00           H  
ATOM   3136 HD13 ILE   192      -3.425  -9.336 -20.581  1.00  0.00           H  
ATOM   3137  C   ILE   192      -7.274 -10.357 -17.476  1.00  0.00           C  
ATOM   3138  O   ILE   192      -7.399 -10.047 -16.332  1.00  0.00           O  
ATOM   3139  N   ALA   193      -8.240 -10.048 -18.325  1.00  0.00           N  
ATOM   3140  H   ALA   193      -8.067 -10.272 -19.295  1.00  0.00           H  
ATOM   3141  CA  ALA   193      -9.546  -9.561 -17.947  1.00  0.00           C  
ATOM   3142  HA  ALA   193      -9.569  -8.820 -17.148  1.00  0.00           H  
ATOM   3143  CB  ALA   193     -10.139  -8.813 -19.157  1.00  0.00           C  
ATOM   3144  HB1 ALA   193      -9.621  -7.857 -19.226  1.00  0.00           H  
ATOM   3145  HB2 ALA   193      -9.967  -9.366 -20.080  1.00  0.00           H  
ATOM   3146  HB3 ALA   193     -11.192  -8.665 -18.917  1.00  0.00           H  
ATOM   3147  C   ALA   193     -10.519 -10.646 -17.438  1.00  0.00           C  
ATOM   3148  O   ALA   193     -11.615 -10.350 -16.928  1.00  0.00           O  
ATOM   3149  N   SER   194     -10.147 -11.954 -17.718  1.00  0.00           N  
ATOM   3150  H   SER   194      -9.460 -11.904 -18.457  1.00  0.00           H  
ATOM   3151  CA  SER   194     -11.081 -13.076 -17.596  1.00  0.00           C  
ATOM   3152  HA  SER   194     -11.822 -13.068 -18.395  1.00  0.00           H  
ATOM   3153  CB  SER   194     -10.255 -14.494 -17.718  1.00  0.00           C  
ATOM   3154  HB2 SER   194      -9.801 -14.700 -18.687  1.00  0.00           H  
ATOM   3155  HB3 SER   194      -9.482 -14.493 -16.950  1.00  0.00           H  
ATOM   3156  OG  SER   194     -11.057 -15.624 -17.447  1.00  0.00           O  
ATOM   3157  HG  SER   194     -10.808 -16.410 -17.940  1.00  0.00           H  
ATOM   3158  C   SER   194     -11.829 -13.140 -16.275  1.00  0.00           C  
ATOM   3159  O   SER   194     -11.337 -12.541 -15.277  1.00  0.00           O  
ATOM   3160  N   ASP   195     -12.951 -13.780 -16.128  1.00  0.00           N  
ATOM   3161  H   ASP   195     -13.203 -14.296 -16.960  1.00  0.00           H  
ATOM   3162  CA  ASP   195     -13.737 -14.136 -14.883  1.00  0.00           C  
ATOM   3163  HA  ASP   195     -14.156 -13.294 -14.333  1.00  0.00           H  
ATOM   3164  CB  ASP   195     -15.000 -14.905 -15.163  1.00  0.00           C  
ATOM   3165  HB2 ASP   195     -14.700 -15.950 -15.237  1.00  0.00           H  
ATOM   3166  HB3 ASP   195     -15.576 -14.853 -14.239  1.00  0.00           H  
ATOM   3167  CG  ASP   195     -16.008 -14.452 -16.288  1.00  0.00           C  
ATOM   3168  OD1 ASP   195     -15.994 -13.352 -16.854  1.00  0.00           O  
ATOM   3169  OD2 ASP   195     -16.852 -15.297 -16.588  1.00  0.00           O  
ATOM   3170  C   ASP   195     -12.811 -14.913 -13.854  1.00  0.00           C  
ATOM   3171  O   ASP   195     -12.999 -14.845 -12.624  1.00  0.00           O  
ATOM   3172  N   THR   196     -11.749 -15.588 -14.363  1.00  0.00           N  
ATOM   3173  H   THR   196     -11.815 -15.657 -15.368  1.00  0.00           H  
ATOM   3174  CA  THR   196     -10.678 -16.218 -13.636  1.00  0.00           C  
ATOM   3175  HA  THR   196     -10.344 -15.757 -12.707  1.00  0.00           H  
ATOM   3176  CB  THR   196     -11.115 -17.591 -13.002  1.00  0.00           C  
ATOM   3177  HB  THR   196     -11.513 -18.139 -13.857  1.00  0.00           H  
ATOM   3178  CG2 THR   196      -9.989 -18.433 -12.323  1.00  0.00           C  
ATOM   3179 HG21 THR   196      -9.036 -18.387 -12.850  1.00  0.00           H  
ATOM   3180 HG22 THR   196      -9.637 -18.106 -11.344  1.00  0.00           H  
ATOM   3181 HG23 THR   196     -10.414 -19.437 -12.343  1.00  0.00           H  
ATOM   3182  OG1 THR   196     -12.266 -17.417 -12.104  1.00  0.00           O  
ATOM   3183  HG1 THR   196     -12.427 -16.471 -12.127  1.00  0.00           H  
ATOM   3184  C   THR   196      -9.478 -16.447 -14.562  1.00  0.00           C  
ATOM   3185  O   THR   196      -9.414 -17.402 -15.335  1.00  0.00           O  
ATOM   3186  N   PHE   197      -8.391 -15.698 -14.318  1.00  0.00           N  
ATOM   3187  H   PHE   197      -8.435 -15.006 -13.583  1.00  0.00           H  
ATOM   3188  CA  PHE   197      -7.144 -15.945 -15.081  1.00  0.00           C  
ATOM   3189  HA  PHE   197      -7.450 -15.951 -16.127  1.00  0.00           H  
ATOM   3190  CB  PHE   197      -6.226 -14.729 -14.851  1.00  0.00           C  
ATOM   3191  HB2 PHE   197      -6.674 -13.889 -15.384  1.00  0.00           H  
ATOM   3192  HB3 PHE   197      -6.262 -14.451 -13.798  1.00  0.00           H  
ATOM   3193  CG  PHE   197      -4.805 -14.948 -15.277  1.00  0.00           C  
ATOM   3194  CD1 PHE   197      -4.329 -14.321 -16.443  1.00  0.00           C  
ATOM   3195  HD1 PHE   197      -5.004 -13.692 -17.006  1.00  0.00           H  
ATOM   3196  CE1 PHE   197      -3.054 -14.565 -16.913  1.00  0.00           C  
ATOM   3197  HE1 PHE   197      -2.826 -14.115 -17.868  1.00  0.00           H  
ATOM   3198  CZ  PHE   197      -2.202 -15.313 -16.147  1.00  0.00           C  
ATOM   3199  HZ  PHE   197      -1.177 -15.354 -16.486  1.00  0.00           H  
ATOM   3200  CE2 PHE   197      -2.714 -15.924 -15.017  1.00  0.00           C  
ATOM   3201  HE2 PHE   197      -2.055 -16.559 -14.444  1.00  0.00           H  
ATOM   3202  CD2 PHE   197      -3.989 -15.746 -14.541  1.00  0.00           C  
ATOM   3203  HD2 PHE   197      -4.311 -16.208 -13.620  1.00  0.00           H  
ATOM   3204  C   PHE   197      -6.597 -17.366 -14.965  1.00  0.00           C  
ATOM   3205  O   PHE   197      -6.556 -17.889 -13.892  1.00  0.00           O  
ATOM   3206  N   ASP   198      -6.101 -18.030 -16.039  1.00  0.00           N  
ATOM   3207  H   ASP   198      -5.882 -17.464 -16.847  1.00  0.00           H  
ATOM   3208  CA  ASP   198      -5.525 -19.296 -15.992  1.00  0.00           C  
ATOM   3209  HA  ASP   198      -5.329 -19.324 -14.920  1.00  0.00           H  
ATOM   3210  CB  ASP   198      -6.629 -20.292 -16.421  1.00  0.00           C  
ATOM   3211  HB2 ASP   198      -7.497 -20.190 -15.770  1.00  0.00           H  
ATOM   3212  HB3 ASP   198      -6.993 -19.854 -17.351  1.00  0.00           H  
ATOM   3213  CG  ASP   198      -6.056 -21.676 -16.623  1.00  0.00           C  
ATOM   3214  OD1 ASP   198      -4.917 -22.081 -16.394  1.00  0.00           O  
ATOM   3215  OD2 ASP   198      -6.880 -22.508 -17.117  1.00  0.00           O  
ATOM   3216  C   ASP   198      -4.178 -19.523 -16.731  1.00  0.00           C  
ATOM   3217  O   ASP   198      -4.079 -19.294 -17.892  1.00  0.00           O  
ATOM   3218  N   LYS   199      -3.214 -19.976 -15.997  1.00  0.00           N  
ATOM   3219  H   LYS   199      -3.362 -20.446 -15.116  1.00  0.00           H  
ATOM   3220  CA  LYS   199      -1.738 -20.032 -16.482  1.00  0.00           C  
ATOM   3221  HA  LYS   199      -1.410 -19.052 -16.830  1.00  0.00           H  
ATOM   3222  CB  LYS   199      -0.854 -20.551 -15.276  1.00  0.00           C  
ATOM   3223  HB2 LYS   199      -1.185 -21.505 -14.864  1.00  0.00           H  
ATOM   3224  HB3 LYS   199       0.163 -20.750 -15.614  1.00  0.00           H  
ATOM   3225  CG  LYS   199      -0.851 -19.572 -14.099  1.00  0.00           C  
ATOM   3226  HG2 LYS   199      -0.232 -18.685 -14.238  1.00  0.00           H  
ATOM   3227  HG3 LYS   199      -1.837 -19.201 -13.822  1.00  0.00           H  
ATOM   3228  CD  LYS   199      -0.248 -20.238 -12.777  1.00  0.00           C  
ATOM   3229  HD2 LYS   199      -0.310 -19.638 -11.868  1.00  0.00           H  
ATOM   3230  HD3 LYS   199      -0.883 -21.052 -12.426  1.00  0.00           H  
ATOM   3231  CE  LYS   199       1.136 -20.908 -12.941  1.00  0.00           C  
ATOM   3232  HE2 LYS   199       1.126 -21.552 -13.820  1.00  0.00           H  
ATOM   3233  HE3 LYS   199       1.820 -20.060 -12.993  1.00  0.00           H  
ATOM   3234  NZ  LYS   199       1.489 -21.701 -11.739  1.00  0.00           N  
ATOM   3235  HZ1 LYS   199       0.795 -22.417 -11.575  1.00  0.00           H  
ATOM   3236  HZ2 LYS   199       2.439 -22.028 -11.842  1.00  0.00           H  
ATOM   3237  HZ3 LYS   199       1.371 -21.082 -10.951  1.00  0.00           H  
ATOM   3238  C   LYS   199      -1.476 -20.948 -17.665  1.00  0.00           C  
ATOM   3239  O   LYS   199      -0.520 -20.701 -18.419  1.00  0.00           O  
ATOM   3240  N   ALA   200      -2.284 -22.002 -17.841  1.00  0.00           N  
ATOM   3241  H   ALA   200      -3.031 -21.987 -17.162  1.00  0.00           H  
ATOM   3242  CA  ALA   200      -2.166 -22.975 -18.903  1.00  0.00           C  
ATOM   3243  HA  ALA   200      -1.100 -23.104 -19.092  1.00  0.00           H  
ATOM   3244  CB  ALA   200      -2.698 -24.299 -18.464  1.00  0.00           C  
ATOM   3245  HB1 ALA   200      -1.964 -24.640 -17.733  1.00  0.00           H  
ATOM   3246  HB2 ALA   200      -3.688 -24.223 -18.014  1.00  0.00           H  
ATOM   3247  HB3 ALA   200      -2.587 -24.915 -19.357  1.00  0.00           H  
ATOM   3248  C   ALA   200      -2.771 -22.457 -20.246  1.00  0.00           C  
ATOM   3249  O   ALA   200      -2.150 -22.515 -21.296  1.00  0.00           O  
ATOM   3250  N   LYS   201      -3.920 -21.713 -20.139  1.00  0.00           N  
ATOM   3251  H   LYS   201      -4.416 -21.624 -19.264  1.00  0.00           H  
ATOM   3252  CA  LYS   201      -4.434 -20.946 -21.261  1.00  0.00           C  
ATOM   3253  HA  LYS   201      -4.546 -21.627 -22.105  1.00  0.00           H  
ATOM   3254  CB  LYS   201      -5.795 -20.199 -21.062  1.00  0.00           C  
ATOM   3255  HB2 LYS   201      -5.676 -19.408 -20.321  1.00  0.00           H  
ATOM   3256  HB3 LYS   201      -6.030 -19.623 -21.958  1.00  0.00           H  
ATOM   3257  CG  LYS   201      -7.018 -21.060 -20.560  1.00  0.00           C  
ATOM   3258  HG2 LYS   201      -7.082 -21.928 -21.217  1.00  0.00           H  
ATOM   3259  HG3 LYS   201      -6.841 -21.439 -19.554  1.00  0.00           H  
ATOM   3260  CD  LYS   201      -8.298 -20.207 -20.559  1.00  0.00           C  
ATOM   3261  HD2 LYS   201      -8.135 -19.349 -19.907  1.00  0.00           H  
ATOM   3262  HD3 LYS   201      -8.355 -19.987 -21.625  1.00  0.00           H  
ATOM   3263  CE  LYS   201      -9.460 -21.111 -20.071  1.00  0.00           C  
ATOM   3264  HE2 LYS   201     -10.424 -20.640 -20.262  1.00  0.00           H  
ATOM   3265  HE3 LYS   201      -9.483 -21.972 -20.739  1.00  0.00           H  
ATOM   3266  NZ  LYS   201      -9.443 -21.497 -18.622  1.00  0.00           N  
ATOM   3267  HZ1 LYS   201      -8.609 -22.018 -18.387  1.00  0.00           H  
ATOM   3268  HZ2 LYS   201      -9.465 -20.707 -17.992  1.00  0.00           H  
ATOM   3269  HZ3 LYS   201     -10.257 -22.078 -18.485  1.00  0.00           H  
ATOM   3270  C   LYS   201      -3.497 -19.818 -21.689  1.00  0.00           C  
ATOM   3271  O   LYS   201      -3.224 -19.594 -22.853  1.00  0.00           O  
ATOM   3272  N   ALA   202      -2.901 -19.163 -20.754  1.00  0.00           N  
ATOM   3273  H   ALA   202      -3.272 -19.340 -19.832  1.00  0.00           H  
ATOM   3274  CA  ALA   202      -1.886 -18.131 -20.968  1.00  0.00           C  
ATOM   3275  HA  ALA   202      -2.316 -17.389 -21.641  1.00  0.00           H  
ATOM   3276  CB  ALA   202      -1.568 -17.516 -19.629  1.00  0.00           C  
ATOM   3277  HB1 ALA   202      -0.972 -16.665 -19.958  1.00  0.00           H  
ATOM   3278  HB2 ALA   202      -2.311 -17.070 -18.969  1.00  0.00           H  
ATOM   3279  HB3 ALA   202      -0.925 -18.229 -19.112  1.00  0.00           H  
ATOM   3280  C   ALA   202      -0.694 -18.699 -21.656  1.00  0.00           C  
ATOM   3281  O   ALA   202      -0.332 -18.231 -22.745  1.00  0.00           O  
ATOM   3282  N   GLU   203      -0.010 -19.714 -21.127  1.00  0.00           N  
ATOM   3283  H   GLU   203      -0.189 -20.059 -20.195  1.00  0.00           H  
ATOM   3284  CA  GLU   203       1.109 -20.445 -21.801  1.00  0.00           C  
ATOM   3285  HA  GLU   203       1.937 -19.739 -21.869  1.00  0.00           H  
ATOM   3286  CB  GLU   203       1.477 -21.666 -20.935  1.00  0.00           C  
ATOM   3287  HB2 GLU   203       1.950 -21.316 -20.018  1.00  0.00           H  
ATOM   3288  HB3 GLU   203       0.555 -22.235 -20.813  1.00  0.00           H  
ATOM   3289  CG  GLU   203       2.634 -22.435 -21.608  1.00  0.00           C  
ATOM   3290  HG2 GLU   203       2.238 -22.943 -22.487  1.00  0.00           H  
ATOM   3291  HG3 GLU   203       3.367 -21.668 -21.860  1.00  0.00           H  
ATOM   3292  CD  GLU   203       3.354 -23.373 -20.706  1.00  0.00           C  
ATOM   3293  OE1 GLU   203       4.616 -23.185 -20.752  1.00  0.00           O  
ATOM   3294  OE2 GLU   203       2.751 -24.221 -20.073  1.00  0.00           O  
ATOM   3295  C   GLU   203       0.724 -20.840 -23.244  1.00  0.00           C  
ATOM   3296  O   GLU   203       1.613 -20.735 -24.121  1.00  0.00           O  
ATOM   3297  N   ALA   204      -0.536 -21.201 -23.476  1.00  0.00           N  
ATOM   3298  H   ALA   204      -1.220 -21.117 -22.738  1.00  0.00           H  
ATOM   3299  CA  ALA   204      -0.976 -21.507 -24.852  1.00  0.00           C  
ATOM   3300  HA  ALA   204      -0.274 -22.239 -25.254  1.00  0.00           H  
ATOM   3301  CB  ALA   204      -2.397 -22.122 -24.820  1.00  0.00           C  
ATOM   3302  HB1 ALA   204      -2.369 -22.650 -25.773  1.00  0.00           H  
ATOM   3303  HB2 ALA   204      -2.652 -22.773 -23.984  1.00  0.00           H  
ATOM   3304  HB3 ALA   204      -3.161 -21.390 -25.084  1.00  0.00           H  
ATOM   3305  C   ALA   204      -1.005 -20.316 -25.811  1.00  0.00           C  
ATOM   3306  O   ALA   204      -0.768 -20.566 -27.039  1.00  0.00           O  
ATOM   3307  N   GLN   205      -1.455 -19.192 -25.291  1.00  0.00           N  
ATOM   3308  H   GLN   205      -1.592 -19.012 -24.307  1.00  0.00           H  
ATOM   3309  CA  GLN   205      -1.404 -18.023 -26.133  1.00  0.00           C  
ATOM   3310  HA  GLN   205      -1.903 -18.308 -27.060  1.00  0.00           H  
ATOM   3311  CB  GLN   205      -2.288 -16.920 -25.599  1.00  0.00           C  
ATOM   3312  HB2 GLN   205      -3.241 -17.334 -25.271  1.00  0.00           H  
ATOM   3313  HB3 GLN   205      -1.886 -16.359 -24.755  1.00  0.00           H  
ATOM   3314  CG  GLN   205      -2.677 -15.718 -26.465  1.00  0.00           C  
ATOM   3315  HG2 GLN   205      -3.252 -15.023 -25.853  1.00  0.00           H  
ATOM   3316  HG3 GLN   205      -1.817 -15.137 -26.798  1.00  0.00           H  
ATOM   3317  CD  GLN   205      -3.559 -15.993 -27.661  1.00  0.00           C  
ATOM   3318  OE1 GLN   205      -3.964 -17.087 -27.867  1.00  0.00           O  
ATOM   3319  NE2 GLN   205      -3.914 -14.984 -28.435  1.00  0.00           N  
ATOM   3320 HE21 GLN   205      -4.340 -15.209 -29.323  1.00  0.00           H  
ATOM   3321 HE22 GLN   205      -3.700 -14.026 -28.199  1.00  0.00           H  
ATOM   3322  C   GLN   205       0.038 -17.510 -26.445  1.00  0.00           C  
ATOM   3323  O   GLN   205       0.329 -17.118 -27.597  1.00  0.00           O  
ATOM   3324  N   ILE   206       0.900 -17.630 -25.484  1.00  0.00           N  
ATOM   3325  H   ILE   206       0.583 -17.825 -24.545  1.00  0.00           H  
ATOM   3326  CA  ILE   206       2.339 -17.368 -25.675  1.00  0.00           C  
ATOM   3327  HA  ILE   206       2.433 -16.323 -25.969  1.00  0.00           H  
ATOM   3328  CB  ILE   206       3.085 -17.471 -24.341  1.00  0.00           C  
ATOM   3329  HB  ILE   206       2.699 -18.349 -23.823  1.00  0.00           H  
ATOM   3330  CG2 ILE   206       4.675 -17.550 -24.516  1.00  0.00           C  
ATOM   3331 HG21 ILE   206       5.181 -17.586 -23.552  1.00  0.00           H  
ATOM   3332 HG22 ILE   206       4.948 -18.457 -25.055  1.00  0.00           H  
ATOM   3333 HG23 ILE   206       4.966 -16.677 -25.101  1.00  0.00           H  
ATOM   3334  CG1 ILE   206       2.601 -16.286 -23.459  1.00  0.00           C  
ATOM   3335 HG12 ILE   206       3.058 -15.350 -23.781  1.00  0.00           H  
ATOM   3336 HG13 ILE   206       1.520 -16.186 -23.364  1.00  0.00           H  
ATOM   3337  CD1 ILE   206       3.171 -16.437 -22.067  1.00  0.00           C  
ATOM   3338 HD11 ILE   206       2.556 -15.778 -21.454  1.00  0.00           H  
ATOM   3339 HD12 ILE   206       2.980 -17.478 -21.807  1.00  0.00           H  
ATOM   3340 HD13 ILE   206       4.245 -16.274 -21.977  1.00  0.00           H  
ATOM   3341  C   ILE   206       2.961 -18.241 -26.824  1.00  0.00           C  
ATOM   3342  O   ILE   206       3.824 -17.729 -27.525  1.00  0.00           O  
ATOM   3343  N   ALA   207       2.365 -19.440 -27.007  1.00  0.00           N  
ATOM   3344  H   ALA   207       1.809 -19.853 -26.272  1.00  0.00           H  
ATOM   3345  CA  ALA   207       2.685 -20.379 -28.061  1.00  0.00           C  
ATOM   3346  HA  ALA   207       3.766 -20.503 -27.994  1.00  0.00           H  
ATOM   3347  CB  ALA   207       2.072 -21.678 -27.776  1.00  0.00           C  
ATOM   3348  HB1 ALA   207       2.498 -22.404 -28.469  1.00  0.00           H  
ATOM   3349  HB2 ALA   207       2.234 -22.027 -26.756  1.00  0.00           H  
ATOM   3350  HB3 ALA   207       0.996 -21.580 -27.924  1.00  0.00           H  
ATOM   3351  C   ALA   207       2.301 -19.827 -29.478  1.00  0.00           C  
ATOM   3352  O   ALA   207       3.170 -19.852 -30.348  1.00  0.00           O  
ATOM   3353  N   LYS   208       1.044 -19.307 -29.705  1.00  0.00           N  
ATOM   3354  H   LYS   208       0.355 -19.370 -28.969  1.00  0.00           H  
ATOM   3355  CA  LYS   208       0.563 -18.768 -30.964  1.00  0.00           C  
ATOM   3356  HA  LYS   208       0.725 -19.472 -31.780  1.00  0.00           H  
ATOM   3357  CB  LYS   208      -1.023 -18.395 -30.824  1.00  0.00           C  
ATOM   3358  HB2 LYS   208      -1.152 -17.682 -30.010  1.00  0.00           H  
ATOM   3359  HB3 LYS   208      -1.304 -17.857 -31.729  1.00  0.00           H  
ATOM   3360  CG  LYS   208      -1.839 -19.585 -30.424  1.00  0.00           C  
ATOM   3361  HG2 LYS   208      -1.430 -20.458 -30.933  1.00  0.00           H  
ATOM   3362  HG3 LYS   208      -1.885 -19.825 -29.362  1.00  0.00           H  
ATOM   3363  CD  LYS   208      -3.351 -19.371 -30.939  1.00  0.00           C  
ATOM   3364  HD2 LYS   208      -3.664 -18.501 -30.361  1.00  0.00           H  
ATOM   3365  HD3 LYS   208      -3.403 -19.098 -31.992  1.00  0.00           H  
ATOM   3366  CE  LYS   208      -4.208 -20.615 -30.658  1.00  0.00           C  
ATOM   3367  HE2 LYS   208      -3.781 -21.497 -31.135  1.00  0.00           H  
ATOM   3368  HE3 LYS   208      -4.124 -20.794 -29.586  1.00  0.00           H  
ATOM   3369  NZ  LYS   208      -5.614 -20.434 -31.006  1.00  0.00           N  
ATOM   3370  HZ1 LYS   208      -6.291 -21.096 -30.653  1.00  0.00           H  
ATOM   3371  HZ2 LYS   208      -5.852 -19.493 -30.730  1.00  0.00           H  
ATOM   3372  HZ3 LYS   208      -5.748 -20.403 -32.007  1.00  0.00           H  
ATOM   3373  C   LYS   208       1.303 -17.475 -31.443  1.00  0.00           C  
ATOM   3374  O   LYS   208       1.618 -17.318 -32.602  1.00  0.00           O  
ATOM   3375  N   MET   209       1.744 -16.734 -30.435  1.00  0.00           N  
ATOM   3376  H   MET   209       1.472 -17.040 -29.512  1.00  0.00           H  
ATOM   3377  CA  MET   209       2.674 -15.591 -30.658  1.00  0.00           C  
ATOM   3378  HA  MET   209       2.349 -15.040 -31.541  1.00  0.00           H  
ATOM   3379  CB  MET   209       2.740 -14.778 -29.357  1.00  0.00           C  
ATOM   3380  HB2 MET   209       2.784 -15.573 -28.613  1.00  0.00           H  
ATOM   3381  HB3 MET   209       3.557 -14.063 -29.451  1.00  0.00           H  
ATOM   3382  CG  MET   209       1.351 -14.083 -29.238  1.00  0.00           C  
ATOM   3383  HG2 MET   209       0.593 -14.848 -29.066  1.00  0.00           H  
ATOM   3384  HG3 MET   209       1.226 -13.478 -28.340  1.00  0.00           H  
ATOM   3385  SD  MET   209       0.844 -12.972 -30.563  1.00  0.00           S  
ATOM   3386  CE  MET   209       2.225 -11.778 -30.520  1.00  0.00           C  
ATOM   3387  HE1 MET   209       2.300 -11.152 -29.631  1.00  0.00           H  
ATOM   3388  HE2 MET   209       3.181 -12.266 -30.709  1.00  0.00           H  
ATOM   3389  HE3 MET   209       2.096 -11.093 -31.358  1.00  0.00           H  
ATOM   3390  C   MET   209       4.112 -15.855 -31.083  1.00  0.00           C  
ATOM   3391  O   MET   209       4.863 -15.012 -31.579  1.00  0.00           O  
ATOM   3392  N   GLU   210       4.575 -17.031 -30.700  1.00  0.00           N  
ATOM   3393  H   GLU   210       3.913 -17.733 -30.400  1.00  0.00           H  
ATOM   3394  CA  GLU   210       5.985 -17.340 -30.726  1.00  0.00           C  
ATOM   3395  HA  GLU   210       6.555 -16.619 -30.140  1.00  0.00           H  
ATOM   3396  CB  GLU   210       6.144 -18.797 -30.182  1.00  0.00           C  
ATOM   3397  HB2 GLU   210       5.833 -18.855 -29.139  1.00  0.00           H  
ATOM   3398  HB3 GLU   210       5.563 -19.541 -30.727  1.00  0.00           H  
ATOM   3399  CG  GLU   210       7.657 -19.331 -30.210  1.00  0.00           C  
ATOM   3400  HG2 GLU   210       7.603 -20.366 -29.871  1.00  0.00           H  
ATOM   3401  HG3 GLU   210       8.061 -19.315 -31.222  1.00  0.00           H  
ATOM   3402  CD  GLU   210       8.564 -18.579 -29.241  1.00  0.00           C  
ATOM   3403  OE1 GLU   210       8.139 -17.617 -28.586  1.00  0.00           O  
ATOM   3404  OE2 GLU   210       9.736 -18.985 -29.074  1.00  0.00           O  
ATOM   3405  C   GLU   210       6.555 -17.226 -32.157  1.00  0.00           C  
ATOM   3406  O   GLU   210       7.669 -16.796 -32.303  1.00  0.00           O  
ATOM   3407  N   GLU   211       5.905 -17.748 -33.215  1.00  0.00           N  
ATOM   3408  H   GLU   211       4.982 -18.146 -33.116  1.00  0.00           H  
ATOM   3409  CA  GLU   211       6.562 -17.827 -34.509  1.00  0.00           C  
ATOM   3410  HA  GLU   211       7.601 -18.072 -34.287  1.00  0.00           H  
ATOM   3411  CB  GLU   211       6.055 -18.955 -35.472  1.00  0.00           C  
ATOM   3412  HB2 GLU   211       4.968 -18.898 -35.531  1.00  0.00           H  
ATOM   3413  HB3 GLU   211       6.412 -18.791 -36.488  1.00  0.00           H  
ATOM   3414  CG  GLU   211       6.582 -20.376 -34.993  1.00  0.00           C  
ATOM   3415  HG2 GLU   211       6.666 -20.439 -33.908  1.00  0.00           H  
ATOM   3416  HG3 GLU   211       6.017 -21.235 -35.356  1.00  0.00           H  
ATOM   3417  CD  GLU   211       8.010 -20.787 -35.641  1.00  0.00           C  
ATOM   3418  OE1 GLU   211       8.946 -21.222 -34.914  1.00  0.00           O  
ATOM   3419  OE2 GLU   211       8.207 -20.559 -36.852  1.00  0.00           O  
ATOM   3420  C   GLU   211       6.538 -16.419 -35.216  1.00  0.00           C  
ATOM   3421  O   GLU   211       7.451 -16.141 -35.969  1.00  0.00           O  
ATOM   3422  N   GLN   212       5.626 -15.592 -34.805  1.00  0.00           N  
ATOM   3423  H   GLN   212       5.171 -15.919 -33.965  1.00  0.00           H  
ATOM   3424  CA  GLN   212       5.506 -14.198 -35.161  1.00  0.00           C  
ATOM   3425  HA  GLN   212       5.775 -14.100 -36.213  1.00  0.00           H  
ATOM   3426  CB  GLN   212       4.091 -13.677 -34.845  1.00  0.00           C  
ATOM   3427  HB2 GLN   212       3.384 -14.500 -34.746  1.00  0.00           H  
ATOM   3428  HB3 GLN   212       4.131 -13.192 -33.870  1.00  0.00           H  
ATOM   3429  CG  GLN   212       3.355 -12.678 -35.789  1.00  0.00           C  
ATOM   3430  HG2 GLN   212       3.321 -13.105 -36.792  1.00  0.00           H  
ATOM   3431  HG3 GLN   212       2.383 -12.608 -35.302  1.00  0.00           H  
ATOM   3432  CD  GLN   212       3.961 -11.310 -35.719  1.00  0.00           C  
ATOM   3433  OE1 GLN   212       4.444 -10.854 -34.694  1.00  0.00           O  
ATOM   3434  NE2 GLN   212       4.160 -10.518 -36.776  1.00  0.00           N  
ATOM   3435 HE21 GLN   212       4.753  -9.706 -36.686  1.00  0.00           H  
ATOM   3436 HE22 GLN   212       3.965 -11.078 -37.594  1.00  0.00           H  
ATOM   3437  C   GLN   212       6.610 -13.444 -34.445  1.00  0.00           C  
ATOM   3438  O   GLN   212       7.339 -12.644 -35.171  1.00  0.00           O  
ATOM   3439  N   ARG   213       6.854 -13.719 -33.202  1.00  0.00           N  
ATOM   3440  H   ARG   213       6.271 -14.339 -32.659  1.00  0.00           H  
ATOM   3441  CA  ARG   213       8.055 -13.231 -32.519  1.00  0.00           C  
ATOM   3442  HA  ARG   213       8.098 -12.144 -32.588  1.00  0.00           H  
ATOM   3443  CB  ARG   213       7.969 -13.517 -31.010  1.00  0.00           C  
ATOM   3444  HB2 ARG   213       7.862 -14.580 -30.791  1.00  0.00           H  
ATOM   3445  HB3 ARG   213       8.860 -13.101 -30.540  1.00  0.00           H  
ATOM   3446  CG  ARG   213       6.841 -12.779 -30.383  1.00  0.00           C  
ATOM   3447  HG2 ARG   213       7.207 -11.757 -30.295  1.00  0.00           H  
ATOM   3448  HG3 ARG   213       5.992 -12.719 -31.064  1.00  0.00           H  
ATOM   3449  CD  ARG   213       6.349 -13.266 -29.036  1.00  0.00           C  
ATOM   3450  HD2 ARG   213       5.472 -12.664 -28.800  1.00  0.00           H  
ATOM   3451  HD3 ARG   213       6.040 -14.276 -29.302  1.00  0.00           H  
ATOM   3452  NE  ARG   213       7.385 -13.274 -28.071  1.00  0.00           N  
ATOM   3453  HE  ARG   213       8.101 -13.965 -28.246  1.00  0.00           H  
ATOM   3454  CZ  ARG   213       7.488 -12.611 -26.935  1.00  0.00           C  
ATOM   3455  NH1 ARG   213       6.695 -11.686 -26.558  1.00  0.00           N  
ATOM   3456 HH11 ARG   213       5.882 -11.436 -27.101  1.00  0.00           H  
ATOM   3457 HH12 ARG   213       6.681 -11.385 -25.594  1.00  0.00           H  
ATOM   3458  NH2 ARG   213       8.532 -12.818 -26.114  1.00  0.00           N  
ATOM   3459 HH21 ARG   213       8.973 -13.714 -26.269  1.00  0.00           H  
ATOM   3460 HH22 ARG   213       8.698 -12.087 -25.438  1.00  0.00           H  
ATOM   3461  C   ARG   213       9.381 -13.779 -33.058  1.00  0.00           C  
ATOM   3462  O   ARG   213      10.263 -12.989 -33.225  1.00  0.00           O  
ATOM   3463  N   LYS   214       9.484 -15.004 -33.410  1.00  0.00           N  
ATOM   3464  H   LYS   214       8.747 -15.605 -33.068  1.00  0.00           H  
ATOM   3465  CA  LYS   214      10.687 -15.659 -33.881  1.00  0.00           C  
ATOM   3466  HA  LYS   214      11.549 -15.495 -33.235  1.00  0.00           H  
ATOM   3467  CB  LYS   214      10.577 -17.234 -34.037  1.00  0.00           C  
ATOM   3468  HB2 LYS   214       9.925 -17.736 -33.322  1.00  0.00           H  
ATOM   3469  HB3 LYS   214      10.184 -17.451 -35.030  1.00  0.00           H  
ATOM   3470  CG  LYS   214      11.935 -17.938 -34.184  1.00  0.00           C  
ATOM   3471  HG2 LYS   214      12.571 -17.404 -34.890  1.00  0.00           H  
ATOM   3472  HG3 LYS   214      12.375 -17.855 -33.191  1.00  0.00           H  
ATOM   3473  CD  LYS   214      11.772 -19.371 -34.642  1.00  0.00           C  
ATOM   3474  HD2 LYS   214      12.697 -19.854 -34.326  1.00  0.00           H  
ATOM   3475  HD3 LYS   214      10.964 -19.884 -34.119  1.00  0.00           H  
ATOM   3476  CE  LYS   214      11.537 -19.446 -36.134  1.00  0.00           C  
ATOM   3477  HE2 LYS   214      10.698 -18.789 -36.364  1.00  0.00           H  
ATOM   3478  HE3 LYS   214      12.484 -19.144 -36.582  1.00  0.00           H  
ATOM   3479  NZ  LYS   214      11.128 -20.810 -36.535  1.00  0.00           N  
ATOM   3480  HZ1 LYS   214      10.202 -21.007 -36.182  1.00  0.00           H  
ATOM   3481  HZ2 LYS   214      10.987 -20.943 -37.526  1.00  0.00           H  
ATOM   3482  HZ3 LYS   214      11.720 -21.507 -36.107  1.00  0.00           H  
ATOM   3483  C   LYS   214      11.140 -14.970 -35.189  1.00  0.00           C  
ATOM   3484  O   LYS   214      12.282 -14.685 -35.294  1.00  0.00           O  
ATOM   3485  N   ALA   215      10.131 -14.772 -36.052  1.00  0.00           N  
ATOM   3486  H   ALA   215       9.221 -15.189 -35.914  1.00  0.00           H  
ATOM   3487  CA  ALA   215      10.447 -14.247 -37.339  1.00  0.00           C  
ATOM   3488  HA  ALA   215      11.200 -14.853 -37.843  1.00  0.00           H  
ATOM   3489  CB  ALA   215       9.087 -14.171 -38.085  1.00  0.00           C  
ATOM   3490  HB1 ALA   215       8.386 -13.531 -37.549  1.00  0.00           H  
ATOM   3491  HB2 ALA   215       9.284 -13.624 -39.007  1.00  0.00           H  
ATOM   3492  HB3 ALA   215       8.830 -15.171 -38.433  1.00  0.00           H  
ATOM   3493  C   ALA   215      10.998 -12.806 -37.212  1.00  0.00           C  
ATOM   3494  O   ALA   215      12.069 -12.462 -37.723  1.00  0.00           O  
ATOM   3495  N   ASN   216      10.355 -11.893 -36.526  1.00  0.00           N  
ATOM   3496  H   ASN   216       9.485 -12.234 -36.143  1.00  0.00           H  
ATOM   3497  CA  ASN   216      10.878 -10.480 -36.332  1.00  0.00           C  
ATOM   3498  HA  ASN   216      10.984 -10.006 -37.307  1.00  0.00           H  
ATOM   3499  CB  ASN   216       9.777  -9.719 -35.540  1.00  0.00           C  
ATOM   3500  HB2 ASN   216       9.380 -10.393 -34.781  1.00  0.00           H  
ATOM   3501  HB3 ASN   216      10.251  -8.834 -35.116  1.00  0.00           H  
ATOM   3502  CG  ASN   216       8.571  -9.328 -36.358  1.00  0.00           C  
ATOM   3503  OD1 ASN   216       8.677  -9.303 -37.616  1.00  0.00           O  
ATOM   3504  ND2 ASN   216       7.461  -8.807 -35.805  1.00  0.00           N  
ATOM   3505 HD21 ASN   216       6.697  -8.542 -36.410  1.00  0.00           H  
ATOM   3506 HD22 ASN   216       7.387  -8.842 -34.798  1.00  0.00           H  
ATOM   3507  C   ASN   216      12.198 -10.467 -35.602  1.00  0.00           C  
ATOM   3508  O   ASN   216      13.002  -9.543 -35.974  1.00  0.00           O  
ATOM   3509  N   MET   217      12.480 -11.276 -34.664  1.00  0.00           N  
ATOM   3510  H   MET   217      11.713 -11.859 -34.360  1.00  0.00           H  
ATOM   3511  CA  MET   217      13.780 -11.327 -34.025  1.00  0.00           C  
ATOM   3512  HA  MET   217      13.956 -10.368 -33.538  1.00  0.00           H  
ATOM   3513  CB  MET   217      13.781 -12.373 -32.955  1.00  0.00           C  
ATOM   3514  HB2 MET   217      12.774 -12.458 -32.548  1.00  0.00           H  
ATOM   3515  HB3 MET   217      13.963 -13.325 -33.454  1.00  0.00           H  
ATOM   3516  CG  MET   217      14.841 -12.182 -31.805  1.00  0.00           C  
ATOM   3517  HG2 MET   217      15.767 -11.922 -32.317  1.00  0.00           H  
ATOM   3518  HG3 MET   217      14.633 -11.318 -31.173  1.00  0.00           H  
ATOM   3519  SD  MET   217      14.956 -13.606 -30.705  1.00  0.00           S  
ATOM   3520  CE  MET   217      15.355 -12.787 -29.061  1.00  0.00           C  
ATOM   3521  HE1 MET   217      14.636 -11.976 -28.951  1.00  0.00           H  
ATOM   3522  HE2 MET   217      15.247 -13.488 -28.234  1.00  0.00           H  
ATOM   3523  HE3 MET   217      16.392 -12.452 -29.056  1.00  0.00           H  
ATOM   3524  C   MET   217      14.864 -11.588 -35.135  1.00  0.00           C  
ATOM   3525  O   MET   217      15.776 -10.803 -35.329  1.00  0.00           O  
ATOM   3526  N   LEU   218      14.693 -12.650 -35.858  1.00  0.00           N  
ATOM   3527  H   LEU   218      13.919 -13.274 -35.681  1.00  0.00           H  
ATOM   3528  CA  LEU   218      15.564 -12.930 -36.962  1.00  0.00           C  
ATOM   3529  HA  LEU   218      16.551 -12.962 -36.503  1.00  0.00           H  
ATOM   3530  CB  LEU   218      15.220 -14.353 -37.531  1.00  0.00           C  
ATOM   3531  HB2 LEU   218      14.211 -14.222 -37.920  1.00  0.00           H  
ATOM   3532  HB3 LEU   218      15.894 -14.570 -38.360  1.00  0.00           H  
ATOM   3533  CG  LEU   218      15.467 -15.513 -36.535  1.00  0.00           C  
ATOM   3534  HG  LEU   218      15.032 -15.251 -35.571  1.00  0.00           H  
ATOM   3535  CD1 LEU   218      14.860 -16.824 -37.067  1.00  0.00           C  
ATOM   3536 HD11 LEU   218      15.113 -16.841 -38.127  1.00  0.00           H  
ATOM   3537 HD12 LEU   218      15.331 -17.686 -36.595  1.00  0.00           H  
ATOM   3538 HD13 LEU   218      13.773 -16.807 -36.984  1.00  0.00           H  
ATOM   3539  CD2 LEU   218      16.966 -15.841 -36.411  1.00  0.00           C  
ATOM   3540 HD21 LEU   218      17.240 -16.328 -37.348  1.00  0.00           H  
ATOM   3541 HD22 LEU   218      17.510 -14.915 -36.224  1.00  0.00           H  
ATOM   3542 HD23 LEU   218      17.172 -16.430 -35.518  1.00  0.00           H  
ATOM   3543  C   LEU   218      15.627 -11.871 -38.118  1.00  0.00           C  
ATOM   3544  O   LEU   218      16.711 -11.724 -38.685  1.00  0.00           O  
ATOM   3545  N   ALA   219      14.584 -11.075 -38.325  1.00  0.00           N  
ATOM   3546  H   ALA   219      13.726 -11.327 -37.855  1.00  0.00           H  
ATOM   3547  CA  ALA   219      14.596  -9.831 -39.144  1.00  0.00           C  
ATOM   3548  HA  ALA   219      15.052 -10.304 -40.013  1.00  0.00           H  
ATOM   3549  CB  ALA   219      13.129  -9.473 -39.409  1.00  0.00           C  
ATOM   3550  HB1 ALA   219      12.537 -10.362 -39.629  1.00  0.00           H  
ATOM   3551  HB2 ALA   219      12.721  -9.123 -38.461  1.00  0.00           H  
ATOM   3552  HB3 ALA   219      13.079  -8.755 -40.228  1.00  0.00           H  
ATOM   3553  C   ALA   219      15.535  -8.752 -38.663  1.00  0.00           C  
ATOM   3554  O   ALA   219      16.434  -8.262 -39.335  1.00  0.00           O  
ATOM   3555  N   HIE   220      15.378  -8.348 -37.385  1.00  0.00           N  
ATOM   3556  H   HIE   220      14.668  -8.735 -36.780  1.00  0.00           H  
ATOM   3557  CA  HIE   220      16.309  -7.290 -36.836  1.00  0.00           C  
ATOM   3558  HA  HIE   220      16.182  -6.549 -37.625  1.00  0.00           H  
ATOM   3559  CB  HIE   220      15.642  -6.633 -35.605  1.00  0.00           C  
ATOM   3560  HB2 HIE   220      16.219  -5.789 -35.227  1.00  0.00           H  
ATOM   3561  HB3 HIE   220      14.662  -6.279 -35.925  1.00  0.00           H  
ATOM   3562  CG  HIE   220      15.513  -7.315 -34.241  1.00  0.00           C  
ATOM   3563  ND1 HIE   220      16.547  -7.491 -33.331  1.00  0.00           N  
ATOM   3564  CE1 HIE   220      15.867  -7.841 -32.190  1.00  0.00           C  
ATOM   3565  HE1 HIE   220      16.299  -8.060 -31.225  1.00  0.00           H  
ATOM   3566  NE2 HIE   220      14.547  -8.012 -32.344  1.00  0.00           N  
ATOM   3567  HE2 HIE   220      13.802  -8.061 -31.664  1.00  0.00           H  
ATOM   3568  CD2 HIE   220      14.327  -7.572 -33.640  1.00  0.00           C  
ATOM   3569  HD2 HIE   220      13.392  -7.331 -34.125  1.00  0.00           H  
ATOM   3570  C   HIE   220      17.775  -7.681 -36.698  1.00  0.00           C  
ATOM   3571  O   HIE   220      18.666  -6.869 -37.017  1.00  0.00           O  
ATOM   3572  N   MET   221      18.092  -8.995 -36.316  1.00  0.00           N  
ATOM   3573  H   MET   221      17.376  -9.630 -35.994  1.00  0.00           H  
ATOM   3574  CA  MET   221      19.443  -9.559 -36.267  1.00  0.00           C  
ATOM   3575  HA  MET   221      20.026  -8.898 -35.626  1.00  0.00           H  
ATOM   3576  CB  MET   221      19.381 -10.909 -35.611  1.00  0.00           C  
ATOM   3577  HB2 MET   221      18.770 -10.872 -34.710  1.00  0.00           H  
ATOM   3578  HB3 MET   221      18.901 -11.595 -36.309  1.00  0.00           H  
ATOM   3579  CG  MET   221      20.603 -11.716 -35.120  1.00  0.00           C  
ATOM   3580  HG2 MET   221      21.289 -11.899 -35.947  1.00  0.00           H  
ATOM   3581  HG3 MET   221      21.042 -11.075 -34.355  1.00  0.00           H  
ATOM   3582  SD  MET   221      20.185 -13.330 -34.400  1.00  0.00           S  
ATOM   3583  CE  MET   221      19.222 -13.004 -32.931  1.00  0.00           C  
ATOM   3584  HE1 MET   221      19.283 -13.914 -32.334  1.00  0.00           H  
ATOM   3585  HE2 MET   221      19.633 -12.134 -32.418  1.00  0.00           H  
ATOM   3586  HE3 MET   221      18.180 -12.878 -33.225  1.00  0.00           H  
ATOM   3587  C   MET   221      20.160  -9.629 -37.592  1.00  0.00           C  
ATOM   3588  O   MET   221      21.318  -9.149 -37.680  1.00  0.00           O  
ATOM   3589  N   GLU   222      19.628 -10.285 -38.675  1.00  0.00           N  
ATOM   3590  H   GLU   222      18.719 -10.714 -38.580  1.00  0.00           H  
ATOM   3591  CA  GLU   222      20.353 -10.220 -40.006  1.00  0.00           C  
ATOM   3592  HA  GLU   222      21.388 -10.543 -39.887  1.00  0.00           H  
ATOM   3593  CB  GLU   222      19.637 -11.200 -41.003  1.00  0.00           C  
ATOM   3594  HB2 GLU   222      19.464 -12.162 -40.521  1.00  0.00           H  
ATOM   3595  HB3 GLU   222      18.688 -10.723 -41.247  1.00  0.00           H  
ATOM   3596  CG  GLU   222      20.458 -11.496 -42.236  1.00  0.00           C  
ATOM   3597  HG2 GLU   222      20.654 -10.577 -42.789  1.00  0.00           H  
ATOM   3598  HG3 GLU   222      21.426 -11.874 -41.906  1.00  0.00           H  
ATOM   3599  CD  GLU   222      19.693 -12.467 -43.184  1.00  0.00           C  
ATOM   3600  OE1 GLU   222      20.251 -12.977 -44.188  1.00  0.00           O  
ATOM   3601  OE2 GLU   222      18.540 -12.883 -42.864  1.00  0.00           O  
ATOM   3602  C   GLU   222      20.512  -8.802 -40.551  1.00  0.00           C  
ATOM   3603  O   GLU   222      21.556  -8.412 -40.959  1.00  0.00           O  
ATOM   3604  N   THR   223      19.535  -7.939 -40.363  1.00  0.00           N  
ATOM   3605  H   THR   223      18.666  -8.306 -40.002  1.00  0.00           H  
ATOM   3606  CA  THR   223      19.471  -6.478 -40.645  1.00  0.00           C  
ATOM   3607  HA  THR   223      19.599  -6.267 -41.707  1.00  0.00           H  
ATOM   3608  CB  THR   223      18.158  -5.903 -40.384  1.00  0.00           C  
ATOM   3609  HB  THR   223      17.835  -6.123 -39.366  1.00  0.00           H  
ATOM   3610  CG2 THR   223      17.977  -4.438 -40.388  1.00  0.00           C  
ATOM   3611 HG21 THR   223      17.167  -4.041 -39.776  1.00  0.00           H  
ATOM   3612 HG22 THR   223      18.829  -3.932 -39.932  1.00  0.00           H  
ATOM   3613 HG23 THR   223      17.891  -4.181 -41.444  1.00  0.00           H  
ATOM   3614  OG1 THR   223      17.198  -6.347 -41.294  1.00  0.00           O  
ATOM   3615  HG1 THR   223      16.763  -7.113 -40.912  1.00  0.00           H  
ATOM   3616  C   THR   223      20.624  -5.779 -39.941  1.00  0.00           C  
ATOM   3617  O   THR   223      21.405  -5.111 -40.664  1.00  0.00           O  
ATOM   3618  N   GLN   224      20.760  -5.893 -38.599  1.00  0.00           N  
ATOM   3619  H   GLN   224      20.013  -6.365 -38.109  1.00  0.00           H  
ATOM   3620  CA  GLN   224      21.788  -5.240 -37.846  1.00  0.00           C  
ATOM   3621  HA  GLN   224      21.853  -4.177 -38.075  1.00  0.00           H  
ATOM   3622  CB  GLN   224      21.559  -5.594 -36.420  1.00  0.00           C  
ATOM   3623  HB2 GLN   224      21.187  -6.619 -36.420  1.00  0.00           H  
ATOM   3624  HB3 GLN   224      22.512  -5.506 -35.898  1.00  0.00           H  
ATOM   3625  CG  GLN   224      20.625  -4.710 -35.612  1.00  0.00           C  
ATOM   3626  HG2 GLN   224      21.222  -3.982 -35.062  1.00  0.00           H  
ATOM   3627  HG3 GLN   224      19.856  -4.288 -36.259  1.00  0.00           H  
ATOM   3628  CD  GLN   224      19.773  -5.586 -34.591  1.00  0.00           C  
ATOM   3629  OE1 GLN   224      20.269  -6.555 -34.047  1.00  0.00           O  
ATOM   3630  NE2 GLN   224      18.587  -5.135 -34.300  1.00  0.00           N  
ATOM   3631 HE21 GLN   224      18.148  -5.715 -33.600  1.00  0.00           H  
ATOM   3632 HE22 GLN   224      18.165  -4.328 -34.737  1.00  0.00           H  
ATOM   3633  C   GLN   224      23.186  -5.820 -38.189  1.00  0.00           C  
ATOM   3634  O   GLN   224      24.129  -5.093 -38.378  1.00  0.00           O  
ATOM   3635  N   ASN   225      23.325  -7.174 -38.396  1.00  0.00           N  
ATOM   3636  H   ASN   225      22.491  -7.679 -38.135  1.00  0.00           H  
ATOM   3637  CA  ASN   225      24.509  -7.774 -38.888  1.00  0.00           C  
ATOM   3638  HA  ASN   225      25.423  -7.564 -38.333  1.00  0.00           H  
ATOM   3639  CB  ASN   225      24.326  -9.274 -38.949  1.00  0.00           C  
ATOM   3640  HB2 ASN   225      24.326  -9.680 -37.938  1.00  0.00           H  
ATOM   3641  HB3 ASN   225      23.354  -9.401 -39.424  1.00  0.00           H  
ATOM   3642  CG  ASN   225      25.368  -9.920 -39.760  1.00  0.00           C  
ATOM   3643  OD1 ASN   225      25.282 -10.151 -40.964  1.00  0.00           O  
ATOM   3644  ND2 ASN   225      26.528 -10.238 -39.216  1.00  0.00           N  
ATOM   3645 HD21 ASN   225      27.234 -10.737 -39.737  1.00  0.00           H  
ATOM   3646 HD22 ASN   225      26.691 -10.103 -38.228  1.00  0.00           H  
ATOM   3647  C   ASN   225      24.977  -7.228 -40.280  1.00  0.00           C  
ATOM   3648  O   ASN   225      26.185  -6.990 -40.450  1.00  0.00           O  
ATOM   3649  N   LYS   226      24.138  -6.990 -41.271  1.00  0.00           N  
ATOM   3650  H   LYS   226      23.157  -7.141 -41.086  1.00  0.00           H  
ATOM   3651  CA  LYS   226      24.545  -6.489 -42.607  1.00  0.00           C  
ATOM   3652  HA  LYS   226      25.472  -6.954 -42.941  1.00  0.00           H  
ATOM   3653  CB  LYS   226      23.331  -6.825 -43.527  1.00  0.00           C  
ATOM   3654  HB2 LYS   226      22.394  -6.579 -43.028  1.00  0.00           H  
ATOM   3655  HB3 LYS   226      23.428  -6.253 -44.450  1.00  0.00           H  
ATOM   3656  CG  LYS   226      23.380  -8.343 -43.783  1.00  0.00           C  
ATOM   3657  HG2 LYS   226      24.377  -8.599 -44.140  1.00  0.00           H  
ATOM   3658  HG3 LYS   226      23.240  -8.879 -42.843  1.00  0.00           H  
ATOM   3659  CD  LYS   226      22.295  -8.919 -44.696  1.00  0.00           C  
ATOM   3660  HD2 LYS   226      21.272  -8.727 -44.373  1.00  0.00           H  
ATOM   3661  HD3 LYS   226      22.284  -8.481 -45.694  1.00  0.00           H  
ATOM   3662  CE  LYS   226      22.361 -10.461 -44.858  1.00  0.00           C  
ATOM   3663  HE2 LYS   226      23.289 -10.841 -45.285  1.00  0.00           H  
ATOM   3664  HE3 LYS   226      22.430 -10.861 -43.846  1.00  0.00           H  
ATOM   3665  NZ  LYS   226      21.276 -10.994 -45.733  1.00  0.00           N  
ATOM   3666  HZ1 LYS   226      21.266 -12.002 -45.670  1.00  0.00           H  
ATOM   3667  HZ2 LYS   226      20.393 -10.680 -45.357  1.00  0.00           H  
ATOM   3668  HZ3 LYS   226      21.335 -10.765 -46.715  1.00  0.00           H  
ATOM   3669  C   LYS   226      24.770  -4.990 -42.615  1.00  0.00           C  
ATOM   3670  O   LYS   226      25.767  -4.573 -43.215  1.00  0.00           O  
ATOM   3671  N   ILE   227      23.970  -4.253 -41.883  1.00  0.00           N  
ATOM   3672  H   ILE   227      23.268  -4.766 -41.370  1.00  0.00           H  
ATOM   3673  CA  ILE   227      24.345  -2.824 -41.481  1.00  0.00           C  
ATOM   3674  HA  ILE   227      24.437  -2.243 -42.399  1.00  0.00           H  
ATOM   3675  CB  ILE   227      23.194  -2.126 -40.713  1.00  0.00           C  
ATOM   3676  HB  ILE   227      22.868  -2.677 -39.831  1.00  0.00           H  
ATOM   3677  CG2 ILE   227      23.665  -0.801 -40.100  1.00  0.00           C  
ATOM   3678 HG21 ILE   227      24.072  -0.266 -40.958  1.00  0.00           H  
ATOM   3679 HG22 ILE   227      22.812  -0.278 -39.668  1.00  0.00           H  
ATOM   3680 HG23 ILE   227      24.397  -0.884 -39.296  1.00  0.00           H  
ATOM   3681  CG1 ILE   227      22.003  -1.761 -41.685  1.00  0.00           C  
ATOM   3682 HG12 ILE   227      22.267  -1.104 -42.514  1.00  0.00           H  
ATOM   3683 HG13 ILE   227      21.694  -2.745 -42.039  1.00  0.00           H  
ATOM   3684  CD1 ILE   227      20.764  -1.056 -41.107  1.00  0.00           C  
ATOM   3685 HD11 ILE   227      20.056  -0.802 -41.896  1.00  0.00           H  
ATOM   3686 HD12 ILE   227      20.440  -1.740 -40.322  1.00  0.00           H  
ATOM   3687 HD13 ILE   227      20.942  -0.078 -40.660  1.00  0.00           H  
ATOM   3688  C   ILE   227      25.645  -2.712 -40.784  1.00  0.00           C  
ATOM   3689  O   ILE   227      26.445  -1.845 -41.186  1.00  0.00           O  
ATOM   3690  N   TYR   228      26.024  -3.601 -39.896  1.00  0.00           N  
ATOM   3691  H   TYR   228      25.332  -4.239 -39.531  1.00  0.00           H  
ATOM   3692  CA  TYR   228      27.317  -3.541 -39.215  1.00  0.00           C  
ATOM   3693  HA  TYR   228      27.448  -2.563 -38.753  1.00  0.00           H  
ATOM   3694  CB  TYR   228      27.337  -4.624 -38.057  1.00  0.00           C  
ATOM   3695  HB2 TYR   228      26.658  -4.356 -37.247  1.00  0.00           H  
ATOM   3696  HB3 TYR   228      26.995  -5.544 -38.531  1.00  0.00           H  
ATOM   3697  CG  TYR   228      28.664  -4.911 -37.393  1.00  0.00           C  
ATOM   3698  CD1 TYR   228      29.211  -4.002 -36.446  1.00  0.00           C  
ATOM   3699  HD1 TYR   228      28.605  -3.143 -36.199  1.00  0.00           H  
ATOM   3700  CE1 TYR   228      30.498  -4.301 -35.887  1.00  0.00           C  
ATOM   3701  HE1 TYR   228      31.064  -3.656 -35.231  1.00  0.00           H  
ATOM   3702  CZ  TYR   228      31.226  -5.461 -36.257  1.00  0.00           C  
ATOM   3703  OH  TYR   228      32.447  -5.648 -35.727  1.00  0.00           O  
ATOM   3704  HH  TYR   228      32.764  -6.545 -35.861  1.00  0.00           H  
ATOM   3705  CE2 TYR   228      30.667  -6.411 -37.149  1.00  0.00           C  
ATOM   3706  HE2 TYR   228      31.250  -7.259 -37.477  1.00  0.00           H  
ATOM   3707  CD2 TYR   228      29.421  -6.064 -37.713  1.00  0.00           C  
ATOM   3708  HD2 TYR   228      29.056  -6.762 -38.452  1.00  0.00           H  
ATOM   3709  C   TYR   228      28.553  -3.872 -40.081  1.00  0.00           C  
ATOM   3710  O   TYR   228      29.543  -3.209 -39.988  1.00  0.00           O  
ATOM   3711  N   ASN   229      28.345  -4.821 -40.998  1.00  0.00           N  
ATOM   3712  H   ASN   229      27.412  -5.178 -41.147  1.00  0.00           H  
ATOM   3713  CA  ASN   229      29.407  -5.213 -41.977  1.00  0.00           C  
ATOM   3714  HA  ASN   229      30.334  -5.215 -41.403  1.00  0.00           H  
ATOM   3715  CB  ASN   229      29.238  -6.706 -42.419  1.00  0.00           C  
ATOM   3716  HB2 ASN   229      28.184  -6.844 -42.661  1.00  0.00           H  
ATOM   3717  HB3 ASN   229      29.806  -7.012 -43.297  1.00  0.00           H  
ATOM   3718  CG  ASN   229      29.703  -7.684 -41.270  1.00  0.00           C  
ATOM   3719  OD1 ASN   229      30.878  -7.813 -41.060  1.00  0.00           O  
ATOM   3720  ND2 ASN   229      28.914  -8.551 -40.706  1.00  0.00           N  
ATOM   3721 HD21 ASN   229      29.346  -9.256 -40.127  1.00  0.00           H  
ATOM   3722 HD22 ASN   229      27.910  -8.510 -40.808  1.00  0.00           H  
ATOM   3723  C   ASN   229      29.561  -4.183 -43.112  1.00  0.00           C  
ATOM   3724  O   ASN   229      30.360  -4.377 -44.016  1.00  0.00           O  
ATOM   3725  N   ILE   230      28.742  -3.092 -43.139  1.00  0.00           N  
ATOM   3726  H   ILE   230      28.018  -3.085 -42.436  1.00  0.00           H  
ATOM   3727  CA  ILE   230      28.796  -1.968 -44.002  1.00  0.00           C  
ATOM   3728  HA  ILE   230      29.285  -2.345 -44.901  1.00  0.00           H  
ATOM   3729  CB  ILE   230      27.367  -1.421 -44.367  1.00  0.00           C  
ATOM   3730  HB  ILE   230      26.701  -1.709 -43.553  1.00  0.00           H  
ATOM   3731  CG2 ILE   230      27.289   0.072 -44.600  1.00  0.00           C  
ATOM   3732 HG21 ILE   230      26.253   0.300 -44.852  1.00  0.00           H  
ATOM   3733 HG22 ILE   230      27.587   0.732 -43.786  1.00  0.00           H  
ATOM   3734 HG23 ILE   230      27.887   0.389 -45.455  1.00  0.00           H  
ATOM   3735  CG1 ILE   230      26.882  -2.244 -45.584  1.00  0.00           C  
ATOM   3736 HG12 ILE   230      27.405  -1.899 -46.477  1.00  0.00           H  
ATOM   3737 HG13 ILE   230      27.136  -3.286 -45.390  1.00  0.00           H  
ATOM   3738  CD1 ILE   230      25.323  -2.173 -45.678  1.00  0.00           C  
ATOM   3739 HD11 ILE   230      24.778  -2.706 -44.898  1.00  0.00           H  
ATOM   3740 HD12 ILE   230      25.032  -1.123 -45.658  1.00  0.00           H  
ATOM   3741 HD13 ILE   230      25.033  -2.539 -46.663  1.00  0.00           H  
ATOM   3742  C   ILE   230      29.782  -0.931 -43.394  1.00  0.00           C  
ATOM   3743  O   ILE   230      30.525  -0.286 -44.160  1.00  0.00           O  
ATOM   3744  N   LEU   231      29.798  -0.739 -42.054  1.00  0.00           N  
ATOM   3745  H   LEU   231      29.115  -1.257 -41.519  1.00  0.00           H  
ATOM   3746  CA  LEU   231      30.630   0.231 -41.277  1.00  0.00           C  
ATOM   3747  HA  LEU   231      30.350   1.239 -41.583  1.00  0.00           H  
ATOM   3748  CB  LEU   231      30.110   0.197 -39.846  1.00  0.00           C  
ATOM   3749  HB2 LEU   231      30.398  -0.775 -39.444  1.00  0.00           H  
ATOM   3750  HB3 LEU   231      30.661   0.997 -39.352  1.00  0.00           H  
ATOM   3751  CG  LEU   231      28.567   0.415 -39.575  1.00  0.00           C  
ATOM   3752  HG  LEU   231      28.111  -0.362 -40.188  1.00  0.00           H  
ATOM   3753  CD1 LEU   231      28.269   0.184 -38.122  1.00  0.00           C  
ATOM   3754 HD11 LEU   231      27.198   0.263 -37.934  1.00  0.00           H  
ATOM   3755 HD12 LEU   231      28.650  -0.766 -37.748  1.00  0.00           H  
ATOM   3756 HD13 LEU   231      28.738   0.850 -37.397  1.00  0.00           H  
ATOM   3757  CD2 LEU   231      28.038   1.835 -39.930  1.00  0.00           C  
ATOM   3758 HD21 LEU   231      28.206   2.134 -40.964  1.00  0.00           H  
ATOM   3759 HD22 LEU   231      26.959   1.924 -39.796  1.00  0.00           H  
ATOM   3760 HD23 LEU   231      28.517   2.619 -39.343  1.00  0.00           H  
ATOM   3761  C   LEU   231      32.159  -0.047 -41.312  1.00  0.00           C  
ATOM   3762  O   LEU   231      32.562  -1.148 -41.593  1.00  0.00           O  
ATOM   3763  N   THR   232      32.972   0.992 -41.203  1.00  0.00           N  
ATOM   3764  H   THR   232      32.567   1.877 -40.934  1.00  0.00           H  
ATOM   3765  CA  THR   232      34.443   0.939 -41.007  1.00  0.00           C  
ATOM   3766  HA  THR   232      34.848   0.179 -41.674  1.00  0.00           H  
ATOM   3767  CB  THR   232      35.190   2.221 -41.490  1.00  0.00           C  
ATOM   3768  HB  THR   232      36.265   2.145 -41.328  1.00  0.00           H  
ATOM   3769  CG2 THR   232      34.988   2.616 -42.920  1.00  0.00           C  
ATOM   3770 HG21 THR   232      35.537   3.533 -43.130  1.00  0.00           H  
ATOM   3771 HG22 THR   232      35.373   1.766 -43.484  1.00  0.00           H  
ATOM   3772 HG23 THR   232      33.946   2.809 -43.176  1.00  0.00           H  
ATOM   3773  OG1 THR   232      34.637   3.289 -40.736  1.00  0.00           O  
ATOM   3774  HG1 THR   232      34.988   3.320 -39.843  1.00  0.00           H  
ATOM   3775  C   THR   232      34.944   0.614 -39.539  1.00  0.00           C  
ATOM   3776  O   THR   232      34.078   0.650 -38.602  1.00  0.00           O  
ATOM   3777  N   PRO   233      36.174   0.290 -39.265  1.00  0.00           N  
ATOM   3778  CD  PRO   233      37.328   0.198 -40.166  1.00  0.00           C  
ATOM   3779  HD2 PRO   233      37.955   1.089 -40.131  1.00  0.00           H  
ATOM   3780  HD3 PRO   233      37.055  -0.077 -41.185  1.00  0.00           H  
ATOM   3781  CG  PRO   233      38.230  -0.935 -39.626  1.00  0.00           C  
ATOM   3782  HG2 PRO   233      39.290  -0.785 -39.834  1.00  0.00           H  
ATOM   3783  HG3 PRO   233      37.885  -1.909 -39.973  1.00  0.00           H  
ATOM   3784  CB  PRO   233      37.994  -0.812 -38.132  1.00  0.00           C  
ATOM   3785  HB2 PRO   233      38.588  -0.034 -37.653  1.00  0.00           H  
ATOM   3786  HB3 PRO   233      38.221  -1.755 -37.636  1.00  0.00           H  
ATOM   3787  CA  PRO   233      36.502  -0.363 -37.952  1.00  0.00           C  
ATOM   3788  HA  PRO   233      35.972  -1.315 -37.928  1.00  0.00           H  
ATOM   3789  C   PRO   233      36.302   0.416 -36.641  1.00  0.00           C  
ATOM   3790  O   PRO   233      35.808  -0.180 -35.743  1.00  0.00           O  
ATOM   3791  N   GLU   234      36.478   1.730 -36.649  1.00  0.00           N  
ATOM   3792  H   GLU   234      36.583   2.187 -37.544  1.00  0.00           H  
ATOM   3793  CA  GLU   234      35.972   2.583 -35.546  1.00  0.00           C  
ATOM   3794  HA  GLU   234      36.407   2.094 -34.675  1.00  0.00           H  
ATOM   3795  CB  GLU   234      36.676   3.891 -35.853  1.00  0.00           C  
ATOM   3796  HB2 GLU   234      36.901   4.406 -34.919  1.00  0.00           H  
ATOM   3797  HB3 GLU   234      37.700   3.814 -36.220  1.00  0.00           H  
ATOM   3798  CG  GLU   234      36.012   5.081 -36.655  1.00  0.00           C  
ATOM   3799  HG2 GLU   234      35.027   5.320 -36.253  1.00  0.00           H  
ATOM   3800  HG3 GLU   234      36.543   6.028 -36.556  1.00  0.00           H  
ATOM   3801  CD  GLU   234      35.833   4.756 -38.146  1.00  0.00           C  
ATOM   3802  OE1 GLU   234      36.028   3.578 -38.545  1.00  0.00           O  
ATOM   3803  OE2 GLU   234      35.415   5.646 -38.901  1.00  0.00           O  
ATOM   3804  C   GLU   234      34.497   2.703 -35.371  1.00  0.00           C  
ATOM   3805  O   GLU   234      34.034   2.576 -34.273  1.00  0.00           O  
ATOM   3806  N   GLN   235      33.752   2.745 -36.473  1.00  0.00           N  
ATOM   3807  H   GLN   235      34.213   2.782 -37.371  1.00  0.00           H  
ATOM   3808  CA  GLN   235      32.317   2.610 -36.523  1.00  0.00           C  
ATOM   3809  HA  GLN   235      31.847   3.354 -35.879  1.00  0.00           H  
ATOM   3810  CB  GLN   235      31.732   2.913 -37.945  1.00  0.00           C  
ATOM   3811  HB2 GLN   235      32.268   2.397 -38.741  1.00  0.00           H  
ATOM   3812  HB3 GLN   235      30.677   2.639 -37.948  1.00  0.00           H  
ATOM   3813  CG  GLN   235      31.794   4.426 -38.305  1.00  0.00           C  
ATOM   3814  HG2 GLN   235      31.149   5.014 -37.652  1.00  0.00           H  
ATOM   3815  HG3 GLN   235      32.813   4.756 -38.103  1.00  0.00           H  
ATOM   3816  CD  GLN   235      31.430   4.677 -39.779  1.00  0.00           C  
ATOM   3817  OE1 GLN   235      32.284   4.850 -40.601  1.00  0.00           O  
ATOM   3818  NE2 GLN   235      30.180   4.644 -40.178  1.00  0.00           N  
ATOM   3819 HE21 GLN   235      29.969   4.782 -41.156  1.00  0.00           H  
ATOM   3820 HE22 GLN   235      29.425   4.541 -39.514  1.00  0.00           H  
ATOM   3821  C   GLN   235      31.895   1.204 -36.103  1.00  0.00           C  
ATOM   3822  O   GLN   235      30.922   1.153 -35.297  1.00  0.00           O  
ATOM   3823  N   LYS   236      32.555   0.115 -36.400  1.00  0.00           N  
ATOM   3824  H   LYS   236      33.399   0.189 -36.949  1.00  0.00           H  
ATOM   3825  CA  LYS   236      32.212  -1.267 -35.849  1.00  0.00           C  
ATOM   3826  HA  LYS   236      31.198  -1.535 -36.146  1.00  0.00           H  
ATOM   3827  CB  LYS   236      33.077  -2.278 -36.554  1.00  0.00           C  
ATOM   3828  HB2 LYS   236      34.104  -1.912 -36.546  1.00  0.00           H  
ATOM   3829  HB3 LYS   236      32.933  -3.188 -35.972  1.00  0.00           H  
ATOM   3830  CG  LYS   236      32.575  -2.593 -37.970  1.00  0.00           C  
ATOM   3831  HG2 LYS   236      31.565  -2.996 -37.904  1.00  0.00           H  
ATOM   3832  HG3 LYS   236      32.528  -1.601 -38.419  1.00  0.00           H  
ATOM   3833  CD  LYS   236      33.486  -3.531 -38.645  1.00  0.00           C  
ATOM   3834  HD2 LYS   236      34.203  -2.788 -38.994  1.00  0.00           H  
ATOM   3835  HD3 LYS   236      33.936  -4.319 -38.041  1.00  0.00           H  
ATOM   3836  CE  LYS   236      32.653  -4.216 -39.728  1.00  0.00           C  
ATOM   3837  HE2 LYS   236      31.740  -4.740 -39.446  1.00  0.00           H  
ATOM   3838  HE3 LYS   236      32.318  -3.306 -40.225  1.00  0.00           H  
ATOM   3839  NZ  LYS   236      33.432  -5.006 -40.675  1.00  0.00           N  
ATOM   3840  HZ1 LYS   236      33.488  -5.952 -40.324  1.00  0.00           H  
ATOM   3841  HZ2 LYS   236      33.005  -4.933 -41.587  1.00  0.00           H  
ATOM   3842  HZ3 LYS   236      34.371  -4.638 -40.743  1.00  0.00           H  
ATOM   3843  C   LYS   236      32.407  -1.303 -34.307  1.00  0.00           C  
ATOM   3844  O   LYS   236      31.540  -1.827 -33.529  1.00  0.00           O  
ATOM   3845  N   LYS   237      33.572  -0.724 -33.922  1.00  0.00           N  
ATOM   3846  H   LYS   237      34.196  -0.379 -34.637  1.00  0.00           H  
ATOM   3847  CA  LYS   237      34.023  -0.532 -32.541  1.00  0.00           C  
ATOM   3848  HA  LYS   237      34.096  -1.519 -32.085  1.00  0.00           H  
ATOM   3849  CB  LYS   237      35.542   0.032 -32.476  1.00  0.00           C  
ATOM   3850  HB2 LYS   237      36.159  -0.542 -33.167  1.00  0.00           H  
ATOM   3851  HB3 LYS   237      35.607   1.107 -32.646  1.00  0.00           H  
ATOM   3852  CG  LYS   237      35.982  -0.106 -31.015  1.00  0.00           C  
ATOM   3853  HG2 LYS   237      35.480   0.647 -30.407  1.00  0.00           H  
ATOM   3854  HG3 LYS   237      35.622  -1.054 -30.615  1.00  0.00           H  
ATOM   3855  CD  LYS   237      37.477   0.020 -30.976  1.00  0.00           C  
ATOM   3856  HD2 LYS   237      37.994  -0.692 -31.619  1.00  0.00           H  
ATOM   3857  HD3 LYS   237      37.731   1.029 -31.299  1.00  0.00           H  
ATOM   3858  CE  LYS   237      38.019   0.028 -29.532  1.00  0.00           C  
ATOM   3859  HE2 LYS   237      39.031   0.418 -29.420  1.00  0.00           H  
ATOM   3860  HE3 LYS   237      37.491   0.811 -28.987  1.00  0.00           H  
ATOM   3861  NZ  LYS   237      38.009  -1.264 -28.880  1.00  0.00           N  
ATOM   3862  HZ1 LYS   237      37.772  -1.951 -29.580  1.00  0.00           H  
ATOM   3863  HZ2 LYS   237      38.831  -1.512 -28.348  1.00  0.00           H  
ATOM   3864  HZ3 LYS   237      37.391  -1.192 -28.084  1.00  0.00           H  
ATOM   3865  C   LYS   237      33.025   0.287 -31.649  1.00  0.00           C  
ATOM   3866  O   LYS   237      32.480  -0.215 -30.698  1.00  0.00           O  
ATOM   3867  N   GLN   238      32.566   1.445 -32.163  1.00  0.00           N  
ATOM   3868  H   GLN   238      33.160   1.820 -32.889  1.00  0.00           H  
ATOM   3869  CA  GLN   238      31.564   2.297 -31.543  1.00  0.00           C  
ATOM   3870  HA  GLN   238      31.874   2.640 -30.556  1.00  0.00           H  
ATOM   3871  CB  GLN   238      31.470   3.573 -32.400  1.00  0.00           C  
ATOM   3872  HB2 GLN   238      32.383   3.761 -32.966  1.00  0.00           H  
ATOM   3873  HB3 GLN   238      30.750   3.393 -33.199  1.00  0.00           H  
ATOM   3874  CG  GLN   238      31.081   4.720 -31.469  1.00  0.00           C  
ATOM   3875  HG2 GLN   238      30.029   4.543 -31.247  1.00  0.00           H  
ATOM   3876  HG3 GLN   238      31.713   4.689 -30.581  1.00  0.00           H  
ATOM   3877  CD  GLN   238      31.233   6.134 -32.054  1.00  0.00           C  
ATOM   3878  OE1 GLN   238      32.167   6.490 -32.705  1.00  0.00           O  
ATOM   3879  NE2 GLN   238      30.276   6.981 -31.837  1.00  0.00           N  
ATOM   3880 HE21 GLN   238      30.445   7.909 -32.199  1.00  0.00           H  
ATOM   3881 HE22 GLN   238      29.540   6.705 -31.203  1.00  0.00           H  
ATOM   3882  C   GLN   238      30.212   1.580 -31.448  1.00  0.00           C  
ATOM   3883  O   GLN   238      29.385   1.790 -30.596  1.00  0.00           O  
ATOM   3884  N   PHE   239      29.834   0.718 -32.450  1.00  0.00           N  
ATOM   3885  H   PHE   239      30.442   0.681 -33.256  1.00  0.00           H  
ATOM   3886  CA  PHE   239      28.545   0.031 -32.588  1.00  0.00           C  
ATOM   3887  HA  PHE   239      27.725   0.730 -32.425  1.00  0.00           H  
ATOM   3888  CB  PHE   239      28.385  -0.686 -33.917  1.00  0.00           C  
ATOM   3889  HB2 PHE   239      28.363   0.102 -34.670  1.00  0.00           H  
ATOM   3890  HB3 PHE   239      29.221  -1.386 -33.930  1.00  0.00           H  
ATOM   3891  CG  PHE   239      27.045  -1.313 -34.152  1.00  0.00           C  
ATOM   3892  CD1 PHE   239      26.915  -2.660 -33.851  1.00  0.00           C  
ATOM   3893  HD1 PHE   239      27.744  -3.161 -33.372  1.00  0.00           H  
ATOM   3894  CE1 PHE   239      25.777  -3.426 -34.119  1.00  0.00           C  
ATOM   3895  HE1 PHE   239      25.692  -4.430 -33.731  1.00  0.00           H  
ATOM   3896  CZ  PHE   239      24.767  -2.793 -34.854  1.00  0.00           C  
ATOM   3897  HZ  PHE   239      23.898  -3.387 -35.098  1.00  0.00           H  
ATOM   3898  CE2 PHE   239      24.851  -1.443 -35.260  1.00  0.00           C  
ATOM   3899  HE2 PHE   239      24.033  -0.967 -35.780  1.00  0.00           H  
ATOM   3900  CD2 PHE   239      25.939  -0.652 -34.818  1.00  0.00           C  
ATOM   3901  HD2 PHE   239      25.984   0.390 -35.098  1.00  0.00           H  
ATOM   3902  C   PHE   239      28.583  -1.036 -31.423  1.00  0.00           C  
ATOM   3903  O   PHE   239      27.744  -1.046 -30.530  1.00  0.00           O  
ATOM   3904  N   ASN   240      29.591  -1.857 -31.358  1.00  0.00           N  
ATOM   3905  H   ASN   240      30.265  -1.865 -32.110  1.00  0.00           H  
ATOM   3906  CA  ASN   240      29.703  -2.943 -30.349  1.00  0.00           C  
ATOM   3907  HA  ASN   240      28.728  -3.422 -30.253  1.00  0.00           H  
ATOM   3908  CB  ASN   240      30.780  -3.848 -30.780  1.00  0.00           C  
ATOM   3909  HB2 ASN   240      31.637  -3.210 -30.996  1.00  0.00           H  
ATOM   3910  HB3 ASN   240      31.100  -4.521 -29.984  1.00  0.00           H  
ATOM   3911  CG  ASN   240      30.421  -4.584 -32.051  1.00  0.00           C  
ATOM   3912  OD1 ASN   240      29.271  -4.699 -32.357  1.00  0.00           O  
ATOM   3913  ND2 ASN   240      31.419  -5.043 -32.824  1.00  0.00           N  
ATOM   3914 HD21 ASN   240      31.125  -5.347 -33.742  1.00  0.00           H  
ATOM   3915 HD22 ASN   240      32.314  -4.777 -32.439  1.00  0.00           H  
ATOM   3916  C   ASN   240      29.824  -2.345 -28.905  1.00  0.00           C  
ATOM   3917  O   ASN   240      29.195  -2.903 -28.036  1.00  0.00           O  
ATOM   3918  N   ALA   241      30.342  -1.129 -28.661  1.00  0.00           N  
ATOM   3919  H   ALA   241      30.892  -0.782 -29.434  1.00  0.00           H  
ATOM   3920  CA  ALA   241      30.405  -0.516 -27.308  1.00  0.00           C  
ATOM   3921  HA  ALA   241      30.767  -1.236 -26.574  1.00  0.00           H  
ATOM   3922  CB  ALA   241      31.492   0.605 -27.290  1.00  0.00           C  
ATOM   3923  HB1 ALA   241      32.483   0.161 -27.385  1.00  0.00           H  
ATOM   3924  HB2 ALA   241      31.354   1.326 -28.096  1.00  0.00           H  
ATOM   3925  HB3 ALA   241      31.639   1.059 -26.310  1.00  0.00           H  
ATOM   3926  C   ALA   241      29.092  -0.007 -26.864  1.00  0.00           C  
ATOM   3927  O   ALA   241      28.871  -0.214 -25.668  1.00  0.00           O  
ATOM   3928  N   ASN   242      28.164   0.445 -27.771  1.00  0.00           N  
ATOM   3929  H   ASN   242      28.658   0.488 -28.651  1.00  0.00           H  
ATOM   3930  CA  ASN   242      26.737   0.575 -27.501  1.00  0.00           C  
ATOM   3931  HA  ASN   242      26.712   1.141 -26.570  1.00  0.00           H  
ATOM   3932  CB  ASN   242      26.204   1.523 -28.620  1.00  0.00           C  
ATOM   3933  HB2 ASN   242      26.807   2.417 -28.774  1.00  0.00           H  
ATOM   3934  HB3 ASN   242      26.274   0.960 -29.551  1.00  0.00           H  
ATOM   3935  CG  ASN   242      24.793   1.992 -28.437  1.00  0.00           C  
ATOM   3936  OD1 ASN   242      23.821   1.465 -28.982  1.00  0.00           O  
ATOM   3937  ND2 ASN   242      24.536   2.912 -27.540  1.00  0.00           N  
ATOM   3938 HD21 ASN   242      23.691   3.455 -27.436  1.00  0.00           H  
ATOM   3939 HD22 ASN   242      25.374   3.317 -27.150  1.00  0.00           H  
ATOM   3940  C   ASN   242      25.860  -0.680 -27.341  1.00  0.00           C  
ATOM   3941  O   ASN   242      24.996  -0.738 -26.481  1.00  0.00           O  
ATOM   3942  N   PHE   243      26.144  -1.741 -28.045  1.00  0.00           N  
ATOM   3943  H   PHE   243      26.845  -1.756 -28.772  1.00  0.00           H  
ATOM   3944  CA  PHE   243      25.385  -2.958 -27.952  1.00  0.00           C  
ATOM   3945  HA  PHE   243      24.343  -2.639 -27.993  1.00  0.00           H  
ATOM   3946  CB  PHE   243      25.569  -3.785 -29.221  1.00  0.00           C  
ATOM   3947  HB2 PHE   243      25.538  -3.087 -30.058  1.00  0.00           H  
ATOM   3948  HB3 PHE   243      26.554  -4.249 -29.256  1.00  0.00           H  
ATOM   3949  CG  PHE   243      24.582  -4.941 -29.475  1.00  0.00           C  
ATOM   3950  CD1 PHE   243      23.521  -4.780 -30.381  1.00  0.00           C  
ATOM   3951  HD1 PHE   243      23.384  -3.912 -31.008  1.00  0.00           H  
ATOM   3952  CE1 PHE   243      22.530  -5.796 -30.479  1.00  0.00           C  
ATOM   3953  HE1 PHE   243      21.733  -5.619 -31.186  1.00  0.00           H  
ATOM   3954  CZ  PHE   243      22.696  -6.991 -29.817  1.00  0.00           C  
ATOM   3955  HZ  PHE   243      21.947  -7.766 -29.893  1.00  0.00           H  
ATOM   3956  CE2 PHE   243      23.806  -7.179 -28.968  1.00  0.00           C  
ATOM   3957  HE2 PHE   243      23.946  -8.142 -28.499  1.00  0.00           H  
ATOM   3958  CD2 PHE   243      24.752  -6.180 -28.782  1.00  0.00           C  
ATOM   3959  HD2 PHE   243      25.659  -6.246 -28.200  1.00  0.00           H  
ATOM   3960  C   PHE   243      25.658  -3.705 -26.670  1.00  0.00           C  
ATOM   3961  O   PHE   243      24.716  -4.306 -26.069  1.00  0.00           O  
ATOM   3962  N   GLU   244      26.893  -3.637 -26.209  1.00  0.00           N  
ATOM   3963  H   GLU   244      27.571  -3.090 -26.721  1.00  0.00           H  
ATOM   3964  CA  GLU   244      27.386  -4.403 -25.082  1.00  0.00           C  
ATOM   3965  HA  GLU   244      27.187  -5.457 -25.276  1.00  0.00           H  
ATOM   3966  CB  GLU   244      28.919  -4.162 -25.005  1.00  0.00           C  
ATOM   3967  HB2 GLU   244      29.435  -4.534 -25.890  1.00  0.00           H  
ATOM   3968  HB3 GLU   244      28.993  -3.077 -24.928  1.00  0.00           H  
ATOM   3969  CG  GLU   244      29.640  -4.789 -23.858  1.00  0.00           C  
ATOM   3970  HG2 GLU   244      28.951  -4.888 -23.020  1.00  0.00           H  
ATOM   3971  HG3 GLU   244      29.893  -5.735 -24.336  1.00  0.00           H  
ATOM   3972  CD  GLU   244      30.933  -4.074 -23.419  1.00  0.00           C  
ATOM   3973  OE1 GLU   244      31.783  -3.779 -24.283  1.00  0.00           O  
ATOM   3974  OE2 GLU   244      31.144  -3.813 -22.178  1.00  0.00           O  
ATOM   3975  C   GLU   244      26.510  -4.037 -23.793  1.00  0.00           C  
ATOM   3976  O   GLU   244      26.251  -4.857 -22.904  1.00  0.00           O  
ATOM   3977  N   LYS   245      25.968  -2.792 -23.785  1.00  0.00           N  
ATOM   3978  H   LYS   245      26.185  -2.192 -24.568  1.00  0.00           H  
ATOM   3979  CA  LYS   245      25.279  -2.237 -22.705  1.00  0.00           C  
ATOM   3980  HA  LYS   245      25.896  -2.238 -21.806  1.00  0.00           H  
ATOM   3981  CB  LYS   245      25.082  -0.691 -22.914  1.00  0.00           C  
ATOM   3982  HB2 LYS   245      24.354  -0.502 -23.703  1.00  0.00           H  
ATOM   3983  HB3 LYS   245      24.818  -0.316 -21.925  1.00  0.00           H  
ATOM   3984  CG  LYS   245      26.381  -0.008 -23.367  1.00  0.00           C  
ATOM   3985  HG2 LYS   245      27.307  -0.345 -22.901  1.00  0.00           H  
ATOM   3986  HG3 LYS   245      26.418  -0.198 -24.439  1.00  0.00           H  
ATOM   3987  CD  LYS   245      26.352   1.533 -23.126  1.00  0.00           C  
ATOM   3988  HD2 LYS   245      25.474   2.047 -23.518  1.00  0.00           H  
ATOM   3989  HD3 LYS   245      26.486   1.689 -22.055  1.00  0.00           H  
ATOM   3990  CE  LYS   245      27.522   2.262 -23.741  1.00  0.00           C  
ATOM   3991  HE2 LYS   245      28.468   1.851 -23.390  1.00  0.00           H  
ATOM   3992  HE3 LYS   245      27.400   2.095 -24.811  1.00  0.00           H  
ATOM   3993  NZ  LYS   245      27.348   3.708 -23.373  1.00  0.00           N  
ATOM   3994  HZ1 LYS   245      26.388   4.018 -23.408  1.00  0.00           H  
ATOM   3995  HZ2 LYS   245      27.570   3.773 -22.390  1.00  0.00           H  
ATOM   3996  HZ3 LYS   245      28.016   4.243 -23.910  1.00  0.00           H  
ATOM   3997  C   LYS   245      24.000  -2.902 -22.358  1.00  0.00           C  
ATOM   3998  O   LYS   245      23.501  -2.746 -21.172  1.00  0.00           O  
ATOM   3999  N   ARG   246      23.361  -3.611 -23.226  1.00  0.00           N  
ATOM   4000  H   ARG   246      23.730  -3.673 -24.164  1.00  0.00           H  
ATOM   4001  CA  ARG   246      22.178  -4.424 -22.931  1.00  0.00           C  
ATOM   4002  HA  ARG   246      22.041  -4.604 -21.865  1.00  0.00           H  
ATOM   4003  CB  ARG   246      20.940  -3.635 -23.486  1.00  0.00           C  
ATOM   4004  HB2 ARG   246      20.979  -3.601 -24.574  1.00  0.00           H  
ATOM   4005  HB3 ARG   246      20.056  -4.218 -23.228  1.00  0.00           H  
ATOM   4006  CG  ARG   246      20.794  -2.182 -22.957  1.00  0.00           C  
ATOM   4007  HG2 ARG   246      20.704  -2.129 -21.872  1.00  0.00           H  
ATOM   4008  HG3 ARG   246      21.640  -1.561 -23.252  1.00  0.00           H  
ATOM   4009  CD  ARG   246      19.625  -1.500 -23.713  1.00  0.00           C  
ATOM   4010  HD2 ARG   246      19.848  -1.510 -24.780  1.00  0.00           H  
ATOM   4011  HD3 ARG   246      18.782  -2.180 -23.588  1.00  0.00           H  
ATOM   4012  NE  ARG   246      19.283  -0.209 -23.130  1.00  0.00           N  
ATOM   4013  HE  ARG   246      19.793   0.103 -22.315  1.00  0.00           H  
ATOM   4014  CZ  ARG   246      18.325   0.562 -23.602  1.00  0.00           C  
ATOM   4015  NH1 ARG   246      17.573   0.262 -24.651  1.00  0.00           N  
ATOM   4016 HH11 ARG   246      17.919  -0.532 -25.170  1.00  0.00           H  
ATOM   4017 HH12 ARG   246      16.779   0.837 -24.896  1.00  0.00           H  
ATOM   4018  NH2 ARG   246      18.091   1.728 -23.155  1.00  0.00           N  
ATOM   4019 HH21 ARG   246      18.700   2.166 -22.479  1.00  0.00           H  
ATOM   4020 HH22 ARG   246      17.275   2.246 -23.447  1.00  0.00           H  
ATOM   4021  C   ARG   246      22.333  -5.804 -23.620  1.00  0.00           C  
ATOM   4022  O   ARG   246      22.073  -5.868 -24.838  1.00  0.00           O  
ATOM   4023  N   LEU   247      22.477  -6.834 -22.787  1.00  0.00           N  
ATOM   4024  H   LEU   247      22.374  -6.630 -21.803  1.00  0.00           H  
ATOM   4025  CA  LEU   247      22.578  -8.247 -23.164  1.00  0.00           C  
ATOM   4026  HA  LEU   247      22.329  -8.318 -24.223  1.00  0.00           H  
ATOM   4027  CB  LEU   247      24.011  -8.757 -22.862  1.00  0.00           C  
ATOM   4028  HB2 LEU   247      24.265  -8.522 -21.828  1.00  0.00           H  
ATOM   4029  HB3 LEU   247      24.042  -9.834 -23.027  1.00  0.00           H  
ATOM   4030  CG  LEU   247      25.109  -8.089 -23.651  1.00  0.00           C  
ATOM   4031  HG  LEU   247      25.068  -7.001 -23.584  1.00  0.00           H  
ATOM   4032  CD1 LEU   247      26.454  -8.621 -23.043  1.00  0.00           C  
ATOM   4033 HD11 LEU   247      26.544  -8.262 -22.018  1.00  0.00           H  
ATOM   4034 HD12 LEU   247      26.365  -9.706 -23.096  1.00  0.00           H  
ATOM   4035 HD13 LEU   247      27.351  -8.235 -23.527  1.00  0.00           H  
ATOM   4036  CD2 LEU   247      25.052  -8.455 -25.188  1.00  0.00           C  
ATOM   4037 HD21 LEU   247      24.799  -9.500 -25.362  1.00  0.00           H  
ATOM   4038 HD22 LEU   247      24.247  -7.918 -25.690  1.00  0.00           H  
ATOM   4039 HD23 LEU   247      26.023  -8.280 -25.653  1.00  0.00           H  
ATOM   4040  C   LEU   247      21.406  -8.975 -22.537  1.00  0.00           C  
ATOM   4041  O   LEU   247      20.570  -9.482 -23.302  1.00  0.00           O  
ATOM   4042  N   THR   248      21.211  -9.032 -21.248  1.00  0.00           N  
ATOM   4043  H   THR   248      21.849  -8.530 -20.648  1.00  0.00           H  
ATOM   4044  CA  THR   248      20.078  -9.720 -20.503  1.00  0.00           C  
ATOM   4045  HA  THR   248      19.592 -10.422 -21.182  1.00  0.00           H  
ATOM   4046  CB  THR   248      20.505 -10.443 -19.264  1.00  0.00           C  
ATOM   4047  HB  THR   248      19.714 -10.879 -18.654  1.00  0.00           H  
ATOM   4048  CG2 THR   248      21.593 -11.423 -19.637  1.00  0.00           C  
ATOM   4049 HG21 THR   248      21.226 -12.099 -20.409  1.00  0.00           H  
ATOM   4050 HG22 THR   248      22.439 -10.862 -20.032  1.00  0.00           H  
ATOM   4051 HG23 THR   248      21.897 -11.991 -18.757  1.00  0.00           H  
ATOM   4052  OG1 THR   248      21.156  -9.454 -18.488  1.00  0.00           O  
ATOM   4053  HG1 THR   248      20.525  -8.733 -18.534  1.00  0.00           H  
ATOM   4054  C   THR   248      19.003  -8.726 -20.243  1.00  0.00           C  
ATOM   4055  O   THR   248      19.132  -8.045 -19.203  1.00  0.00           O  
ATOM   4056  OXT THR   248      18.010  -8.788 -20.999  1.00  0.00           O  
TER    4057      THR   248 
END   
