# Supplementary material for: Insights into the client protein release mechanism of the ATP-independent chaperone Spy
Source: Nat Commun. 2022 May 20;13:2818. doi: 10.1038/s41467-022-30499-x (PMC9122904; doi:10.1038/s41467-022-30499-x)
Supplement: Supplementary file 4 — Supplementary Data 1 [file 41467_2022_30499_MOESM4_ESM.zip › MD-structure/Spy_1-124_CI_v2_initial.pdb]

CRYST1   80.759   80.759   80.759 109.47 109.47 109.47 P 1           1
ATOM      1  N   ALA     1       7.985  28.011 -32.808  1.00  0.00           N  
ATOM      2  H1  ALA     1       8.399  28.164 -33.717  1.00  0.00           H  
ATOM      3  H2  ALA     1       8.633  27.787 -32.067  1.00  0.00           H  
ATOM      4  H3  ALA     1       7.458  28.830 -32.539  1.00  0.00           H  
ATOM      5  CA  ALA     1       6.896  27.050 -32.874  1.00  0.00           C  
ATOM      6  HA  ALA     1       6.091  27.563 -33.401  1.00  0.00           H  
ATOM      7  CB  ALA     1       7.217  25.819 -33.670  1.00  0.00           C  
ATOM      8  HB1 ALA     1       7.823  26.068 -34.541  1.00  0.00           H  
ATOM      9  HB2 ALA     1       7.777  25.104 -33.067  1.00  0.00           H  
ATOM     10  HB3 ALA     1       6.288  25.340 -33.981  1.00  0.00           H  
ATOM     11  C   ALA     1       6.364  26.788 -31.505  1.00  0.00           C  
ATOM     12  O   ALA     1       7.121  26.569 -30.508  1.00  0.00           O  
ATOM     13  N   ASP     2       5.037  26.813 -31.359  1.00  0.00           N  
ATOM     14  H   ASP     2       4.410  27.176 -32.062  1.00  0.00           H  
ATOM     15  CA  ASP     2       4.339  26.462 -30.141  1.00  0.00           C  
ATOM     16  HA  ASP     2       4.740  27.192 -29.438  1.00  0.00           H  
ATOM     17  CB  ASP     2       2.870  26.593 -30.402  1.00  0.00           C  
ATOM     18  HB2 ASP     2       2.675  27.652 -30.569  1.00  0.00           H  
ATOM     19  HB3 ASP     2       2.641  26.042 -31.314  1.00  0.00           H  
ATOM     20  CG  ASP     2       1.897  26.195 -29.279  1.00  0.00           C  
ATOM     21  OD1 ASP     2       0.888  25.676 -29.712  1.00  0.00           O  
ATOM     22  OD2 ASP     2       2.215  26.236 -28.111  1.00  0.00           O  
ATOM     23  C   ASP     2       4.792  25.081 -29.679  1.00  0.00           C  
ATOM     24  O   ASP     2       4.606  24.081 -30.392  1.00  0.00           O  
ATOM     25  N   THR     3       5.608  25.133 -28.597  1.00  0.00           N  
ATOM     26  H   THR     3       5.441  25.980 -28.072  1.00  0.00           H  
ATOM     27  CA  THR     3       6.395  24.030 -28.025  1.00  0.00           C  
ATOM     28  HA  THR     3       5.977  23.076 -28.343  1.00  0.00           H  
ATOM     29  CB  THR     3       7.959  24.129 -28.357  1.00  0.00           C  
ATOM     30  HB  THR     3       8.286  25.063 -27.900  1.00  0.00           H  
ATOM     31  CG2 THR     3       8.787  22.980 -27.758  1.00  0.00           C  
ATOM     32 HG21 THR     3       8.967  23.206 -26.707  1.00  0.00           H  
ATOM     33 HG22 THR     3       8.355  21.982 -27.679  1.00  0.00           H  
ATOM     34 HG23 THR     3       9.793  22.898 -28.170  1.00  0.00           H  
ATOM     35  OG1 THR     3       8.258  24.299 -29.741  1.00  0.00           O  
ATOM     36  HG1 THR     3       7.771  25.109 -29.903  1.00  0.00           H  
ATOM     37  C   THR     3       6.342  24.084 -26.500  1.00  0.00           C  
ATOM     38  O   THR     3       6.541  25.145 -25.907  1.00  0.00           O  
ATOM     39  N   THR     4       6.213  22.898 -25.927  1.00  0.00           N  
ATOM     40  H   THR     4       6.197  22.054 -26.482  1.00  0.00           H  
ATOM     41  CA  THR     4       6.156  22.632 -24.433  1.00  0.00           C  
ATOM     42  HA  THR     4       5.576  23.506 -24.136  1.00  0.00           H  
ATOM     43  CB  THR     4       5.340  21.432 -23.941  1.00  0.00           C  
ATOM     44  HB  THR     4       4.288  21.631 -24.149  1.00  0.00           H  
ATOM     45  CG2 THR     4       5.808  20.147 -24.596  1.00  0.00           C  
ATOM     46 HG21 THR     4       4.900  19.613 -24.876  1.00  0.00           H  
ATOM     47 HG22 THR     4       6.366  20.283 -25.522  1.00  0.00           H  
ATOM     48 HG23 THR     4       6.380  19.465 -23.967  1.00  0.00           H  
ATOM     49  OG1 THR     4       5.468  21.453 -22.555  1.00  0.00           O  
ATOM     50  HG1 THR     4       4.594  21.230 -22.228  1.00  0.00           H  
ATOM     51  C   THR     4       7.630  22.688 -23.931  1.00  0.00           C  
ATOM     52  O   THR     4       8.534  22.060 -24.513  1.00  0.00           O  
ATOM     53  N   THR     5       7.955  23.513 -22.894  1.00  0.00           N  
ATOM     54  H   THR     5       7.248  24.111 -22.490  1.00  0.00           H  
ATOM     55  CA  THR     5       9.189  23.346 -22.169  1.00  0.00           C  
ATOM     56  HA  THR     5      10.007  23.300 -22.888  1.00  0.00           H  
ATOM     57  CB  THR     5       9.530  24.559 -21.274  1.00  0.00           C  
ATOM     58  HB  THR     5      10.533  24.355 -20.899  1.00  0.00           H  
ATOM     59  CG2 THR     5       9.676  25.835 -22.087  1.00  0.00           C  
ATOM     60 HG21 THR     5      10.650  25.799 -22.575  1.00  0.00           H  
ATOM     61 HG22 THR     5       8.914  25.932 -22.861  1.00  0.00           H  
ATOM     62 HG23 THR     5       9.678  26.767 -21.522  1.00  0.00           H  
ATOM     63  OG1 THR     5       8.603  24.864 -20.221  1.00  0.00           O  
ATOM     64  HG1 THR     5       9.029  25.474 -19.614  1.00  0.00           H  
ATOM     65  C   THR     5       9.156  22.138 -21.258  1.00  0.00           C  
ATOM     66  O   THR     5      10.201  21.799 -20.763  1.00  0.00           O  
ATOM     67  N   ALA     6       7.983  21.519 -20.939  1.00  0.00           N  
ATOM     68  H   ALA     6       7.204  21.692 -21.558  1.00  0.00           H  
ATOM     69  CA  ALA     6       7.858  20.325 -20.010  1.00  0.00           C  
ATOM     70  HA  ALA     6       6.794  20.370 -19.779  1.00  0.00           H  
ATOM     71  CB  ALA     6       8.223  19.221 -20.899  1.00  0.00           C  
ATOM     72  HB1 ALA     6       8.101  18.283 -20.358  1.00  0.00           H  
ATOM     73  HB2 ALA     6       7.590  19.181 -21.786  1.00  0.00           H  
ATOM     74  HB3 ALA     6       9.268  19.214 -21.209  1.00  0.00           H  
ATOM     75  C   ALA     6       8.519  20.458 -18.654  1.00  0.00           C  
ATOM     76  O   ALA     6       9.080  19.489 -18.121  1.00  0.00           O  
ATOM     77  N   ALA     7       8.448  21.647 -18.069  1.00  0.00           N  
ATOM     78  H   ALA     7       7.931  22.358 -18.566  1.00  0.00           H  
ATOM     79  CA  ALA     7       8.824  21.891 -16.711  1.00  0.00           C  
ATOM     80  HA  ALA     7       9.462  21.132 -16.258  1.00  0.00           H  
ATOM     81  CB  ALA     7       9.596  23.243 -16.737  1.00  0.00           C  
ATOM     82  HB1 ALA     7      10.527  23.031 -17.262  1.00  0.00           H  
ATOM     83  HB2 ALA     7       9.051  23.951 -17.361  1.00  0.00           H  
ATOM     84  HB3 ALA     7       9.745  23.664 -15.743  1.00  0.00           H  
ATOM     85  C   ALA     7       7.612  22.058 -15.736  1.00  0.00           C  
ATOM     86  O   ALA     7       6.501  22.411 -16.185  1.00  0.00           O  
ATOM     87  N   PRO     8       7.794  21.942 -14.407  1.00  0.00           N  
ATOM     88  CD  PRO     8       8.964  21.626 -13.654  1.00  0.00           C  
ATOM     89  HD2 PRO     8       9.514  22.554 -13.499  1.00  0.00           H  
ATOM     90  HD3 PRO     8       9.643  20.926 -14.140  1.00  0.00           H  
ATOM     91  CG  PRO     8       8.524  21.034 -12.322  1.00  0.00           C  
ATOM     92  HG2 PRO     8       9.012  21.457 -11.444  1.00  0.00           H  
ATOM     93  HG3 PRO     8       8.916  20.017 -12.341  1.00  0.00           H  
ATOM     94  CB  PRO     8       7.012  21.118 -12.218  1.00  0.00           C  
ATOM     95  HB2 PRO     8       6.673  21.488 -11.251  1.00  0.00           H  
ATOM     96  HB3 PRO     8       6.627  20.114 -12.394  1.00  0.00           H  
ATOM     97  CA  PRO     8       6.762  22.146 -13.418  1.00  0.00           C  
ATOM     98  HA  PRO     8       5.808  21.901 -13.885  1.00  0.00           H  
ATOM     99  C   PRO     8       6.597  23.598 -12.863  1.00  0.00           C  
ATOM    100  O   PRO     8       7.558  24.224 -12.414  1.00  0.00           O  
ATOM    101  N   ALA     9       5.290  24.031 -12.741  1.00  0.00           N  
ATOM    102  H   ALA     9       4.511  23.414 -12.920  1.00  0.00           H  
ATOM    103  CA  ALA     9       4.948  25.252 -11.955  1.00  0.00           C  
ATOM    104  HA  ALA     9       5.823  25.900 -11.906  1.00  0.00           H  
ATOM    105  CB  ALA     9       3.752  26.047 -12.556  1.00  0.00           C  
ATOM    106  HB1 ALA     9       3.724  26.928 -11.915  1.00  0.00           H  
ATOM    107  HB2 ALA     9       3.980  26.359 -13.575  1.00  0.00           H  
ATOM    108  HB3 ALA     9       2.896  25.377 -12.470  1.00  0.00           H  
ATOM    109  C   ALA     9       4.445  24.857 -10.539  1.00  0.00           C  
ATOM    110  O   ALA     9       4.719  25.636  -9.622  1.00  0.00           O  
ATOM    111  N   ASP    10       3.853  23.660 -10.357  1.00  0.00           N  
ATOM    112  H   ASP    10       3.894  22.976 -11.098  1.00  0.00           H  
ATOM    113  CA  ASP    10       3.125  23.260  -9.077  1.00  0.00           C  
ATOM    114  HA  ASP    10       2.315  23.982  -8.979  1.00  0.00           H  
ATOM    115  CB  ASP    10       2.579  21.858  -9.464  1.00  0.00           C  
ATOM    116  HB2 ASP    10       3.242  21.425 -10.213  1.00  0.00           H  
ATOM    117  HB3 ASP    10       2.557  21.134  -8.649  1.00  0.00           H  
ATOM    118  CG  ASP    10       1.305  21.900 -10.319  1.00  0.00           C  
ATOM    119  OD1 ASP    10       0.454  22.768 -10.169  1.00  0.00           O  
ATOM    120  OD2 ASP    10       1.155  21.016 -11.231  1.00  0.00           O  
ATOM    121  C   ASP    10       3.964  23.234  -7.804  1.00  0.00           C  
ATOM    122  O   ASP    10       3.522  23.435  -6.718  1.00  0.00           O  
ATOM    123  N   ALA    11       5.229  23.218  -7.976  1.00  0.00           N  
ATOM    124  H   ALA    11       5.543  22.877  -8.873  1.00  0.00           H  
ATOM    125  CA  ALA    11       6.295  23.420  -7.026  1.00  0.00           C  
ATOM    126  HA  ALA    11       5.953  24.051  -6.206  1.00  0.00           H  
ATOM    127  CB  ALA    11       6.683  22.079  -6.380  1.00  0.00           C  
ATOM    128  HB1 ALA    11       7.029  21.438  -7.191  1.00  0.00           H  
ATOM    129  HB2 ALA    11       7.472  22.333  -5.671  1.00  0.00           H  
ATOM    130  HB3 ALA    11       5.850  21.625  -5.844  1.00  0.00           H  
ATOM    131  C   ALA    11       7.516  24.156  -7.700  1.00  0.00           C  
ATOM    132  O   ALA    11       8.632  24.116  -7.169  1.00  0.00           O  
ATOM    133  N   LYS    12       7.249  24.886  -8.813  1.00  0.00           N  
ATOM    134  H   LYS    12       6.317  24.762  -9.181  1.00  0.00           H  
ATOM    135  CA  LYS    12       8.182  25.702  -9.623  1.00  0.00           C  
ATOM    136  HA  LYS    12       7.622  26.084 -10.477  1.00  0.00           H  
ATOM    137  CB  LYS    12       8.670  26.974  -8.831  1.00  0.00           C  
ATOM    138  HB2 LYS    12       9.161  26.476  -7.995  1.00  0.00           H  
ATOM    139  HB3 LYS    12       9.420  27.466  -9.449  1.00  0.00           H  
ATOM    140  CG  LYS    12       7.775  27.874  -8.331  1.00  0.00           C  
ATOM    141  HG2 LYS    12       7.109  27.297  -7.690  1.00  0.00           H  
ATOM    142  HG3 LYS    12       8.356  28.565  -7.720  1.00  0.00           H  
ATOM    143  CD  LYS    12       6.939  28.566  -9.139  1.00  0.00           C  
ATOM    144  HD2 LYS    12       7.373  29.273  -9.846  1.00  0.00           H  
ATOM    145  HD3 LYS    12       6.351  27.787  -9.625  1.00  0.00           H  
ATOM    146  CE  LYS    12       6.030  29.267  -8.414  1.00  0.00           C  
ATOM    147  HE2 LYS    12       5.351  28.565  -7.930  1.00  0.00           H  
ATOM    148  HE3 LYS    12       6.499  29.744  -7.554  1.00  0.00           H  
ATOM    149  NZ  LYS    12       5.291  30.185  -9.295  1.00  0.00           N  
ATOM    150  HZ1 LYS    12       5.823  30.660 -10.010  1.00  0.00           H  
ATOM    151  HZ2 LYS    12       4.476  29.770  -9.724  1.00  0.00           H  
ATOM    152  HZ3 LYS    12       4.987  31.026  -8.826  1.00  0.00           H  
ATOM    153  C   LYS    12       9.381  24.844 -10.210  1.00  0.00           C  
ATOM    154  O   LYS    12       9.569  23.754  -9.739  1.00  0.00           O  
ATOM    155  N   PRO    13      10.176  25.398 -11.136  1.00  0.00           N  
ATOM    156  CD  PRO    13       9.914  26.620 -11.912  1.00  0.00           C  
ATOM    157  HD2 PRO    13      10.467  27.428 -11.434  1.00  0.00           H  
ATOM    158  HD3 PRO    13       8.884  26.973 -11.953  1.00  0.00           H  
ATOM    159  CG  PRO    13      10.389  26.335 -13.358  1.00  0.00           C  
ATOM    160  HG2 PRO    13      10.571  27.247 -13.927  1.00  0.00           H  
ATOM    161  HG3 PRO    13       9.577  25.837 -13.888  1.00  0.00           H  
ATOM    162  CB  PRO    13      11.604  25.475 -13.095  1.00  0.00           C  
ATOM    163  HB2 PRO    13      12.489  26.089 -12.926  1.00  0.00           H  
ATOM    164  HB3 PRO    13      11.736  24.739 -13.888  1.00  0.00           H  
ATOM    165  CA  PRO    13      11.255  24.703 -11.814  1.00  0.00           C  
ATOM    166  HA  PRO    13      10.782  23.759 -12.082  1.00  0.00           H  
ATOM    167  C   PRO    13      12.501  24.497 -10.932  1.00  0.00           C  
ATOM    168  O   PRO    13      13.623  24.352 -11.471  1.00  0.00           O  
ATOM    169  N   MET    14      12.393  24.472  -9.613  1.00  0.00           N  
ATOM    170  H   MET    14      11.428  24.473  -9.313  1.00  0.00           H  
ATOM    171  CA  MET    14      13.373  23.904  -8.634  1.00  0.00           C  
ATOM    172  HA  MET    14      14.182  24.635  -8.648  1.00  0.00           H  
ATOM    173  CB  MET    14      12.723  24.075  -7.270  1.00  0.00           C  
ATOM    174  HB2 MET    14      12.346  25.096  -7.204  1.00  0.00           H  
ATOM    175  HB3 MET    14      11.894  23.376  -7.161  1.00  0.00           H  
ATOM    176  CG  MET    14      13.768  24.024  -6.224  1.00  0.00           C  
ATOM    177  HG2 MET    14      14.396  24.911  -6.311  1.00  0.00           H  
ATOM    178  HG3 MET    14      14.426  23.160  -6.315  1.00  0.00           H  
ATOM    179  SD  MET    14      13.317  24.106  -4.435  1.00  0.00           S  
ATOM    180  CE  MET    14      12.545  25.734  -4.439  1.00  0.00           C  
ATOM    181  HE1 MET    14      11.650  25.866  -5.047  1.00  0.00           H  
ATOM    182  HE2 MET    14      12.300  26.022  -3.417  1.00  0.00           H  
ATOM    183  HE3 MET    14      13.237  26.414  -4.936  1.00  0.00           H  
ATOM    184  C   MET    14      13.712  22.408  -8.818  1.00  0.00           C  
ATOM    185  O   MET    14      12.900  21.487  -8.939  1.00  0.00           O  
ATOM    186  N   MET    15      14.990  22.119  -8.877  1.00  0.00           N  
ATOM    187  H   MET    15      15.590  22.924  -8.771  1.00  0.00           H  
ATOM    188  CA  MET    15      15.643  20.780  -9.066  1.00  0.00           C  
ATOM    189  HA  MET    15      16.688  20.945  -8.803  1.00  0.00           H  
ATOM    190  CB  MET    15      15.234  19.757  -7.893  1.00  0.00           C  
ATOM    191  HB2 MET    15      14.207  19.469  -8.118  1.00  0.00           H  
ATOM    192  HB3 MET    15      15.873  18.890  -8.065  1.00  0.00           H  
ATOM    193  CG  MET    15      15.338  20.237  -6.503  1.00  0.00           C  
ATOM    194  HG2 MET    15      16.390  20.130  -6.241  1.00  0.00           H  
ATOM    195  HG3 MET    15      15.151  21.307  -6.415  1.00  0.00           H  
ATOM    196  SD  MET    15      14.241  19.481  -5.228  1.00  0.00           S  
ATOM    197  CE  MET    15      12.767  20.438  -5.677  1.00  0.00           C  
ATOM    198  HE1 MET    15      12.282  19.963  -6.529  1.00  0.00           H  
ATOM    199  HE2 MET    15      12.056  20.357  -4.854  1.00  0.00           H  
ATOM    200  HE3 MET    15      12.988  21.500  -5.785  1.00  0.00           H  
ATOM    201  C   MET    15      15.481  20.135 -10.461  1.00  0.00           C  
ATOM    202  O   MET    15      15.804  18.999 -10.638  1.00  0.00           O  
ATOM    203  N   HIE    16      14.760  20.802 -11.381  1.00  0.00           N  
ATOM    204  H   HIE    16      14.405  21.720 -11.155  1.00  0.00           H  
ATOM    205  CA  HIE    16      14.316  20.271 -12.764  1.00  0.00           C  
ATOM    206  HA  HIE    16      13.650  19.453 -12.492  1.00  0.00           H  
ATOM    207  CB  HIE    16      13.291  21.263 -13.384  1.00  0.00           C  
ATOM    208  HB2 HIE    16      12.467  21.628 -12.771  1.00  0.00           H  
ATOM    209  HB3 HIE    16      13.920  22.112 -13.653  1.00  0.00           H  
ATOM    210  CG  HIE    16      12.650  20.662 -14.562  1.00  0.00           C  
ATOM    211  ND1 HIE    16      11.862  19.516 -14.517  1.00  0.00           N  
ATOM    212  CE1 HIE    16      11.381  19.297 -15.725  1.00  0.00           C  
ATOM    213  HE1 HIE    16      10.754  18.486 -16.063  1.00  0.00           H  
ATOM    214  NE2 HIE    16      11.963  20.179 -16.544  1.00  0.00           N  
ATOM    215  HE2 HIE    16      11.694  20.247 -17.515  1.00  0.00           H  
ATOM    216  CD2 HIE    16      12.773  21.081 -15.853  1.00  0.00           C  
ATOM    217  HD2 HIE    16      13.290  21.989 -16.128  1.00  0.00           H  
ATOM    218  C   HIE    16      15.327  19.555 -13.750  1.00  0.00           C  
ATOM    219  O   HIE    16      15.251  19.741 -15.005  1.00  0.00           O  
ATOM    220  N   HIE    17      16.385  18.928 -13.292  1.00  0.00           N  
ATOM    221  H   HIE    17      16.494  18.862 -12.290  1.00  0.00           H  
ATOM    222  CA  HIE    17      17.410  18.361 -14.195  1.00  0.00           C  
ATOM    223  HA  HIE    17      17.669  19.178 -14.869  1.00  0.00           H  
ATOM    224  CB  HIE    17      18.668  18.016 -13.339  1.00  0.00           C  
ATOM    225  HB2 HIE    17      18.550  17.104 -12.753  1.00  0.00           H  
ATOM    226  HB3 HIE    17      19.490  17.673 -13.966  1.00  0.00           H  
ATOM    227  CG  HIE    17      19.216  19.060 -12.430  1.00  0.00           C  
ATOM    228  ND1 HIE    17      19.796  18.853 -11.185  1.00  0.00           N  
ATOM    229  CE1 HIE    17      20.092  20.116 -10.755  1.00  0.00           C  
ATOM    230  HE1 HIE    17      20.205  20.315  -9.700  1.00  0.00           H  
ATOM    231  NE2 HIE    17      19.678  21.055 -11.650  1.00  0.00           N  
ATOM    232  HE2 HIE    17      19.624  22.037 -11.421  1.00  0.00           H  
ATOM    233  CD2 HIE    17      19.216  20.390 -12.781  1.00  0.00           C  
ATOM    234  HD2 HIE    17      18.927  20.831 -13.723  1.00  0.00           H  
ATOM    235  C   HIE    17      16.982  17.163 -14.979  1.00  0.00           C  
ATOM    236  O   HIE    17      16.114  16.356 -14.536  1.00  0.00           O  
ATOM    237  N   LYS    18      17.481  16.973 -16.221  1.00  0.00           N  
ATOM    238  H   LYS    18      18.180  17.605 -16.585  1.00  0.00           H  
ATOM    239  CA  LYS    18      17.068  15.853 -17.110  1.00  0.00           C  
ATOM    240  HA  LYS    18      16.070  16.100 -17.473  1.00  0.00           H  
ATOM    241  CB  LYS    18      18.133  15.890 -18.336  1.00  0.00           C  
ATOM    242  HB2 LYS    18      18.287  16.905 -18.703  1.00  0.00           H  
ATOM    243  HB3 LYS    18      19.068  15.547 -17.892  1.00  0.00           H  
ATOM    244  CG  LYS    18      17.856  15.082 -19.356  1.00  0.00           C  
ATOM    245  HG2 LYS    18      17.783  14.063 -18.975  1.00  0.00           H  
ATOM    246  HG3 LYS    18      16.912  15.381 -19.812  1.00  0.00           H  
ATOM    247  CD  LYS    18      18.827  15.013 -20.387  1.00  0.00           C  
ATOM    248  HD2 LYS    18      19.052  16.006 -20.776  1.00  0.00           H  
ATOM    249  HD3 LYS    18      19.763  14.712 -19.918  1.00  0.00           H  
ATOM    250  CE  LYS    18      18.504  14.203 -21.434  1.00  0.00           C  
ATOM    251  HE2 LYS    18      18.198  13.232 -21.044  1.00  0.00           H  
ATOM    252  HE3 LYS    18      17.596  14.634 -21.856  1.00  0.00           H  
ATOM    253  NZ  LYS    18      19.578  14.121 -22.407  1.00  0.00           N  
ATOM    254  HZ1 LYS    18      19.353  13.507 -23.177  1.00  0.00           H  
ATOM    255  HZ2 LYS    18      20.062  14.965 -22.680  1.00  0.00           H  
ATOM    256  HZ3 LYS    18      20.309  13.590 -21.956  1.00  0.00           H  
ATOM    257  C   LYS    18      17.041  14.430 -16.486  1.00  0.00           C  
ATOM    258  O   LYS    18      16.042  13.769 -16.893  1.00  0.00           O  
ATOM    259  N   GLY    19      17.901  13.995 -15.568  1.00  0.00           N  
ATOM    260  H   GLY    19      18.704  14.514 -15.243  1.00  0.00           H  
ATOM    261  CA  GLY    19      17.660  12.687 -14.893  1.00  0.00           C  
ATOM    262  HA2 GLY    19      17.291  12.009 -15.662  1.00  0.00           H  
ATOM    263  HA3 GLY    19      18.581  12.374 -14.402  1.00  0.00           H  
ATOM    264  C   GLY    19      16.651  12.799 -13.763  1.00  0.00           C  
ATOM    265  O   GLY    19      15.518  12.406 -13.951  1.00  0.00           O  
ATOM    266  N   LYS    20      16.965  13.456 -12.643  1.00  0.00           N  
ATOM    267  H   LYS    20      17.842  13.958 -12.659  1.00  0.00           H  
ATOM    268  CA  LYS    20      16.198  13.331 -11.372  1.00  0.00           C  
ATOM    269  HA  LYS    20      15.984  12.264 -11.318  1.00  0.00           H  
ATOM    270  CB  LYS    20      17.008  13.851 -10.173  1.00  0.00           C  
ATOM    271  HB2 LYS    20      17.996  13.403 -10.272  1.00  0.00           H  
ATOM    272  HB3 LYS    20      16.952  14.938 -10.236  1.00  0.00           H  
ATOM    273  CG  LYS    20      16.547  13.561  -8.908  1.00  0.00           C  
ATOM    274  HG2 LYS    20      15.747  14.271  -8.700  1.00  0.00           H  
ATOM    275  HG3 LYS    20      16.137  12.558  -9.028  1.00  0.00           H  
ATOM    276  CD  LYS    20      17.520  13.632  -7.916  1.00  0.00           C  
ATOM    277  HD2 LYS    20      18.161  12.851  -8.324  1.00  0.00           H  
ATOM    278  HD3 LYS    20      18.034  14.591  -7.842  1.00  0.00           H  
ATOM    279  CE  LYS    20      17.051  13.299  -6.744  1.00  0.00           C  
ATOM    280  HE2 LYS    20      16.587  14.212  -6.370  1.00  0.00           H  
ATOM    281  HE3 LYS    20      16.288  12.523  -6.803  1.00  0.00           H  
ATOM    282  NZ  LYS    20      18.060  12.815  -5.759  1.00  0.00           N  
ATOM    283  HZ1 LYS    20      17.771  12.711  -4.797  1.00  0.00           H  
ATOM    284  HZ2 LYS    20      18.502  11.962  -6.069  1.00  0.00           H  
ATOM    285  HZ3 LYS    20      18.911  13.359  -5.793  1.00  0.00           H  
ATOM    286  C   LYS    20      14.711  13.767 -11.549  1.00  0.00           C  
ATOM    287  O   LYS    20      13.923  13.251 -10.698  1.00  0.00           O  
ATOM    288  N   PHE    21      14.390  14.628 -12.489  1.00  0.00           N  
ATOM    289  H   PHE    21      15.139  15.059 -13.013  1.00  0.00           H  
ATOM    290  CA  PHE    21      13.037  15.140 -12.587  1.00  0.00           C  
ATOM    291  HA  PHE    21      12.321  14.519 -12.049  1.00  0.00           H  
ATOM    292  CB  PHE    21      13.039  16.581 -12.041  1.00  0.00           C  
ATOM    293  HB2 PHE    21      14.035  16.968 -12.255  1.00  0.00           H  
ATOM    294  HB3 PHE    21      12.325  17.087 -12.691  1.00  0.00           H  
ATOM    295  CG  PHE    21      12.554  16.800 -10.630  1.00  0.00           C  
ATOM    296  CD1 PHE    21      13.377  16.599  -9.475  1.00  0.00           C  
ATOM    297  HD1 PHE    21      14.450  16.531  -9.572  1.00  0.00           H  
ATOM    298  CE1 PHE    21      12.808  16.684  -8.152  1.00  0.00           C  
ATOM    299  HE1 PHE    21      13.395  16.598  -7.249  1.00  0.00           H  
ATOM    300  CZ  PHE    21      11.495  17.030  -7.970  1.00  0.00           C  
ATOM    301  HZ  PHE    21      11.102  17.190  -6.977  1.00  0.00           H  
ATOM    302  CE2 PHE    21      10.647  17.180  -9.101  1.00  0.00           C  
ATOM    303  HE2 PHE    21       9.603  17.429  -8.980  1.00  0.00           H  
ATOM    304  CD2 PHE    21      11.221  17.051 -10.366  1.00  0.00           C  
ATOM    305  HD2 PHE    21      10.570  17.285 -11.196  1.00  0.00           H  
ATOM    306  C   PHE    21      12.450  15.140 -14.069  1.00  0.00           C  
ATOM    307  O   PHE    21      11.213  15.152 -14.177  1.00  0.00           O  
ATOM    308  N   GLY    22      13.262  15.056 -15.120  1.00  0.00           N  
ATOM    309  H   GLY    22      14.258  14.966 -14.981  1.00  0.00           H  
ATOM    310  CA  GLY    22      12.841  14.757 -16.514  1.00  0.00           C  
ATOM    311  HA2 GLY    22      12.113  15.513 -16.808  1.00  0.00           H  
ATOM    312  HA3 GLY    22      13.677  14.766 -17.212  1.00  0.00           H  
ATOM    313  C   GLY    22      12.172  13.383 -16.668  1.00  0.00           C  
ATOM    314  O   GLY    22      12.188  12.543 -15.764  1.00  0.00           O  
ATOM    315  N   PRO    23      11.547  13.158 -17.784  1.00  0.00           N  
ATOM    316  CD  PRO    23      11.585  14.011 -18.941  1.00  0.00           C  
ATOM    317  HD2 PRO    23      12.471  13.831 -19.550  1.00  0.00           H  
ATOM    318  HD3 PRO    23      11.573  15.083 -18.745  1.00  0.00           H  
ATOM    319  CG  PRO    23      10.247  13.611 -19.692  1.00  0.00           C  
ATOM    320  HG2 PRO    23      10.390  13.742 -20.765  1.00  0.00           H  
ATOM    321  HG3 PRO    23       9.383  14.174 -19.340  1.00  0.00           H  
ATOM    322  CB  PRO    23      10.111  12.156 -19.355  1.00  0.00           C  
ATOM    323  HB2 PRO    23      10.698  11.503 -20.001  1.00  0.00           H  
ATOM    324  HB3 PRO    23       9.066  11.864 -19.457  1.00  0.00           H  
ATOM    325  CA  PRO    23      10.653  11.978 -17.964  1.00  0.00           C  
ATOM    326  HA  PRO    23       9.900  12.043 -17.179  1.00  0.00           H  
ATOM    327  C   PRO    23      11.302  10.630 -17.922  1.00  0.00           C  
ATOM    328  O   PRO    23      12.434  10.520 -18.293  1.00  0.00           O  
ATOM    329  N   HIE    24      10.676   9.518 -17.668  1.00  0.00           N  
ATOM    330  H   HIE    24      11.192   8.724 -18.018  1.00  0.00           H  
ATOM    331  CA  HIE    24       9.293   9.261 -17.180  1.00  0.00           C  
ATOM    332  HA  HIE    24       8.995  10.214 -16.743  1.00  0.00           H  
ATOM    333  CB  HIE    24       8.218   9.111 -18.375  1.00  0.00           C  
ATOM    334  HB2 HIE    24       8.576   9.773 -19.163  1.00  0.00           H  
ATOM    335  HB3 HIE    24       8.210   8.107 -18.799  1.00  0.00           H  
ATOM    336  CG  HIE    24       6.807   9.472 -17.965  1.00  0.00           C  
ATOM    337  ND1 HIE    24       6.064   8.953 -16.902  1.00  0.00           N  
ATOM    338  CE1 HIE    24       4.778   9.351 -17.108  1.00  0.00           C  
ATOM    339  HE1 HIE    24       3.964   9.092 -16.447  1.00  0.00           H  
ATOM    340  NE2 HIE    24       4.701  10.266 -18.142  1.00  0.00           N  
ATOM    341  HE2 HIE    24       3.891  10.832 -18.350  1.00  0.00           H  
ATOM    342  CD2 HIE    24       5.949  10.237 -18.743  1.00  0.00           C  
ATOM    343  HD2 HIE    24       6.208  10.759 -19.652  1.00  0.00           H  
ATOM    344  C   HIE    24       9.295   8.213 -16.102  1.00  0.00           C  
ATOM    345  O   HIE    24      10.113   7.267 -16.047  1.00  0.00           O  
ATOM    346  N   GLN    25       8.320   8.212 -15.179  1.00  0.00           N  
ATOM    347  H   GLN    25       7.729   9.030 -15.154  1.00  0.00           H  
ATOM    348  CA  GLN    25       8.257   7.341 -13.994  1.00  0.00           C  
ATOM    349  HA  GLN    25       9.178   6.795 -13.789  1.00  0.00           H  
ATOM    350  CB  GLN    25       8.060   8.203 -12.731  1.00  0.00           C  
ATOM    351  HB2 GLN    25       8.118   7.495 -11.904  1.00  0.00           H  
ATOM    352  HB3 GLN    25       8.971   8.783 -12.586  1.00  0.00           H  
ATOM    353  CG  GLN    25       6.872   9.168 -12.817  1.00  0.00           C  
ATOM    354  HG2 GLN    25       7.157  10.036 -12.222  1.00  0.00           H  
ATOM    355  HG3 GLN    25       6.581   9.523 -13.806  1.00  0.00           H  
ATOM    356  CD  GLN    25       5.618   8.585 -12.210  1.00  0.00           C  
ATOM    357  OE1 GLN    25       5.619   7.477 -11.677  1.00  0.00           O  
ATOM    358  NE2 GLN    25       4.583   9.413 -12.148  1.00  0.00           N  
ATOM    359 HE21 GLN    25       3.678   9.170 -11.773  1.00  0.00           H  
ATOM    360 HE22 GLN    25       4.647  10.279 -12.664  1.00  0.00           H  
ATOM    361  C   GLN    25       7.178   6.193 -14.116  1.00  0.00           C  
ATOM    362  O   GLN    25       7.299   5.237 -13.315  1.00  0.00           O  
ATOM    363  N   CML    26       6.290   6.230 -15.085  1.00  0.00           N  
ATOM    364  H   CML    26       6.311   7.037 -15.692  1.00  0.00           H  
ATOM    365  CA  CML    26       5.285   5.187 -15.358  1.00  0.00           C  
ATOM    366  HA  CML    26       5.358   4.332 -14.685  1.00  0.00           H  
ATOM    367  CB  CML    26       3.906   5.870 -15.263  1.00  0.00           C  
ATOM    368  HB2 CML    26       3.845   6.862 -15.710  1.00  0.00           H  
ATOM    369  HB3 CML    26       3.648   6.023 -14.215  1.00  0.00           H  
ATOM    370  SG  CML    26       2.519   4.813 -15.907  1.00  0.00           S  
ATOM    371  S1L CML    26       2.493   3.018 -14.897  1.00  0.00           S  
ATOM    372  C1L CML    26       1.679   3.349 -13.225  1.00  0.00           C  
ATOM    373  H1L CML    26       2.516   3.873 -12.715  1.00  0.00           H  
ATOM    374  H1M CML    26       1.648   2.296 -12.872  1.00  0.00           H  
ATOM    375  C1R CML    26       0.300   4.047 -13.198  1.00  0.00           C  
ATOM    376  C2R CML    26      -0.695   3.875 -14.026  1.00  0.00           C  
ATOM    377  H2R CML    26      -0.584   3.353 -14.988  1.00  0.00           H  
ATOM    378  C1  CML    26      -0.178   4.954 -12.024  1.00  0.00           C  
ATOM    379  C2  CML    26      -1.897   4.779 -13.829  1.00  0.00           C  
ATOM    380  N1  CML    26      -1.583   5.337 -12.453  1.00  0.00           N  
ATOM    381  O1  CML    26      -2.395   6.126 -11.778  1.00  0.00           O  
ATOM    382  C1A CML    26       0.615   6.264 -11.910  1.00  0.00           C  
ATOM    383  H1A CML    26       0.699   6.845 -12.853  1.00  0.00           H  
ATOM    384  H1B CML    26       1.656   5.999 -11.628  1.00  0.00           H  
ATOM    385  H1C CML    26       0.144   6.929 -11.155  1.00  0.00           H  
ATOM    386  C2A CML    26      -2.088   5.894 -14.875  1.00  0.00           C  
ATOM    387  H2A CML    26      -2.579   6.789 -14.436  1.00  0.00           H  
ATOM    388  H2B CML    26      -2.660   5.716 -15.811  1.00  0.00           H  
ATOM    389  H2C CML    26      -1.054   6.133 -15.206  1.00  0.00           H  
ATOM    390  C1D CML    26      -0.305   4.120 -10.751  1.00  0.00           C  
ATOM    391  H1D CML    26      -0.323   4.803  -9.876  1.00  0.00           H  
ATOM    392  H1E CML    26       0.600   3.488 -10.624  1.00  0.00           H  
ATOM    393  H1F CML    26      -1.181   3.443 -10.654  1.00  0.00           H  
ATOM    394  C2D CML    26      -3.140   3.827 -13.457  1.00  0.00           C  
ATOM    395  H2D CML    26      -3.516   3.208 -14.299  1.00  0.00           H  
ATOM    396  H2E CML    26      -4.010   4.393 -13.061  1.00  0.00           H  
ATOM    397  H2F CML    26      -3.039   3.157 -12.577  1.00  0.00           H  
ATOM    398  C   CML    26       5.540   4.694 -16.760  1.00  0.00           C  
ATOM    399  O   CML    26       6.013   5.468 -17.577  1.00  0.00           O  
ATOM    400  N   ASP    27       5.270   3.412 -16.993  1.00  0.00           N  
ATOM    401  H   ASP    27       4.814   2.868 -16.275  1.00  0.00           H  
ATOM    402  CA  ASP    27       5.594   2.741 -18.312  1.00  0.00           C  
ATOM    403  HA  ASP    27       6.359   3.265 -18.885  1.00  0.00           H  
ATOM    404  CB  ASP    27       5.948   1.303 -18.151  1.00  0.00           C  
ATOM    405  HB2 ASP    27       5.127   0.741 -17.706  1.00  0.00           H  
ATOM    406  HB3 ASP    27       6.141   0.935 -19.158  1.00  0.00           H  
ATOM    407  CG  ASP    27       7.241   1.083 -17.376  1.00  0.00           C  
ATOM    408  OD1 ASP    27       7.631  -0.157 -17.345  1.00  0.00           O  
ATOM    409  OD2 ASP    27       7.875   2.009 -16.873  1.00  0.00           O  
ATOM    410  C   ASP    27       4.426   2.817 -19.304  1.00  0.00           C  
ATOM    411  O   ASP    27       3.259   2.744 -18.886  1.00  0.00           O  
ATOM    412  N   MET    28       4.597   3.022 -20.630  1.00  0.00           N  
ATOM    413  H   MET    28       5.539   3.098 -20.986  1.00  0.00           H  
ATOM    414  CA  MET    28       3.645   2.916 -21.757  1.00  0.00           C  
ATOM    415  HA  MET    28       4.149   3.028 -22.718  1.00  0.00           H  
ATOM    416  CB  MET    28       3.302   1.490 -21.944  1.00  0.00           C  
ATOM    417  HB2 MET    28       2.672   1.353 -21.065  1.00  0.00           H  
ATOM    418  HB3 MET    28       2.627   1.475 -22.800  1.00  0.00           H  
ATOM    419  CG  MET    28       4.441   0.505 -22.184  1.00  0.00           C  
ATOM    420  HG2 MET    28       5.027   0.775 -23.063  1.00  0.00           H  
ATOM    421  HG3 MET    28       5.098   0.348 -21.329  1.00  0.00           H  
ATOM    422  SD  MET    28       3.654  -1.075 -22.641  1.00  0.00           S  
ATOM    423  CE  MET    28       3.402  -1.697 -20.977  1.00  0.00           C  
ATOM    424  HE1 MET    28       2.707  -1.064 -20.426  1.00  0.00           H  
ATOM    425  HE2 MET    28       3.090  -2.742 -20.983  1.00  0.00           H  
ATOM    426  HE3 MET    28       4.348  -1.678 -20.436  1.00  0.00           H  
ATOM    427  C   MET    28       2.525   3.862 -21.811  1.00  0.00           C  
ATOM    428  O   MET    28       2.040   4.063 -22.930  1.00  0.00           O  
ATOM    429  N   MET    29       2.025   4.359 -20.651  1.00  0.00           N  
ATOM    430  H   MET    29       2.580   4.107 -19.845  1.00  0.00           H  
ATOM    431  CA  MET    29       0.811   5.188 -20.473  1.00  0.00           C  
ATOM    432  HA  MET    29       0.553   5.417 -21.507  1.00  0.00           H  
ATOM    433  CB  MET    29      -0.404   4.384 -19.876  1.00  0.00           C  
ATOM    434  HB2 MET    29      -1.365   4.666 -20.307  1.00  0.00           H  
ATOM    435  HB3 MET    29      -0.170   3.345 -20.110  1.00  0.00           H  
ATOM    436  CG  MET    29      -0.480   4.427 -18.266  1.00  0.00           C  
ATOM    437  HG2 MET    29       0.523   4.481 -17.844  1.00  0.00           H  
ATOM    438  HG3 MET    29      -1.027   5.301 -17.912  1.00  0.00           H  
ATOM    439  SD  MET    29      -1.413   3.030 -17.489  1.00  0.00           S  
ATOM    440  CE  MET    29      -3.012   2.877 -18.411  1.00  0.00           C  
ATOM    441  HE1 MET    29      -2.759   2.645 -19.445  1.00  0.00           H  
ATOM    442  HE2 MET    29      -3.683   2.089 -18.068  1.00  0.00           H  
ATOM    443  HE3 MET    29      -3.530   3.836 -18.400  1.00  0.00           H  
ATOM    444  C   MET    29       1.065   6.478 -19.692  1.00  0.00           C  
ATOM    445  O   MET    29       2.088   6.621 -18.966  1.00  0.00           O  
ATOM    446  N   PHE    30       0.222   7.494 -19.825  1.00  0.00           N  
ATOM    447  H   PHE    30      -0.662   7.472 -20.312  1.00  0.00           H  
ATOM    448  CA  PHE    30       0.324   8.755 -19.016  1.00  0.00           C  
ATOM    449  HA  PHE    30       1.329   9.095 -18.766  1.00  0.00           H  
ATOM    450  CB  PHE    30      -0.282   9.952 -19.864  1.00  0.00           C  
ATOM    451  HB2 PHE    30      -0.262  10.735 -19.106  1.00  0.00           H  
ATOM    452  HB3 PHE    30       0.340  10.191 -20.727  1.00  0.00           H  
ATOM    453  CG  PHE    30      -1.705   9.750 -20.170  1.00  0.00           C  
ATOM    454  CD1 PHE    30      -2.764  10.415 -19.573  1.00  0.00           C  
ATOM    455  HD1 PHE    30      -2.574  11.038 -18.712  1.00  0.00           H  
ATOM    456  CE1 PHE    30      -3.979  10.425 -20.150  1.00  0.00           C  
ATOM    457  HE1 PHE    30      -4.766  11.003 -19.688  1.00  0.00           H  
ATOM    458  CZ  PHE    30      -4.370   9.345 -21.034  1.00  0.00           C  
ATOM    459  HZ  PHE    30      -5.388   9.085 -21.287  1.00  0.00           H  
ATOM    460  CE2 PHE    30      -3.328   8.635 -21.629  1.00  0.00           C  
ATOM    461  HE2 PHE    30      -3.524   7.943 -22.434  1.00  0.00           H  
ATOM    462  CD2 PHE    30      -2.003   8.895 -21.267  1.00  0.00           C  
ATOM    463  HD2 PHE    30      -1.175   8.379 -21.730  1.00  0.00           H  
ATOM    464  C   PHE    30      -0.258   8.531 -17.591  1.00  0.00           C  
ATOM    465  O   PHE    30      -1.354   7.999 -17.386  1.00  0.00           O  
ATOM    466  N   LYS    31       0.471   9.077 -16.584  1.00  0.00           N  
ATOM    467  H   LYS    31       1.356   9.520 -16.786  1.00  0.00           H  
ATOM    468  CA  LYS    31       0.001   9.020 -15.212  1.00  0.00           C  
ATOM    469  HA  LYS    31      -0.130   7.962 -14.987  1.00  0.00           H  
ATOM    470  CB  LYS    31       1.060   9.523 -14.212  1.00  0.00           C  
ATOM    471  HB2 LYS    31       0.776   9.176 -13.218  1.00  0.00           H  
ATOM    472  HB3 LYS    31       1.969   8.980 -14.467  1.00  0.00           H  
ATOM    473  CG  LYS    31       1.314  10.901 -14.289  1.00  0.00           C  
ATOM    474  HG2 LYS    31       2.325  11.053 -14.666  1.00  0.00           H  
ATOM    475  HG3 LYS    31       0.520  11.360 -14.879  1.00  0.00           H  
ATOM    476  CD  LYS    31       1.352  11.519 -13.108  1.00  0.00           C  
ATOM    477  HD2 LYS    31       0.452  11.425 -12.500  1.00  0.00           H  
ATOM    478  HD3 LYS    31       2.125  11.096 -12.467  1.00  0.00           H  
ATOM    479  CE  LYS    31       1.605  12.849 -13.262  1.00  0.00           C  
ATOM    480  HE2 LYS    31       2.575  12.947 -13.748  1.00  0.00           H  
ATOM    481  HE3 LYS    31       0.754  13.153 -13.873  1.00  0.00           H  
ATOM    482  NZ  LYS    31       1.592  13.589 -12.012  1.00  0.00           N  
ATOM    483  HZ1 LYS    31       0.894  13.235 -11.374  1.00  0.00           H  
ATOM    484  HZ2 LYS    31       2.446  13.497 -11.480  1.00  0.00           H  
ATOM    485  HZ3 LYS    31       1.510  14.528 -12.373  1.00  0.00           H  
ATOM    486  C   LYS    31      -1.434   9.772 -14.990  1.00  0.00           C  
ATOM    487  O   LYS    31      -2.149   9.503 -14.018  1.00  0.00           O  
ATOM    488  N   ASP    32      -1.729  10.740 -15.814  1.00  0.00           N  
ATOM    489  H   ASP    32      -1.282  10.746 -16.719  1.00  0.00           H  
ATOM    490  CA  ASP    32      -2.679  11.785 -15.478  1.00  0.00           C  
ATOM    491  HA  ASP    32      -2.800  11.828 -14.395  1.00  0.00           H  
ATOM    492  CB  ASP    32      -2.197  13.197 -15.859  1.00  0.00           C  
ATOM    493  HB2 ASP    32      -3.060  13.862 -15.896  1.00  0.00           H  
ATOM    494  HB3 ASP    32      -1.556  13.609 -15.080  1.00  0.00           H  
ATOM    495  CG  ASP    32      -1.393  13.390 -17.170  1.00  0.00           C  
ATOM    496  OD1 ASP    32      -0.814  12.415 -17.668  1.00  0.00           O  
ATOM    497  OD2 ASP    32      -1.123  14.554 -17.498  1.00  0.00           O  
ATOM    498  C   ASP    32      -4.055  11.384 -16.206  1.00  0.00           C  
ATOM    499  O   ASP    32      -4.632  12.086 -16.968  1.00  0.00           O  
ATOM    500  N   LEU    33      -4.437  10.082 -15.946  1.00  0.00           N  
ATOM    501  H   LEU    33      -3.852   9.474 -15.390  1.00  0.00           H  
ATOM    502  CA  LEU    33      -5.717   9.647 -16.505  1.00  0.00           C  
ATOM    503  HA  LEU    33      -5.816  10.033 -17.519  1.00  0.00           H  
ATOM    504  CB  LEU    33      -5.637   8.077 -16.521  1.00  0.00           C  
ATOM    505  HB2 LEU    33      -4.734   7.699 -17.000  1.00  0.00           H  
ATOM    506  HB3 LEU    33      -5.516   7.880 -15.455  1.00  0.00           H  
ATOM    507  CG  LEU    33      -6.884   7.347 -17.047  1.00  0.00           C  
ATOM    508  HG  LEU    33      -7.704   7.472 -16.340  1.00  0.00           H  
ATOM    509  CD1 LEU    33      -7.286   7.882 -18.404  1.00  0.00           C  
ATOM    510 HD11 LEU    33      -7.082   8.952 -18.445  1.00  0.00           H  
ATOM    511 HD12 LEU    33      -6.751   7.350 -19.191  1.00  0.00           H  
ATOM    512 HD13 LEU    33      -8.353   7.725 -18.565  1.00  0.00           H  
ATOM    513  CD2 LEU    33      -6.546   5.789 -17.210  1.00  0.00           C  
ATOM    514 HD21 LEU    33      -5.950   5.705 -18.119  1.00  0.00           H  
ATOM    515 HD22 LEU    33      -6.148   5.433 -16.259  1.00  0.00           H  
ATOM    516 HD23 LEU    33      -7.484   5.302 -17.476  1.00  0.00           H  
ATOM    517  C   LEU    33      -6.908  10.245 -15.728  1.00  0.00           C  
ATOM    518  O   LEU    33      -8.076  10.139 -16.087  1.00  0.00           O  
ATOM    519  N   ASN    34      -6.587  10.821 -14.507  1.00  0.00           N  
ATOM    520  H   ASN    34      -5.676  10.648 -14.107  1.00  0.00           H  
ATOM    521  CA  ASN    34      -7.541  11.357 -13.557  1.00  0.00           C  
ATOM    522  HA  ASN    34      -6.977  11.634 -12.666  1.00  0.00           H  
ATOM    523  CB  ASN    34      -8.292  12.624 -14.106  1.00  0.00           C  
ATOM    524  HB2 ASN    34      -8.853  12.305 -14.984  1.00  0.00           H  
ATOM    525  HB3 ASN    34      -8.961  12.920 -13.298  1.00  0.00           H  
ATOM    526  CG  ASN    34      -7.366  13.747 -14.480  1.00  0.00           C  
ATOM    527  OD1 ASN    34      -6.365  14.043 -13.819  1.00  0.00           O  
ATOM    528  ND2 ASN    34      -7.669  14.415 -15.537  1.00  0.00           N  
ATOM    529 HD21 ASN    34      -7.152  15.258 -15.742  1.00  0.00           H  
ATOM    530 HD22 ASN    34      -8.476  14.186 -16.100  1.00  0.00           H  
ATOM    531  C   ASN    34      -8.600  10.296 -13.111  1.00  0.00           C  
ATOM    532  O   ASN    34      -9.762  10.533 -13.223  1.00  0.00           O  
ATOM    533  N   LEU    35      -8.206   9.163 -12.573  1.00  0.00           N  
ATOM    534  H   LEU    35      -7.217   9.081 -12.387  1.00  0.00           H  
ATOM    535  CA  LEU    35      -9.073   8.065 -12.009  1.00  0.00           C  
ATOM    536  HA  LEU    35      -9.904   7.747 -12.637  1.00  0.00           H  
ATOM    537  CB  LEU    35      -8.131   6.878 -11.876  1.00  0.00           C  
ATOM    538  HB2 LEU    35      -7.206   7.162 -11.375  1.00  0.00           H  
ATOM    539  HB3 LEU    35      -8.595   6.102 -11.267  1.00  0.00           H  
ATOM    540  CG  LEU    35      -7.647   6.229 -13.219  1.00  0.00           C  
ATOM    541  HG  LEU    35      -7.152   6.978 -13.839  1.00  0.00           H  
ATOM    542  CD1 LEU    35      -6.607   5.169 -12.900  1.00  0.00           C  
ATOM    543 HD11 LEU    35      -5.769   5.488 -12.281  1.00  0.00           H  
ATOM    544 HD12 LEU    35      -7.039   4.265 -12.470  1.00  0.00           H  
ATOM    545 HD13 LEU    35      -6.103   4.922 -13.834  1.00  0.00           H  
ATOM    546  CD2 LEU    35      -8.861   5.705 -13.946  1.00  0.00           C  
ATOM    547 HD21 LEU    35      -8.502   5.100 -14.778  1.00  0.00           H  
ATOM    548 HD22 LEU    35      -9.504   5.124 -13.285  1.00  0.00           H  
ATOM    549 HD23 LEU    35      -9.483   6.456 -14.432  1.00  0.00           H  
ATOM    550  C   LEU    35      -9.673   8.610 -10.658  1.00  0.00           C  
ATOM    551  O   LEU    35      -9.041   9.508 -10.084  1.00  0.00           O  
ATOM    552  N   THR    36     -10.738   8.002 -10.082  1.00  0.00           N  
ATOM    553  H   THR    36     -11.231   7.323 -10.644  1.00  0.00           H  
ATOM    554  CA  THR    36     -10.952   8.192  -8.630  1.00  0.00           C  
ATOM    555  HA  THR    36     -10.693   9.220  -8.377  1.00  0.00           H  
ATOM    556  CB  THR    36     -12.432   7.958  -8.282  1.00  0.00           C  
ATOM    557  HB  THR    36     -12.655   8.411  -7.317  1.00  0.00           H  
ATOM    558  CG2 THR    36     -13.494   8.536  -9.180  1.00  0.00           C  
ATOM    559 HG21 THR    36     -13.583   8.101 -10.176  1.00  0.00           H  
ATOM    560 HG22 THR    36     -14.449   8.202  -8.772  1.00  0.00           H  
ATOM    561 HG23 THR    36     -13.483   9.626  -9.195  1.00  0.00           H  
ATOM    562  OG1 THR    36     -12.673   6.594  -8.130  1.00  0.00           O  
ATOM    563  HG1 THR    36     -13.567   6.411  -7.832  1.00  0.00           H  
ATOM    564  C   THR    36     -10.026   7.216  -7.873  1.00  0.00           C  
ATOM    565  O   THR    36      -9.364   6.365  -8.498  1.00  0.00           O  
ATOM    566  N   ASP    37      -9.946   7.385  -6.532  1.00  0.00           N  
ATOM    567  H   ASP    37     -10.373   8.219  -6.154  1.00  0.00           H  
ATOM    568  CA  ASP    37      -8.935   6.682  -5.748  1.00  0.00           C  
ATOM    569  HA  ASP    37      -7.995   6.788  -6.291  1.00  0.00           H  
ATOM    570  CB  ASP    37      -8.789   7.224  -4.398  1.00  0.00           C  
ATOM    571  HB2 ASP    37      -9.723   7.259  -3.838  1.00  0.00           H  
ATOM    572  HB3 ASP    37      -8.184   6.610  -3.730  1.00  0.00           H  
ATOM    573  CG  ASP    37      -8.046   8.577  -4.352  1.00  0.00           C  
ATOM    574  OD1 ASP    37      -7.571   9.022  -5.408  1.00  0.00           O  
ATOM    575  OD2 ASP    37      -7.908   9.165  -3.324  1.00  0.00           O  
ATOM    576  C   ASP    37      -9.333   5.196  -5.723  1.00  0.00           C  
ATOM    577  O   ASP    37      -8.390   4.403  -6.071  1.00  0.00           O  
ATOM    578  N   ALA    38     -10.581   4.895  -5.576  1.00  0.00           N  
ATOM    579  H   ALA    38     -11.217   5.560  -5.160  1.00  0.00           H  
ATOM    580  CA  ALA    38     -11.020   3.565  -5.610  1.00  0.00           C  
ATOM    581  HA  ALA    38     -10.356   2.990  -4.965  1.00  0.00           H  
ATOM    582  CB  ALA    38     -12.402   3.340  -4.917  1.00  0.00           C  
ATOM    583  HB1 ALA    38     -12.848   2.377  -5.164  1.00  0.00           H  
ATOM    584  HB2 ALA    38     -12.427   3.501  -3.839  1.00  0.00           H  
ATOM    585  HB3 ALA    38     -13.091   4.115  -5.252  1.00  0.00           H  
ATOM    586  C   ALA    38     -10.944   2.845  -7.009  1.00  0.00           C  
ATOM    587  O   ALA    38     -10.863   1.579  -6.967  1.00  0.00           O  
ATOM    588  N   GLN    39     -10.905   3.530  -8.161  1.00  0.00           N  
ATOM    589  H   GLN    39     -11.187   4.499  -8.180  1.00  0.00           H  
ATOM    590  CA  GLN    39     -10.652   3.032  -9.490  1.00  0.00           C  
ATOM    591  HA  GLN    39     -11.173   2.092  -9.670  1.00  0.00           H  
ATOM    592  CB  GLN    39     -10.991   4.027 -10.545  1.00  0.00           C  
ATOM    593  HB2 GLN    39     -10.654   5.046 -10.354  1.00  0.00           H  
ATOM    594  HB3 GLN    39     -10.577   3.640 -11.476  1.00  0.00           H  
ATOM    595  CG  GLN    39     -12.488   3.979 -10.829  1.00  0.00           C  
ATOM    596  HG2 GLN    39     -12.901   3.021 -11.144  1.00  0.00           H  
ATOM    597  HG3 GLN    39     -12.946   4.333  -9.906  1.00  0.00           H  
ATOM    598  CD  GLN    39     -12.934   5.062 -11.806  1.00  0.00           C  
ATOM    599  OE1 GLN    39     -12.582   6.227 -11.747  1.00  0.00           O  
ATOM    600  NE2 GLN    39     -13.702   4.717 -12.872  1.00  0.00           N  
ATOM    601 HE21 GLN    39     -13.937   5.445 -13.532  1.00  0.00           H  
ATOM    602 HE22 GLN    39     -14.100   3.794 -12.970  1.00  0.00           H  
ATOM    603  C   GLN    39      -9.144   2.690  -9.613  1.00  0.00           C  
ATOM    604  O   GLN    39      -8.743   1.527  -9.793  1.00  0.00           O  
ATOM    605  N   LYS    40      -8.273   3.667  -9.341  1.00  0.00           N  
ATOM    606  H   LYS    40      -8.675   4.537  -9.024  1.00  0.00           H  
ATOM    607  CA  LYS    40      -6.789   3.554  -9.319  1.00  0.00           C  
ATOM    608  HA  LYS    40      -6.511   3.410 -10.363  1.00  0.00           H  
ATOM    609  CB  LYS    40      -6.062   4.770  -8.781  1.00  0.00           C  
ATOM    610  HB2 LYS    40      -6.615   5.702  -8.896  1.00  0.00           H  
ATOM    611  HB3 LYS    40      -5.998   4.709  -7.694  1.00  0.00           H  
ATOM    612  CG  LYS    40      -4.833   5.019  -9.339  1.00  0.00           C  
ATOM    613  HG2 LYS    40      -4.149   4.297  -8.893  1.00  0.00           H  
ATOM    614  HG3 LYS    40      -4.852   4.809 -10.409  1.00  0.00           H  
ATOM    615  CD  LYS    40      -4.236   6.212  -9.026  1.00  0.00           C  
ATOM    616  HD2 LYS    40      -4.321   6.457  -7.968  1.00  0.00           H  
ATOM    617  HD3 LYS    40      -3.187   6.137  -9.312  1.00  0.00           H  
ATOM    618  CE  LYS    40      -4.702   7.262  -9.682  1.00  0.00           C  
ATOM    619  HE2 LYS    40      -4.665   7.065 -10.753  1.00  0.00           H  
ATOM    620  HE3 LYS    40      -5.732   7.576  -9.513  1.00  0.00           H  
ATOM    621  NZ  LYS    40      -3.952   8.473  -9.339  1.00  0.00           N  
ATOM    622  HZ1 LYS    40      -4.195   8.830  -8.426  1.00  0.00           H  
ATOM    623  HZ2 LYS    40      -2.952   8.424  -9.471  1.00  0.00           H  
ATOM    624  HZ3 LYS    40      -4.009   9.264  -9.965  1.00  0.00           H  
ATOM    625  C   LYS    40      -6.255   2.333  -8.480  1.00  0.00           C  
ATOM    626  O   LYS    40      -5.323   1.556  -8.892  1.00  0.00           O  
ATOM    627  N   GLN    41      -6.851   2.143  -7.263  1.00  0.00           N  
ATOM    628  H   GLN    41      -7.398   2.918  -6.915  1.00  0.00           H  
ATOM    629  CA  GLN    41      -6.538   1.042  -6.339  1.00  0.00           C  
ATOM    630  HA  GLN    41      -5.450   1.033  -6.277  1.00  0.00           H  
ATOM    631  CB  GLN    41      -7.196   1.378  -4.984  1.00  0.00           C  
ATOM    632  HB2 GLN    41      -7.089   2.444  -4.784  1.00  0.00           H  
ATOM    633  HB3 GLN    41      -8.231   1.037  -4.959  1.00  0.00           H  
ATOM    634  CG  GLN    41      -6.386   0.615  -3.917  1.00  0.00           C  
ATOM    635  HG2 GLN    41      -6.980   0.707  -3.008  1.00  0.00           H  
ATOM    636  HG3 GLN    41      -6.333  -0.447  -4.156  1.00  0.00           H  
ATOM    637  CD  GLN    41      -5.059   1.179  -3.447  1.00  0.00           C  
ATOM    638  OE1 GLN    41      -4.239   1.653  -4.243  1.00  0.00           O  
ATOM    639  NE2 GLN    41      -4.842   1.126  -2.154  1.00  0.00           N  
ATOM    640 HE21 GLN    41      -3.938   1.258  -1.724  1.00  0.00           H  
ATOM    641 HE22 GLN    41      -5.616   0.815  -1.584  1.00  0.00           H  
ATOM    642  C   GLN    41      -6.981  -0.385  -6.834  1.00  0.00           C  
ATOM    643  O   GLN    41      -6.215  -1.339  -6.858  1.00  0.00           O  
ATOM    644  N   GLN    42      -8.287  -0.500  -7.261  1.00  0.00           N  
ATOM    645  H   GLN    42      -8.925   0.282  -7.269  1.00  0.00           H  
ATOM    646  CA  GLN    42      -8.740  -1.783  -7.843  1.00  0.00           C  
ATOM    647  HA  GLN    42      -8.575  -2.483  -7.024  1.00  0.00           H  
ATOM    648  CB  GLN    42     -10.239  -1.612  -8.142  1.00  0.00           C  
ATOM    649  HB2 GLN    42     -10.805  -1.271  -7.275  1.00  0.00           H  
ATOM    650  HB3 GLN    42     -10.299  -0.876  -8.944  1.00  0.00           H  
ATOM    651  CG  GLN    42     -10.876  -2.796  -8.777  1.00  0.00           C  
ATOM    652  HG2 GLN    42     -10.403  -2.978  -9.742  1.00  0.00           H  
ATOM    653  HG3 GLN    42     -10.833  -3.682  -8.143  1.00  0.00           H  
ATOM    654  CD  GLN    42     -12.311  -2.513  -9.082  1.00  0.00           C  
ATOM    655  OE1 GLN    42     -12.850  -1.405  -9.170  1.00  0.00           O  
ATOM    656  NE2 GLN    42     -13.087  -3.524  -9.429  1.00  0.00           N  
ATOM    657 HE21 GLN    42     -14.049  -3.312  -9.651  1.00  0.00           H  
ATOM    658 HE22 GLN    42     -12.699  -4.445  -9.282  1.00  0.00           H  
ATOM    659  C   GLN    42      -7.804  -2.332  -8.967  1.00  0.00           C  
ATOM    660  O   GLN    42      -7.632  -3.507  -9.121  1.00  0.00           O  
ATOM    661  N   ILE    43      -7.345  -1.425  -9.872  1.00  0.00           N  
ATOM    662  H   ILE    43      -7.623  -0.483  -9.634  1.00  0.00           H  
ATOM    663  CA  ILE    43      -6.471  -1.707 -11.096  1.00  0.00           C  
ATOM    664  HA  ILE    43      -6.992  -2.574 -11.501  1.00  0.00           H  
ATOM    665  CB  ILE    43      -6.659  -0.580 -12.160  1.00  0.00           C  
ATOM    666  HB  ILE    43      -6.144  -1.002 -13.023  1.00  0.00           H  
ATOM    667  CG2 ILE    43      -8.176  -0.575 -12.574  1.00  0.00           C  
ATOM    668 HG21 ILE    43      -8.809  -0.490 -11.691  1.00  0.00           H  
ATOM    669 HG22 ILE    43      -8.447   0.252 -13.229  1.00  0.00           H  
ATOM    670 HG23 ILE    43      -8.353  -1.501 -13.122  1.00  0.00           H  
ATOM    671  CG1 ILE    43      -6.105   0.759 -11.816  1.00  0.00           C  
ATOM    672 HG12 ILE    43      -6.759   1.373 -11.198  1.00  0.00           H  
ATOM    673 HG13 ILE    43      -5.144   0.711 -11.304  1.00  0.00           H  
ATOM    674  CD1 ILE    43      -5.792   1.557 -13.062  1.00  0.00           C  
ATOM    675 HD11 ILE    43      -5.156   1.026 -13.771  1.00  0.00           H  
ATOM    676 HD12 ILE    43      -6.684   1.869 -13.604  1.00  0.00           H  
ATOM    677 HD13 ILE    43      -5.189   2.405 -12.737  1.00  0.00           H  
ATOM    678  C   ILE    43      -5.014  -2.058 -10.702  1.00  0.00           C  
ATOM    679  O   ILE    43      -4.327  -2.815 -11.423  1.00  0.00           O  
ATOM    680  N   ARG    44      -4.501  -1.431  -9.619  1.00  0.00           N  
ATOM    681  H   ARG    44      -5.035  -0.725  -9.132  1.00  0.00           H  
ATOM    682  CA  ARG    44      -3.123  -1.661  -9.111  1.00  0.00           C  
ATOM    683  HA  ARG    44      -2.502  -1.330  -9.943  1.00  0.00           H  
ATOM    684  CB  ARG    44      -2.878  -0.557  -8.020  1.00  0.00           C  
ATOM    685  HB2 ARG    44      -3.260   0.415  -8.334  1.00  0.00           H  
ATOM    686  HB3 ARG    44      -3.488  -0.906  -7.187  1.00  0.00           H  
ATOM    687  CG  ARG    44      -1.611  -0.369  -7.592  1.00  0.00           C  
ATOM    688  HG2 ARG    44      -1.188  -1.349  -7.371  1.00  0.00           H  
ATOM    689  HG3 ARG    44      -1.102  -0.033  -8.495  1.00  0.00           H  
ATOM    690  CD  ARG    44      -1.420   0.522  -6.552  1.00  0.00           C  
ATOM    691  HD2 ARG    44      -2.180   0.356  -5.788  1.00  0.00           H  
ATOM    692  HD3 ARG    44      -0.388   0.423  -6.217  1.00  0.00           H  
ATOM    693  NE  ARG    44      -1.586   1.892  -6.988  1.00  0.00           N  
ATOM    694  HE  ARG    44      -2.517   2.280  -6.940  1.00  0.00           H  
ATOM    695  CZ  ARG    44      -0.618   2.804  -7.238  1.00  0.00           C  
ATOM    696  NH1 ARG    44      -0.990   4.032  -7.201  1.00  0.00           N  
ATOM    697 HH11 ARG    44      -1.936   4.231  -6.906  1.00  0.00           H  
ATOM    698 HH12 ARG    44      -0.357   4.818  -7.237  1.00  0.00           H  
ATOM    699  NH2 ARG    44       0.631   2.494  -7.286  1.00  0.00           N  
ATOM    700 HH21 ARG    44       0.889   1.520  -7.218  1.00  0.00           H  
ATOM    701 HH22 ARG    44       1.162   3.201  -7.774  1.00  0.00           H  
ATOM    702  C   ARG    44      -2.836  -3.152  -8.688  1.00  0.00           C  
ATOM    703  O   ARG    44      -1.728  -3.741  -8.928  1.00  0.00           O  
ATOM    704  N   GLU    45      -3.837  -3.745  -7.981  1.00  0.00           N  
ATOM    705  H   GLU    45      -4.517  -3.075  -7.650  1.00  0.00           H  
ATOM    706  CA  GLU    45      -3.858  -5.186  -7.669  1.00  0.00           C  
ATOM    707  HA  GLU    45      -2.913  -5.362  -7.155  1.00  0.00           H  
ATOM    708  CB  GLU    45      -5.056  -5.437  -6.643  1.00  0.00           C  
ATOM    709  HB2 GLU    45      -4.995  -4.681  -5.860  1.00  0.00           H  
ATOM    710  HB3 GLU    45      -6.085  -5.345  -6.988  1.00  0.00           H  
ATOM    711  CG  GLU    45      -4.989  -6.820  -6.056  1.00  0.00           C  
ATOM    712  HG2 GLU    45      -5.729  -6.927  -5.263  1.00  0.00           H  
ATOM    713  HG3 GLU    45      -5.083  -7.648  -6.758  1.00  0.00           H  
ATOM    714  CD  GLU    45      -3.538  -6.886  -5.282  1.00  0.00           C  
ATOM    715  OE1 GLU    45      -2.891  -7.920  -5.487  1.00  0.00           O  
ATOM    716  OE2 GLU    45      -3.207  -6.041  -4.452  1.00  0.00           O  
ATOM    717  C   GLU    45      -3.729  -6.099  -8.946  1.00  0.00           C  
ATOM    718  O   GLU    45      -2.832  -6.970  -9.083  1.00  0.00           O  
ATOM    719  N   ILE    46      -4.434  -5.726 -10.040  1.00  0.00           N  
ATOM    720  H   ILE    46      -4.980  -4.877  -9.996  1.00  0.00           H  
ATOM    721  CA  ILE    46      -4.288  -6.351 -11.367  1.00  0.00           C  
ATOM    722  HA  ILE    46      -4.374  -7.429 -11.231  1.00  0.00           H  
ATOM    723  CB  ILE    46      -5.523  -5.894 -12.272  1.00  0.00           C  
ATOM    724  HB  ILE    46      -5.411  -4.878 -12.651  1.00  0.00           H  
ATOM    725  CG2 ILE    46      -5.453  -6.790 -13.513  1.00  0.00           C  
ATOM    726 HG21 ILE    46      -4.552  -6.724 -14.122  1.00  0.00           H  
ATOM    727 HG22 ILE    46      -5.638  -7.824 -13.221  1.00  0.00           H  
ATOM    728 HG23 ILE    46      -6.242  -6.453 -14.186  1.00  0.00           H  
ATOM    729  CG1 ILE    46      -6.887  -5.960 -11.583  1.00  0.00           C  
ATOM    730 HG12 ILE    46      -7.208  -6.965 -11.311  1.00  0.00           H  
ATOM    731 HG13 ILE    46      -6.985  -5.321 -10.705  1.00  0.00           H  
ATOM    732  CD1 ILE    46      -7.915  -5.391 -12.533  1.00  0.00           C  
ATOM    733 HD11 ILE    46      -8.172  -6.186 -13.234  1.00  0.00           H  
ATOM    734 HD12 ILE    46      -8.780  -5.276 -11.879  1.00  0.00           H  
ATOM    735 HD13 ILE    46      -7.605  -4.479 -13.044  1.00  0.00           H  
ATOM    736  C   ILE    46      -2.955  -6.112 -12.048  1.00  0.00           C  
ATOM    737  O   ILE    46      -2.427  -7.042 -12.574  1.00  0.00           O  
ATOM    738  N   MET    47      -2.351  -4.898 -11.867  1.00  0.00           N  
ATOM    739  H   MET    47      -2.779  -4.268 -11.204  1.00  0.00           H  
ATOM    740  CA  MET    47      -0.936  -4.700 -12.252  1.00  0.00           C  
ATOM    741  HA  MET    47      -1.005  -4.914 -13.319  1.00  0.00           H  
ATOM    742  CB  MET    47      -0.497  -3.166 -12.082  1.00  0.00           C  
ATOM    743  HB2 MET    47      -0.806  -2.949 -11.060  1.00  0.00           H  
ATOM    744  HB3 MET    47       0.576  -2.981 -12.135  1.00  0.00           H  
ATOM    745  CG  MET    47      -1.057  -2.248 -13.211  1.00  0.00           C  
ATOM    746  HG2 MET    47      -0.629  -2.437 -14.195  1.00  0.00           H  
ATOM    747  HG3 MET    47      -2.121  -2.481 -13.236  1.00  0.00           H  
ATOM    748  SD  MET    47      -0.818  -0.497 -13.023  1.00  0.00           S  
ATOM    749  CE  MET    47      -1.749  -0.075 -14.567  1.00  0.00           C  
ATOM    750  HE1 MET    47      -2.629  -0.717 -14.604  1.00  0.00           H  
ATOM    751  HE2 MET    47      -2.017   0.981 -14.603  1.00  0.00           H  
ATOM    752  HE3 MET    47      -1.123  -0.302 -15.429  1.00  0.00           H  
ATOM    753  C   MET    47       0.091  -5.563 -11.536  1.00  0.00           C  
ATOM    754  O   MET    47       1.131  -5.963 -12.114  1.00  0.00           O  
ATOM    755  N   LYS    48      -0.091  -5.845 -10.248  1.00  0.00           N  
ATOM    756  H   LYS    48      -0.953  -5.494  -9.856  1.00  0.00           H  
ATOM    757  CA  LYS    48       0.612  -6.848  -9.480  1.00  0.00           C  
ATOM    758  HA  LYS    48       1.689  -6.759  -9.628  1.00  0.00           H  
ATOM    759  CB  LYS    48       0.324  -6.768  -7.927  1.00  0.00           C  
ATOM    760  HB2 LYS    48       0.585  -5.769  -7.578  1.00  0.00           H  
ATOM    761  HB3 LYS    48      -0.727  -7.020  -7.785  1.00  0.00           H  
ATOM    762  CG  LYS    48       1.126  -7.675  -7.236  1.00  0.00           C  
ATOM    763  HG2 LYS    48       1.067  -8.671  -7.677  1.00  0.00           H  
ATOM    764  HG3 LYS    48       2.152  -7.327  -7.352  1.00  0.00           H  
ATOM    765  CD  LYS    48       0.858  -7.784  -5.900  1.00  0.00           C  
ATOM    766  HD2 LYS    48       0.767  -6.798  -5.445  1.00  0.00           H  
ATOM    767  HD3 LYS    48      -0.166  -8.137  -5.776  1.00  0.00           H  
ATOM    768  CE  LYS    48       1.663  -8.645  -5.291  1.00  0.00           C  
ATOM    769  HE2 LYS    48       1.453  -9.632  -5.704  1.00  0.00           H  
ATOM    770  HE3 LYS    48       2.675  -8.320  -5.534  1.00  0.00           H  
ATOM    771  NZ  LYS    48       1.328  -8.645  -3.843  1.00  0.00           N  
ATOM    772  HZ1 LYS    48       1.525  -7.803  -3.320  1.00  0.00           H  
ATOM    773  HZ2 LYS    48       0.376  -8.893  -3.617  1.00  0.00           H  
ATOM    774  HZ3 LYS    48       1.958  -9.282  -3.377  1.00  0.00           H  
ATOM    775  C   LYS    48       0.458  -8.151 -10.104  1.00  0.00           C  
ATOM    776  O   LYS    48       1.444  -8.832 -10.278  1.00  0.00           O  
ATOM    777  N   GLY    49      -0.739  -8.492 -10.485  1.00  0.00           N  
ATOM    778  H   GLY    49      -1.562  -7.912 -10.410  1.00  0.00           H  
ATOM    779  CA  GLY    49      -1.005  -9.738 -11.208  1.00  0.00           C  
ATOM    780  HA2 GLY    49      -0.724 -10.681 -10.739  1.00  0.00           H  
ATOM    781  HA3 GLY    49      -2.078  -9.760 -11.402  1.00  0.00           H  
ATOM    782  C   GLY    49      -0.364  -9.937 -12.548  1.00  0.00           C  
ATOM    783  O   GLY    49       0.242 -10.956 -12.752  1.00  0.00           O  
ATOM    784  N   GLN    50      -0.429  -8.918 -13.400  1.00  0.00           N  
ATOM    785  H   GLN    50      -0.947  -8.119 -13.064  1.00  0.00           H  
ATOM    786  CA  GLN    50       0.422  -8.756 -14.588  1.00  0.00           C  
ATOM    787  HA  GLN    50       0.104  -9.572 -15.237  1.00  0.00           H  
ATOM    788  CB  GLN    50       0.138  -7.431 -15.229  1.00  0.00           C  
ATOM    789  HB2 GLN    50      -0.925  -7.193 -15.277  1.00  0.00           H  
ATOM    790  HB3 GLN    50       0.620  -6.570 -14.767  1.00  0.00           H  
ATOM    791  CG  GLN    50       0.761  -7.457 -16.653  1.00  0.00           C  
ATOM    792  HG2 GLN    50       1.845  -7.563 -16.605  1.00  0.00           H  
ATOM    793  HG3 GLN    50       0.268  -8.261 -17.197  1.00  0.00           H  
ATOM    794  CD  GLN    50       0.466  -6.122 -17.332  1.00  0.00           C  
ATOM    795  OE1 GLN    50      -0.657  -5.860 -17.754  1.00  0.00           O  
ATOM    796  NE2 GLN    50       1.463  -5.194 -17.548  1.00  0.00           N  
ATOM    797 HE21 GLN    50       1.254  -4.434 -18.179  1.00  0.00           H  
ATOM    798 HE22 GLN    50       2.344  -5.206 -17.056  1.00  0.00           H  
ATOM    799  C   GLN    50       1.907  -9.005 -14.239  1.00  0.00           C  
ATOM    800  O   GLN    50       2.455  -9.853 -14.944  1.00  0.00           O  
ATOM    801  N   ARG    51       2.550  -8.393 -13.328  1.00  0.00           N  
ATOM    802  H   ARG    51       1.964  -7.859 -12.703  1.00  0.00           H  
ATOM    803  CA  ARG    51       3.951  -8.480 -13.096  1.00  0.00           C  
ATOM    804  HA  ARG    51       4.426  -8.138 -14.016  1.00  0.00           H  
ATOM    805  CB  ARG    51       4.446  -7.515 -11.962  1.00  0.00           C  
ATOM    806  HB2 ARG    51       3.978  -6.544 -12.129  1.00  0.00           H  
ATOM    807  HB3 ARG    51       3.975  -7.766 -11.012  1.00  0.00           H  
ATOM    808  CG  ARG    51       5.775  -7.335 -11.796  1.00  0.00           C  
ATOM    809  HG2 ARG    51       6.199  -8.291 -11.489  1.00  0.00           H  
ATOM    810  HG3 ARG    51       6.263  -7.216 -12.763  1.00  0.00           H  
ATOM    811  CD  ARG    51       6.244  -6.556 -10.748  1.00  0.00           C  
ATOM    812  HD2 ARG    51       5.837  -5.560 -10.926  1.00  0.00           H  
ATOM    813  HD3 ARG    51       5.897  -6.989  -9.810  1.00  0.00           H  
ATOM    814  NE  ARG    51       7.693  -6.346 -10.709  1.00  0.00           N  
ATOM    815  HE  ARG    51       8.145  -6.358 -11.613  1.00  0.00           H  
ATOM    816  CZ  ARG    51       8.429  -5.592  -9.882  1.00  0.00           C  
ATOM    817  NH1 ARG    51       7.948  -5.192  -8.784  1.00  0.00           N  
ATOM    818 HH11 ARG    51       6.977  -5.408  -8.613  1.00  0.00           H  
ATOM    819 HH12 ARG    51       8.514  -4.680  -8.122  1.00  0.00           H  
ATOM    820  NH2 ARG    51       9.574  -5.103 -10.253  1.00  0.00           N  
ATOM    821 HH21 ARG    51       9.871  -5.307 -11.196  1.00  0.00           H  
ATOM    822 HH22 ARG    51      10.285  -4.748  -9.630  1.00  0.00           H  
ATOM    823  C   ARG    51       4.333  -9.926 -12.850  1.00  0.00           C  
ATOM    824  O   ARG    51       5.413 -10.472 -13.221  1.00  0.00           O  
ATOM    825  N   ASP    52       3.563 -10.627 -12.006  1.00  0.00           N  
ATOM    826  H   ASP    52       2.690 -10.238 -11.680  1.00  0.00           H  
ATOM    827  CA  ASP    52       3.712 -12.082 -11.611  1.00  0.00           C  
ATOM    828  HA  ASP    52       4.740 -12.281 -11.308  1.00  0.00           H  
ATOM    829  CB  ASP    52       2.752 -12.400 -10.432  1.00  0.00           C  
ATOM    830  HB2 ASP    52       2.815 -11.648  -9.646  1.00  0.00           H  
ATOM    831  HB3 ASP    52       1.709 -12.334 -10.741  1.00  0.00           H  
ATOM    832  CG  ASP    52       2.948 -13.771  -9.663  1.00  0.00           C  
ATOM    833  OD1 ASP    52       4.018 -14.403  -9.820  1.00  0.00           O  
ATOM    834  OD2 ASP    52       1.989 -14.211  -9.067  1.00  0.00           O  
ATOM    835  C   ASP    52       3.435 -12.994 -12.843  1.00  0.00           C  
ATOM    836  O   ASP    52       4.139 -13.919 -13.202  1.00  0.00           O  
ATOM    837  N   GLN    53       2.465 -12.593 -13.630  1.00  0.00           N  
ATOM    838  H   GLN    53       2.021 -11.741 -13.318  1.00  0.00           H  
ATOM    839  CA  GLN    53       2.040 -13.355 -14.817  1.00  0.00           C  
ATOM    840  HA  GLN    53       1.935 -14.404 -14.541  1.00  0.00           H  
ATOM    841  CB  GLN    53       0.534 -13.043 -15.177  1.00  0.00           C  
ATOM    842  HB2 GLN    53      -0.058 -13.185 -14.274  1.00  0.00           H  
ATOM    843  HB3 GLN    53       0.535 -11.981 -15.422  1.00  0.00           H  
ATOM    844  CG  GLN    53       0.167 -13.812 -16.427  1.00  0.00           C  
ATOM    845  HG2 GLN    53       0.568 -13.305 -17.304  1.00  0.00           H  
ATOM    846  HG3 GLN    53       0.607 -14.808 -16.390  1.00  0.00           H  
ATOM    847  CD  GLN    53      -1.372 -13.892 -16.671  1.00  0.00           C  
ATOM    848  OE1 GLN    53      -2.109 -13.200 -15.967  1.00  0.00           O  
ATOM    849  NE2 GLN    53      -1.848 -14.598 -17.657  1.00  0.00           N  
ATOM    850 HE21 GLN    53      -2.848 -14.691 -17.763  1.00  0.00           H  
ATOM    851 HE22 GLN    53      -1.246 -15.167 -18.235  1.00  0.00           H  
ATOM    852  C   GLN    53       3.056 -13.275 -15.966  1.00  0.00           C  
ATOM    853  O   GLN    53       3.508 -14.319 -16.410  1.00  0.00           O  
ATOM    854  N   MET    54       3.584 -12.139 -16.368  1.00  0.00           N  
ATOM    855  H   MET    54       3.403 -11.289 -15.854  1.00  0.00           H  
ATOM    856  CA  MET    54       4.507 -12.054 -17.468  1.00  0.00           C  
ATOM    857  HA  MET    54       4.343 -12.692 -18.336  1.00  0.00           H  
ATOM    858  CB  MET    54       4.311 -10.580 -17.963  1.00  0.00           C  
ATOM    859  HB2 MET    54       4.588  -9.851 -17.201  1.00  0.00           H  
ATOM    860  HB3 MET    54       4.990 -10.409 -18.798  1.00  0.00           H  
ATOM    861  CG  MET    54       2.887 -10.300 -18.485  1.00  0.00           C  
ATOM    862  HG2 MET    54       2.728 -11.081 -19.228  1.00  0.00           H  
ATOM    863  HG3 MET    54       2.128 -10.371 -17.706  1.00  0.00           H  
ATOM    864  SD  MET    54       2.578  -8.722 -19.366  1.00  0.00           S  
ATOM    865  CE  MET    54       3.923  -7.713 -18.759  1.00  0.00           C  
ATOM    866  HE1 MET    54       3.882  -7.643 -17.672  1.00  0.00           H  
ATOM    867  HE2 MET    54       4.831  -8.163 -19.161  1.00  0.00           H  
ATOM    868  HE3 MET    54       3.908  -6.698 -19.155  1.00  0.00           H  
ATOM    869  C   MET    54       5.950 -12.232 -16.899  1.00  0.00           C  
ATOM    870  O   MET    54       6.206 -11.778 -15.781  1.00  0.00           O  
ATOM    871  N   LYS    55       6.873 -12.689 -17.767  1.00  0.00           N  
ATOM    872  H   LYS    55       6.495 -13.045 -18.634  1.00  0.00           H  
ATOM    873  CA  LYS    55       8.273 -12.630 -17.393  1.00  0.00           C  
ATOM    874  HA  LYS    55       8.467 -11.722 -16.824  1.00  0.00           H  
ATOM    875  CB  LYS    55       8.641 -13.916 -16.684  1.00  0.00           C  
ATOM    876  HB2 LYS    55       9.712 -13.806 -16.513  1.00  0.00           H  
ATOM    877  HB3 LYS    55       8.177 -13.916 -15.697  1.00  0.00           H  
ATOM    878  CG  LYS    55       8.570 -15.089 -17.337  1.00  0.00           C  
ATOM    879  HG2 LYS    55       7.670 -15.088 -17.953  1.00  0.00           H  
ATOM    880  HG3 LYS    55       9.352 -15.157 -18.094  1.00  0.00           H  
ATOM    881  CD  LYS    55       8.598 -16.222 -16.542  1.00  0.00           C  
ATOM    882  HD2 LYS    55       9.182 -15.996 -15.650  1.00  0.00           H  
ATOM    883  HD3 LYS    55       7.615 -16.279 -16.075  1.00  0.00           H  
ATOM    884  CE  LYS    55       8.666 -17.479 -17.032  1.00  0.00           C  
ATOM    885  HE2 LYS    55       7.779 -17.696 -17.627  1.00  0.00           H  
ATOM    886  HE3 LYS    55       9.496 -17.476 -17.739  1.00  0.00           H  
ATOM    887  NZ  LYS    55       8.981 -18.575 -16.006  1.00  0.00           N  
ATOM    888  HZ1 LYS    55       9.328 -19.410 -16.456  1.00  0.00           H  
ATOM    889  HZ2 LYS    55       9.652 -18.246 -15.327  1.00  0.00           H  
ATOM    890  HZ3 LYS    55       8.084 -18.750 -15.575  1.00  0.00           H  
ATOM    891  C   LYS    55       9.124 -12.504 -18.776  1.00  0.00           C  
ATOM    892  O   LYS    55       8.604 -12.692 -19.931  1.00  0.00           O  
ATOM    893  N   ARG    56      10.441 -12.191 -18.585  1.00  0.00           N  
ATOM    894  H   ARG    56      10.781 -12.138 -17.636  1.00  0.00           H  
ATOM    895  CA  ARG    56      11.361 -11.659 -19.672  1.00  0.00           C  
ATOM    896  HA  ARG    56      10.850 -11.146 -20.487  1.00  0.00           H  
ATOM    897  CB  ARG    56      12.427 -10.748 -19.051  1.00  0.00           C  
ATOM    898  HB2 ARG    56      13.065 -10.407 -19.866  1.00  0.00           H  
ATOM    899  HB3 ARG    56      11.869  -9.920 -18.613  1.00  0.00           H  
ATOM    900  CG  ARG    56      13.289 -11.289 -18.079  1.00  0.00           C  
ATOM    901  HG2 ARG    56      12.714 -11.946 -17.426  1.00  0.00           H  
ATOM    902  HG3 ARG    56      14.115 -11.867 -18.492  1.00  0.00           H  
ATOM    903  CD  ARG    56      13.957 -10.425 -17.242  1.00  0.00           C  
ATOM    904  HD2 ARG    56      14.774  -9.909 -17.746  1.00  0.00           H  
ATOM    905  HD3 ARG    56      13.260  -9.642 -16.941  1.00  0.00           H  
ATOM    906  NE  ARG    56      14.465 -11.076 -16.049  1.00  0.00           N  
ATOM    907  HE  ARG    56      14.264 -12.055 -15.906  1.00  0.00           H  
ATOM    908  CZ  ARG    56      15.215 -10.508 -15.109  1.00  0.00           C  
ATOM    909  NH1 ARG    56      15.266 -11.116 -13.962  1.00  0.00           N  
ATOM    910 HH11 ARG    56      14.799 -11.993 -13.777  1.00  0.00           H  
ATOM    911 HH12 ARG    56      15.811 -10.652 -13.250  1.00  0.00           H  
ATOM    912  NH2 ARG    56      15.819  -9.383 -15.201  1.00  0.00           N  
ATOM    913 HH21 ARG    56      15.806  -8.829 -16.045  1.00  0.00           H  
ATOM    914 HH22 ARG    56      16.611  -9.266 -14.585  1.00  0.00           H  
ATOM    915  C   ARG    56      12.138 -12.896 -20.316  1.00  0.00           C  
ATOM    916  O   ARG    56      12.057 -13.977 -19.716  1.00  0.00           O  
ATOM    917  N   PRO    57      12.882 -12.729 -21.428  1.00  0.00           N  
ATOM    918  CD  PRO    57      12.722 -11.684 -22.421  1.00  0.00           C  
ATOM    919  HD2 PRO    57      13.535 -11.003 -22.168  1.00  0.00           H  
ATOM    920  HD3 PRO    57      11.778 -11.146 -22.333  1.00  0.00           H  
ATOM    921  CG  PRO    57      12.887 -12.497 -23.710  1.00  0.00           C  
ATOM    922  HG2 PRO    57      13.270 -11.949 -24.571  1.00  0.00           H  
ATOM    923  HG3 PRO    57      12.022 -13.058 -24.064  1.00  0.00           H  
ATOM    924  CB  PRO    57      13.960 -13.545 -23.369  1.00  0.00           C  
ATOM    925  HB2 PRO    57      14.970 -13.138 -23.410  1.00  0.00           H  
ATOM    926  HB3 PRO    57      13.686 -14.322 -24.083  1.00  0.00           H  
ATOM    927  CA  PRO    57      13.600 -13.869 -21.957  1.00  0.00           C  
ATOM    928  HA  PRO    57      13.003 -14.776 -22.052  1.00  0.00           H  
ATOM    929  C   PRO    57      14.853 -14.085 -21.059  1.00  0.00           C  
ATOM    930  O   PRO    57      15.502 -13.082 -20.732  1.00  0.00           O  
ATOM    931  N   PRO    58      15.166 -15.376 -20.639  1.00  0.00           N  
ATOM    932  CD  PRO    58      14.361 -16.626 -20.886  1.00  0.00           C  
ATOM    933  HD2 PRO    58      14.354 -16.951 -21.927  1.00  0.00           H  
ATOM    934  HD3 PRO    58      13.348 -16.457 -20.520  1.00  0.00           H  
ATOM    935  CG  PRO    58      14.933 -17.697 -19.947  1.00  0.00           C  
ATOM    936  HG2 PRO    58      14.864 -18.730 -20.290  1.00  0.00           H  
ATOM    937  HG3 PRO    58      14.449 -17.487 -18.993  1.00  0.00           H  
ATOM    938  CB  PRO    58      16.389 -17.263 -19.823  1.00  0.00           C  
ATOM    939  HB2 PRO    58      16.995 -17.747 -20.588  1.00  0.00           H  
ATOM    940  HB3 PRO    58      16.863 -17.598 -18.900  1.00  0.00           H  
ATOM    941  CA  PRO    58      16.397 -15.737 -20.028  1.00  0.00           C  
ATOM    942  HA  PRO    58      16.498 -15.331 -19.022  1.00  0.00           H  
ATOM    943  C   PRO    58      17.695 -15.289 -20.779  1.00  0.00           C  
ATOM    944  O   PRO    58      17.881 -15.451 -21.990  1.00  0.00           O  
ATOM    945  N   LEU    59      18.681 -14.814 -19.991  1.00  0.00           N  
ATOM    946  H   LEU    59      18.601 -14.698 -18.991  1.00  0.00           H  
ATOM    947  CA  LEU    59      19.923 -14.267 -20.622  1.00  0.00           C  
ATOM    948  HA  LEU    59      19.672 -13.596 -21.444  1.00  0.00           H  
ATOM    949  CB  LEU    59      20.734 -13.501 -19.567  1.00  0.00           C  
ATOM    950  HB2 LEU    59      21.517 -12.929 -20.065  1.00  0.00           H  
ATOM    951  HB3 LEU    59      20.032 -12.813 -19.097  1.00  0.00           H  
ATOM    952  CG  LEU    59      21.508 -14.145 -18.451  1.00  0.00           C  
ATOM    953  HG  LEU    59      22.128 -14.982 -18.772  1.00  0.00           H  
ATOM    954  CD1 LEU    59      22.439 -13.146 -17.619  1.00  0.00           C  
ATOM    955 HD11 LEU    59      23.068 -12.701 -18.389  1.00  0.00           H  
ATOM    956 HD12 LEU    59      21.821 -12.433 -17.073  1.00  0.00           H  
ATOM    957 HD13 LEU    59      22.996 -13.724 -16.882  1.00  0.00           H  
ATOM    958  CD2 LEU    59      20.493 -14.610 -17.365  1.00  0.00           C  
ATOM    959 HD21 LEU    59      19.599 -13.988 -17.401  1.00  0.00           H  
ATOM    960 HD22 LEU    59      20.306 -15.648 -17.641  1.00  0.00           H  
ATOM    961 HD23 LEU    59      21.012 -14.628 -16.407  1.00  0.00           H  
ATOM    962  C   LEU    59      20.707 -15.382 -21.356  1.00  0.00           C  
ATOM    963  O   LEU    59      21.511 -15.067 -22.262  1.00  0.00           O  
ATOM    964  N   GLU    60      20.498 -16.647 -21.032  1.00  0.00           N  
ATOM    965  H   GLU    60      19.803 -16.787 -20.313  1.00  0.00           H  
ATOM    966  CA  GLU    60      21.096 -17.762 -21.726  1.00  0.00           C  
ATOM    967  HA  GLU    60      22.176 -17.636 -21.799  1.00  0.00           H  
ATOM    968  CB  GLU    60      20.772 -19.130 -21.016  1.00  0.00           C  
ATOM    969  HB2 GLU    60      19.684 -19.181 -20.992  1.00  0.00           H  
ATOM    970  HB3 GLU    60      21.239 -19.920 -21.604  1.00  0.00           H  
ATOM    971  CG  GLU    60      21.254 -19.381 -19.614  1.00  0.00           C  
ATOM    972  HG2 GLU    60      21.205 -20.448 -19.400  1.00  0.00           H  
ATOM    973  HG3 GLU    60      22.335 -19.236 -19.635  1.00  0.00           H  
ATOM    974  CD  GLU    60      20.750 -18.565 -18.427  1.00  0.00           C  
ATOM    975  OE1 GLU    60      19.626 -18.021 -18.522  1.00  0.00           O  
ATOM    976  OE2 GLU    60      21.423 -18.576 -17.351  1.00  0.00           O  
ATOM    977  C   GLU    60      20.528 -17.926 -23.137  1.00  0.00           C  
ATOM    978  O   GLU    60      21.128 -18.535 -24.019  1.00  0.00           O  
ATOM    979  N   GLU    61      19.385 -17.322 -23.533  1.00  0.00           N  
ATOM    980  H   GLU    61      18.801 -16.841 -22.864  1.00  0.00           H  
ATOM    981  CA  GLU    61      18.749 -17.317 -24.857  1.00  0.00           C  
ATOM    982  HA  GLU    61      19.049 -18.222 -25.384  1.00  0.00           H  
ATOM    983  CB  GLU    61      17.223 -17.343 -24.832  1.00  0.00           C  
ATOM    984  HB2 GLU    61      17.025 -16.329 -24.486  1.00  0.00           H  
ATOM    985  HB3 GLU    61      16.863 -17.439 -25.856  1.00  0.00           H  
ATOM    986  CG  GLU    61      16.525 -18.422 -23.935  1.00  0.00           C  
ATOM    987  HG2 GLU    61      16.760 -18.206 -22.893  1.00  0.00           H  
ATOM    988  HG3 GLU    61      15.448 -18.338 -24.086  1.00  0.00           H  
ATOM    989  CD  GLU    61      16.873 -19.902 -24.300  1.00  0.00           C  
ATOM    990  OE1 GLU    61      17.501 -20.013 -25.343  1.00  0.00           O  
ATOM    991  OE2 GLU    61      16.432 -20.842 -23.612  1.00  0.00           O  
ATOM    992  C   GLU    61      19.199 -16.103 -25.547  1.00  0.00           C  
ATOM    993  O   GLU    61      19.399 -16.100 -26.750  1.00  0.00           O  
ATOM    994  N   ARG    62      19.545 -15.012 -24.847  1.00  0.00           N  
ATOM    995  H   ARG    62      19.352 -15.065 -23.856  1.00  0.00           H  
ATOM    996  CA  ARG    62      20.200 -13.835 -25.420  1.00  0.00           C  
ATOM    997  HA  ARG    62      19.877 -13.726 -26.455  1.00  0.00           H  
ATOM    998  CB  ARG    62      19.886 -12.558 -24.572  1.00  0.00           C  
ATOM    999  HB2 ARG    62      19.881 -12.740 -23.497  1.00  0.00           H  
ATOM   1000  HB3 ARG    62      20.558 -11.746 -24.850  1.00  0.00           H  
ATOM   1001  CG  ARG    62      18.624 -12.032 -24.954  1.00  0.00           C  
ATOM   1002  HG2 ARG    62      18.801 -11.828 -26.010  1.00  0.00           H  
ATOM   1003  HG3 ARG    62      17.838 -12.763 -24.761  1.00  0.00           H  
ATOM   1004  CD  ARG    62      18.249 -10.823 -24.474  1.00  0.00           C  
ATOM   1005  HD2 ARG    62      19.132 -10.237 -24.219  1.00  0.00           H  
ATOM   1006  HD3 ARG    62      17.856 -10.187 -25.268  1.00  0.00           H  
ATOM   1007  NE  ARG    62      17.383 -10.871 -23.303  1.00  0.00           N  
ATOM   1008  HE  ARG    62      17.746 -11.362 -22.499  1.00  0.00           H  
ATOM   1009  CZ  ARG    62      16.357 -10.100 -23.081  1.00  0.00           C  
ATOM   1010  NH1 ARG    62      15.589  -9.600 -24.026  1.00  0.00           N  
ATOM   1011 HH11 ARG    62      15.905  -9.638 -24.985  1.00  0.00           H  
ATOM   1012 HH12 ARG    62      14.704  -9.182 -23.778  1.00  0.00           H  
ATOM   1013  NH2 ARG    62      15.968  -9.771 -21.821  1.00  0.00           N  
ATOM   1014 HH21 ARG    62      16.591 -10.040 -21.072  1.00  0.00           H  
ATOM   1015 HH22 ARG    62      15.174  -9.148 -21.809  1.00  0.00           H  
ATOM   1016  C   ARG    62      21.739 -14.030 -25.676  1.00  0.00           C  
ATOM   1017  O   ARG    62      22.305 -13.469 -26.612  1.00  0.00           O  
ATOM   1018  N   ARG    63      22.347 -14.985 -24.975  1.00  0.00           N  
ATOM   1019  H   ARG    63      21.833 -15.379 -24.199  1.00  0.00           H  
ATOM   1020  CA  ARG    63      23.691 -15.521 -25.255  1.00  0.00           C  
ATOM   1021  HA  ARG    63      24.254 -14.600 -25.406  1.00  0.00           H  
ATOM   1022  CB  ARG    63      24.207 -16.286 -24.005  1.00  0.00           C  
ATOM   1023  HB2 ARG    63      24.137 -15.508 -23.245  1.00  0.00           H  
ATOM   1024  HB3 ARG    63      23.441 -17.050 -23.878  1.00  0.00           H  
ATOM   1025  CG  ARG    63      25.509 -16.710 -24.085  1.00  0.00           C  
ATOM   1026  HG2 ARG    63      26.014 -15.978 -24.716  1.00  0.00           H  
ATOM   1027  HG3 ARG    63      25.992 -16.635 -23.110  1.00  0.00           H  
ATOM   1028  CD  ARG    63      25.766 -17.981 -24.449  1.00  0.00           C  
ATOM   1029  HD2 ARG    63      25.832 -18.608 -23.559  1.00  0.00           H  
ATOM   1030  HD3 ARG    63      24.904 -18.415 -24.954  1.00  0.00           H  
ATOM   1031  NE  ARG    63      26.934 -18.043 -25.353  1.00  0.00           N  
ATOM   1032  HE  ARG    63      26.686 -17.956 -26.328  1.00  0.00           H  
ATOM   1033  CZ  ARG    63      28.216 -18.417 -25.242  1.00  0.00           C  
ATOM   1034  NH1 ARG    63      29.028 -18.402 -26.280  1.00  0.00           N  
ATOM   1035 HH11 ARG    63      28.637 -18.042 -27.139  1.00  0.00           H  
ATOM   1036 HH12 ARG    63      29.957 -18.649 -25.969  1.00  0.00           H  
ATOM   1037  NH2 ARG    63      28.763 -18.853 -24.134  1.00  0.00           N  
ATOM   1038 HH21 ARG    63      28.246 -18.914 -23.268  1.00  0.00           H  
ATOM   1039 HH22 ARG    63      29.767 -18.853 -24.026  1.00  0.00           H  
ATOM   1040  C   ARG    63      23.780 -16.356 -26.434  1.00  0.00           C  
ATOM   1041  O   ARG    63      24.662 -16.078 -27.315  1.00  0.00           O  
ATOM   1042  N   ALA    64      22.743 -17.137 -26.649  1.00  0.00           N  
ATOM   1043  H   ALA    64      22.136 -17.313 -25.861  1.00  0.00           H  
ATOM   1044  CA  ALA    64      22.548 -18.016 -27.838  1.00  0.00           C  
ATOM   1045  HA  ALA    64      23.501 -18.469 -28.111  1.00  0.00           H  
ATOM   1046  CB  ALA    64      21.637 -19.226 -27.571  1.00  0.00           C  
ATOM   1047  HB1 ALA    64      21.968 -19.805 -26.709  1.00  0.00           H  
ATOM   1048  HB2 ALA    64      20.647 -18.812 -27.378  1.00  0.00           H  
ATOM   1049  HB3 ALA    64      21.613 -19.895 -28.431  1.00  0.00           H  
ATOM   1050  C   ALA    64      22.150 -17.128 -29.047  1.00  0.00           C  
ATOM   1051  O   ALA    64      22.564 -17.483 -30.126  1.00  0.00           O  
ATOM   1052  N   MET    65      21.343 -16.069 -28.966  1.00  0.00           N  
ATOM   1053  H   MET    65      20.832 -15.836 -28.126  1.00  0.00           H  
ATOM   1054  CA  MET    65      21.094 -15.129 -29.954  1.00  0.00           C  
ATOM   1055  HA  MET    65      20.821 -15.664 -30.863  1.00  0.00           H  
ATOM   1056  CB  MET    65      19.945 -14.230 -29.541  1.00  0.00           C  
ATOM   1057  HB2 MET    65      19.126 -14.913 -29.315  1.00  0.00           H  
ATOM   1058  HB3 MET    65      20.248 -13.682 -28.648  1.00  0.00           H  
ATOM   1059  CG  MET    65      19.533 -13.246 -30.672  1.00  0.00           C  
ATOM   1060  HG2 MET    65      20.398 -12.667 -30.995  1.00  0.00           H  
ATOM   1061  HG3 MET    65      19.339 -13.833 -31.570  1.00  0.00           H  
ATOM   1062  SD  MET    65      18.073 -12.121 -30.393  1.00  0.00           S  
ATOM   1063  CE  MET    65      18.944 -10.984 -29.357  1.00  0.00           C  
ATOM   1064  HE1 MET    65      18.339 -10.167 -28.965  1.00  0.00           H  
ATOM   1065  HE2 MET    65      19.366 -11.495 -28.492  1.00  0.00           H  
ATOM   1066  HE3 MET    65      19.797 -10.528 -29.861  1.00  0.00           H  
ATOM   1067  C   MET    65      22.367 -14.283 -30.236  1.00  0.00           C  
ATOM   1068  O   MET    65      22.590 -13.907 -31.434  1.00  0.00           O  
ATOM   1069  N   HIE    66      23.275 -14.114 -29.257  1.00  0.00           N  
ATOM   1070  H   HIE    66      22.940 -14.431 -28.358  1.00  0.00           H  
ATOM   1071  CA  HIE    66      24.552 -13.383 -29.469  1.00  0.00           C  
ATOM   1072  HA  HIE    66      24.440 -12.515 -30.118  1.00  0.00           H  
ATOM   1073  CB  HIE    66      24.995 -12.724 -28.180  1.00  0.00           C  
ATOM   1074  HB2 HIE    66      24.188 -12.083 -27.824  1.00  0.00           H  
ATOM   1075  HB3 HIE    66      25.140 -13.520 -27.451  1.00  0.00           H  
ATOM   1076  CG  HIE    66      26.255 -11.859 -28.120  1.00  0.00           C  
ATOM   1077  ND1 HIE    66      27.565 -12.198 -27.738  1.00  0.00           N  
ATOM   1078  CE1 HIE    66      28.338 -11.082 -27.869  1.00  0.00           C  
ATOM   1079  HE1 HIE    66      29.383 -10.941 -27.637  1.00  0.00           H  
ATOM   1080  NE2 HIE    66      27.539 -10.053 -28.287  1.00  0.00           N  
ATOM   1081  HE2 HIE    66      27.795  -9.092 -28.465  1.00  0.00           H  
ATOM   1082  CD2 HIE    66      26.261 -10.565 -28.482  1.00  0.00           C  
ATOM   1083  HD2 HIE    66      25.429  -9.998 -28.873  1.00  0.00           H  
ATOM   1084  C   HIE    66      25.619 -14.219 -30.127  1.00  0.00           C  
ATOM   1085  O   HIE    66      26.430 -13.703 -30.840  1.00  0.00           O  
ATOM   1086  N   ASP    67      25.658 -15.556 -30.044  1.00  0.00           N  
ATOM   1087  H   ASP    67      25.081 -15.920 -29.300  1.00  0.00           H  
ATOM   1088  CA  ASP    67      26.555 -16.396 -30.836  1.00  0.00           C  
ATOM   1089  HA  ASP    67      27.556 -15.973 -30.755  1.00  0.00           H  
ATOM   1090  CB  ASP    67      26.440 -17.752 -30.182  1.00  0.00           C  
ATOM   1091  HB2 ASP    67      25.403 -18.079 -30.249  1.00  0.00           H  
ATOM   1092  HB3 ASP    67      26.965 -18.513 -30.760  1.00  0.00           H  
ATOM   1093  CG  ASP    67      27.002 -17.918 -28.765  1.00  0.00           C  
ATOM   1094  OD1 ASP    67      27.858 -17.138 -28.262  1.00  0.00           O  
ATOM   1095  OD2 ASP    67      26.601 -18.890 -28.087  1.00  0.00           O  
ATOM   1096  C   ASP    67      26.175 -16.515 -32.340  1.00  0.00           C  
ATOM   1097  O   ASP    67      27.012 -16.903 -33.193  1.00  0.00           O  
ATOM   1098  N   ILE    68      24.974 -16.078 -32.646  1.00  0.00           N  
ATOM   1099  H   ILE    68      24.446 -15.662 -31.891  1.00  0.00           H  
ATOM   1100  CA  ILE    68      24.423 -15.815 -33.944  1.00  0.00           C  
ATOM   1101  HA  ILE    68      24.722 -16.661 -34.563  1.00  0.00           H  
ATOM   1102  CB  ILE    68      22.855 -15.777 -34.094  1.00  0.00           C  
ATOM   1103  HB  ILE    68      22.359 -14.898 -33.683  1.00  0.00           H  
ATOM   1104  CG2 ILE    68      22.338 -15.742 -35.504  1.00  0.00           C  
ATOM   1105 HG21 ILE    68      22.886 -16.563 -35.966  1.00  0.00           H  
ATOM   1106 HG22 ILE    68      21.260 -15.899 -35.558  1.00  0.00           H  
ATOM   1107 HG23 ILE    68      22.474 -14.753 -35.942  1.00  0.00           H  
ATOM   1108  CG1 ILE    68      22.194 -17.011 -33.406  1.00  0.00           C  
ATOM   1109 HG12 ILE    68      22.392 -17.889 -34.021  1.00  0.00           H  
ATOM   1110 HG13 ILE    68      22.647 -17.163 -32.426  1.00  0.00           H  
ATOM   1111  CD1 ILE    68      20.629 -16.958 -33.261  1.00  0.00           C  
ATOM   1112 HD11 ILE    68      20.138 -16.729 -34.207  1.00  0.00           H  
ATOM   1113 HD12 ILE    68      20.303 -17.899 -32.817  1.00  0.00           H  
ATOM   1114 HD13 ILE    68      20.191 -16.228 -32.581  1.00  0.00           H  
ATOM   1115  C   ILE    68      25.026 -14.554 -34.499  1.00  0.00           C  
ATOM   1116  O   ILE    68      25.544 -14.546 -35.574  1.00  0.00           O  
ATOM   1117  N   ILE    69      24.752 -13.525 -33.729  1.00  0.00           N  
ATOM   1118  H   ILE    69      24.060 -13.595 -32.997  1.00  0.00           H  
ATOM   1119  CA  ILE    69      25.237 -12.080 -33.967  1.00  0.00           C  
ATOM   1120  HA  ILE    69      24.770 -11.725 -34.886  1.00  0.00           H  
ATOM   1121  CB  ILE    69      24.541 -11.116 -32.925  1.00  0.00           C  
ATOM   1122  HB  ILE    69      24.412 -11.536 -31.927  1.00  0.00           H  
ATOM   1123  CG2 ILE    69      25.544  -9.866 -32.616  1.00  0.00           C  
ATOM   1124 HG21 ILE    69      25.784  -9.574 -33.638  1.00  0.00           H  
ATOM   1125 HG22 ILE    69      25.118  -9.099 -31.970  1.00  0.00           H  
ATOM   1126 HG23 ILE    69      26.445 -10.313 -32.194  1.00  0.00           H  
ATOM   1127  CG1 ILE    69      23.136 -10.660 -33.391  1.00  0.00           C  
ATOM   1128 HG12 ILE    69      23.141 -10.009 -34.265  1.00  0.00           H  
ATOM   1129 HG13 ILE    69      22.582 -11.563 -33.650  1.00  0.00           H  
ATOM   1130  CD1 ILE    69      22.296 -10.073 -32.393  1.00  0.00           C  
ATOM   1131 HD11 ILE    69      22.422 -10.681 -31.498  1.00  0.00           H  
ATOM   1132 HD12 ILE    69      22.659  -9.068 -32.173  1.00  0.00           H  
ATOM   1133 HD13 ILE    69      21.231 -10.012 -32.617  1.00  0.00           H  
ATOM   1134  C   ILE    69      26.715 -12.047 -34.117  1.00  0.00           C  
ATOM   1135  O   ILE    69      27.295 -11.344 -34.960  1.00  0.00           O  
ATOM   1136  N   ALA    70      27.457 -12.822 -33.224  1.00  0.00           N  
ATOM   1137  H   ALA    70      27.012 -13.231 -32.414  1.00  0.00           H  
ATOM   1138  CA  ALA    70      28.960 -12.920 -33.156  1.00  0.00           C  
ATOM   1139  HA  ALA    70      29.388 -11.962 -33.454  1.00  0.00           H  
ATOM   1140  CB  ALA    70      29.333 -13.160 -31.669  1.00  0.00           C  
ATOM   1141  HB1 ALA    70      29.047 -12.221 -31.195  1.00  0.00           H  
ATOM   1142  HB2 ALA    70      28.908 -14.002 -31.123  1.00  0.00           H  
ATOM   1143  HB3 ALA    70      30.415 -13.239 -31.555  1.00  0.00           H  
ATOM   1144  C   ALA    70      29.591 -13.931 -34.102  1.00  0.00           C  
ATOM   1145  O   ALA    70      30.242 -14.882 -33.666  1.00  0.00           O  
ATOM   1146  N   SER    71      29.177 -13.732 -35.353  1.00  0.00           N  
ATOM   1147  H   SER    71      28.536 -12.978 -35.556  1.00  0.00           H  
ATOM   1148  CA  SER    71      29.519 -14.755 -36.358  1.00  0.00           C  
ATOM   1149  HA  SER    71      30.339 -15.454 -36.193  1.00  0.00           H  
ATOM   1150  CB  SER    71      28.252 -15.424 -36.538  1.00  0.00           C  
ATOM   1151  HB2 SER    71      27.937 -15.791 -35.561  1.00  0.00           H  
ATOM   1152  HB3 SER    71      27.517 -14.736 -36.955  1.00  0.00           H  
ATOM   1153  OG  SER    71      28.375 -16.519 -37.352  1.00  0.00           O  
ATOM   1154  HG  SER    71      28.208 -17.397 -37.003  1.00  0.00           H  
ATOM   1155  C   SER    71      29.933 -14.007 -37.588  1.00  0.00           C  
ATOM   1156  O   SER    71      29.669 -12.777 -37.749  1.00  0.00           O  
ATOM   1157  N   ASP    72      30.617 -14.740 -38.476  1.00  0.00           N  
ATOM   1158  H   ASP    72      30.840 -15.716 -38.347  1.00  0.00           H  
ATOM   1159  CA  ASP    72      30.988 -14.273 -39.783  1.00  0.00           C  
ATOM   1160  HA  ASP    72      31.623 -13.410 -39.579  1.00  0.00           H  
ATOM   1161  CB  ASP    72      31.935 -15.271 -40.505  1.00  0.00           C  
ATOM   1162  HB2 ASP    72      31.423 -16.148 -40.901  1.00  0.00           H  
ATOM   1163  HB3 ASP    72      32.388 -14.738 -41.341  1.00  0.00           H  
ATOM   1164  CG  ASP    72      33.117 -15.821 -39.689  1.00  0.00           C  
ATOM   1165  OD1 ASP    72      33.205 -15.745 -38.459  1.00  0.00           O  
ATOM   1166  OD2 ASP    72      34.070 -16.296 -40.372  1.00  0.00           O  
ATOM   1167  C   ASP    72      29.891 -13.967 -40.808  1.00  0.00           C  
ATOM   1168  O   ASP    72      30.130 -13.214 -41.752  1.00  0.00           O  
ATOM   1169  N   THR    73      28.773 -14.622 -40.631  1.00  0.00           N  
ATOM   1170  H   THR    73      28.718 -15.325 -39.908  1.00  0.00           H  
ATOM   1171  CA  THR    73      27.629 -14.498 -41.616  1.00  0.00           C  
ATOM   1172  HA  THR    73      27.423 -13.499 -42.000  1.00  0.00           H  
ATOM   1173  CB  THR    73      27.913 -15.506 -42.685  1.00  0.00           C  
ATOM   1174  HB  THR    73      27.997 -16.506 -42.261  1.00  0.00           H  
ATOM   1175  CG2 THR    73      26.856 -15.581 -43.763  1.00  0.00           C  
ATOM   1176 HG21 THR    73      26.452 -14.576 -43.889  1.00  0.00           H  
ATOM   1177 HG22 THR    73      27.134 -16.165 -44.641  1.00  0.00           H  
ATOM   1178 HG23 THR    73      26.168 -16.222 -43.212  1.00  0.00           H  
ATOM   1179  OG1 THR    73      29.170 -15.170 -43.272  1.00  0.00           O  
ATOM   1180  HG1 THR    73      29.509 -14.444 -42.743  1.00  0.00           H  
ATOM   1181  C   THR    73      26.312 -14.883 -40.904  1.00  0.00           C  
ATOM   1182  O   THR    73      26.395 -15.814 -40.048  1.00  0.00           O  
ATOM   1183  N   PHE    74      25.134 -14.365 -41.303  1.00  0.00           N  
ATOM   1184  H   PHE    74      25.156 -13.736 -42.093  1.00  0.00           H  
ATOM   1185  CA  PHE    74      23.893 -14.628 -40.550  1.00  0.00           C  
ATOM   1186  HA  PHE    74      24.245 -14.606 -39.519  1.00  0.00           H  
ATOM   1187  CB  PHE    74      22.995 -13.427 -40.812  1.00  0.00           C  
ATOM   1188  HB2 PHE    74      23.450 -12.455 -40.622  1.00  0.00           H  
ATOM   1189  HB3 PHE    74      22.806 -13.387 -41.885  1.00  0.00           H  
ATOM   1190  CG  PHE    74      21.665 -13.405 -40.111  1.00  0.00           C  
ATOM   1191  CD1 PHE    74      21.686 -13.498 -38.695  1.00  0.00           C  
ATOM   1192  HD1 PHE    74      22.606 -13.697 -38.165  1.00  0.00           H  
ATOM   1193  CE1 PHE    74      20.484 -13.361 -37.966  1.00  0.00           C  
ATOM   1194  HE1 PHE    74      20.492 -13.539 -36.901  1.00  0.00           H  
ATOM   1195  CZ  PHE    74      19.268 -13.069 -38.662  1.00  0.00           C  
ATOM   1196  HZ  PHE    74      18.424 -12.776 -38.055  1.00  0.00           H  
ATOM   1197  CE2 PHE    74      19.263 -12.936 -40.039  1.00  0.00           C  
ATOM   1198  HE2 PHE    74      18.370 -12.607 -40.550  1.00  0.00           H  
ATOM   1199  CD2 PHE    74      20.430 -13.086 -40.769  1.00  0.00           C  
ATOM   1200  HD2 PHE    74      20.354 -13.157 -41.844  1.00  0.00           H  
ATOM   1201  C   PHE    74      23.211 -15.946 -40.916  1.00  0.00           C  
ATOM   1202  O   PHE    74      22.876 -16.129 -42.096  1.00  0.00           O  
ATOM   1203  N   ASP    75      23.013 -16.845 -39.926  1.00  0.00           N  
ATOM   1204  H   ASP    75      23.344 -16.642 -38.993  1.00  0.00           H  
ATOM   1205  CA  ASP    75      22.123 -17.966 -40.098  1.00  0.00           C  
ATOM   1206  HA  ASP    75      22.235 -18.213 -41.154  1.00  0.00           H  
ATOM   1207  CB  ASP    75      22.731 -19.066 -39.241  1.00  0.00           C  
ATOM   1208  HB2 ASP    75      23.787 -19.301 -39.377  1.00  0.00           H  
ATOM   1209  HB3 ASP    75      22.673 -18.812 -38.183  1.00  0.00           H  
ATOM   1210  CG  ASP    75      21.936 -20.325 -39.485  1.00  0.00           C  
ATOM   1211  OD1 ASP    75      20.845 -20.340 -40.113  1.00  0.00           O  
ATOM   1212  OD2 ASP    75      22.476 -21.369 -39.154  1.00  0.00           O  
ATOM   1213  C   ASP    75      20.700 -17.601 -39.909  1.00  0.00           C  
ATOM   1214  O   ASP    75      20.218 -17.576 -38.786  1.00  0.00           O  
ATOM   1215  N   LYS    76      20.016 -17.241 -41.007  1.00  0.00           N  
ATOM   1216  H   LYS    76      20.546 -17.178 -41.865  1.00  0.00           H  
ATOM   1217  CA  LYS    76      18.587 -16.844 -41.011  1.00  0.00           C  
ATOM   1218  HA  LYS    76      18.469 -15.979 -40.359  1.00  0.00           H  
ATOM   1219  CB  LYS    76      18.245 -16.411 -42.467  1.00  0.00           C  
ATOM   1220  HB2 LYS    76      18.945 -15.607 -42.692  1.00  0.00           H  
ATOM   1221  HB3 LYS    76      18.283 -17.279 -43.126  1.00  0.00           H  
ATOM   1222  CG  LYS    76      16.997 -15.954 -42.624  1.00  0.00           C  
ATOM   1223  HG2 LYS    76      16.236 -16.735 -42.611  1.00  0.00           H  
ATOM   1224  HG3 LYS    76      16.759 -15.293 -41.791  1.00  0.00           H  
ATOM   1225  CD  LYS    76      16.813 -15.158 -43.735  1.00  0.00           C  
ATOM   1226  HD2 LYS    76      17.615 -14.420 -43.771  1.00  0.00           H  
ATOM   1227  HD3 LYS    76      16.981 -15.803 -44.597  1.00  0.00           H  
ATOM   1228  CE  LYS    76      15.576 -14.611 -43.874  1.00  0.00           C  
ATOM   1229  HE2 LYS    76      14.764 -15.337 -43.915  1.00  0.00           H  
ATOM   1230  HE3 LYS    76      15.287 -14.007 -43.014  1.00  0.00           H  
ATOM   1231  NZ  LYS    76      15.542 -13.930 -45.106  1.00  0.00           N  
ATOM   1232  HZ1 LYS    76      16.322 -13.297 -45.200  1.00  0.00           H  
ATOM   1233  HZ2 LYS    76      15.569 -14.613 -45.850  1.00  0.00           H  
ATOM   1234  HZ3 LYS    76      14.713 -13.353 -45.128  1.00  0.00           H  
ATOM   1235  C   LYS    76      17.697 -17.951 -40.472  1.00  0.00           C  
ATOM   1236  O   LYS    76      16.749 -17.520 -39.796  1.00  0.00           O  
ATOM   1237  N   ALA    77      18.003 -19.245 -40.689  1.00  0.00           N  
ATOM   1238  H   ALA    77      18.865 -19.515 -41.141  1.00  0.00           H  
ATOM   1239  CA  ALA    77      17.061 -20.297 -40.109  1.00  0.00           C  
ATOM   1240  HA  ALA    77      16.059 -19.887 -40.238  1.00  0.00           H  
ATOM   1241  CB  ALA    77      17.077 -21.570 -40.873  1.00  0.00           C  
ATOM   1242  HB1 ALA    77      16.268 -22.254 -40.616  1.00  0.00           H  
ATOM   1243  HB2 ALA    77      17.070 -21.360 -41.943  1.00  0.00           H  
ATOM   1244  HB3 ALA    77      18.002 -22.105 -40.657  1.00  0.00           H  
ATOM   1245  C   ALA    77      17.185 -20.536 -38.605  1.00  0.00           C  
ATOM   1246  O   ALA    77      16.154 -20.424 -37.898  1.00  0.00           O  
ATOM   1247  N   LYS    78      18.426 -20.801 -38.177  1.00  0.00           N  
ATOM   1248  H   LYS    78      19.150 -20.775 -38.880  1.00  0.00           H  
ATOM   1249  CA  LYS    78      18.849 -20.795 -36.791  1.00  0.00           C  
ATOM   1250  HA  LYS    78      18.431 -21.571 -36.149  1.00  0.00           H  
ATOM   1251  CB  LYS    78      20.374 -20.843 -36.670  1.00  0.00           C  
ATOM   1252  HB2 LYS    78      20.826 -21.719 -37.134  1.00  0.00           H  
ATOM   1253  HB3 LYS    78      20.746 -19.962 -37.193  1.00  0.00           H  
ATOM   1254  CG  LYS    78      20.917 -20.800 -35.355  1.00  0.00           C  
ATOM   1255  HG2 LYS    78      20.641 -19.851 -34.894  1.00  0.00           H  
ATOM   1256  HG3 LYS    78      20.399 -21.640 -34.892  1.00  0.00           H  
ATOM   1257  CD  LYS    78      22.282 -21.000 -35.231  1.00  0.00           C  
ATOM   1258  HD2 LYS    78      22.821 -20.397 -35.962  1.00  0.00           H  
ATOM   1259  HD3 LYS    78      22.558 -20.653 -34.235  1.00  0.00           H  
ATOM   1260  CE  LYS    78      22.653 -22.299 -35.178  1.00  0.00           C  
ATOM   1261  HE2 LYS    78      22.126 -22.875 -34.417  1.00  0.00           H  
ATOM   1262  HE3 LYS    78      22.489 -22.676 -36.188  1.00  0.00           H  
ATOM   1263  NZ  LYS    78      24.118 -22.370 -35.064  1.00  0.00           N  
ATOM   1264  HZ1 LYS    78      24.517 -22.061 -35.939  1.00  0.00           H  
ATOM   1265  HZ2 LYS    78      24.363 -21.676 -34.373  1.00  0.00           H  
ATOM   1266  HZ3 LYS    78      24.514 -23.240 -34.737  1.00  0.00           H  
ATOM   1267  C   LYS    78      18.317 -19.489 -36.070  1.00  0.00           C  
ATOM   1268  O   LYS    78      17.776 -19.655 -34.947  1.00  0.00           O  
ATOM   1269  N   ALA    79      18.423 -18.271 -36.661  1.00  0.00           N  
ATOM   1270  H   ALA    79      18.947 -18.213 -37.523  1.00  0.00           H  
ATOM   1271  CA  ALA    79      17.885 -17.067 -35.975  1.00  0.00           C  
ATOM   1272  HA  ALA    79      18.281 -16.997 -34.962  1.00  0.00           H  
ATOM   1273  CB  ALA    79      18.278 -15.807 -36.876  1.00  0.00           C  
ATOM   1274  HB1 ALA    79      17.880 -14.849 -36.542  1.00  0.00           H  
ATOM   1275  HB2 ALA    79      19.357 -15.671 -36.810  1.00  0.00           H  
ATOM   1276  HB3 ALA    79      18.048 -16.103 -37.900  1.00  0.00           H  
ATOM   1277  C   ALA    79      16.433 -17.192 -35.824  1.00  0.00           C  
ATOM   1278  O   ALA    79      15.919 -16.887 -34.741  1.00  0.00           O  
ATOM   1279  N   GLU    80      15.639 -17.532 -36.955  1.00  0.00           N  
ATOM   1280  H   GLU    80      16.138 -17.719 -37.812  1.00  0.00           H  
ATOM   1281  CA  GLU    80      14.255 -17.627 -36.928  1.00  0.00           C  
ATOM   1282  HA  GLU    80      13.890 -16.690 -36.508  1.00  0.00           H  
ATOM   1283  CB  GLU    80      13.761 -17.950 -38.414  1.00  0.00           C  
ATOM   1284  HB2 GLU    80      13.949 -17.128 -39.105  1.00  0.00           H  
ATOM   1285  HB3 GLU    80      14.443 -18.725 -38.763  1.00  0.00           H  
ATOM   1286  CG  GLU    80      12.277 -18.406 -38.420  1.00  0.00           C  
ATOM   1287  HG2 GLU    80      12.279 -19.469 -38.178  1.00  0.00           H  
ATOM   1288  HG3 GLU    80      11.614 -17.791 -37.811  1.00  0.00           H  
ATOM   1289  CD  GLU    80      11.678 -18.559 -39.849  1.00  0.00           C  
ATOM   1290  OE1 GLU    80      10.542 -18.232 -40.021  1.00  0.00           O  
ATOM   1291  OE2 GLU    80      12.353 -18.946 -40.824  1.00  0.00           O  
ATOM   1292  C   GLU    80      13.718 -18.668 -35.941  1.00  0.00           C  
ATOM   1293  O   GLU    80      12.636 -18.530 -35.357  1.00  0.00           O  
ATOM   1294  N   ALA    81      14.335 -19.894 -35.700  1.00  0.00           N  
ATOM   1295  H   ALA    81      15.115 -20.087 -36.312  1.00  0.00           H  
ATOM   1296  CA  ALA    81      14.125 -20.866 -34.642  1.00  0.00           C  
ATOM   1297  HA  ALA    81      13.115 -21.274 -34.697  1.00  0.00           H  
ATOM   1298  CB  ALA    81      14.951 -22.058 -35.045  1.00  0.00           C  
ATOM   1299  HB1 ALA    81      16.013 -21.829 -34.961  1.00  0.00           H  
ATOM   1300  HB2 ALA    81      14.717 -22.942 -34.451  1.00  0.00           H  
ATOM   1301  HB3 ALA    81      14.845 -22.362 -36.086  1.00  0.00           H  
ATOM   1302  C   ALA    81      14.365 -20.288 -33.165  1.00  0.00           C  
ATOM   1303  O   ALA    81      13.594 -20.562 -32.215  1.00  0.00           O  
ATOM   1304  N   GLN    82      15.467 -19.562 -33.136  1.00  0.00           N  
ATOM   1305  H   GLN    82      16.147 -19.616 -33.882  1.00  0.00           H  
ATOM   1306  CA  GLN    82      15.871 -18.911 -31.887  1.00  0.00           C  
ATOM   1307  HA  GLN    82      15.880 -19.693 -31.127  1.00  0.00           H  
ATOM   1308  CB  GLN    82      17.307 -18.330 -31.926  1.00  0.00           C  
ATOM   1309  HB2 GLN    82      17.904 -19.191 -32.229  1.00  0.00           H  
ATOM   1310  HB3 GLN    82      17.440 -17.373 -32.430  1.00  0.00           H  
ATOM   1311  CG  GLN    82      17.799 -17.902 -30.523  1.00  0.00           C  
ATOM   1312  HG2 GLN    82      18.836 -17.635 -30.724  1.00  0.00           H  
ATOM   1313  HG3 GLN    82      17.280 -16.967 -30.312  1.00  0.00           H  
ATOM   1314  CD  GLN    82      17.883 -18.781 -29.273  1.00  0.00           C  
ATOM   1315  OE1 GLN    82      17.575 -19.939 -29.283  1.00  0.00           O  
ATOM   1316  NE2 GLN    82      18.303 -18.281 -28.118  1.00  0.00           N  
ATOM   1317 HE21 GLN    82      18.363 -18.888 -27.313  1.00  0.00           H  
ATOM   1318 HE22 GLN    82      18.493 -17.296 -27.997  1.00  0.00           H  
ATOM   1319  C   GLN    82      14.847 -17.939 -31.284  1.00  0.00           C  
ATOM   1320  O   GLN    82      14.636 -17.959 -30.055  1.00  0.00           O  
ATOM   1321  N   ILE    83      14.318 -17.103 -32.217  1.00  0.00           N  
ATOM   1322  H   ILE    83      14.698 -17.131 -33.153  1.00  0.00           H  
ATOM   1323  CA  ILE    83      13.229 -16.087 -32.074  1.00  0.00           C  
ATOM   1324  HA  ILE    83      13.365 -15.360 -31.274  1.00  0.00           H  
ATOM   1325  CB  ILE    83      13.105 -15.381 -33.445  1.00  0.00           C  
ATOM   1326  HB  ILE    83      13.182 -16.108 -34.254  1.00  0.00           H  
ATOM   1327  CG2 ILE    83      11.696 -14.685 -33.517  1.00  0.00           C  
ATOM   1328 HG21 ILE    83      11.784 -13.958 -32.710  1.00  0.00           H  
ATOM   1329 HG22 ILE    83      11.482 -14.253 -34.494  1.00  0.00           H  
ATOM   1330 HG23 ILE    83      10.963 -15.442 -33.234  1.00  0.00           H  
ATOM   1331  CG1 ILE    83      14.257 -14.272 -33.644  1.00  0.00           C  
ATOM   1332 HG12 ILE    83      14.063 -13.369 -33.066  1.00  0.00           H  
ATOM   1333 HG13 ILE    83      15.203 -14.603 -33.215  1.00  0.00           H  
ATOM   1334  CD1 ILE    83      14.418 -13.749 -35.062  1.00  0.00           C  
ATOM   1335 HD11 ILE    83      15.442 -13.894 -35.404  1.00  0.00           H  
ATOM   1336 HD12 ILE    83      13.824 -14.309 -35.784  1.00  0.00           H  
ATOM   1337 HD13 ILE    83      14.318 -12.666 -35.134  1.00  0.00           H  
ATOM   1338  C   ILE    83      11.981 -16.913 -31.672  1.00  0.00           C  
ATOM   1339  O   ILE    83      11.220 -16.470 -30.820  1.00  0.00           O  
ATOM   1340  N   ALA    84      11.710 -18.060 -32.274  1.00  0.00           N  
ATOM   1341  H   ALA    84      12.303 -18.454 -32.991  1.00  0.00           H  
ATOM   1342  CA  ALA    84      10.505 -18.819 -31.885  1.00  0.00           C  
ATOM   1343  HA  ALA    84       9.704 -18.079 -31.883  1.00  0.00           H  
ATOM   1344  CB  ALA    84      10.168 -19.896 -32.989  1.00  0.00           C  
ATOM   1345  HB1 ALA    84      10.828 -19.670 -33.826  1.00  0.00           H  
ATOM   1346  HB2 ALA    84      10.490 -20.856 -32.584  1.00  0.00           H  
ATOM   1347  HB3 ALA    84       9.108 -19.809 -33.227  1.00  0.00           H  
ATOM   1348  C   ALA    84      10.546 -19.479 -30.528  1.00  0.00           C  
ATOM   1349  O   ALA    84       9.507 -19.515 -29.776  1.00  0.00           O  
ATOM   1350  N   LYS    85      11.759 -19.926 -30.075  1.00  0.00           N  
ATOM   1351  H   LYS    85      12.536 -19.924 -30.720  1.00  0.00           H  
ATOM   1352  CA  LYS    85      11.879 -20.453 -28.659  1.00  0.00           C  
ATOM   1353  HA  LYS    85      11.272 -21.357 -28.601  1.00  0.00           H  
ATOM   1354  CB  LYS    85      13.397 -20.922 -28.356  1.00  0.00           C  
ATOM   1355  HB2 LYS    85      13.837 -21.468 -29.191  1.00  0.00           H  
ATOM   1356  HB3 LYS    85      14.036 -20.042 -28.282  1.00  0.00           H  
ATOM   1357  CG  LYS    85      13.533 -21.650 -27.211  1.00  0.00           C  
ATOM   1358  HG2 LYS    85      13.197 -21.103 -26.330  1.00  0.00           H  
ATOM   1359  HG3 LYS    85      13.008 -22.581 -27.425  1.00  0.00           H  
ATOM   1360  CD  LYS    85      14.872 -21.993 -26.973  1.00  0.00           C  
ATOM   1361  HD2 LYS    85      15.415 -22.406 -27.823  1.00  0.00           H  
ATOM   1362  HD3 LYS    85      15.316 -21.075 -26.587  1.00  0.00           H  
ATOM   1363  CE  LYS    85      14.984 -22.994 -26.146  1.00  0.00           C  
ATOM   1364  HE2 LYS    85      14.365 -22.869 -25.257  1.00  0.00           H  
ATOM   1365  HE3 LYS    85      14.910 -23.958 -26.650  1.00  0.00           H  
ATOM   1366  NZ  LYS    85      16.384 -23.044 -25.610  1.00  0.00           N  
ATOM   1367  HZ1 LYS    85      16.798 -22.327 -25.030  1.00  0.00           H  
ATOM   1368  HZ2 LYS    85      16.491 -23.914 -25.109  1.00  0.00           H  
ATOM   1369  HZ3 LYS    85      17.131 -23.090 -26.288  1.00  0.00           H  
ATOM   1370  C   LYS    85      11.433 -19.424 -27.546  1.00  0.00           C  
ATOM   1371  O   LYS    85      10.909 -19.853 -26.561  1.00  0.00           O  
ATOM   1372  N   MET    86      11.702 -18.141 -27.744  1.00  0.00           N  
ATOM   1373  H   MET    86      12.194 -17.951 -28.605  1.00  0.00           H  
ATOM   1374  CA  MET    86      11.288 -16.937 -26.923  1.00  0.00           C  
ATOM   1375  HA  MET    86      11.348 -17.303 -25.898  1.00  0.00           H  
ATOM   1376  CB  MET    86      12.262 -15.790 -27.239  1.00  0.00           C  
ATOM   1377  HB2 MET    86      12.176 -15.606 -28.310  1.00  0.00           H  
ATOM   1378  HB3 MET    86      11.869 -14.985 -26.619  1.00  0.00           H  
ATOM   1379  CG  MET    86      13.753 -16.102 -26.935  1.00  0.00           C  
ATOM   1380  HG2 MET    86      13.820 -16.435 -25.899  1.00  0.00           H  
ATOM   1381  HG3 MET    86      14.030 -16.912 -27.610  1.00  0.00           H  
ATOM   1382  SD  MET    86      14.973 -14.791 -27.149  1.00  0.00           S  
ATOM   1383  CE  MET    86      14.863 -14.651 -28.920  1.00  0.00           C  
ATOM   1384  HE1 MET    86      15.591 -13.956 -29.339  1.00  0.00           H  
ATOM   1385  HE2 MET    86      15.057 -15.661 -29.281  1.00  0.00           H  
ATOM   1386  HE3 MET    86      13.872 -14.355 -29.261  1.00  0.00           H  
ATOM   1387  C   MET    86       9.854 -16.522 -27.248  1.00  0.00           C  
ATOM   1388  O   MET    86       9.353 -15.884 -26.318  1.00  0.00           O  
ATOM   1389  N   GLU    87       9.277 -16.798 -28.391  1.00  0.00           N  
ATOM   1390  H   GLU    87       9.800 -17.305 -29.091  1.00  0.00           H  
ATOM   1391  CA  GLU    87       8.015 -16.178 -28.823  1.00  0.00           C  
ATOM   1392  HA  GLU    87       8.181 -15.112 -28.664  1.00  0.00           H  
ATOM   1393  CB  GLU    87       7.922 -16.240 -30.361  1.00  0.00           C  
ATOM   1394  HB2 GLU    87       8.745 -15.645 -30.758  1.00  0.00           H  
ATOM   1395  HB3 GLU    87       7.955 -17.314 -30.543  1.00  0.00           H  
ATOM   1396  CG  GLU    87       6.597 -15.675 -30.942  1.00  0.00           C  
ATOM   1397  HG2 GLU    87       6.707 -15.870 -32.009  1.00  0.00           H  
ATOM   1398  HG3 GLU    87       5.715 -16.225 -30.616  1.00  0.00           H  
ATOM   1399  CD  GLU    87       6.668 -14.099 -30.835  1.00  0.00           C  
ATOM   1400  OE1 GLU    87       7.797 -13.510 -30.895  1.00  0.00           O  
ATOM   1401  OE2 GLU    87       5.612 -13.405 -30.807  1.00  0.00           O  
ATOM   1402  C   GLU    87       6.664 -16.607 -28.117  1.00  0.00           C  
ATOM   1403  O   GLU    87       5.739 -15.810 -27.941  1.00  0.00           O  
ATOM   1404  N   GLU    88       6.543 -17.874 -27.610  1.00  0.00           N  
ATOM   1405  H   GLU    88       7.333 -18.487 -27.747  1.00  0.00           H  
ATOM   1406  CA  GLU    88       5.257 -18.345 -26.966  1.00  0.00           C  
ATOM   1407  HA  GLU    88       4.613 -18.134 -27.819  1.00  0.00           H  
ATOM   1408  CB  GLU    88       5.400 -19.929 -26.655  1.00  0.00           C  
ATOM   1409  HB2 GLU    88       5.806 -20.421 -27.539  1.00  0.00           H  
ATOM   1410  HB3 GLU    88       6.116 -20.161 -25.867  1.00  0.00           H  
ATOM   1411  CG  GLU    88       4.081 -20.669 -26.404  1.00  0.00           C  
ATOM   1412  HG2 GLU    88       4.469 -21.688 -26.418  1.00  0.00           H  
ATOM   1413  HG3 GLU    88       3.710 -20.441 -25.405  1.00  0.00           H  
ATOM   1414  CD  GLU    88       3.046 -20.560 -27.560  1.00  0.00           C  
ATOM   1415  OE1 GLU    88       1.816 -20.360 -27.264  1.00  0.00           O  
ATOM   1416  OE2 GLU    88       3.387 -20.451 -28.751  1.00  0.00           O  
ATOM   1417  C   GLU    88       5.050 -17.561 -25.646  1.00  0.00           C  
ATOM   1418  O   GLU    88       3.963 -17.018 -25.474  1.00  0.00           O  
ATOM   1419  N   GLN    89       6.142 -17.429 -24.914  1.00  0.00           N  
ATOM   1420  H   GLN    89       6.989 -17.874 -25.238  1.00  0.00           H  
ATOM   1421  CA  GLN    89       6.120 -16.555 -23.740  1.00  0.00           C  
ATOM   1422  HA  GLN    89       5.229 -16.715 -23.133  1.00  0.00           H  
ATOM   1423  CB  GLN    89       7.356 -16.742 -22.828  1.00  0.00           C  
ATOM   1424  HB2 GLN    89       7.431 -17.799 -22.572  1.00  0.00           H  
ATOM   1425  HB3 GLN    89       8.244 -16.546 -23.429  1.00  0.00           H  
ATOM   1426  CG  GLN    89       7.474 -15.901 -21.528  1.00  0.00           C  
ATOM   1427  HG2 GLN    89       8.474 -16.149 -21.172  1.00  0.00           H  
ATOM   1428  HG3 GLN    89       7.375 -14.850 -21.798  1.00  0.00           H  
ATOM   1429  CD  GLN    89       6.404 -16.157 -20.439  1.00  0.00           C  
ATOM   1430  OE1 GLN    89       6.638 -17.013 -19.653  1.00  0.00           O  
ATOM   1431  NE2 GLN    89       5.357 -15.403 -20.390  1.00  0.00           N  
ATOM   1432 HE21 GLN    89       4.738 -15.553 -19.606  1.00  0.00           H  
ATOM   1433 HE22 GLN    89       5.361 -14.542 -20.918  1.00  0.00           H  
ATOM   1434  C   GLN    89       5.981 -15.042 -24.076  1.00  0.00           C  
ATOM   1435  O   GLN    89       5.168 -14.347 -23.317  1.00  0.00           O  
ATOM   1436  N   ARG    90       6.463 -14.559 -25.249  1.00  0.00           N  
ATOM   1437  H   ARG    90       6.878 -15.244 -25.865  1.00  0.00           H  
ATOM   1438  CA  ARG    90       6.111 -13.226 -25.731  1.00  0.00           C  
ATOM   1439  HA  ARG    90       6.292 -12.421 -25.019  1.00  0.00           H  
ATOM   1440  CB  ARG    90       7.048 -12.863 -26.973  1.00  0.00           C  
ATOM   1441  HB2 ARG    90       7.118 -13.716 -27.649  1.00  0.00           H  
ATOM   1442  HB3 ARG    90       6.620 -12.037 -27.541  1.00  0.00           H  
ATOM   1443  CG  ARG    90       8.318 -12.574 -26.583  1.00  0.00           C  
ATOM   1444  HG2 ARG    90       8.362 -11.635 -26.031  1.00  0.00           H  
ATOM   1445  HG3 ARG    90       8.651 -13.271 -25.814  1.00  0.00           H  
ATOM   1446  CD  ARG    90       9.218 -12.422 -27.590  1.00  0.00           C  
ATOM   1447  HD2 ARG    90       9.480 -13.438 -27.886  1.00  0.00           H  
ATOM   1448  HD3 ARG    90       8.802 -11.723 -28.314  1.00  0.00           H  
ATOM   1449  NE  ARG    90      10.517 -11.917 -27.135  1.00  0.00           N  
ATOM   1450  HE  ARG    90      10.466 -11.363 -26.291  1.00  0.00           H  
ATOM   1451  CZ  ARG    90      11.749 -11.750 -27.661  1.00  0.00           C  
ATOM   1452  NH1 ARG    90      12.107 -12.201 -28.785  1.00  0.00           N  
ATOM   1453 HH11 ARG    90      11.397 -12.710 -29.291  1.00  0.00           H  
ATOM   1454 HH12 ARG    90      13.042 -12.145 -29.163  1.00  0.00           H  
ATOM   1455  NH2 ARG    90      12.592 -11.046 -26.959  1.00  0.00           N  
ATOM   1456 HH21 ARG    90      12.328 -10.708 -26.044  1.00  0.00           H  
ATOM   1457 HH22 ARG    90      13.528 -10.919 -27.316  1.00  0.00           H  
ATOM   1458  C   ARG    90       4.637 -13.015 -26.064  1.00  0.00           C  
ATOM   1459  O   ARG    90       4.029 -12.041 -25.645  1.00  0.00           O  
ATOM   1460  N   LYS    91       4.102 -14.010 -26.755  1.00  0.00           N  
ATOM   1461  H   LYS    91       4.733 -14.709 -27.120  1.00  0.00           H  
ATOM   1462  CA  LYS    91       2.649 -14.095 -27.163  1.00  0.00           C  
ATOM   1463  HA  LYS    91       2.449 -13.204 -27.758  1.00  0.00           H  
ATOM   1464  CB  LYS    91       2.255 -15.407 -27.982  1.00  0.00           C  
ATOM   1465  HB2 LYS    91       2.585 -16.349 -27.543  1.00  0.00           H  
ATOM   1466  HB3 LYS    91       1.165 -15.439 -27.980  1.00  0.00           H  
ATOM   1467  CG  LYS    91       2.658 -15.228 -29.283  1.00  0.00           C  
ATOM   1468  HG2 LYS    91       2.393 -14.220 -29.603  1.00  0.00           H  
ATOM   1469  HG3 LYS    91       3.745 -15.278 -29.223  1.00  0.00           H  
ATOM   1470  CD  LYS    91       2.258 -16.233 -30.128  1.00  0.00           C  
ATOM   1471  HD2 LYS    91       2.596 -17.199 -29.754  1.00  0.00           H  
ATOM   1472  HD3 LYS    91       1.190 -16.451 -30.149  1.00  0.00           H  
ATOM   1473  CE  LYS    91       2.815 -16.063 -31.381  1.00  0.00           C  
ATOM   1474  HE2 LYS    91       2.414 -15.147 -31.813  1.00  0.00           H  
ATOM   1475  HE3 LYS    91       3.885 -15.857 -31.416  1.00  0.00           H  
ATOM   1476  NZ  LYS    91       2.685 -17.145 -32.309  1.00  0.00           N  
ATOM   1477  HZ1 LYS    91       3.044 -16.842 -33.204  1.00  0.00           H  
ATOM   1478  HZ2 LYS    91       3.167 -17.990 -32.035  1.00  0.00           H  
ATOM   1479  HZ3 LYS    91       1.742 -17.493 -32.401  1.00  0.00           H  
ATOM   1480  C   LYS    91       1.816 -13.984 -25.884  1.00  0.00           C  
ATOM   1481  O   LYS    91       0.769 -13.371 -25.806  1.00  0.00           O  
ATOM   1482  N   ALA    92       2.199 -14.734 -24.852  1.00  0.00           N  
ATOM   1483  H   ALA    92       2.994 -15.344 -24.978  1.00  0.00           H  
ATOM   1484  CA  ALA    92       1.528 -14.852 -23.559  1.00  0.00           C  
ATOM   1485  HA  ALA    92       0.467 -14.996 -23.762  1.00  0.00           H  
ATOM   1486  CB  ALA    92       2.140 -15.943 -22.670  1.00  0.00           C  
ATOM   1487  HB1 ALA    92       2.041 -16.905 -23.171  1.00  0.00           H  
ATOM   1488  HB2 ALA    92       3.146 -15.575 -22.466  1.00  0.00           H  
ATOM   1489  HB3 ALA    92       1.645 -15.990 -21.700  1.00  0.00           H  
ATOM   1490  C   ALA    92       1.576 -13.535 -22.739  1.00  0.00           C  
ATOM   1491  O   ALA    92       0.647 -13.241 -22.022  1.00  0.00           O  
ATOM   1492  N   ASN    93       2.713 -12.833 -22.715  1.00  0.00           N  
ATOM   1493  H   ASN    93       3.454 -13.300 -23.216  1.00  0.00           H  
ATOM   1494  CA  ASN    93       2.768 -11.523 -22.084  1.00  0.00           C  
ATOM   1495  HA  ASN    93       2.361 -11.569 -21.074  1.00  0.00           H  
ATOM   1496  CB  ASN    93       4.146 -10.867 -22.073  1.00  0.00           C  
ATOM   1497  HB2 ASN    93       4.435 -10.958 -23.120  1.00  0.00           H  
ATOM   1498  HB3 ASN    93       4.097  -9.840 -21.710  1.00  0.00           H  
ATOM   1499  CG  ASN    93       5.295 -11.586 -21.322  1.00  0.00           C  
ATOM   1500  OD1 ASN    93       5.159 -12.544 -20.648  1.00  0.00           O  
ATOM   1501  ND2 ASN    93       6.465 -11.090 -21.501  1.00  0.00           N  
ATOM   1502 HD21 ASN    93       7.274 -11.554 -21.113  1.00  0.00           H  
ATOM   1503 HD22 ASN    93       6.457 -10.254 -22.067  1.00  0.00           H  
ATOM   1504  C   ASN    93       1.839 -10.637 -22.829  1.00  0.00           C  
ATOM   1505  O   ASN    93       1.120  -9.874 -22.189  1.00  0.00           O  
ATOM   1506  N   MET    94       1.745 -10.643 -24.192  1.00  0.00           N  
ATOM   1507  H   MET    94       2.267 -11.346 -24.695  1.00  0.00           H  
ATOM   1508  CA  MET    94       0.838  -9.722 -24.918  1.00  0.00           C  
ATOM   1509  HA  MET    94       1.007  -8.676 -24.661  1.00  0.00           H  
ATOM   1510  CB  MET    94       1.132  -9.742 -26.419  1.00  0.00           C  
ATOM   1511  HB2 MET    94       2.173  -9.541 -26.674  1.00  0.00           H  
ATOM   1512  HB3 MET    94       0.894 -10.723 -26.832  1.00  0.00           H  
ATOM   1513  CG  MET    94       0.256  -8.772 -27.201  1.00  0.00           C  
ATOM   1514  HG2 MET    94      -0.784  -9.091 -27.145  1.00  0.00           H  
ATOM   1515  HG3 MET    94       0.354  -7.779 -26.761  1.00  0.00           H  
ATOM   1516  SD  MET    94       0.785  -8.423 -28.884  1.00  0.00           S  
ATOM   1517  CE  MET    94       0.091  -6.767 -29.064  1.00  0.00           C  
ATOM   1518  HE1 MET    94       0.576  -6.190 -28.276  1.00  0.00           H  
ATOM   1519  HE2 MET    94       0.324  -6.162 -29.940  1.00  0.00           H  
ATOM   1520  HE3 MET    94      -0.987  -6.808 -28.910  1.00  0.00           H  
ATOM   1521  C   MET    94      -0.654 -10.108 -24.505  1.00  0.00           C  
ATOM   1522  O   MET    94      -1.384  -9.222 -24.103  1.00  0.00           O  
ATOM   1523  N   LEU    95      -1.015 -11.352 -24.453  1.00  0.00           N  
ATOM   1524  H   LEU    95      -0.466 -12.060 -24.920  1.00  0.00           H  
ATOM   1525  CA  LEU    95      -2.372 -11.713 -23.982  1.00  0.00           C  
ATOM   1526  HA  LEU    95      -3.085 -11.185 -24.616  1.00  0.00           H  
ATOM   1527  CB  LEU    95      -2.540 -13.224 -24.109  1.00  0.00           C  
ATOM   1528  HB2 LEU    95      -2.107 -13.548 -25.055  1.00  0.00           H  
ATOM   1529  HB3 LEU    95      -2.037 -13.754 -23.299  1.00  0.00           H  
ATOM   1530  CG  LEU    95      -3.967 -13.785 -24.359  1.00  0.00           C  
ATOM   1531  HG  LEU    95      -4.643 -13.590 -23.527  1.00  0.00           H  
ATOM   1532  CD1 LEU    95      -4.547 -13.209 -25.652  1.00  0.00           C  
ATOM   1533 HD11 LEU    95      -5.583 -13.523 -25.784  1.00  0.00           H  
ATOM   1534 HD12 LEU    95      -4.575 -12.151 -25.389  1.00  0.00           H  
ATOM   1535 HD13 LEU    95      -3.956 -13.478 -26.527  1.00  0.00           H  
ATOM   1536  CD2 LEU    95      -3.973 -15.281 -24.599  1.00  0.00           C  
ATOM   1537 HD21 LEU    95      -3.867 -15.811 -23.653  1.00  0.00           H  
ATOM   1538 HD22 LEU    95      -4.903 -15.509 -25.120  1.00  0.00           H  
ATOM   1539 HD23 LEU    95      -3.089 -15.471 -25.208  1.00  0.00           H  
ATOM   1540  C   LEU    95      -2.666 -11.285 -22.559  1.00  0.00           C  
ATOM   1541  O   LEU    95      -3.730 -10.624 -22.312  1.00  0.00           O  
ATOM   1542  N   ALA    96      -1.734 -11.472 -21.620  1.00  0.00           N  
ATOM   1543  H   ALA    96      -0.915 -12.018 -21.845  1.00  0.00           H  
ATOM   1544  CA  ALA    96      -1.845 -10.919 -20.296  1.00  0.00           C  
ATOM   1545  HA  ALA    96      -2.705 -11.314 -19.755  1.00  0.00           H  
ATOM   1546  CB  ALA    96      -0.536 -11.501 -19.606  1.00  0.00           C  
ATOM   1547  HB1 ALA    96      -0.614 -11.082 -18.603  1.00  0.00           H  
ATOM   1548  HB2 ALA    96      -0.696 -12.578 -19.550  1.00  0.00           H  
ATOM   1549  HB3 ALA    96       0.389 -11.220 -20.110  1.00  0.00           H  
ATOM   1550  C   ALA    96      -1.994  -9.437 -20.234  1.00  0.00           C  
ATOM   1551  O   ALA    96      -2.846  -9.024 -19.431  1.00  0.00           O  
ATOM   1552  N   HIE    97      -1.279  -8.625 -21.048  1.00  0.00           N  
ATOM   1553  H   HIE    97      -0.553  -9.033 -21.619  1.00  0.00           H  
ATOM   1554  CA  HIE    97      -1.255  -7.159 -21.050  1.00  0.00           C  
ATOM   1555  HA  HIE    97      -1.307  -6.859 -20.003  1.00  0.00           H  
ATOM   1556  CB  HIE    97      -0.017  -6.766 -21.803  1.00  0.00           C  
ATOM   1557  HB2 HIE    97       0.794  -7.216 -21.230  1.00  0.00           H  
ATOM   1558  HB3 HIE    97      -0.040  -7.255 -22.777  1.00  0.00           H  
ATOM   1559  CG  HIE    97       0.214  -5.272 -22.014  1.00  0.00           C  
ATOM   1560  ND1 HIE    97       1.186  -4.858 -22.845  1.00  0.00           N  
ATOM   1561  CE1 HIE    97       1.163  -3.557 -22.674  1.00  0.00           C  
ATOM   1562  HE1 HIE    97       1.666  -2.826 -23.290  1.00  0.00           H  
ATOM   1563  NE2 HIE    97       0.254  -3.208 -21.765  1.00  0.00           N  
ATOM   1564  HE2 HIE    97       0.189  -2.295 -21.339  1.00  0.00           H  
ATOM   1565  CD2 HIE    97      -0.336  -4.277 -21.258  1.00  0.00           C  
ATOM   1566  HD2 HIE    97      -1.130  -4.415 -20.539  1.00  0.00           H  
ATOM   1567  C   HIE    97      -2.617  -6.633 -21.580  1.00  0.00           C  
ATOM   1568  O   HIE    97      -3.150  -5.629 -21.013  1.00  0.00           O  
ATOM   1569  N   MET    98      -3.138  -7.229 -22.624  1.00  0.00           N  
ATOM   1570  H   MET    98      -2.686  -8.060 -22.977  1.00  0.00           H  
ATOM   1571  CA  MET    98      -4.428  -6.901 -23.229  1.00  0.00           C  
ATOM   1572  HA  MET    98      -4.431  -5.813 -23.305  1.00  0.00           H  
ATOM   1573  CB  MET    98      -4.419  -7.498 -24.632  1.00  0.00           C  
ATOM   1574  HB2 MET    98      -4.375  -8.587 -24.619  1.00  0.00           H  
ATOM   1575  HB3 MET    98      -5.388  -7.236 -25.055  1.00  0.00           H  
ATOM   1576  CG  MET    98      -3.413  -7.005 -25.576  1.00  0.00           C  
ATOM   1577  HG2 MET    98      -3.287  -5.938 -25.391  1.00  0.00           H  
ATOM   1578  HG3 MET    98      -2.548  -7.506 -25.143  1.00  0.00           H  
ATOM   1579  SD  MET    98      -3.667  -7.381 -27.358  1.00  0.00           S  
ATOM   1580  CE  MET    98      -4.006  -9.146 -27.069  1.00  0.00           C  
ATOM   1581  HE1 MET    98      -4.997  -9.359 -26.668  1.00  0.00           H  
ATOM   1582  HE2 MET    98      -4.004  -9.609 -28.056  1.00  0.00           H  
ATOM   1583  HE3 MET    98      -3.254  -9.671 -26.479  1.00  0.00           H  
ATOM   1584  C   MET    98      -5.710  -7.314 -22.307  1.00  0.00           C  
ATOM   1585  O   MET    98      -6.745  -6.638 -22.231  1.00  0.00           O  
ATOM   1586  N   GLU    99      -5.463  -8.464 -21.650  1.00  0.00           N  
ATOM   1587  H   GLU    99      -4.594  -8.959 -21.798  1.00  0.00           H  
ATOM   1588  CA  GLU    99      -6.352  -8.904 -20.612  1.00  0.00           C  
ATOM   1589  HA  GLU    99      -7.397  -8.966 -20.919  1.00  0.00           H  
ATOM   1590  CB  GLU    99      -5.950 -10.328 -20.136  1.00  0.00           C  
ATOM   1591  HB2 GLU    99      -6.110 -11.050 -20.937  1.00  0.00           H  
ATOM   1592  HB3 GLU    99      -4.889 -10.399 -19.898  1.00  0.00           H  
ATOM   1593  CG  GLU    99      -6.723 -10.735 -18.953  1.00  0.00           C  
ATOM   1594  HG2 GLU    99      -6.316 -10.203 -18.093  1.00  0.00           H  
ATOM   1595  HG3 GLU    99      -7.752 -10.378 -19.008  1.00  0.00           H  
ATOM   1596  CD  GLU    99      -6.717 -12.174 -18.374  1.00  0.00           C  
ATOM   1597  OE1 GLU    99      -7.410 -12.318 -17.329  1.00  0.00           O  
ATOM   1598  OE2 GLU    99      -6.109 -13.128 -18.947  1.00  0.00           O  
ATOM   1599  C   GLU    99      -6.316  -7.815 -19.530  1.00  0.00           C  
ATOM   1600  O   GLU    99      -7.348  -7.440 -19.089  1.00  0.00           O  
ATOM   1601  N   THR   100      -5.170  -7.403 -19.049  1.00  0.00           N  
ATOM   1602  H   THR   100      -4.251  -7.675 -19.367  1.00  0.00           H  
ATOM   1603  CA  THR   100      -5.212  -6.427 -17.979  1.00  0.00           C  
ATOM   1604  HA  THR   100      -5.860  -6.728 -17.156  1.00  0.00           H  
ATOM   1605  CB  THR   100      -3.864  -6.335 -17.287  1.00  0.00           C  
ATOM   1606  HB  THR   100      -3.030  -6.351 -17.988  1.00  0.00           H  
ATOM   1607  CG2 THR   100      -3.552  -5.025 -16.444  1.00  0.00           C  
ATOM   1608 HG21 THR   100      -4.523  -4.687 -16.079  1.00  0.00           H  
ATOM   1609 HG22 THR   100      -2.721  -5.130 -15.747  1.00  0.00           H  
ATOM   1610 HG23 THR   100      -3.321  -4.274 -17.199  1.00  0.00           H  
ATOM   1611  OG1 THR   100      -3.692  -7.542 -16.516  1.00  0.00           O  
ATOM   1612  HG1 THR   100      -3.547  -8.284 -17.107  1.00  0.00           H  
ATOM   1613  C   THR   100      -5.665  -5.069 -18.463  1.00  0.00           C  
ATOM   1614  O   THR   100      -6.504  -4.466 -17.734  1.00  0.00           O  
ATOM   1615  N   GLN   101      -5.220  -4.552 -19.638  1.00  0.00           N  
ATOM   1616  H   GLN   101      -4.508  -5.146 -20.037  1.00  0.00           H  
ATOM   1617  CA  GLN   101      -5.709  -3.270 -20.270  1.00  0.00           C  
ATOM   1618  HA  GLN   101      -5.600  -2.414 -19.604  1.00  0.00           H  
ATOM   1619  CB  GLN   101      -4.909  -2.946 -21.545  1.00  0.00           C  
ATOM   1620  HB2 GLN   101      -4.639  -3.803 -22.163  1.00  0.00           H  
ATOM   1621  HB3 GLN   101      -5.364  -2.234 -22.233  1.00  0.00           H  
ATOM   1622  CG  GLN   101      -3.552  -2.388 -21.005  1.00  0.00           C  
ATOM   1623  HG2 GLN   101      -3.357  -3.077 -20.183  1.00  0.00           H  
ATOM   1624  HG3 GLN   101      -2.735  -2.658 -21.674  1.00  0.00           H  
ATOM   1625  CD  GLN   101      -3.442  -0.957 -20.465  1.00  0.00           C  
ATOM   1626  OE1 GLN   101      -4.254  -0.078 -20.809  1.00  0.00           O  
ATOM   1627  NE2 GLN   101      -2.556  -0.722 -19.542  1.00  0.00           N  
ATOM   1628 HE21 GLN   101      -2.742   0.103 -18.991  1.00  0.00           H  
ATOM   1629 HE22 GLN   101      -1.962  -1.496 -19.280  1.00  0.00           H  
ATOM   1630  C   GLN   101      -7.214  -3.286 -20.545  1.00  0.00           C  
ATOM   1631  O   GLN   101      -7.777  -2.280 -20.250  1.00  0.00           O  
ATOM   1632  N   ASN   102      -7.881  -4.387 -20.875  1.00  0.00           N  
ATOM   1633  H   ASN   102      -7.383  -5.250 -21.042  1.00  0.00           H  
ATOM   1634  CA  ASN   102      -9.327  -4.530 -20.888  1.00  0.00           C  
ATOM   1635  HA  ASN   102      -9.786  -3.729 -21.467  1.00  0.00           H  
ATOM   1636  CB  ASN   102      -9.790  -5.879 -21.552  1.00  0.00           C  
ATOM   1637  HB2 ASN   102      -9.554  -5.784 -22.612  1.00  0.00           H  
ATOM   1638  HB3 ASN   102      -9.333  -6.813 -21.224  1.00  0.00           H  
ATOM   1639  CG  ASN   102     -11.310  -6.080 -21.481  1.00  0.00           C  
ATOM   1640  OD1 ASN   102     -11.773  -6.613 -20.512  1.00  0.00           O  
ATOM   1641  ND2 ASN   102     -11.930  -5.805 -22.590  1.00  0.00           N  
ATOM   1642 HD21 ASN   102     -12.901  -6.081 -22.583  1.00  0.00           H  
ATOM   1643 HD22 ASN   102     -11.545  -5.201 -23.302  1.00  0.00           H  
ATOM   1644  C   ASN   102      -9.861  -4.445 -19.499  1.00  0.00           C  
ATOM   1645  O   ASN   102     -10.908  -3.789 -19.259  1.00  0.00           O  
ATOM   1646  N   LYS   103      -9.280  -5.205 -18.552  1.00  0.00           N  
ATOM   1647  H   LYS   103      -8.412  -5.682 -18.750  1.00  0.00           H  
ATOM   1648  CA  LYS   103      -9.797  -5.231 -17.221  1.00  0.00           C  
ATOM   1649  HA  LYS   103     -10.854  -5.498 -17.248  1.00  0.00           H  
ATOM   1650  CB  LYS   103      -9.040  -6.255 -16.315  1.00  0.00           C  
ATOM   1651  HB2 LYS   103      -7.956  -6.171 -16.393  1.00  0.00           H  
ATOM   1652  HB3 LYS   103      -9.234  -5.948 -15.287  1.00  0.00           H  
ATOM   1653  CG  LYS   103      -9.525  -7.496 -16.551  1.00  0.00           C  
ATOM   1654  HG2 LYS   103     -10.491  -7.522 -16.047  1.00  0.00           H  
ATOM   1655  HG3 LYS   103      -9.626  -7.621 -17.629  1.00  0.00           H  
ATOM   1656  CD  LYS   103      -8.867  -8.558 -16.005  1.00  0.00           C  
ATOM   1657  HD2 LYS   103      -8.015  -8.687 -16.673  1.00  0.00           H  
ATOM   1658  HD3 LYS   103      -8.577  -8.369 -14.972  1.00  0.00           H  
ATOM   1659  CE  LYS   103      -9.604  -9.702 -15.984  1.00  0.00           C  
ATOM   1660  HE2 LYS   103     -10.339  -9.613 -15.184  1.00  0.00           H  
ATOM   1661  HE3 LYS   103     -10.028  -9.858 -16.976  1.00  0.00           H  
ATOM   1662  NZ  LYS   103      -8.845 -10.875 -15.697  1.00  0.00           N  
ATOM   1663  HZ1 LYS   103      -8.108 -10.614 -15.058  1.00  0.00           H  
ATOM   1664  HZ2 LYS   103      -9.323 -11.714 -15.402  1.00  0.00           H  
ATOM   1665  HZ3 LYS   103      -8.341 -11.234 -16.496  1.00  0.00           H  
ATOM   1666  C   LYS   103      -9.850  -3.843 -16.595  1.00  0.00           C  
ATOM   1667  O   LYS   103     -10.819  -3.500 -15.950  1.00  0.00           O  
ATOM   1668  N   ILE   104      -8.784  -3.035 -16.886  1.00  0.00           N  
ATOM   1669  H   ILE   104      -8.105  -3.505 -17.468  1.00  0.00           H  
ATOM   1670  CA  ILE   104      -8.775  -1.576 -16.653  1.00  0.00           C  
ATOM   1671  HA  ILE   104      -8.871  -1.446 -15.575  1.00  0.00           H  
ATOM   1672  CB  ILE   104      -7.356  -1.029 -17.022  1.00  0.00           C  
ATOM   1673  HB  ILE   104      -7.202  -1.391 -18.039  1.00  0.00           H  
ATOM   1674  CG2 ILE   104      -7.242   0.567 -16.931  1.00  0.00           C  
ATOM   1675 HG21 ILE   104      -7.385   0.865 -15.892  1.00  0.00           H  
ATOM   1676 HG22 ILE   104      -6.305   0.820 -17.425  1.00  0.00           H  
ATOM   1677 HG23 ILE   104      -8.029   0.988 -17.556  1.00  0.00           H  
ATOM   1678  CG1 ILE   104      -6.305  -1.621 -16.125  1.00  0.00           C  
ATOM   1679 HG12 ILE   104      -6.453  -1.073 -15.195  1.00  0.00           H  
ATOM   1680 HG13 ILE   104      -6.445  -2.684 -15.925  1.00  0.00           H  
ATOM   1681  CD1 ILE   104      -4.815  -1.533 -16.673  1.00  0.00           C  
ATOM   1682 HD11 ILE   104      -4.807  -2.093 -17.608  1.00  0.00           H  
ATOM   1683 HD12 ILE   104      -4.437  -0.540 -16.912  1.00  0.00           H  
ATOM   1684 HD13 ILE   104      -4.118  -1.903 -15.921  1.00  0.00           H  
ATOM   1685  C   ILE   104      -9.909  -0.771 -17.346  1.00  0.00           C  
ATOM   1686  O   ILE   104     -10.755  -0.168 -16.697  1.00  0.00           O  
ATOM   1687  N   TYR   105     -10.052  -0.895 -18.673  1.00  0.00           N  
ATOM   1688  H   TYR   105      -9.473  -1.595 -19.115  1.00  0.00           H  
ATOM   1689  CA  TYR   105     -11.027  -0.156 -19.458  1.00  0.00           C  
ATOM   1690  HA  TYR   105     -10.841   0.910 -19.330  1.00  0.00           H  
ATOM   1691  CB  TYR   105     -10.771  -0.210 -20.946  1.00  0.00           C  
ATOM   1692  HB2 TYR   105      -9.846   0.305 -21.205  1.00  0.00           H  
ATOM   1693  HB3 TYR   105     -10.624  -1.272 -21.144  1.00  0.00           H  
ATOM   1694  CG  TYR   105     -11.880   0.214 -21.821  1.00  0.00           C  
ATOM   1695  CD1 TYR   105     -11.750   1.435 -22.486  1.00  0.00           C  
ATOM   1696  HD1 TYR   105     -11.041   2.173 -22.139  1.00  0.00           H  
ATOM   1697  CE1 TYR   105     -12.659   1.775 -23.484  1.00  0.00           C  
ATOM   1698  HE1 TYR   105     -12.590   2.737 -23.968  1.00  0.00           H  
ATOM   1699  CZ  TYR   105     -13.636   0.901 -23.914  1.00  0.00           C  
ATOM   1700  OH  TYR   105     -14.586   1.247 -24.806  1.00  0.00           O  
ATOM   1701  HH  TYR   105     -15.349   0.665 -24.843  1.00  0.00           H  
ATOM   1702  CE2 TYR   105     -13.899  -0.281 -23.218  1.00  0.00           C  
ATOM   1703  HE2 TYR   105     -14.791  -0.842 -23.453  1.00  0.00           H  
ATOM   1704  CD2 TYR   105     -12.988  -0.652 -22.183  1.00  0.00           C  
ATOM   1705  HD2 TYR   105     -13.058  -1.646 -21.766  1.00  0.00           H  
ATOM   1706  C   TYR   105     -12.462  -0.488 -19.052  1.00  0.00           C  
ATOM   1707  O   TYR   105     -13.317   0.456 -19.060  1.00  0.00           O  
ATOM   1708  N   ASN   106     -12.782  -1.671 -18.524  1.00  0.00           N  
ATOM   1709  H   ASN   106     -11.959  -2.256 -18.494  1.00  0.00           H  
ATOM   1710  CA  ASN   106     -14.084  -1.943 -17.925  1.00  0.00           C  
ATOM   1711  HA  ASN   106     -14.730  -1.372 -18.591  1.00  0.00           H  
ATOM   1712  CB  ASN   106     -14.491  -3.439 -18.177  1.00  0.00           C  
ATOM   1713  HB2 ASN   106     -13.719  -4.155 -17.895  1.00  0.00           H  
ATOM   1714  HB3 ASN   106     -15.352  -3.700 -17.561  1.00  0.00           H  
ATOM   1715  CG  ASN   106     -14.790  -3.760 -19.620  1.00  0.00           C  
ATOM   1716  OD1 ASN   106     -15.819  -3.337 -20.083  1.00  0.00           O  
ATOM   1717  ND2 ASN   106     -13.864  -4.450 -20.228  1.00  0.00           N  
ATOM   1718 HD21 ASN   106     -13.864  -4.476 -21.238  1.00  0.00           H  
ATOM   1719 HD22 ASN   106     -12.997  -4.624 -19.739  1.00  0.00           H  
ATOM   1720  C   ASN   106     -14.430  -1.383 -16.498  1.00  0.00           C  
ATOM   1721  O   ASN   106     -15.519  -1.492 -15.970  1.00  0.00           O  
ATOM   1722  N   ILE   107     -13.385  -0.824 -15.821  1.00  0.00           N  
ATOM   1723  H   ILE   107     -12.447  -0.993 -16.158  1.00  0.00           H  
ATOM   1724  CA  ILE   107     -13.499  -0.058 -14.583  1.00  0.00           C  
ATOM   1725  HA  ILE   107     -14.406  -0.397 -14.082  1.00  0.00           H  
ATOM   1726  CB  ILE   107     -12.314  -0.390 -13.653  1.00  0.00           C  
ATOM   1727  HB  ILE   107     -11.411  -0.449 -14.260  1.00  0.00           H  
ATOM   1728  CG2 ILE   107     -11.993   0.588 -12.610  1.00  0.00           C  
ATOM   1729 HG21 ILE   107     -11.282   0.199 -11.881  1.00  0.00           H  
ATOM   1730 HG22 ILE   107     -11.654   1.577 -12.917  1.00  0.00           H  
ATOM   1731 HG23 ILE   107     -12.854   0.803 -11.977  1.00  0.00           H  
ATOM   1732  CG1 ILE   107     -12.609  -1.844 -12.989  1.00  0.00           C  
ATOM   1733 HG12 ILE   107     -13.283  -1.778 -12.136  1.00  0.00           H  
ATOM   1734 HG13 ILE   107     -13.050  -2.483 -13.755  1.00  0.00           H  
ATOM   1735  CD1 ILE   107     -11.318  -2.588 -12.520  1.00  0.00           C  
ATOM   1736 HD11 ILE   107     -10.814  -2.107 -11.681  1.00  0.00           H  
ATOM   1737 HD12 ILE   107     -11.524  -3.611 -12.204  1.00  0.00           H  
ATOM   1738 HD13 ILE   107     -10.674  -2.531 -13.397  1.00  0.00           H  
ATOM   1739  C   ILE   107     -13.766   1.434 -14.990  1.00  0.00           C  
ATOM   1740  O   ILE   107     -14.286   2.165 -14.093  1.00  0.00           O  
ATOM   1741  N   LEU   108     -13.433   1.904 -16.247  1.00  0.00           N  
ATOM   1742  H   LEU   108     -12.923   1.302 -16.879  1.00  0.00           H  
ATOM   1743  CA  LEU   108     -13.540   3.341 -16.450  1.00  0.00           C  
ATOM   1744  HA  LEU   108     -13.195   3.757 -15.503  1.00  0.00           H  
ATOM   1745  CB  LEU   108     -12.819   3.715 -17.791  1.00  0.00           C  
ATOM   1746  HB2 LEU   108     -12.896   2.952 -18.566  1.00  0.00           H  
ATOM   1747  HB3 LEU   108     -13.358   4.586 -18.164  1.00  0.00           H  
ATOM   1748  CG  LEU   108     -11.405   4.230 -17.486  1.00  0.00           C  
ATOM   1749  HG  LEU   108     -11.340   5.105 -16.839  1.00  0.00           H  
ATOM   1750  CD1 LEU   108     -10.637   3.111 -16.782  1.00  0.00           C  
ATOM   1751 HD11 LEU   108     -10.740   2.243 -17.433  1.00  0.00           H  
ATOM   1752 HD12 LEU   108      -9.639   3.514 -16.606  1.00  0.00           H  
ATOM   1753 HD13 LEU   108     -10.995   2.778 -15.807  1.00  0.00           H  
ATOM   1754  CD2 LEU   108     -10.721   4.547 -18.823  1.00  0.00           C  
ATOM   1755 HD21 LEU   108      -9.671   4.697 -18.571  1.00  0.00           H  
ATOM   1756 HD22 LEU   108     -10.710   3.679 -19.481  1.00  0.00           H  
ATOM   1757 HD23 LEU   108     -11.280   5.361 -19.284  1.00  0.00           H  
ATOM   1758  C   LEU   108     -15.036   3.719 -16.652  1.00  0.00           C  
ATOM   1759  O   LEU   108     -15.858   2.971 -17.156  1.00  0.00           O  
ATOM   1760  N   THR   109     -15.360   5.030 -16.462  1.00  0.00           N  
ATOM   1761  H   THR   109     -14.570   5.616 -16.230  1.00  0.00           H  
ATOM   1762  CA  THR   109     -16.675   5.664 -16.823  1.00  0.00           C  
ATOM   1763  HA  THR   109     -17.474   4.926 -16.752  1.00  0.00           H  
ATOM   1764  CB  THR   109     -17.111   6.757 -15.877  1.00  0.00           C  
ATOM   1765  HB  THR   109     -18.161   7.024 -15.996  1.00  0.00           H  
ATOM   1766  CG2 THR   109     -16.919   6.351 -14.421  1.00  0.00           C  
ATOM   1767 HG21 THR   109     -16.875   7.254 -13.813  1.00  0.00           H  
ATOM   1768 HG22 THR   109     -17.827   5.804 -14.166  1.00  0.00           H  
ATOM   1769 HG23 THR   109     -16.010   5.787 -14.212  1.00  0.00           H  
ATOM   1770  OG1 THR   109     -16.360   7.973 -16.099  1.00  0.00           O  
ATOM   1771  HG1 THR   109     -16.960   8.721 -16.147  1.00  0.00           H  
ATOM   1772  C   THR   109     -16.716   6.247 -18.188  1.00  0.00           C  
ATOM   1773  O   THR   109     -15.622   6.543 -18.655  1.00  0.00           O  
ATOM   1774  N   PRO   110     -17.835   6.371 -18.905  1.00  0.00           N  
ATOM   1775  CD  PRO   110     -19.223   6.038 -18.421  1.00  0.00           C  
ATOM   1776  HD2 PRO   110     -19.476   6.889 -17.788  1.00  0.00           H  
ATOM   1777  HD3 PRO   110     -19.287   5.087 -17.893  1.00  0.00           H  
ATOM   1778  CG  PRO   110     -20.023   6.056 -19.721  1.00  0.00           C  
ATOM   1779  HG2 PRO   110     -21.055   6.325 -19.493  1.00  0.00           H  
ATOM   1780  HG3 PRO   110     -19.860   5.094 -20.207  1.00  0.00           H  
ATOM   1781  CB  PRO   110     -19.261   7.143 -20.520  1.00  0.00           C  
ATOM   1782  HB2 PRO   110     -19.507   8.123 -20.111  1.00  0.00           H  
ATOM   1783  HB3 PRO   110     -19.529   7.260 -21.570  1.00  0.00           H  
ATOM   1784  CA  PRO   110     -17.793   6.914 -20.278  1.00  0.00           C  
ATOM   1785  HA  PRO   110     -17.383   6.156 -20.946  1.00  0.00           H  
ATOM   1786  C   PRO   110     -17.123   8.226 -20.524  1.00  0.00           C  
ATOM   1787  O   PRO   110     -16.715   8.502 -21.614  1.00  0.00           O  
ATOM   1788  N   GLU   111     -16.895   9.056 -19.486  1.00  0.00           N  
ATOM   1789  H   GLU   111     -17.338   8.852 -18.602  1.00  0.00           H  
ATOM   1790  CA  GLU   111     -16.087  10.289 -19.602  1.00  0.00           C  
ATOM   1791  HA  GLU   111     -16.284  10.827 -20.529  1.00  0.00           H  
ATOM   1792  CB  GLU   111     -16.344  11.244 -18.474  1.00  0.00           C  
ATOM   1793  HB2 GLU   111     -15.855  10.890 -17.567  1.00  0.00           H  
ATOM   1794  HB3 GLU   111     -15.860  12.147 -18.848  1.00  0.00           H  
ATOM   1795  CG  GLU   111     -17.797  11.610 -18.077  1.00  0.00           C  
ATOM   1796  HG2 GLU   111     -17.683  12.455 -17.398  1.00  0.00           H  
ATOM   1797  HG3 GLU   111     -18.415  11.885 -18.931  1.00  0.00           H  
ATOM   1798  CD  GLU   111     -18.505  10.521 -17.313  1.00  0.00           C  
ATOM   1799  OE1 GLU   111     -17.888  10.038 -16.318  1.00  0.00           O  
ATOM   1800  OE2 GLU   111     -19.678  10.231 -17.614  1.00  0.00           O  
ATOM   1801  C   GLU   111     -14.621   9.955 -19.630  1.00  0.00           C  
ATOM   1802  O   GLU   111     -13.913  10.622 -20.342  1.00  0.00           O  
ATOM   1803  N   GLN   112     -14.214   8.939 -18.867  1.00  0.00           N  
ATOM   1804  H   GLN   112     -14.931   8.515 -18.296  1.00  0.00           H  
ATOM   1805  CA  GLN   112     -12.831   8.439 -18.821  1.00  0.00           C  
ATOM   1806  HA  GLN   112     -12.216   9.316 -18.617  1.00  0.00           H  
ATOM   1807  CB  GLN   112     -12.750   7.569 -17.510  1.00  0.00           C  
ATOM   1808  HB2 GLN   112     -13.545   6.824 -17.466  1.00  0.00           H  
ATOM   1809  HB3 GLN   112     -11.823   7.007 -17.404  1.00  0.00           H  
ATOM   1810  CG  GLN   112     -12.959   8.420 -16.193  1.00  0.00           C  
ATOM   1811  HG2 GLN   112     -12.151   9.151 -16.200  1.00  0.00           H  
ATOM   1812  HG3 GLN   112     -13.946   8.860 -16.337  1.00  0.00           H  
ATOM   1813  CD  GLN   112     -12.975   7.573 -14.944  1.00  0.00           C  
ATOM   1814  OE1 GLN   112     -13.466   6.409 -14.969  1.00  0.00           O  
ATOM   1815  NE2 GLN   112     -12.548   8.126 -13.834  1.00  0.00           N  
ATOM   1816 HE21 GLN   112     -12.609   7.510 -13.037  1.00  0.00           H  
ATOM   1817 HE22 GLN   112     -12.310   9.108 -13.863  1.00  0.00           H  
ATOM   1818  C   GLN   112     -12.625   7.724 -20.165  1.00  0.00           C  
ATOM   1819  O   GLN   112     -11.589   7.916 -20.763  1.00  0.00           O  
ATOM   1820  N   LYS   113     -13.517   6.842 -20.650  1.00  0.00           N  
ATOM   1821  H   LYS   113     -14.412   6.753 -20.191  1.00  0.00           H  
ATOM   1822  CA  LYS   113     -13.208   6.029 -21.900  1.00  0.00           C  
ATOM   1823  HA  LYS   113     -12.316   5.448 -21.667  1.00  0.00           H  
ATOM   1824  CB  LYS   113     -14.372   5.063 -22.183  1.00  0.00           C  
ATOM   1825  HB2 LYS   113     -15.276   5.668 -22.112  1.00  0.00           H  
ATOM   1826  HB3 LYS   113     -14.272   4.602 -23.166  1.00  0.00           H  
ATOM   1827  CG  LYS   113     -14.507   4.123 -21.213  1.00  0.00           C  
ATOM   1828  HG2 LYS   113     -13.560   3.584 -21.183  1.00  0.00           H  
ATOM   1829  HG3 LYS   113     -14.586   4.559 -20.217  1.00  0.00           H  
ATOM   1830  CD  LYS   113     -15.455   3.110 -21.366  1.00  0.00           C  
ATOM   1831  HD2 LYS   113     -16.447   3.559 -21.393  1.00  0.00           H  
ATOM   1832  HD3 LYS   113     -15.343   2.596 -22.321  1.00  0.00           H  
ATOM   1833  CE  LYS   113     -15.326   2.114 -20.476  1.00  0.00           C  
ATOM   1834  HE2 LYS   113     -14.459   1.453 -20.520  1.00  0.00           H  
ATOM   1835  HE3 LYS   113     -15.164   2.555 -19.492  1.00  0.00           H  
ATOM   1836  NZ  LYS   113     -16.603   1.265 -20.499  1.00  0.00           N  
ATOM   1837  HZ1 LYS   113     -17.509   1.704 -20.419  1.00  0.00           H  
ATOM   1838  HZ2 LYS   113     -16.565   0.531 -21.192  1.00  0.00           H  
ATOM   1839  HZ3 LYS   113     -16.618   0.700 -19.662  1.00  0.00           H  
ATOM   1840  C   LYS   113     -12.866   6.854 -23.065  1.00  0.00           C  
ATOM   1841  O   LYS   113     -11.973   6.571 -23.829  1.00  0.00           O  
ATOM   1842  N   LYS   114     -13.610   7.950 -23.289  1.00  0.00           N  
ATOM   1843  H   LYS   114     -14.193   8.315 -22.549  1.00  0.00           H  
ATOM   1844  CA  LYS   114     -13.169   8.968 -24.329  1.00  0.00           C  
ATOM   1845  HA  LYS   114     -13.191   8.580 -25.348  1.00  0.00           H  
ATOM   1846  CB  LYS   114     -14.178  10.160 -24.204  1.00  0.00           C  
ATOM   1847  HB2 LYS   114     -15.164   9.695 -24.210  1.00  0.00           H  
ATOM   1848  HB3 LYS   114     -14.053  10.609 -23.218  1.00  0.00           H  
ATOM   1849  CG  LYS   114     -14.115  11.076 -25.209  1.00  0.00           C  
ATOM   1850  HG2 LYS   114     -13.150  11.585 -25.202  1.00  0.00           H  
ATOM   1851  HG3 LYS   114     -14.167  10.555 -26.165  1.00  0.00           H  
ATOM   1852  CD  LYS   114     -15.039  12.031 -25.037  1.00  0.00           C  
ATOM   1853  HD2 LYS   114     -15.993  11.505 -25.058  1.00  0.00           H  
ATOM   1854  HD3 LYS   114     -14.982  12.546 -24.078  1.00  0.00           H  
ATOM   1855  CE  LYS   114     -15.053  13.107 -25.906  1.00  0.00           C  
ATOM   1856  HE2 LYS   114     -14.101  13.625 -25.794  1.00  0.00           H  
ATOM   1857  HE3 LYS   114     -15.107  12.768 -26.941  1.00  0.00           H  
ATOM   1858  NZ  LYS   114     -16.184  14.041 -25.662  1.00  0.00           N  
ATOM   1859  HZ1 LYS   114     -16.280  14.714 -26.409  1.00  0.00           H  
ATOM   1860  HZ2 LYS   114     -17.045  13.514 -25.690  1.00  0.00           H  
ATOM   1861  HZ3 LYS   114     -16.043  14.452 -24.750  1.00  0.00           H  
ATOM   1862  C   LYS   114     -11.706   9.517 -24.082  1.00  0.00           C  
ATOM   1863  O   LYS   114     -10.971   9.386 -25.012  1.00  0.00           O  
ATOM   1864  N   GLN   115     -11.253   9.966 -22.857  1.00  0.00           N  
ATOM   1865  H   GLN   115     -11.875  10.052 -22.066  1.00  0.00           H  
ATOM   1866  CA  GLN   115      -9.824  10.332 -22.623  1.00  0.00           C  
ATOM   1867  HA  GLN   115      -9.570  11.089 -23.365  1.00  0.00           H  
ATOM   1868  CB  GLN   115      -9.581  11.060 -21.280  1.00  0.00           C  
ATOM   1869  HB2 GLN   115     -10.335  11.826 -21.100  1.00  0.00           H  
ATOM   1870  HB3 GLN   115      -9.734  10.313 -20.502  1.00  0.00           H  
ATOM   1871  CG  GLN   115      -8.186  11.668 -21.181  1.00  0.00           C  
ATOM   1872  HG2 GLN   115      -7.401  10.943 -21.397  1.00  0.00           H  
ATOM   1873  HG3 GLN   115      -8.022  12.544 -21.808  1.00  0.00           H  
ATOM   1874  CD  GLN   115      -7.816  12.134 -19.748  1.00  0.00           C  
ATOM   1875  OE1 GLN   115      -8.615  12.099 -18.839  1.00  0.00           O  
ATOM   1876  NE2 GLN   115      -6.596  12.597 -19.492  1.00  0.00           N  
ATOM   1877 HE21 GLN   115      -6.405  13.126 -18.653  1.00  0.00           H  
ATOM   1878 HE22 GLN   115      -6.157  12.877 -20.357  1.00  0.00           H  
ATOM   1879  C   GLN   115      -8.834   9.150 -22.869  1.00  0.00           C  
ATOM   1880  O   GLN   115      -7.762   9.332 -23.459  1.00  0.00           O  
ATOM   1881  N   PHE   116      -9.154   7.900 -22.487  1.00  0.00           N  
ATOM   1882  H   PHE   116     -10.071   7.785 -22.079  1.00  0.00           H  
ATOM   1883  CA  PHE   116      -8.397   6.736 -22.836  1.00  0.00           C  
ATOM   1884  HA  PHE   116      -7.377   6.916 -22.498  1.00  0.00           H  
ATOM   1885  CB  PHE   116      -8.928   5.586 -21.963  1.00  0.00           C  
ATOM   1886  HB2 PHE   116      -8.937   5.871 -20.911  1.00  0.00           H  
ATOM   1887  HB3 PHE   116      -9.960   5.347 -22.217  1.00  0.00           H  
ATOM   1888  CG  PHE   116      -8.018   4.197 -21.927  1.00  0.00           C  
ATOM   1889  CD1 PHE   116      -8.311   3.118 -22.825  1.00  0.00           C  
ATOM   1890  HD1 PHE   116      -9.030   3.207 -23.627  1.00  0.00           H  
ATOM   1891  CE1 PHE   116      -7.688   1.927 -22.677  1.00  0.00           C  
ATOM   1892  HE1 PHE   116      -7.937   1.158 -23.393  1.00  0.00           H  
ATOM   1893  CZ  PHE   116      -6.787   1.729 -21.636  1.00  0.00           C  
ATOM   1894  HZ  PHE   116      -6.353   0.762 -21.431  1.00  0.00           H  
ATOM   1895  CE2 PHE   116      -6.485   2.766 -20.734  1.00  0.00           C  
ATOM   1896  HE2 PHE   116      -5.765   2.717 -19.931  1.00  0.00           H  
ATOM   1897  CD2 PHE   116      -7.111   4.010 -20.834  1.00  0.00           C  
ATOM   1898  HD2 PHE   116      -6.853   4.809 -20.155  1.00  0.00           H  
ATOM   1899  C   PHE   116      -8.382   6.449 -24.311  1.00  0.00           C  
ATOM   1900  O   PHE   116      -7.287   6.305 -24.828  1.00  0.00           O  
ATOM   1901  N   ASN   117      -9.534   6.292 -25.020  1.00  0.00           N  
ATOM   1902  H   ASN   117     -10.379   6.382 -24.474  1.00  0.00           H  
ATOM   1903  CA  ASN   117      -9.559   5.908 -26.444  1.00  0.00           C  
ATOM   1904  HA  ASN   117      -8.982   4.985 -26.499  1.00  0.00           H  
ATOM   1905  CB  ASN   117     -10.945   5.693 -26.927  1.00  0.00           C  
ATOM   1906  HB2 ASN   117     -11.534   6.564 -26.640  1.00  0.00           H  
ATOM   1907  HB3 ASN   117     -10.900   5.756 -28.014  1.00  0.00           H  
ATOM   1908  CG  ASN   117     -11.624   4.367 -26.639  1.00  0.00           C  
ATOM   1909  OD1 ASN   117     -10.976   3.329 -26.633  1.00  0.00           O  
ATOM   1910  ND2 ASN   117     -12.914   4.381 -26.184  1.00  0.00           N  
ATOM   1911 HD21 ASN   117     -13.368   3.489 -26.047  1.00  0.00           H  
ATOM   1912 HD22 ASN   117     -13.471   5.222 -26.131  1.00  0.00           H  
ATOM   1913  C   ASN   117      -8.807   6.934 -27.220  1.00  0.00           C  
ATOM   1914  O   ASN   117      -8.033   6.665 -28.090  1.00  0.00           O  
ATOM   1915  N   ALA   118      -9.035   8.203 -26.839  1.00  0.00           N  
ATOM   1916  H   ALA   118      -9.622   8.358 -26.032  1.00  0.00           H  
ATOM   1917  CA  ALA   118      -8.353   9.274 -27.520  1.00  0.00           C  
ATOM   1918  HA  ALA   118      -8.746   9.471 -28.518  1.00  0.00           H  
ATOM   1919  CB  ALA   118      -8.761  10.588 -26.855  1.00  0.00           C  
ATOM   1920  HB1 ALA   118      -9.843  10.723 -26.848  1.00  0.00           H  
ATOM   1921  HB2 ALA   118      -8.337  10.636 -25.852  1.00  0.00           H  
ATOM   1922  HB3 ALA   118      -8.512  11.382 -27.558  1.00  0.00           H  
ATOM   1923  C   ALA   118      -6.830   9.082 -27.638  1.00  0.00           C  
ATOM   1924  O   ALA   118      -6.161   9.403 -28.683  1.00  0.00           O  
ATOM   1925  N   ASN   119      -6.193   8.543 -26.561  1.00  0.00           N  
ATOM   1926  H   ASN   119      -6.773   8.409 -25.745  1.00  0.00           H  
ATOM   1927  CA  ASN   119      -4.748   8.240 -26.600  1.00  0.00           C  
ATOM   1928  HA  ASN   119      -4.320   9.144 -27.032  1.00  0.00           H  
ATOM   1929  CB  ASN   119      -4.282   8.049 -25.144  1.00  0.00           C  
ATOM   1930  HB2 ASN   119      -4.961   7.455 -24.532  1.00  0.00           H  
ATOM   1931  HB3 ASN   119      -3.270   7.646 -25.137  1.00  0.00           H  
ATOM   1932  CG  ASN   119      -4.148   9.413 -24.533  1.00  0.00           C  
ATOM   1933  OD1 ASN   119      -3.242  10.134 -24.849  1.00  0.00           O  
ATOM   1934  ND2 ASN   119      -5.148   9.961 -23.867  1.00  0.00           N  
ATOM   1935 HD21 ASN   119      -5.056  10.937 -23.621  1.00  0.00           H  
ATOM   1936 HD22 ASN   119      -6.038   9.521 -23.684  1.00  0.00           H  
ATOM   1937  C   ASN   119      -4.344   7.030 -27.398  1.00  0.00           C  
ATOM   1938  O   ASN   119      -3.194   7.068 -27.930  1.00  0.00           O  
ATOM   1939  N   PHE   120      -5.240   6.050 -27.525  1.00  0.00           N  
ATOM   1940  H   PHE   120      -6.174   6.133 -27.148  1.00  0.00           H  
ATOM   1941  CA  PHE   120      -5.005   5.011 -28.553  1.00  0.00           C  
ATOM   1942  HA  PHE   120      -3.972   4.665 -28.513  1.00  0.00           H  
ATOM   1943  CB  PHE   120      -6.053   3.887 -28.351  1.00  0.00           C  
ATOM   1944  HB2 PHE   120      -6.938   4.462 -28.077  1.00  0.00           H  
ATOM   1945  HB3 PHE   120      -6.200   3.360 -29.294  1.00  0.00           H  
ATOM   1946  CG  PHE   120      -5.568   2.733 -27.413  1.00  0.00           C  
ATOM   1947  CD1 PHE   120      -5.740   2.888 -26.020  1.00  0.00           C  
ATOM   1948  HD1 PHE   120      -6.091   3.846 -25.667  1.00  0.00           H  
ATOM   1949  CE1 PHE   120      -5.395   1.814 -25.126  1.00  0.00           C  
ATOM   1950  HE1 PHE   120      -5.578   1.960 -24.071  1.00  0.00           H  
ATOM   1951  CZ  PHE   120      -4.916   0.646 -25.617  1.00  0.00           C  
ATOM   1952  HZ  PHE   120      -4.589  -0.177 -24.999  1.00  0.00           H  
ATOM   1953  CE2 PHE   120      -4.579   0.539 -26.998  1.00  0.00           C  
ATOM   1954  HE2 PHE   120      -4.263  -0.429 -27.357  1.00  0.00           H  
ATOM   1955  CD2 PHE   120      -4.904   1.625 -27.888  1.00  0.00           C  
ATOM   1956  HD2 PHE   120      -4.820   1.434 -28.948  1.00  0.00           H  
ATOM   1957  C   PHE   120      -5.205   5.582 -29.951  1.00  0.00           C  
ATOM   1958  O   PHE   120      -4.509   5.209 -30.921  1.00  0.00           O  
ATOM   1959  N   GLU   121      -6.253   6.447 -30.228  1.00  0.00           N  
ATOM   1960  H   GLU   121      -7.066   6.468 -29.628  1.00  0.00           H  
ATOM   1961  CA  GLU   121      -6.474   6.992 -31.594  1.00  0.00           C  
ATOM   1962  HA  GLU   121      -6.487   6.195 -32.339  1.00  0.00           H  
ATOM   1963  CB  GLU   121      -7.724   7.838 -31.572  1.00  0.00           C  
ATOM   1964  HB2 GLU   121      -7.684   8.525 -30.727  1.00  0.00           H  
ATOM   1965  HB3 GLU   121      -7.695   8.381 -32.516  1.00  0.00           H  
ATOM   1966  CG  GLU   121      -9.076   7.122 -31.364  1.00  0.00           C  
ATOM   1967  HG2 GLU   121      -9.081   6.348 -30.596  1.00  0.00           H  
ATOM   1968  HG3 GLU   121      -9.802   7.896 -31.121  1.00  0.00           H  
ATOM   1969  CD  GLU   121      -9.587   6.515 -32.689  1.00  0.00           C  
ATOM   1970  OE1 GLU   121      -9.975   5.287 -32.755  1.00  0.00           O  
ATOM   1971  OE2 GLU   121      -9.668   7.189 -33.750  1.00  0.00           O  
ATOM   1972  C   GLU   121      -5.235   7.854 -32.027  1.00  0.00           C  
ATOM   1973  O   GLU   121      -4.755   7.797 -33.124  1.00  0.00           O  
ATOM   1974  N   LYS   122      -4.743   8.566 -31.010  1.00  0.00           N  
ATOM   1975  H   LYS   122      -5.190   8.445 -30.113  1.00  0.00           H  
ATOM   1976  CA  LYS   122      -3.509   9.410 -31.142  1.00  0.00           C  
ATOM   1977  HA  LYS   122      -3.607  10.110 -31.972  1.00  0.00           H  
ATOM   1978  CB  LYS   122      -3.127  10.083 -29.818  1.00  0.00           C  
ATOM   1979  HB2 LYS   122      -3.160   9.432 -28.945  1.00  0.00           H  
ATOM   1980  HB3 LYS   122      -2.059  10.282 -29.909  1.00  0.00           H  
ATOM   1981  CG  LYS   122      -3.690  11.279 -29.460  1.00  0.00           C  
ATOM   1982  HG2 LYS   122      -3.556  11.930 -30.325  1.00  0.00           H  
ATOM   1983  HG3 LYS   122      -4.757  11.232 -29.245  1.00  0.00           H  
ATOM   1984  CD  LYS   122      -3.107  11.953 -28.455  1.00  0.00           C  
ATOM   1985  HD2 LYS   122      -3.434  11.397 -27.576  1.00  0.00           H  
ATOM   1986  HD3 LYS   122      -2.019  11.921 -28.518  1.00  0.00           H  
ATOM   1987  CE  LYS   122      -3.452  13.322 -28.171  1.00  0.00           C  
ATOM   1988  HE2 LYS   122      -3.286  13.842 -29.115  1.00  0.00           H  
ATOM   1989  HE3 LYS   122      -4.494  13.386 -27.857  1.00  0.00           H  
ATOM   1990  NZ  LYS   122      -2.510  13.906 -27.299  1.00  0.00           N  
ATOM   1991  HZ1 LYS   122      -2.334  13.390 -26.449  1.00  0.00           H  
ATOM   1992  HZ2 LYS   122      -1.660  14.145 -27.790  1.00  0.00           H  
ATOM   1993  HZ3 LYS   122      -2.865  14.810 -27.020  1.00  0.00           H  
ATOM   1994  C   LYS   122      -2.325   8.480 -31.604  1.00  0.00           C  
ATOM   1995  O   LYS   122      -1.500   8.876 -32.455  1.00  0.00           O  
ATOM   1996  N   ARG   123      -2.243   7.281 -31.001  1.00  0.00           N  
ATOM   1997  H   ARG   123      -2.863   7.128 -30.219  1.00  0.00           H  
ATOM   1998  CA  ARG   123      -1.232   6.211 -31.265  1.00  0.00           C  
ATOM   1999  HA  ARG   123      -0.201   6.564 -31.291  1.00  0.00           H  
ATOM   2000  CB  ARG   123      -1.366   5.108 -30.182  1.00  0.00           C  
ATOM   2001  HB2 ARG   123      -1.262   5.511 -29.174  1.00  0.00           H  
ATOM   2002  HB3 ARG   123      -2.391   4.737 -30.182  1.00  0.00           H  
ATOM   2003  CG  ARG   123      -0.533   3.989 -30.024  1.00  0.00           C  
ATOM   2004  HG2 ARG   123      -0.970   3.246 -29.357  1.00  0.00           H  
ATOM   2005  HG3 ARG   123      -0.518   3.432 -30.961  1.00  0.00           H  
ATOM   2006  CD  ARG   123       0.732   4.182 -29.596  1.00  0.00           C  
ATOM   2007  HD2 ARG   123       1.109   4.867 -30.355  1.00  0.00           H  
ATOM   2008  HD3 ARG   123       0.936   4.659 -28.638  1.00  0.00           H  
ATOM   2009  NE  ARG   123       1.483   2.936 -29.479  1.00  0.00           N  
ATOM   2010  HE  ARG   123       1.088   2.253 -28.850  1.00  0.00           H  
ATOM   2011  CZ  ARG   123       2.664   2.457 -29.953  1.00  0.00           C  
ATOM   2012  NH1 ARG   123       3.574   3.203 -30.479  1.00  0.00           N  
ATOM   2013 HH11 ARG   123       3.416   4.201 -30.471  1.00  0.00           H  
ATOM   2014 HH12 ARG   123       4.494   2.800 -30.587  1.00  0.00           H  
ATOM   2015  NH2 ARG   123       2.892   1.184 -29.755  1.00  0.00           N  
ATOM   2016 HH21 ARG   123       2.124   0.542 -29.618  1.00  0.00           H  
ATOM   2017 HH22 ARG   123       3.684   0.785 -30.239  1.00  0.00           H  
ATOM   2018  C   ARG   123      -1.345   5.556 -32.639  1.00  0.00           C  
ATOM   2019  O   ARG   123      -0.409   4.876 -33.038  1.00  0.00           O  
ATOM   2020  N   LEU   124      -2.463   5.672 -33.329  1.00  0.00           N  
ATOM   2021  H   LEU   124      -3.279   5.952 -32.803  1.00  0.00           H  
ATOM   2022  CA  LEU   124      -2.675   5.073 -34.655  1.00  0.00           C  
ATOM   2023  HA  LEU   124      -2.334   4.037 -34.669  1.00  0.00           H  
ATOM   2024  CB  LEU   124      -4.240   5.084 -34.957  1.00  0.00           C  
ATOM   2025  HB2 LEU   124      -4.628   4.476 -34.140  1.00  0.00           H  
ATOM   2026  HB3 LEU   124      -4.689   6.077 -34.978  1.00  0.00           H  
ATOM   2027  CG  LEU   124      -4.668   4.424 -36.233  1.00  0.00           C  
ATOM   2028  HG  LEU   124      -4.319   4.891 -37.154  1.00  0.00           H  
ATOM   2029  CD1 LEU   124      -4.147   2.900 -36.214  1.00  0.00           C  
ATOM   2030 HD11 LEU   124      -3.117   3.018 -36.554  1.00  0.00           H  
ATOM   2031 HD12 LEU   124      -4.265   2.441 -35.233  1.00  0.00           H  
ATOM   2032 HD13 LEU   124      -4.717   2.222 -36.849  1.00  0.00           H  
ATOM   2033  CD2 LEU   124      -6.185   4.322 -36.388  1.00  0.00           C  
ATOM   2034 HD21 LEU   124      -6.529   3.845 -37.306  1.00  0.00           H  
ATOM   2035 HD22 LEU   124      -6.602   3.885 -35.481  1.00  0.00           H  
ATOM   2036 HD23 LEU   124      -6.562   5.343 -36.450  1.00  0.00           H  
ATOM   2037  C   LEU   124      -1.934   5.839 -35.845  1.00  0.00           C  
ATOM   2038  O   LEU   124      -1.804   5.258 -36.931  1.00  0.00           O  
ATOM   2039  N   THR   125      -1.425   7.059 -35.582  1.00  0.00           N  
ATOM   2040  H   THR   125      -1.668   7.503 -34.708  1.00  0.00           H  
ATOM   2041  CA  THR   125      -0.520   7.788 -36.430  1.00  0.00           C  
ATOM   2042  HA  THR   125      -1.068   8.162 -37.295  1.00  0.00           H  
ATOM   2043  CB  THR   125       0.177   8.957 -35.677  1.00  0.00           C  
ATOM   2044  HB  THR   125       0.909   8.482 -35.023  1.00  0.00           H  
ATOM   2045  CG2 THR   125       0.866  10.004 -36.659  1.00  0.00           C  
ATOM   2046 HG21 THR   125       1.400   9.428 -37.415  1.00  0.00           H  
ATOM   2047 HG22 THR   125      -0.047  10.372 -37.127  1.00  0.00           H  
ATOM   2048 HG23 THR   125       1.485  10.731 -36.133  1.00  0.00           H  
ATOM   2049  OG1 THR   125      -0.849   9.653 -34.908  1.00  0.00           O  
ATOM   2050  HG1 THR   125      -0.852   9.165 -34.082  1.00  0.00           H  
ATOM   2051  C   THR   125       0.587   6.890 -37.030  1.00  0.00           C  
ATOM   2052  O   THR   125       0.680   6.759 -38.292  1.00  0.00           O  
ATOM   2053  OXT THR   125       1.397   6.427 -36.283  1.00  0.00           O  
TER    2054      THR   125 
ATOM   2054  N   ALA   126      15.365  38.907  -2.347  1.00  0.00           N  
ATOM   2055  H1  ALA   126      16.359  38.730  -2.337  1.00  0.00           H  
ATOM   2056  H2  ALA   126      15.018  38.821  -1.403  1.00  0.00           H  
ATOM   2057  H3  ALA   126      15.182  39.801  -2.780  1.00  0.00           H  
ATOM   2058  CA  ALA   126      14.787  37.937  -3.249  1.00  0.00           C  
ATOM   2059  HA  ALA   126      13.699  37.938  -3.180  1.00  0.00           H  
ATOM   2060  CB  ALA   126      15.059  38.315  -4.747  1.00  0.00           C  
ATOM   2061  HB1 ALA   126      16.126  38.140  -4.889  1.00  0.00           H  
ATOM   2062  HB2 ALA   126      14.460  37.645  -5.363  1.00  0.00           H  
ATOM   2063  HB3 ALA   126      14.729  39.330  -4.968  1.00  0.00           H  
ATOM   2064  C   ALA   126      15.188  36.458  -2.969  1.00  0.00           C  
ATOM   2065  O   ALA   126      16.339  36.279  -2.455  1.00  0.00           O  
ATOM   2066  N   ASP   127      14.346  35.399  -3.132  1.00  0.00           N  
ATOM   2067  H   ASP   127      13.441  35.627  -3.518  1.00  0.00           H  
ATOM   2068  CA  ASP   127      14.673  33.936  -3.142  1.00  0.00           C  
ATOM   2069  HA  ASP   127      15.294  33.754  -2.265  1.00  0.00           H  
ATOM   2070  CB  ASP   127      13.318  33.230  -3.119  1.00  0.00           C  
ATOM   2071  HB2 ASP   127      12.950  33.491  -2.126  1.00  0.00           H  
ATOM   2072  HB3 ASP   127      12.720  33.617  -3.943  1.00  0.00           H  
ATOM   2073  CG  ASP   127      13.378  31.698  -3.085  1.00  0.00           C  
ATOM   2074  OD1 ASP   127      12.405  31.058  -2.643  1.00  0.00           O  
ATOM   2075  OD2 ASP   127      14.379  30.987  -3.402  1.00  0.00           O  
ATOM   2076  C   ASP   127      15.459  33.555  -4.467  1.00  0.00           C  
ATOM   2077  O   ASP   127      14.897  33.768  -5.540  1.00  0.00           O  
ATOM   2078  N   THR   128      16.688  32.987  -4.447  1.00  0.00           N  
ATOM   2079  H   THR   128      17.049  32.621  -3.578  1.00  0.00           H  
ATOM   2080  CA  THR   128      17.555  32.679  -5.605  1.00  0.00           C  
ATOM   2081  HA  THR   128      17.792  33.582  -6.167  1.00  0.00           H  
ATOM   2082  CB  THR   128      18.902  32.147  -5.157  1.00  0.00           C  
ATOM   2083  HB  THR   128      18.788  31.149  -4.734  1.00  0.00           H  
ATOM   2084  CG2 THR   128      19.977  32.133  -6.314  1.00  0.00           C  
ATOM   2085 HG21 THR   128      20.833  31.552  -5.971  1.00  0.00           H  
ATOM   2086 HG22 THR   128      19.593  31.785  -7.272  1.00  0.00           H  
ATOM   2087 HG23 THR   128      20.363  33.146  -6.429  1.00  0.00           H  
ATOM   2088  OG1 THR   128      19.459  32.918  -4.132  1.00  0.00           O  
ATOM   2089  HG1 THR   128      18.967  32.762  -3.323  1.00  0.00           H  
ATOM   2090  C   THR   128      16.957  31.569  -6.530  1.00  0.00           C  
ATOM   2091  O   THR   128      17.034  31.658  -7.756  1.00  0.00           O  
ATOM   2092  N   THR   129      16.333  30.567  -5.902  1.00  0.00           N  
ATOM   2093  H   THR   129      16.167  30.618  -4.907  1.00  0.00           H  
ATOM   2094  CA  THR   129      15.714  29.430  -6.634  1.00  0.00           C  
ATOM   2095  HA  THR   129      16.577  28.887  -7.019  1.00  0.00           H  
ATOM   2096  CB  THR   129      15.046  28.498  -5.647  1.00  0.00           C  
ATOM   2097  HB  THR   129      14.772  27.645  -6.267  1.00  0.00           H  
ATOM   2098  CG2 THR   129      16.015  27.958  -4.640  1.00  0.00           C  
ATOM   2099 HG21 THR   129      16.672  28.768  -4.324  1.00  0.00           H  
ATOM   2100 HG22 THR   129      15.585  27.438  -3.784  1.00  0.00           H  
ATOM   2101 HG23 THR   129      16.591  27.153  -5.096  1.00  0.00           H  
ATOM   2102  OG1 THR   129      13.893  29.055  -5.076  1.00  0.00           O  
ATOM   2103  HG1 THR   129      14.169  29.665  -4.388  1.00  0.00           H  
ATOM   2104  C   THR   129      14.808  29.898  -7.763  1.00  0.00           C  
ATOM   2105  O   THR   129      14.638  29.238  -8.751  1.00  0.00           O  
ATOM   2106  N   THR   130      14.022  31.064  -7.527  1.00  0.00           N  
ATOM   2107  H   THR   130      14.189  31.600  -6.687  1.00  0.00           H  
ATOM   2108  CA  THR   130      13.164  31.658  -8.607  1.00  0.00           C  
ATOM   2109  HA  THR   130      12.341  30.979  -8.832  1.00  0.00           H  
ATOM   2110  CB  THR   130      12.472  32.879  -7.921  1.00  0.00           C  
ATOM   2111  HB  THR   130      11.789  33.193  -8.710  1.00  0.00           H  
ATOM   2112  CG2 THR   130      11.712  32.567  -6.559  1.00  0.00           C  
ATOM   2113 HG21 THR   130      11.041  33.418  -6.443  1.00  0.00           H  
ATOM   2114 HG22 THR   130      11.077  31.700  -6.741  1.00  0.00           H  
ATOM   2115 HG23 THR   130      12.319  32.290  -5.697  1.00  0.00           H  
ATOM   2116  OG1 THR   130      13.429  33.868  -7.748  1.00  0.00           O  
ATOM   2117  HG1 THR   130      13.948  33.703  -6.956  1.00  0.00           H  
ATOM   2118  C   THR   130      13.852  32.056  -9.934  1.00  0.00           C  
ATOM   2119  O   THR   130      13.220  32.050 -11.008  1.00  0.00           O  
ATOM   2120  N   ALA   131      15.162  32.340  -9.859  1.00  0.00           N  
ATOM   2121  H   ALA   131      15.603  32.379  -8.951  1.00  0.00           H  
ATOM   2122  CA  ALA   131      15.977  32.701 -11.072  1.00  0.00           C  
ATOM   2123  HA  ALA   131      15.428  33.348 -11.757  1.00  0.00           H  
ATOM   2124  CB  ALA   131      17.232  33.411 -10.681  1.00  0.00           C  
ATOM   2125  HB1 ALA   131      17.095  34.040  -9.801  1.00  0.00           H  
ATOM   2126  HB2 ALA   131      17.961  32.678 -10.336  1.00  0.00           H  
ATOM   2127  HB3 ALA   131      17.702  34.015 -11.457  1.00  0.00           H  
ATOM   2128  C   ALA   131      16.340  31.485 -12.034  1.00  0.00           C  
ATOM   2129  O   ALA   131      17.267  31.533 -12.811  1.00  0.00           O  
ATOM   2130  N   ALA   132      15.615  30.368 -11.876  1.00  0.00           N  
ATOM   2131  H   ALA   132      14.926  30.441 -11.141  1.00  0.00           H  
ATOM   2132  CA  ALA   132      15.860  29.099 -12.583  1.00  0.00           C  
ATOM   2133  HA  ALA   132      16.884  28.791 -12.368  1.00  0.00           H  
ATOM   2134  CB  ALA   132      14.908  27.974 -12.014  1.00  0.00           C  
ATOM   2135  HB1 ALA   132      14.821  27.050 -12.586  1.00  0.00           H  
ATOM   2136  HB2 ALA   132      15.289  27.680 -11.036  1.00  0.00           H  
ATOM   2137  HB3 ALA   132      13.892  28.359 -11.928  1.00  0.00           H  
ATOM   2138  C   ALA   132      15.656  29.423 -14.110  1.00  0.00           C  
ATOM   2139  O   ALA   132      14.758  30.237 -14.373  1.00  0.00           O  
ATOM   2140  N   PRO   133      16.490  28.895 -15.071  1.00  0.00           N  
ATOM   2141  CD  PRO   133      17.646  28.076 -14.739  1.00  0.00           C  
ATOM   2142  HD2 PRO   133      17.319  27.185 -14.203  1.00  0.00           H  
ATOM   2143  HD3 PRO   133      18.403  28.563 -14.123  1.00  0.00           H  
ATOM   2144  CG  PRO   133      18.421  27.739 -16.057  1.00  0.00           C  
ATOM   2145  HG2 PRO   133      18.321  26.693 -16.347  1.00  0.00           H  
ATOM   2146  HG3 PRO   133      19.490  27.875 -15.894  1.00  0.00           H  
ATOM   2147  CB  PRO   133      17.937  28.795 -17.006  1.00  0.00           C  
ATOM   2148  HB2 PRO   133      17.986  28.387 -18.015  1.00  0.00           H  
ATOM   2149  HB3 PRO   133      18.556  29.693 -17.002  1.00  0.00           H  
ATOM   2150  CA  PRO   133      16.476  29.184 -16.491  1.00  0.00           C  
ATOM   2151  HA  PRO   133      16.349  30.242 -16.718  1.00  0.00           H  
ATOM   2152  C   PRO   133      15.365  28.468 -17.187  1.00  0.00           C  
ATOM   2153  O   PRO   133      14.862  29.011 -18.162  1.00  0.00           O  
ATOM   2154  N   ALA   134      14.982  27.290 -16.786  1.00  0.00           N  
ATOM   2155  H   ALA   134      15.565  26.821 -16.107  1.00  0.00           H  
ATOM   2156  CA  ALA   134      13.702  26.720 -17.075  1.00  0.00           C  
ATOM   2157  HA  ALA   134      13.631  26.683 -18.162  1.00  0.00           H  
ATOM   2158  CB  ALA   134      13.594  25.352 -16.511  1.00  0.00           C  
ATOM   2159  HB1 ALA   134      12.562  25.005 -16.459  1.00  0.00           H  
ATOM   2160  HB2 ALA   134      14.129  24.658 -17.159  1.00  0.00           H  
ATOM   2161  HB3 ALA   134      14.003  25.379 -15.501  1.00  0.00           H  
ATOM   2162  C   ALA   134      12.567  27.530 -16.490  1.00  0.00           C  
ATOM   2163  O   ALA   134      12.755  28.094 -15.360  1.00  0.00           O  
ATOM   2164  N   ASP   135      11.456  27.623 -17.221  1.00  0.00           N  
ATOM   2165  H   ASP   135      11.443  27.087 -18.077  1.00  0.00           H  
ATOM   2166  CA  ASP   135      10.209  28.302 -16.854  1.00  0.00           C  
ATOM   2167  HA  ASP   135      10.119  28.263 -15.768  1.00  0.00           H  
ATOM   2168  CB  ASP   135      10.246  29.670 -17.419  1.00  0.00           C  
ATOM   2169  HB2 ASP   135      11.195  30.068 -17.058  1.00  0.00           H  
ATOM   2170  HB3 ASP   135      10.290  29.680 -18.508  1.00  0.00           H  
ATOM   2171  CG  ASP   135       9.061  30.450 -16.964  1.00  0.00           C  
ATOM   2172  OD1 ASP   135       8.810  31.498 -17.452  1.00  0.00           O  
ATOM   2173  OD2 ASP   135       8.342  30.005 -15.966  1.00  0.00           O  
ATOM   2174  C   ASP   135       8.969  27.534 -17.539  1.00  0.00           C  
ATOM   2175  O   ASP   135       9.054  27.018 -18.626  1.00  0.00           O  
ATOM   2176  N   ALA   136       7.971  27.298 -16.662  1.00  0.00           N  
ATOM   2177  H   ALA   136       7.982  27.733 -15.750  1.00  0.00           H  
ATOM   2178  CA  ALA   136       6.725  26.592 -16.885  1.00  0.00           C  
ATOM   2179  HA  ALA   136       7.176  25.703 -17.326  1.00  0.00           H  
ATOM   2180  CB  ALA   136       6.188  26.099 -15.535  1.00  0.00           C  
ATOM   2181  HB1 ALA   136       5.897  27.045 -15.078  1.00  0.00           H  
ATOM   2182  HB2 ALA   136       5.287  25.501 -15.672  1.00  0.00           H  
ATOM   2183  HB3 ALA   136       6.958  25.582 -14.963  1.00  0.00           H  
ATOM   2184  C   ALA   136       5.642  27.342 -17.675  1.00  0.00           C  
ATOM   2185  O   ALA   136       4.656  26.710 -18.124  1.00  0.00           O  
ATOM   2186  N   LYS   137       5.902  28.685 -17.967  1.00  0.00           N  
ATOM   2187  H   LYS   137       6.708  29.067 -17.493  1.00  0.00           H  
ATOM   2188  CA  LYS   137       4.982  29.581 -18.675  1.00  0.00           C  
ATOM   2189  HA  LYS   137       4.024  29.491 -18.162  1.00  0.00           H  
ATOM   2190  CB  LYS   137       5.468  31.064 -18.805  1.00  0.00           C  
ATOM   2191  HB2 LYS   137       6.488  30.970 -19.178  1.00  0.00           H  
ATOM   2192  HB3 LYS   137       4.899  31.624 -19.546  1.00  0.00           H  
ATOM   2193  CG  LYS   137       5.581  31.826 -17.692  1.00  0.00           C  
ATOM   2194  HG2 LYS   137       4.559  31.866 -17.314  1.00  0.00           H  
ATOM   2195  HG3 LYS   137       6.181  31.159 -17.074  1.00  0.00           H  
ATOM   2196  CD  LYS   137       6.097  33.063 -17.795  1.00  0.00           C  
ATOM   2197  HD2 LYS   137       6.962  32.983 -18.455  1.00  0.00           H  
ATOM   2198  HD3 LYS   137       5.391  33.622 -18.409  1.00  0.00           H  
ATOM   2199  CE  LYS   137       6.237  33.765 -16.621  1.00  0.00           C  
ATOM   2200  HE2 LYS   137       6.407  34.840 -16.689  1.00  0.00           H  
ATOM   2201  HE3 LYS   137       5.369  33.633 -15.975  1.00  0.00           H  
ATOM   2202  NZ  LYS   137       7.501  33.325 -15.948  1.00  0.00           N  
ATOM   2203  HZ1 LYS   137       7.629  33.698 -15.018  1.00  0.00           H  
ATOM   2204  HZ2 LYS   137       7.598  32.322 -16.015  1.00  0.00           H  
ATOM   2205  HZ3 LYS   137       8.309  33.667 -16.447  1.00  0.00           H  
ATOM   2206  C   LYS   137       4.878  28.992 -20.110  1.00  0.00           C  
ATOM   2207  O   LYS   137       5.929  28.559 -20.635  1.00  0.00           O  
ATOM   2208  N   PRO   138       3.691  29.104 -20.688  1.00  0.00           N  
ATOM   2209  CD  PRO   138       2.395  29.511 -20.141  1.00  0.00           C  
ATOM   2210  HD2 PRO   138       2.255  30.582 -19.989  1.00  0.00           H  
ATOM   2211  HD3 PRO   138       2.250  29.014 -19.181  1.00  0.00           H  
ATOM   2212  CG  PRO   138       1.333  29.005 -21.137  1.00  0.00           C  
ATOM   2213  HG2 PRO   138       0.433  29.604 -20.995  1.00  0.00           H  
ATOM   2214  HG3 PRO   138       1.166  27.933 -21.040  1.00  0.00           H  
ATOM   2215  CB  PRO   138       2.000  29.175 -22.512  1.00  0.00           C  
ATOM   2216  HB2 PRO   138       1.956  30.212 -22.845  1.00  0.00           H  
ATOM   2217  HB3 PRO   138       1.571  28.639 -23.358  1.00  0.00           H  
ATOM   2218  CA  PRO   138       3.476  28.745 -22.105  1.00  0.00           C  
ATOM   2219  HA  PRO   138       3.574  27.667 -22.230  1.00  0.00           H  
ATOM   2220  C   PRO   138       4.519  29.422 -22.982  1.00  0.00           C  
ATOM   2221  O   PRO   138       4.892  30.593 -22.777  1.00  0.00           O  
ATOM   2222  N   MET   139       5.008  28.740 -24.010  1.00  0.00           N  
ATOM   2223  H   MET   139       4.816  27.758 -24.153  1.00  0.00           H  
ATOM   2224  CA  MET   139       6.212  29.229 -24.790  1.00  0.00           C  
ATOM   2225  HA  MET   139       6.254  30.308 -24.644  1.00  0.00           H  
ATOM   2226  CB  MET   139       7.422  28.568 -24.136  1.00  0.00           C  
ATOM   2227  HB2 MET   139       7.543  28.913 -23.109  1.00  0.00           H  
ATOM   2228  HB3 MET   139       7.185  27.505 -24.085  1.00  0.00           H  
ATOM   2229  CG  MET   139       8.789  28.831 -24.716  1.00  0.00           C  
ATOM   2230  HG2 MET   139       8.771  29.900 -24.927  1.00  0.00           H  
ATOM   2231  HG3 MET   139       9.519  28.539 -23.960  1.00  0.00           H  
ATOM   2232  SD  MET   139       9.110  27.937 -26.266  1.00  0.00           S  
ATOM   2233  CE  MET   139      10.062  26.586 -25.507  1.00  0.00           C  
ATOM   2234  HE1 MET   139      10.763  26.852 -24.716  1.00  0.00           H  
ATOM   2235  HE2 MET   139       9.313  25.909 -25.097  1.00  0.00           H  
ATOM   2236  HE3 MET   139      10.715  26.087 -26.222  1.00  0.00           H  
ATOM   2237  C   MET   139       6.047  28.928 -26.275  1.00  0.00           C  
ATOM   2238  O   MET   139       5.477  27.903 -26.640  1.00  0.00           O  
ATOM   2239  N   MET   140       6.544  29.732 -27.178  1.00  0.00           N  
ATOM   2240  H   MET   140       6.915  30.597 -26.810  1.00  0.00           H  
ATOM   2241  CA  MET   140       6.505  29.479 -28.576  1.00  0.00           C  
ATOM   2242  HA  MET   140       6.393  28.414 -28.781  1.00  0.00           H  
ATOM   2243  CB  MET   140       5.267  30.049 -29.161  1.00  0.00           C  
ATOM   2244  HB2 MET   140       5.145  29.593 -30.143  1.00  0.00           H  
ATOM   2245  HB3 MET   140       4.478  29.767 -28.462  1.00  0.00           H  
ATOM   2246  CG  MET   140       5.276  31.605 -29.370  1.00  0.00           C  
ATOM   2247  HG2 MET   140       6.026  31.667 -30.159  1.00  0.00           H  
ATOM   2248  HG3 MET   140       4.259  31.853 -29.671  1.00  0.00           H  
ATOM   2249  SD  MET   140       5.576  32.777 -28.154  1.00  0.00           S  
ATOM   2250  CE  MET   140       4.300  32.311 -26.948  1.00  0.00           C  
ATOM   2251  HE1 MET   140       4.687  31.527 -26.297  1.00  0.00           H  
ATOM   2252  HE2 MET   140       4.090  33.131 -26.261  1.00  0.00           H  
ATOM   2253  HE3 MET   140       3.426  31.843 -27.400  1.00  0.00           H  
ATOM   2254  C   MET   140       7.700  29.974 -29.525  1.00  0.00           C  
ATOM   2255  O   MET   140       7.547  29.985 -30.736  1.00  0.00           O  
ATOM   2256  N   HIE   141       8.792  30.523 -29.031  1.00  0.00           N  
ATOM   2257  H   HIE   141       9.036  30.408 -28.058  1.00  0.00           H  
ATOM   2258  CA  HIE   141      10.025  30.818 -29.765  1.00  0.00           C  
ATOM   2259  HA  HIE   141       9.767  31.358 -30.676  1.00  0.00           H  
ATOM   2260  CB  HIE   141      10.902  31.751 -28.961  1.00  0.00           C  
ATOM   2261  HB2 HIE   141      11.698  32.249 -29.515  1.00  0.00           H  
ATOM   2262  HB3 HIE   141      10.282  32.620 -28.742  1.00  0.00           H  
ATOM   2263  CG  HIE   141      11.419  31.178 -27.698  1.00  0.00           C  
ATOM   2264  ND1 HIE   141      10.704  31.104 -26.579  1.00  0.00           N  
ATOM   2265  CE1 HIE   141      11.554  30.478 -25.757  1.00  0.00           C  
ATOM   2266  HE1 HIE   141      11.315  30.339 -24.713  1.00  0.00           H  
ATOM   2267  NE2 HIE   141      12.789  30.275 -26.277  1.00  0.00           N  
ATOM   2268  HE2 HIE   141      13.567  29.822 -25.820  1.00  0.00           H  
ATOM   2269  CD2 HIE   141      12.701  30.813 -27.525  1.00  0.00           C  
ATOM   2270  HD2 HIE   141      13.507  30.682 -28.233  1.00  0.00           H  
ATOM   2271  C   HIE   141      10.862  29.602 -30.252  1.00  0.00           C  
ATOM   2272  O   HIE   141      11.565  29.696 -31.279  1.00  0.00           O  
ATOM   2273  N   HIE   142      10.862  28.472 -29.501  1.00  0.00           N  
ATOM   2274  H   HIE   142      10.479  28.323 -28.578  1.00  0.00           H  
ATOM   2275  CA  HIE   142      11.657  27.360 -29.883  1.00  0.00           C  
ATOM   2276  HA  HIE   142      12.680  27.699 -30.045  1.00  0.00           H  
ATOM   2277  CB  HIE   142      11.691  26.379 -28.733  1.00  0.00           C  
ATOM   2278  HB2 HIE   142      11.973  26.955 -27.851  1.00  0.00           H  
ATOM   2279  HB3 HIE   142      10.693  25.974 -28.564  1.00  0.00           H  
ATOM   2280  CG  HIE   142      12.620  25.315 -28.889  1.00  0.00           C  
ATOM   2281  ND1 HIE   142      12.435  23.937 -29.113  1.00  0.00           N  
ATOM   2282  CE1 HIE   142      13.695  23.378 -29.233  1.00  0.00           C  
ATOM   2283  HE1 HIE   142      13.899  22.335 -29.422  1.00  0.00           H  
ATOM   2284  NE2 HIE   142      14.574  24.336 -29.092  1.00  0.00           N  
ATOM   2285  HE2 HIE   142      15.560  24.149 -28.975  1.00  0.00           H  
ATOM   2286  CD2 HIE   142      13.952  25.581 -28.935  1.00  0.00           C  
ATOM   2287  HD2 HIE   142      14.559  26.450 -28.732  1.00  0.00           H  
ATOM   2288  C   HIE   142      11.150  26.644 -31.204  1.00  0.00           C  
ATOM   2289  O   HIE   142       9.935  26.708 -31.468  1.00  0.00           O  
ATOM   2290  N   LYS   143      12.014  25.814 -31.845  1.00  0.00           N  
ATOM   2291  H   LYS   143      12.982  25.909 -31.571  1.00  0.00           H  
ATOM   2292  CA  LYS   143      11.735  25.110 -33.100  1.00  0.00           C  
ATOM   2293  HA  LYS   143      10.978  25.698 -33.621  1.00  0.00           H  
ATOM   2294  CB  LYS   143      13.053  24.947 -34.040  1.00  0.00           C  
ATOM   2295  HB2 LYS   143      12.685  24.784 -35.054  1.00  0.00           H  
ATOM   2296  HB3 LYS   143      13.471  25.954 -34.028  1.00  0.00           H  
ATOM   2297  CG  LYS   143      13.955  23.939 -33.718  1.00  0.00           C  
ATOM   2298  HG2 LYS   143      13.508  22.953 -33.595  1.00  0.00           H  
ATOM   2299  HG3 LYS   143      14.522  23.734 -34.626  1.00  0.00           H  
ATOM   2300  CD  LYS   143      14.848  24.101 -32.675  1.00  0.00           C  
ATOM   2301  HD2 LYS   143      14.410  24.655 -31.845  1.00  0.00           H  
ATOM   2302  HD3 LYS   143      14.911  23.090 -32.273  1.00  0.00           H  
ATOM   2303  CE  LYS   143      16.060  24.572 -32.920  1.00  0.00           C  
ATOM   2304  HE2 LYS   143      16.781  23.796 -33.176  1.00  0.00           H  
ATOM   2305  HE3 LYS   143      16.057  25.201 -33.810  1.00  0.00           H  
ATOM   2306  NZ  LYS   143      16.622  25.251 -31.777  1.00  0.00           N  
ATOM   2307  HZ1 LYS   143      15.956  25.868 -31.333  1.00  0.00           H  
ATOM   2308  HZ2 LYS   143      16.901  24.711 -30.970  1.00  0.00           H  
ATOM   2309  HZ3 LYS   143      17.432  25.787 -32.052  1.00  0.00           H  
ATOM   2310  C   LYS   143      11.070  23.724 -32.992  1.00  0.00           C  
ATOM   2311  O   LYS   143      10.775  23.044 -34.010  1.00  0.00           O  
ATOM   2312  N   GLY   144      10.803  23.271 -31.735  1.00  0.00           N  
ATOM   2313  H   GLY   144      10.969  23.833 -30.912  1.00  0.00           H  
ATOM   2314  CA  GLY   144      10.329  21.901 -31.553  1.00  0.00           C  
ATOM   2315  HA2 GLY   144       9.457  21.900 -30.899  1.00  0.00           H  
ATOM   2316  HA3 GLY   144       9.960  21.492 -32.494  1.00  0.00           H  
ATOM   2317  C   GLY   144      11.441  20.921 -31.114  1.00  0.00           C  
ATOM   2318  O   GLY   144      12.602  21.307 -31.261  1.00  0.00           O  
ATOM   2319  N   LYS   145      11.150  19.692 -30.695  1.00  0.00           N  
ATOM   2320  H   LYS   145      10.197  19.399 -30.857  1.00  0.00           H  
ATOM   2321  CA  LYS   145      12.101  18.808 -30.109  1.00  0.00           C  
ATOM   2322  HA  LYS   145      12.617  19.254 -29.259  1.00  0.00           H  
ATOM   2323  CB  LYS   145      11.389  17.559 -29.494  1.00  0.00           C  
ATOM   2324  HB2 LYS   145      10.628  17.273 -30.220  1.00  0.00           H  
ATOM   2325  HB3 LYS   145      12.102  16.751 -29.330  1.00  0.00           H  
ATOM   2326  CG  LYS   145      10.568  17.721 -28.407  1.00  0.00           C  
ATOM   2327  HG2 LYS   145      11.081  18.161 -27.551  1.00  0.00           H  
ATOM   2328  HG3 LYS   145       9.996  18.608 -28.681  1.00  0.00           H  
ATOM   2329  CD  LYS   145       9.704  16.698 -27.960  1.00  0.00           C  
ATOM   2330  HD2 LYS   145       9.089  16.428 -28.818  1.00  0.00           H  
ATOM   2331  HD3 LYS   145      10.351  15.894 -27.610  1.00  0.00           H  
ATOM   2332  CE  LYS   145       8.923  16.960 -26.930  1.00  0.00           C  
ATOM   2333  HE2 LYS   145       9.633  17.084 -26.112  1.00  0.00           H  
ATOM   2334  HE3 LYS   145       8.463  17.937 -27.072  1.00  0.00           H  
ATOM   2335  NZ  LYS   145       7.988  15.866 -26.557  1.00  0.00           N  
ATOM   2336  HZ1 LYS   145       7.365  15.610 -27.310  1.00  0.00           H  
ATOM   2337  HZ2 LYS   145       8.412  14.988 -26.292  1.00  0.00           H  
ATOM   2338  HZ3 LYS   145       7.461  16.114 -25.732  1.00  0.00           H  
ATOM   2339  C   LYS   145      13.237  18.348 -31.066  1.00  0.00           C  
ATOM   2340  O   LYS   145      13.026  18.268 -32.286  1.00  0.00           O  
ATOM   2341  N   PHE   146      14.399  17.968 -30.462  1.00  0.00           N  
ATOM   2342  H   PHE   146      14.378  18.157 -29.470  1.00  0.00           H  
ATOM   2343  CA  PHE   146      15.667  17.522 -31.025  1.00  0.00           C  
ATOM   2344  HA  PHE   146      15.947  18.073 -31.923  1.00  0.00           H  
ATOM   2345  CB  PHE   146      16.801  17.724 -30.040  1.00  0.00           C  
ATOM   2346  HB2 PHE   146      16.953  18.802 -30.091  1.00  0.00           H  
ATOM   2347  HB3 PHE   146      16.249  17.526 -29.122  1.00  0.00           H  
ATOM   2348  CG  PHE   146      18.108  17.019 -30.184  1.00  0.00           C  
ATOM   2349  CD1 PHE   146      19.018  17.500 -31.175  1.00  0.00           C  
ATOM   2350  HD1 PHE   146      18.741  18.390 -31.720  1.00  0.00           H  
ATOM   2351  CE1 PHE   146      20.225  16.873 -31.299  1.00  0.00           C  
ATOM   2352  HE1 PHE   146      20.968  17.239 -31.992  1.00  0.00           H  
ATOM   2353  CZ  PHE   146      20.555  15.686 -30.596  1.00  0.00           C  
ATOM   2354  HZ  PHE   146      21.517  15.209 -30.712  1.00  0.00           H  
ATOM   2355  CE2 PHE   146      19.630  15.176 -29.752  1.00  0.00           C  
ATOM   2356  HE2 PHE   146      19.848  14.314 -29.140  1.00  0.00           H  
ATOM   2357  CD2 PHE   146      18.361  15.702 -29.613  1.00  0.00           C  
ATOM   2358  HD2 PHE   146      17.602  15.288 -28.965  1.00  0.00           H  
ATOM   2359  C   PHE   146      15.401  16.159 -31.439  1.00  0.00           C  
ATOM   2360  O   PHE   146      14.964  15.313 -30.624  1.00  0.00           O  
ATOM   2361  N   GLY   147      15.651  15.726 -32.707  1.00  0.00           N  
ATOM   2362  H   GLY   147      16.118  16.349 -33.350  1.00  0.00           H  
ATOM   2363  CA  GLY   147      15.200  14.435 -33.297  1.00  0.00           C  
ATOM   2364  HA2 GLY   147      15.460  14.427 -34.356  1.00  0.00           H  
ATOM   2365  HA3 GLY   147      15.856  13.729 -32.788  1.00  0.00           H  
ATOM   2366  C   GLY   147      13.701  14.110 -33.177  1.00  0.00           C  
ATOM   2367  O   GLY   147      12.954  14.725 -33.876  1.00  0.00           O  
ATOM   2368  N   PRO   148      13.233  13.303 -32.222  1.00  0.00           N  
ATOM   2369  CD  PRO   148      11.857  12.991 -32.134  1.00  0.00           C  
ATOM   2370  HD2 PRO   148      11.422  12.855 -33.124  1.00  0.00           H  
ATOM   2371  HD3 PRO   148      11.453  13.857 -31.610  1.00  0.00           H  
ATOM   2372  CG  PRO   148      11.741  11.766 -31.328  1.00  0.00           C  
ATOM   2373  HG2 PRO   148      11.726  10.988 -32.092  1.00  0.00           H  
ATOM   2374  HG3 PRO   148      10.834  11.782 -30.724  1.00  0.00           H  
ATOM   2375  CB  PRO   148      13.019  11.626 -30.548  1.00  0.00           C  
ATOM   2376  HB2 PRO   148      13.352  10.592 -30.461  1.00  0.00           H  
ATOM   2377  HB3 PRO   148      13.014  12.076 -29.555  1.00  0.00           H  
ATOM   2378  CA  PRO   148      14.008  12.433 -31.342  1.00  0.00           C  
ATOM   2379  HA  PRO   148      14.724  12.913 -30.675  1.00  0.00           H  
ATOM   2380  C   PRO   148      14.830  11.442 -32.201  1.00  0.00           C  
ATOM   2381  O   PRO   148      14.392  10.883 -33.216  1.00  0.00           O  
ATOM   2382  N   HIE   149      16.090  11.188 -31.756  1.00  0.00           N  
ATOM   2383  H   HIE   149      16.428  11.841 -31.064  1.00  0.00           H  
ATOM   2384  CA  HIE   149      16.931  10.107 -32.241  1.00  0.00           C  
ATOM   2385  HA  HIE   149      16.533   9.607 -33.124  1.00  0.00           H  
ATOM   2386  CB  HIE   149      18.317  10.672 -32.574  1.00  0.00           C  
ATOM   2387  HB2 HIE   149      18.801  10.938 -31.634  1.00  0.00           H  
ATOM   2388  HB3 HIE   149      18.977   9.965 -33.076  1.00  0.00           H  
ATOM   2389  CG  HIE   149      18.345  11.899 -33.491  1.00  0.00           C  
ATOM   2390  ND1 HIE   149      18.247  11.955 -34.864  1.00  0.00           N  
ATOM   2391  CE1 HIE   149      18.415  13.185 -35.223  1.00  0.00           C  
ATOM   2392  HE1 HIE   149      18.446  13.584 -36.226  1.00  0.00           H  
ATOM   2393  NE2 HIE   149      18.523  13.986 -34.203  1.00  0.00           N  
ATOM   2394  HE2 HIE   149      18.673  14.981 -34.294  1.00  0.00           H  
ATOM   2395  CD2 HIE   149      18.507  13.198 -33.047  1.00  0.00           C  
ATOM   2396  HD2 HIE   149      18.642  13.587 -32.049  1.00  0.00           H  
ATOM   2397  C   HIE   149      16.984   8.976 -31.176  1.00  0.00           C  
ATOM   2398  O   HIE   149      17.743   8.000 -31.443  1.00  0.00           O  
ATOM   2399  N   GLN   150      16.383   9.165 -29.998  1.00  0.00           N  
ATOM   2400  H   GLN   150      15.937  10.019 -29.696  1.00  0.00           H  
ATOM   2401  CA  GLN   150      16.413   8.213 -28.956  1.00  0.00           C  
ATOM   2402  HA  GLN   150      16.947   7.301 -29.224  1.00  0.00           H  
ATOM   2403  CB  GLN   150      17.175   8.746 -27.678  1.00  0.00           C  
ATOM   2404  HB2 GLN   150      16.466   8.903 -26.865  1.00  0.00           H  
ATOM   2405  HB3 GLN   150      17.807   7.913 -27.368  1.00  0.00           H  
ATOM   2406  CG  GLN   150      18.087   9.966 -27.662  1.00  0.00           C  
ATOM   2407  HG2 GLN   150      18.446  10.047 -26.637  1.00  0.00           H  
ATOM   2408  HG3 GLN   150      18.931   9.711 -28.303  1.00  0.00           H  
ATOM   2409  CD  GLN   150      17.450  11.303 -28.159  1.00  0.00           C  
ATOM   2410  OE1 GLN   150      17.710  11.821 -29.265  1.00  0.00           O  
ATOM   2411  NE2 GLN   150      16.674  11.925 -27.268  1.00  0.00           N  
ATOM   2412 HE21 GLN   150      16.202  12.787 -27.503  1.00  0.00           H  
ATOM   2413 HE22 GLN   150      16.581  11.516 -26.349  1.00  0.00           H  
ATOM   2414  C   GLN   150      14.988   7.751 -28.584  1.00  0.00           C  
ATOM   2415  O   GLN   150      14.045   8.516 -28.690  1.00  0.00           O  
ATOM   2416  N   CML   151      14.721   6.522 -28.074  1.00  0.00           N  
ATOM   2417  H   CML   151      13.725   6.364 -28.019  1.00  0.00           H  
ATOM   2418  CA  CML   151      15.564   5.393 -27.623  1.00  0.00           C  
ATOM   2419  HA  CML   151      16.344   5.811 -26.987  1.00  0.00           H  
ATOM   2420  CB  CML   151      14.714   4.384 -26.732  1.00  0.00           C  
ATOM   2421  HB2 CML   151      15.429   3.619 -26.430  1.00  0.00           H  
ATOM   2422  HB3 CML   151      14.037   3.815 -27.369  1.00  0.00           H  
ATOM   2423  SG  CML   151      13.900   4.745 -25.174  1.00  0.00           S  
ATOM   2424  S1L CML   151      15.148   6.010 -24.115  1.00  0.00           S  
ATOM   2425  C1L CML   151      14.806   7.599 -24.809  1.00  0.00           C  
ATOM   2426  H1L CML   151      14.435   7.600 -25.856  1.00  0.00           H  
ATOM   2427  H1M CML   151      15.719   8.221 -24.927  1.00  0.00           H  
ATOM   2428  C1R CML   151      13.824   8.343 -23.940  1.00  0.00           C  
ATOM   2429  C2R CML   151      14.058   8.721 -22.663  1.00  0.00           C  
ATOM   2430  H2R CML   151      15.000   8.641 -22.100  1.00  0.00           H  
ATOM   2431  C1  CML   151      12.397   8.587 -24.378  1.00  0.00           C  
ATOM   2432  C2  CML   151      12.895   9.290 -21.931  1.00  0.00           C  
ATOM   2433  N1  CML   151      11.957   9.385 -23.136  1.00  0.00           N  
ATOM   2434  O1  CML   151      10.813   9.954 -22.976  1.00  0.00           O  
ATOM   2435  C1A CML   151      11.605   7.256 -24.270  1.00  0.00           C  
ATOM   2436  H1A CML   151      10.603   7.462 -23.837  1.00  0.00           H  
ATOM   2437  H1B CML   151      11.988   6.572 -23.482  1.00  0.00           H  
ATOM   2438  H1C CML   151      11.574   6.760 -25.263  1.00  0.00           H  
ATOM   2439  C2A CML   151      12.280   8.409 -20.812  1.00  0.00           C  
ATOM   2440  H2A CML   151      12.792   8.537 -19.834  1.00  0.00           H  
ATOM   2441  H2B CML   151      12.290   7.326 -21.059  1.00  0.00           H  
ATOM   2442  H2C CML   151      11.210   8.654 -20.640  1.00  0.00           H  
ATOM   2443  C1D CML   151      12.143   9.574 -25.596  1.00  0.00           C  
ATOM   2444  H1D CML   151      12.798   9.364 -26.469  1.00  0.00           H  
ATOM   2445  H1E CML   151      12.377  10.597 -25.232  1.00  0.00           H  
ATOM   2446  H1F CML   151      11.094   9.487 -25.953  1.00  0.00           H  
ATOM   2447  C2D CML   151      13.298  10.744 -21.580  1.00  0.00           C  
ATOM   2448  H2D CML   151      12.905  11.427 -22.364  1.00  0.00           H  
ATOM   2449  H2E CML   151      14.401  10.870 -21.541  1.00  0.00           H  
ATOM   2450  H2F CML   151      12.888  11.024 -20.586  1.00  0.00           H  
ATOM   2451  C   CML   151      16.215   4.623 -28.821  1.00  0.00           C  
ATOM   2452  O   CML   151      15.673   4.495 -29.925  1.00  0.00           O  
ATOM   2453  N   ASP   152      17.400   4.068 -28.413  1.00  0.00           N  
ATOM   2454  H   ASP   152      17.803   4.169 -27.493  1.00  0.00           H  
ATOM   2455  CA  ASP   152      18.141   3.115 -29.293  1.00  0.00           C  
ATOM   2456  HA  ASP   152      17.815   3.441 -30.281  1.00  0.00           H  
ATOM   2457  CB  ASP   152      19.704   3.361 -29.128  1.00  0.00           C  
ATOM   2458  HB2 ASP   152      19.916   4.429 -29.081  1.00  0.00           H  
ATOM   2459  HB3 ASP   152      20.079   2.918 -28.206  1.00  0.00           H  
ATOM   2460  CG  ASP   152      20.586   2.810 -30.292  1.00  0.00           C  
ATOM   2461  OD1 ASP   152      20.125   1.834 -30.886  1.00  0.00           O  
ATOM   2462  OD2 ASP   152      21.649   3.407 -30.560  1.00  0.00           O  
ATOM   2463  C   ASP   152      17.773   1.596 -29.216  1.00  0.00           C  
ATOM   2464  O   ASP   152      17.652   0.952 -28.192  1.00  0.00           O  
ATOM   2465  N   MET   153      17.665   0.929 -30.393  1.00  0.00           N  
ATOM   2466  H   MET   153      17.846   1.447 -31.242  1.00  0.00           H  
ATOM   2467  CA  MET   153      17.299  -0.463 -30.521  1.00  0.00           C  
ATOM   2468  HA  MET   153      16.820  -0.729 -29.579  1.00  0.00           H  
ATOM   2469  CB  MET   153      16.289  -0.535 -31.686  1.00  0.00           C  
ATOM   2470  HB2 MET   153      16.638  -0.001 -32.570  1.00  0.00           H  
ATOM   2471  HB3 MET   153      16.202  -1.587 -31.957  1.00  0.00           H  
ATOM   2472  CG  MET   153      14.810  -0.039 -31.365  1.00  0.00           C  
ATOM   2473  HG2 MET   153      14.254  -0.306 -32.264  1.00  0.00           H  
ATOM   2474  HG3 MET   153      14.485  -0.584 -30.479  1.00  0.00           H  
ATOM   2475  SD  MET   153      14.405   1.672 -30.904  1.00  0.00           S  
ATOM   2476  CE  MET   153      15.161   2.548 -32.246  1.00  0.00           C  
ATOM   2477  HE1 MET   153      16.248   2.486 -32.197  1.00  0.00           H  
ATOM   2478  HE2 MET   153      14.874   2.092 -33.194  1.00  0.00           H  
ATOM   2479  HE3 MET   153      14.853   3.591 -32.173  1.00  0.00           H  
ATOM   2480  C   MET   153      18.464  -1.445 -30.639  1.00  0.00           C  
ATOM   2481  O   MET   153      18.309  -2.661 -30.478  1.00  0.00           O  
ATOM   2482  N   MET   154      19.658  -0.971 -30.833  1.00  0.00           N  
ATOM   2483  H   MET   154      19.664   0.022 -31.018  1.00  0.00           H  
ATOM   2484  CA  MET   154      20.870  -1.748 -31.110  1.00  0.00           C  
ATOM   2485  HA  MET   154      20.659  -2.783 -30.843  1.00  0.00           H  
ATOM   2486  CB  MET   154      21.195  -1.786 -32.609  1.00  0.00           C  
ATOM   2487  HB2 MET   154      21.468  -0.769 -32.891  1.00  0.00           H  
ATOM   2488  HB3 MET   154      22.110  -2.367 -32.725  1.00  0.00           H  
ATOM   2489  CG  MET   154      20.212  -2.476 -33.576  1.00  0.00           C  
ATOM   2490  HG2 MET   154      20.055  -3.471 -33.158  1.00  0.00           H  
ATOM   2491  HG3 MET   154      19.285  -1.905 -33.621  1.00  0.00           H  
ATOM   2492  SD  MET   154      20.803  -2.555 -35.309  1.00  0.00           S  
ATOM   2493  CE  MET   154      20.598  -0.925 -36.029  1.00  0.00           C  
ATOM   2494  HE1 MET   154      19.611  -0.526 -35.791  1.00  0.00           H  
ATOM   2495  HE2 MET   154      21.302  -0.235 -35.564  1.00  0.00           H  
ATOM   2496  HE3 MET   154      20.655  -1.053 -37.109  1.00  0.00           H  
ATOM   2497  C   MET   154      22.023  -1.295 -30.266  1.00  0.00           C  
ATOM   2498  O   MET   154      23.027  -1.962 -30.271  1.00  0.00           O  
ATOM   2499  N   PHE   155      21.896  -0.175 -29.520  1.00  0.00           N  
ATOM   2500  H   PHE   155      21.189   0.448 -29.883  1.00  0.00           H  
ATOM   2501  CA  PHE   155      23.044   0.494 -28.749  1.00  0.00           C  
ATOM   2502  HA  PHE   155      22.733   1.501 -28.472  1.00  0.00           H  
ATOM   2503  CB  PHE   155      23.296  -0.261 -27.396  1.00  0.00           C  
ATOM   2504  HB2 PHE   155      23.334  -1.339 -27.554  1.00  0.00           H  
ATOM   2505  HB3 PHE   155      24.276   0.157 -27.165  1.00  0.00           H  
ATOM   2506  CG  PHE   155      22.378   0.118 -26.160  1.00  0.00           C  
ATOM   2507  CD1 PHE   155      21.052   0.535 -26.322  1.00  0.00           C  
ATOM   2508  HD1 PHE   155      20.680   0.566 -27.336  1.00  0.00           H  
ATOM   2509  CE1 PHE   155      20.163   0.750 -25.266  1.00  0.00           C  
ATOM   2510  HE1 PHE   155      19.132   0.991 -25.483  1.00  0.00           H  
ATOM   2511  CZ  PHE   155      20.605   0.561 -24.014  1.00  0.00           C  
ATOM   2512  HZ  PHE   155      19.971   0.735 -23.157  1.00  0.00           H  
ATOM   2513  CE2 PHE   155      21.958   0.326 -23.816  1.00  0.00           C  
ATOM   2514  HE2 PHE   155      22.316   0.288 -22.798  1.00  0.00           H  
ATOM   2515  CD2 PHE   155      22.896   0.115 -24.858  1.00  0.00           C  
ATOM   2516  HD2 PHE   155      23.895  -0.248 -24.666  1.00  0.00           H  
ATOM   2517  C   PHE   155      24.284   0.628 -29.557  1.00  0.00           C  
ATOM   2518  O   PHE   155      25.235  -0.095 -29.361  1.00  0.00           O  
ATOM   2519  N   LYS   156      24.130   1.395 -30.654  1.00  0.00           N  
ATOM   2520  H   LYS   156      23.323   2.003 -30.673  1.00  0.00           H  
ATOM   2521  CA  LYS   156      25.113   1.513 -31.808  1.00  0.00           C  
ATOM   2522  HA  LYS   156      25.601   0.539 -31.835  1.00  0.00           H  
ATOM   2523  CB  LYS   156      24.454   1.578 -33.213  1.00  0.00           C  
ATOM   2524  HB2 LYS   156      25.223   1.716 -33.972  1.00  0.00           H  
ATOM   2525  HB3 LYS   156      23.997   0.618 -33.453  1.00  0.00           H  
ATOM   2526  CG  LYS   156      23.457   2.534 -33.440  1.00  0.00           C  
ATOM   2527  HG2 LYS   156      22.980   2.302 -34.392  1.00  0.00           H  
ATOM   2528  HG3 LYS   156      22.652   2.279 -32.751  1.00  0.00           H  
ATOM   2529  CD  LYS   156      23.774   3.836 -33.428  1.00  0.00           C  
ATOM   2530  HD2 LYS   156      24.288   4.129 -32.512  1.00  0.00           H  
ATOM   2531  HD3 LYS   156      24.443   4.037 -34.265  1.00  0.00           H  
ATOM   2532  CE  LYS   156      22.700   4.669 -33.625  1.00  0.00           C  
ATOM   2533  HE2 LYS   156      22.824   5.335 -34.479  1.00  0.00           H  
ATOM   2534  HE3 LYS   156      21.819   4.090 -33.902  1.00  0.00           H  
ATOM   2535  NZ  LYS   156      22.461   5.455 -32.400  1.00  0.00           N  
ATOM   2536  HZ1 LYS   156      22.169   4.943 -31.580  1.00  0.00           H  
ATOM   2537  HZ2 LYS   156      23.211   6.106 -32.218  1.00  0.00           H  
ATOM   2538  HZ3 LYS   156      21.665   6.046 -32.597  1.00  0.00           H  
ATOM   2539  C   LYS   156      26.189   2.584 -31.566  1.00  0.00           C  
ATOM   2540  O   LYS   156      27.127   2.755 -32.370  1.00  0.00           O  
ATOM   2541  N   ASP   157      26.076   3.320 -30.425  1.00  0.00           N  
ATOM   2542  H   ASP   157      25.418   2.994 -29.732  1.00  0.00           H  
ATOM   2543  CA  ASP   157      27.135   4.250 -30.106  1.00  0.00           C  
ATOM   2544  HA  ASP   157      27.277   4.981 -30.902  1.00  0.00           H  
ATOM   2545  CB  ASP   157      26.658   5.074 -28.911  1.00  0.00           C  
ATOM   2546  HB2 ASP   157      25.680   5.460 -29.197  1.00  0.00           H  
ATOM   2547  HB3 ASP   157      26.470   4.437 -28.047  1.00  0.00           H  
ATOM   2548  CG  ASP   157      27.698   6.111 -28.484  1.00  0.00           C  
ATOM   2549  OD1 ASP   157      28.417   6.619 -29.350  1.00  0.00           O  
ATOM   2550  OD2 ASP   157      27.796   6.521 -27.366  1.00  0.00           O  
ATOM   2551  C   ASP   157      28.476   3.555 -29.788  1.00  0.00           C  
ATOM   2552  O   ASP   157      28.521   2.900 -28.725  1.00  0.00           O  
ATOM   2553  N   LEU   158      29.484   3.636 -30.610  1.00  0.00           N  
ATOM   2554  H   LEU   158      29.356   4.154 -31.468  1.00  0.00           H  
ATOM   2555  CA  LEU   158      30.610   2.723 -30.590  1.00  0.00           C  
ATOM   2556  HA  LEU   158      30.644   2.246 -29.610  1.00  0.00           H  
ATOM   2557  CB  LEU   158      30.438   1.527 -31.590  1.00  0.00           C  
ATOM   2558  HB2 LEU   158      30.211   1.941 -32.573  1.00  0.00           H  
ATOM   2559  HB3 LEU   158      31.413   1.061 -31.734  1.00  0.00           H  
ATOM   2560  CG  LEU   158      29.384   0.429 -31.380  1.00  0.00           C  
ATOM   2561  HG  LEU   158      28.444   0.954 -31.212  1.00  0.00           H  
ATOM   2562  CD1 LEU   158      29.149  -0.475 -32.563  1.00  0.00           C  
ATOM   2563 HD11 LEU   158      29.912  -1.254 -32.553  1.00  0.00           H  
ATOM   2564 HD12 LEU   158      28.141  -0.877 -32.462  1.00  0.00           H  
ATOM   2565 HD13 LEU   158      29.264   0.102 -33.480  1.00  0.00           H  
ATOM   2566  CD2 LEU   158      29.531  -0.281 -30.052  1.00  0.00           C  
ATOM   2567 HD21 LEU   158      30.356  -0.990 -30.117  1.00  0.00           H  
ATOM   2568 HD22 LEU   158      29.747   0.376 -29.209  1.00  0.00           H  
ATOM   2569 HD23 LEU   158      28.659  -0.904 -29.857  1.00  0.00           H  
ATOM   2570  C   LEU   158      32.005   3.432 -30.726  1.00  0.00           C  
ATOM   2571  O   LEU   158      32.999   2.680 -30.865  1.00  0.00           O  
ATOM   2572  N   ASN   159      32.102   4.803 -30.602  1.00  0.00           N  
ATOM   2573  H   ASN   159      31.247   5.311 -30.426  1.00  0.00           H  
ATOM   2574  CA  ASN   159      33.373   5.549 -30.605  1.00  0.00           C  
ATOM   2575  HA  ASN   159      33.077   6.596 -30.535  1.00  0.00           H  
ATOM   2576  CB  ASN   159      33.998   5.390 -29.183  1.00  0.00           C  
ATOM   2577  HB2 ASN   159      33.245   5.512 -28.405  1.00  0.00           H  
ATOM   2578  HB3 ASN   159      34.414   4.390 -29.060  1.00  0.00           H  
ATOM   2579  CG  ASN   159      34.982   6.525 -28.975  1.00  0.00           C  
ATOM   2580  OD1 ASN   159      34.613   7.725 -29.112  1.00  0.00           O  
ATOM   2581  ND2 ASN   159      36.178   6.226 -28.515  1.00  0.00           N  
ATOM   2582 HD21 ASN   159      36.833   6.986 -28.392  1.00  0.00           H  
ATOM   2583 HD22 ASN   159      36.370   5.288 -28.195  1.00  0.00           H  
ATOM   2584  C   ASN   159      34.420   5.296 -31.826  1.00  0.00           C  
ATOM   2585  O   ASN   159      35.500   4.836 -31.601  1.00  0.00           O  
ATOM   2586  N   LEU   160      34.011   5.500 -33.075  1.00  0.00           N  
ATOM   2587  H   LEU   160      33.195   6.089 -33.161  1.00  0.00           H  
ATOM   2588  CA  LEU   160      34.606   4.826 -34.241  1.00  0.00           C  
ATOM   2589  HA  LEU   160      35.633   4.562 -33.989  1.00  0.00           H  
ATOM   2590  CB  LEU   160      33.830   3.497 -34.433  1.00  0.00           C  
ATOM   2591  HB2 LEU   160      34.277   3.046 -35.319  1.00  0.00           H  
ATOM   2592  HB3 LEU   160      34.120   2.830 -33.621  1.00  0.00           H  
ATOM   2593  CG  LEU   160      32.311   3.419 -34.507  1.00  0.00           C  
ATOM   2594  HG  LEU   160      31.938   3.759 -33.541  1.00  0.00           H  
ATOM   2595  CD1 LEU   160      31.694   4.437 -35.513  1.00  0.00           C  
ATOM   2596 HD11 LEU   160      32.097   4.286 -36.514  1.00  0.00           H  
ATOM   2597 HD12 LEU   160      30.633   4.235 -35.362  1.00  0.00           H  
ATOM   2598 HD13 LEU   160      32.015   5.420 -35.167  1.00  0.00           H  
ATOM   2599  CD2 LEU   160      31.890   2.007 -34.894  1.00  0.00           C  
ATOM   2600 HD21 LEU   160      32.267   1.832 -35.902  1.00  0.00           H  
ATOM   2601 HD22 LEU   160      32.303   1.210 -34.276  1.00  0.00           H  
ATOM   2602 HD23 LEU   160      30.839   1.829 -35.120  1.00  0.00           H  
ATOM   2603  C   LEU   160      34.714   5.766 -35.472  1.00  0.00           C  
ATOM   2604  O   LEU   160      34.037   6.793 -35.519  1.00  0.00           O  
ATOM   2605  N   THR   161      35.586   5.410 -36.385  1.00  0.00           N  
ATOM   2606  H   THR   161      35.988   4.485 -36.329  1.00  0.00           H  
ATOM   2607  CA  THR   161      35.956   6.220 -37.580  1.00  0.00           C  
ATOM   2608  HA  THR   161      36.334   7.166 -37.192  1.00  0.00           H  
ATOM   2609  CB  THR   161      37.147   5.657 -38.318  1.00  0.00           C  
ATOM   2610  HB  THR   161      37.897   5.274 -37.626  1.00  0.00           H  
ATOM   2611  CG2 THR   161      36.928   4.639 -39.454  1.00  0.00           C  
ATOM   2612 HG21 THR   161      36.856   4.998 -40.481  1.00  0.00           H  
ATOM   2613 HG22 THR   161      37.774   3.952 -39.460  1.00  0.00           H  
ATOM   2614 HG23 THR   161      36.103   4.001 -39.137  1.00  0.00           H  
ATOM   2615  OG1 THR   161      37.590   6.721 -39.018  1.00  0.00           O  
ATOM   2616  HG1 THR   161      38.520   6.868 -38.828  1.00  0.00           H  
ATOM   2617  C   THR   161      34.723   6.576 -38.465  1.00  0.00           C  
ATOM   2618  O   THR   161      33.788   5.771 -38.600  1.00  0.00           O  
ATOM   2619  N   ASP   162      34.728   7.716 -39.169  1.00  0.00           N  
ATOM   2620  H   ASP   162      35.562   8.258 -38.994  1.00  0.00           H  
ATOM   2621  CA  ASP   162      33.614   8.153 -40.118  1.00  0.00           C  
ATOM   2622  HA  ASP   162      32.760   8.157 -39.440  1.00  0.00           H  
ATOM   2623  CB  ASP   162      33.905   9.585 -40.653  1.00  0.00           C  
ATOM   2624  HB2 ASP   162      34.794   9.631 -41.283  1.00  0.00           H  
ATOM   2625  HB3 ASP   162      33.032   9.850 -41.250  1.00  0.00           H  
ATOM   2626  CG  ASP   162      34.016  10.736 -39.656  1.00  0.00           C  
ATOM   2627  OD1 ASP   162      33.694  10.629 -38.482  1.00  0.00           O  
ATOM   2628  OD2 ASP   162      34.477  11.853 -39.993  1.00  0.00           O  
ATOM   2629  C   ASP   162      33.261   7.180 -41.283  1.00  0.00           C  
ATOM   2630  O   ASP   162      32.067   6.959 -41.430  1.00  0.00           O  
ATOM   2631  N   ALA   163      34.281   6.551 -41.891  1.00  0.00           N  
ATOM   2632  H   ALA   163      35.201   6.727 -41.512  1.00  0.00           H  
ATOM   2633  CA  ALA   163      33.948   5.504 -42.905  1.00  0.00           C  
ATOM   2634  HA  ALA   163      33.365   6.040 -43.654  1.00  0.00           H  
ATOM   2635  CB  ALA   163      35.218   5.016 -43.539  1.00  0.00           C  
ATOM   2636  HB1 ALA   163      34.990   4.216 -44.243  1.00  0.00           H  
ATOM   2637  HB2 ALA   163      35.603   5.889 -44.064  1.00  0.00           H  
ATOM   2638  HB3 ALA   163      35.935   4.845 -42.736  1.00  0.00           H  
ATOM   2639  C   ALA   163      33.174   4.305 -42.283  1.00  0.00           C  
ATOM   2640  O   ALA   163      32.166   3.815 -42.854  1.00  0.00           O  
ATOM   2641  N   GLN   164      33.328   3.957 -40.949  1.00  0.00           N  
ATOM   2642  H   GLN   164      34.066   4.360 -40.389  1.00  0.00           H  
ATOM   2643  CA  GLN   164      32.443   2.959 -40.247  1.00  0.00           C  
ATOM   2644  HA  GLN   164      32.260   2.068 -40.848  1.00  0.00           H  
ATOM   2645  CB  GLN   164      33.175   2.439 -38.995  1.00  0.00           C  
ATOM   2646  HB2 GLN   164      33.465   3.209 -38.280  1.00  0.00           H  
ATOM   2647  HB3 GLN   164      32.421   1.843 -38.480  1.00  0.00           H  
ATOM   2648  CG  GLN   164      34.269   1.441 -39.306  1.00  0.00           C  
ATOM   2649  HG2 GLN   164      33.797   0.530 -39.675  1.00  0.00           H  
ATOM   2650  HG3 GLN   164      34.969   1.860 -40.028  1.00  0.00           H  
ATOM   2651  CD  GLN   164      34.947   1.019 -38.084  1.00  0.00           C  
ATOM   2652  OE1 GLN   164      35.166   1.707 -37.060  1.00  0.00           O  
ATOM   2653  NE2 GLN   164      35.235  -0.284 -37.948  1.00  0.00           N  
ATOM   2654 HE21 GLN   164      35.604  -0.531 -37.040  1.00  0.00           H  
ATOM   2655 HE22 GLN   164      34.969  -0.952 -38.657  1.00  0.00           H  
ATOM   2656  C   GLN   164      31.060   3.437 -39.916  1.00  0.00           C  
ATOM   2657  O   GLN   164      30.018   2.854 -40.218  1.00  0.00           O  
ATOM   2658  N   LYS   165      30.995   4.618 -39.241  1.00  0.00           N  
ATOM   2659  H   LYS   165      31.863   5.051 -38.959  1.00  0.00           H  
ATOM   2660  CA  LYS   165      29.811   5.439 -38.925  1.00  0.00           C  
ATOM   2661  HA  LYS   165      29.253   4.977 -38.111  1.00  0.00           H  
ATOM   2662  CB  LYS   165      30.375   6.824 -38.461  1.00  0.00           C  
ATOM   2663  HB2 LYS   165      31.422   6.761 -38.163  1.00  0.00           H  
ATOM   2664  HB3 LYS   165      30.416   7.412 -39.378  1.00  0.00           H  
ATOM   2665  CG  LYS   165      29.658   7.510 -37.644  1.00  0.00           C  
ATOM   2666  HG2 LYS   165      30.072   8.518 -37.676  1.00  0.00           H  
ATOM   2667  HG3 LYS   165      28.604   7.518 -37.924  1.00  0.00           H  
ATOM   2668  CD  LYS   165      29.674   7.198 -36.307  1.00  0.00           C  
ATOM   2669  HD2 LYS   165      29.197   6.220 -36.244  1.00  0.00           H  
ATOM   2670  HD3 LYS   165      30.699   7.062 -35.962  1.00  0.00           H  
ATOM   2671  CE  LYS   165      28.956   7.803 -35.404  1.00  0.00           C  
ATOM   2672  HE2 LYS   165      27.982   8.160 -35.741  1.00  0.00           H  
ATOM   2673  HE3 LYS   165      28.850   7.025 -34.648  1.00  0.00           H  
ATOM   2674  NZ  LYS   165      29.711   8.981 -34.742  1.00  0.00           N  
ATOM   2675  HZ1 LYS   165      30.021   9.555 -35.513  1.00  0.00           H  
ATOM   2676  HZ2 LYS   165      29.120   9.551 -34.153  1.00  0.00           H  
ATOM   2677  HZ3 LYS   165      30.455   8.683 -34.126  1.00  0.00           H  
ATOM   2678  C   LYS   165      28.850   5.445 -40.087  1.00  0.00           C  
ATOM   2679  O   LYS   165      27.655   5.051 -39.877  1.00  0.00           O  
ATOM   2680  N   GLN   166      29.398   5.866 -41.274  1.00  0.00           N  
ATOM   2681  H   GLN   166      30.282   6.349 -41.203  1.00  0.00           H  
ATOM   2682  CA  GLN   166      28.789   5.715 -42.564  1.00  0.00           C  
ATOM   2683  HA  GLN   166      27.953   6.414 -42.570  1.00  0.00           H  
ATOM   2684  CB  GLN   166      29.759   6.216 -43.555  1.00  0.00           C  
ATOM   2685  HB2 GLN   166      30.405   6.984 -43.129  1.00  0.00           H  
ATOM   2686  HB3 GLN   166      30.379   5.431 -43.988  1.00  0.00           H  
ATOM   2687  CG  GLN   166      29.095   6.685 -44.814  1.00  0.00           C  
ATOM   2688  HG2 GLN   166      28.672   5.850 -45.373  1.00  0.00           H  
ATOM   2689  HG3 GLN   166      28.274   7.352 -44.551  1.00  0.00           H  
ATOM   2690  CD  GLN   166      29.953   7.374 -45.758  1.00  0.00           C  
ATOM   2691  OE1 GLN   166      30.921   8.037 -45.385  1.00  0.00           O  
ATOM   2692  NE2 GLN   166      29.716   7.259 -47.034  1.00  0.00           N  
ATOM   2693 HE21 GLN   166      30.354   7.586 -47.745  1.00  0.00           H  
ATOM   2694 HE22 GLN   166      28.827   6.896 -47.345  1.00  0.00           H  
ATOM   2695  C   GLN   166      28.301   4.342 -42.912  1.00  0.00           C  
ATOM   2696  O   GLN   166      27.134   4.237 -43.260  1.00  0.00           O  
ATOM   2697  N   GLN   167      29.158   3.319 -42.888  1.00  0.00           N  
ATOM   2698  H   GLN   167      30.102   3.395 -42.536  1.00  0.00           H  
ATOM   2699  CA  GLN   167      28.813   1.980 -43.281  1.00  0.00           C  
ATOM   2700  HA  GLN   167      28.458   2.040 -44.310  1.00  0.00           H  
ATOM   2701  CB  GLN   167      30.179   1.238 -43.333  1.00  0.00           C  
ATOM   2702  HB2 GLN   167      30.929   1.817 -43.872  1.00  0.00           H  
ATOM   2703  HB3 GLN   167      30.535   1.167 -42.305  1.00  0.00           H  
ATOM   2704  CG  GLN   167      30.093  -0.167 -43.918  1.00  0.00           C  
ATOM   2705  HG2 GLN   167      30.938  -0.742 -43.541  1.00  0.00           H  
ATOM   2706  HG3 GLN   167      29.124  -0.551 -43.598  1.00  0.00           H  
ATOM   2707  CD  GLN   167      30.068  -0.211 -45.474  1.00  0.00           C  
ATOM   2708  OE1 GLN   167      29.835   0.806 -46.122  1.00  0.00           O  
ATOM   2709  NE2 GLN   167      30.097  -1.381 -46.089  1.00  0.00           N  
ATOM   2710 HE21 GLN   167      30.206  -1.295 -47.089  1.00  0.00           H  
ATOM   2711 HE22 GLN   167      30.317  -2.183 -45.516  1.00  0.00           H  
ATOM   2712  C   GLN   167      27.736   1.436 -42.284  1.00  0.00           C  
ATOM   2713  O   GLN   167      26.975   0.563 -42.678  1.00  0.00           O  
ATOM   2714  N   ILE   168      27.680   1.888 -41.031  1.00  0.00           N  
ATOM   2715  H   ILE   168      28.381   2.564 -40.765  1.00  0.00           H  
ATOM   2716  CA  ILE   168      26.637   1.492 -40.138  1.00  0.00           C  
ATOM   2717  HA  ILE   168      26.465   0.465 -40.458  1.00  0.00           H  
ATOM   2718  CB  ILE   168      27.181   1.476 -38.640  1.00  0.00           C  
ATOM   2719  HB  ILE   168      27.408   2.514 -38.395  1.00  0.00           H  
ATOM   2720  CG2 ILE   168      26.021   1.114 -37.600  1.00  0.00           C  
ATOM   2721 HG21 ILE   168      25.292   0.435 -38.042  1.00  0.00           H  
ATOM   2722 HG22 ILE   168      26.456   0.560 -36.768  1.00  0.00           H  
ATOM   2723 HG23 ILE   168      25.509   2.042 -37.345  1.00  0.00           H  
ATOM   2724  CG1 ILE   168      28.457   0.552 -38.469  1.00  0.00           C  
ATOM   2725 HG12 ILE   168      28.034  -0.438 -38.301  1.00  0.00           H  
ATOM   2726 HG13 ILE   168      29.197   0.653 -39.263  1.00  0.00           H  
ATOM   2727  CD1 ILE   168      29.252   1.040 -37.244  1.00  0.00           C  
ATOM   2728 HD11 ILE   168      30.282   0.691 -37.314  1.00  0.00           H  
ATOM   2729 HD12 ILE   168      29.365   2.124 -37.263  1.00  0.00           H  
ATOM   2730 HD13 ILE   168      28.741   0.670 -36.355  1.00  0.00           H  
ATOM   2731  C   ILE   168      25.362   2.350 -40.405  1.00  0.00           C  
ATOM   2732  O   ILE   168      24.255   1.854 -40.161  1.00  0.00           O  
ATOM   2733  N   ARG   169      25.462   3.601 -40.942  1.00  0.00           N  
ATOM   2734  H   ARG   169      26.373   4.031 -41.007  1.00  0.00           H  
ATOM   2735  CA  ARG   169      24.302   4.362 -41.399  1.00  0.00           C  
ATOM   2736  HA  ARG   169      23.582   4.376 -40.582  1.00  0.00           H  
ATOM   2737  CB  ARG   169      24.739   5.867 -41.722  1.00  0.00           C  
ATOM   2738  HB2 ARG   169      25.476   6.196 -40.990  1.00  0.00           H  
ATOM   2739  HB3 ARG   169      25.184   5.884 -42.717  1.00  0.00           H  
ATOM   2740  CG  ARG   169      23.641   6.618 -41.754  1.00  0.00           C  
ATOM   2741  HG2 ARG   169      22.883   6.294 -42.468  1.00  0.00           H  
ATOM   2742  HG3 ARG   169      23.171   6.525 -40.775  1.00  0.00           H  
ATOM   2743  CD  ARG   169      23.881   7.909 -42.148  1.00  0.00           C  
ATOM   2744  HD2 ARG   169      24.631   8.376 -41.509  1.00  0.00           H  
ATOM   2745  HD3 ARG   169      24.172   8.042 -43.190  1.00  0.00           H  
ATOM   2746  NE  ARG   169      22.591   8.674 -42.238  1.00  0.00           N  
ATOM   2747  HE  ARG   169      21.745   8.268 -41.862  1.00  0.00           H  
ATOM   2748  CZ  ARG   169      22.536   9.965 -42.627  1.00  0.00           C  
ATOM   2749  NH1 ARG   169      23.594  10.653 -43.061  1.00  0.00           N  
ATOM   2750 HH11 ARG   169      24.469  10.256 -43.371  1.00  0.00           H  
ATOM   2751 HH12 ARG   169      23.442  11.627 -43.283  1.00  0.00           H  
ATOM   2752  NH2 ARG   169      21.448  10.634 -42.566  1.00  0.00           N  
ATOM   2753 HH21 ARG   169      20.598  10.094 -42.492  1.00  0.00           H  
ATOM   2754 HH22 ARG   169      21.440  11.625 -42.761  1.00  0.00           H  
ATOM   2755  C   ARG   169      23.664   3.688 -42.607  1.00  0.00           C  
ATOM   2756  O   ARG   169      22.438   3.660 -42.861  1.00  0.00           O  
ATOM   2757  N   GLU   170      24.459   3.072 -43.480  1.00  0.00           N  
ATOM   2758  H   GLU   170      25.447   3.155 -43.286  1.00  0.00           H  
ATOM   2759  CA  GLU   170      24.036   2.460 -44.750  1.00  0.00           C  
ATOM   2760  HA  GLU   170      23.230   2.962 -45.285  1.00  0.00           H  
ATOM   2761  CB  GLU   170      25.236   2.270 -45.680  1.00  0.00           C  
ATOM   2762  HB2 GLU   170      26.034   1.949 -45.010  1.00  0.00           H  
ATOM   2763  HB3 GLU   170      25.084   1.537 -46.472  1.00  0.00           H  
ATOM   2764  CG  GLU   170      25.753   3.581 -46.353  1.00  0.00           C  
ATOM   2765  HG2 GLU   170      25.590   4.408 -45.661  1.00  0.00           H  
ATOM   2766  HG3 GLU   170      26.837   3.603 -46.463  1.00  0.00           H  
ATOM   2767  CD  GLU   170      25.147   3.894 -47.664  1.00  0.00           C  
ATOM   2768  OE1 GLU   170      23.892   3.560 -47.870  1.00  0.00           O  
ATOM   2769  OE2 GLU   170      25.822   4.429 -48.491  1.00  0.00           O  
ATOM   2770  C   GLU   170      23.383   1.156 -44.477  1.00  0.00           C  
ATOM   2771  O   GLU   170      22.437   0.751 -45.151  1.00  0.00           O  
ATOM   2772  N   ILE   171      23.946   0.427 -43.495  1.00  0.00           N  
ATOM   2773  H   ILE   171      24.790   0.716 -43.023  1.00  0.00           H  
ATOM   2774  CA  ILE   171      23.294  -0.747 -42.875  1.00  0.00           C  
ATOM   2775  HA  ILE   171      22.905  -1.280 -43.742  1.00  0.00           H  
ATOM   2776  CB  ILE   171      24.223  -1.681 -42.052  1.00  0.00           C  
ATOM   2777  HB  ILE   171      24.894  -0.914 -41.667  1.00  0.00           H  
ATOM   2778  CG2 ILE   171      23.588  -2.509 -40.867  1.00  0.00           C  
ATOM   2779 HG21 ILE   171      22.701  -3.071 -41.157  1.00  0.00           H  
ATOM   2780 HG22 ILE   171      24.301  -3.116 -40.309  1.00  0.00           H  
ATOM   2781 HG23 ILE   171      23.159  -1.881 -40.087  1.00  0.00           H  
ATOM   2782  CG1 ILE   171      24.936  -2.669 -42.930  1.00  0.00           C  
ATOM   2783 HG12 ILE   171      25.572  -3.388 -42.413  1.00  0.00           H  
ATOM   2784 HG13 ILE   171      24.133  -3.283 -43.336  1.00  0.00           H  
ATOM   2785  CD1 ILE   171      25.918  -2.210 -44.056  1.00  0.00           C  
ATOM   2786 HD11 ILE   171      26.854  -1.849 -43.632  1.00  0.00           H  
ATOM   2787 HD12 ILE   171      26.185  -3.081 -44.655  1.00  0.00           H  
ATOM   2788 HD13 ILE   171      25.425  -1.495 -44.715  1.00  0.00           H  
ATOM   2789  C   ILE   171      21.938  -0.381 -42.313  1.00  0.00           C  
ATOM   2790  O   ILE   171      20.969  -1.116 -42.583  1.00  0.00           O  
ATOM   2791  N   MET   172      21.833   0.726 -41.605  1.00  0.00           N  
ATOM   2792  H   MET   172      22.621   1.113 -41.106  1.00  0.00           H  
ATOM   2793  CA  MET   172      20.501   1.151 -41.063  1.00  0.00           C  
ATOM   2794  HA  MET   172      20.071   0.248 -40.631  1.00  0.00           H  
ATOM   2795  CB  MET   172      20.783   2.103 -39.903  1.00  0.00           C  
ATOM   2796  HB2 MET   172      21.463   2.926 -40.121  1.00  0.00           H  
ATOM   2797  HB3 MET   172      19.855   2.648 -39.729  1.00  0.00           H  
ATOM   2798  CG  MET   172      21.284   1.261 -38.666  1.00  0.00           C  
ATOM   2799  HG2 MET   172      20.469   0.554 -38.510  1.00  0.00           H  
ATOM   2800  HG3 MET   172      22.225   0.839 -39.019  1.00  0.00           H  
ATOM   2801  SD  MET   172      21.432   2.161 -37.085  1.00  0.00           S  
ATOM   2802  CE  MET   172      22.646   3.430 -37.326  1.00  0.00           C  
ATOM   2803  HE1 MET   172      23.297   3.168 -38.161  1.00  0.00           H  
ATOM   2804  HE2 MET   172      22.170   4.357 -37.643  1.00  0.00           H  
ATOM   2805  HE3 MET   172      23.210   3.407 -36.394  1.00  0.00           H  
ATOM   2806  C   MET   172      19.538   1.696 -42.151  1.00  0.00           C  
ATOM   2807  O   MET   172      18.338   1.524 -41.995  1.00  0.00           O  
ATOM   2808  N   LYS   173      20.012   2.316 -43.247  1.00  0.00           N  
ATOM   2809  H   LYS   173      20.928   2.722 -43.116  1.00  0.00           H  
ATOM   2810  CA  LYS   173      19.145   2.726 -44.394  1.00  0.00           C  
ATOM   2811  HA  LYS   173      18.416   3.369 -43.901  1.00  0.00           H  
ATOM   2812  CB  LYS   173      19.984   3.455 -45.518  1.00  0.00           C  
ATOM   2813  HB2 LYS   173      20.611   4.220 -45.059  1.00  0.00           H  
ATOM   2814  HB3 LYS   173      20.619   2.656 -45.900  1.00  0.00           H  
ATOM   2815  CG  LYS   173      19.125   3.796 -46.543  1.00  0.00           C  
ATOM   2816  HG2 LYS   173      18.675   2.829 -46.766  1.00  0.00           H  
ATOM   2817  HG3 LYS   173      18.352   4.430 -46.109  1.00  0.00           H  
ATOM   2818  CD  LYS   173      19.763   4.358 -47.623  1.00  0.00           C  
ATOM   2819  HD2 LYS   173      20.283   5.230 -47.227  1.00  0.00           H  
ATOM   2820  HD3 LYS   173      20.483   3.643 -48.023  1.00  0.00           H  
ATOM   2821  CE  LYS   173      19.011   4.814 -48.634  1.00  0.00           C  
ATOM   2822  HE2 LYS   173      18.575   3.857 -48.920  1.00  0.00           H  
ATOM   2823  HE3 LYS   173      18.138   5.409 -48.368  1.00  0.00           H  
ATOM   2824  NZ  LYS   173      19.826   5.479 -49.686  1.00  0.00           N  
ATOM   2825  HZ1 LYS   173      20.819   5.332 -49.570  1.00  0.00           H  
ATOM   2826  HZ2 LYS   173      19.600   5.072 -50.582  1.00  0.00           H  
ATOM   2827  HZ3 LYS   173      19.648   6.472 -49.723  1.00  0.00           H  
ATOM   2828  C   LYS   173      18.472   1.415 -44.891  1.00  0.00           C  
ATOM   2829  O   LYS   173      17.247   1.273 -45.041  1.00  0.00           O  
ATOM   2830  N   GLY   174      19.305   0.397 -45.161  1.00  0.00           N  
ATOM   2831  H   GLY   174      20.278   0.421 -44.890  1.00  0.00           H  
ATOM   2832  CA  GLY   174      18.833  -0.931 -45.609  1.00  0.00           C  
ATOM   2833  HA2 GLY   174      18.380  -0.913 -46.600  1.00  0.00           H  
ATOM   2834  HA3 GLY   174      19.672  -1.625 -45.561  1.00  0.00           H  
ATOM   2835  C   GLY   174      17.811  -1.533 -44.593  1.00  0.00           C  
ATOM   2836  O   GLY   174      16.711  -1.827 -44.939  1.00  0.00           O  
ATOM   2837  N   GLN   175      18.101  -1.462 -43.282  1.00  0.00           N  
ATOM   2838  H   GLN   175      18.944  -1.023 -42.939  1.00  0.00           H  
ATOM   2839  CA  GLN   175      17.203  -2.042 -42.263  1.00  0.00           C  
ATOM   2840  HA  GLN   175      16.964  -3.065 -42.557  1.00  0.00           H  
ATOM   2841  CB  GLN   175      17.834  -1.892 -40.921  1.00  0.00           C  
ATOM   2842  HB2 GLN   175      18.797  -2.398 -40.857  1.00  0.00           H  
ATOM   2843  HB3 GLN   175      17.978  -0.826 -40.741  1.00  0.00           H  
ATOM   2844  CG  GLN   175      16.927  -2.423 -39.781  1.00  0.00           C  
ATOM   2845  HG2 GLN   175      15.861  -2.200 -39.822  1.00  0.00           H  
ATOM   2846  HG3 GLN   175      17.062  -3.504 -39.746  1.00  0.00           H  
ATOM   2847  CD  GLN   175      17.299  -2.005 -38.395  1.00  0.00           C  
ATOM   2848  OE1 GLN   175      17.248  -2.814 -37.453  1.00  0.00           O  
ATOM   2849  NE2 GLN   175      17.685  -0.778 -38.192  1.00  0.00           N  
ATOM   2850 HE21 GLN   175      17.790  -0.412 -37.256  1.00  0.00           H  
ATOM   2851 HE22 GLN   175      17.761  -0.088 -38.925  1.00  0.00           H  
ATOM   2852  C   GLN   175      15.772  -1.321 -42.252  1.00  0.00           C  
ATOM   2853  O   GLN   175      14.735  -2.037 -42.018  1.00  0.00           O  
ATOM   2854  N   ARG   176      15.723   0.008 -42.504  1.00  0.00           N  
ATOM   2855  H   ARG   176      16.633   0.445 -42.548  1.00  0.00           H  
ATOM   2856  CA  ARG   176      14.439   0.768 -42.754  1.00  0.00           C  
ATOM   2857  HA  ARG   176      13.814   0.449 -41.919  1.00  0.00           H  
ATOM   2858  CB  ARG   176      14.845   2.288 -42.707  1.00  0.00           C  
ATOM   2859  HB2 ARG   176      15.636   2.473 -41.980  1.00  0.00           H  
ATOM   2860  HB3 ARG   176      15.264   2.439 -43.702  1.00  0.00           H  
ATOM   2861  CG  ARG   176      13.845   3.212 -42.522  1.00  0.00           C  
ATOM   2862  HG2 ARG   176      14.292   4.204 -42.580  1.00  0.00           H  
ATOM   2863  HG3 ARG   176      13.239   3.128 -43.424  1.00  0.00           H  
ATOM   2864  CD  ARG   176      13.004   3.145 -41.388  1.00  0.00           C  
ATOM   2865  HD2 ARG   176      13.690   2.820 -40.605  1.00  0.00           H  
ATOM   2866  HD3 ARG   176      12.664   4.113 -41.022  1.00  0.00           H  
ATOM   2867  NE  ARG   176      11.905   2.115 -41.404  1.00  0.00           N  
ATOM   2868  HE  ARG   176      11.961   1.462 -42.173  1.00  0.00           H  
ATOM   2869  CZ  ARG   176      10.930   1.863 -40.555  1.00  0.00           C  
ATOM   2870  NH1 ARG   176      10.703   2.572 -39.493  1.00  0.00           N  
ATOM   2871 HH11 ARG   176      11.374   3.253 -39.170  1.00  0.00           H  
ATOM   2872 HH12 ARG   176      10.134   2.105 -38.801  1.00  0.00           H  
ATOM   2873  NH2 ARG   176      10.219   0.816 -40.682  1.00  0.00           N  
ATOM   2874 HH21 ARG   176      10.194   0.417 -41.609  1.00  0.00           H  
ATOM   2875 HH22 ARG   176       9.393   0.718 -40.109  1.00  0.00           H  
ATOM   2876  C   ARG   176      13.649   0.447 -43.941  1.00  0.00           C  
ATOM   2877  O   ARG   176      12.452   0.518 -43.772  1.00  0.00           O  
ATOM   2878  N   ASP   177      14.268   0.127 -45.058  1.00  0.00           N  
ATOM   2879  H   ASP   177      15.273   0.027 -45.039  1.00  0.00           H  
ATOM   2880  CA  ASP   177      13.544  -0.424 -46.211  1.00  0.00           C  
ATOM   2881  HA  ASP   177      12.775   0.218 -46.640  1.00  0.00           H  
ATOM   2882  CB  ASP   177      14.525  -0.751 -47.287  1.00  0.00           C  
ATOM   2883  HB2 ASP   177      15.143   0.138 -47.410  1.00  0.00           H  
ATOM   2884  HB3 ASP   177      15.161  -1.593 -47.012  1.00  0.00           H  
ATOM   2885  CG  ASP   177      13.796  -0.987 -48.669  1.00  0.00           C  
ATOM   2886  OD1 ASP   177      12.901  -0.243 -49.151  1.00  0.00           O  
ATOM   2887  OD2 ASP   177      14.032  -2.019 -49.327  1.00  0.00           O  
ATOM   2888  C   ASP   177      12.847  -1.626 -45.705  1.00  0.00           C  
ATOM   2889  O   ASP   177      11.650  -1.771 -45.941  1.00  0.00           O  
ATOM   2890  N   GLN   178      13.493  -2.492 -44.981  1.00  0.00           N  
ATOM   2891  H   GLN   178      14.459  -2.239 -44.831  1.00  0.00           H  
ATOM   2892  CA  GLN   178      12.976  -3.833 -44.590  1.00  0.00           C  
ATOM   2893  HA  GLN   178      12.605  -4.163 -45.560  1.00  0.00           H  
ATOM   2894  CB  GLN   178      14.254  -4.609 -44.220  1.00  0.00           C  
ATOM   2895  HB2 GLN   178      14.862  -4.605 -45.125  1.00  0.00           H  
ATOM   2896  HB3 GLN   178      14.761  -4.070 -43.420  1.00  0.00           H  
ATOM   2897  CG  GLN   178      14.206  -6.122 -43.794  1.00  0.00           C  
ATOM   2898  HG2 GLN   178      13.536  -6.127 -42.934  1.00  0.00           H  
ATOM   2899  HG3 GLN   178      13.796  -6.576 -44.696  1.00  0.00           H  
ATOM   2900  CD  GLN   178      15.467  -6.800 -43.403  1.00  0.00           C  
ATOM   2901  OE1 GLN   178      16.563  -6.239 -43.501  1.00  0.00           O  
ATOM   2902  NE2 GLN   178      15.550  -8.030 -43.044  1.00  0.00           N  
ATOM   2903 HE21 GLN   178      16.457  -8.467 -42.978  1.00  0.00           H  
ATOM   2904 HE22 GLN   178      14.638  -8.464 -43.074  1.00  0.00           H  
ATOM   2905  C   GLN   178      11.861  -3.805 -43.594  1.00  0.00           C  
ATOM   2906  O   GLN   178      10.750  -4.250 -43.944  1.00  0.00           O  
ATOM   2907  N   MET   179      12.101  -3.317 -42.389  1.00  0.00           N  
ATOM   2908  H   MET   179      12.911  -2.737 -42.223  1.00  0.00           H  
ATOM   2909  CA  MET   179      10.998  -3.224 -41.434  1.00  0.00           C  
ATOM   2910  HA  MET   179      10.738  -4.265 -41.246  1.00  0.00           H  
ATOM   2911  CB  MET   179      11.561  -2.637 -40.124  1.00  0.00           C  
ATOM   2912  HB2 MET   179      11.982  -1.671 -40.404  1.00  0.00           H  
ATOM   2913  HB3 MET   179      10.757  -2.665 -39.389  1.00  0.00           H  
ATOM   2914  CG  MET   179      12.748  -3.407 -39.492  1.00  0.00           C  
ATOM   2915  HG2 MET   179      12.416  -4.415 -39.242  1.00  0.00           H  
ATOM   2916  HG3 MET   179      13.600  -3.439 -40.171  1.00  0.00           H  
ATOM   2917  SD  MET   179      13.251  -2.592 -38.006  1.00  0.00           S  
ATOM   2918  CE  MET   179      13.707  -4.059 -37.058  1.00  0.00           C  
ATOM   2919  HE1 MET   179      14.030  -3.811 -36.047  1.00  0.00           H  
ATOM   2920  HE2 MET   179      12.937  -4.827 -36.987  1.00  0.00           H  
ATOM   2921  HE3 MET   179      14.449  -4.518 -37.710  1.00  0.00           H  
ATOM   2922  C   MET   179       9.806  -2.401 -41.797  1.00  0.00           C  
ATOM   2923  O   MET   179       9.842  -1.315 -42.340  1.00  0.00           O  
ATOM   2924  N   LYS   180       8.599  -2.908 -41.512  1.00  0.00           N  
ATOM   2925  H   LYS   180       8.570  -3.846 -41.138  1.00  0.00           H  
ATOM   2926  CA  LYS   180       7.215  -2.307 -41.734  1.00  0.00           C  
ATOM   2927  HA  LYS   180       7.344  -1.226 -41.790  1.00  0.00           H  
ATOM   2928  CB  LYS   180       6.681  -2.755 -43.116  1.00  0.00           C  
ATOM   2929  HB2 LYS   180       6.664  -3.845 -43.115  1.00  0.00           H  
ATOM   2930  HB3 LYS   180       5.631  -2.532 -43.310  1.00  0.00           H  
ATOM   2931  CG  LYS   180       7.394  -2.499 -44.271  1.00  0.00           C  
ATOM   2932  HG2 LYS   180       8.453  -2.654 -44.063  1.00  0.00           H  
ATOM   2933  HG3 LYS   180       7.020  -3.094 -45.104  1.00  0.00           H  
ATOM   2934  CD  LYS   180       7.299  -1.156 -44.705  1.00  0.00           C  
ATOM   2935  HD2 LYS   180       6.273  -1.143 -45.072  1.00  0.00           H  
ATOM   2936  HD3 LYS   180       7.282  -0.485 -43.846  1.00  0.00           H  
ATOM   2937  CE  LYS   180       8.178  -0.647 -45.627  1.00  0.00           C  
ATOM   2938  HE2 LYS   180       8.440  -1.484 -46.274  1.00  0.00           H  
ATOM   2939  HE3 LYS   180       7.741   0.109 -46.280  1.00  0.00           H  
ATOM   2940  NZ  LYS   180       9.360  -0.194 -44.917  1.00  0.00           N  
ATOM   2941  HZ1 LYS   180       9.957   0.320 -45.550  1.00  0.00           H  
ATOM   2942  HZ2 LYS   180       9.061   0.404 -44.161  1.00  0.00           H  
ATOM   2943  HZ3 LYS   180       9.925  -0.961 -44.583  1.00  0.00           H  
ATOM   2944  C   LYS   180       6.192  -2.570 -40.606  1.00  0.00           C  
ATOM   2945  O   LYS   180       6.236  -3.635 -40.007  1.00  0.00           O  
ATOM   2946  N   ARG   181       5.413  -1.582 -40.375  1.00  0.00           N  
ATOM   2947  H   ARG   181       5.422  -0.769 -40.975  1.00  0.00           H  
ATOM   2948  CA  ARG   181       4.285  -1.713 -39.420  1.00  0.00           C  
ATOM   2949  HA  ARG   181       4.674  -2.202 -38.526  1.00  0.00           H  
ATOM   2950  CB  ARG   181       3.598  -0.378 -39.010  1.00  0.00           C  
ATOM   2951  HB2 ARG   181       2.800  -0.133 -39.711  1.00  0.00           H  
ATOM   2952  HB3 ARG   181       3.017  -0.608 -38.117  1.00  0.00           H  
ATOM   2953  CG  ARG   181       4.382   0.748 -38.822  1.00  0.00           C  
ATOM   2954  HG2 ARG   181       5.213   0.392 -38.212  1.00  0.00           H  
ATOM   2955  HG3 ARG   181       4.823   1.000 -39.787  1.00  0.00           H  
ATOM   2956  CD  ARG   181       3.809   1.878 -38.322  1.00  0.00           C  
ATOM   2957  HD2 ARG   181       3.238   1.741 -37.404  1.00  0.00           H  
ATOM   2958  HD3 ARG   181       4.591   2.617 -38.148  1.00  0.00           H  
ATOM   2959  NE  ARG   181       2.802   2.479 -39.264  1.00  0.00           N  
ATOM   2960  HE  ARG   181       2.694   2.180 -40.223  1.00  0.00           H  
ATOM   2961  CZ  ARG   181       2.175   3.658 -39.010  1.00  0.00           C  
ATOM   2962  NH1 ARG   181       1.922   4.211 -37.835  1.00  0.00           N  
ATOM   2963 HH11 ARG   181       2.385   3.872 -37.004  1.00  0.00           H  
ATOM   2964 HH12 ARG   181       1.322   5.021 -37.894  1.00  0.00           H  
ATOM   2965  NH2 ARG   181       1.496   4.259 -39.898  1.00  0.00           N  
ATOM   2966 HH21 ARG   181       1.536   3.865 -40.827  1.00  0.00           H  
ATOM   2967 HH22 ARG   181       1.133   5.182 -39.710  1.00  0.00           H  
ATOM   2968  C   ARG   181       3.239  -2.780 -39.976  1.00  0.00           C  
ATOM   2969  O   ARG   181       3.161  -2.920 -41.148  1.00  0.00           O  
ATOM   2970  N   PRO   182       2.489  -3.538 -39.163  1.00  0.00           N  
ATOM   2971  CD  PRO   182       2.433  -3.609 -37.721  1.00  0.00           C  
ATOM   2972  HD2 PRO   182       2.391  -2.562 -37.422  1.00  0.00           H  
ATOM   2973  HD3 PRO   182       3.306  -4.075 -37.264  1.00  0.00           H  
ATOM   2974  CG  PRO   182       1.187  -4.322 -37.324  1.00  0.00           C  
ATOM   2975  HG2 PRO   182       0.351  -3.649 -37.129  1.00  0.00           H  
ATOM   2976  HG3 PRO   182       1.309  -4.893 -36.403  1.00  0.00           H  
ATOM   2977  CB  PRO   182       0.776  -5.078 -38.542  1.00  0.00           C  
ATOM   2978  HB2 PRO   182      -0.311  -5.153 -38.499  1.00  0.00           H  
ATOM   2979  HB3 PRO   182       1.188  -6.086 -38.590  1.00  0.00           H  
ATOM   2980  CA  PRO   182       1.276  -4.198 -39.706  1.00  0.00           C  
ATOM   2981  HA  PRO   182       1.568  -4.844 -40.533  1.00  0.00           H  
ATOM   2982  C   PRO   182       0.210  -3.224 -40.238  1.00  0.00           C  
ATOM   2983  O   PRO   182       0.333  -2.056 -39.994  1.00  0.00           O  
ATOM   2984  N   PRO   183      -0.796  -3.708 -41.091  1.00  0.00           N  
ATOM   2985  CD  PRO   183      -1.056  -5.077 -41.502  1.00  0.00           C  
ATOM   2986  HD2 PRO   183      -1.688  -5.580 -40.770  1.00  0.00           H  
ATOM   2987  HD3 PRO   183      -0.129  -5.613 -41.707  1.00  0.00           H  
ATOM   2988  CG  PRO   183      -1.875  -4.988 -42.779  1.00  0.00           C  
ATOM   2989  HG2 PRO   183      -2.565  -5.832 -42.800  1.00  0.00           H  
ATOM   2990  HG3 PRO   183      -1.171  -4.965 -43.611  1.00  0.00           H  
ATOM   2991  CB  PRO   183      -2.714  -3.713 -42.647  1.00  0.00           C  
ATOM   2992  HB2 PRO   183      -3.669  -3.992 -42.200  1.00  0.00           H  
ATOM   2993  HB3 PRO   183      -2.811  -3.198 -43.602  1.00  0.00           H  
ATOM   2994  CA  PRO   183      -1.769  -2.867 -41.773  1.00  0.00           C  
ATOM   2995  HA  PRO   183      -1.206  -2.256 -42.479  1.00  0.00           H  
ATOM   2996  C   PRO   183      -2.660  -1.979 -40.863  1.00  0.00           C  
ATOM   2997  O   PRO   183      -2.893  -2.303 -39.693  1.00  0.00           O  
ATOM   2998  N   LEU   184      -3.304  -0.927 -41.411  1.00  0.00           N  
ATOM   2999  H   LEU   184      -3.204  -0.696 -42.389  1.00  0.00           H  
ATOM   3000  CA  LEU   184      -4.062  -0.008 -40.514  1.00  0.00           C  
ATOM   3001  HA  LEU   184      -3.389   0.334 -39.727  1.00  0.00           H  
ATOM   3002  CB  LEU   184      -4.416   1.220 -41.319  1.00  0.00           C  
ATOM   3003  HB2 LEU   184      -3.681   1.346 -42.114  1.00  0.00           H  
ATOM   3004  HB3 LEU   184      -5.334   1.102 -41.895  1.00  0.00           H  
ATOM   3005  CG  LEU   184      -4.421   2.519 -40.487  1.00  0.00           C  
ATOM   3006  HG  LEU   184      -3.647   2.547 -39.721  1.00  0.00           H  
ATOM   3007  CD1 LEU   184      -4.343   3.701 -41.383  1.00  0.00           C  
ATOM   3008 HD11 LEU   184      -5.177   3.754 -42.082  1.00  0.00           H  
ATOM   3009 HD12 LEU   184      -4.427   4.597 -40.769  1.00  0.00           H  
ATOM   3010 HD13 LEU   184      -3.360   3.726 -41.855  1.00  0.00           H  
ATOM   3011  CD2 LEU   184      -5.753   2.630 -39.774  1.00  0.00           C  
ATOM   3012 HD21 LEU   184      -5.768   1.870 -38.993  1.00  0.00           H  
ATOM   3013 HD22 LEU   184      -5.879   3.627 -39.351  1.00  0.00           H  
ATOM   3014 HD23 LEU   184      -6.590   2.436 -40.444  1.00  0.00           H  
ATOM   3015  C   LEU   184      -5.204  -0.691 -39.770  1.00  0.00           C  
ATOM   3016  O   LEU   184      -5.316  -0.589 -38.563  1.00  0.00           O  
ATOM   3017  N   GLU   185      -5.937  -1.477 -40.582  1.00  0.00           N  
ATOM   3018  H   GLU   185      -5.600  -1.414 -41.532  1.00  0.00           H  
ATOM   3019  CA  GLU   185      -7.202  -2.135 -40.193  1.00  0.00           C  
ATOM   3020  HA  GLU   185      -7.953  -1.367 -40.009  1.00  0.00           H  
ATOM   3021  CB  GLU   185      -7.790  -2.998 -41.269  1.00  0.00           C  
ATOM   3022  HB2 GLU   185      -7.025  -3.708 -41.583  1.00  0.00           H  
ATOM   3023  HB3 GLU   185      -8.522  -3.662 -40.808  1.00  0.00           H  
ATOM   3024  CG  GLU   185      -8.248  -2.401 -42.550  1.00  0.00           C  
ATOM   3025  HG2 GLU   185      -8.650  -3.258 -43.092  1.00  0.00           H  
ATOM   3026  HG3 GLU   185      -9.008  -1.625 -42.460  1.00  0.00           H  
ATOM   3027  CD  GLU   185      -7.145  -1.762 -43.389  1.00  0.00           C  
ATOM   3028  OE1 GLU   185      -7.559  -0.873 -44.114  1.00  0.00           O  
ATOM   3029  OE2 GLU   185      -5.930  -2.151 -43.309  1.00  0.00           O  
ATOM   3030  C   GLU   185      -6.886  -3.069 -39.024  1.00  0.00           C  
ATOM   3031  O   GLU   185      -7.689  -3.243 -38.065  1.00  0.00           O  
ATOM   3032  N   GLU   186      -5.774  -3.807 -39.185  1.00  0.00           N  
ATOM   3033  H   GLU   186      -5.138  -3.560 -39.930  1.00  0.00           H  
ATOM   3034  CA  GLU   186      -5.353  -4.786 -38.116  1.00  0.00           C  
ATOM   3035  HA  GLU   186      -6.171  -5.482 -37.932  1.00  0.00           H  
ATOM   3036  CB  GLU   186      -4.157  -5.625 -38.619  1.00  0.00           C  
ATOM   3037  HB2 GLU   186      -3.414  -4.828 -38.629  1.00  0.00           H  
ATOM   3038  HB3 GLU   186      -3.869  -6.293 -37.808  1.00  0.00           H  
ATOM   3039  CG  GLU   186      -4.235  -6.249 -39.982  1.00  0.00           C  
ATOM   3040  HG2 GLU   186      -4.141  -5.391 -40.648  1.00  0.00           H  
ATOM   3041  HG3 GLU   186      -3.369  -6.884 -40.173  1.00  0.00           H  
ATOM   3042  CD  GLU   186      -5.479  -7.032 -40.293  1.00  0.00           C  
ATOM   3043  OE1 GLU   186      -6.082  -7.625 -39.389  1.00  0.00           O  
ATOM   3044  OE2 GLU   186      -5.907  -7.077 -41.478  1.00  0.00           O  
ATOM   3045  C   GLU   186      -4.901  -4.023 -36.894  1.00  0.00           C  
ATOM   3046  O   GLU   186      -5.188  -4.431 -35.844  1.00  0.00           O  
ATOM   3047  N   ARG   187      -4.207  -2.856 -37.033  1.00  0.00           N  
ATOM   3048  H   ARG   187      -4.053  -2.446 -37.943  1.00  0.00           H  
ATOM   3049  CA  ARG   187      -3.826  -1.991 -35.914  1.00  0.00           C  
ATOM   3050  HA  ARG   187      -3.273  -2.607 -35.205  1.00  0.00           H  
ATOM   3051  CB  ARG   187      -2.793  -0.908 -36.380  1.00  0.00           C  
ATOM   3052  HB2 ARG   187      -3.206  -0.371 -37.234  1.00  0.00           H  
ATOM   3053  HB3 ARG   187      -2.868  -0.207 -35.548  1.00  0.00           H  
ATOM   3054  CG  ARG   187      -1.513  -1.290 -36.718  1.00  0.00           C  
ATOM   3055  HG2 ARG   187      -1.025  -1.922 -35.976  1.00  0.00           H  
ATOM   3056  HG3 ARG   187      -1.472  -1.905 -37.617  1.00  0.00           H  
ATOM   3057  CD  ARG   187      -0.653  -0.169 -37.024  1.00  0.00           C  
ATOM   3058  HD2 ARG   187      -0.728   0.534 -36.193  1.00  0.00           H  
ATOM   3059  HD3 ARG   187       0.310  -0.673 -36.953  1.00  0.00           H  
ATOM   3060  NE  ARG   187      -0.823   0.466 -38.318  1.00  0.00           N  
ATOM   3061  HE  ARG   187      -0.748  -0.173 -39.096  1.00  0.00           H  
ATOM   3062  CZ  ARG   187      -0.847   1.734 -38.646  1.00  0.00           C  
ATOM   3063  NH1 ARG   187      -0.882   2.645 -37.717  1.00  0.00           N  
ATOM   3064 HH11 ARG   187      -0.678   2.362 -36.769  1.00  0.00           H  
ATOM   3065 HH12 ARG   187      -1.030   3.639 -37.812  1.00  0.00           H  
ATOM   3066  NH2 ARG   187      -1.077   2.087 -39.881  1.00  0.00           N  
ATOM   3067 HH21 ARG   187      -1.065   1.524 -40.720  1.00  0.00           H  
ATOM   3068 HH22 ARG   187      -1.344   3.047 -40.044  1.00  0.00           H  
ATOM   3069  C   ARG   187      -4.930  -1.342 -35.147  1.00  0.00           C  
ATOM   3070  O   ARG   187      -4.888  -1.272 -33.907  1.00  0.00           O  
ATOM   3071  N   ARG   188      -6.035  -1.019 -35.828  1.00  0.00           N  
ATOM   3072  H   ARG   188      -6.061  -1.151 -36.829  1.00  0.00           H  
ATOM   3073  CA  ARG   188      -7.377  -0.770 -35.240  1.00  0.00           C  
ATOM   3074  HA  ARG   188      -7.315  -0.043 -34.430  1.00  0.00           H  
ATOM   3075  CB  ARG   188      -8.272  -0.146 -36.273  1.00  0.00           C  
ATOM   3076  HB2 ARG   188      -8.168  -0.526 -37.290  1.00  0.00           H  
ATOM   3077  HB3 ARG   188      -9.310  -0.381 -36.035  1.00  0.00           H  
ATOM   3078  CG  ARG   188      -8.260   1.201 -36.313  1.00  0.00           C  
ATOM   3079  HG2 ARG   188      -8.187   1.522 -35.274  1.00  0.00           H  
ATOM   3080  HG3 ARG   188      -7.346   1.479 -36.837  1.00  0.00           H  
ATOM   3081  CD  ARG   188      -9.278   1.806 -36.911  1.00  0.00           C  
ATOM   3082  HD2 ARG   188      -9.270   1.416 -37.929  1.00  0.00           H  
ATOM   3083  HD3 ARG   188     -10.272   1.485 -36.598  1.00  0.00           H  
ATOM   3084  NE  ARG   188      -9.129   3.287 -36.985  1.00  0.00           N  
ATOM   3085  HE  ARG   188      -8.658   3.669 -37.792  1.00  0.00           H  
ATOM   3086  CZ  ARG   188      -9.586   4.212 -36.050  1.00  0.00           C  
ATOM   3087  NH1 ARG   188      -9.217   5.477 -36.067  1.00  0.00           N  
ATOM   3088 HH11 ARG   188      -8.653   5.830 -36.826  1.00  0.00           H  
ATOM   3089 HH12 ARG   188      -9.311   6.109 -35.285  1.00  0.00           H  
ATOM   3090  NH2 ARG   188     -10.165   3.804 -34.926  1.00  0.00           N  
ATOM   3091 HH21 ARG   188     -10.555   2.876 -34.842  1.00  0.00           H  
ATOM   3092 HH22 ARG   188     -10.330   4.456 -34.172  1.00  0.00           H  
ATOM   3093  C   ARG   188      -8.005  -1.972 -34.486  1.00  0.00           C  
ATOM   3094  O   ARG   188      -8.529  -1.733 -33.366  1.00  0.00           O  
ATOM   3095  N   ALA   189      -7.938  -3.205 -35.057  1.00  0.00           N  
ATOM   3096  H   ALA   189      -7.525  -3.201 -35.978  1.00  0.00           H  
ATOM   3097  CA  ALA   189      -8.594  -4.391 -34.459  1.00  0.00           C  
ATOM   3098  HA  ALA   189      -9.667  -4.201 -34.464  1.00  0.00           H  
ATOM   3099  CB  ALA   189      -8.456  -5.625 -35.370  1.00  0.00           C  
ATOM   3100  HB1 ALA   189      -7.447  -5.928 -35.651  1.00  0.00           H  
ATOM   3101  HB2 ALA   189      -8.816  -6.531 -34.881  1.00  0.00           H  
ATOM   3102  HB3 ALA   189      -9.126  -5.436 -36.208  1.00  0.00           H  
ATOM   3103  C   ALA   189      -8.019  -4.710 -33.120  1.00  0.00           C  
ATOM   3104  O   ALA   189      -8.772  -4.853 -32.163  1.00  0.00           O  
ATOM   3105  N   MET   190      -6.693  -4.652 -33.028  1.00  0.00           N  
ATOM   3106  H   MET   190      -6.234  -4.615 -33.927  1.00  0.00           H  
ATOM   3107  CA  MET   190      -6.075  -4.670 -31.636  1.00  0.00           C  
ATOM   3108  HA  MET   190      -6.415  -5.578 -31.136  1.00  0.00           H  
ATOM   3109  CB  MET   190      -4.525  -4.671 -31.742  1.00  0.00           C  
ATOM   3110  HB2 MET   190      -4.163  -3.847 -32.356  1.00  0.00           H  
ATOM   3111  HB3 MET   190      -4.116  -4.531 -30.742  1.00  0.00           H  
ATOM   3112  CG  MET   190      -3.973  -6.023 -32.102  1.00  0.00           C  
ATOM   3113  HG2 MET   190      -4.268  -6.333 -33.105  1.00  0.00           H  
ATOM   3114  HG3 MET   190      -2.888  -5.920 -32.121  1.00  0.00           H  
ATOM   3115  SD  MET   190      -4.359  -7.377 -30.974  1.00  0.00           S  
ATOM   3116  CE  MET   190      -2.780  -8.246 -31.095  1.00  0.00           C  
ATOM   3117  HE1 MET   190      -2.741  -8.900 -31.966  1.00  0.00           H  
ATOM   3118  HE2 MET   190      -1.934  -7.568 -30.979  1.00  0.00           H  
ATOM   3119  HE3 MET   190      -2.682  -8.928 -30.250  1.00  0.00           H  
ATOM   3120  C   MET   190      -6.543  -3.528 -30.651  1.00  0.00           C  
ATOM   3121  O   MET   190      -6.531  -3.912 -29.460  1.00  0.00           O  
ATOM   3122  N   HIE   191      -6.978  -2.304 -31.028  1.00  0.00           N  
ATOM   3123  H   HIE   191      -7.170  -2.099 -31.998  1.00  0.00           H  
ATOM   3124  CA  HIE   191      -7.644  -1.339 -30.101  1.00  0.00           C  
ATOM   3125  HA  HIE   191      -7.180  -1.267 -29.118  1.00  0.00           H  
ATOM   3126  CB  HIE   191      -7.465   0.084 -30.698  1.00  0.00           C  
ATOM   3127  HB2 HIE   191      -6.386   0.148 -30.838  1.00  0.00           H  
ATOM   3128  HB3 HIE   191      -7.979   0.172 -31.655  1.00  0.00           H  
ATOM   3129  CG  HIE   191      -8.074   1.186 -29.863  1.00  0.00           C  
ATOM   3130  ND1 HIE   191      -8.618   2.351 -30.367  1.00  0.00           N  
ATOM   3131  CE1 HIE   191      -9.154   3.038 -29.347  1.00  0.00           C  
ATOM   3132  HE1 HIE   191      -9.803   3.897 -29.429  1.00  0.00           H  
ATOM   3133  NE2 HIE   191      -8.967   2.331 -28.202  1.00  0.00           N  
ATOM   3134  HE2 HIE   191      -9.493   2.591 -27.380  1.00  0.00           H  
ATOM   3135  CD2 HIE   191      -8.205   1.200 -28.544  1.00  0.00           C  
ATOM   3136  HD2 HIE   191      -7.929   0.425 -27.844  1.00  0.00           H  
ATOM   3137  C   HIE   191      -9.024  -1.783 -29.852  1.00  0.00           C  
ATOM   3138  O   HIE   191      -9.400  -1.849 -28.678  1.00  0.00           O  
ATOM   3139  N   ASP   192      -9.793  -2.262 -30.879  1.00  0.00           N  
ATOM   3140  H   ASP   192      -9.418  -2.179 -31.813  1.00  0.00           H  
ATOM   3141  CA  ASP   192     -11.151  -2.763 -30.626  1.00  0.00           C  
ATOM   3142  HA  ASP   192     -11.623  -1.909 -30.139  1.00  0.00           H  
ATOM   3143  CB  ASP   192     -11.819  -3.016 -31.950  1.00  0.00           C  
ATOM   3144  HB2 ASP   192     -11.402  -3.859 -32.502  1.00  0.00           H  
ATOM   3145  HB3 ASP   192     -12.833  -3.309 -31.678  1.00  0.00           H  
ATOM   3146  CG  ASP   192     -11.928  -1.784 -32.942  1.00  0.00           C  
ATOM   3147  OD1 ASP   192     -11.624  -0.651 -32.621  1.00  0.00           O  
ATOM   3148  OD2 ASP   192     -12.332  -1.988 -34.108  1.00  0.00           O  
ATOM   3149  C   ASP   192     -11.326  -3.998 -29.720  1.00  0.00           C  
ATOM   3150  O   ASP   192     -12.206  -4.132 -28.885  1.00  0.00           O  
ATOM   3151  N   ILE   193     -10.404  -4.930 -29.756  1.00  0.00           N  
ATOM   3152  H   ILE   193      -9.714  -4.737 -30.467  1.00  0.00           H  
ATOM   3153  CA  ILE   193     -10.231  -6.118 -28.944  1.00  0.00           C  
ATOM   3154  HA  ILE   193     -11.143  -6.715 -28.944  1.00  0.00           H  
ATOM   3155  CB  ILE   193      -8.957  -6.901 -29.485  1.00  0.00           C  
ATOM   3156  HB  ILE   193      -8.188  -6.198 -29.804  1.00  0.00           H  
ATOM   3157  CG2 ILE   193      -8.315  -7.862 -28.500  1.00  0.00           C  
ATOM   3158 HG21 ILE   193      -9.096  -8.612 -28.382  1.00  0.00           H  
ATOM   3159 HG22 ILE   193      -7.438  -8.369 -28.904  1.00  0.00           H  
ATOM   3160 HG23 ILE   193      -8.131  -7.430 -27.516  1.00  0.00           H  
ATOM   3161  CG1 ILE   193      -9.351  -7.768 -30.713  1.00  0.00           C  
ATOM   3162 HG12 ILE   193      -9.904  -8.662 -30.426  1.00  0.00           H  
ATOM   3163 HG13 ILE   193     -10.006  -7.138 -31.315  1.00  0.00           H  
ATOM   3164  CD1 ILE   193      -8.123  -8.256 -31.521  1.00  0.00           C  
ATOM   3165 HD11 ILE   193      -8.514  -8.692 -32.440  1.00  0.00           H  
ATOM   3166 HD12 ILE   193      -7.483  -7.421 -31.807  1.00  0.00           H  
ATOM   3167 HD13 ILE   193      -7.583  -9.024 -30.967  1.00  0.00           H  
ATOM   3168  C   ILE   193     -10.079  -5.807 -27.441  1.00  0.00           C  
ATOM   3169  O   ILE   193     -10.471  -6.602 -26.601  1.00  0.00           O  
ATOM   3170  N   ILE   194      -9.491  -4.700 -27.116  1.00  0.00           N  
ATOM   3171  H   ILE   194      -9.098  -4.111 -27.837  1.00  0.00           H  
ATOM   3172  CA  ILE   194      -9.414  -4.161 -25.711  1.00  0.00           C  
ATOM   3173  HA  ILE   194      -9.296  -4.931 -24.949  1.00  0.00           H  
ATOM   3174  CB  ILE   194      -8.144  -3.299 -25.517  1.00  0.00           C  
ATOM   3175  HB  ILE   194      -8.105  -2.498 -26.255  1.00  0.00           H  
ATOM   3176  CG2 ILE   194      -8.149  -2.602 -24.169  1.00  0.00           C  
ATOM   3177 HG21 ILE   194      -8.081  -3.277 -23.316  1.00  0.00           H  
ATOM   3178 HG22 ILE   194      -7.297  -1.925 -24.130  1.00  0.00           H  
ATOM   3179 HG23 ILE   194      -9.082  -2.040 -24.133  1.00  0.00           H  
ATOM   3180  CG1 ILE   194      -6.908  -4.124 -25.619  1.00  0.00           C  
ATOM   3181 HG12 ILE   194      -6.710  -4.623 -24.670  1.00  0.00           H  
ATOM   3182 HG13 ILE   194      -7.034  -4.915 -26.358  1.00  0.00           H  
ATOM   3183  CD1 ILE   194      -5.633  -3.431 -25.909  1.00  0.00           C  
ATOM   3184 HD11 ILE   194      -4.796  -4.115 -25.761  1.00  0.00           H  
ATOM   3185 HD12 ILE   194      -5.682  -2.940 -26.881  1.00  0.00           H  
ATOM   3186 HD13 ILE   194      -5.386  -2.586 -25.266  1.00  0.00           H  
ATOM   3187  C   ILE   194     -10.707  -3.434 -25.364  1.00  0.00           C  
ATOM   3188  O   ILE   194     -11.381  -3.747 -24.440  1.00  0.00           O  
ATOM   3189  N   ALA   195     -11.036  -2.421 -26.231  1.00  0.00           N  
ATOM   3190  H   ALA   195     -10.482  -2.416 -27.076  1.00  0.00           H  
ATOM   3191  CA  ALA   195     -12.024  -1.374 -25.912  1.00  0.00           C  
ATOM   3192  HA  ALA   195     -11.832  -1.160 -24.860  1.00  0.00           H  
ATOM   3193  CB  ALA   195     -11.644  -0.163 -26.721  1.00  0.00           C  
ATOM   3194  HB1 ALA   195     -10.571  -0.074 -26.552  1.00  0.00           H  
ATOM   3195  HB2 ALA   195     -11.966  -0.388 -27.738  1.00  0.00           H  
ATOM   3196  HB3 ALA   195     -12.070   0.756 -26.318  1.00  0.00           H  
ATOM   3197  C   ALA   195     -13.501  -1.811 -26.029  1.00  0.00           C  
ATOM   3198  O   ALA   195     -14.329  -1.150 -26.629  1.00  0.00           O  
ATOM   3199  N   SER   196     -13.864  -2.802 -25.217  1.00  0.00           N  
ATOM   3200  H   SER   196     -13.113  -3.280 -24.741  1.00  0.00           H  
ATOM   3201  CA  SER   196     -15.053  -3.640 -25.303  1.00  0.00           C  
ATOM   3202  HA  SER   196     -15.824  -3.029 -25.774  1.00  0.00           H  
ATOM   3203  CB  SER   196     -14.699  -4.851 -26.139  1.00  0.00           C  
ATOM   3204  HB2 SER   196     -14.598  -4.596 -27.194  1.00  0.00           H  
ATOM   3205  HB3 SER   196     -13.788  -5.372 -25.845  1.00  0.00           H  
ATOM   3206  OG  SER   196     -15.772  -5.758 -26.025  1.00  0.00           O  
ATOM   3207  HG  SER   196     -15.460  -6.394 -26.673  1.00  0.00           H  
ATOM   3208  C   SER   196     -15.533  -4.005 -23.924  1.00  0.00           C  
ATOM   3209  O   SER   196     -14.739  -3.999 -22.902  1.00  0.00           O  
ATOM   3210  N   ASP   197     -16.842  -4.301 -23.831  1.00  0.00           N  
ATOM   3211  H   ASP   197     -17.467  -4.180 -24.615  1.00  0.00           H  
ATOM   3212  CA  ASP   197     -17.498  -4.633 -22.514  1.00  0.00           C  
ATOM   3213  HA  ASP   197     -17.183  -3.871 -21.802  1.00  0.00           H  
ATOM   3214  CB  ASP   197     -19.041  -4.625 -22.626  1.00  0.00           C  
ATOM   3215  HB2 ASP   197     -19.326  -5.421 -23.315  1.00  0.00           H  
ATOM   3216  HB3 ASP   197     -19.358  -4.888 -21.617  1.00  0.00           H  
ATOM   3217  CG  ASP   197     -19.643  -3.210 -22.787  1.00  0.00           C  
ATOM   3218  OD1 ASP   197     -20.640  -3.093 -23.529  1.00  0.00           O  
ATOM   3219  OD2 ASP   197     -19.150  -2.210 -22.199  1.00  0.00           O  
ATOM   3220  C   ASP   197     -16.960  -6.001 -21.910  1.00  0.00           C  
ATOM   3221  O   ASP   197     -17.301  -6.374 -20.823  1.00  0.00           O  
ATOM   3222  N   THR   198     -16.119  -6.741 -22.612  1.00  0.00           N  
ATOM   3223  H   THR   198     -15.632  -6.253 -23.350  1.00  0.00           H  
ATOM   3224  CA  THR   198     -15.764  -8.096 -22.468  1.00  0.00           C  
ATOM   3225  HA  THR   198     -15.614  -8.274 -21.403  1.00  0.00           H  
ATOM   3226  CB  THR   198     -16.817  -9.042 -23.114  1.00  0.00           C  
ATOM   3227  HB  THR   198     -17.842  -8.707 -22.960  1.00  0.00           H  
ATOM   3228  CG2 THR   198     -16.561  -9.100 -24.645  1.00  0.00           C  
ATOM   3229 HG21 THR   198     -16.443  -8.153 -25.172  1.00  0.00           H  
ATOM   3230 HG22 THR   198     -15.745  -9.811 -24.776  1.00  0.00           H  
ATOM   3231 HG23 THR   198     -17.357  -9.671 -25.123  1.00  0.00           H  
ATOM   3232  OG1 THR   198     -16.632 -10.337 -22.480  1.00  0.00           O  
ATOM   3233  HG1 THR   198     -17.011 -11.047 -23.004  1.00  0.00           H  
ATOM   3234  C   THR   198     -14.328  -8.421 -23.041  1.00  0.00           C  
ATOM   3235  O   THR   198     -13.838  -7.636 -23.879  1.00  0.00           O  
ATOM   3236  N   PHE   199     -13.636  -9.466 -22.577  1.00  0.00           N  
ATOM   3237  H   PHE   199     -14.020  -9.985 -21.800  1.00  0.00           H  
ATOM   3238  CA  PHE   199     -12.360  -9.798 -23.206  1.00  0.00           C  
ATOM   3239  HA  PHE   199     -12.044  -8.993 -23.868  1.00  0.00           H  
ATOM   3240  CB  PHE   199     -11.203  -9.864 -22.173  1.00  0.00           C  
ATOM   3241  HB2 PHE   199     -11.381  -8.968 -21.578  1.00  0.00           H  
ATOM   3242  HB3 PHE   199     -11.287 -10.731 -21.518  1.00  0.00           H  
ATOM   3243  CG  PHE   199      -9.884  -9.818 -22.916  1.00  0.00           C  
ATOM   3244  CD1 PHE   199      -9.515  -8.604 -23.562  1.00  0.00           C  
ATOM   3245  HD1 PHE   199     -10.144  -7.727 -23.512  1.00  0.00           H  
ATOM   3246  CE1 PHE   199      -8.347  -8.642 -24.290  1.00  0.00           C  
ATOM   3247  HE1 PHE   199      -7.949  -7.794 -24.827  1.00  0.00           H  
ATOM   3248  CZ  PHE   199      -7.484  -9.711 -24.284  1.00  0.00           C  
ATOM   3249  HZ  PHE   199      -6.627  -9.620 -24.935  1.00  0.00           H  
ATOM   3250  CE2 PHE   199      -7.761 -10.866 -23.532  1.00  0.00           C  
ATOM   3251  HE2 PHE   199      -7.004 -11.635 -23.475  1.00  0.00           H  
ATOM   3252  CD2 PHE   199      -9.031 -10.900 -22.902  1.00  0.00           C  
ATOM   3253  HD2 PHE   199      -9.324 -11.753 -22.308  1.00  0.00           H  
ATOM   3254  C   PHE   199     -12.451 -10.963 -24.170  1.00  0.00           C  
ATOM   3255  O   PHE   199     -12.342 -12.155 -23.720  1.00  0.00           O  
ATOM   3256  N   ASP   200     -12.600 -10.749 -25.494  1.00  0.00           N  
ATOM   3257  H   ASP   200     -12.541  -9.801 -25.836  1.00  0.00           H  
ATOM   3258  CA  ASP   200     -12.730 -11.791 -26.472  1.00  0.00           C  
ATOM   3259  HA  ASP   200     -13.273 -12.572 -25.940  1.00  0.00           H  
ATOM   3260  CB  ASP   200     -13.491 -11.412 -27.714  1.00  0.00           C  
ATOM   3261  HB2 ASP   200     -14.427 -10.937 -27.419  1.00  0.00           H  
ATOM   3262  HB3 ASP   200     -12.919 -10.615 -28.191  1.00  0.00           H  
ATOM   3263  CG  ASP   200     -13.773 -12.593 -28.766  1.00  0.00           C  
ATOM   3264  OD1 ASP   200     -13.380 -13.773 -28.630  1.00  0.00           O  
ATOM   3265  OD2 ASP   200     -14.548 -12.378 -29.738  1.00  0.00           O  
ATOM   3266  C   ASP   200     -11.371 -12.403 -26.860  1.00  0.00           C  
ATOM   3267  O   ASP   200     -10.738 -11.902 -27.809  1.00  0.00           O  
ATOM   3268  N   LYS   201     -10.954 -13.312 -26.047  1.00  0.00           N  
ATOM   3269  H   LYS   201     -11.585 -13.627 -25.324  1.00  0.00           H  
ATOM   3270  CA  LYS   201      -9.647 -13.975 -25.911  1.00  0.00           C  
ATOM   3271  HA  LYS   201      -8.884 -13.197 -25.896  1.00  0.00           H  
ATOM   3272  CB  LYS   201      -9.556 -14.830 -24.648  1.00  0.00           C  
ATOM   3273  HB2 LYS   201      -9.926 -14.159 -23.873  1.00  0.00           H  
ATOM   3274  HB3 LYS   201     -10.201 -15.709 -24.656  1.00  0.00           H  
ATOM   3275  CG  LYS   201      -8.229 -15.154 -24.307  1.00  0.00           C  
ATOM   3276  HG2 LYS   201      -7.781 -15.619 -25.185  1.00  0.00           H  
ATOM   3277  HG3 LYS   201      -7.723 -14.219 -24.066  1.00  0.00           H  
ATOM   3278  CD  LYS   201      -8.095 -16.163 -23.331  1.00  0.00           C  
ATOM   3279  HD2 LYS   201      -8.591 -15.903 -22.396  1.00  0.00           H  
ATOM   3280  HD3 LYS   201      -8.640 -17.049 -23.656  1.00  0.00           H  
ATOM   3281  CE  LYS   201      -6.790 -16.507 -23.097  1.00  0.00           C  
ATOM   3282  HE2 LYS   201      -6.395 -16.958 -24.008  1.00  0.00           H  
ATOM   3283  HE3 LYS   201      -6.327 -15.574 -22.775  1.00  0.00           H  
ATOM   3284  NZ  LYS   201      -6.619 -17.359 -21.839  1.00  0.00           N  
ATOM   3285  HZ1 LYS   201      -6.810 -16.869 -20.977  1.00  0.00           H  
ATOM   3286  HZ2 LYS   201      -7.193 -18.190 -21.869  1.00  0.00           H  
ATOM   3287  HZ3 LYS   201      -5.652 -17.647 -21.783  1.00  0.00           H  
ATOM   3288  C   LYS   201      -9.395 -14.783 -27.210  1.00  0.00           C  
ATOM   3289  O   LYS   201      -8.328 -14.682 -27.741  1.00  0.00           O  
ATOM   3290  N   ALA   202     -10.415 -15.481 -27.805  1.00  0.00           N  
ATOM   3291  H   ALA   202     -11.348 -15.250 -27.494  1.00  0.00           H  
ATOM   3292  CA  ALA   202     -10.271 -16.164 -29.100  1.00  0.00           C  
ATOM   3293  HA  ALA   202      -9.469 -16.880 -28.923  1.00  0.00           H  
ATOM   3294  CB  ALA   202     -11.468 -17.013 -29.487  1.00  0.00           C  
ATOM   3295  HB1 ALA   202     -11.529 -17.864 -28.808  1.00  0.00           H  
ATOM   3296  HB2 ALA   202     -12.372 -16.404 -29.463  1.00  0.00           H  
ATOM   3297  HB3 ALA   202     -11.354 -17.432 -30.487  1.00  0.00           H  
ATOM   3298  C   ALA   202      -9.931 -15.202 -30.196  1.00  0.00           C  
ATOM   3299  O   ALA   202      -8.998 -15.381 -30.960  1.00  0.00           O  
ATOM   3300  N   LYS   203     -10.613 -14.062 -30.331  1.00  0.00           N  
ATOM   3301  H   LYS   203     -11.291 -13.903 -29.599  1.00  0.00           H  
ATOM   3302  CA  LYS   203     -10.346 -13.031 -31.338  1.00  0.00           C  
ATOM   3303  HA  LYS   203     -10.266 -13.597 -32.266  1.00  0.00           H  
ATOM   3304  CB  LYS   203     -11.509 -12.035 -31.318  1.00  0.00           C  
ATOM   3305  HB2 LYS   203     -12.460 -12.566 -31.348  1.00  0.00           H  
ATOM   3306  HB3 LYS   203     -11.495 -11.538 -30.348  1.00  0.00           H  
ATOM   3307  CG  LYS   203     -11.523 -11.088 -32.231  1.00  0.00           C  
ATOM   3308  HG2 LYS   203     -10.795 -10.320 -31.971  1.00  0.00           H  
ATOM   3309  HG3 LYS   203     -11.017 -11.613 -33.041  1.00  0.00           H  
ATOM   3310  CD  LYS   203     -12.654 -10.456 -32.587  1.00  0.00           C  
ATOM   3311  HD2 LYS   203     -13.328 -11.247 -32.915  1.00  0.00           H  
ATOM   3312  HD3 LYS   203     -13.187 -10.002 -31.751  1.00  0.00           H  
ATOM   3313  CE  LYS   203     -12.682  -9.590 -33.630  1.00  0.00           C  
ATOM   3314  HE2 LYS   203     -11.893  -8.850 -33.494  1.00  0.00           H  
ATOM   3315  HE3 LYS   203     -12.656 -10.292 -34.464  1.00  0.00           H  
ATOM   3316  NZ  LYS   203     -13.974  -8.822 -33.833  1.00  0.00           N  
ATOM   3317  HZ1 LYS   203     -13.854  -7.958 -34.343  1.00  0.00           H  
ATOM   3318  HZ2 LYS   203     -14.800  -9.318 -34.137  1.00  0.00           H  
ATOM   3319  HZ3 LYS   203     -14.365  -8.606 -32.927  1.00  0.00           H  
ATOM   3320  C   LYS   203      -9.030 -12.386 -31.010  1.00  0.00           C  
ATOM   3321  O   LYS   203      -8.316 -12.206 -32.030  1.00  0.00           O  
ATOM   3322  N   ALA   204      -8.697 -12.005 -29.755  1.00  0.00           N  
ATOM   3323  H   ALA   204      -9.405 -11.979 -29.036  1.00  0.00           H  
ATOM   3324  CA  ALA   204      -7.397 -11.567 -29.444  1.00  0.00           C  
ATOM   3325  HA  ALA   204      -7.224 -10.570 -29.848  1.00  0.00           H  
ATOM   3326  CB  ALA   204      -7.427 -11.334 -27.951  1.00  0.00           C  
ATOM   3327  HB1 ALA   204      -8.285 -10.747 -27.623  1.00  0.00           H  
ATOM   3328  HB2 ALA   204      -7.442 -12.310 -27.466  1.00  0.00           H  
ATOM   3329  HB3 ALA   204      -6.485 -10.936 -27.573  1.00  0.00           H  
ATOM   3330  C   ALA   204      -6.332 -12.475 -29.922  1.00  0.00           C  
ATOM   3331  O   ALA   204      -5.441 -12.044 -30.687  1.00  0.00           O  
ATOM   3332  N   GLU   205      -6.484 -13.766 -29.644  1.00  0.00           N  
ATOM   3333  H   GLU   205      -7.237 -14.053 -29.035  1.00  0.00           H  
ATOM   3334  CA  GLU   205      -5.499 -14.719 -30.008  1.00  0.00           C  
ATOM   3335  HA  GLU   205      -4.533 -14.447 -29.581  1.00  0.00           H  
ATOM   3336  CB  GLU   205      -5.819 -16.132 -29.431  1.00  0.00           C  
ATOM   3337  HB2 GLU   205      -6.905 -16.225 -29.418  1.00  0.00           H  
ATOM   3338  HB3 GLU   205      -5.542 -17.006 -30.020  1.00  0.00           H  
ATOM   3339  CG  GLU   205      -5.274 -16.355 -27.994  1.00  0.00           C  
ATOM   3340  HG2 GLU   205      -4.342 -15.820 -27.811  1.00  0.00           H  
ATOM   3341  HG3 GLU   205      -6.012 -15.886 -27.342  1.00  0.00           H  
ATOM   3342  CD  GLU   205      -5.162 -17.881 -27.705  1.00  0.00           C  
ATOM   3343  OE1 GLU   205      -4.009 -18.404 -27.661  1.00  0.00           O  
ATOM   3344  OE2 GLU   205      -6.200 -18.510 -27.597  1.00  0.00           O  
ATOM   3345  C   GLU   205      -5.288 -14.854 -31.474  1.00  0.00           C  
ATOM   3346  O   GLU   205      -4.201 -15.026 -31.886  1.00  0.00           O  
ATOM   3347  N   ALA   206      -6.368 -14.923 -32.259  1.00  0.00           N  
ATOM   3348  H   ALA   206      -7.255 -14.917 -31.776  1.00  0.00           H  
ATOM   3349  CA  ALA   206      -6.423 -15.103 -33.695  1.00  0.00           C  
ATOM   3350  HA  ALA   206      -5.939 -16.041 -33.968  1.00  0.00           H  
ATOM   3351  CB  ALA   206      -7.861 -15.092 -34.134  1.00  0.00           C  
ATOM   3352  HB1 ALA   206      -8.465 -14.228 -33.859  1.00  0.00           H  
ATOM   3353  HB2 ALA   206      -7.729 -15.024 -35.213  1.00  0.00           H  
ATOM   3354  HB3 ALA   206      -8.372 -16.039 -33.957  1.00  0.00           H  
ATOM   3355  C   ALA   206      -5.685 -13.890 -34.314  1.00  0.00           C  
ATOM   3356  O   ALA   206      -4.895 -14.011 -35.244  1.00  0.00           O  
ATOM   3357  N   GLN   207      -5.858 -12.659 -33.869  1.00  0.00           N  
ATOM   3358  H   GLN   207      -6.385 -12.581 -33.011  1.00  0.00           H  
ATOM   3359  CA  GLN   207      -5.183 -11.403 -34.247  1.00  0.00           C  
ATOM   3360  HA  GLN   207      -5.204 -11.276 -35.329  1.00  0.00           H  
ATOM   3361  CB  GLN   207      -5.911 -10.252 -33.603  1.00  0.00           C  
ATOM   3362  HB2 GLN   207      -6.988 -10.400 -33.682  1.00  0.00           H  
ATOM   3363  HB3 GLN   207      -5.690 -10.183 -32.538  1.00  0.00           H  
ATOM   3364  CG  GLN   207      -5.541  -8.853 -34.167  1.00  0.00           C  
ATOM   3365  HG2 GLN   207      -6.114  -8.072 -33.665  1.00  0.00           H  
ATOM   3366  HG3 GLN   207      -4.462  -8.780 -34.029  1.00  0.00           H  
ATOM   3367  CD  GLN   207      -5.829  -8.809 -35.681  1.00  0.00           C  
ATOM   3368  OE1 GLN   207      -6.969  -9.049 -36.090  1.00  0.00           O  
ATOM   3369  NE2 GLN   207      -4.919  -8.558 -36.623  1.00  0.00           N  
ATOM   3370 HE21 GLN   207      -5.240  -8.118 -37.474  1.00  0.00           H  
ATOM   3371 HE22 GLN   207      -3.976  -8.479 -36.272  1.00  0.00           H  
ATOM   3372  C   GLN   207      -3.695 -11.477 -33.977  1.00  0.00           C  
ATOM   3373  O   GLN   207      -2.909 -11.094 -34.881  1.00  0.00           O  
ATOM   3374  N   ILE   208      -3.376 -11.931 -32.748  1.00  0.00           N  
ATOM   3375  H   ILE   208      -4.113 -12.127 -32.086  1.00  0.00           H  
ATOM   3376  CA  ILE   208      -2.016 -12.270 -32.436  1.00  0.00           C  
ATOM   3377  HA  ILE   208      -1.507 -11.307 -32.406  1.00  0.00           H  
ATOM   3378  CB  ILE   208      -1.899 -12.710 -30.937  1.00  0.00           C  
ATOM   3379  HB  ILE   208      -2.778 -13.350 -30.853  1.00  0.00           H  
ATOM   3380  CG2 ILE   208      -0.717 -13.568 -30.534  1.00  0.00           C  
ATOM   3381 HG21 ILE   208      -0.712 -14.443 -31.183  1.00  0.00           H  
ATOM   3382 HG22 ILE   208       0.191 -13.031 -30.808  1.00  0.00           H  
ATOM   3383 HG23 ILE   208      -0.784 -13.843 -29.481  1.00  0.00           H  
ATOM   3384  CG1 ILE   208      -1.930 -11.492 -30.049  1.00  0.00           C  
ATOM   3385 HG12 ILE   208      -1.098 -10.901 -30.431  1.00  0.00           H  
ATOM   3386 HG13 ILE   208      -2.875 -10.951 -30.107  1.00  0.00           H  
ATOM   3387  CD1 ILE   208      -1.688 -11.613 -28.559  1.00  0.00           C  
ATOM   3388 HD11 ILE   208      -2.388 -12.286 -28.062  1.00  0.00           H  
ATOM   3389 HD12 ILE   208      -0.645 -11.893 -28.413  1.00  0.00           H  
ATOM   3390 HD13 ILE   208      -1.843 -10.631 -28.110  1.00  0.00           H  
ATOM   3391  C   ILE   208      -1.401 -13.242 -33.381  1.00  0.00           C  
ATOM   3392  O   ILE   208      -0.269 -13.072 -33.740  1.00  0.00           O  
ATOM   3393  N   ALA   209      -2.134 -14.241 -33.845  1.00  0.00           N  
ATOM   3394  H   ALA   209      -3.029 -14.386 -33.401  1.00  0.00           H  
ATOM   3395  CA  ALA   209      -1.629 -15.207 -34.865  1.00  0.00           C  
ATOM   3396  HA  ALA   209      -0.593 -15.435 -34.614  1.00  0.00           H  
ATOM   3397  CB  ALA   209      -2.416 -16.524 -34.898  1.00  0.00           C  
ATOM   3398  HB1 ALA   209      -2.391 -17.002 -33.919  1.00  0.00           H  
ATOM   3399  HB2 ALA   209      -3.447 -16.329 -35.192  1.00  0.00           H  
ATOM   3400  HB3 ALA   209      -2.017 -17.288 -35.566  1.00  0.00           H  
ATOM   3401  C   ALA   209      -1.587 -14.544 -36.253  1.00  0.00           C  
ATOM   3402  O   ALA   209      -0.855 -15.114 -37.069  1.00  0.00           O  
ATOM   3403  N   LYS   210      -2.291 -13.434 -36.551  1.00  0.00           N  
ATOM   3404  H   LYS   210      -2.785 -13.057 -35.755  1.00  0.00           H  
ATOM   3405  CA  LYS   210      -2.409 -12.859 -37.860  1.00  0.00           C  
ATOM   3406  HA  LYS   210      -2.494 -13.616 -38.639  1.00  0.00           H  
ATOM   3407  CB  LYS   210      -3.709 -12.068 -37.967  1.00  0.00           C  
ATOM   3408  HB2 LYS   210      -4.475 -12.711 -37.533  1.00  0.00           H  
ATOM   3409  HB3 LYS   210      -3.549 -11.148 -37.404  1.00  0.00           H  
ATOM   3410  CG  LYS   210      -4.038 -11.752 -39.232  1.00  0.00           C  
ATOM   3411  HG2 LYS   210      -3.299 -11.122 -39.727  1.00  0.00           H  
ATOM   3412  HG3 LYS   210      -4.021 -12.593 -39.925  1.00  0.00           H  
ATOM   3413  CD  LYS   210      -5.225 -11.097 -39.402  1.00  0.00           C  
ATOM   3414  HD2 LYS   210      -6.062 -11.762 -39.188  1.00  0.00           H  
ATOM   3415  HD3 LYS   210      -5.257 -10.171 -38.829  1.00  0.00           H  
ATOM   3416  CE  LYS   210      -5.502 -10.744 -40.662  1.00  0.00           C  
ATOM   3417  HE2 LYS   210      -4.820  -9.975 -41.023  1.00  0.00           H  
ATOM   3418  HE3 LYS   210      -5.327 -11.592 -41.324  1.00  0.00           H  
ATOM   3419  NZ  LYS   210      -6.904 -10.155 -40.833  1.00  0.00           N  
ATOM   3420  HZ1 LYS   210      -7.015  -9.952 -41.816  1.00  0.00           H  
ATOM   3421  HZ2 LYS   210      -7.637 -10.809 -40.599  1.00  0.00           H  
ATOM   3422  HZ3 LYS   210      -7.051  -9.341 -40.253  1.00  0.00           H  
ATOM   3423  C   LYS   210      -1.198 -12.019 -38.226  1.00  0.00           C  
ATOM   3424  O   LYS   210      -0.506 -12.218 -39.250  1.00  0.00           O  
ATOM   3425  N   MET   211      -0.825 -11.168 -37.308  1.00  0.00           N  
ATOM   3426  H   MET   211      -1.343 -11.237 -36.444  1.00  0.00           H  
ATOM   3427  CA  MET   211       0.394 -10.331 -37.253  1.00  0.00           C  
ATOM   3428  HA  MET   211       0.299  -9.719 -38.150  1.00  0.00           H  
ATOM   3429  CB  MET   211       0.307  -9.293 -36.089  1.00  0.00           C  
ATOM   3430  HB2 MET   211       0.048  -9.753 -35.135  1.00  0.00           H  
ATOM   3431  HB3 MET   211       1.262  -8.783 -35.964  1.00  0.00           H  
ATOM   3432  CG  MET   211      -0.685  -8.199 -36.329  1.00  0.00           C  
ATOM   3433  HG2 MET   211      -0.204  -7.409 -36.906  1.00  0.00           H  
ATOM   3434  HG3 MET   211      -1.413  -8.606 -37.031  1.00  0.00           H  
ATOM   3435  SD  MET   211      -1.520  -7.670 -34.814  1.00  0.00           S  
ATOM   3436  CE  MET   211      -1.361  -5.905 -34.693  1.00  0.00           C  
ATOM   3437  HE1 MET   211      -1.973  -5.657 -33.825  1.00  0.00           H  
ATOM   3438  HE2 MET   211      -0.285  -5.739 -34.641  1.00  0.00           H  
ATOM   3439  HE3 MET   211      -1.553  -5.373 -35.625  1.00  0.00           H  
ATOM   3440  C   MET   211       1.782 -11.007 -37.260  1.00  0.00           C  
ATOM   3441  O   MET   211       2.824 -10.393 -37.209  1.00  0.00           O  
ATOM   3442  N   GLU   212       1.738 -12.359 -37.344  1.00  0.00           N  
ATOM   3443  H   GLU   212       0.974 -12.849 -37.786  1.00  0.00           H  
ATOM   3444  CA  GLU   212       2.882 -13.176 -36.922  1.00  0.00           C  
ATOM   3445  HA  GLU   212       3.212 -12.879 -35.927  1.00  0.00           H  
ATOM   3446  CB  GLU   212       2.550 -14.698 -37.007  1.00  0.00           C  
ATOM   3447  HB2 GLU   212       1.856 -14.900 -36.191  1.00  0.00           H  
ATOM   3448  HB3 GLU   212       2.265 -14.971 -38.023  1.00  0.00           H  
ATOM   3449  CG  GLU   212       3.808 -15.635 -36.778  1.00  0.00           C  
ATOM   3450  HG2 GLU   212       3.606 -16.616 -37.209  1.00  0.00           H  
ATOM   3451  HG3 GLU   212       4.757 -15.169 -37.043  1.00  0.00           H  
ATOM   3452  CD  GLU   212       3.975 -15.819 -35.289  1.00  0.00           C  
ATOM   3453  OE1 GLU   212       4.014 -14.815 -34.518  1.00  0.00           O  
ATOM   3454  OE2 GLU   212       3.754 -16.939 -34.794  1.00  0.00           O  
ATOM   3455  C   GLU   212       3.926 -12.871 -38.004  1.00  0.00           C  
ATOM   3456  O   GLU   212       5.136 -12.664 -37.720  1.00  0.00           O  
ATOM   3457  N   GLU   213       3.568 -12.765 -39.290  1.00  0.00           N  
ATOM   3458  H   GLU   213       2.567 -12.838 -39.394  1.00  0.00           H  
ATOM   3459  CA  GLU   213       4.481 -12.781 -40.463  1.00  0.00           C  
ATOM   3460  HA  GLU   213       5.233 -13.526 -40.204  1.00  0.00           H  
ATOM   3461  CB  GLU   213       3.643 -13.259 -41.695  1.00  0.00           C  
ATOM   3462  HB2 GLU   213       3.324 -14.282 -41.495  1.00  0.00           H  
ATOM   3463  HB3 GLU   213       2.854 -12.539 -41.916  1.00  0.00           H  
ATOM   3464  CG  GLU   213       4.386 -13.274 -43.057  1.00  0.00           C  
ATOM   3465  HG2 GLU   213       3.762 -13.759 -43.807  1.00  0.00           H  
ATOM   3466  HG3 GLU   213       4.581 -12.308 -43.523  1.00  0.00           H  
ATOM   3467  CD  GLU   213       5.689 -14.073 -42.915  1.00  0.00           C  
ATOM   3468  OE1 GLU   213       5.657 -15.165 -42.235  1.00  0.00           O  
ATOM   3469  OE2 GLU   213       6.718 -13.710 -43.532  1.00  0.00           O  
ATOM   3470  C   GLU   213       5.209 -11.418 -40.601  1.00  0.00           C  
ATOM   3471  O   GLU   213       6.390 -11.427 -40.962  1.00  0.00           O  
ATOM   3472  N   GLN   214       4.494 -10.351 -40.279  1.00  0.00           N  
ATOM   3473  H   GLN   214       3.576 -10.442 -39.867  1.00  0.00           H  
ATOM   3474  CA  GLN   214       5.195  -8.999 -40.090  1.00  0.00           C  
ATOM   3475  HA  GLN   214       5.878  -8.877 -40.931  1.00  0.00           H  
ATOM   3476  CB  GLN   214       4.179  -7.855 -40.313  1.00  0.00           C  
ATOM   3477  HB2 GLN   214       3.654  -8.038 -41.250  1.00  0.00           H  
ATOM   3478  HB3 GLN   214       3.498  -7.989 -39.472  1.00  0.00           H  
ATOM   3479  CG  GLN   214       4.870  -6.469 -40.304  1.00  0.00           C  
ATOM   3480  HG2 GLN   214       4.172  -5.649 -40.475  1.00  0.00           H  
ATOM   3481  HG3 GLN   214       5.349  -6.276 -39.344  1.00  0.00           H  
ATOM   3482  CD  GLN   214       5.681  -6.280 -41.553  1.00  0.00           C  
ATOM   3483  OE1 GLN   214       5.114  -6.331 -42.696  1.00  0.00           O  
ATOM   3484  NE2 GLN   214       6.988  -6.254 -41.469  1.00  0.00           N  
ATOM   3485 HE21 GLN   214       7.488  -6.089 -42.330  1.00  0.00           H  
ATOM   3486 HE22 GLN   214       7.479  -6.318 -40.589  1.00  0.00           H  
ATOM   3487  C   GLN   214       5.965  -8.844 -38.778  1.00  0.00           C  
ATOM   3488  O   GLN   214       7.063  -8.315 -38.877  1.00  0.00           O  
ATOM   3489  N   ARG   215       5.470  -9.412 -37.676  1.00  0.00           N  
ATOM   3490  H   ARG   215       4.485  -9.624 -37.618  1.00  0.00           H  
ATOM   3491  CA  ARG   215       6.118  -9.392 -36.371  1.00  0.00           C  
ATOM   3492  HA  ARG   215       6.348  -8.379 -36.043  1.00  0.00           H  
ATOM   3493  CB  ARG   215       5.203  -9.971 -35.268  1.00  0.00           C  
ATOM   3494  HB2 ARG   215       4.426  -9.206 -35.267  1.00  0.00           H  
ATOM   3495  HB3 ARG   215       4.826 -10.968 -35.494  1.00  0.00           H  
ATOM   3496  CG  ARG   215       5.828  -9.998 -34.037  1.00  0.00           C  
ATOM   3497  HG2 ARG   215       6.563 -10.798 -34.133  1.00  0.00           H  
ATOM   3498  HG3 ARG   215       6.217  -8.996 -33.858  1.00  0.00           H  
ATOM   3499  CD  ARG   215       5.009 -10.367 -33.013  1.00  0.00           C  
ATOM   3500  HD2 ARG   215       4.342  -9.570 -32.685  1.00  0.00           H  
ATOM   3501  HD3 ARG   215       4.534 -11.320 -33.248  1.00  0.00           H  
ATOM   3502  NE  ARG   215       5.913 -10.736 -31.819  1.00  0.00           N  
ATOM   3503  HE  ARG   215       5.902 -11.718 -31.583  1.00  0.00           H  
ATOM   3504  CZ  ARG   215       6.860 -10.065 -31.223  1.00  0.00           C  
ATOM   3505  NH1 ARG   215       7.044  -8.759 -31.322  1.00  0.00           N  
ATOM   3506 HH11 ARG   215       6.331  -8.173 -31.732  1.00  0.00           H  
ATOM   3507 HH12 ARG   215       7.778  -8.419 -30.717  1.00  0.00           H  
ATOM   3508  NH2 ARG   215       7.640 -10.676 -30.449  1.00  0.00           N  
ATOM   3509 HH21 ARG   215       7.449 -11.667 -30.392  1.00  0.00           H  
ATOM   3510 HH22 ARG   215       8.434 -10.175 -30.077  1.00  0.00           H  
ATOM   3511  C   ARG   215       7.401 -10.106 -36.526  1.00  0.00           C  
ATOM   3512  O   ARG   215       8.516  -9.605 -36.203  1.00  0.00           O  
ATOM   3513  N   LYS   216       7.459 -11.246 -37.258  1.00  0.00           N  
ATOM   3514  H   LYS   216       6.543 -11.632 -37.442  1.00  0.00           H  
ATOM   3515  CA  LYS   216       8.608 -12.090 -37.512  1.00  0.00           C  
ATOM   3516  HA  LYS   216       9.079 -12.270 -36.546  1.00  0.00           H  
ATOM   3517  CB  LYS   216       8.172 -13.506 -38.107  1.00  0.00           C  
ATOM   3518  HB2 LYS   216       7.651 -13.891 -37.231  1.00  0.00           H  
ATOM   3519  HB3 LYS   216       7.380 -13.409 -38.850  1.00  0.00           H  
ATOM   3520  CG  LYS   216       9.066 -14.439 -38.312  1.00  0.00           C  
ATOM   3521  HG2 LYS   216       9.473 -14.194 -39.293  1.00  0.00           H  
ATOM   3522  HG3 LYS   216       9.922 -14.101 -37.727  1.00  0.00           H  
ATOM   3523  CD  LYS   216       8.792 -15.781 -38.086  1.00  0.00           C  
ATOM   3524  HD2 LYS   216       9.709 -16.359 -37.969  1.00  0.00           H  
ATOM   3525  HD3 LYS   216       8.368 -15.875 -37.086  1.00  0.00           H  
ATOM   3526  CE  LYS   216       7.928 -16.223 -39.006  1.00  0.00           C  
ATOM   3527  HE2 LYS   216       6.912 -15.881 -38.810  1.00  0.00           H  
ATOM   3528  HE3 LYS   216       8.237 -15.831 -39.975  1.00  0.00           H  
ATOM   3529  NZ  LYS   216       7.958 -17.637 -38.959  1.00  0.00           N  
ATOM   3530  HZ1 LYS   216       7.445 -18.059 -39.720  1.00  0.00           H  
ATOM   3531  HZ2 LYS   216       8.865 -18.006 -39.206  1.00  0.00           H  
ATOM   3532  HZ3 LYS   216       7.879 -17.982 -38.013  1.00  0.00           H  
ATOM   3533  C   LYS   216       9.623 -11.381 -38.426  1.00  0.00           C  
ATOM   3534  O   LYS   216      10.787 -11.316 -38.054  1.00  0.00           O  
ATOM   3535  N   ALA   217       9.182 -10.739 -39.508  1.00  0.00           N  
ATOM   3536  H   ALA   217       8.246 -10.927 -39.838  1.00  0.00           H  
ATOM   3537  CA  ALA   217       9.955  -9.893 -40.377  1.00  0.00           C  
ATOM   3538  HA  ALA   217      10.765 -10.562 -40.667  1.00  0.00           H  
ATOM   3539  CB  ALA   217       9.138  -9.321 -41.584  1.00  0.00           C  
ATOM   3540  HB1 ALA   217       9.841  -8.988 -42.347  1.00  0.00           H  
ATOM   3541  HB2 ALA   217       8.555 -10.174 -41.934  1.00  0.00           H  
ATOM   3542  HB3 ALA   217       8.411  -8.583 -41.247  1.00  0.00           H  
ATOM   3543  C   ALA   217      10.782  -8.841 -39.633  1.00  0.00           C  
ATOM   3544  O   ALA   217      11.978  -8.739 -39.936  1.00  0.00           O  
ATOM   3545  N   ASN   218      10.214  -8.179 -38.604  1.00  0.00           N  
ATOM   3546  H   ASN   218       9.208  -8.196 -38.515  1.00  0.00           H  
ATOM   3547  CA  ASN   218      10.886  -7.147 -37.844  1.00  0.00           C  
ATOM   3548  HA  ASN   218      11.576  -6.558 -38.448  1.00  0.00           H  
ATOM   3549  CB  ASN   218       9.848  -6.173 -37.263  1.00  0.00           C  
ATOM   3550  HB2 ASN   218       9.106  -6.803 -36.772  1.00  0.00           H  
ATOM   3551  HB3 ASN   218      10.256  -5.386 -36.630  1.00  0.00           H  
ATOM   3552  CG  ASN   218       9.027  -5.499 -38.386  1.00  0.00           C  
ATOM   3553  OD1 ASN   218       9.550  -5.180 -39.462  1.00  0.00           O  
ATOM   3554  ND2 ASN   218       7.790  -5.163 -38.090  1.00  0.00           N  
ATOM   3555 HD21 ASN   218       7.223  -4.624 -38.728  1.00  0.00           H  
ATOM   3556 HD22 ASN   218       7.341  -5.351 -37.205  1.00  0.00           H  
ATOM   3557  C   ASN   218      11.867  -7.758 -36.833  1.00  0.00           C  
ATOM   3558  O   ASN   218      13.027  -7.391 -36.803  1.00  0.00           O  
ATOM   3559  N   MET   219      11.380  -8.742 -36.075  1.00  0.00           N  
ATOM   3560  H   MET   219      10.394  -8.959 -36.118  1.00  0.00           H  
ATOM   3561  CA  MET   219      12.242  -9.492 -35.129  1.00  0.00           C  
ATOM   3562  HA  MET   219      12.622  -8.779 -34.398  1.00  0.00           H  
ATOM   3563  CB  MET   219      11.492 -10.501 -34.208  1.00  0.00           C  
ATOM   3564  HB2 MET   219      10.899 -11.157 -34.846  1.00  0.00           H  
ATOM   3565  HB3 MET   219      12.156 -11.094 -33.578  1.00  0.00           H  
ATOM   3566  CG  MET   219      10.457  -9.667 -33.343  1.00  0.00           C  
ATOM   3567  HG2 MET   219       9.729  -9.029 -33.845  1.00  0.00           H  
ATOM   3568  HG3 MET   219       9.811 -10.362 -32.806  1.00  0.00           H  
ATOM   3569  SD  MET   219      11.161  -8.725 -31.991  1.00  0.00           S  
ATOM   3570  CE  MET   219      11.948 -10.112 -31.006  1.00  0.00           C  
ATOM   3571  HE1 MET   219      12.821 -10.476 -31.548  1.00  0.00           H  
ATOM   3572  HE2 MET   219      12.292  -9.550 -30.138  1.00  0.00           H  
ATOM   3573  HE3 MET   219      11.183 -10.888 -30.967  1.00  0.00           H  
ATOM   3574  C   MET   219      13.533 -10.074 -35.775  1.00  0.00           C  
ATOM   3575  O   MET   219      14.663  -9.972 -35.267  1.00  0.00           O  
ATOM   3576  N   LEU   220      13.291 -10.689 -36.965  1.00  0.00           N  
ATOM   3577  H   LEU   220      12.327 -10.795 -37.248  1.00  0.00           H  
ATOM   3578  CA  LEU   220      14.403 -11.233 -37.764  1.00  0.00           C  
ATOM   3579  HA  LEU   220      15.055 -11.712 -37.035  1.00  0.00           H  
ATOM   3580  CB  LEU   220      13.826 -12.264 -38.748  1.00  0.00           C  
ATOM   3581  HB2 LEU   220      13.197 -12.894 -38.120  1.00  0.00           H  
ATOM   3582  HB3 LEU   220      13.232 -11.627 -39.403  1.00  0.00           H  
ATOM   3583  CG  LEU   220      14.685 -13.307 -39.440  1.00  0.00           C  
ATOM   3584  HG  LEU   220      15.396 -12.832 -40.116  1.00  0.00           H  
ATOM   3585  CD1 LEU   220      15.494 -14.258 -38.465  1.00  0.00           C  
ATOM   3586 HD11 LEU   220      16.006 -13.570 -37.793  1.00  0.00           H  
ATOM   3587 HD12 LEU   220      14.813 -14.936 -37.951  1.00  0.00           H  
ATOM   3588 HD13 LEU   220      16.240 -14.811 -39.037  1.00  0.00           H  
ATOM   3589  CD2 LEU   220      13.838 -14.236 -40.322  1.00  0.00           C  
ATOM   3590 HD21 LEU   220      13.115 -14.710 -39.659  1.00  0.00           H  
ATOM   3591 HD22 LEU   220      13.370 -13.647 -41.111  1.00  0.00           H  
ATOM   3592 HD23 LEU   220      14.441 -15.093 -40.623  1.00  0.00           H  
ATOM   3593  C   LEU   220      15.360 -10.123 -38.435  1.00  0.00           C  
ATOM   3594  O   LEU   220      16.562 -10.189 -38.230  1.00  0.00           O  
ATOM   3595  N   ALA   221      14.778  -9.080 -38.988  1.00  0.00           N  
ATOM   3596  H   ALA   221      13.772  -8.985 -38.998  1.00  0.00           H  
ATOM   3597  CA  ALA   221      15.554  -7.906 -39.445  1.00  0.00           C  
ATOM   3598  HA  ALA   221      16.382  -8.129 -40.118  1.00  0.00           H  
ATOM   3599  CB  ALA   221      14.528  -6.842 -40.052  1.00  0.00           C  
ATOM   3600  HB1 ALA   221      15.085  -6.003 -40.469  1.00  0.00           H  
ATOM   3601  HB2 ALA   221      14.130  -7.361 -40.924  1.00  0.00           H  
ATOM   3602  HB3 ALA   221      13.665  -6.573 -39.444  1.00  0.00           H  
ATOM   3603  C   ALA   221      16.400  -7.237 -38.367  1.00  0.00           C  
ATOM   3604  O   ALA   221      17.516  -6.857 -38.650  1.00  0.00           O  
ATOM   3605  N   HIE   222      15.843  -7.034 -37.167  1.00  0.00           N  
ATOM   3606  H   HIE   222      14.851  -7.160 -37.022  1.00  0.00           H  
ATOM   3607  CA  HIE   222      16.515  -6.559 -35.978  1.00  0.00           C  
ATOM   3608  HA  HIE   222      16.837  -5.545 -36.212  1.00  0.00           H  
ATOM   3609  CB  HIE   222      15.507  -6.484 -34.832  1.00  0.00           C  
ATOM   3610  HB2 HIE   222      14.684  -5.861 -35.181  1.00  0.00           H  
ATOM   3611  HB3 HIE   222      15.095  -7.478 -34.657  1.00  0.00           H  
ATOM   3612  CG  HIE   222      15.932  -5.906 -33.499  1.00  0.00           C  
ATOM   3613  ND1 HIE   222      15.185  -6.218 -32.333  1.00  0.00           N  
ATOM   3614  CE1 HIE   222      15.729  -5.391 -31.364  1.00  0.00           C  
ATOM   3615  HE1 HIE   222      15.195  -5.264 -30.434  1.00  0.00           H  
ATOM   3616  NE2 HIE   222      16.875  -4.760 -31.815  1.00  0.00           N  
ATOM   3617  HE2 HIE   222      17.325  -3.992 -31.336  1.00  0.00           H  
ATOM   3618  CD2 HIE   222      16.886  -4.949 -33.182  1.00  0.00           C  
ATOM   3619  HD2 HIE   222      17.607  -4.510 -33.856  1.00  0.00           H  
ATOM   3620  C   HIE   222      17.710  -7.376 -35.699  1.00  0.00           C  
ATOM   3621  O   HIE   222      18.827  -6.846 -35.536  1.00  0.00           O  
ATOM   3622  N   MET   223      17.620  -8.675 -35.758  1.00  0.00           N  
ATOM   3623  H   MET   223      16.698  -9.048 -35.935  1.00  0.00           H  
ATOM   3624  CA  MET   223      18.734  -9.512 -35.505  1.00  0.00           C  
ATOM   3625  HA  MET   223      19.191  -9.159 -34.581  1.00  0.00           H  
ATOM   3626  CB  MET   223      18.295 -10.962 -35.127  1.00  0.00           C  
ATOM   3627  HB2 MET   223      17.322 -10.795 -34.666  1.00  0.00           H  
ATOM   3628  HB3 MET   223      18.338 -11.560 -36.037  1.00  0.00           H  
ATOM   3629  CG  MET   223      19.227 -11.527 -34.048  1.00  0.00           C  
ATOM   3630  HG2 MET   223      20.243 -11.136 -34.091  1.00  0.00           H  
ATOM   3631  HG3 MET   223      18.866 -11.226 -33.064  1.00  0.00           H  
ATOM   3632  SD  MET   223      19.399 -13.386 -34.103  1.00  0.00           S  
ATOM   3633  CE  MET   223      17.878 -14.056 -33.512  1.00  0.00           C  
ATOM   3634  HE1 MET   223      17.948 -15.081 -33.150  1.00  0.00           H  
ATOM   3635  HE2 MET   223      17.355 -13.416 -32.801  1.00  0.00           H  
ATOM   3636  HE3 MET   223      17.173 -14.251 -34.319  1.00  0.00           H  
ATOM   3637  C   MET   223      19.804  -9.561 -36.600  1.00  0.00           C  
ATOM   3638  O   MET   223      20.940  -9.381 -36.414  1.00  0.00           O  
ATOM   3639  N   GLU   224      19.219  -9.607 -37.850  1.00  0.00           N  
ATOM   3640  H   GLU   224      18.221  -9.753 -37.895  1.00  0.00           H  
ATOM   3641  CA  GLU   224      20.055  -9.610 -39.074  1.00  0.00           C  
ATOM   3642  HA  GLU   224      20.728 -10.467 -39.105  1.00  0.00           H  
ATOM   3643  CB  GLU   224      19.176  -9.640 -40.308  1.00  0.00           C  
ATOM   3644  HB2 GLU   224      18.451 -10.438 -40.146  1.00  0.00           H  
ATOM   3645  HB3 GLU   224      18.572  -8.734 -40.356  1.00  0.00           H  
ATOM   3646  CG  GLU   224      19.957  -9.848 -41.594  1.00  0.00           C  
ATOM   3647  HG2 GLU   224      20.577  -8.985 -41.834  1.00  0.00           H  
ATOM   3648  HG3 GLU   224      20.783 -10.544 -41.450  1.00  0.00           H  
ATOM   3649  CD  GLU   224      19.083  -9.997 -42.832  1.00  0.00           C  
ATOM   3650  OE1 GLU   224      17.840  -9.745 -42.756  1.00  0.00           O  
ATOM   3651  OE2 GLU   224      19.544 -10.450 -43.868  1.00  0.00           O  
ATOM   3652  C   GLU   224      20.929  -8.368 -39.196  1.00  0.00           C  
ATOM   3653  O   GLU   224      22.122  -8.484 -39.498  1.00  0.00           O  
ATOM   3654  N   THR   225      20.407  -7.184 -38.788  1.00  0.00           N  
ATOM   3655  H   THR   225      19.439  -7.237 -38.504  1.00  0.00           H  
ATOM   3656  CA  THR   225      21.094  -5.891 -38.778  1.00  0.00           C  
ATOM   3657  HA  THR   225      21.524  -5.712 -39.764  1.00  0.00           H  
ATOM   3658  CB  THR   225      20.128  -4.780 -38.448  1.00  0.00           C  
ATOM   3659  HB  THR   225      19.570  -5.015 -37.541  1.00  0.00           H  
ATOM   3660  CG2 THR   225      20.826  -3.418 -38.405  1.00  0.00           C  
ATOM   3661 HG21 THR   225      21.668  -3.424 -37.712  1.00  0.00           H  
ATOM   3662 HG22 THR   225      21.043  -2.952 -39.366  1.00  0.00           H  
ATOM   3663 HG23 THR   225      20.171  -2.742 -37.854  1.00  0.00           H  
ATOM   3664  OG1 THR   225      19.105  -4.697 -39.348  1.00  0.00           O  
ATOM   3665  HG1 THR   225      18.581  -5.500 -39.299  1.00  0.00           H  
ATOM   3666  C   THR   225      22.310  -5.930 -37.798  1.00  0.00           C  
ATOM   3667  O   THR   225      23.420  -5.599 -38.214  1.00  0.00           O  
ATOM   3668  N   GLN   226      22.026  -6.394 -36.548  1.00  0.00           N  
ATOM   3669  H   GLN   226      21.205  -6.961 -36.391  1.00  0.00           H  
ATOM   3670  CA  GLN   226      23.112  -6.619 -35.598  1.00  0.00           C  
ATOM   3671  HA  GLN   226      23.580  -5.648 -35.434  1.00  0.00           H  
ATOM   3672  CB  GLN   226      22.594  -7.038 -34.261  1.00  0.00           C  
ATOM   3673  HB2 GLN   226      22.028  -7.968 -34.303  1.00  0.00           H  
ATOM   3674  HB3 GLN   226      23.380  -7.028 -33.506  1.00  0.00           H  
ATOM   3675  CG  GLN   226      21.529  -6.072 -33.733  1.00  0.00           C  
ATOM   3676  HG2 GLN   226      22.055  -5.145 -33.506  1.00  0.00           H  
ATOM   3677  HG3 GLN   226      20.774  -5.842 -34.484  1.00  0.00           H  
ATOM   3678  CD  GLN   226      20.790  -6.651 -32.552  1.00  0.00           C  
ATOM   3679  OE1 GLN   226      21.291  -6.593 -31.428  1.00  0.00           O  
ATOM   3680  NE2 GLN   226      19.632  -7.167 -32.739  1.00  0.00           N  
ATOM   3681 HE21 GLN   226      19.039  -7.383 -31.951  1.00  0.00           H  
ATOM   3682 HE22 GLN   226      19.249  -7.028 -33.664  1.00  0.00           H  
ATOM   3683  C   GLN   226      24.271  -7.519 -36.073  1.00  0.00           C  
ATOM   3684  O   GLN   226      25.326  -7.229 -35.623  1.00  0.00           O  
ATOM   3685  N   ASN   227      24.015  -8.638 -36.832  1.00  0.00           N  
ATOM   3686  H   ASN   227      23.070  -8.807 -37.146  1.00  0.00           H  
ATOM   3687  CA  ASN   227      25.112  -9.469 -37.446  1.00  0.00           C  
ATOM   3688  HA  ASN   227      25.807  -9.750 -36.655  1.00  0.00           H  
ATOM   3689  CB  ASN   227      24.602 -10.789 -38.043  1.00  0.00           C  
ATOM   3690  HB2 ASN   227      24.073 -11.365 -37.283  1.00  0.00           H  
ATOM   3691  HB3 ASN   227      23.858 -10.599 -38.816  1.00  0.00           H  
ATOM   3692  CG  ASN   227      25.718 -11.696 -38.563  1.00  0.00           C  
ATOM   3693  OD1 ASN   227      25.676 -12.005 -39.743  1.00  0.00           O  
ATOM   3694  ND2 ASN   227      26.640 -12.111 -37.665  1.00  0.00           N  
ATOM   3695 HD21 ASN   227      27.482 -12.518 -38.046  1.00  0.00           H  
ATOM   3696 HD22 ASN   227      26.616 -11.702 -36.742  1.00  0.00           H  
ATOM   3697  C   ASN   227      25.975  -8.735 -38.454  1.00  0.00           C  
ATOM   3698  O   ASN   227      27.200  -8.902 -38.684  1.00  0.00           O  
ATOM   3699  N   LYS   228      25.240  -7.843 -39.215  1.00  0.00           N  
ATOM   3700  H   LYS   228      24.238  -7.809 -39.094  1.00  0.00           H  
ATOM   3701  CA  LYS   228      25.879  -6.968 -40.250  1.00  0.00           C  
ATOM   3702  HA  LYS   228      26.664  -7.520 -40.768  1.00  0.00           H  
ATOM   3703  CB  LYS   228      24.840  -6.432 -41.225  1.00  0.00           C  
ATOM   3704  HB2 LYS   228      24.066  -5.926 -40.648  1.00  0.00           H  
ATOM   3705  HB3 LYS   228      25.302  -5.565 -41.698  1.00  0.00           H  
ATOM   3706  CG  LYS   228      24.277  -7.194 -42.219  1.00  0.00           C  
ATOM   3707  HG2 LYS   228      25.007  -7.224 -43.029  1.00  0.00           H  
ATOM   3708  HG3 LYS   228      24.188  -8.241 -41.930  1.00  0.00           H  
ATOM   3709  CD  LYS   228      23.139  -6.805 -42.804  1.00  0.00           C  
ATOM   3710  HD2 LYS   228      22.370  -6.576 -42.066  1.00  0.00           H  
ATOM   3711  HD3 LYS   228      23.353  -5.868 -43.319  1.00  0.00           H  
ATOM   3712  CE  LYS   228      22.648  -7.718 -43.659  1.00  0.00           C  
ATOM   3713  HE2 LYS   228      23.328  -7.773 -44.510  1.00  0.00           H  
ATOM   3714  HE3 LYS   228      22.693  -8.737 -43.275  1.00  0.00           H  
ATOM   3715  NZ  LYS   228      21.268  -7.442 -44.158  1.00  0.00           N  
ATOM   3716  HZ1 LYS   228      21.152  -6.485 -44.457  1.00  0.00           H  
ATOM   3717  HZ2 LYS   228      20.854  -8.023 -44.873  1.00  0.00           H  
ATOM   3718  HZ3 LYS   228      20.618  -7.657 -43.416  1.00  0.00           H  
ATOM   3719  C   LYS   228      26.612  -5.838 -39.657  1.00  0.00           C  
ATOM   3720  O   LYS   228      27.646  -5.387 -40.155  1.00  0.00           O  
ATOM   3721  N   ILE   229      26.126  -5.234 -38.583  1.00  0.00           N  
ATOM   3722  H   ILE   229      25.324  -5.643 -38.125  1.00  0.00           H  
ATOM   3723  CA  ILE   229      26.887  -4.214 -37.804  1.00  0.00           C  
ATOM   3724  HA  ILE   229      27.269  -3.411 -38.434  1.00  0.00           H  
ATOM   3725  CB  ILE   229      26.010  -3.569 -36.691  1.00  0.00           C  
ATOM   3726  HB  ILE   229      25.477  -4.406 -36.239  1.00  0.00           H  
ATOM   3727  CG2 ILE   229      26.753  -2.882 -35.625  1.00  0.00           C  
ATOM   3728 HG21 ILE   229      27.298  -1.993 -35.941  1.00  0.00           H  
ATOM   3729 HG22 ILE   229      26.128  -2.575 -34.786  1.00  0.00           H  
ATOM   3730 HG23 ILE   229      27.537  -3.473 -35.152  1.00  0.00           H  
ATOM   3731  CG1 ILE   229      24.881  -2.600 -37.231  1.00  0.00           C  
ATOM   3732 HG12 ILE   229      25.250  -1.623 -37.545  1.00  0.00           H  
ATOM   3733 HG13 ILE   229      24.380  -3.021 -38.103  1.00  0.00           H  
ATOM   3734  CD1 ILE   229      23.824  -2.400 -36.083  1.00  0.00           C  
ATOM   3735 HD11 ILE   229      23.329  -3.338 -35.834  1.00  0.00           H  
ATOM   3736 HD12 ILE   229      24.164  -1.911 -35.170  1.00  0.00           H  
ATOM   3737 HD13 ILE   229      23.118  -1.710 -36.544  1.00  0.00           H  
ATOM   3738  C   ILE   229      28.177  -4.867 -37.191  1.00  0.00           C  
ATOM   3739  O   ILE   229      29.260  -4.301 -37.366  1.00  0.00           O  
ATOM   3740  N   TYR   230      28.083  -6.039 -36.547  1.00  0.00           N  
ATOM   3741  H   TYR   230      27.190  -6.461 -36.339  1.00  0.00           H  
ATOM   3742  CA  TYR   230      29.270  -6.759 -35.925  1.00  0.00           C  
ATOM   3743  HA  TYR   230      29.690  -6.149 -35.126  1.00  0.00           H  
ATOM   3744  CB  TYR   230      28.757  -8.025 -35.194  1.00  0.00           C  
ATOM   3745  HB2 TYR   230      28.073  -7.756 -34.389  1.00  0.00           H  
ATOM   3746  HB3 TYR   230      28.054  -8.611 -35.785  1.00  0.00           H  
ATOM   3747  CG  TYR   230      29.867  -8.957 -34.641  1.00  0.00           C  
ATOM   3748  CD1 TYR   230      30.283  -8.748 -33.327  1.00  0.00           C  
ATOM   3749  HD1 TYR   230      29.989  -7.887 -32.744  1.00  0.00           H  
ATOM   3750  CE1 TYR   230      31.124  -9.718 -32.701  1.00  0.00           C  
ATOM   3751  HE1 TYR   230      31.498  -9.536 -31.705  1.00  0.00           H  
ATOM   3752  CZ  TYR   230      31.670 -10.776 -33.493  1.00  0.00           C  
ATOM   3753  OH  TYR   230      32.433 -11.670 -32.892  1.00  0.00           O  
ATOM   3754  HH  TYR   230      33.198 -11.755 -33.467  1.00  0.00           H  
ATOM   3755  CE2 TYR   230      31.232 -10.958 -34.821  1.00  0.00           C  
ATOM   3756  HE2 TYR   230      31.576 -11.821 -35.373  1.00  0.00           H  
ATOM   3757  CD2 TYR   230      30.390 -10.033 -35.389  1.00  0.00           C  
ATOM   3758  HD2 TYR   230      30.001 -10.074 -36.396  1.00  0.00           H  
ATOM   3759  C   TYR   230      30.389  -7.033 -36.892  1.00  0.00           C  
ATOM   3760  O   TYR   230      31.541  -6.835 -36.576  1.00  0.00           O  
ATOM   3761  N   ASN   231      29.999  -7.365 -38.138  1.00  0.00           N  
ATOM   3762  H   ASN   231      29.006  -7.498 -38.262  1.00  0.00           H  
ATOM   3763  CA  ASN   231      30.958  -7.492 -39.320  1.00  0.00           C  
ATOM   3764  HA  ASN   231      31.748  -8.162 -38.980  1.00  0.00           H  
ATOM   3765  CB  ASN   231      30.115  -8.311 -40.409  1.00  0.00           C  
ATOM   3766  HB2 ASN   231      29.074  -7.992 -40.347  1.00  0.00           H  
ATOM   3767  HB3 ASN   231      30.460  -8.141 -41.428  1.00  0.00           H  
ATOM   3768  CG  ASN   231      30.210  -9.781 -40.126  1.00  0.00           C  
ATOM   3769  OD1 ASN   231      31.281 -10.384 -40.028  1.00  0.00           O  
ATOM   3770  ND2 ASN   231      29.126 -10.430 -39.855  1.00  0.00           N  
ATOM   3771 HD21 ASN   231      29.265 -11.222 -39.244  1.00  0.00           H  
ATOM   3772 HD22 ASN   231      28.286  -9.874 -39.775  1.00  0.00           H  
ATOM   3773  C   ASN   231      31.604  -6.205 -39.865  1.00  0.00           C  
ATOM   3774  O   ASN   231      32.563  -6.421 -40.594  1.00  0.00           O  
ATOM   3775  N   ILE   232      31.193  -5.046 -39.496  1.00  0.00           N  
ATOM   3776  H   ILE   232      30.354  -4.959 -38.940  1.00  0.00           H  
ATOM   3777  CA  ILE   232      31.839  -3.763 -39.862  1.00  0.00           C  
ATOM   3778  HA  ILE   232      32.334  -3.834 -40.831  1.00  0.00           H  
ATOM   3779  CB  ILE   232      30.809  -2.619 -40.090  1.00  0.00           C  
ATOM   3780  HB  ILE   232      30.113  -2.578 -39.251  1.00  0.00           H  
ATOM   3781  CG2 ILE   232      31.513  -1.276 -40.099  1.00  0.00           C  
ATOM   3782 HG21 ILE   232      31.843  -1.056 -39.084  1.00  0.00           H  
ATOM   3783 HG22 ILE   232      32.355  -1.205 -40.788  1.00  0.00           H  
ATOM   3784 HG23 ILE   232      30.735  -0.543 -40.310  1.00  0.00           H  
ATOM   3785  CG1 ILE   232      29.882  -2.855 -41.293  1.00  0.00           C  
ATOM   3786 HG12 ILE   232      30.449  -2.515 -42.159  1.00  0.00           H  
ATOM   3787 HG13 ILE   232      29.618  -3.904 -41.424  1.00  0.00           H  
ATOM   3788  CD1 ILE   232      28.583  -1.967 -41.166  1.00  0.00           C  
ATOM   3789 HD11 ILE   232      28.005  -2.194 -42.061  1.00  0.00           H  
ATOM   3790 HD12 ILE   232      27.991  -2.305 -40.315  1.00  0.00           H  
ATOM   3791 HD13 ILE   232      28.700  -0.884 -41.196  1.00  0.00           H  
ATOM   3792  C   ILE   232      32.940  -3.456 -38.857  1.00  0.00           C  
ATOM   3793  O   ILE   232      33.944  -2.848 -39.264  1.00  0.00           O  
ATOM   3794  N   LEU   233      32.729  -3.794 -37.541  1.00  0.00           N  
ATOM   3795  H   LEU   233      31.933  -4.351 -37.263  1.00  0.00           H  
ATOM   3796  CA  LEU   233      33.697  -3.548 -36.435  1.00  0.00           C  
ATOM   3797  HA  LEU   233      33.968  -2.493 -36.393  1.00  0.00           H  
ATOM   3798  CB  LEU   233      32.973  -3.830 -35.146  1.00  0.00           C  
ATOM   3799  HB2 LEU   233      32.757  -4.891 -35.273  1.00  0.00           H  
ATOM   3800  HB3 LEU   233      33.714  -3.681 -34.360  1.00  0.00           H  
ATOM   3801  CG  LEU   233      31.629  -3.150 -34.990  1.00  0.00           C  
ATOM   3802  HG  LEU   233      30.921  -3.478 -35.751  1.00  0.00           H  
ATOM   3803  CD1 LEU   233      30.988  -3.702 -33.687  1.00  0.00           C  
ATOM   3804 HD11 LEU   233      30.726  -4.744 -33.867  1.00  0.00           H  
ATOM   3805 HD12 LEU   233      31.546  -3.555 -32.762  1.00  0.00           H  
ATOM   3806 HD13 LEU   233      30.026  -3.192 -33.642  1.00  0.00           H  
ATOM   3807  CD2 LEU   233      31.776  -1.655 -35.004  1.00  0.00           C  
ATOM   3808 HD21 LEU   233      30.783  -1.335 -34.689  1.00  0.00           H  
ATOM   3809 HD22 LEU   233      32.455  -1.175 -34.299  1.00  0.00           H  
ATOM   3810 HD23 LEU   233      32.068  -1.381 -36.018  1.00  0.00           H  
ATOM   3811  C   LEU   233      35.047  -4.207 -36.464  1.00  0.00           C  
ATOM   3812  O   LEU   233      35.072  -5.349 -36.970  1.00  0.00           O  
ATOM   3813  N   THR   234      36.022  -3.539 -35.877  1.00  0.00           N  
ATOM   3814  H   THR   234      35.742  -2.671 -35.442  1.00  0.00           H  
ATOM   3815  CA  THR   234      37.361  -4.088 -35.652  1.00  0.00           C  
ATOM   3816  HA  THR   234      37.655  -4.806 -36.419  1.00  0.00           H  
ATOM   3817  CB  THR   234      38.348  -2.907 -35.690  1.00  0.00           C  
ATOM   3818  HB  THR   234      39.329  -3.373 -35.595  1.00  0.00           H  
ATOM   3819  CG2 THR   234      38.272  -2.086 -37.020  1.00  0.00           C  
ATOM   3820 HG21 THR   234      38.804  -2.616 -37.811  1.00  0.00           H  
ATOM   3821 HG22 THR   234      37.261  -2.064 -37.427  1.00  0.00           H  
ATOM   3822 HG23 THR   234      38.689  -1.080 -36.974  1.00  0.00           H  
ATOM   3823  OG1 THR   234      38.172  -2.060 -34.587  1.00  0.00           O  
ATOM   3824  HG1 THR   234      38.932  -2.257 -34.035  1.00  0.00           H  
ATOM   3825  C   THR   234      37.303  -4.804 -34.268  1.00  0.00           C  
ATOM   3826  O   THR   234      36.409  -4.537 -33.470  1.00  0.00           O  
ATOM   3827  N   PRO   235      38.226  -5.726 -34.075  1.00  0.00           N  
ATOM   3828  CD  PRO   235      39.275  -6.100 -35.140  1.00  0.00           C  
ATOM   3829  HD2 PRO   235      39.907  -5.216 -35.226  1.00  0.00           H  
ATOM   3830  HD3 PRO   235      38.836  -6.567 -36.021  1.00  0.00           H  
ATOM   3831  CG  PRO   235      40.096  -7.167 -34.419  1.00  0.00           C  
ATOM   3832  HG2 PRO   235      41.144  -7.201 -34.719  1.00  0.00           H  
ATOM   3833  HG3 PRO   235      39.737  -8.114 -34.821  1.00  0.00           H  
ATOM   3834  CB  PRO   235      39.889  -6.833 -32.905  1.00  0.00           C  
ATOM   3835  HB2 PRO   235      40.512  -5.978 -32.643  1.00  0.00           H  
ATOM   3836  HB3 PRO   235      40.074  -7.583 -32.137  1.00  0.00           H  
ATOM   3837  CA  PRO   235      38.417  -6.463 -32.855  1.00  0.00           C  
ATOM   3838  HA  PRO   235      37.875  -7.409 -32.868  1.00  0.00           H  
ATOM   3839  C   PRO   235      37.895  -5.793 -31.524  1.00  0.00           C  
ATOM   3840  O   PRO   235      36.990  -6.197 -30.787  1.00  0.00           O  
ATOM   3841  N   GLU   236      38.551  -4.754 -31.188  1.00  0.00           N  
ATOM   3842  H   GLU   236      39.343  -4.420 -31.718  1.00  0.00           H  
ATOM   3843  CA  GLU   236      38.349  -4.124 -29.900  1.00  0.00           C  
ATOM   3844  HA  GLU   236      38.353  -4.779 -29.028  1.00  0.00           H  
ATOM   3845  CB  GLU   236      39.408  -3.090 -29.614  1.00  0.00           C  
ATOM   3846  HB2 GLU   236      39.682  -2.647 -30.571  1.00  0.00           H  
ATOM   3847  HB3 GLU   236      39.094  -2.307 -28.923  1.00  0.00           H  
ATOM   3848  CG  GLU   236      40.600  -3.849 -29.002  1.00  0.00           C  
ATOM   3849  HG2 GLU   236      41.153  -3.167 -28.355  1.00  0.00           H  
ATOM   3850  HG3 GLU   236      40.310  -4.530 -28.202  1.00  0.00           H  
ATOM   3851  CD  GLU   236      41.616  -4.466 -29.996  1.00  0.00           C  
ATOM   3852  OE1 GLU   236      41.591  -4.073 -31.159  1.00  0.00           O  
ATOM   3853  OE2 GLU   236      42.437  -5.299 -29.551  1.00  0.00           O  
ATOM   3854  C   GLU   236      37.003  -3.339 -29.879  1.00  0.00           C  
ATOM   3855  O   GLU   236      36.280  -3.356 -28.872  1.00  0.00           O  
ATOM   3856  N   GLN   237      36.476  -2.810 -30.972  1.00  0.00           N  
ATOM   3857  H   GLN   237      37.020  -2.717 -31.818  1.00  0.00           H  
ATOM   3858  CA  GLN   237      35.116  -2.248 -31.090  1.00  0.00           C  
ATOM   3859  HA  GLN   237      35.095  -1.426 -30.373  1.00  0.00           H  
ATOM   3860  CB  GLN   237      34.965  -1.563 -32.434  1.00  0.00           C  
ATOM   3861  HB2 GLN   237      35.266  -2.297 -33.182  1.00  0.00           H  
ATOM   3862  HB3 GLN   237      33.928  -1.254 -32.569  1.00  0.00           H  
ATOM   3863  CG  GLN   237      35.833  -0.356 -32.733  1.00  0.00           C  
ATOM   3864  HG2 GLN   237      35.453   0.545 -32.250  1.00  0.00           H  
ATOM   3865  HG3 GLN   237      36.880  -0.575 -32.527  1.00  0.00           H  
ATOM   3866  CD  GLN   237      35.762  -0.149 -34.189  1.00  0.00           C  
ATOM   3867  OE1 GLN   237      35.132  -0.797 -34.944  1.00  0.00           O  
ATOM   3868  NE2 GLN   237      36.322   0.986 -34.642  1.00  0.00           N  
ATOM   3869 HE21 GLN   237      35.999   1.256 -35.560  1.00  0.00           H  
ATOM   3870 HE22 GLN   237      36.893   1.546 -34.026  1.00  0.00           H  
ATOM   3871  C   GLN   237      34.029  -3.341 -30.972  1.00  0.00           C  
ATOM   3872  O   GLN   237      32.923  -3.054 -30.389  1.00  0.00           O  
ATOM   3873  N   LYS   238      34.295  -4.591 -31.452  1.00  0.00           N  
ATOM   3874  H   LYS   238      35.138  -4.689 -31.998  1.00  0.00           H  
ATOM   3875  CA  LYS   238      33.378  -5.780 -31.213  1.00  0.00           C  
ATOM   3876  HA  LYS   238      32.377  -5.445 -31.486  1.00  0.00           H  
ATOM   3877  CB  LYS   238      33.818  -7.080 -31.969  1.00  0.00           C  
ATOM   3878  HB2 LYS   238      34.794  -7.376 -31.586  1.00  0.00           H  
ATOM   3879  HB3 LYS   238      33.071  -7.832 -31.713  1.00  0.00           H  
ATOM   3880  CG  LYS   238      33.871  -7.009 -33.331  1.00  0.00           C  
ATOM   3881  HG2 LYS   238      32.848  -6.792 -33.638  1.00  0.00           H  
ATOM   3882  HG3 LYS   238      34.462  -6.148 -33.643  1.00  0.00           H  
ATOM   3883  CD  LYS   238      34.339  -8.137 -34.004  1.00  0.00           C  
ATOM   3884  HD2 LYS   238      35.405  -8.190 -33.782  1.00  0.00           H  
ATOM   3885  HD3 LYS   238      33.839  -9.014 -33.594  1.00  0.00           H  
ATOM   3886  CE  LYS   238      34.176  -7.971 -35.360  1.00  0.00           C  
ATOM   3887  HE2 LYS   238      33.174  -7.751 -35.726  1.00  0.00           H  
ATOM   3888  HE3 LYS   238      34.858  -7.165 -35.632  1.00  0.00           H  
ATOM   3889  NZ  LYS   238      34.706  -9.142 -36.109  1.00  0.00           N  
ATOM   3890  HZ1 LYS   238      35.638  -9.422 -35.842  1.00  0.00           H  
ATOM   3891  HZ2 LYS   238      34.051  -9.886 -36.302  1.00  0.00           H  
ATOM   3892  HZ3 LYS   238      34.959  -8.765 -37.011  1.00  0.00           H  
ATOM   3893  C   LYS   238      33.369  -6.089 -29.685  1.00  0.00           C  
ATOM   3894  O   LYS   238      32.330  -6.393 -29.068  1.00  0.00           O  
ATOM   3895  N   LYS   239      34.491  -5.930 -29.045  1.00  0.00           N  
ATOM   3896  H   LYS   239      35.371  -5.766 -29.512  1.00  0.00           H  
ATOM   3897  CA  LYS   239      34.568  -6.034 -27.564  1.00  0.00           C  
ATOM   3898  HA  LYS   239      34.138  -6.980 -27.236  1.00  0.00           H  
ATOM   3899  CB  LYS   239      36.080  -5.998 -27.109  1.00  0.00           C  
ATOM   3900  HB2 LYS   239      36.511  -6.853 -27.629  1.00  0.00           H  
ATOM   3901  HB3 LYS   239      36.479  -5.016 -27.361  1.00  0.00           H  
ATOM   3902  CG  LYS   239      36.166  -6.264 -25.774  1.00  0.00           C  
ATOM   3903  HG2 LYS   239      35.756  -5.492 -25.123  1.00  0.00           H  
ATOM   3904  HG3 LYS   239      35.614  -7.184 -25.583  1.00  0.00           H  
ATOM   3905  CD  LYS   239      37.484  -6.433 -25.361  1.00  0.00           C  
ATOM   3906  HD2 LYS   239      37.897  -7.152 -26.067  1.00  0.00           H  
ATOM   3907  HD3 LYS   239      38.093  -5.534 -25.460  1.00  0.00           H  
ATOM   3908  CE  LYS   239      37.527  -6.899 -24.027  1.00  0.00           C  
ATOM   3909  HE2 LYS   239      36.889  -6.258 -23.418  1.00  0.00           H  
ATOM   3910  HE3 LYS   239      37.208  -7.937 -23.936  1.00  0.00           H  
ATOM   3911  NZ  LYS   239      38.834  -6.870 -23.466  1.00  0.00           N  
ATOM   3912  HZ1 LYS   239      39.339  -6.010 -23.629  1.00  0.00           H  
ATOM   3913  HZ2 LYS   239      38.736  -7.115 -22.492  1.00  0.00           H  
ATOM   3914  HZ3 LYS   239      39.390  -7.589 -23.907  1.00  0.00           H  
ATOM   3915  C   LYS   239      33.674  -5.003 -26.944  1.00  0.00           C  
ATOM   3916  O   LYS   239      33.032  -5.288 -25.904  1.00  0.00           O  
ATOM   3917  N   GLN   240      33.637  -3.851 -27.539  1.00  0.00           N  
ATOM   3918  H   GLN   240      34.325  -3.558 -28.218  1.00  0.00           H  
ATOM   3919  CA  GLN   240      32.712  -2.830 -27.085  1.00  0.00           C  
ATOM   3920  HA  GLN   240      32.772  -2.901 -25.999  1.00  0.00           H  
ATOM   3921  CB  GLN   240      33.125  -1.412 -27.453  1.00  0.00           C  
ATOM   3922  HB2 GLN   240      34.159  -1.319 -27.122  1.00  0.00           H  
ATOM   3923  HB3 GLN   240      33.123  -1.320 -28.539  1.00  0.00           H  
ATOM   3924  CG  GLN   240      32.212  -0.262 -26.883  1.00  0.00           C  
ATOM   3925  HG2 GLN   240      32.584   0.633 -27.380  1.00  0.00           H  
ATOM   3926  HG3 GLN   240      31.199  -0.320 -27.282  1.00  0.00           H  
ATOM   3927  CD  GLN   240      32.232  -0.246 -25.378  1.00  0.00           C  
ATOM   3928  OE1 GLN   240      33.300  -0.452 -24.831  1.00  0.00           O  
ATOM   3929  NE2 GLN   240      31.133  -0.032 -24.693  1.00  0.00           N  
ATOM   3930 HE21 GLN   240      31.274  -0.009 -23.693  1.00  0.00           H  
ATOM   3931 HE22 GLN   240      30.181   0.110 -25.001  1.00  0.00           H  
ATOM   3932  C   GLN   240      31.256  -3.038 -27.377  1.00  0.00           C  
ATOM   3933  O   GLN   240      30.408  -2.877 -26.533  1.00  0.00           O  
ATOM   3934  N   PHE   241      30.802  -3.356 -28.682  1.00  0.00           N  
ATOM   3935  H   PHE   241      31.515  -3.330 -29.397  1.00  0.00           H  
ATOM   3936  CA  PHE   241      29.414  -3.673 -28.942  1.00  0.00           C  
ATOM   3937  HA  PHE   241      28.798  -2.795 -28.750  1.00  0.00           H  
ATOM   3938  CB  PHE   241      29.309  -4.125 -30.448  1.00  0.00           C  
ATOM   3939  HB2 PHE   241      29.679  -3.309 -31.070  1.00  0.00           H  
ATOM   3940  HB3 PHE   241      29.932  -5.003 -30.622  1.00  0.00           H  
ATOM   3941  CG  PHE   241      27.925  -4.388 -30.991  1.00  0.00           C  
ATOM   3942  CD1 PHE   241      27.571  -5.677 -31.458  1.00  0.00           C  
ATOM   3943  HD1 PHE   241      28.257  -6.508 -31.381  1.00  0.00           H  
ATOM   3944  CE1 PHE   241      26.313  -5.834 -32.030  1.00  0.00           C  
ATOM   3945  HE1 PHE   241      26.065  -6.848 -32.307  1.00  0.00           H  
ATOM   3946  CZ  PHE   241      25.417  -4.792 -32.170  1.00  0.00           C  
ATOM   3947  HZ  PHE   241      24.447  -4.924 -32.625  1.00  0.00           H  
ATOM   3948  CE2 PHE   241      25.763  -3.521 -31.719  1.00  0.00           C  
ATOM   3949  HE2 PHE   241      25.033  -2.726 -31.670  1.00  0.00           H  
ATOM   3950  CD2 PHE   241      27.028  -3.323 -31.119  1.00  0.00           C  
ATOM   3951  HD2 PHE   241      27.293  -2.358 -30.715  1.00  0.00           H  
ATOM   3952  C   PHE   241      28.834  -4.793 -28.123  1.00  0.00           C  
ATOM   3953  O   PHE   241      27.670  -4.830 -27.815  1.00  0.00           O  
ATOM   3954  N   ASN   242      29.764  -5.783 -27.781  1.00  0.00           N  
ATOM   3955  H   ASN   242      30.701  -5.803 -28.158  1.00  0.00           H  
ATOM   3956  CA  ASN   242      29.333  -6.891 -26.968  1.00  0.00           C  
ATOM   3957  HA  ASN   242      28.447  -7.315 -27.439  1.00  0.00           H  
ATOM   3958  CB  ASN   242      30.298  -8.101 -26.969  1.00  0.00           C  
ATOM   3959  HB2 ASN   242      31.228  -7.801 -26.486  1.00  0.00           H  
ATOM   3960  HB3 ASN   242      29.837  -8.805 -26.277  1.00  0.00           H  
ATOM   3961  CG  ASN   242      30.664  -8.749 -28.328  1.00  0.00           C  
ATOM   3962  OD1 ASN   242      30.046  -8.483 -29.345  1.00  0.00           O  
ATOM   3963  ND2 ASN   242      31.460  -9.711 -28.360  1.00  0.00           N  
ATOM   3964 HD21 ASN   242      31.875 -10.041 -29.220  1.00  0.00           H  
ATOM   3965 HD22 ASN   242      31.808 -10.138 -27.514  1.00  0.00           H  
ATOM   3966  C   ASN   242      29.036  -6.451 -25.544  1.00  0.00           C  
ATOM   3967  O   ASN   242      28.191  -7.023 -24.901  1.00  0.00           O  
ATOM   3968  N   ALA   243      29.729  -5.433 -24.945  1.00  0.00           N  
ATOM   3969  H   ALA   243      30.557  -5.041 -25.369  1.00  0.00           H  
ATOM   3970  CA  ALA   243      29.381  -4.718 -23.711  1.00  0.00           C  
ATOM   3971  HA  ALA   243      29.376  -5.498 -22.950  1.00  0.00           H  
ATOM   3972  CB  ALA   243      30.485  -3.681 -23.343  1.00  0.00           C  
ATOM   3973  HB1 ALA   243      30.335  -3.399 -22.301  1.00  0.00           H  
ATOM   3974  HB2 ALA   243      31.426  -4.183 -23.567  1.00  0.00           H  
ATOM   3975  HB3 ALA   243      30.310  -2.825 -23.995  1.00  0.00           H  
ATOM   3976  C   ALA   243      28.019  -3.971 -23.763  1.00  0.00           C  
ATOM   3977  O   ALA   243      27.147  -4.062 -22.887  1.00  0.00           O  
ATOM   3978  N   ASN   244      27.712  -3.417 -24.908  1.00  0.00           N  
ATOM   3979  H   ASN   244      28.430  -3.259 -25.600  1.00  0.00           H  
ATOM   3980  CA  ASN   244      26.405  -2.698 -25.173  1.00  0.00           C  
ATOM   3981  HA  ASN   244      26.207  -1.953 -24.402  1.00  0.00           H  
ATOM   3982  CB  ASN   244      26.582  -1.852 -26.429  1.00  0.00           C  
ATOM   3983  HB2 ASN   244      26.926  -2.483 -27.249  1.00  0.00           H  
ATOM   3984  HB3 ASN   244      25.584  -1.623 -26.803  1.00  0.00           H  
ATOM   3985  CG  ASN   244      27.412  -0.546 -26.249  1.00  0.00           C  
ATOM   3986  OD1 ASN   244      28.104  -0.367 -25.225  1.00  0.00           O  
ATOM   3987  ND2 ASN   244      27.333   0.427 -27.163  1.00  0.00           N  
ATOM   3988 HD21 ASN   244      27.840   1.286 -27.006  1.00  0.00           H  
ATOM   3989 HD22 ASN   244      26.787   0.316 -28.006  1.00  0.00           H  
ATOM   3990  C   ASN   244      25.305  -3.785 -25.205  1.00  0.00           C  
ATOM   3991  O   ASN   244      24.349  -3.657 -24.443  1.00  0.00           O  
ATOM   3992  N   PHE   245      25.405  -4.835 -25.973  1.00  0.00           N  
ATOM   3993  H   PHE   245      26.258  -4.943 -26.503  1.00  0.00           H  
ATOM   3994  CA  PHE   245      24.504  -5.992 -25.943  1.00  0.00           C  
ATOM   3995  HA  PHE   245      23.549  -5.655 -26.347  1.00  0.00           H  
ATOM   3996  CB  PHE   245      25.015  -7.142 -26.804  1.00  0.00           C  
ATOM   3997  HB2 PHE   245      25.300  -6.664 -27.741  1.00  0.00           H  
ATOM   3998  HB3 PHE   245      25.864  -7.712 -26.426  1.00  0.00           H  
ATOM   3999  CG  PHE   245      23.926  -8.167 -27.064  1.00  0.00           C  
ATOM   4000  CD1 PHE   245      22.926  -7.986 -27.989  1.00  0.00           C  
ATOM   4001  HD1 PHE   245      22.946  -7.076 -28.572  1.00  0.00           H  
ATOM   4002  CE1 PHE   245      21.964  -8.993 -28.073  1.00  0.00           C  
ATOM   4003  HE1 PHE   245      21.213  -8.818 -28.829  1.00  0.00           H  
ATOM   4004  CZ  PHE   245      22.034 -10.200 -27.340  1.00  0.00           C  
ATOM   4005  HZ  PHE   245      21.297 -10.986 -27.417  1.00  0.00           H  
ATOM   4006  CE2 PHE   245      22.973 -10.363 -26.341  1.00  0.00           C  
ATOM   4007  HE2 PHE   245      23.078 -11.237 -25.715  1.00  0.00           H  
ATOM   4008  CD2 PHE   245      23.916  -9.276 -26.164  1.00  0.00           C  
ATOM   4009  HD2 PHE   245      24.656  -9.406 -25.388  1.00  0.00           H  
ATOM   4010  C   PHE   245      24.307  -6.428 -24.529  1.00  0.00           C  
ATOM   4011  O   PHE   245      23.204  -6.526 -24.088  1.00  0.00           O  
ATOM   4012  N   GLU   246      25.388  -6.542 -23.703  1.00  0.00           N  
ATOM   4013  H   GLU   246      26.339  -6.539 -24.043  1.00  0.00           H  
ATOM   4014  CA  GLU   246      25.139  -6.906 -22.266  1.00  0.00           C  
ATOM   4015  HA  GLU   246      24.536  -7.814 -22.291  1.00  0.00           H  
ATOM   4016  CB  GLU   246      26.498  -7.340 -21.555  1.00  0.00           C  
ATOM   4017  HB2 GLU   246      26.874  -8.126 -22.210  1.00  0.00           H  
ATOM   4018  HB3 GLU   246      27.098  -6.431 -21.600  1.00  0.00           H  
ATOM   4019  CG  GLU   246      26.406  -7.810 -20.050  1.00  0.00           C  
ATOM   4020  HG2 GLU   246      25.516  -8.439 -20.060  1.00  0.00           H  
ATOM   4021  HG3 GLU   246      27.227  -8.476 -19.785  1.00  0.00           H  
ATOM   4022  CD  GLU   246      26.401  -6.667 -19.016  1.00  0.00           C  
ATOM   4023  OE1 GLU   246      25.624  -6.776 -18.045  1.00  0.00           O  
ATOM   4024  OE2 GLU   246      27.228  -5.715 -19.116  1.00  0.00           O  
ATOM   4025  C   GLU   246      24.361  -5.880 -21.493  1.00  0.00           C  
ATOM   4026  O   GLU   246      23.688  -6.240 -20.523  1.00  0.00           O  
ATOM   4027  N   LYS   247      24.286  -4.589 -21.840  1.00  0.00           N  
ATOM   4028  H   LYS   247      24.853  -4.376 -22.648  1.00  0.00           H  
ATOM   4029  CA  LYS   247      23.434  -3.535 -21.261  1.00  0.00           C  
ATOM   4030  HA  LYS   247      23.297  -3.726 -20.197  1.00  0.00           H  
ATOM   4031  CB  LYS   247      24.108  -2.155 -21.471  1.00  0.00           C  
ATOM   4032  HB2 LYS   247      25.177  -2.359 -21.538  1.00  0.00           H  
ATOM   4033  HB3 LYS   247      23.623  -1.753 -22.360  1.00  0.00           H  
ATOM   4034  CG  LYS   247      23.903  -1.394 -20.337  1.00  0.00           C  
ATOM   4035  HG2 LYS   247      22.850  -1.118 -20.389  1.00  0.00           H  
ATOM   4036  HG3 LYS   247      24.132  -1.959 -19.433  1.00  0.00           H  
ATOM   4037  CD  LYS   247      24.687  -0.354 -20.224  1.00  0.00           C  
ATOM   4038  HD2 LYS   247      25.747  -0.605 -20.196  1.00  0.00           H  
ATOM   4039  HD3 LYS   247      24.510   0.365 -21.024  1.00  0.00           H  
ATOM   4040  CE  LYS   247      24.508   0.359 -19.071  1.00  0.00           C  
ATOM   4041  HE2 LYS   247      23.464   0.649 -18.952  1.00  0.00           H  
ATOM   4042  HE3 LYS   247      24.733  -0.330 -18.257  1.00  0.00           H  
ATOM   4043  NZ  LYS   247      25.301   1.562 -19.096  1.00  0.00           N  
ATOM   4044  HZ1 LYS   247      26.280   1.429 -19.302  1.00  0.00           H  
ATOM   4045  HZ2 LYS   247      24.964   2.105 -19.878  1.00  0.00           H  
ATOM   4046  HZ3 LYS   247      25.239   2.075 -18.228  1.00  0.00           H  
ATOM   4047  C   LYS   247      21.988  -3.404 -21.732  1.00  0.00           C  
ATOM   4048  O   LYS   247      21.158  -3.091 -20.888  1.00  0.00           O  
ATOM   4049  N   ARG   248      21.727  -3.782 -22.955  1.00  0.00           N  
ATOM   4050  H   ARG   248      22.511  -3.871 -23.585  1.00  0.00           H  
ATOM   4051  CA  ARG   248      20.374  -4.034 -23.558  1.00  0.00           C  
ATOM   4052  HA  ARG   248      19.787  -3.120 -23.460  1.00  0.00           H  
ATOM   4053  CB  ARG   248      20.512  -4.259 -25.106  1.00  0.00           C  
ATOM   4054  HB2 ARG   248      21.051  -5.161 -25.394  1.00  0.00           H  
ATOM   4055  HB3 ARG   248      19.508  -4.461 -25.479  1.00  0.00           H  
ATOM   4056  CG  ARG   248      21.020  -3.149 -25.629  1.00  0.00           C  
ATOM   4057  HG2 ARG   248      20.388  -2.292 -25.396  1.00  0.00           H  
ATOM   4058  HG3 ARG   248      21.971  -2.793 -25.235  1.00  0.00           H  
ATOM   4059  CD  ARG   248      21.308  -3.134 -26.953  1.00  0.00           C  
ATOM   4060  HD2 ARG   248      21.253  -2.067 -27.168  1.00  0.00           H  
ATOM   4061  HD3 ARG   248      22.315  -3.538 -27.061  1.00  0.00           H  
ATOM   4062  NE  ARG   248      20.271  -3.790 -27.796  1.00  0.00           N  
ATOM   4063  HE  ARG   248      19.349  -3.385 -27.719  1.00  0.00           H  
ATOM   4064  CZ  ARG   248      20.517  -4.610 -28.784  1.00  0.00           C  
ATOM   4065  NH1 ARG   248      21.701  -4.930 -29.242  1.00  0.00           N  
ATOM   4066 HH11 ARG   248      22.509  -4.522 -28.791  1.00  0.00           H  
ATOM   4067 HH12 ARG   248      21.766  -5.587 -30.006  1.00  0.00           H  
ATOM   4068  NH2 ARG   248      19.547  -5.301 -29.360  1.00  0.00           N  
ATOM   4069 HH21 ARG   248      18.596  -5.088 -29.092  1.00  0.00           H  
ATOM   4070 HH22 ARG   248      19.701  -6.065 -30.003  1.00  0.00           H  
ATOM   4071  C   ARG   248      19.556  -5.130 -22.867  1.00  0.00           C  
ATOM   4072  O   ARG   248      18.380  -5.276 -23.145  1.00  0.00           O  
ATOM   4073  N   LEU   249      20.162  -6.042 -22.001  1.00  0.00           N  
ATOM   4074  H   LEU   249      21.171  -6.025 -21.959  1.00  0.00           H  
ATOM   4075  CA  LEU   249      19.385  -7.006 -21.240  1.00  0.00           C  
ATOM   4076  HA  LEU   249      18.647  -7.391 -21.943  1.00  0.00           H  
ATOM   4077  CB  LEU   249      20.285  -8.049 -20.739  1.00  0.00           C  
ATOM   4078  HB2 LEU   249      21.218  -7.639 -20.355  1.00  0.00           H  
ATOM   4079  HB3 LEU   249      19.706  -8.664 -20.050  1.00  0.00           H  
ATOM   4080  CG  LEU   249      20.625  -9.187 -21.714  1.00  0.00           C  
ATOM   4081  HG  LEU   249      19.702  -9.700 -21.986  1.00  0.00           H  
ATOM   4082  CD1 LEU   249      21.441  -8.900 -23.024  1.00  0.00           C  
ATOM   4083 HD11 LEU   249      21.818  -9.814 -23.485  1.00  0.00           H  
ATOM   4084 HD12 LEU   249      20.748  -8.320 -23.634  1.00  0.00           H  
ATOM   4085 HD13 LEU   249      22.363  -8.356 -22.816  1.00  0.00           H  
ATOM   4086  CD2 LEU   249      21.506 -10.162 -20.926  1.00  0.00           C  
ATOM   4087 HD21 LEU   249      22.350  -9.746 -20.376  1.00  0.00           H  
ATOM   4088 HD22 LEU   249      20.813 -10.543 -20.175  1.00  0.00           H  
ATOM   4089 HD23 LEU   249      21.944 -10.892 -21.607  1.00  0.00           H  
ATOM   4090  C   LEU   249      18.581  -6.338 -20.151  1.00  0.00           C  
ATOM   4091  O   LEU   249      19.161  -5.523 -19.453  1.00  0.00           O  
ATOM   4092  N   THR   250      17.319  -6.526 -20.115  1.00  0.00           N  
ATOM   4093  H   THR   250      16.923  -7.068 -20.869  1.00  0.00           H  
ATOM   4094  CA  THR   250      16.194  -6.074 -19.220  1.00  0.00           C  
ATOM   4095  HA  THR   250      16.309  -4.994 -19.124  1.00  0.00           H  
ATOM   4096  CB  THR   250      14.814  -6.428 -19.814  1.00  0.00           C  
ATOM   4097  HB  THR   250      13.971  -6.108 -19.202  1.00  0.00           H  
ATOM   4098  CG2 THR   250      14.487  -5.808 -21.170  1.00  0.00           C  
ATOM   4099 HG21 THR   250      15.028  -6.244 -22.011  1.00  0.00           H  
ATOM   4100 HG22 THR   250      13.428  -5.991 -21.351  1.00  0.00           H  
ATOM   4101 HG23 THR   250      14.633  -4.733 -21.276  1.00  0.00           H  
ATOM   4102  OG1 THR   250      14.694  -7.834 -19.873  1.00  0.00           O  
ATOM   4103  HG1 THR   250      15.162  -8.162 -19.102  1.00  0.00           H  
ATOM   4104  C   THR   250      16.394  -6.644 -17.788  1.00  0.00           C  
ATOM   4105  O   THR   250      16.523  -5.920 -16.729  1.00  0.00           O  
ATOM   4106  OXT THR   250      16.397  -7.879 -17.622  1.00  0.00           O  
TER    4107      THR   250 
END   
