# Supplementary material for: Insights into the client protein release mechanism of the ATP-independent chaperone Spy
Source: Nat Commun. 2022 May 20;13:2818. doi: 10.1038/s41467-022-30499-x (PMC9122904; doi:10.1038/s41467-022-30499-x)
Supplement: Supplementary file 4 — Supplementary Data 1 [file 41467_2022_30499_MOESM4_ESM.zip › MD-structure/Spy_1-124_CI_v2_final.pdb]

CRYST1   80.864   80.864   80.864 109.47 109.47 109.47 P 1           1
ATOM      1  N   ALA     1     -17.933  23.483 -47.289  1.00  0.00           N  
ATOM      2  H1  ALA     1     -17.658  24.056 -46.504  1.00  0.00           H  
ATOM      3  H2  ALA     1     -18.689  23.913 -47.803  1.00  0.00           H  
ATOM      4  H3  ALA     1     -17.205  23.197 -47.927  1.00  0.00           H  
ATOM      5  CA  ALA     1     -18.660  22.301 -46.684  1.00  0.00           C  
ATOM      6  HA  ALA     1     -18.892  21.575 -47.463  1.00  0.00           H  
ATOM      7  CB  ALA     1     -17.854  21.568 -45.614  1.00  0.00           C  
ATOM      8  HB1 ALA     1     -18.436  20.682 -45.358  1.00  0.00           H  
ATOM      9  HB2 ALA     1     -16.895  21.129 -45.890  1.00  0.00           H  
ATOM     10  HB3 ALA     1     -17.762  22.241 -44.762  1.00  0.00           H  
ATOM     11  C   ALA     1     -19.855  22.887 -45.987  1.00  0.00           C  
ATOM     12  O   ALA     1     -19.753  23.944 -45.359  1.00  0.00           O  
ATOM     13  N   ASP     2     -21.109  22.315 -46.153  1.00  0.00           N  
ATOM     14  H   ASP     2     -21.234  21.566 -46.819  1.00  0.00           H  
ATOM     15  CA  ASP     2     -22.345  22.777 -45.458  1.00  0.00           C  
ATOM     16  HA  ASP     2     -22.262  23.860 -45.374  1.00  0.00           H  
ATOM     17  CB  ASP     2     -23.592  22.542 -46.349  1.00  0.00           C  
ATOM     18  HB2 ASP     2     -23.783  21.469 -46.367  1.00  0.00           H  
ATOM     19  HB3 ASP     2     -24.435  22.909 -45.764  1.00  0.00           H  
ATOM     20  CG  ASP     2     -23.465  23.133 -47.778  1.00  0.00           C  
ATOM     21  OD1 ASP     2     -24.230  22.680 -48.644  1.00  0.00           O  
ATOM     22  OD2 ASP     2     -22.657  23.979 -48.127  1.00  0.00           O  
ATOM     23  C   ASP     2     -22.491  22.290 -43.984  1.00  0.00           C  
ATOM     24  O   ASP     2     -22.097  21.154 -43.673  1.00  0.00           O  
ATOM     25  N   THR     3     -23.121  23.063 -43.116  1.00  0.00           N  
ATOM     26  H   THR     3     -23.572  23.890 -43.480  1.00  0.00           H  
ATOM     27  CA  THR     3     -23.581  22.743 -41.737  1.00  0.00           C  
ATOM     28  HA  THR     3     -22.757  22.231 -41.237  1.00  0.00           H  
ATOM     29  CB  THR     3     -23.982  24.006 -40.955  1.00  0.00           C  
ATOM     30  HB  THR     3     -24.867  24.366 -41.480  1.00  0.00           H  
ATOM     31  CG2 THR     3     -24.294  23.826 -39.446  1.00  0.00           C  
ATOM     32 HG21 THR     3     -24.341  24.810 -38.981  1.00  0.00           H  
ATOM     33 HG22 THR     3     -25.244  23.327 -39.255  1.00  0.00           H  
ATOM     34 HG23 THR     3     -23.531  23.343 -38.835  1.00  0.00           H  
ATOM     35  OG1 THR     3     -22.893  24.894 -41.021  1.00  0.00           O  
ATOM     36  HG1 THR     3     -22.746  24.941 -41.969  1.00  0.00           H  
ATOM     37  C   THR     3     -24.818  21.767 -41.779  1.00  0.00           C  
ATOM     38  O   THR     3     -25.322  21.225 -40.766  1.00  0.00           O  
ATOM     39  N   THR     4     -25.370  21.548 -42.978  1.00  0.00           N  
ATOM     40  H   THR     4     -25.047  21.962 -43.840  1.00  0.00           H  
ATOM     41  CA  THR     4     -26.703  20.901 -43.073  1.00  0.00           C  
ATOM     42  HA  THR     4     -26.840  20.171 -42.275  1.00  0.00           H  
ATOM     43  CB  THR     4     -27.797  21.961 -43.138  1.00  0.00           C  
ATOM     44  HB  THR     4     -28.729  21.494 -43.458  1.00  0.00           H  
ATOM     45  CG2 THR     4     -28.023  22.666 -41.798  1.00  0.00           C  
ATOM     46 HG21 THR     4     -27.200  23.323 -41.515  1.00  0.00           H  
ATOM     47 HG22 THR     4     -28.886  23.273 -42.071  1.00  0.00           H  
ATOM     48 HG23 THR     4     -28.284  21.874 -41.096  1.00  0.00           H  
ATOM     49  OG1 THR     4     -27.410  22.924 -44.088  1.00  0.00           O  
ATOM     50  HG1 THR     4     -27.862  22.748 -44.917  1.00  0.00           H  
ATOM     51  C   THR     4     -26.796  20.108 -44.402  1.00  0.00           C  
ATOM     52  O   THR     4     -26.239  20.505 -45.441  1.00  0.00           O  
ATOM     53  N   THR     5     -27.546  18.998 -44.343  1.00  0.00           N  
ATOM     54  H   THR     5     -28.020  18.786 -43.477  1.00  0.00           H  
ATOM     55  CA  THR     5     -28.035  18.118 -45.489  1.00  0.00           C  
ATOM     56  HA  THR     5     -27.144  17.666 -45.924  1.00  0.00           H  
ATOM     57  CB  THR     5     -28.749  16.898 -44.945  1.00  0.00           C  
ATOM     58  HB  THR     5     -28.843  16.208 -45.784  1.00  0.00           H  
ATOM     59  CG2 THR     5     -27.954  16.218 -43.873  1.00  0.00           C  
ATOM     60 HG21 THR     5     -26.911  16.239 -44.187  1.00  0.00           H  
ATOM     61 HG22 THR     5     -28.129  16.689 -42.906  1.00  0.00           H  
ATOM     62 HG23 THR     5     -28.368  15.220 -43.730  1.00  0.00           H  
ATOM     63  OG1 THR     5     -30.085  17.181 -44.662  1.00  0.00           O  
ATOM     64  HG1 THR     5     -30.406  16.335 -44.343  1.00  0.00           H  
ATOM     65  C   THR     5     -28.743  18.742 -46.714  1.00  0.00           C  
ATOM     66  O   THR     5     -28.528  18.267 -47.836  1.00  0.00           O  
ATOM     67  N   ALA     6     -29.436  19.897 -46.406  1.00  0.00           N  
ATOM     68  H   ALA     6     -29.718  20.107 -45.459  1.00  0.00           H  
ATOM     69  CA  ALA     6     -29.944  20.826 -47.434  1.00  0.00           C  
ATOM     70  HA  ALA     6     -29.393  20.651 -48.357  1.00  0.00           H  
ATOM     71  CB  ALA     6     -31.516  20.599 -47.645  1.00  0.00           C  
ATOM     72  HB1 ALA     6     -31.631  19.612 -48.094  1.00  0.00           H  
ATOM     73  HB2 ALA     6     -32.016  20.666 -46.679  1.00  0.00           H  
ATOM     74  HB3 ALA     6     -31.878  21.398 -48.291  1.00  0.00           H  
ATOM     75  C   ALA     6     -29.523  22.261 -47.137  1.00  0.00           C  
ATOM     76  O   ALA     6     -29.205  22.556 -46.004  1.00  0.00           O  
ATOM     77  N   ALA     7     -29.614  23.072 -48.163  1.00  0.00           N  
ATOM     78  H   ALA     7     -29.953  22.652 -49.017  1.00  0.00           H  
ATOM     79  CA  ALA     7     -29.301  24.526 -48.055  1.00  0.00           C  
ATOM     80  HA  ALA     7     -28.277  24.620 -47.692  1.00  0.00           H  
ATOM     81  CB  ALA     7     -29.414  25.114 -49.496  1.00  0.00           C  
ATOM     82  HB1 ALA     7     -28.643  24.757 -50.180  1.00  0.00           H  
ATOM     83  HB2 ALA     7     -30.373  24.817 -49.920  1.00  0.00           H  
ATOM     84  HB3 ALA     7     -29.403  26.192 -49.335  1.00  0.00           H  
ATOM     85  C   ALA     7     -30.380  25.241 -47.159  1.00  0.00           C  
ATOM     86  O   ALA     7     -31.588  25.076 -47.420  1.00  0.00           O  
ATOM     87  N   PRO     8     -29.952  26.032 -46.136  1.00  0.00           N  
ATOM     88  CD  PRO     8     -28.610  25.920 -45.446  1.00  0.00           C  
ATOM     89  HD2 PRO     8     -27.899  26.693 -45.738  1.00  0.00           H  
ATOM     90  HD3 PRO     8     -28.097  24.963 -45.542  1.00  0.00           H  
ATOM     91  CG  PRO     8     -28.897  26.280 -44.048  1.00  0.00           C  
ATOM     92  HG2 PRO     8     -27.998  26.736 -43.633  1.00  0.00           H  
ATOM     93  HG3 PRO     8     -29.167  25.396 -43.471  1.00  0.00           H  
ATOM     94  CB  PRO     8     -30.141  27.245 -44.154  1.00  0.00           C  
ATOM     95  HB2 PRO     8     -29.843  28.292 -44.089  1.00  0.00           H  
ATOM     96  HB3 PRO     8     -30.715  27.006 -43.259  1.00  0.00           H  
ATOM     97  CA  PRO     8     -30.932  26.828 -45.426  1.00  0.00           C  
ATOM     98  HA  PRO     8     -31.848  26.308 -45.145  1.00  0.00           H  
ATOM     99  C   PRO     8     -31.338  28.083 -46.204  1.00  0.00           C  
ATOM    100  O   PRO     8     -32.372  28.680 -45.734  1.00  0.00           O  
ATOM    101  N   ALA     9     -30.717  28.476 -47.351  1.00  0.00           N  
ATOM    102  H   ALA     9     -29.826  28.069 -47.597  1.00  0.00           H  
ATOM    103  CA  ALA     9     -31.218  29.509 -48.224  1.00  0.00           C  
ATOM    104  HA  ALA     9     -31.489  30.402 -47.661  1.00  0.00           H  
ATOM    105  CB  ALA     9     -30.227  30.021 -49.287  1.00  0.00           C  
ATOM    106  HB1 ALA     9     -29.924  29.167 -49.892  1.00  0.00           H  
ATOM    107  HB2 ALA     9     -30.741  30.784 -49.873  1.00  0.00           H  
ATOM    108  HB3 ALA     9     -29.402  30.443 -48.714  1.00  0.00           H  
ATOM    109  C   ALA     9     -32.463  28.932 -48.921  1.00  0.00           C  
ATOM    110  O   ALA     9     -32.690  27.809 -49.268  1.00  0.00           O  
ATOM    111  N   ASP    10     -33.326  29.894 -49.160  1.00  0.00           N  
ATOM    112  H   ASP    10     -33.186  30.827 -48.800  1.00  0.00           H  
ATOM    113  CA  ASP    10     -34.623  29.702 -49.789  1.00  0.00           C  
ATOM    114  HA  ASP    10     -35.025  30.694 -49.584  1.00  0.00           H  
ATOM    115  CB  ASP    10     -34.472  29.414 -51.306  1.00  0.00           C  
ATOM    116  HB2 ASP    10     -33.841  28.542 -51.486  1.00  0.00           H  
ATOM    117  HB3 ASP    10     -35.453  29.221 -51.741  1.00  0.00           H  
ATOM    118  CG  ASP    10     -33.922  30.723 -52.067  1.00  0.00           C  
ATOM    119  OD1 ASP    10     -33.228  30.559 -53.065  1.00  0.00           O  
ATOM    120  OD2 ASP    10     -34.210  31.897 -51.666  1.00  0.00           O  
ATOM    121  C   ASP    10     -35.648  28.839 -49.125  1.00  0.00           C  
ATOM    122  O   ASP    10     -36.826  28.769 -49.634  1.00  0.00           O  
ATOM    123  N   ALA    11     -35.381  28.150 -48.042  1.00  0.00           N  
ATOM    124  H   ALA    11     -34.409  28.185 -47.771  1.00  0.00           H  
ATOM    125  CA  ALA    11     -36.288  27.420 -47.192  1.00  0.00           C  
ATOM    126  HA  ALA    11     -36.882  26.903 -47.946  1.00  0.00           H  
ATOM    127  CB  ALA    11     -35.522  26.412 -46.402  1.00  0.00           C  
ATOM    128  HB1 ALA    11     -35.137  26.784 -45.453  1.00  0.00           H  
ATOM    129  HB2 ALA    11     -36.191  25.561 -46.269  1.00  0.00           H  
ATOM    130  HB3 ALA    11     -34.680  26.038 -46.984  1.00  0.00           H  
ATOM    131  C   ALA    11     -37.260  28.354 -46.489  1.00  0.00           C  
ATOM    132  O   ALA    11     -36.961  29.526 -46.272  1.00  0.00           O  
ATOM    133  N   LYS    12     -38.436  27.781 -46.108  1.00  0.00           N  
ATOM    134  H   LYS    12     -38.552  26.812 -46.370  1.00  0.00           H  
ATOM    135  CA  LYS    12     -39.641  28.489 -45.414  1.00  0.00           C  
ATOM    136  HA  LYS    12     -39.991  29.225 -46.138  1.00  0.00           H  
ATOM    137  CB  LYS    12     -40.746  27.453 -44.961  1.00  0.00           C  
ATOM    138  HB2 LYS    12     -40.279  26.820 -44.205  1.00  0.00           H  
ATOM    139  HB3 LYS    12     -41.496  28.040 -44.431  1.00  0.00           H  
ATOM    140  CG  LYS    12     -41.359  26.735 -45.941  1.00  0.00           C  
ATOM    141  HG2 LYS    12     -41.549  27.403 -46.780  1.00  0.00           H  
ATOM    142  HG3 LYS    12     -40.604  26.041 -46.310  1.00  0.00           H  
ATOM    143  CD  LYS    12     -42.486  26.109 -45.534  1.00  0.00           C  
ATOM    144  HD2 LYS    12     -42.233  25.524 -44.650  1.00  0.00           H  
ATOM    145  HD3 LYS    12     -43.253  26.796 -45.177  1.00  0.00           H  
ATOM    146  CE  LYS    12     -43.032  25.228 -46.386  1.00  0.00           C  
ATOM    147  HE2 LYS    12     -42.966  25.713 -47.360  1.00  0.00           H  
ATOM    148  HE3 LYS    12     -42.470  24.308 -46.545  1.00  0.00           H  
ATOM    149  NZ  LYS    12     -44.423  24.925 -46.055  1.00  0.00           N  
ATOM    150  HZ1 LYS    12     -44.432  24.614 -45.094  1.00  0.00           H  
ATOM    151  HZ2 LYS    12     -45.139  25.622 -46.204  1.00  0.00           H  
ATOM    152  HZ3 LYS    12     -44.773  24.095 -46.513  1.00  0.00           H  
ATOM    153  C   LYS    12     -39.118  29.223 -44.222  1.00  0.00           C  
ATOM    154  O   LYS    12     -38.101  28.772 -43.646  1.00  0.00           O  
ATOM    155  N   PRO    13     -39.787  30.338 -43.862  1.00  0.00           N  
ATOM    156  CD  PRO    13     -40.875  31.020 -44.652  1.00  0.00           C  
ATOM    157  HD2 PRO    13     -41.541  30.340 -45.184  1.00  0.00           H  
ATOM    158  HD3 PRO    13     -40.344  31.654 -45.362  1.00  0.00           H  
ATOM    159  CG  PRO    13     -41.533  31.940 -43.702  1.00  0.00           C  
ATOM    160  HG2 PRO    13     -42.301  31.451 -43.103  1.00  0.00           H  
ATOM    161  HG3 PRO    13     -41.893  32.855 -44.173  1.00  0.00           H  
ATOM    162  CB  PRO    13     -40.308  32.289 -42.807  1.00  0.00           C  
ATOM    163  HB2 PRO    13     -40.733  32.694 -41.888  1.00  0.00           H  
ATOM    164  HB3 PRO    13     -39.709  33.046 -43.314  1.00  0.00           H  
ATOM    165  CA  PRO    13     -39.524  31.066 -42.644  1.00  0.00           C  
ATOM    166  HA  PRO    13     -38.564  31.582 -42.629  1.00  0.00           H  
ATOM    167  C   PRO    13     -39.896  30.181 -41.415  1.00  0.00           C  
ATOM    168  O   PRO    13     -41.044  30.104 -40.954  1.00  0.00           O  
ATOM    169  N   MET    14     -38.902  29.412 -41.014  1.00  0.00           N  
ATOM    170  H   MET    14     -38.039  29.375 -41.537  1.00  0.00           H  
ATOM    171  CA  MET    14     -39.065  28.383 -40.010  1.00  0.00           C  
ATOM    172  HA  MET    14     -40.142  28.215 -40.012  1.00  0.00           H  
ATOM    173  CB  MET    14     -38.390  27.015 -40.283  1.00  0.00           C  
ATOM    174  HB2 MET    14     -37.331  27.131 -40.515  1.00  0.00           H  
ATOM    175  HB3 MET    14     -38.349  26.379 -39.399  1.00  0.00           H  
ATOM    176  CG  MET    14     -39.100  26.263 -41.419  1.00  0.00           C  
ATOM    177  HG2 MET    14     -39.183  26.916 -42.288  1.00  0.00           H  
ATOM    178  HG3 MET    14     -40.132  26.106 -41.106  1.00  0.00           H  
ATOM    179  SD  MET    14     -38.445  24.688 -41.934  1.00  0.00           S  
ATOM    180  CE  MET    14     -37.079  25.027 -43.045  1.00  0.00           C  
ATOM    181  HE1 MET    14     -36.687  24.082 -43.420  1.00  0.00           H  
ATOM    182  HE2 MET    14     -37.384  25.712 -43.836  1.00  0.00           H  
ATOM    183  HE3 MET    14     -36.258  25.434 -42.455  1.00  0.00           H  
ATOM    184  C   MET    14     -38.732  28.881 -38.580  1.00  0.00           C  
ATOM    185  O   MET    14     -39.171  28.143 -37.646  1.00  0.00           O  
ATOM    186  N   MET    15     -38.048  30.006 -38.404  1.00  0.00           N  
ATOM    187  H   MET    15     -37.903  30.652 -39.166  1.00  0.00           H  
ATOM    188  CA  MET    15     -37.754  30.538 -37.090  1.00  0.00           C  
ATOM    189  HA  MET    15     -37.097  31.381 -37.303  1.00  0.00           H  
ATOM    190  CB  MET    15     -39.079  31.065 -36.398  1.00  0.00           C  
ATOM    191  HB2 MET    15     -39.704  31.597 -37.115  1.00  0.00           H  
ATOM    192  HB3 MET    15     -39.620  30.244 -35.930  1.00  0.00           H  
ATOM    193  CG  MET    15     -38.779  32.071 -35.266  1.00  0.00           C  
ATOM    194  HG2 MET    15     -37.861  31.751 -34.774  1.00  0.00           H  
ATOM    195  HG3 MET    15     -38.496  32.983 -35.794  1.00  0.00           H  
ATOM    196  SD  MET    15     -40.106  32.397 -34.047  1.00  0.00           S  
ATOM    197  CE  MET    15     -41.490  32.593 -35.223  1.00  0.00           C  
ATOM    198  HE1 MET    15     -41.687  31.623 -35.680  1.00  0.00           H  
ATOM    199  HE2 MET    15     -42.420  32.849 -34.715  1.00  0.00           H  
ATOM    200  HE3 MET    15     -41.129  33.333 -35.938  1.00  0.00           H  
ATOM    201  C   MET    15     -36.921  29.526 -36.190  1.00  0.00           C  
ATOM    202  O   MET    15     -37.060  29.563 -34.999  1.00  0.00           O  
ATOM    203  N   HIE    16     -36.139  28.614 -36.774  1.00  0.00           N  
ATOM    204  H   HIE    16     -36.020  28.691 -37.774  1.00  0.00           H  
ATOM    205  CA  HIE    16     -35.482  27.485 -35.997  1.00  0.00           C  
ATOM    206  HA  HIE    16     -35.999  27.200 -35.081  1.00  0.00           H  
ATOM    207  CB  HIE    16     -35.693  26.238 -36.803  1.00  0.00           C  
ATOM    208  HB2 HIE    16     -35.521  25.396 -36.133  1.00  0.00           H  
ATOM    209  HB3 HIE    16     -36.740  26.174 -37.101  1.00  0.00           H  
ATOM    210  CG  HIE    16     -34.774  26.250 -37.994  1.00  0.00           C  
ATOM    211  ND1 HIE    16     -35.117  26.605 -39.247  1.00  0.00           N  
ATOM    212  CE1 HIE    16     -33.917  26.709 -39.896  1.00  0.00           C  
ATOM    213  HE1 HIE    16     -33.918  26.880 -40.962  1.00  0.00           H  
ATOM    214  NE2 HIE    16     -32.900  26.295 -39.147  1.00  0.00           N  
ATOM    215  HE2 HIE    16     -31.973  26.259 -39.547  1.00  0.00           H  
ATOM    216  CD2 HIE    16     -33.438  25.822 -37.919  1.00  0.00           C  
ATOM    217  HD2 HIE    16     -32.768  25.455 -37.155  1.00  0.00           H  
ATOM    218  C   HIE    16     -34.005  27.820 -35.607  1.00  0.00           C  
ATOM    219  O   HIE    16     -33.422  28.682 -36.247  1.00  0.00           O  
ATOM    220  N   HIE    17     -33.425  27.100 -34.651  1.00  0.00           N  
ATOM    221  H   HIE    17     -33.962  26.290 -34.376  1.00  0.00           H  
ATOM    222  CA  HIE    17     -32.054  27.391 -34.156  1.00  0.00           C  
ATOM    223  HA  HIE    17     -31.838  28.457 -34.097  1.00  0.00           H  
ATOM    224  CB  HIE    17     -31.825  26.758 -32.768  1.00  0.00           C  
ATOM    225  HB2 HIE    17     -32.467  27.259 -32.044  1.00  0.00           H  
ATOM    226  HB3 HIE    17     -32.144  25.720 -32.861  1.00  0.00           H  
ATOM    227  CG  HIE    17     -30.476  26.928 -32.163  1.00  0.00           C  
ATOM    228  ND1 HIE    17     -29.760  28.124 -32.269  1.00  0.00           N  
ATOM    229  CE1 HIE    17     -28.604  28.018 -31.533  1.00  0.00           C  
ATOM    230  HE1 HIE    17     -27.827  28.747 -31.355  1.00  0.00           H  
ATOM    231  NE2 HIE    17     -28.621  26.850 -30.919  1.00  0.00           N  
ATOM    232  HE2 HIE    17     -28.002  26.502 -30.202  1.00  0.00           H  
ATOM    233  CD2 HIE    17     -29.816  26.104 -31.360  1.00  0.00           C  
ATOM    234  HD2 HIE    17     -30.246  25.231 -30.892  1.00  0.00           H  
ATOM    235  C   HIE    17     -30.985  26.934 -35.123  1.00  0.00           C  
ATOM    236  O   HIE    17     -30.693  25.762 -35.313  1.00  0.00           O  
ATOM    237  N   LYS    18     -30.166  27.842 -35.661  1.00  0.00           N  
ATOM    238  H   LYS    18     -30.480  28.786 -35.487  1.00  0.00           H  
ATOM    239  CA  LYS    18     -29.017  27.541 -36.615  1.00  0.00           C  
ATOM    240  HA  LYS    18     -29.372  26.825 -37.356  1.00  0.00           H  
ATOM    241  CB  LYS    18     -28.566  28.857 -37.234  1.00  0.00           C  
ATOM    242  HB2 LYS    18     -29.476  29.247 -37.689  1.00  0.00           H  
ATOM    243  HB3 LYS    18     -28.359  29.542 -36.412  1.00  0.00           H  
ATOM    244  CG  LYS    18     -27.571  28.767 -38.147  1.00  0.00           C  
ATOM    245  HG2 LYS    18     -26.789  28.269 -37.575  1.00  0.00           H  
ATOM    246  HG3 LYS    18     -27.870  28.139 -38.987  1.00  0.00           H  
ATOM    247  CD  LYS    18     -27.072  29.946 -38.620  1.00  0.00           C  
ATOM    248  HD2 LYS    18     -27.927  30.535 -38.953  1.00  0.00           H  
ATOM    249  HD3 LYS    18     -26.619  30.473 -37.780  1.00  0.00           H  
ATOM    250  CE  LYS    18     -26.399  29.854 -39.763  1.00  0.00           C  
ATOM    251  HE2 LYS    18     -25.546  29.269 -39.419  1.00  0.00           H  
ATOM    252  HE3 LYS    18     -26.899  29.277 -40.540  1.00  0.00           H  
ATOM    253  NZ  LYS    18     -25.917  31.057 -40.323  1.00  0.00           N  
ATOM    254  HZ1 LYS    18     -25.602  31.669 -39.584  1.00  0.00           H  
ATOM    255  HZ2 LYS    18     -25.125  30.839 -40.910  1.00  0.00           H  
ATOM    256  HZ3 LYS    18     -26.663  31.552 -40.791  1.00  0.00           H  
ATOM    257  C   LYS    18     -27.893  26.884 -35.884  1.00  0.00           C  
ATOM    258  O   LYS    18     -27.103  26.153 -36.569  1.00  0.00           O  
ATOM    259  N   GLY    19     -27.822  26.925 -34.530  1.00  0.00           N  
ATOM    260  H   GLY    19     -28.452  27.544 -34.040  1.00  0.00           H  
ATOM    261  CA  GLY    19     -26.681  26.338 -33.845  1.00  0.00           C  
ATOM    262  HA2 GLY    19     -25.853  26.409 -34.550  1.00  0.00           H  
ATOM    263  HA3 GLY    19     -26.534  26.949 -32.954  1.00  0.00           H  
ATOM    264  C   GLY    19     -26.871  24.832 -33.492  1.00  0.00           C  
ATOM    265  O   GLY    19     -25.935  24.265 -32.908  1.00  0.00           O  
ATOM    266  N   LYS    20     -28.155  24.280 -33.697  1.00  0.00           N  
ATOM    267  H   LYS    20     -28.838  24.799 -34.232  1.00  0.00           H  
ATOM    268  CA  LYS    20     -28.557  22.907 -33.441  1.00  0.00           C  
ATOM    269  HA  LYS    20     -27.702  22.285 -33.174  1.00  0.00           H  
ATOM    270  CB  LYS    20     -29.389  22.888 -32.141  1.00  0.00           C  
ATOM    271  HB2 LYS    20     -28.930  23.344 -31.264  1.00  0.00           H  
ATOM    272  HB3 LYS    20     -30.278  23.511 -32.240  1.00  0.00           H  
ATOM    273  CG  LYS    20     -29.897  21.589 -31.859  1.00  0.00           C  
ATOM    274  HG2 LYS    20     -30.435  21.761 -30.927  1.00  0.00           H  
ATOM    275  HG3 LYS    20     -30.570  21.427 -32.701  1.00  0.00           H  
ATOM    276  CD  LYS    20     -29.069  20.567 -31.660  1.00  0.00           C  
ATOM    277  HD2 LYS    20     -28.498  20.289 -32.546  1.00  0.00           H  
ATOM    278  HD3 LYS    20     -28.390  20.755 -30.828  1.00  0.00           H  
ATOM    279  CE  LYS    20     -29.816  19.429 -31.380  1.00  0.00           C  
ATOM    280  HE2 LYS    20     -30.175  19.360 -30.353  1.00  0.00           H  
ATOM    281  HE3 LYS    20     -30.667  19.358 -32.057  1.00  0.00           H  
ATOM    282  NZ  LYS    20     -29.014  18.163 -31.510  1.00  0.00           N  
ATOM    283  HZ1 LYS    20     -29.563  17.315 -31.490  1.00  0.00           H  
ATOM    284  HZ2 LYS    20     -28.352  18.132 -32.272  1.00  0.00           H  
ATOM    285  HZ3 LYS    20     -28.446  18.151 -30.675  1.00  0.00           H  
ATOM    286  C   LYS    20     -29.186  22.109 -34.655  1.00  0.00           C  
ATOM    287  O   LYS    20     -28.744  21.019 -34.933  1.00  0.00           O  
ATOM    288  N   PHE    21     -30.113  22.740 -35.342  1.00  0.00           N  
ATOM    289  H   PHE    21     -30.433  23.596 -34.910  1.00  0.00           H  
ATOM    290  CA  PHE    21     -30.830  22.114 -36.453  1.00  0.00           C  
ATOM    291  HA  PHE    21     -30.516  21.070 -36.471  1.00  0.00           H  
ATOM    292  CB  PHE    21     -32.387  22.082 -36.142  1.00  0.00           C  
ATOM    293  HB2 PHE    21     -32.751  23.106 -36.060  1.00  0.00           H  
ATOM    294  HB3 PHE    21     -32.926  21.673 -36.997  1.00  0.00           H  
ATOM    295  CG  PHE    21     -32.695  21.476 -34.770  1.00  0.00           C  
ATOM    296  CD1 PHE    21     -32.369  20.111 -34.523  1.00  0.00           C  
ATOM    297  HD1 PHE    21     -32.009  19.486 -35.327  1.00  0.00           H  
ATOM    298  CE1 PHE    21     -32.651  19.509 -33.307  1.00  0.00           C  
ATOM    299  HE1 PHE    21     -32.497  18.447 -33.180  1.00  0.00           H  
ATOM    300  CZ  PHE    21     -33.350  20.211 -32.285  1.00  0.00           C  
ATOM    301  HZ  PHE    21     -33.506  19.744 -31.324  1.00  0.00           H  
ATOM    302  CE2 PHE    21     -33.708  21.536 -32.502  1.00  0.00           C  
ATOM    303  HE2 PHE    21     -34.274  22.112 -31.786  1.00  0.00           H  
ATOM    304  CD2 PHE    21     -33.378  22.170 -33.736  1.00  0.00           C  
ATOM    305  HD2 PHE    21     -33.581  23.223 -33.862  1.00  0.00           H  
ATOM    306  C   PHE    21     -30.651  22.812 -37.885  1.00  0.00           C  
ATOM    307  O   PHE    21     -30.167  23.923 -37.962  1.00  0.00           O  
ATOM    308  N   GLY    22     -31.326  22.239 -38.904  1.00  0.00           N  
ATOM    309  H   GLY    22     -31.474  21.254 -38.737  1.00  0.00           H  
ATOM    310  CA  GLY    22     -31.724  22.717 -40.253  1.00  0.00           C  
ATOM    311  HA2 GLY    22     -32.422  23.552 -40.187  1.00  0.00           H  
ATOM    312  HA3 GLY    22     -30.797  23.127 -40.653  1.00  0.00           H  
ATOM    313  C   GLY    22     -32.394  21.715 -41.128  1.00  0.00           C  
ATOM    314  O   GLY    22     -32.801  20.678 -40.607  1.00  0.00           O  
ATOM    315  N   PRO    23     -32.544  22.038 -42.416  1.00  0.00           N  
ATOM    316  CD  PRO    23     -32.281  23.321 -42.943  1.00  0.00           C  
ATOM    317  HD2 PRO    23     -31.208  23.515 -42.966  1.00  0.00           H  
ATOM    318  HD3 PRO    23     -32.763  24.078 -42.325  1.00  0.00           H  
ATOM    319  CG  PRO    23     -32.827  23.328 -44.433  1.00  0.00           C  
ATOM    320  HG2 PRO    23     -32.059  23.213 -45.198  1.00  0.00           H  
ATOM    321  HG3 PRO    23     -33.375  24.249 -44.634  1.00  0.00           H  
ATOM    322  CB  PRO    23     -33.718  22.069 -44.432  1.00  0.00           C  
ATOM    323  HB2 PRO    23     -33.756  21.653 -45.439  1.00  0.00           H  
ATOM    324  HB3 PRO    23     -34.658  22.444 -44.029  1.00  0.00           H  
ATOM    325  CA  PRO    23     -33.132  21.139 -43.386  1.00  0.00           C  
ATOM    326  HA  PRO    23     -33.989  20.637 -42.935  1.00  0.00           H  
ATOM    327  C   PRO    23     -32.092  20.144 -43.981  1.00  0.00           C  
ATOM    328  O   PRO    23     -30.917  20.456 -43.924  1.00  0.00           O  
ATOM    329  N   HIE    24     -32.463  19.006 -44.436  1.00  0.00           N  
ATOM    330  H   HIE    24     -31.736  18.354 -44.695  1.00  0.00           H  
ATOM    331  CA  HIE    24     -33.767  18.319 -44.552  1.00  0.00           C  
ATOM    332  HA  HIE    24     -34.545  19.074 -44.436  1.00  0.00           H  
ATOM    333  CB  HIE    24     -33.994  17.811 -45.996  1.00  0.00           C  
ATOM    334  HB2 HIE    24     -35.039  17.518 -46.094  1.00  0.00           H  
ATOM    335  HB3 HIE    24     -33.965  18.622 -46.723  1.00  0.00           H  
ATOM    336  CG  HIE    24     -33.113  16.683 -46.428  1.00  0.00           C  
ATOM    337  ND1 HIE    24     -33.154  15.388 -45.925  1.00  0.00           N  
ATOM    338  CE1 HIE    24     -32.091  14.698 -46.425  1.00  0.00           C  
ATOM    339  HE1 HIE    24     -31.690  13.714 -46.231  1.00  0.00           H  
ATOM    340  NE2 HIE    24     -31.385  15.579 -47.171  1.00  0.00           N  
ATOM    341  HE2 HIE    24     -30.553  15.354 -47.697  1.00  0.00           H  
ATOM    342  CD2 HIE    24     -31.975  16.807 -47.196  1.00  0.00           C  
ATOM    343  HD2 HIE    24     -31.529  17.659 -47.687  1.00  0.00           H  
ATOM    344  C   HIE    24     -34.018  17.320 -43.451  1.00  0.00           C  
ATOM    345  O   HIE    24     -33.142  17.131 -42.608  1.00  0.00           O  
ATOM    346  N   GLN    25     -35.195  16.668 -43.455  1.00  0.00           N  
ATOM    347  H   GLN    25     -35.855  16.944 -44.167  1.00  0.00           H  
ATOM    348  CA  GLN    25     -35.668  15.902 -42.358  1.00  0.00           C  
ATOM    349  HA  GLN    25     -35.849  16.544 -41.496  1.00  0.00           H  
ATOM    350  CB  GLN    25     -37.096  15.360 -42.739  1.00  0.00           C  
ATOM    351  HB2 GLN    25     -37.699  16.259 -42.871  1.00  0.00           H  
ATOM    352  HB3 GLN    25     -37.134  14.873 -43.713  1.00  0.00           H  
ATOM    353  CG  GLN    25     -37.692  14.350 -41.691  1.00  0.00           C  
ATOM    354  HG2 GLN    25     -37.220  13.399 -41.938  1.00  0.00           H  
ATOM    355  HG3 GLN    25     -37.449  14.665 -40.676  1.00  0.00           H  
ATOM    356  CD  GLN    25     -39.260  14.208 -41.705  1.00  0.00           C  
ATOM    357  OE1 GLN    25     -39.912  13.716 -42.651  1.00  0.00           O  
ATOM    358  NE2 GLN    25     -39.968  14.345 -40.589  1.00  0.00           N  
ATOM    359 HE21 GLN    25     -40.926  14.659 -40.532  1.00  0.00           H  
ATOM    360 HE22 GLN    25     -39.362  14.454 -39.788  1.00  0.00           H  
ATOM    361  C   GLN    25     -34.754  14.747 -41.908  1.00  0.00           C  
ATOM    362  O   GLN    25     -34.659  14.460 -40.716  1.00  0.00           O  
ATOM    363  N   CML    26     -33.951  14.166 -42.843  1.00  0.00           N  
ATOM    364  H   CML    26     -33.889  14.628 -43.739  1.00  0.00           H  
ATOM    365  CA  CML    26     -32.775  13.333 -42.495  1.00  0.00           C  
ATOM    366  HA  CML    26     -32.993  12.813 -41.562  1.00  0.00           H  
ATOM    367  CB  CML    26     -32.601  12.272 -43.545  1.00  0.00           C  
ATOM    368  HB2 CML    26     -31.732  11.660 -43.307  1.00  0.00           H  
ATOM    369  HB3 CML    26     -32.494  12.794 -44.496  1.00  0.00           H  
ATOM    370  SG  CML    26     -33.923  11.075 -43.740  1.00  0.00           S  
ATOM    371  S1L CML    26     -33.692  10.052 -42.069  1.00  0.00           S  
ATOM    372  C1L CML    26     -34.508  11.090 -40.739  1.00  0.00           C  
ATOM    373  H1L CML    26     -35.105  11.944 -41.125  1.00  0.00           H  
ATOM    374  H1M CML    26     -33.831  11.613 -40.030  1.00  0.00           H  
ATOM    375  C1R CML    26     -35.233  10.128 -39.904  1.00  0.00           C  
ATOM    376  C2R CML    26     -34.770   9.233 -39.073  1.00  0.00           C  
ATOM    377  H2R CML    26     -33.691   9.064 -38.939  1.00  0.00           H  
ATOM    378  C1  CML    26     -36.697  10.394 -39.619  1.00  0.00           C  
ATOM    379  C2  CML    26     -35.805   8.671 -38.160  1.00  0.00           C  
ATOM    380  N1  CML    26     -37.028   9.313 -38.607  1.00  0.00           N  
ATOM    381  O1  CML    26     -38.177   9.351 -37.993  1.00  0.00           O  
ATOM    382  C1A CML    26     -37.544  10.284 -40.865  1.00  0.00           C  
ATOM    383  H1A CML    26     -37.276   9.271 -41.233  1.00  0.00           H  
ATOM    384  H1B CML    26     -37.357  11.023 -41.673  1.00  0.00           H  
ATOM    385  H1C CML    26     -38.605  10.305 -40.536  1.00  0.00           H  
ATOM    386  C2A CML    26     -36.025   7.185 -38.425  1.00  0.00           C  
ATOM    387  H2A CML    26     -36.060   7.222 -39.535  1.00  0.00           H  
ATOM    388  H2B CML    26     -36.965   6.805 -37.972  1.00  0.00           H  
ATOM    389  H2C CML    26     -35.130   6.617 -38.092  1.00  0.00           H  
ATOM    390  C1D CML    26     -37.007  11.826 -38.958  1.00  0.00           C  
ATOM    391  H1D CML    26     -36.514  12.667 -39.491  1.00  0.00           H  
ATOM    392  H1E CML    26     -36.621  11.740 -37.920  1.00  0.00           H  
ATOM    393  H1F CML    26     -38.088  12.062 -38.852  1.00  0.00           H  
ATOM    394  C2D CML    26     -35.466   9.013 -36.714  1.00  0.00           C  
ATOM    395  H2D CML    26     -36.333   9.492 -36.211  1.00  0.00           H  
ATOM    396  H2E CML    26     -34.568   9.639 -36.521  1.00  0.00           H  
ATOM    397  H2F CML    26     -35.261   8.228 -35.955  1.00  0.00           H  
ATOM    398  C   CML    26     -31.388  14.151 -42.310  1.00  0.00           C  
ATOM    399  O   CML    26     -30.695  14.614 -43.251  1.00  0.00           O  
ATOM    400  N   ASP    27     -30.896  14.247 -41.068  1.00  0.00           N  
ATOM    401  H   ASP    27     -31.486  13.904 -40.323  1.00  0.00           H  
ATOM    402  CA  ASP    27     -29.569  14.820 -40.759  1.00  0.00           C  
ATOM    403  HA  ASP    27     -29.549  15.680 -41.428  1.00  0.00           H  
ATOM    404  CB  ASP    27     -29.556  15.411 -39.339  1.00  0.00           C  
ATOM    405  HB2 ASP    27     -30.473  15.866 -38.964  1.00  0.00           H  
ATOM    406  HB3 ASP    27     -29.323  14.527 -38.745  1.00  0.00           H  
ATOM    407  CG  ASP    27     -28.514  16.525 -39.248  1.00  0.00           C  
ATOM    408  OD1 ASP    27     -27.924  17.038 -40.282  1.00  0.00           O  
ATOM    409  OD2 ASP    27     -28.127  16.809 -38.111  1.00  0.00           O  
ATOM    410  C   ASP    27     -28.349  13.854 -40.991  1.00  0.00           C  
ATOM    411  O   ASP    27     -28.529  12.658 -41.111  1.00  0.00           O  
ATOM    412  N   MET    28     -27.132  14.417 -41.099  1.00  0.00           N  
ATOM    413  H   MET    28     -27.060  15.390 -40.837  1.00  0.00           H  
ATOM    414  CA  MET    28     -25.923  13.824 -41.519  1.00  0.00           C  
ATOM    415  HA  MET    28     -25.132  14.572 -41.585  1.00  0.00           H  
ATOM    416  CB  MET    28     -25.517  12.743 -40.446  1.00  0.00           C  
ATOM    417  HB2 MET    28     -26.253  11.940 -40.409  1.00  0.00           H  
ATOM    418  HB3 MET    28     -24.615  12.198 -40.726  1.00  0.00           H  
ATOM    419  CG  MET    28     -25.247  13.306 -39.066  1.00  0.00           C  
ATOM    420  HG2 MET    28     -24.464  14.063 -39.040  1.00  0.00           H  
ATOM    421  HG3 MET    28     -26.193  13.727 -38.723  1.00  0.00           H  
ATOM    422  SD  MET    28     -24.634  12.067 -37.878  1.00  0.00           S  
ATOM    423  CE  MET    28     -26.112  11.879 -36.832  1.00  0.00           C  
ATOM    424  HE1 MET    28     -25.660  11.689 -35.858  1.00  0.00           H  
ATOM    425  HE2 MET    28     -26.638  12.826 -36.715  1.00  0.00           H  
ATOM    426  HE3 MET    28     -26.871  11.141 -37.091  1.00  0.00           H  
ATOM    427  C   MET    28     -25.991  13.114 -42.965  1.00  0.00           C  
ATOM    428  O   MET    28     -24.938  12.670 -43.435  1.00  0.00           O  
ATOM    429  N   MET    29     -27.110  13.013 -43.635  1.00  0.00           N  
ATOM    430  H   MET    29     -27.879  13.512 -43.213  1.00  0.00           H  
ATOM    431  CA  MET    29     -27.148  12.769 -45.108  1.00  0.00           C  
ATOM    432  HA  MET    29     -26.478  11.968 -45.420  1.00  0.00           H  
ATOM    433  CB  MET    29     -28.536  12.236 -45.437  1.00  0.00           C  
ATOM    434  HB2 MET    29     -29.244  13.052 -45.286  1.00  0.00           H  
ATOM    435  HB3 MET    29     -28.527  12.004 -46.502  1.00  0.00           H  
ATOM    436  CG  MET    29     -28.871  10.997 -44.708  1.00  0.00           C  
ATOM    437  HG2 MET    29     -28.128  10.208 -44.832  1.00  0.00           H  
ATOM    438  HG3 MET    29     -28.950  11.244 -43.650  1.00  0.00           H  
ATOM    439  SD  MET    29     -30.480  10.364 -45.415  1.00  0.00           S  
ATOM    440  CE  MET    29     -30.779   8.855 -44.436  1.00  0.00           C  
ATOM    441  HE1 MET    29     -30.966   9.163 -43.407  1.00  0.00           H  
ATOM    442  HE2 MET    29     -31.684   8.416 -44.856  1.00  0.00           H  
ATOM    443  HE3 MET    29     -29.895   8.286 -44.723  1.00  0.00           H  
ATOM    444  C   MET    29     -26.721  13.931 -45.979  1.00  0.00           C  
ATOM    445  O   MET    29     -27.582  14.369 -46.731  1.00  0.00           O  
ATOM    446  N   PHE    30     -25.497  14.455 -45.773  1.00  0.00           N  
ATOM    447  H   PHE    30     -24.973  13.890 -45.119  1.00  0.00           H  
ATOM    448  CA  PHE    30     -24.887  15.506 -46.648  1.00  0.00           C  
ATOM    449  HA  PHE    30     -25.410  16.425 -46.384  1.00  0.00           H  
ATOM    450  CB  PHE    30     -23.483  15.795 -46.204  1.00  0.00           C  
ATOM    451  HB2 PHE    30     -22.827  15.023 -46.606  1.00  0.00           H  
ATOM    452  HB3 PHE    30     -23.149  16.697 -46.717  1.00  0.00           H  
ATOM    453  CG  PHE    30     -23.293  15.989 -44.703  1.00  0.00           C  
ATOM    454  CD1 PHE    30     -22.507  15.056 -44.029  1.00  0.00           C  
ATOM    455  HD1 PHE    30     -21.985  14.276 -44.564  1.00  0.00           H  
ATOM    456  CE1 PHE    30     -22.384  15.151 -42.599  1.00  0.00           C  
ATOM    457  HE1 PHE    30     -21.783  14.475 -42.008  1.00  0.00           H  
ATOM    458  CZ  PHE    30     -22.946  16.183 -41.915  1.00  0.00           C  
ATOM    459  HZ  PHE    30     -22.781  16.338 -40.859  1.00  0.00           H  
ATOM    460  CE2 PHE    30     -23.735  17.151 -42.683  1.00  0.00           C  
ATOM    461  HE2 PHE    30     -24.088  18.044 -42.189  1.00  0.00           H  
ATOM    462  CD2 PHE    30     -23.931  16.994 -44.045  1.00  0.00           C  
ATOM    463  HD2 PHE    30     -24.400  17.772 -44.629  1.00  0.00           H  
ATOM    464  C   PHE    30     -25.086  15.253 -48.176  1.00  0.00           C  
ATOM    465  O   PHE    30     -24.776  14.197 -48.665  1.00  0.00           O  
ATOM    466  N   LYS    31     -25.533  16.227 -48.926  1.00  0.00           N  
ATOM    467  H   LYS    31     -25.819  17.072 -48.452  1.00  0.00           H  
ATOM    468  CA  LYS    31     -25.806  16.082 -50.350  1.00  0.00           C  
ATOM    469  HA  LYS    31     -26.430  15.200 -50.495  1.00  0.00           H  
ATOM    470  CB  LYS    31     -26.517  17.296 -50.968  1.00  0.00           C  
ATOM    471  HB2 LYS    31     -26.722  17.052 -52.010  1.00  0.00           H  
ATOM    472  HB3 LYS    31     -27.511  17.215 -50.529  1.00  0.00           H  
ATOM    473  CG  LYS    31     -26.059  18.594 -50.951  1.00  0.00           C  
ATOM    474  HG2 LYS    31     -26.782  19.182 -51.516  1.00  0.00           H  
ATOM    475  HG3 LYS    31     -26.116  18.916 -49.911  1.00  0.00           H  
ATOM    476  CD  LYS    31     -24.815  18.882 -51.436  1.00  0.00           C  
ATOM    477  HD2 LYS    31     -24.188  18.228 -50.828  1.00  0.00           H  
ATOM    478  HD3 LYS    31     -24.730  18.530 -52.464  1.00  0.00           H  
ATOM    479  CE  LYS    31     -24.445  20.187 -51.261  1.00  0.00           C  
ATOM    480  HE2 LYS    31     -25.161  20.815 -51.792  1.00  0.00           H  
ATOM    481  HE3 LYS    31     -24.617  20.445 -50.217  1.00  0.00           H  
ATOM    482  NZ  LYS    31     -23.098  20.480 -51.757  1.00  0.00           N  
ATOM    483  HZ1 LYS    31     -22.825  21.358 -51.339  1.00  0.00           H  
ATOM    484  HZ2 LYS    31     -22.467  19.747 -51.469  1.00  0.00           H  
ATOM    485  HZ3 LYS    31     -23.068  20.585 -52.762  1.00  0.00           H  
ATOM    486  C   LYS    31     -24.518  15.762 -51.120  1.00  0.00           C  
ATOM    487  O   LYS    31     -24.677  15.187 -52.245  1.00  0.00           O  
ATOM    488  N   ASP    32     -23.327  15.824 -50.488  1.00  0.00           N  
ATOM    489  H   ASP    32     -23.417  16.466 -49.714  1.00  0.00           H  
ATOM    490  CA  ASP    32     -21.972  15.537 -51.015  1.00  0.00           C  
ATOM    491  HA  ASP    32     -22.027  15.558 -52.103  1.00  0.00           H  
ATOM    492  CB  ASP    32     -20.954  16.520 -50.456  1.00  0.00           C  
ATOM    493  HB2 ASP    32     -20.712  16.288 -49.419  1.00  0.00           H  
ATOM    494  HB3 ASP    32     -19.947  16.436 -50.866  1.00  0.00           H  
ATOM    495  CG  ASP    32     -21.318  17.965 -50.516  1.00  0.00           C  
ATOM    496  OD1 ASP    32     -20.921  18.730 -51.481  1.00  0.00           O  
ATOM    497  OD2 ASP    32     -22.104  18.460 -49.645  1.00  0.00           O  
ATOM    498  C   ASP    32     -21.432  14.110 -50.694  1.00  0.00           C  
ATOM    499  O   ASP    32     -20.316  13.854 -51.163  1.00  0.00           O  
ATOM    500  N   LEU    33     -22.208  13.285 -49.941  1.00  0.00           N  
ATOM    501  H   LEU    33     -23.146  13.557 -49.683  1.00  0.00           H  
ATOM    502  CA  LEU    33     -21.800  11.810 -49.817  1.00  0.00           C  
ATOM    503  HA  LEU    33     -20.727  11.656 -49.702  1.00  0.00           H  
ATOM    504  CB  LEU    33     -22.480  11.346 -48.498  1.00  0.00           C  
ATOM    505  HB2 LEU    33     -23.528  11.065 -48.604  1.00  0.00           H  
ATOM    506  HB3 LEU    33     -22.100  10.335 -48.353  1.00  0.00           H  
ATOM    507  CG  LEU    33     -22.310  12.108 -47.206  1.00  0.00           C  
ATOM    508  HG  LEU    33     -22.770  13.082 -47.372  1.00  0.00           H  
ATOM    509  CD1 LEU    33     -23.014  11.460 -45.996  1.00  0.00           C  
ATOM    510 HD11 LEU    33     -24.097  11.457 -46.119  1.00  0.00           H  
ATOM    511 HD12 LEU    33     -22.551  10.489 -45.818  1.00  0.00           H  
ATOM    512 HD13 LEU    33     -22.938  12.114 -45.128  1.00  0.00           H  
ATOM    513  CD2 LEU    33     -20.856  12.314 -46.815  1.00  0.00           C  
ATOM    514 HD21 LEU    33     -20.289  12.840 -47.583  1.00  0.00           H  
ATOM    515 HD22 LEU    33     -20.714  12.877 -45.892  1.00  0.00           H  
ATOM    516 HD23 LEU    33     -20.376  11.355 -46.621  1.00  0.00           H  
ATOM    517  C   LEU    33     -22.276  10.973 -50.980  1.00  0.00           C  
ATOM    518  O   LEU    33     -21.775   9.860 -51.211  1.00  0.00           O  
ATOM    519  N   ASN    34     -23.228  11.463 -51.760  1.00  0.00           N  
ATOM    520  H   ASN    34     -23.795  12.151 -51.286  1.00  0.00           H  
ATOM    521  CA  ASN    34     -23.818  10.845 -52.955  1.00  0.00           C  
ATOM    522  HA  ASN    34     -24.760  11.337 -53.195  1.00  0.00           H  
ATOM    523  CB  ASN    34     -22.856  10.987 -54.139  1.00  0.00           C  
ATOM    524  HB2 ASN    34     -21.939  10.439 -53.922  1.00  0.00           H  
ATOM    525  HB3 ASN    34     -23.356  10.664 -55.052  1.00  0.00           H  
ATOM    526  CG  ASN    34     -22.307  12.378 -54.339  1.00  0.00           C  
ATOM    527  OD1 ASN    34     -22.953  13.360 -53.903  1.00  0.00           O  
ATOM    528  ND2 ASN    34     -21.150  12.547 -54.935  1.00  0.00           N  
ATOM    529 HD21 ASN    34     -20.798  13.486 -54.814  1.00  0.00           H  
ATOM    530 HD22 ASN    34     -20.560  11.772 -55.200  1.00  0.00           H  
ATOM    531  C   ASN    34     -24.133   9.374 -52.797  1.00  0.00           C  
ATOM    532  O   ASN    34     -23.822   8.483 -53.547  1.00  0.00           O  
ATOM    533  N   LEU    35     -24.942   9.218 -51.762  1.00  0.00           N  
ATOM    534  H   LEU    35     -25.106  10.015 -51.164  1.00  0.00           H  
ATOM    535  CA  LEU    35     -25.331   7.867 -51.304  1.00  0.00           C  
ATOM    536  HA  LEU    35     -24.483   7.204 -51.130  1.00  0.00           H  
ATOM    537  CB  LEU    35     -26.208   7.988 -50.013  1.00  0.00           C  
ATOM    538  HB2 LEU    35     -27.127   8.502 -50.296  1.00  0.00           H  
ATOM    539  HB3 LEU    35     -26.609   7.010 -49.746  1.00  0.00           H  
ATOM    540  CG  LEU    35     -25.583   8.568 -48.755  1.00  0.00           C  
ATOM    541  HG  LEU    35     -25.030   9.475 -49.002  1.00  0.00           H  
ATOM    542  CD1 LEU    35     -26.762   8.867 -47.822  1.00  0.00           C  
ATOM    543 HD11 LEU    35     -26.300   9.091 -46.860  1.00  0.00           H  
ATOM    544 HD12 LEU    35     -27.446   9.562 -48.309  1.00  0.00           H  
ATOM    545 HD13 LEU    35     -27.446   8.033 -47.667  1.00  0.00           H  
ATOM    546  CD2 LEU    35     -24.635   7.568 -48.090  1.00  0.00           C  
ATOM    547 HD21 LEU    35     -24.081   6.965 -48.810  1.00  0.00           H  
ATOM    548 HD22 LEU    35     -24.029   7.971 -47.279  1.00  0.00           H  
ATOM    549 HD23 LEU    35     -25.324   6.878 -47.603  1.00  0.00           H  
ATOM    550  C   LEU    35     -26.123   7.061 -52.268  1.00  0.00           C  
ATOM    551  O   LEU    35     -26.779   7.522 -53.145  1.00  0.00           O  
ATOM    552  N   THR    36     -26.065   5.768 -52.092  1.00  0.00           N  
ATOM    553  H   THR    36     -25.678   5.485 -51.203  1.00  0.00           H  
ATOM    554  CA  THR    36     -27.011   4.762 -52.703  1.00  0.00           C  
ATOM    555  HA  THR    36     -27.356   5.245 -53.618  1.00  0.00           H  
ATOM    556  CB  THR    36     -26.283   3.376 -52.899  1.00  0.00           C  
ATOM    557  HB  THR    36     -26.878   2.835 -53.635  1.00  0.00           H  
ATOM    558  CG2 THR    36     -24.878   3.310 -53.469  1.00  0.00           C  
ATOM    559 HG21 THR    36     -24.029   3.661 -52.883  1.00  0.00           H  
ATOM    560 HG22 THR    36     -24.593   2.309 -53.793  1.00  0.00           H  
ATOM    561 HG23 THR    36     -25.007   3.916 -54.366  1.00  0.00           H  
ATOM    562  OG1 THR    36     -26.296   2.613 -51.623  1.00  0.00           O  
ATOM    563  HG1 THR    36     -25.878   1.762 -51.775  1.00  0.00           H  
ATOM    564  C   THR    36     -28.284   4.591 -51.829  1.00  0.00           C  
ATOM    565  O   THR    36     -28.287   4.892 -50.615  1.00  0.00           O  
ATOM    566  N   ASP    37     -29.431   4.216 -52.404  1.00  0.00           N  
ATOM    567  H   ASP    37     -29.380   4.046 -53.398  1.00  0.00           H  
ATOM    568  CA  ASP    37     -30.623   3.794 -51.618  1.00  0.00           C  
ATOM    569  HA  ASP    37     -31.192   4.581 -51.124  1.00  0.00           H  
ATOM    570  CB  ASP    37     -31.708   3.008 -52.475  1.00  0.00           C  
ATOM    571  HB2 ASP    37     -31.138   2.144 -52.819  1.00  0.00           H  
ATOM    572  HB3 ASP    37     -32.569   2.677 -51.894  1.00  0.00           H  
ATOM    573  CG  ASP    37     -32.213   3.825 -53.578  1.00  0.00           C  
ATOM    574  OD1 ASP    37     -32.321   3.210 -54.693  1.00  0.00           O  
ATOM    575  OD2 ASP    37     -32.630   5.044 -53.403  1.00  0.00           O  
ATOM    576  C   ASP    37     -30.293   2.828 -50.437  1.00  0.00           C  
ATOM    577  O   ASP    37     -30.668   3.208 -49.358  1.00  0.00           O  
ATOM    578  N   ALA    38     -29.461   1.804 -50.628  1.00  0.00           N  
ATOM    579  H   ALA    38     -29.232   1.503 -51.565  1.00  0.00           H  
ATOM    580  CA  ALA    38     -29.217   0.856 -49.572  1.00  0.00           C  
ATOM    581  HA  ALA    38     -30.209   0.495 -49.300  1.00  0.00           H  
ATOM    582  CB  ALA    38     -28.418  -0.380 -50.038  1.00  0.00           C  
ATOM    583  HB1 ALA    38     -28.110  -1.000 -49.196  1.00  0.00           H  
ATOM    584  HB2 ALA    38     -29.054  -0.932 -50.729  1.00  0.00           H  
ATOM    585  HB3 ALA    38     -27.518  -0.133 -50.602  1.00  0.00           H  
ATOM    586  C   ALA    38     -28.486   1.536 -48.433  1.00  0.00           C  
ATOM    587  O   ALA    38     -28.793   1.321 -47.278  1.00  0.00           O  
ATOM    588  N   GLN    39     -27.590   2.451 -48.785  1.00  0.00           N  
ATOM    589  H   GLN    39     -27.201   2.507 -49.716  1.00  0.00           H  
ATOM    590  CA  GLN    39     -26.983   3.265 -47.726  1.00  0.00           C  
ATOM    591  HA  GLN    39     -26.504   2.593 -47.014  1.00  0.00           H  
ATOM    592  CB  GLN    39     -25.770   4.075 -48.235  1.00  0.00           C  
ATOM    593  HB2 GLN    39     -26.169   4.861 -48.876  1.00  0.00           H  
ATOM    594  HB3 GLN    39     -25.419   4.518 -47.303  1.00  0.00           H  
ATOM    595  CG  GLN    39     -24.590   3.243 -48.790  1.00  0.00           C  
ATOM    596  HG2 GLN    39     -24.306   2.621 -47.941  1.00  0.00           H  
ATOM    597  HG3 GLN    39     -24.781   2.685 -49.706  1.00  0.00           H  
ATOM    598  CD  GLN    39     -23.372   4.225 -48.994  1.00  0.00           C  
ATOM    599  OE1 GLN    39     -23.381   4.821 -50.016  1.00  0.00           O  
ATOM    600  NE2 GLN    39     -22.422   4.303 -48.066  1.00  0.00           N  
ATOM    601 HE21 GLN    39     -21.746   5.027 -48.264  1.00  0.00           H  
ATOM    602 HE22 GLN    39     -22.390   3.707 -47.251  1.00  0.00           H  
ATOM    603  C   GLN    39     -27.949   4.164 -46.970  1.00  0.00           C  
ATOM    604  O   GLN    39     -27.899   4.164 -45.719  1.00  0.00           O  
ATOM    605  N   LYS    40     -28.860   4.833 -47.688  1.00  0.00           N  
ATOM    606  H   LYS    40     -28.723   4.928 -48.684  1.00  0.00           H  
ATOM    607  CA  LYS    40     -29.813   5.763 -47.020  1.00  0.00           C  
ATOM    608  HA  LYS    40     -29.408   6.511 -46.338  1.00  0.00           H  
ATOM    609  CB  LYS    40     -30.661   6.452 -48.176  1.00  0.00           C  
ATOM    610  HB2 LYS    40     -31.060   5.701 -48.859  1.00  0.00           H  
ATOM    611  HB3 LYS    40     -31.486   6.970 -47.687  1.00  0.00           H  
ATOM    612  CG  LYS    40     -30.023   7.389 -48.900  1.00  0.00           C  
ATOM    613  HG2 LYS    40     -29.915   8.217 -48.199  1.00  0.00           H  
ATOM    614  HG3 LYS    40     -29.036   7.019 -49.175  1.00  0.00           H  
ATOM    615  CD  LYS    40     -30.565   7.683 -50.158  1.00  0.00           C  
ATOM    616  HD2 LYS    40     -30.688   6.756 -50.718  1.00  0.00           H  
ATOM    617  HD3 LYS    40     -31.508   8.213 -50.025  1.00  0.00           H  
ATOM    618  CE  LYS    40     -29.755   8.453 -50.898  1.00  0.00           C  
ATOM    619  HE2 LYS    40     -29.425   9.372 -50.415  1.00  0.00           H  
ATOM    620  HE3 LYS    40     -28.830   7.930 -51.139  1.00  0.00           H  
ATOM    621  NZ  LYS    40     -30.367   8.989 -52.124  1.00  0.00           N  
ATOM    622  HZ1 LYS    40     -31.082   9.648 -51.851  1.00  0.00           H  
ATOM    623  HZ2 LYS    40     -29.649   9.538 -52.574  1.00  0.00           H  
ATOM    624  HZ3 LYS    40     -30.678   8.248 -52.737  1.00  0.00           H  
ATOM    625  C   LYS    40     -30.746   4.930 -46.156  1.00  0.00           C  
ATOM    626  O   LYS    40     -30.922   5.281 -45.031  1.00  0.00           O  
ATOM    627  N   GLN    41     -31.148   3.772 -46.658  1.00  0.00           N  
ATOM    628  H   GLN    41     -30.849   3.474 -47.575  1.00  0.00           H  
ATOM    629  CA  GLN    41     -32.026   2.837 -45.938  1.00  0.00           C  
ATOM    630  HA  GLN    41     -32.927   3.351 -45.603  1.00  0.00           H  
ATOM    631  CB  GLN    41     -32.554   1.693 -46.811  1.00  0.00           C  
ATOM    632  HB2 GLN    41     -31.630   1.221 -47.145  1.00  0.00           H  
ATOM    633  HB3 GLN    41     -33.116   0.989 -46.198  1.00  0.00           H  
ATOM    634  CG  GLN    41     -33.423   2.094 -47.992  1.00  0.00           C  
ATOM    635  HG2 GLN    41     -34.360   2.446 -47.562  1.00  0.00           H  
ATOM    636  HG3 GLN    41     -33.029   2.929 -48.571  1.00  0.00           H  
ATOM    637  CD  GLN    41     -33.744   0.939 -48.901  1.00  0.00           C  
ATOM    638  OE1 GLN    41     -33.564  -0.253 -48.615  1.00  0.00           O  
ATOM    639  NE2 GLN    41     -34.291   1.159 -50.048  1.00  0.00           N  
ATOM    640 HE21 GLN    41     -34.614   0.430 -50.667  1.00  0.00           H  
ATOM    641 HE22 GLN    41     -34.429   2.104 -50.376  1.00  0.00           H  
ATOM    642  C   GLN    41     -31.321   2.280 -44.642  1.00  0.00           C  
ATOM    643  O   GLN    41     -31.879   2.299 -43.512  1.00  0.00           O  
ATOM    644  N   GLN    42     -30.104   1.788 -44.755  1.00  0.00           N  
ATOM    645  H   GLN    42     -29.697   1.820 -45.678  1.00  0.00           H  
ATOM    646  CA  GLN    42     -29.309   1.313 -43.650  1.00  0.00           C  
ATOM    647  HA  GLN    42     -29.876   0.504 -43.190  1.00  0.00           H  
ATOM    648  CB  GLN    42     -27.970   0.749 -44.081  1.00  0.00           C  
ATOM    649  HB2 GLN    42     -27.630   1.492 -44.804  1.00  0.00           H  
ATOM    650  HB3 GLN    42     -27.339   0.605 -43.204  1.00  0.00           H  
ATOM    651  CG  GLN    42     -28.164  -0.597 -44.831  1.00  0.00           C  
ATOM    652  HG2 GLN    42     -28.314  -1.416 -44.127  1.00  0.00           H  
ATOM    653  HG3 GLN    42     -28.912  -0.622 -45.623  1.00  0.00           H  
ATOM    654  CD  GLN    42     -26.859  -0.941 -45.519  1.00  0.00           C  
ATOM    655  OE1 GLN    42     -25.796  -0.838 -44.874  1.00  0.00           O  
ATOM    656  NE2 GLN    42     -26.832  -1.459 -46.737  1.00  0.00           N  
ATOM    657 HE21 GLN    42     -25.946  -1.817 -47.062  1.00  0.00           H  
ATOM    658 HE22 GLN    42     -27.753  -1.555 -47.142  1.00  0.00           H  
ATOM    659  C   GLN    42     -29.093   2.412 -42.528  1.00  0.00           C  
ATOM    660  O   GLN    42     -28.913   2.068 -41.355  1.00  0.00           O  
ATOM    661  N   ILE    43     -28.902   3.705 -42.980  1.00  0.00           N  
ATOM    662  H   ILE    43     -28.622   3.732 -43.949  1.00  0.00           H  
ATOM    663  CA  ILE    43     -28.771   4.893 -42.114  1.00  0.00           C  
ATOM    664  HA  ILE    43     -28.116   4.683 -41.269  1.00  0.00           H  
ATOM    665  CB  ILE    43     -28.036   6.063 -42.869  1.00  0.00           C  
ATOM    666  HB  ILE    43     -28.412   6.066 -43.892  1.00  0.00           H  
ATOM    667  CG2 ILE    43     -28.377   7.424 -42.229  1.00  0.00           C  
ATOM    668 HG21 ILE    43     -29.442   7.655 -42.257  1.00  0.00           H  
ATOM    669 HG22 ILE    43     -27.918   7.420 -41.240  1.00  0.00           H  
ATOM    670 HG23 ILE    43     -28.037   8.329 -42.732  1.00  0.00           H  
ATOM    671  CG1 ILE    43     -26.558   5.809 -42.986  1.00  0.00           C  
ATOM    672 HG12 ILE    43     -25.980   5.626 -42.080  1.00  0.00           H  
ATOM    673 HG13 ILE    43     -26.381   4.933 -43.610  1.00  0.00           H  
ATOM    674  CD1 ILE    43     -25.749   6.894 -43.725  1.00  0.00           C  
ATOM    675 HD11 ILE    43     -24.789   6.454 -43.995  1.00  0.00           H  
ATOM    676 HD12 ILE    43     -26.352   7.234 -44.566  1.00  0.00           H  
ATOM    677 HD13 ILE    43     -25.726   7.749 -43.049  1.00  0.00           H  
ATOM    678  C   ILE    43     -30.081   5.312 -41.407  1.00  0.00           C  
ATOM    679  O   ILE    43     -30.007   5.461 -40.191  1.00  0.00           O  
ATOM    680  N   ARG    44     -31.186   5.369 -42.063  1.00  0.00           N  
ATOM    681  H   ARG    44     -31.159   4.967 -42.989  1.00  0.00           H  
ATOM    682  CA  ARG    44     -32.527   5.571 -41.550  1.00  0.00           C  
ATOM    683  HA  ARG    44     -32.502   6.458 -40.918  1.00  0.00           H  
ATOM    684  CB  ARG    44     -33.494   5.735 -42.758  1.00  0.00           C  
ATOM    685  HB2 ARG    44     -33.005   6.478 -43.389  1.00  0.00           H  
ATOM    686  HB3 ARG    44     -33.477   4.778 -43.279  1.00  0.00           H  
ATOM    687  CG  ARG    44     -34.756   6.160 -42.551  1.00  0.00           C  
ATOM    688  HG2 ARG    44     -35.123   5.428 -41.831  1.00  0.00           H  
ATOM    689  HG3 ARG    44     -34.698   7.122 -42.041  1.00  0.00           H  
ATOM    690  CD  ARG    44     -35.614   6.236 -43.554  1.00  0.00           C  
ATOM    691  HD2 ARG    44     -35.245   7.096 -44.113  1.00  0.00           H  
ATOM    692  HD3 ARG    44     -35.684   5.277 -44.066  1.00  0.00           H  
ATOM    693  NE  ARG    44     -36.959   6.607 -43.109  1.00  0.00           N  
ATOM    694  HE  ARG    44     -37.235   6.434 -42.153  1.00  0.00           H  
ATOM    695  CZ  ARG    44     -37.937   7.123 -43.815  1.00  0.00           C  
ATOM    696  NH1 ARG    44     -38.995   7.542 -43.197  1.00  0.00           N  
ATOM    697 HH11 ARG    44     -39.074   7.470 -42.192  1.00  0.00           H  
ATOM    698 HH12 ARG    44     -39.802   7.930 -43.665  1.00  0.00           H  
ATOM    699  NH2 ARG    44     -37.925   7.324 -45.128  1.00  0.00           N  
ATOM    700 HH21 ARG    44     -37.037   7.265 -45.605  1.00  0.00           H  
ATOM    701 HH22 ARG    44     -38.801   7.567 -45.568  1.00  0.00           H  
ATOM    702  C   ARG    44     -32.942   4.465 -40.561  1.00  0.00           C  
ATOM    703  O   ARG    44     -33.378   4.709 -39.481  1.00  0.00           O  
ATOM    704  N   GLU    45     -32.694   3.184 -40.797  1.00  0.00           N  
ATOM    705  H   GLU    45     -32.204   3.100 -41.677  1.00  0.00           H  
ATOM    706  CA  GLU    45     -32.647   2.083 -39.792  1.00  0.00           C  
ATOM    707  HA  GLU    45     -33.662   1.926 -39.427  1.00  0.00           H  
ATOM    708  CB  GLU    45     -32.206   0.735 -40.355  1.00  0.00           C  
ATOM    709  HB2 GLU    45     -32.933   0.453 -41.117  1.00  0.00           H  
ATOM    710  HB3 GLU    45     -31.258   0.902 -40.864  1.00  0.00           H  
ATOM    711  CG  GLU    45     -32.039  -0.366 -39.279  1.00  0.00           C  
ATOM    712  HG2 GLU    45     -31.697  -1.245 -39.826  1.00  0.00           H  
ATOM    713  HG3 GLU    45     -31.266  -0.139 -38.545  1.00  0.00           H  
ATOM    714  CD  GLU    45     -33.335  -0.732 -38.517  1.00  0.00           C  
ATOM    715  OE1 GLU    45     -33.215  -1.417 -37.512  1.00  0.00           O  
ATOM    716  OE2 GLU    45     -34.491  -0.380 -38.898  1.00  0.00           O  
ATOM    717  C   GLU    45     -31.886   2.353 -38.468  1.00  0.00           C  
ATOM    718  O   GLU    45     -32.504   2.286 -37.417  1.00  0.00           O  
ATOM    719  N   ILE    46     -30.639   2.780 -38.476  1.00  0.00           N  
ATOM    720  H   ILE    46     -30.188   2.867 -39.375  1.00  0.00           H  
ATOM    721  CA  ILE    46     -29.846   3.006 -37.211  1.00  0.00           C  
ATOM    722  HA  ILE    46     -29.957   2.162 -36.531  1.00  0.00           H  
ATOM    723  CB  ILE    46     -28.294   3.226 -37.516  1.00  0.00           C  
ATOM    724  HB  ILE    46     -28.284   4.082 -38.191  1.00  0.00           H  
ATOM    725  CG2 ILE    46     -27.515   3.544 -36.187  1.00  0.00           C  
ATOM    726 HG21 ILE    46     -27.636   4.612 -36.003  1.00  0.00           H  
ATOM    727 HG22 ILE    46     -27.927   2.935 -35.382  1.00  0.00           H  
ATOM    728 HG23 ILE    46     -26.446   3.436 -36.372  1.00  0.00           H  
ATOM    729  CG1 ILE    46     -27.620   2.038 -38.220  1.00  0.00           C  
ATOM    730 HG12 ILE    46     -28.006   1.985 -39.238  1.00  0.00           H  
ATOM    731 HG13 ILE    46     -26.539   2.174 -38.253  1.00  0.00           H  
ATOM    732  CD1 ILE    46     -27.739   0.665 -37.539  1.00  0.00           C  
ATOM    733 HD11 ILE    46     -27.103   0.019 -38.145  1.00  0.00           H  
ATOM    734 HD12 ILE    46     -27.539   0.725 -36.469  1.00  0.00           H  
ATOM    735 HD13 ILE    46     -28.734   0.224 -37.588  1.00  0.00           H  
ATOM    736  C   ILE    46     -30.291   4.288 -36.509  1.00  0.00           C  
ATOM    737  O   ILE    46     -30.215   4.400 -35.265  1.00  0.00           O  
ATOM    738  N   MET    47     -30.805   5.212 -37.191  1.00  0.00           N  
ATOM    739  H   MET    47     -30.832   5.158 -38.199  1.00  0.00           H  
ATOM    740  CA  MET    47     -31.512   6.462 -36.607  1.00  0.00           C  
ATOM    741  HA  MET    47     -30.838   6.997 -35.937  1.00  0.00           H  
ATOM    742  CB  MET    47     -31.870   7.522 -37.678  1.00  0.00           C  
ATOM    743  HB2 MET    47     -32.258   6.925 -38.503  1.00  0.00           H  
ATOM    744  HB3 MET    47     -32.683   8.147 -37.308  1.00  0.00           H  
ATOM    745  CG  MET    47     -30.688   8.389 -38.057  1.00  0.00           C  
ATOM    746  HG2 MET    47     -30.607   9.110 -37.244  1.00  0.00           H  
ATOM    747  HG3 MET    47     -29.788   7.829 -38.312  1.00  0.00           H  
ATOM    748  SD  MET    47     -31.049   9.323 -39.534  1.00  0.00           S  
ATOM    749  CE  MET    47     -29.435  10.129 -39.946  1.00  0.00           C  
ATOM    750  HE1 MET    47     -29.166  10.793 -39.125  1.00  0.00           H  
ATOM    751  HE2 MET    47     -28.723   9.304 -39.981  1.00  0.00           H  
ATOM    752  HE3 MET    47     -29.484  10.621 -40.918  1.00  0.00           H  
ATOM    753  C   MET    47     -32.773   6.226 -35.723  1.00  0.00           C  
ATOM    754  O   MET    47     -33.121   7.039 -34.924  1.00  0.00           O  
ATOM    755  N   LYS    48     -33.401   5.007 -35.955  1.00  0.00           N  
ATOM    756  H   LYS    48     -32.933   4.282 -36.480  1.00  0.00           H  
ATOM    757  CA  LYS    48     -34.745   4.862 -35.410  1.00  0.00           C  
ATOM    758  HA  LYS    48     -35.393   5.716 -35.606  1.00  0.00           H  
ATOM    759  CB  LYS    48     -35.428   3.588 -36.032  1.00  0.00           C  
ATOM    760  HB2 LYS    48     -34.704   2.785 -35.899  1.00  0.00           H  
ATOM    761  HB3 LYS    48     -36.338   3.379 -35.470  1.00  0.00           H  
ATOM    762  CG  LYS    48     -35.759   3.642 -37.362  1.00  0.00           C  
ATOM    763  HG2 LYS    48     -36.482   4.457 -37.388  1.00  0.00           H  
ATOM    764  HG3 LYS    48     -34.853   3.966 -37.874  1.00  0.00           H  
ATOM    765  CD  LYS    48     -36.381   2.569 -37.928  1.00  0.00           C  
ATOM    766  HD2 LYS    48     -35.940   1.629 -37.595  1.00  0.00           H  
ATOM    767  HD3 LYS    48     -37.431   2.605 -37.638  1.00  0.00           H  
ATOM    768  CE  LYS    48     -36.272   2.631 -39.277  1.00  0.00           C  
ATOM    769  HE2 LYS    48     -36.935   3.429 -39.614  1.00  0.00           H  
ATOM    770  HE3 LYS    48     -35.260   2.858 -39.613  1.00  0.00           H  
ATOM    771  NZ  LYS    48     -36.624   1.312 -39.902  1.00  0.00           N  
ATOM    772  HZ1 LYS    48     -35.953   0.569 -39.768  1.00  0.00           H  
ATOM    773  HZ2 LYS    48     -37.523   0.885 -39.732  1.00  0.00           H  
ATOM    774  HZ3 LYS    48     -36.589   1.383 -40.909  1.00  0.00           H  
ATOM    775  C   LYS    48     -34.669   4.785 -33.898  1.00  0.00           C  
ATOM    776  O   LYS    48     -35.191   5.687 -33.302  1.00  0.00           O  
ATOM    777  N   GLY    49     -33.904   3.865 -33.273  1.00  0.00           N  
ATOM    778  H   GLY    49     -33.325   3.237 -33.813  1.00  0.00           H  
ATOM    779  CA  GLY    49     -33.652   3.839 -31.847  1.00  0.00           C  
ATOM    780  HA2 GLY    49     -34.610   3.892 -31.329  1.00  0.00           H  
ATOM    781  HA3 GLY    49     -33.166   2.905 -31.564  1.00  0.00           H  
ATOM    782  C   GLY    49     -32.802   5.037 -31.300  1.00  0.00           C  
ATOM    783  O   GLY    49     -32.877   5.326 -30.128  1.00  0.00           O  
ATOM    784  N   GLN    50     -32.009   5.689 -32.176  1.00  0.00           N  
ATOM    785  H   GLN    50     -31.960   5.419 -33.148  1.00  0.00           H  
ATOM    786  CA  GLN    50     -31.319   6.922 -31.789  1.00  0.00           C  
ATOM    787  HA  GLN    50     -30.681   6.746 -30.923  1.00  0.00           H  
ATOM    788  CB  GLN    50     -30.352   7.280 -32.974  1.00  0.00           C  
ATOM    789  HB2 GLN    50     -29.857   6.353 -33.264  1.00  0.00           H  
ATOM    790  HB3 GLN    50     -31.040   7.563 -33.770  1.00  0.00           H  
ATOM    791  CG  GLN    50     -29.385   8.407 -32.830  1.00  0.00           C  
ATOM    792  HG2 GLN    50     -29.930   9.322 -32.600  1.00  0.00           H  
ATOM    793  HG3 GLN    50     -28.753   8.117 -31.991  1.00  0.00           H  
ATOM    794  CD  GLN    50     -28.538   8.638 -34.021  1.00  0.00           C  
ATOM    795  OE1 GLN    50     -28.928   8.644 -35.212  1.00  0.00           O  
ATOM    796  NE2 GLN    50     -27.258   9.019 -33.932  1.00  0.00           N  
ATOM    797 HE21 GLN    50     -26.797   9.153 -34.821  1.00  0.00           H  
ATOM    798 HE22 GLN    50     -26.788   9.001 -33.039  1.00  0.00           H  
ATOM    799  C   GLN    50     -32.301   8.114 -31.412  1.00  0.00           C  
ATOM    800  O   GLN    50     -31.797   9.002 -30.678  1.00  0.00           O  
ATOM    801  N   ARG    51     -33.542   8.104 -31.821  1.00  0.00           N  
ATOM    802  H   ARG    51     -33.833   7.377 -32.458  1.00  0.00           H  
ATOM    803  CA  ARG    51     -34.603   8.996 -31.291  1.00  0.00           C  
ATOM    804  HA  ARG    51     -34.324   9.965 -31.705  1.00  0.00           H  
ATOM    805  CB  ARG    51     -35.905   8.558 -31.999  1.00  0.00           C  
ATOM    806  HB2 ARG    51     -35.797   8.238 -33.036  1.00  0.00           H  
ATOM    807  HB3 ARG    51     -36.344   7.751 -31.414  1.00  0.00           H  
ATOM    808  CG  ARG    51     -36.940   9.351 -32.049  1.00  0.00           C  
ATOM    809  HG2 ARG    51     -37.675   8.817 -32.651  1.00  0.00           H  
ATOM    810  HG3 ARG    51     -37.353   9.457 -31.046  1.00  0.00           H  
ATOM    811  CD  ARG    51     -36.765  10.646 -32.522  1.00  0.00           C  
ATOM    812  HD2 ARG    51     -35.969  11.067 -31.908  1.00  0.00           H  
ATOM    813  HD3 ARG    51     -36.404  10.613 -33.550  1.00  0.00           H  
ATOM    814  NE  ARG    51     -37.903  11.521 -32.400  1.00  0.00           N  
ATOM    815  HE  ARG    51     -38.810  11.166 -32.132  1.00  0.00           H  
ATOM    816  CZ  ARG    51     -37.705  12.859 -32.501  1.00  0.00           C  
ATOM    817  NH1 ARG    51     -36.600  13.425 -32.734  1.00  0.00           N  
ATOM    818 HH11 ARG    51     -35.629  13.150 -32.763  1.00  0.00           H  
ATOM    819 HH12 ARG    51     -36.772  14.377 -33.024  1.00  0.00           H  
ATOM    820  NH2 ARG    51     -38.808  13.606 -32.525  1.00  0.00           N  
ATOM    821 HH21 ARG    51     -39.676  13.117 -32.361  1.00  0.00           H  
ATOM    822 HH22 ARG    51     -38.684  14.585 -32.740  1.00  0.00           H  
ATOM    823  C   ARG    51     -34.649   8.913 -29.775  1.00  0.00           C  
ATOM    824  O   ARG    51     -34.948   9.951 -29.127  1.00  0.00           O  
ATOM    825  N   ASP    52     -34.278   7.856 -29.085  1.00  0.00           N  
ATOM    826  H   ASP    52     -33.859   7.070 -29.561  1.00  0.00           H  
ATOM    827  CA  ASP    52     -34.508   7.770 -27.622  1.00  0.00           C  
ATOM    828  HA  ASP    52     -35.154   8.581 -27.287  1.00  0.00           H  
ATOM    829  CB  ASP    52     -35.175   6.397 -27.284  1.00  0.00           C  
ATOM    830  HB2 ASP    52     -34.606   5.632 -27.812  1.00  0.00           H  
ATOM    831  HB3 ASP    52     -35.214   6.373 -26.195  1.00  0.00           H  
ATOM    832  CG  ASP    52     -36.617   6.340 -27.784  1.00  0.00           C  
ATOM    833  OD1 ASP    52     -36.916   5.596 -28.758  1.00  0.00           O  
ATOM    834  OD2 ASP    52     -37.478   7.093 -27.245  1.00  0.00           O  
ATOM    835  C   ASP    52     -33.206   7.920 -26.885  1.00  0.00           C  
ATOM    836  O   ASP    52     -33.172   7.890 -25.658  1.00  0.00           O  
ATOM    837  N   GLN    53     -32.165   8.197 -27.622  1.00  0.00           N  
ATOM    838  H   GLN    53     -32.225   8.171 -28.630  1.00  0.00           H  
ATOM    839  CA  GLN    53     -30.840   8.431 -27.072  1.00  0.00           C  
ATOM    840  HA  GLN    53     -30.780   7.870 -26.140  1.00  0.00           H  
ATOM    841  CB  GLN    53     -29.756   7.812 -27.957  1.00  0.00           C  
ATOM    842  HB2 GLN    53     -29.857   8.326 -28.913  1.00  0.00           H  
ATOM    843  HB3 GLN    53     -28.764   8.132 -27.636  1.00  0.00           H  
ATOM    844  CG  GLN    53     -29.906   6.267 -28.059  1.00  0.00           C  
ATOM    845  HG2 GLN    53     -29.661   5.819 -27.096  1.00  0.00           H  
ATOM    846  HG3 GLN    53     -30.901   6.099 -28.472  1.00  0.00           H  
ATOM    847  CD  GLN    53     -28.857   5.638 -29.024  1.00  0.00           C  
ATOM    848  OE1 GLN    53     -28.282   6.314 -29.819  1.00  0.00           O  
ATOM    849  NE2 GLN    53     -28.528   4.357 -28.886  1.00  0.00           N  
ATOM    850 HE21 GLN    53     -27.810   4.005 -29.503  1.00  0.00           H  
ATOM    851 HE22 GLN    53     -28.943   3.738 -28.203  1.00  0.00           H  
ATOM    852  C   GLN    53     -30.637   9.873 -26.639  1.00  0.00           C  
ATOM    853  O   GLN    53     -29.529  10.501 -26.737  1.00  0.00           O  
ATOM    854  N   MET    54     -31.709  10.512 -26.051  1.00  0.00           N  
ATOM    855  H   MET    54     -32.613  10.064 -26.007  1.00  0.00           H  
ATOM    856  CA  MET    54     -31.639  11.928 -25.610  1.00  0.00           C  
ATOM    857  HA  MET    54     -30.577  12.133 -25.475  1.00  0.00           H  
ATOM    858  CB  MET    54     -32.188  12.912 -26.592  1.00  0.00           C  
ATOM    859  HB2 MET    54     -33.266  12.791 -26.697  1.00  0.00           H  
ATOM    860  HB3 MET    54     -31.892  13.899 -26.237  1.00  0.00           H  
ATOM    861  CG  MET    54     -31.617  12.654 -28.018  1.00  0.00           C  
ATOM    862  HG2 MET    54     -30.553  12.885 -27.963  1.00  0.00           H  
ATOM    863  HG3 MET    54     -31.918  11.669 -28.374  1.00  0.00           H  
ATOM    864  SD  MET    54     -32.163  13.736 -29.389  1.00  0.00           S  
ATOM    865  CE  MET    54     -34.072  13.750 -29.019  1.00  0.00           C  
ATOM    866  HE1 MET    54     -34.574  14.368 -29.763  1.00  0.00           H  
ATOM    867  HE2 MET    54     -34.326  12.722 -29.279  1.00  0.00           H  
ATOM    868  HE3 MET    54     -34.368  13.972 -27.993  1.00  0.00           H  
ATOM    869  C   MET    54     -32.313  12.159 -24.259  1.00  0.00           C  
ATOM    870  O   MET    54     -32.870  13.182 -24.023  1.00  0.00           O  
ATOM    871  N   LYS    55     -32.312  11.148 -23.320  1.00  0.00           N  
ATOM    872  H   LYS    55     -31.836  10.289 -23.556  1.00  0.00           H  
ATOM    873  CA  LYS    55     -33.202  11.135 -22.109  1.00  0.00           C  
ATOM    874  HA  LYS    55     -34.241  11.287 -22.402  1.00  0.00           H  
ATOM    875  CB  LYS    55     -33.145   9.741 -21.365  1.00  0.00           C  
ATOM    876  HB2 LYS    55     -32.115   9.574 -21.051  1.00  0.00           H  
ATOM    877  HB3 LYS    55     -33.704   9.889 -20.441  1.00  0.00           H  
ATOM    878  CG  LYS    55     -33.788   8.703 -21.924  1.00  0.00           C  
ATOM    879  HG2 LYS    55     -34.857   8.917 -21.935  1.00  0.00           H  
ATOM    880  HG3 LYS    55     -33.385   8.750 -22.935  1.00  0.00           H  
ATOM    881  CD  LYS    55     -33.461   7.478 -21.465  1.00  0.00           C  
ATOM    882  HD2 LYS    55     -32.407   7.270 -21.648  1.00  0.00           H  
ATOM    883  HD3 LYS    55     -33.648   7.392 -20.395  1.00  0.00           H  
ATOM    884  CE  LYS    55     -34.126   6.498 -22.095  1.00  0.00           C  
ATOM    885  HE2 LYS    55     -33.895   5.588 -21.541  1.00  0.00           H  
ATOM    886  HE3 LYS    55     -35.165   6.752 -21.889  1.00  0.00           H  
ATOM    887  NZ  LYS    55     -33.719   6.287 -23.489  1.00  0.00           N  
ATOM    888  HZ1 LYS    55     -34.358   5.626 -23.907  1.00  0.00           H  
ATOM    889  HZ2 LYS    55     -33.890   7.145 -23.994  1.00  0.00           H  
ATOM    890  HZ3 LYS    55     -32.765   5.958 -23.453  1.00  0.00           H  
ATOM    891  C   LYS    55     -32.880  12.198 -21.035  1.00  0.00           C  
ATOM    892  O   LYS    55     -31.754  12.654 -20.883  1.00  0.00           O  
ATOM    893  N   ARG    56     -33.871  12.662 -20.235  1.00  0.00           N  
ATOM    894  H   ARG    56     -34.699  12.086 -20.296  1.00  0.00           H  
ATOM    895  CA  ARG    56     -33.794  13.709 -19.144  1.00  0.00           C  
ATOM    896  HA  ARG    56     -33.132  14.503 -19.490  1.00  0.00           H  
ATOM    897  CB  ARG    56     -35.183  14.350 -18.931  1.00  0.00           C  
ATOM    898  HB2 ARG    56     -35.916  13.544 -18.979  1.00  0.00           H  
ATOM    899  HB3 ARG    56     -35.184  14.689 -17.895  1.00  0.00           H  
ATOM    900  CG  ARG    56     -35.523  15.403 -19.659  1.00  0.00           C  
ATOM    901  HG2 ARG    56     -36.334  15.994 -19.233  1.00  0.00           H  
ATOM    902  HG3 ARG    56     -34.737  16.158 -19.671  1.00  0.00           H  
ATOM    903  CD  ARG    56     -35.907  15.129 -20.914  1.00  0.00           C  
ATOM    904  HD2 ARG    56     -35.144  14.585 -21.470  1.00  0.00           H  
ATOM    905  HD3 ARG    56     -36.853  14.589 -20.952  1.00  0.00           H  
ATOM    906  NE  ARG    56     -36.174  16.391 -21.593  1.00  0.00           N  
ATOM    907  HE  ARG    56     -35.590  17.180 -21.355  1.00  0.00           H  
ATOM    908  CZ  ARG    56     -37.070  16.551 -22.554  1.00  0.00           C  
ATOM    909  NH1 ARG    56     -37.204  17.793 -23.037  1.00  0.00           N  
ATOM    910 HH11 ARG    56     -36.755  18.527 -22.509  1.00  0.00           H  
ATOM    911 HH12 ARG    56     -37.857  17.951 -23.791  1.00  0.00           H  
ATOM    912  NH2 ARG    56     -37.695  15.529 -23.156  1.00  0.00           N  
ATOM    913 HH21 ARG    56     -37.790  14.674 -22.626  1.00  0.00           H  
ATOM    914 HH22 ARG    56     -38.185  15.632 -24.033  1.00  0.00           H  
ATOM    915  C   ARG    56     -33.255  13.100 -17.832  1.00  0.00           C  
ATOM    916  O   ARG    56     -33.721  11.988 -17.644  1.00  0.00           O  
ATOM    917  N   PRO    57     -32.542  13.820 -16.971  1.00  0.00           N  
ATOM    918  CD  PRO    57     -32.156  15.240 -17.167  1.00  0.00           C  
ATOM    919  HD2 PRO    57     -33.094  15.787 -17.069  1.00  0.00           H  
ATOM    920  HD3 PRO    57     -31.795  15.303 -18.193  1.00  0.00           H  
ATOM    921  CG  PRO    57     -31.325  15.569 -15.963  1.00  0.00           C  
ATOM    922  HG2 PRO    57     -32.013  16.131 -15.332  1.00  0.00           H  
ATOM    923  HG3 PRO    57     -30.411  16.140 -16.124  1.00  0.00           H  
ATOM    924  CB  PRO    57     -31.038  14.311 -15.211  1.00  0.00           C  
ATOM    925  HB2 PRO    57     -30.919  14.618 -14.172  1.00  0.00           H  
ATOM    926  HB3 PRO    57     -30.029  14.004 -15.487  1.00  0.00           H  
ATOM    927  CA  PRO    57     -32.195  13.352 -15.622  1.00  0.00           C  
ATOM    928  HA  PRO    57     -31.754  12.358 -15.709  1.00  0.00           H  
ATOM    929  C   PRO    57     -33.458  13.489 -14.692  1.00  0.00           C  
ATOM    930  O   PRO    57     -34.356  14.262 -15.040  1.00  0.00           O  
ATOM    931  N   PRO    58     -33.559  12.656 -13.568  1.00  0.00           N  
ATOM    932  CD  PRO    58     -32.608  11.704 -13.053  1.00  0.00           C  
ATOM    933  HD2 PRO    58     -31.598  11.975 -13.362  1.00  0.00           H  
ATOM    934  HD3 PRO    58     -32.951  10.767 -13.491  1.00  0.00           H  
ATOM    935  CG  PRO    58     -32.856  11.656 -11.572  1.00  0.00           C  
ATOM    936  HG2 PRO    58     -32.553  12.578 -11.076  1.00  0.00           H  
ATOM    937  HG3 PRO    58     -32.379  10.835 -11.036  1.00  0.00           H  
ATOM    938  CB  PRO    58     -34.394  11.512 -11.633  1.00  0.00           C  
ATOM    939  HB2 PRO    58     -34.983  11.702 -10.736  1.00  0.00           H  
ATOM    940  HB3 PRO    58     -34.632  10.568 -12.124  1.00  0.00           H  
ATOM    941  CA  PRO    58     -34.748  12.604 -12.709  1.00  0.00           C  
ATOM    942  HA  PRO    58     -35.517  12.309 -13.423  1.00  0.00           H  
ATOM    943  C   PRO    58     -35.128  13.954 -12.033  1.00  0.00           C  
ATOM    944  O   PRO    58     -34.275  14.775 -11.671  1.00  0.00           O  
ATOM    945  N   LEU    59     -36.463  14.177 -11.936  1.00  0.00           N  
ATOM    946  H   LEU    59     -37.101  13.568 -12.429  1.00  0.00           H  
ATOM    947  CA  LEU    59     -37.114  15.331 -11.383  1.00  0.00           C  
ATOM    948  HA  LEU    59     -36.978  16.149 -12.091  1.00  0.00           H  
ATOM    949  CB  LEU    59     -38.607  15.090 -11.471  1.00  0.00           C  
ATOM    950  HB2 LEU    59     -38.842  14.901 -12.518  1.00  0.00           H  
ATOM    951  HB3 LEU    59     -38.849  14.222 -10.858  1.00  0.00           H  
ATOM    952  CG  LEU    59     -39.558  16.299 -11.171  1.00  0.00           C  
ATOM    953  HG  LEU    59     -39.215  16.775 -10.253  1.00  0.00           H  
ATOM    954  CD1 LEU    59     -39.415  17.395 -12.243  1.00  0.00           C  
ATOM    955 HD11 LEU    59     -39.762  18.391 -11.968  1.00  0.00           H  
ATOM    956 HD12 LEU    59     -38.396  17.705 -12.476  1.00  0.00           H  
ATOM    957 HD13 LEU    59     -39.763  16.879 -13.138  1.00  0.00           H  
ATOM    958  CD2 LEU    59     -41.007  15.965 -11.020  1.00  0.00           C  
ATOM    959 HD21 LEU    59     -41.274  15.400 -11.913  1.00  0.00           H  
ATOM    960 HD22 LEU    59     -41.180  15.312 -10.164  1.00  0.00           H  
ATOM    961 HD23 LEU    59     -41.677  16.800 -10.814  1.00  0.00           H  
ATOM    962  C   LEU    59     -36.682  15.783  -9.938  1.00  0.00           C  
ATOM    963  O   LEU    59     -36.678  17.003  -9.651  1.00  0.00           O  
ATOM    964  N   GLU    60     -36.253  14.803  -9.152  1.00  0.00           N  
ATOM    965  H   GLU    60     -36.611  13.902  -9.434  1.00  0.00           H  
ATOM    966  CA  GLU    60     -35.649  15.041  -7.855  1.00  0.00           C  
ATOM    967  HA  GLU    60     -36.384  15.617  -7.293  1.00  0.00           H  
ATOM    968  CB  GLU    60     -35.389  13.601  -7.278  1.00  0.00           C  
ATOM    969  HB2 GLU    60     -36.300  13.003  -7.252  1.00  0.00           H  
ATOM    970  HB3 GLU    60     -34.719  13.022  -7.914  1.00  0.00           H  
ATOM    971  CG  GLU    60     -34.693  13.658  -5.917  1.00  0.00           C  
ATOM    972  HG2 GLU    60     -34.447  12.675  -5.514  1.00  0.00           H  
ATOM    973  HG3 GLU    60     -33.824  14.266  -6.166  1.00  0.00           H  
ATOM    974  CD  GLU    60     -35.492  14.414  -4.835  1.00  0.00           C  
ATOM    975  OE1 GLU    60     -36.742  14.521  -4.788  1.00  0.00           O  
ATOM    976  OE2 GLU    60     -34.937  15.147  -4.027  1.00  0.00           O  
ATOM    977  C   GLU    60     -34.370  15.816  -8.093  1.00  0.00           C  
ATOM    978  O   GLU    60     -34.281  16.892  -7.585  1.00  0.00           O  
ATOM    979  N   GLU    61     -33.394  15.318  -8.950  1.00  0.00           N  
ATOM    980  H   GLU    61     -33.739  14.460  -9.356  1.00  0.00           H  
ATOM    981  CA  GLU    61     -32.109  15.921  -9.201  1.00  0.00           C  
ATOM    982  HA  GLU    61     -31.798  16.234  -8.205  1.00  0.00           H  
ATOM    983  CB  GLU    61     -31.173  14.948  -9.832  1.00  0.00           C  
ATOM    984  HB2 GLU    61     -31.458  14.764 -10.868  1.00  0.00           H  
ATOM    985  HB3 GLU    61     -30.227  15.486  -9.893  1.00  0.00           H  
ATOM    986  CG  GLU    61     -30.976  13.612  -9.160  1.00  0.00           C  
ATOM    987  HG2 GLU    61     -31.889  13.018  -9.183  1.00  0.00           H  
ATOM    988  HG3 GLU    61     -30.205  13.059  -9.696  1.00  0.00           H  
ATOM    989  CD  GLU    61     -30.613  13.672  -7.685  1.00  0.00           C  
ATOM    990  OE1 GLU    61     -31.145  12.853  -6.914  1.00  0.00           O  
ATOM    991  OE2 GLU    61     -29.801  14.531  -7.247  1.00  0.00           O  
ATOM    992  C   GLU    61     -32.283  17.219  -9.959  1.00  0.00           C  
ATOM    993  O   GLU    61     -31.683  18.208  -9.503  1.00  0.00           O  
ATOM    994  N   ARG    62     -33.156  17.339 -11.052  1.00  0.00           N  
ATOM    995  H   ARG    62     -33.647  16.510 -11.355  1.00  0.00           H  
ATOM    996  CA  ARG    62     -33.457  18.616 -11.793  1.00  0.00           C  
ATOM    997  HA  ARG    62     -32.534  18.990 -12.236  1.00  0.00           H  
ATOM    998  CB  ARG    62     -34.486  18.370 -12.883  1.00  0.00           C  
ATOM    999  HB2 ARG    62     -35.193  17.664 -12.449  1.00  0.00           H  
ATOM   1000  HB3 ARG    62     -34.730  19.410 -13.102  1.00  0.00           H  
ATOM   1001  CG  ARG    62     -33.996  17.880 -14.038  1.00  0.00           C  
ATOM   1002  HG2 ARG    62     -33.138  18.475 -14.351  1.00  0.00           H  
ATOM   1003  HG3 ARG    62     -33.618  16.869 -13.881  1.00  0.00           H  
ATOM   1004  CD  ARG    62     -34.752  17.817 -15.107  1.00  0.00           C  
ATOM   1005  HD2 ARG    62     -35.086  18.803 -15.433  1.00  0.00           H  
ATOM   1006  HD3 ARG    62     -34.029  17.499 -15.858  1.00  0.00           H  
ATOM   1007  NE  ARG    62     -35.860  16.799 -15.087  1.00  0.00           N  
ATOM   1008  HE  ARG    62     -35.559  15.842 -14.965  1.00  0.00           H  
ATOM   1009  CZ  ARG    62     -37.117  16.979 -15.114  1.00  0.00           C  
ATOM   1010  NH1 ARG    62     -37.631  18.156 -15.210  1.00  0.00           N  
ATOM   1011 HH11 ARG    62     -37.098  18.996 -15.037  1.00  0.00           H  
ATOM   1012 HH12 ARG    62     -38.552  18.317 -15.591  1.00  0.00           H  
ATOM   1013  NH2 ARG    62     -37.866  15.948 -15.191  1.00  0.00           N  
ATOM   1014 HH21 ARG    62     -37.448  15.036 -15.310  1.00  0.00           H  
ATOM   1015 HH22 ARG    62     -38.862  16.112 -15.216  1.00  0.00           H  
ATOM   1016  C   ARG    62     -33.833  19.776 -10.875  1.00  0.00           C  
ATOM   1017  O   ARG    62     -33.302  20.898 -10.884  1.00  0.00           O  
ATOM   1018  N   ARG    63     -34.856  19.588  -9.968  1.00  0.00           N  
ATOM   1019  H   ARG    63     -35.218  18.645  -9.971  1.00  0.00           H  
ATOM   1020  CA  ARG    63     -35.306  20.527  -8.886  1.00  0.00           C  
ATOM   1021  HA  ARG    63     -35.499  21.471  -9.396  1.00  0.00           H  
ATOM   1022  CB  ARG    63     -36.599  19.853  -8.233  1.00  0.00           C  
ATOM   1023  HB2 ARG    63     -36.438  18.792  -8.040  1.00  0.00           H  
ATOM   1024  HB3 ARG    63     -36.718  20.373  -7.282  1.00  0.00           H  
ATOM   1025  CG  ARG    63     -37.686  20.096  -9.012  1.00  0.00           C  
ATOM   1026  HG2 ARG    63     -37.666  21.164  -9.228  1.00  0.00           H  
ATOM   1027  HG3 ARG    63     -37.671  19.463  -9.899  1.00  0.00           H  
ATOM   1028  CD  ARG    63     -38.956  19.755  -8.645  1.00  0.00           C  
ATOM   1029  HD2 ARG    63     -38.997  18.689  -8.424  1.00  0.00           H  
ATOM   1030  HD3 ARG    63     -39.281  20.239  -7.724  1.00  0.00           H  
ATOM   1031  NE  ARG    63     -40.064  20.057  -9.623  1.00  0.00           N  
ATOM   1032  HE  ARG    63     -39.960  20.893 -10.180  1.00  0.00           H  
ATOM   1033  CZ  ARG    63     -41.226  19.428  -9.750  1.00  0.00           C  
ATOM   1034  NH1 ARG    63     -42.138  19.760 -10.670  1.00  0.00           N  
ATOM   1035 HH11 ARG    63     -42.074  20.635 -11.169  1.00  0.00           H  
ATOM   1036 HH12 ARG    63     -42.992  19.225 -10.739  1.00  0.00           H  
ATOM   1037  NH2 ARG    63     -41.529  18.389  -9.002  1.00  0.00           N  
ATOM   1038 HH21 ARG    63     -40.838  18.031  -8.358  1.00  0.00           H  
ATOM   1039 HH22 ARG    63     -42.394  17.894  -9.164  1.00  0.00           H  
ATOM   1040  C   ARG    63     -34.211  20.871  -7.850  1.00  0.00           C  
ATOM   1041  O   ARG    63     -34.146  22.017  -7.376  1.00  0.00           O  
ATOM   1042  N   ALA    64     -33.233  19.971  -7.585  1.00  0.00           N  
ATOM   1043  H   ALA    64     -33.268  19.052  -8.004  1.00  0.00           H  
ATOM   1044  CA  ALA    64     -32.119  20.319  -6.750  1.00  0.00           C  
ATOM   1045  HA  ALA    64     -32.501  20.939  -5.939  1.00  0.00           H  
ATOM   1046  CB  ALA    64     -31.641  19.002  -6.145  1.00  0.00           C  
ATOM   1047  HB1 ALA    64     -30.825  19.221  -5.457  1.00  0.00           H  
ATOM   1048  HB2 ALA    64     -32.399  18.492  -5.550  1.00  0.00           H  
ATOM   1049  HB3 ALA    64     -31.173  18.288  -6.823  1.00  0.00           H  
ATOM   1050  C   ALA    64     -30.969  21.153  -7.429  1.00  0.00           C  
ATOM   1051  O   ALA    64     -30.219  21.933  -6.779  1.00  0.00           O  
ATOM   1052  N   MET    65     -30.855  21.017  -8.744  1.00  0.00           N  
ATOM   1053  H   MET    65     -31.579  20.406  -9.092  1.00  0.00           H  
ATOM   1054  CA  MET    65     -30.031  21.855  -9.624  1.00  0.00           C  
ATOM   1055  HA  MET    65     -29.115  21.982  -9.047  1.00  0.00           H  
ATOM   1056  CB  MET    65     -29.871  21.022 -10.848  1.00  0.00           C  
ATOM   1057  HB2 MET    65     -29.463  20.035 -10.630  1.00  0.00           H  
ATOM   1058  HB3 MET    65     -30.874  20.832 -11.230  1.00  0.00           H  
ATOM   1059  CG  MET    65     -29.097  21.643 -11.931  1.00  0.00           C  
ATOM   1060  HG2 MET    65     -28.982  20.890 -12.710  1.00  0.00           H  
ATOM   1061  HG3 MET    65     -29.645  22.512 -12.296  1.00  0.00           H  
ATOM   1062  SD  MET    65     -27.356  22.095 -11.518  1.00  0.00           S  
ATOM   1063  CE  MET    65     -26.746  22.060 -13.305  1.00  0.00           C  
ATOM   1064  HE1 MET    65     -27.651  22.090 -13.912  1.00  0.00           H  
ATOM   1065  HE2 MET    65     -25.972  22.791 -13.540  1.00  0.00           H  
ATOM   1066  HE3 MET    65     -26.269  21.091 -13.451  1.00  0.00           H  
ATOM   1067  C   MET    65     -30.700  23.227  -9.923  1.00  0.00           C  
ATOM   1068  O   MET    65     -30.029  24.265  -9.790  1.00  0.00           O  
ATOM   1069  N   HIE    66     -32.057  23.243 -10.103  1.00  0.00           N  
ATOM   1070  H   HIE    66     -32.486  22.342 -10.261  1.00  0.00           H  
ATOM   1071  CA  HIE    66     -32.876  24.504 -10.022  1.00  0.00           C  
ATOM   1072  HA  HIE    66     -32.539  25.104 -10.866  1.00  0.00           H  
ATOM   1073  CB  HIE    66     -34.288  24.125 -10.255  1.00  0.00           C  
ATOM   1074  HB2 HIE    66     -34.392  23.475 -11.123  1.00  0.00           H  
ATOM   1075  HB3 HIE    66     -34.416  23.569  -9.326  1.00  0.00           H  
ATOM   1076  CG  HIE    66     -35.375  25.148 -10.321  1.00  0.00           C  
ATOM   1077  ND1 HIE    66     -36.675  24.794 -10.671  1.00  0.00           N  
ATOM   1078  CE1 HIE    66     -37.398  25.907 -10.517  1.00  0.00           C  
ATOM   1079  HE1 HIE    66     -38.452  26.009 -10.731  1.00  0.00           H  
ATOM   1080  NE2 HIE    66     -36.623  26.915 -10.092  1.00  0.00           N  
ATOM   1081  HE2 HIE    66     -36.862  27.866  -9.851  1.00  0.00           H  
ATOM   1082  CD2 HIE    66     -35.309  26.472  -9.901  1.00  0.00           C  
ATOM   1083  HD2 HIE    66     -34.439  26.996  -9.532  1.00  0.00           H  
ATOM   1084  C   HIE    66     -32.694  25.261  -8.708  1.00  0.00           C  
ATOM   1085  O   HIE    66     -32.307  26.413  -8.740  1.00  0.00           O  
ATOM   1086  N   ASP    67     -32.867  24.667  -7.535  1.00  0.00           N  
ATOM   1087  H   ASP    67     -33.023  23.674  -7.435  1.00  0.00           H  
ATOM   1088  CA  ASP    67     -32.657  25.332  -6.173  1.00  0.00           C  
ATOM   1089  HA  ASP    67     -33.567  25.799  -5.796  1.00  0.00           H  
ATOM   1090  CB  ASP    67     -32.354  24.160  -5.224  1.00  0.00           C  
ATOM   1091  HB2 ASP    67     -33.132  23.410  -5.361  1.00  0.00           H  
ATOM   1092  HB3 ASP    67     -31.349  23.899  -5.555  1.00  0.00           H  
ATOM   1093  CG  ASP    67     -32.540  24.513  -3.803  1.00  0.00           C  
ATOM   1094  OD1 ASP    67     -31.659  24.426  -2.963  1.00  0.00           O  
ATOM   1095  OD2 ASP    67     -33.597  25.063  -3.435  1.00  0.00           O  
ATOM   1096  C   ASP    67     -31.539  26.347  -5.993  1.00  0.00           C  
ATOM   1097  O   ASP    67     -31.653  27.314  -5.247  1.00  0.00           O  
ATOM   1098  N   ILE    68     -30.396  26.171  -6.704  1.00  0.00           N  
ATOM   1099  H   ILE    68     -30.351  25.384  -7.335  1.00  0.00           H  
ATOM   1100  CA  ILE    68     -29.177  26.895  -6.472  1.00  0.00           C  
ATOM   1101  HA  ILE    68     -29.151  27.184  -5.422  1.00  0.00           H  
ATOM   1102  CB  ILE    68     -27.968  25.983  -6.797  1.00  0.00           C  
ATOM   1103  HB  ILE    68     -28.173  25.635  -7.810  1.00  0.00           H  
ATOM   1104  CG2 ILE    68     -26.686  26.797  -6.766  1.00  0.00           C  
ATOM   1105 HG21 ILE    68     -26.735  27.843  -7.067  1.00  0.00           H  
ATOM   1106 HG22 ILE    68     -26.198  26.876  -5.794  1.00  0.00           H  
ATOM   1107 HG23 ILE    68     -26.092  26.216  -7.470  1.00  0.00           H  
ATOM   1108  CG1 ILE    68     -27.909  24.764  -5.898  1.00  0.00           C  
ATOM   1109 HG12 ILE    68     -27.569  25.006  -4.892  1.00  0.00           H  
ATOM   1110 HG13 ILE    68     -28.901  24.364  -5.685  1.00  0.00           H  
ATOM   1111  CD1 ILE    68     -26.997  23.690  -6.536  1.00  0.00           C  
ATOM   1112 HD11 ILE    68     -25.934  23.913  -6.442  1.00  0.00           H  
ATOM   1113 HD12 ILE    68     -27.227  22.673  -6.218  1.00  0.00           H  
ATOM   1114 HD13 ILE    68     -27.179  23.608  -7.607  1.00  0.00           H  
ATOM   1115  C   ILE    68     -29.320  28.160  -7.310  1.00  0.00           C  
ATOM   1116  O   ILE    68     -28.765  29.122  -6.847  1.00  0.00           O  
ATOM   1117  N   ILE    69     -30.058  28.130  -8.408  1.00  0.00           N  
ATOM   1118  H   ILE    69     -30.509  27.277  -8.706  1.00  0.00           H  
ATOM   1119  CA  ILE    69     -30.370  29.283  -9.259  1.00  0.00           C  
ATOM   1120  HA  ILE    69     -29.525  29.972  -9.257  1.00  0.00           H  
ATOM   1121  CB  ILE    69     -30.854  28.898 -10.712  1.00  0.00           C  
ATOM   1122  HB  ILE    69     -31.597  28.105 -10.629  1.00  0.00           H  
ATOM   1123  CG2 ILE    69     -31.638  29.958 -11.445  1.00  0.00           C  
ATOM   1124 HG21 ILE    69     -31.034  30.864 -11.396  1.00  0.00           H  
ATOM   1125 HG22 ILE    69     -31.890  29.629 -12.453  1.00  0.00           H  
ATOM   1126 HG23 ILE    69     -32.575  30.220 -10.955  1.00  0.00           H  
ATOM   1127  CG1 ILE    69     -29.684  28.346 -11.620  1.00  0.00           C  
ATOM   1128 HG12 ILE    69     -29.835  28.478 -12.691  1.00  0.00           H  
ATOM   1129 HG13 ILE    69     -28.742  28.885 -11.526  1.00  0.00           H  
ATOM   1130  CD1 ILE    69     -29.578  26.818 -11.468  1.00  0.00           C  
ATOM   1131 HD11 ILE    69     -28.882  26.563 -12.267  1.00  0.00           H  
ATOM   1132 HD12 ILE    69     -29.296  26.491 -10.467  1.00  0.00           H  
ATOM   1133 HD13 ILE    69     -30.566  26.361 -11.525  1.00  0.00           H  
ATOM   1134  C   ILE    69     -31.343  30.217  -8.553  1.00  0.00           C  
ATOM   1135  O   ILE    69     -31.211  31.417  -8.619  1.00  0.00           O  
ATOM   1136  N   ALA    70     -32.222  29.580  -7.761  1.00  0.00           N  
ATOM   1137  H   ALA    70     -32.229  28.583  -7.922  1.00  0.00           H  
ATOM   1138  CA  ALA    70     -33.134  30.206  -6.888  1.00  0.00           C  
ATOM   1139  HA  ALA    70     -33.566  31.115  -7.307  1.00  0.00           H  
ATOM   1140  CB  ALA    70     -34.349  29.291  -6.705  1.00  0.00           C  
ATOM   1141  HB1 ALA    70     -34.055  28.430  -6.104  1.00  0.00           H  
ATOM   1142  HB2 ALA    70     -35.148  29.822  -6.187  1.00  0.00           H  
ATOM   1143  HB3 ALA    70     -34.804  28.904  -7.617  1.00  0.00           H  
ATOM   1144  C   ALA    70     -32.622  30.637  -5.505  1.00  0.00           C  
ATOM   1145  O   ALA    70     -33.164  31.501  -4.888  1.00  0.00           O  
ATOM   1146  N   SER    71     -31.489  30.120  -5.034  1.00  0.00           N  
ATOM   1147  H   SER    71     -30.991  29.416  -5.560  1.00  0.00           H  
ATOM   1148  CA  SER    71     -31.057  30.474  -3.643  1.00  0.00           C  
ATOM   1149  HA  SER    71     -31.923  30.297  -3.006  1.00  0.00           H  
ATOM   1150  CB  SER    71     -30.043  29.346  -3.168  1.00  0.00           C  
ATOM   1151  HB2 SER    71     -29.203  29.455  -3.855  1.00  0.00           H  
ATOM   1152  HB3 SER    71     -29.777  29.540  -2.129  1.00  0.00           H  
ATOM   1153  OG  SER    71     -30.489  28.022  -3.116  1.00  0.00           O  
ATOM   1154  HG  SER    71     -30.686  27.691  -3.995  1.00  0.00           H  
ATOM   1155  C   SER    71     -30.457  31.873  -3.404  1.00  0.00           C  
ATOM   1156  O   SER    71     -29.930  32.445  -4.300  1.00  0.00           O  
ATOM   1157  N   ASP    72     -30.738  32.365  -2.228  1.00  0.00           N  
ATOM   1158  H   ASP    72     -31.245  31.790  -1.569  1.00  0.00           H  
ATOM   1159  CA  ASP    72     -30.337  33.662  -1.716  1.00  0.00           C  
ATOM   1160  HA  ASP    72     -30.961  34.363  -2.270  1.00  0.00           H  
ATOM   1161  CB  ASP    72     -30.709  33.914  -0.242  1.00  0.00           C  
ATOM   1162  HB2 ASP    72     -30.458  34.942   0.021  1.00  0.00           H  
ATOM   1163  HB3 ASP    72     -31.790  33.893  -0.103  1.00  0.00           H  
ATOM   1164  CG  ASP    72     -30.318  32.854   0.795  1.00  0.00           C  
ATOM   1165  OD1 ASP    72     -30.659  31.658   0.605  1.00  0.00           O  
ATOM   1166  OD2 ASP    72     -29.567  33.122   1.777  1.00  0.00           O  
ATOM   1167  C   ASP    72     -28.897  34.086  -1.878  1.00  0.00           C  
ATOM   1168  O   ASP    72     -28.637  35.293  -1.818  1.00  0.00           O  
ATOM   1169  N   THR    73     -27.944  33.143  -1.979  1.00  0.00           N  
ATOM   1170  H   THR    73     -28.370  32.230  -2.051  1.00  0.00           H  
ATOM   1171  CA  THR    73     -26.566  33.293  -2.515  1.00  0.00           C  
ATOM   1172  HA  THR    73     -26.500  34.219  -3.085  1.00  0.00           H  
ATOM   1173  CB  THR    73     -25.573  33.476  -1.381  1.00  0.00           C  
ATOM   1174  HB  THR    73     -25.944  34.352  -0.849  1.00  0.00           H  
ATOM   1175  CG2 THR    73     -25.425  32.267  -0.401  1.00  0.00           C  
ATOM   1176 HG21 THR    73     -26.385  32.198   0.110  1.00  0.00           H  
ATOM   1177 HG22 THR    73     -25.165  31.375  -0.971  1.00  0.00           H  
ATOM   1178 HG23 THR    73     -24.567  32.427   0.251  1.00  0.00           H  
ATOM   1179  OG1 THR    73     -24.340  33.760  -1.758  1.00  0.00           O  
ATOM   1180  HG1 THR    73     -24.448  34.623  -2.166  1.00  0.00           H  
ATOM   1181  C   THR    73     -26.339  32.135  -3.449  1.00  0.00           C  
ATOM   1182  O   THR    73     -26.820  31.021  -3.203  1.00  0.00           O  
ATOM   1183  N   PHE    74     -25.527  32.367  -4.531  1.00  0.00           N  
ATOM   1184  H   PHE    74     -25.109  33.280  -4.643  1.00  0.00           H  
ATOM   1185  CA  PHE    74     -24.920  31.325  -5.283  1.00  0.00           C  
ATOM   1186  HA  PHE    74     -25.698  30.599  -5.517  1.00  0.00           H  
ATOM   1187  CB  PHE    74     -24.324  31.877  -6.574  1.00  0.00           C  
ATOM   1188  HB2 PHE    74     -25.030  32.389  -7.228  1.00  0.00           H  
ATOM   1189  HB3 PHE    74     -23.592  32.652  -6.348  1.00  0.00           H  
ATOM   1190  CG  PHE    74     -23.626  30.811  -7.398  1.00  0.00           C  
ATOM   1191  CD1 PHE    74     -24.394  29.812  -8.034  1.00  0.00           C  
ATOM   1192  HD1 PHE    74     -25.474  29.783  -8.008  1.00  0.00           H  
ATOM   1193  CE1 PHE    74     -23.795  28.760  -8.746  1.00  0.00           C  
ATOM   1194  HE1 PHE    74     -24.380  28.020  -9.274  1.00  0.00           H  
ATOM   1195  CZ  PHE    74     -22.396  28.761  -8.838  1.00  0.00           C  
ATOM   1196  HZ  PHE    74     -21.919  28.089  -9.536  1.00  0.00           H  
ATOM   1197  CE2 PHE    74     -21.624  29.787  -8.309  1.00  0.00           C  
ATOM   1198  HE2 PHE    74     -20.556  29.762  -8.472  1.00  0.00           H  
ATOM   1199  CD2 PHE    74     -22.243  30.774  -7.553  1.00  0.00           C  
ATOM   1200  HD2 PHE    74     -21.681  31.544  -7.046  1.00  0.00           H  
ATOM   1201  C   PHE    74     -23.820  30.593  -4.403  1.00  0.00           C  
ATOM   1202  O   PHE    74     -23.095  31.246  -3.600  1.00  0.00           O  
ATOM   1203  N   ASP    75     -23.634  29.250  -4.558  1.00  0.00           N  
ATOM   1204  H   ASP    75     -24.134  28.821  -5.324  1.00  0.00           H  
ATOM   1205  CA  ASP    75     -22.562  28.461  -3.903  1.00  0.00           C  
ATOM   1206  HA  ASP    75     -21.786  29.107  -3.495  1.00  0.00           H  
ATOM   1207  CB  ASP    75     -23.340  27.646  -2.841  1.00  0.00           C  
ATOM   1208  HB2 ASP    75     -23.938  28.255  -2.163  1.00  0.00           H  
ATOM   1209  HB3 ASP    75     -24.176  27.111  -3.292  1.00  0.00           H  
ATOM   1210  CG  ASP    75     -22.339  26.750  -1.932  1.00  0.00           C  
ATOM   1211  OD1 ASP    75     -22.749  26.308  -0.842  1.00  0.00           O  
ATOM   1212  OD2 ASP    75     -21.192  26.459  -2.385  1.00  0.00           O  
ATOM   1213  C   ASP    75     -21.869  27.564  -4.989  1.00  0.00           C  
ATOM   1214  O   ASP    75     -22.357  26.499  -5.426  1.00  0.00           O  
ATOM   1215  N   LYS    76     -20.685  28.025  -5.512  1.00  0.00           N  
ATOM   1216  H   LYS    76     -20.282  28.873  -5.138  1.00  0.00           H  
ATOM   1217  CA  LYS    76     -19.924  27.305  -6.620  1.00  0.00           C  
ATOM   1218  HA  LYS    76     -20.586  27.047  -7.447  1.00  0.00           H  
ATOM   1219  CB  LYS    76     -18.621  28.102  -6.994  1.00  0.00           C  
ATOM   1220  HB2 LYS    76     -18.885  29.150  -6.852  1.00  0.00           H  
ATOM   1221  HB3 LYS    76     -17.854  27.957  -6.233  1.00  0.00           H  
ATOM   1222  CG  LYS    76     -18.100  27.954  -8.192  1.00  0.00           C  
ATOM   1223  HG2 LYS    76     -17.853  26.911  -8.395  1.00  0.00           H  
ATOM   1224  HG3 LYS    76     -18.859  28.129  -8.954  1.00  0.00           H  
ATOM   1225  CD  LYS    76     -17.095  28.777  -8.468  1.00  0.00           C  
ATOM   1226  HD2 LYS    76     -17.389  29.804  -8.252  1.00  0.00           H  
ATOM   1227  HD3 LYS    76     -16.256  28.621  -7.791  1.00  0.00           H  
ATOM   1228  CE  LYS    76     -16.575  28.752  -9.771  1.00  0.00           C  
ATOM   1229  HE2 LYS    76     -16.401  27.703 -10.011  1.00  0.00           H  
ATOM   1230  HE3 LYS    76     -17.337  29.372 -10.244  1.00  0.00           H  
ATOM   1231  NZ  LYS    76     -15.346  29.585  -9.916  1.00  0.00           N  
ATOM   1232  HZ1 LYS    76     -15.205  29.932 -10.854  1.00  0.00           H  
ATOM   1233  HZ2 LYS    76     -15.411  30.442  -9.384  1.00  0.00           H  
ATOM   1234  HZ3 LYS    76     -14.533  29.107  -9.555  1.00  0.00           H  
ATOM   1235  C   LYS    76     -19.383  25.957  -6.093  1.00  0.00           C  
ATOM   1236  O   LYS    76     -19.151  25.134  -6.958  1.00  0.00           O  
ATOM   1237  N   ALA    77     -19.315  25.702  -4.781  1.00  0.00           N  
ATOM   1238  H   ALA    77     -19.742  26.349  -4.133  1.00  0.00           H  
ATOM   1239  CA  ALA    77     -19.105  24.402  -4.165  1.00  0.00           C  
ATOM   1240  HA  ALA    77     -18.210  23.937  -4.579  1.00  0.00           H  
ATOM   1241  CB  ALA    77     -18.589  24.455  -2.662  1.00  0.00           C  
ATOM   1242  HB1 ALA    77     -19.429  24.847  -2.088  1.00  0.00           H  
ATOM   1243  HB2 ALA    77     -18.233  23.461  -2.392  1.00  0.00           H  
ATOM   1244  HB3 ALA    77     -17.706  25.087  -2.567  1.00  0.00           H  
ATOM   1245  C   ALA    77     -20.301  23.524  -4.464  1.00  0.00           C  
ATOM   1246  O   ALA    77     -20.251  22.661  -5.363  1.00  0.00           O  
ATOM   1247  N   LYS    78     -21.403  23.750  -3.745  1.00  0.00           N  
ATOM   1248  H   LYS    78     -21.461  24.632  -3.256  1.00  0.00           H  
ATOM   1249  CA  LYS    78     -22.581  22.946  -3.813  1.00  0.00           C  
ATOM   1250  HA  LYS    78     -22.441  21.961  -3.369  1.00  0.00           H  
ATOM   1251  CB  LYS    78     -23.666  23.611  -2.934  1.00  0.00           C  
ATOM   1252  HB2 LYS    78     -23.311  23.810  -1.923  1.00  0.00           H  
ATOM   1253  HB3 LYS    78     -23.787  24.548  -3.478  1.00  0.00           H  
ATOM   1254  CG  LYS    78     -24.870  22.922  -2.802  1.00  0.00           C  
ATOM   1255  HG2 LYS    78     -25.406  22.783  -3.741  1.00  0.00           H  
ATOM   1256  HG3 LYS    78     -24.615  21.907  -2.498  1.00  0.00           H  
ATOM   1257  CD  LYS    78     -25.728  23.566  -1.902  1.00  0.00           C  
ATOM   1258  HD2 LYS    78     -25.221  23.708  -0.947  1.00  0.00           H  
ATOM   1259  HD3 LYS    78     -26.059  24.522  -2.308  1.00  0.00           H  
ATOM   1260  CE  LYS    78     -26.835  22.781  -1.646  1.00  0.00           C  
ATOM   1261  HE2 LYS    78     -27.351  22.474  -2.556  1.00  0.00           H  
ATOM   1262  HE3 LYS    78     -26.490  21.900  -1.104  1.00  0.00           H  
ATOM   1263  NZ  LYS    78     -27.916  23.454  -0.884  1.00  0.00           N  
ATOM   1264  HZ1 LYS    78     -27.752  23.695   0.083  1.00  0.00           H  
ATOM   1265  HZ2 LYS    78     -28.123  24.295  -1.403  1.00  0.00           H  
ATOM   1266  HZ3 LYS    78     -28.760  22.900  -0.896  1.00  0.00           H  
ATOM   1267  C   LYS    78     -23.114  22.814  -5.270  1.00  0.00           C  
ATOM   1268  O   LYS    78     -23.590  21.753  -5.611  1.00  0.00           O  
ATOM   1269  N   ALA    79     -22.963  23.862  -6.096  1.00  0.00           N  
ATOM   1270  H   ALA    79     -22.469  24.690  -5.793  1.00  0.00           H  
ATOM   1271  CA  ALA    79     -23.237  23.694  -7.616  1.00  0.00           C  
ATOM   1272  HA  ALA    79     -24.257  23.322  -7.703  1.00  0.00           H  
ATOM   1273  CB  ALA    79     -23.113  25.151  -8.148  1.00  0.00           C  
ATOM   1274  HB1 ALA    79     -23.459  24.974  -9.167  1.00  0.00           H  
ATOM   1275  HB2 ALA    79     -23.592  25.925  -7.549  1.00  0.00           H  
ATOM   1276  HB3 ALA    79     -22.080  25.473  -8.282  1.00  0.00           H  
ATOM   1277  C   ALA    79     -22.368  22.699  -8.478  1.00  0.00           C  
ATOM   1278  O   ALA    79     -22.882  22.087  -9.358  1.00  0.00           O  
ATOM   1279  N   GLU    80     -21.054  22.697  -8.241  1.00  0.00           N  
ATOM   1280  H   GLU    80     -20.546  23.277  -7.588  1.00  0.00           H  
ATOM   1281  CA  GLU    80     -20.179  21.901  -8.979  1.00  0.00           C  
ATOM   1282  HA  GLU    80     -20.383  21.998 -10.045  1.00  0.00           H  
ATOM   1283  CB  GLU    80     -18.693  22.201  -8.669  1.00  0.00           C  
ATOM   1284  HB2 GLU    80     -18.415  23.162  -9.103  1.00  0.00           H  
ATOM   1285  HB3 GLU    80     -18.517  22.259  -7.595  1.00  0.00           H  
ATOM   1286  CG  GLU    80     -17.723  21.367  -9.438  1.00  0.00           C  
ATOM   1287  HG2 GLU    80     -18.056  21.050 -10.426  1.00  0.00           H  
ATOM   1288  HG3 GLU    80     -16.781  21.893  -9.590  1.00  0.00           H  
ATOM   1289  CD  GLU    80     -17.275  20.056  -8.703  1.00  0.00           C  
ATOM   1290  OE1 GLU    80     -16.278  19.486  -9.266  1.00  0.00           O  
ATOM   1291  OE2 GLU    80     -17.729  19.768  -7.574  1.00  0.00           O  
ATOM   1292  C   GLU    80     -20.445  20.427  -8.736  1.00  0.00           C  
ATOM   1293  O   GLU    80     -20.279  19.608  -9.642  1.00  0.00           O  
ATOM   1294  N   ALA    81     -20.921  20.153  -7.535  1.00  0.00           N  
ATOM   1295  H   ALA    81     -20.944  20.907  -6.863  1.00  0.00           H  
ATOM   1296  CA  ALA    81     -21.281  18.770  -7.173  1.00  0.00           C  
ATOM   1297  HA  ALA    81     -20.576  18.025  -7.543  1.00  0.00           H  
ATOM   1298  CB  ALA    81     -21.306  18.535  -5.657  1.00  0.00           C  
ATOM   1299  HB1 ALA    81     -21.285  17.448  -5.572  1.00  0.00           H  
ATOM   1300  HB2 ALA    81     -20.493  18.936  -5.053  1.00  0.00           H  
ATOM   1301  HB3 ALA    81     -22.268  18.810  -5.224  1.00  0.00           H  
ATOM   1302  C   ALA    81     -22.607  18.350  -7.793  1.00  0.00           C  
ATOM   1303  O   ALA    81     -22.785  17.210  -8.249  1.00  0.00           O  
ATOM   1304  N   GLN    82     -23.644  19.151  -7.678  1.00  0.00           N  
ATOM   1305  H   GLN    82     -23.607  20.022  -7.169  1.00  0.00           H  
ATOM   1306  CA  GLN    82     -24.889  18.759  -8.383  1.00  0.00           C  
ATOM   1307  HA  GLN    82     -25.197  17.772  -8.037  1.00  0.00           H  
ATOM   1308  CB  GLN    82     -26.030  19.685  -7.982  1.00  0.00           C  
ATOM   1309  HB2 GLN    82     -26.016  19.769  -6.896  1.00  0.00           H  
ATOM   1310  HB3 GLN    82     -25.987  20.655  -8.479  1.00  0.00           H  
ATOM   1311  CG  GLN    82     -27.392  19.162  -8.442  1.00  0.00           C  
ATOM   1312  HG2 GLN    82     -28.129  19.965  -8.439  1.00  0.00           H  
ATOM   1313  HG3 GLN    82     -27.457  18.994  -9.517  1.00  0.00           H  
ATOM   1314  CD  GLN    82     -27.869  17.889  -7.770  1.00  0.00           C  
ATOM   1315  OE1 GLN    82     -27.249  17.294  -6.941  1.00  0.00           O  
ATOM   1316  NE2 GLN    82     -29.062  17.443  -8.107  1.00  0.00           N  
ATOM   1317 HE21 GLN    82     -29.344  16.551  -7.725  1.00  0.00           H  
ATOM   1318 HE22 GLN    82     -29.680  18.057  -8.618  1.00  0.00           H  
ATOM   1319  C   GLN    82     -24.685  18.642  -9.902  1.00  0.00           C  
ATOM   1320  O   GLN    82     -25.309  17.779 -10.504  1.00  0.00           O  
ATOM   1321  N   ILE    83     -23.869  19.440 -10.619  1.00  0.00           N  
ATOM   1322  H   ILE    83     -23.617  20.290 -10.134  1.00  0.00           H  
ATOM   1323  CA  ILE    83     -23.409  19.194 -12.003  1.00  0.00           C  
ATOM   1324  HA  ILE    83     -24.277  19.265 -12.659  1.00  0.00           H  
ATOM   1325  CB  ILE    83     -22.390  20.301 -12.455  1.00  0.00           C  
ATOM   1326  HB  ILE    83     -21.586  20.387 -11.723  1.00  0.00           H  
ATOM   1327  CG2 ILE    83     -21.764  19.944 -13.854  1.00  0.00           C  
ATOM   1328 HG21 ILE    83     -21.189  20.787 -14.239  1.00  0.00           H  
ATOM   1329 HG22 ILE    83     -21.067  19.119 -13.707  1.00  0.00           H  
ATOM   1330 HG23 ILE    83     -22.551  19.744 -14.581  1.00  0.00           H  
ATOM   1331  CG1 ILE    83     -23.106  21.703 -12.632  1.00  0.00           C  
ATOM   1332 HG12 ILE    83     -23.563  21.661 -13.620  1.00  0.00           H  
ATOM   1333 HG13 ILE    83     -23.802  21.877 -11.811  1.00  0.00           H  
ATOM   1334  CD1 ILE    83     -22.065  22.864 -12.613  1.00  0.00           C  
ATOM   1335 HD11 ILE    83     -21.685  22.882 -11.591  1.00  0.00           H  
ATOM   1336 HD12 ILE    83     -21.246  22.775 -13.325  1.00  0.00           H  
ATOM   1337 HD13 ILE    83     -22.680  23.741 -12.816  1.00  0.00           H  
ATOM   1338  C   ILE    83     -22.903  17.820 -12.232  1.00  0.00           C  
ATOM   1339  O   ILE    83     -23.267  17.257 -13.272  1.00  0.00           O  
ATOM   1340  N   ALA    84     -22.164  17.258 -11.256  1.00  0.00           N  
ATOM   1341  H   ALA    84     -21.869  17.807 -10.461  1.00  0.00           H  
ATOM   1342  CA  ALA    84     -21.600  15.927 -11.476  1.00  0.00           C  
ATOM   1343  HA  ALA    84     -21.261  15.751 -12.497  1.00  0.00           H  
ATOM   1344  CB  ALA    84     -20.524  15.673 -10.433  1.00  0.00           C  
ATOM   1345  HB1 ALA    84     -20.818  15.973  -9.427  1.00  0.00           H  
ATOM   1346  HB2 ALA    84     -20.228  14.624 -10.421  1.00  0.00           H  
ATOM   1347  HB3 ALA    84     -19.653  16.268 -10.706  1.00  0.00           H  
ATOM   1348  C   ALA    84     -22.646  14.773 -11.451  1.00  0.00           C  
ATOM   1349  O   ALA    84     -22.483  13.910 -12.254  1.00  0.00           O  
ATOM   1350  N   LYS    85     -23.732  14.903 -10.738  1.00  0.00           N  
ATOM   1351  H   LYS    85     -23.775  15.658 -10.068  1.00  0.00           H  
ATOM   1352  CA  LYS    85     -25.017  14.148 -10.978  1.00  0.00           C  
ATOM   1353  HA  LYS    85     -24.777  13.085 -10.998  1.00  0.00           H  
ATOM   1354  CB  LYS    85     -26.057  14.499  -9.932  1.00  0.00           C  
ATOM   1355  HB2 LYS    85     -26.484  15.500  -9.996  1.00  0.00           H  
ATOM   1356  HB3 LYS    85     -26.921  13.857 -10.101  1.00  0.00           H  
ATOM   1357  CG  LYS    85     -25.747  14.481  -8.612  1.00  0.00           C  
ATOM   1358  HG2 LYS    85     -25.001  13.689  -8.545  1.00  0.00           H  
ATOM   1359  HG3 LYS    85     -25.197  15.410  -8.460  1.00  0.00           H  
ATOM   1360  CD  LYS    85     -26.815  14.201  -7.796  1.00  0.00           C  
ATOM   1361  HD2 LYS    85     -27.611  14.940  -7.889  1.00  0.00           H  
ATOM   1362  HD3 LYS    85     -27.291  13.259  -8.068  1.00  0.00           H  
ATOM   1363  CE  LYS    85     -26.445  14.147  -6.524  1.00  0.00           C  
ATOM   1364  HE2 LYS    85     -25.716  13.349  -6.385  1.00  0.00           H  
ATOM   1365  HE3 LYS    85     -25.989  15.097  -6.247  1.00  0.00           H  
ATOM   1366  NZ  LYS    85     -27.574  13.871  -5.597  1.00  0.00           N  
ATOM   1367  HZ1 LYS    85     -27.663  12.875  -5.455  1.00  0.00           H  
ATOM   1368  HZ2 LYS    85     -27.370  14.305  -4.708  1.00  0.00           H  
ATOM   1369  HZ3 LYS    85     -28.437  14.261  -5.949  1.00  0.00           H  
ATOM   1370  C   LYS    85     -25.630  14.318 -12.340  1.00  0.00           C  
ATOM   1371  O   LYS    85     -26.118  13.378 -12.961  1.00  0.00           O  
ATOM   1372  N   MET    86     -25.738  15.548 -12.863  1.00  0.00           N  
ATOM   1373  H   MET    86     -25.306  16.252 -12.282  1.00  0.00           H  
ATOM   1374  CA  MET    86     -26.448  15.895 -14.058  1.00  0.00           C  
ATOM   1375  HA  MET    86     -27.366  15.316 -13.963  1.00  0.00           H  
ATOM   1376  CB  MET    86     -26.657  17.354 -14.117  1.00  0.00           C  
ATOM   1377  HB2 MET    86     -25.679  17.831 -14.180  1.00  0.00           H  
ATOM   1378  HB3 MET    86     -27.252  17.477 -15.021  1.00  0.00           H  
ATOM   1379  CG  MET    86     -27.493  17.884 -12.943  1.00  0.00           C  
ATOM   1380  HG2 MET    86     -27.037  17.605 -11.993  1.00  0.00           H  
ATOM   1381  HG3 MET    86     -27.356  18.966 -12.961  1.00  0.00           H  
ATOM   1382  SD  MET    86     -29.273  17.522 -12.956  1.00  0.00           S  
ATOM   1383  CE  MET    86     -29.761  18.400 -14.557  1.00  0.00           C  
ATOM   1384  HE1 MET    86     -29.295  18.029 -15.469  1.00  0.00           H  
ATOM   1385  HE2 MET    86     -30.835  18.335 -14.732  1.00  0.00           H  
ATOM   1386  HE3 MET    86     -29.530  19.450 -14.373  1.00  0.00           H  
ATOM   1387  C   MET    86     -25.772  15.412 -15.289  1.00  0.00           C  
ATOM   1388  O   MET    86     -26.371  14.685 -16.088  1.00  0.00           O  
ATOM   1389  N   GLU    87     -24.481  15.788 -15.392  1.00  0.00           N  
ATOM   1390  H   GLU    87     -24.028  16.264 -14.625  1.00  0.00           H  
ATOM   1391  CA  GLU    87     -23.536  15.317 -16.360  1.00  0.00           C  
ATOM   1392  HA  GLU    87     -24.002  15.518 -17.324  1.00  0.00           H  
ATOM   1393  CB  GLU    87     -22.244  16.090 -16.276  1.00  0.00           C  
ATOM   1394  HB2 GLU    87     -21.788  15.993 -15.291  1.00  0.00           H  
ATOM   1395  HB3 GLU    87     -21.494  15.574 -16.874  1.00  0.00           H  
ATOM   1396  CG  GLU    87     -22.456  17.598 -16.627  1.00  0.00           C  
ATOM   1397  HG2 GLU    87     -23.216  17.939 -15.924  1.00  0.00           H  
ATOM   1398  HG3 GLU    87     -21.583  18.209 -16.399  1.00  0.00           H  
ATOM   1399  CD  GLU    87     -22.914  17.802 -18.047  1.00  0.00           C  
ATOM   1400  OE1 GLU    87     -24.044  18.320 -18.350  1.00  0.00           O  
ATOM   1401  OE2 GLU    87     -22.124  17.457 -18.934  1.00  0.00           O  
ATOM   1402  C   GLU    87     -23.310  13.782 -16.401  1.00  0.00           C  
ATOM   1403  O   GLU    87     -23.073  13.198 -17.464  1.00  0.00           O  
ATOM   1404  N   GLU    88     -23.431  13.104 -15.221  1.00  0.00           N  
ATOM   1405  H   GLU    88     -23.733  13.573 -14.380  1.00  0.00           H  
ATOM   1406  CA  GLU    88     -23.207  11.699 -15.216  1.00  0.00           C  
ATOM   1407  HA  GLU    88     -22.358  11.606 -15.893  1.00  0.00           H  
ATOM   1408  CB  GLU    88     -22.685  11.112 -13.816  1.00  0.00           C  
ATOM   1409  HB2 GLU    88     -21.919  11.803 -13.464  1.00  0.00           H  
ATOM   1410  HB3 GLU    88     -23.479  11.086 -13.070  1.00  0.00           H  
ATOM   1411  CG  GLU    88     -22.090   9.649 -14.013  1.00  0.00           C  
ATOM   1412  HG2 GLU    88     -22.950   9.105 -14.404  1.00  0.00           H  
ATOM   1413  HG3 GLU    88     -21.371   9.698 -14.831  1.00  0.00           H  
ATOM   1414  CD  GLU    88     -21.539   9.018 -12.753  1.00  0.00           C  
ATOM   1415  OE1 GLU    88     -22.002   7.932 -12.378  1.00  0.00           O  
ATOM   1416  OE2 GLU    88     -20.523   9.476 -12.121  1.00  0.00           O  
ATOM   1417  C   GLU    88     -24.362  10.933 -15.878  1.00  0.00           C  
ATOM   1418  O   GLU    88     -24.075   9.933 -16.550  1.00  0.00           O  
ATOM   1419  N   GLN    89     -25.588  11.365 -15.784  1.00  0.00           N  
ATOM   1420  H   GLN    89     -25.728  12.115 -15.122  1.00  0.00           H  
ATOM   1421  CA  GLN    89     -26.646  10.886 -16.659  1.00  0.00           C  
ATOM   1422  HA  GLN    89     -26.593   9.802 -16.569  1.00  0.00           H  
ATOM   1423  CB  GLN    89     -27.903  11.539 -16.140  1.00  0.00           C  
ATOM   1424  HB2 GLN    89     -27.983  11.217 -15.102  1.00  0.00           H  
ATOM   1425  HB3 GLN    89     -27.733  12.615 -16.094  1.00  0.00           H  
ATOM   1426  CG  GLN    89     -29.199  11.096 -16.778  1.00  0.00           C  
ATOM   1427  HG2 GLN    89     -29.190  10.021 -16.957  1.00  0.00           H  
ATOM   1428  HG3 GLN    89     -30.040  11.241 -16.099  1.00  0.00           H  
ATOM   1429  CD  GLN    89     -29.654  11.909 -17.967  1.00  0.00           C  
ATOM   1430  OE1 GLN    89     -29.275  13.025 -18.262  1.00  0.00           O  
ATOM   1431  NE2 GLN    89     -30.450  11.302 -18.796  1.00  0.00           N  
ATOM   1432 HE21 GLN    89     -30.789  11.886 -19.547  1.00  0.00           H  
ATOM   1433 HE22 GLN    89     -30.800  10.365 -18.653  1.00  0.00           H  
ATOM   1434  C   GLN    89     -26.406  11.225 -18.151  1.00  0.00           C  
ATOM   1435  O   GLN    89     -26.598  10.432 -19.071  1.00  0.00           O  
ATOM   1436  N   ARG    90     -25.922  12.434 -18.394  1.00  0.00           N  
ATOM   1437  H   ARG    90     -25.822  13.147 -17.685  1.00  0.00           H  
ATOM   1438  CA  ARG    90     -25.762  12.883 -19.811  1.00  0.00           C  
ATOM   1439  HA  ARG    90     -26.735  12.785 -20.294  1.00  0.00           H  
ATOM   1440  CB  ARG    90     -25.402  14.390 -19.857  1.00  0.00           C  
ATOM   1441  HB2 ARG    90     -25.787  14.987 -19.030  1.00  0.00           H  
ATOM   1442  HB3 ARG    90     -24.318  14.381 -19.742  1.00  0.00           H  
ATOM   1443  CG  ARG    90     -25.696  14.970 -21.051  1.00  0.00           C  
ATOM   1444  HG2 ARG    90     -25.027  14.589 -21.822  1.00  0.00           H  
ATOM   1445  HG3 ARG    90     -26.683  14.573 -21.290  1.00  0.00           H  
ATOM   1446  CD  ARG    90     -25.730  16.316 -21.112  1.00  0.00           C  
ATOM   1447  HD2 ARG    90     -26.122  16.697 -22.055  1.00  0.00           H  
ATOM   1448  HD3 ARG    90     -26.384  16.689 -20.323  1.00  0.00           H  
ATOM   1449  NE  ARG    90     -24.366  16.947 -21.022  1.00  0.00           N  
ATOM   1450  HE  ARG    90     -24.106  17.276 -20.103  1.00  0.00           H  
ATOM   1451  CZ  ARG    90     -23.486  17.167 -21.980  1.00  0.00           C  
ATOM   1452  NH1 ARG    90     -23.707  17.020 -23.263  1.00  0.00           N  
ATOM   1453 HH11 ARG    90     -24.648  16.751 -23.513  1.00  0.00           H  
ATOM   1454 HH12 ARG    90     -22.990  17.113 -23.968  1.00  0.00           H  
ATOM   1455  NH2 ARG    90     -22.320  17.548 -21.554  1.00  0.00           N  
ATOM   1456 HH21 ARG    90     -22.165  17.618 -20.558  1.00  0.00           H  
ATOM   1457 HH22 ARG    90     -21.571  17.412 -22.218  1.00  0.00           H  
ATOM   1458  C   ARG    90     -24.836  11.908 -20.457  1.00  0.00           C  
ATOM   1459  O   ARG    90     -25.001  11.578 -21.603  1.00  0.00           O  
ATOM   1460  N   LYS    91     -23.762  11.478 -19.744  1.00  0.00           N  
ATOM   1461  H   LYS    91     -23.797  11.806 -18.790  1.00  0.00           H  
ATOM   1462  CA  LYS    91     -22.550  10.685 -20.185  1.00  0.00           C  
ATOM   1463  HA  LYS    91     -22.133  11.117 -21.095  1.00  0.00           H  
ATOM   1464  CB  LYS    91     -21.568  10.535 -19.053  1.00  0.00           C  
ATOM   1465  HB2 LYS    91     -21.408  11.498 -18.570  1.00  0.00           H  
ATOM   1466  HB3 LYS    91     -22.016   9.865 -18.319  1.00  0.00           H  
ATOM   1467  CG  LYS    91     -20.367   9.879 -19.333  1.00  0.00           C  
ATOM   1468  HG2 LYS    91     -20.605   8.860 -19.640  1.00  0.00           H  
ATOM   1469  HG3 LYS    91     -19.926  10.360 -20.206  1.00  0.00           H  
ATOM   1470  CD  LYS    91     -19.435   9.661 -18.415  1.00  0.00           C  
ATOM   1471  HD2 LYS    91     -18.652   9.173 -18.994  1.00  0.00           H  
ATOM   1472  HD3 LYS    91     -18.969  10.621 -18.193  1.00  0.00           H  
ATOM   1473  CE  LYS    91     -19.802   8.942 -17.319  1.00  0.00           C  
ATOM   1474  HE2 LYS    91     -20.212   9.700 -16.651  1.00  0.00           H  
ATOM   1475  HE3 LYS    91     -20.504   8.221 -17.738  1.00  0.00           H  
ATOM   1476  NZ  LYS    91     -18.631   8.267 -16.655  1.00  0.00           N  
ATOM   1477  HZ1 LYS    91     -17.871   8.919 -16.528  1.00  0.00           H  
ATOM   1478  HZ2 LYS    91     -18.888   7.812 -15.790  1.00  0.00           H  
ATOM   1479  HZ3 LYS    91     -18.101   7.635 -17.238  1.00  0.00           H  
ATOM   1480  C   LYS    91     -22.901   9.281 -20.773  1.00  0.00           C  
ATOM   1481  O   LYS    91     -22.463   8.914 -21.867  1.00  0.00           O  
ATOM   1482  N   ALA    92     -23.837   8.649 -20.150  1.00  0.00           N  
ATOM   1483  H   ALA    92     -24.279   9.215 -19.440  1.00  0.00           H  
ATOM   1484  CA  ALA    92     -24.420   7.337 -20.594  1.00  0.00           C  
ATOM   1485  HA  ALA    92     -23.598   6.626 -20.673  1.00  0.00           H  
ATOM   1486  CB  ALA    92     -25.342   6.806 -19.582  1.00  0.00           C  
ATOM   1487  HB1 ALA    92     -25.730   5.864 -19.970  1.00  0.00           H  
ATOM   1488  HB2 ALA    92     -24.775   6.628 -18.669  1.00  0.00           H  
ATOM   1489  HB3 ALA    92     -26.173   7.497 -19.439  1.00  0.00           H  
ATOM   1490  C   ALA    92     -25.174   7.443 -21.950  1.00  0.00           C  
ATOM   1491  O   ALA    92     -25.214   6.519 -22.751  1.00  0.00           O  
ATOM   1492  N   ASN    93     -25.959   8.600 -22.156  1.00  0.00           N  
ATOM   1493  H   ASN    93     -25.897   9.334 -21.464  1.00  0.00           H  
ATOM   1494  CA  ASN    93     -26.694   8.944 -23.385  1.00  0.00           C  
ATOM   1495  HA  ASN    93     -27.255   8.059 -23.685  1.00  0.00           H  
ATOM   1496  CB  ASN    93     -27.709  10.034 -22.969  1.00  0.00           C  
ATOM   1497  HB2 ASN    93     -27.225  10.801 -22.365  1.00  0.00           H  
ATOM   1498  HB3 ASN    93     -28.097  10.548 -23.848  1.00  0.00           H  
ATOM   1499  CG  ASN    93     -28.951   9.460 -22.224  1.00  0.00           C  
ATOM   1500  OD1 ASN    93     -29.846   8.954 -22.781  1.00  0.00           O  
ATOM   1501  ND2 ASN    93     -28.859   9.342 -20.872  1.00  0.00           N  
ATOM   1502 HD21 ASN    93     -29.560   8.897 -20.297  1.00  0.00           H  
ATOM   1503 HD22 ASN    93     -28.039   9.738 -20.434  1.00  0.00           H  
ATOM   1504  C   ASN    93     -25.858   9.495 -24.547  1.00  0.00           C  
ATOM   1505  O   ASN    93     -26.039   9.186 -25.751  1.00  0.00           O  
ATOM   1506  N   MET    94     -24.748  10.205 -24.137  1.00  0.00           N  
ATOM   1507  H   MET    94     -24.734  10.597 -23.206  1.00  0.00           H  
ATOM   1508  CA  MET    94     -23.740  10.616 -25.048  1.00  0.00           C  
ATOM   1509  HA  MET    94     -24.305  11.189 -25.784  1.00  0.00           H  
ATOM   1510  CB  MET    94     -22.672  11.484 -24.491  1.00  0.00           C  
ATOM   1511  HB2 MET    94     -22.112  11.133 -23.624  1.00  0.00           H  
ATOM   1512  HB3 MET    94     -21.972  11.576 -25.321  1.00  0.00           H  
ATOM   1513  CG  MET    94     -23.071  12.903 -24.240  1.00  0.00           C  
ATOM   1514  HG2 MET    94     -22.721  13.407 -25.140  1.00  0.00           H  
ATOM   1515  HG3 MET    94     -24.159  12.911 -24.161  1.00  0.00           H  
ATOM   1516  SD  MET    94     -22.404  13.893 -22.821  1.00  0.00           S  
ATOM   1517  CE  MET    94     -20.691  13.991 -23.285  1.00  0.00           C  
ATOM   1518  HE1 MET    94     -20.134  14.860 -22.932  1.00  0.00           H  
ATOM   1519  HE2 MET    94     -20.135  13.102 -22.991  1.00  0.00           H  
ATOM   1520  HE3 MET    94     -20.701  14.117 -24.367  1.00  0.00           H  
ATOM   1521  C   MET    94     -23.126   9.346 -25.665  1.00  0.00           C  
ATOM   1522  O   MET    94     -23.126   9.166 -26.865  1.00  0.00           O  
ATOM   1523  N   LEU    95     -22.662   8.479 -24.807  1.00  0.00           N  
ATOM   1524  H   LEU    95     -22.761   8.601 -23.809  1.00  0.00           H  
ATOM   1525  CA  LEU    95     -22.044   7.224 -25.163  1.00  0.00           C  
ATOM   1526  HA  LEU    95     -21.108   7.524 -25.635  1.00  0.00           H  
ATOM   1527  CB  LEU    95     -21.692   6.347 -23.996  1.00  0.00           C  
ATOM   1528  HB2 LEU    95     -22.491   6.349 -23.254  1.00  0.00           H  
ATOM   1529  HB3 LEU    95     -21.564   5.343 -24.402  1.00  0.00           H  
ATOM   1530  CG  LEU    95     -20.484   6.692 -23.147  1.00  0.00           C  
ATOM   1531  HG  LEU    95     -20.455   7.772 -23.004  1.00  0.00           H  
ATOM   1532  CD1 LEU    95     -20.446   5.813 -21.832  1.00  0.00           C  
ATOM   1533 HD11 LEU    95     -20.455   4.734 -21.983  1.00  0.00           H  
ATOM   1534 HD12 LEU    95     -19.505   6.084 -21.353  1.00  0.00           H  
ATOM   1535 HD13 LEU    95     -21.176   6.151 -21.096  1.00  0.00           H  
ATOM   1536  CD2 LEU    95     -19.169   6.398 -23.807  1.00  0.00           C  
ATOM   1537 HD21 LEU    95     -18.442   6.949 -23.211  1.00  0.00           H  
ATOM   1538 HD22 LEU    95     -19.042   5.332 -23.997  1.00  0.00           H  
ATOM   1539 HD23 LEU    95     -19.213   6.753 -24.837  1.00  0.00           H  
ATOM   1540  C   LEU    95     -22.816   6.437 -26.187  1.00  0.00           C  
ATOM   1541  O   LEU    95     -22.205   5.913 -27.055  1.00  0.00           O  
ATOM   1542  N   ALA    96     -24.152   6.261 -26.054  1.00  0.00           N  
ATOM   1543  H   ALA    96     -24.631   6.775 -25.329  1.00  0.00           H  
ATOM   1544  CA  ALA    96     -24.992   5.607 -27.045  1.00  0.00           C  
ATOM   1545  HA  ALA    96     -24.449   4.689 -27.269  1.00  0.00           H  
ATOM   1546  CB  ALA    96     -26.312   5.255 -26.382  1.00  0.00           C  
ATOM   1547  HB1 ALA    96     -26.893   4.691 -27.111  1.00  0.00           H  
ATOM   1548  HB2 ALA    96     -26.047   4.550 -25.594  1.00  0.00           H  
ATOM   1549  HB3 ALA    96     -26.709   6.182 -25.968  1.00  0.00           H  
ATOM   1550  C   ALA    96     -25.055   6.314 -28.355  1.00  0.00           C  
ATOM   1551  O   ALA    96     -24.929   5.712 -29.404  1.00  0.00           O  
ATOM   1552  N   HIE    97     -25.352   7.645 -28.382  1.00  0.00           N  
ATOM   1553  H   HIE    97     -25.405   8.143 -27.505  1.00  0.00           H  
ATOM   1554  CA  HIE    97     -25.558   8.451 -29.580  1.00  0.00           C  
ATOM   1555  HA  HIE    97     -26.252   7.880 -30.197  1.00  0.00           H  
ATOM   1556  CB  HIE    97     -26.180   9.842 -29.288  1.00  0.00           C  
ATOM   1557  HB2 HIE    97     -26.903   9.707 -28.484  1.00  0.00           H  
ATOM   1558  HB3 HIE    97     -25.447  10.550 -28.901  1.00  0.00           H  
ATOM   1559  CG  HIE    97     -26.921  10.589 -30.449  1.00  0.00           C  
ATOM   1560  ND1 HIE    97     -26.346  11.138 -31.572  1.00  0.00           N  
ATOM   1561  CE1 HIE    97     -27.313  11.562 -32.343  1.00  0.00           C  
ATOM   1562  HE1 HIE    97     -27.154  12.166 -33.224  1.00  0.00           H  
ATOM   1563  NE2 HIE    97     -28.528  11.360 -31.795  1.00  0.00           N  
ATOM   1564  HE2 HIE    97     -29.417  11.675 -32.157  1.00  0.00           H  
ATOM   1565  CD2 HIE    97     -28.280  10.677 -30.590  1.00  0.00           C  
ATOM   1566  HD2 HIE    97     -29.056  10.351 -29.913  1.00  0.00           H  
ATOM   1567  C   HIE    97     -24.297   8.522 -30.379  1.00  0.00           C  
ATOM   1568  O   HIE    97     -24.238   8.676 -31.610  1.00  0.00           O  
ATOM   1569  N   MET    98     -23.158   8.465 -29.695  1.00  0.00           N  
ATOM   1570  H   MET    98     -23.259   8.441 -28.690  1.00  0.00           H  
ATOM   1571  CA  MET    98     -21.863   8.497 -30.286  1.00  0.00           C  
ATOM   1572  HA  MET    98     -21.786   9.137 -31.164  1.00  0.00           H  
ATOM   1573  CB  MET    98     -20.818   8.917 -29.249  1.00  0.00           C  
ATOM   1574  HB2 MET    98     -20.770   8.171 -28.455  1.00  0.00           H  
ATOM   1575  HB3 MET    98     -19.831   8.857 -29.707  1.00  0.00           H  
ATOM   1576  CG  MET    98     -20.883  10.366 -28.763  1.00  0.00           C  
ATOM   1577  HG2 MET    98     -20.498  11.045 -29.523  1.00  0.00           H  
ATOM   1578  HG3 MET    98     -21.943  10.533 -28.572  1.00  0.00           H  
ATOM   1579  SD  MET    98     -19.835  10.480 -27.201  1.00  0.00           S  
ATOM   1580  CE  MET    98     -19.815  12.316 -27.180  1.00  0.00           C  
ATOM   1581  HE1 MET    98     -19.288  12.605 -28.089  1.00  0.00           H  
ATOM   1582  HE2 MET    98     -20.840  12.685 -27.168  1.00  0.00           H  
ATOM   1583  HE3 MET    98     -19.291  12.555 -26.255  1.00  0.00           H  
ATOM   1584  C   MET    98     -21.621   7.125 -30.869  1.00  0.00           C  
ATOM   1585  O   MET    98     -21.174   7.067 -32.027  1.00  0.00           O  
ATOM   1586  N   GLU    99     -22.068   6.024 -30.285  1.00  0.00           N  
ATOM   1587  H   GLU    99     -22.527   6.208 -29.404  1.00  0.00           H  
ATOM   1588  CA  GLU    99     -22.024   4.713 -31.026  1.00  0.00           C  
ATOM   1589  HA  GLU    99     -21.045   4.470 -31.441  1.00  0.00           H  
ATOM   1590  CB  GLU    99     -22.264   3.559 -30.104  1.00  0.00           C  
ATOM   1591  HB2 GLU    99     -21.417   3.495 -29.421  1.00  0.00           H  
ATOM   1592  HB3 GLU    99     -23.180   3.656 -29.522  1.00  0.00           H  
ATOM   1593  CG  GLU    99     -22.153   2.198 -30.818  1.00  0.00           C  
ATOM   1594  HG2 GLU    99     -22.976   2.169 -31.532  1.00  0.00           H  
ATOM   1595  HG3 GLU    99     -21.221   1.933 -31.318  1.00  0.00           H  
ATOM   1596  CD  GLU    99     -22.382   1.086 -29.769  1.00  0.00           C  
ATOM   1597  OE1 GLU    99     -23.583   0.697 -29.548  1.00  0.00           O  
ATOM   1598  OE2 GLU    99     -21.385   0.537 -29.243  1.00  0.00           O  
ATOM   1599  C   GLU    99     -22.956   4.597 -32.216  1.00  0.00           C  
ATOM   1600  O   GLU    99     -22.536   4.234 -33.281  1.00  0.00           O  
ATOM   1601  N   THR   100     -24.138   5.256 -32.189  1.00  0.00           N  
ATOM   1602  H   THR   100     -24.454   5.657 -31.318  1.00  0.00           H  
ATOM   1603  CA  THR   100     -25.033   5.343 -33.328  1.00  0.00           C  
ATOM   1604  HA  THR   100     -25.209   4.401 -33.847  1.00  0.00           H  
ATOM   1605  CB  THR   100     -26.485   5.661 -33.008  1.00  0.00           C  
ATOM   1606  HB  THR   100     -26.974   6.025 -33.912  1.00  0.00           H  
ATOM   1607  CG2 THR   100     -27.349   4.566 -32.478  1.00  0.00           C  
ATOM   1608 HG21 THR   100     -28.243   4.963 -31.997  1.00  0.00           H  
ATOM   1609 HG22 THR   100     -27.563   3.857 -33.278  1.00  0.00           H  
ATOM   1610 HG23 THR   100     -26.790   3.987 -31.743  1.00  0.00           H  
ATOM   1611  OG1 THR   100     -26.481   6.680 -31.963  1.00  0.00           O  
ATOM   1612  HG1 THR   100     -27.183   6.393 -31.375  1.00  0.00           H  
ATOM   1613  C   THR   100     -24.418   6.239 -34.432  1.00  0.00           C  
ATOM   1614  O   THR   100     -24.391   5.908 -35.561  1.00  0.00           O  
ATOM   1615  N   GLN   101     -23.787   7.344 -34.062  1.00  0.00           N  
ATOM   1616  H   GLN   101     -23.688   7.534 -33.075  1.00  0.00           H  
ATOM   1617  CA  GLN   101     -23.133   8.300 -35.069  1.00  0.00           C  
ATOM   1618  HA  GLN   101     -23.764   8.684 -35.871  1.00  0.00           H  
ATOM   1619  CB  GLN   101     -22.487   9.498 -34.285  1.00  0.00           C  
ATOM   1620  HB2 GLN   101     -21.955   9.094 -33.424  1.00  0.00           H  
ATOM   1621  HB3 GLN   101     -21.797   9.997 -34.967  1.00  0.00           H  
ATOM   1622  CG  GLN   101     -23.353  10.673 -33.828  1.00  0.00           C  
ATOM   1623  HG2 GLN   101     -23.486  11.301 -34.709  1.00  0.00           H  
ATOM   1624  HG3 GLN   101     -24.375  10.354 -33.626  1.00  0.00           H  
ATOM   1625  CD  GLN   101     -22.765  11.447 -32.650  1.00  0.00           C  
ATOM   1626  OE1 GLN   101     -21.709  12.072 -32.715  1.00  0.00           O  
ATOM   1627  NE2 GLN   101     -23.427  11.578 -31.530  1.00  0.00           N  
ATOM   1628 HE21 GLN   101     -23.006  12.021 -30.725  1.00  0.00           H  
ATOM   1629 HE22 GLN   101     -24.109  10.851 -31.370  1.00  0.00           H  
ATOM   1630  C   GLN   101     -21.957   7.591 -35.684  1.00  0.00           C  
ATOM   1631  O   GLN   101     -21.718   7.654 -36.894  1.00  0.00           O  
ATOM   1632  N   ASN   102     -21.205   6.857 -34.827  1.00  0.00           N  
ATOM   1633  H   ASN   102     -21.312   7.000 -33.833  1.00  0.00           H  
ATOM   1634  CA  ASN   102     -20.154   6.023 -35.363  1.00  0.00           C  
ATOM   1635  HA  ASN   102     -19.431   6.610 -35.929  1.00  0.00           H  
ATOM   1636  CB  ASN   102     -19.506   5.287 -34.125  1.00  0.00           C  
ATOM   1637  HB2 ASN   102     -19.134   5.993 -33.383  1.00  0.00           H  
ATOM   1638  HB3 ASN   102     -20.346   4.792 -33.637  1.00  0.00           H  
ATOM   1639  CG  ASN   102     -18.377   4.374 -34.530  1.00  0.00           C  
ATOM   1640  OD1 ASN   102     -18.536   3.182 -34.498  1.00  0.00           O  
ATOM   1641  ND2 ASN   102     -17.324   4.895 -34.945  1.00  0.00           N  
ATOM   1642 HD21 ASN   102     -16.589   4.298 -35.294  1.00  0.00           H  
ATOM   1643 HD22 ASN   102     -17.303   5.899 -35.054  1.00  0.00           H  
ATOM   1644  C   ASN   102     -20.510   4.900 -36.371  1.00  0.00           C  
ATOM   1645  O   ASN   102     -19.883   4.678 -37.403  1.00  0.00           O  
ATOM   1646  N   LYS   103     -21.632   4.183 -36.106  1.00  0.00           N  
ATOM   1647  H   LYS   103     -22.095   4.319 -35.219  1.00  0.00           H  
ATOM   1648  CA  LYS   103     -22.109   3.225 -37.042  1.00  0.00           C  
ATOM   1649  HA  LYS   103     -21.337   2.565 -37.438  1.00  0.00           H  
ATOM   1650  CB  LYS   103     -23.257   2.291 -36.445  1.00  0.00           C  
ATOM   1651  HB2 LYS   103     -23.935   2.943 -35.893  1.00  0.00           H  
ATOM   1652  HB3 LYS   103     -23.762   1.729 -37.230  1.00  0.00           H  
ATOM   1653  CG  LYS   103     -22.661   1.411 -35.561  1.00  0.00           C  
ATOM   1654  HG2 LYS   103     -21.884   0.847 -36.078  1.00  0.00           H  
ATOM   1655  HG3 LYS   103     -22.184   1.988 -34.769  1.00  0.00           H  
ATOM   1656  CD  LYS   103     -23.623   0.615 -34.989  1.00  0.00           C  
ATOM   1657  HD2 LYS   103     -24.207   1.238 -34.312  1.00  0.00           H  
ATOM   1658  HD3 LYS   103     -24.353   0.174 -35.667  1.00  0.00           H  
ATOM   1659  CE  LYS   103     -23.043  -0.318 -34.127  1.00  0.00           C  
ATOM   1660  HE2 LYS   103     -22.513  -1.074 -34.706  1.00  0.00           H  
ATOM   1661  HE3 LYS   103     -22.290   0.207 -33.538  1.00  0.00           H  
ATOM   1662  NZ  LYS   103     -24.093  -1.004 -33.298  1.00  0.00           N  
ATOM   1663  HZ1 LYS   103     -24.638  -0.495 -32.617  1.00  0.00           H  
ATOM   1664  HZ2 LYS   103     -24.771  -1.460 -33.892  1.00  0.00           H  
ATOM   1665  HZ3 LYS   103     -23.612  -1.718 -32.770  1.00  0.00           H  
ATOM   1666  C   LYS   103     -22.610   3.861 -38.323  1.00  0.00           C  
ATOM   1667  O   LYS   103     -22.307   3.399 -39.468  1.00  0.00           O  
ATOM   1668  N   ILE   104     -23.301   4.983 -38.110  1.00  0.00           N  
ATOM   1669  H   ILE   104     -23.480   5.352 -37.187  1.00  0.00           H  
ATOM   1670  CA  ILE   104     -23.612   5.846 -39.243  1.00  0.00           C  
ATOM   1671  HA  ILE   104     -24.284   5.346 -39.940  1.00  0.00           H  
ATOM   1672  CB  ILE   104     -24.441   7.082 -38.784  1.00  0.00           C  
ATOM   1673  HB  ILE   104     -23.902   7.537 -37.953  1.00  0.00           H  
ATOM   1674  CG2 ILE   104     -24.694   8.227 -39.853  1.00  0.00           C  
ATOM   1675 HG21 ILE   104     -25.301   7.942 -40.712  1.00  0.00           H  
ATOM   1676 HG22 ILE   104     -25.196   8.969 -39.231  1.00  0.00           H  
ATOM   1677 HG23 ILE   104     -23.772   8.668 -40.232  1.00  0.00           H  
ATOM   1678  CG1 ILE   104     -25.847   6.470 -38.334  1.00  0.00           C  
ATOM   1679 HG12 ILE   104     -26.347   6.420 -39.301  1.00  0.00           H  
ATOM   1680 HG13 ILE   104     -25.770   5.445 -37.971  1.00  0.00           H  
ATOM   1681  CD1 ILE   104     -26.679   7.404 -37.442  1.00  0.00           C  
ATOM   1682 HD11 ILE   104     -25.961   8.031 -36.913  1.00  0.00           H  
ATOM   1683 HD12 ILE   104     -27.309   8.046 -38.058  1.00  0.00           H  
ATOM   1684 HD13 ILE   104     -27.368   6.886 -36.775  1.00  0.00           H  
ATOM   1685  C   ILE   104     -22.441   6.166 -40.173  1.00  0.00           C  
ATOM   1686  O   ILE   104     -22.550   5.996 -41.405  1.00  0.00           O  
ATOM   1687  N   TYR   105     -21.254   6.627 -39.673  1.00  0.00           N  
ATOM   1688  H   TYR   105     -21.246   6.805 -38.679  1.00  0.00           H  
ATOM   1689  CA  TYR   105     -19.974   6.683 -40.377  1.00  0.00           C  
ATOM   1690  HA  TYR   105     -20.224   7.398 -41.161  1.00  0.00           H  
ATOM   1691  CB  TYR   105     -18.956   7.324 -39.413  1.00  0.00           C  
ATOM   1692  HB2 TYR   105     -19.260   8.369 -39.361  1.00  0.00           H  
ATOM   1693  HB3 TYR   105     -19.018   6.967 -38.385  1.00  0.00           H  
ATOM   1694  CG  TYR   105     -17.472   7.230 -39.703  1.00  0.00           C  
ATOM   1695  CD1 TYR   105     -16.916   8.286 -40.351  1.00  0.00           C  
ATOM   1696  HD1 TYR   105     -17.510   9.099 -40.741  1.00  0.00           H  
ATOM   1697  CE1 TYR   105     -15.521   8.424 -40.283  1.00  0.00           C  
ATOM   1698  HE1 TYR   105     -15.084   9.297 -40.742  1.00  0.00           H  
ATOM   1699  CZ  TYR   105     -14.664   7.394 -39.880  1.00  0.00           C  
ATOM   1700  OH  TYR   105     -13.302   7.504 -39.973  1.00  0.00           O  
ATOM   1701  HH  TYR   105     -12.894   6.722 -40.351  1.00  0.00           H  
ATOM   1702  CE2 TYR   105     -15.241   6.204 -39.453  1.00  0.00           C  
ATOM   1703  HE2 TYR   105     -14.677   5.287 -39.367  1.00  0.00           H  
ATOM   1704  CD2 TYR   105     -16.638   6.205 -39.314  1.00  0.00           C  
ATOM   1705  HD2 TYR   105     -17.078   5.336 -38.847  1.00  0.00           H  
ATOM   1706  C   TYR   105     -19.491   5.426 -41.128  1.00  0.00           C  
ATOM   1707  O   TYR   105     -19.016   5.623 -42.214  1.00  0.00           O  
ATOM   1708  N   ASN   106     -19.577   4.241 -40.580  1.00  0.00           N  
ATOM   1709  H   ASN   106     -19.983   4.170 -39.658  1.00  0.00           H  
ATOM   1710  CA  ASN   106     -19.138   2.938 -41.162  1.00  0.00           C  
ATOM   1711  HA  ASN   106     -18.253   3.108 -41.774  1.00  0.00           H  
ATOM   1712  CB  ASN   106     -18.743   1.982 -39.995  1.00  0.00           C  
ATOM   1713  HB2 ASN   106     -19.642   1.869 -39.390  1.00  0.00           H  
ATOM   1714  HB3 ASN   106     -18.530   0.966 -40.328  1.00  0.00           H  
ATOM   1715  CG  ASN   106     -17.530   2.534 -39.212  1.00  0.00           C  
ATOM   1716  OD1 ASN   106     -16.465   2.741 -39.773  1.00  0.00           O  
ATOM   1717  ND2 ASN   106     -17.656   2.745 -37.945  1.00  0.00           N  
ATOM   1718 HD21 ASN   106     -16.842   3.152 -37.506  1.00  0.00           H  
ATOM   1719 HD22 ASN   106     -18.563   2.668 -37.508  1.00  0.00           H  
ATOM   1720  C   ASN   106     -20.110   2.243 -42.133  1.00  0.00           C  
ATOM   1721  O   ASN   106     -19.874   1.100 -42.639  1.00  0.00           O  
ATOM   1722  N   ILE   107     -21.287   2.827 -42.343  1.00  0.00           N  
ATOM   1723  H   ILE   107     -21.587   3.609 -41.780  1.00  0.00           H  
ATOM   1724  CA  ILE   107     -22.085   2.571 -43.535  1.00  0.00           C  
ATOM   1725  HA  ILE   107     -22.111   1.500 -43.735  1.00  0.00           H  
ATOM   1726  CB  ILE   107     -23.594   2.982 -43.348  1.00  0.00           C  
ATOM   1727  HB  ILE   107     -23.606   3.987 -42.928  1.00  0.00           H  
ATOM   1728  CG2 ILE   107     -24.385   3.010 -44.728  1.00  0.00           C  
ATOM   1729 HG21 ILE   107     -24.210   3.932 -45.282  1.00  0.00           H  
ATOM   1730 HG22 ILE   107     -24.178   2.127 -45.333  1.00  0.00           H  
ATOM   1731 HG23 ILE   107     -25.467   3.002 -44.589  1.00  0.00           H  
ATOM   1732  CG1 ILE   107     -24.173   1.934 -42.352  1.00  0.00           C  
ATOM   1733 HG12 ILE   107     -24.374   1.044 -42.948  1.00  0.00           H  
ATOM   1734 HG13 ILE   107     -23.454   1.731 -41.559  1.00  0.00           H  
ATOM   1735  CD1 ILE   107     -25.304   2.425 -41.522  1.00  0.00           C  
ATOM   1736 HD11 ILE   107     -26.201   2.655 -42.097  1.00  0.00           H  
ATOM   1737 HD12 ILE   107     -25.608   1.727 -40.742  1.00  0.00           H  
ATOM   1738 HD13 ILE   107     -25.121   3.290 -40.884  1.00  0.00           H  
ATOM   1739  C   ILE   107     -21.489   3.245 -44.782  1.00  0.00           C  
ATOM   1740  O   ILE   107     -21.583   2.781 -45.940  1.00  0.00           O  
ATOM   1741  N   LEU   108     -20.677   4.230 -44.605  1.00  0.00           N  
ATOM   1742  H   LEU   108     -20.338   4.501 -43.693  1.00  0.00           H  
ATOM   1743  CA  LEU   108     -20.015   4.936 -45.749  1.00  0.00           C  
ATOM   1744  HA  LEU   108     -20.608   5.054 -46.656  1.00  0.00           H  
ATOM   1745  CB  LEU   108     -19.703   6.344 -45.283  1.00  0.00           C  
ATOM   1746  HB2 LEU   108     -18.868   6.132 -44.614  1.00  0.00           H  
ATOM   1747  HB3 LEU   108     -19.278   6.733 -46.208  1.00  0.00           H  
ATOM   1748  CG  LEU   108     -20.723   7.202 -44.564  1.00  0.00           C  
ATOM   1749  HG  LEU   108     -21.134   6.773 -43.650  1.00  0.00           H  
ATOM   1750  CD1 LEU   108     -20.154   8.641 -44.339  1.00  0.00           C  
ATOM   1751 HD11 LEU   108     -19.228   8.560 -43.770  1.00  0.00           H  
ATOM   1752 HD12 LEU   108     -19.961   9.110 -45.304  1.00  0.00           H  
ATOM   1753 HD13 LEU   108     -20.763   9.184 -43.617  1.00  0.00           H  
ATOM   1754  CD2 LEU   108     -21.862   7.475 -45.535  1.00  0.00           C  
ATOM   1755 HD21 LEU   108     -22.595   6.676 -45.415  1.00  0.00           H  
ATOM   1756 HD22 LEU   108     -22.398   8.398 -45.313  1.00  0.00           H  
ATOM   1757 HD23 LEU   108     -21.567   7.560 -46.580  1.00  0.00           H  
ATOM   1758  C   LEU   108     -18.851   4.242 -46.358  1.00  0.00           C  
ATOM   1759  O   LEU   108     -18.313   3.412 -45.680  1.00  0.00           O  
ATOM   1760  N   THR   109     -18.480   4.448 -47.624  1.00  0.00           N  
ATOM   1761  H   THR   109     -18.826   5.274 -48.090  1.00  0.00           H  
ATOM   1762  CA  THR   109     -17.105   4.106 -48.242  1.00  0.00           C  
ATOM   1763  HA  THR   109     -16.840   3.067 -48.044  1.00  0.00           H  
ATOM   1764  CB  THR   109     -17.131   4.299 -49.750  1.00  0.00           C  
ATOM   1765  HB  THR   109     -16.126   4.186 -50.156  1.00  0.00           H  
ATOM   1766  CG2 THR   109     -18.245   3.338 -50.420  1.00  0.00           C  
ATOM   1767 HG21 THR   109     -18.673   3.787 -51.316  1.00  0.00           H  
ATOM   1768 HG22 THR   109     -17.747   2.384 -50.593  1.00  0.00           H  
ATOM   1769 HG23 THR   109     -19.133   3.234 -49.797  1.00  0.00           H  
ATOM   1770  OG1 THR   109     -17.639   5.618 -49.991  1.00  0.00           O  
ATOM   1771  HG1 THR   109     -18.294   5.577 -50.692  1.00  0.00           H  
ATOM   1772  C   THR   109     -16.093   5.038 -47.564  1.00  0.00           C  
ATOM   1773  O   THR   109     -16.428   6.059 -47.113  1.00  0.00           O  
ATOM   1774  N   PRO   110     -14.781   4.750 -47.649  1.00  0.00           N  
ATOM   1775  CD  PRO   110     -14.205   3.453 -47.941  1.00  0.00           C  
ATOM   1776  HD2 PRO   110     -14.304   3.199 -48.996  1.00  0.00           H  
ATOM   1777  HD3 PRO   110     -14.751   2.656 -47.435  1.00  0.00           H  
ATOM   1778  CG  PRO   110     -12.664   3.461 -47.586  1.00  0.00           C  
ATOM   1779  HG2 PRO   110     -12.074   3.069 -48.415  1.00  0.00           H  
ATOM   1780  HG3 PRO   110     -12.516   2.832 -46.709  1.00  0.00           H  
ATOM   1781  CB  PRO   110     -12.406   4.961 -47.530  1.00  0.00           C  
ATOM   1782  HB2 PRO   110     -12.074   5.263 -48.523  1.00  0.00           H  
ATOM   1783  HB3 PRO   110     -11.660   5.147 -46.758  1.00  0.00           H  
ATOM   1784  CA  PRO   110     -13.726   5.637 -47.152  1.00  0.00           C  
ATOM   1785  HA  PRO   110     -13.912   5.618 -46.079  1.00  0.00           H  
ATOM   1786  C   PRO   110     -13.823   7.036 -47.662  1.00  0.00           C  
ATOM   1787  O   PRO   110     -13.693   7.995 -46.916  1.00  0.00           O  
ATOM   1788  N   GLU   111     -14.002   7.311 -48.954  1.00  0.00           N  
ATOM   1789  H   GLU   111     -14.101   6.510 -49.561  1.00  0.00           H  
ATOM   1790  CA  GLU   111     -14.156   8.676 -49.557  1.00  0.00           C  
ATOM   1791  HA  GLU   111     -13.284   9.267 -49.277  1.00  0.00           H  
ATOM   1792  CB  GLU   111     -14.282   8.592 -51.066  1.00  0.00           C  
ATOM   1793  HB2 GLU   111     -15.073   7.938 -51.432  1.00  0.00           H  
ATOM   1794  HB3 GLU   111     -14.361   9.564 -51.553  1.00  0.00           H  
ATOM   1795  CG  GLU   111     -12.946   8.039 -51.552  1.00  0.00           C  
ATOM   1796  HG2 GLU   111     -12.857   8.224 -52.622  1.00  0.00           H  
ATOM   1797  HG3 GLU   111     -12.116   8.529 -51.044  1.00  0.00           H  
ATOM   1798  CD  GLU   111     -12.677   6.492 -51.509  1.00  0.00           C  
ATOM   1799  OE1 GLU   111     -11.466   6.124 -51.596  1.00  0.00           O  
ATOM   1800  OE2 GLU   111     -13.614   5.709 -51.331  1.00  0.00           O  
ATOM   1801  C   GLU   111     -15.439   9.413 -48.972  1.00  0.00           C  
ATOM   1802  O   GLU   111     -15.427  10.601 -48.777  1.00  0.00           O  
ATOM   1803  N   GLN   112     -16.514   8.606 -48.609  1.00  0.00           N  
ATOM   1804  H   GLN   112     -16.569   7.613 -48.786  1.00  0.00           H  
ATOM   1805  CA  GLN   112     -17.733   9.313 -48.033  1.00  0.00           C  
ATOM   1806  HA  GLN   112     -18.073  10.148 -48.645  1.00  0.00           H  
ATOM   1807  CB  GLN   112     -18.872   8.289 -48.088  1.00  0.00           C  
ATOM   1808  HB2 GLN   112     -18.371   7.323 -48.158  1.00  0.00           H  
ATOM   1809  HB3 GLN   112     -19.477   8.437 -47.193  1.00  0.00           H  
ATOM   1810  CG  GLN   112     -19.743   8.409 -49.381  1.00  0.00           C  
ATOM   1811  HG2 GLN   112     -20.394   9.275 -49.263  1.00  0.00           H  
ATOM   1812  HG3 GLN   112     -19.184   8.410 -50.316  1.00  0.00           H  
ATOM   1813  CD  GLN   112     -20.674   7.182 -49.600  1.00  0.00           C  
ATOM   1814  OE1 GLN   112     -20.518   6.209 -48.905  1.00  0.00           O  
ATOM   1815  NE2 GLN   112     -21.711   7.163 -50.354  1.00  0.00           N  
ATOM   1816 HE21 GLN   112     -22.287   6.337 -50.285  1.00  0.00           H  
ATOM   1817 HE22 GLN   112     -21.937   7.950 -50.946  1.00  0.00           H  
ATOM   1818  C   GLN   112     -17.369   9.768 -46.604  1.00  0.00           C  
ATOM   1819  O   GLN   112     -17.843  10.795 -46.160  1.00  0.00           O  
ATOM   1820  N   LYS   113     -16.548   8.966 -45.949  1.00  0.00           N  
ATOM   1821  H   LYS   113     -16.439   8.030 -46.312  1.00  0.00           H  
ATOM   1822  CA  LYS   113     -16.044   9.348 -44.634  1.00  0.00           C  
ATOM   1823  HA  LYS   113     -16.934   9.545 -44.036  1.00  0.00           H  
ATOM   1824  CB  LYS   113     -15.281   8.178 -43.966  1.00  0.00           C  
ATOM   1825  HB2 LYS   113     -14.404   7.897 -44.549  1.00  0.00           H  
ATOM   1826  HB3 LYS   113     -15.034   8.586 -42.986  1.00  0.00           H  
ATOM   1827  CG  LYS   113     -16.096   7.102 -43.819  1.00  0.00           C  
ATOM   1828  HG2 LYS   113     -16.956   7.375 -43.209  1.00  0.00           H  
ATOM   1829  HG3 LYS   113     -16.434   6.780 -44.804  1.00  0.00           H  
ATOM   1830  CD  LYS   113     -15.475   6.028 -43.290  1.00  0.00           C  
ATOM   1831  HD2 LYS   113     -14.708   5.635 -43.958  1.00  0.00           H  
ATOM   1832  HD3 LYS   113     -14.975   6.279 -42.354  1.00  0.00           H  
ATOM   1833  CE  LYS   113     -16.226   4.918 -42.944  1.00  0.00           C  
ATOM   1834  HE2 LYS   113     -16.968   5.172 -42.187  1.00  0.00           H  
ATOM   1835  HE3 LYS   113     -16.697   4.498 -43.833  1.00  0.00           H  
ATOM   1836  NZ  LYS   113     -15.434   3.767 -42.459  1.00  0.00           N  
ATOM   1837  HZ1 LYS   113     -15.995   3.022 -42.071  1.00  0.00           H  
ATOM   1838  HZ2 LYS   113     -14.927   3.398 -43.250  1.00  0.00           H  
ATOM   1839  HZ3 LYS   113     -14.792   4.166 -41.789  1.00  0.00           H  
ATOM   1840  C   LYS   113     -15.241  10.598 -44.578  1.00  0.00           C  
ATOM   1841  O   LYS   113     -15.488  11.464 -43.715  1.00  0.00           O  
ATOM   1842  N   LYS   114     -14.320  10.838 -45.597  1.00  0.00           N  
ATOM   1843  H   LYS   114     -14.135  10.083 -46.241  1.00  0.00           H  
ATOM   1844  CA  LYS   114     -13.520  12.042 -45.684  1.00  0.00           C  
ATOM   1845  HA  LYS   114     -12.984  12.089 -44.736  1.00  0.00           H  
ATOM   1846  CB  LYS   114     -12.463  11.883 -46.853  1.00  0.00           C  
ATOM   1847  HB2 LYS   114     -11.922  10.946 -46.726  1.00  0.00           H  
ATOM   1848  HB3 LYS   114     -12.975  11.876 -47.816  1.00  0.00           H  
ATOM   1849  CG  LYS   114     -11.481  12.797 -47.003  1.00  0.00           C  
ATOM   1850  HG2 LYS   114     -10.794  12.249 -47.647  1.00  0.00           H  
ATOM   1851  HG3 LYS   114     -11.831  13.692 -47.517  1.00  0.00           H  
ATOM   1852  CD  LYS   114     -10.763  13.181 -45.956  1.00  0.00           C  
ATOM   1853  HD2 LYS   114     -11.406  13.821 -45.352  1.00  0.00           H  
ATOM   1854  HD3 LYS   114     -10.302  12.376 -45.383  1.00  0.00           H  
ATOM   1855  CE  LYS   114      -9.689  13.964 -46.254  1.00  0.00           C  
ATOM   1856  HE2 LYS   114      -8.922  13.346 -46.720  1.00  0.00           H  
ATOM   1857  HE3 LYS   114      -9.988  14.673 -47.026  1.00  0.00           H  
ATOM   1858  NZ  LYS   114      -9.109  14.511 -45.080  1.00  0.00           N  
ATOM   1859  HZ1 LYS   114      -8.629  15.369 -45.312  1.00  0.00           H  
ATOM   1860  HZ2 LYS   114      -9.873  14.700 -44.447  1.00  0.00           H  
ATOM   1861  HZ3 LYS   114      -8.497  13.827 -44.659  1.00  0.00           H  
ATOM   1862  C   LYS   114     -14.459  13.301 -45.817  1.00  0.00           C  
ATOM   1863  O   LYS   114     -14.307  14.286 -45.070  1.00  0.00           O  
ATOM   1864  N   GLN   115     -15.479  13.253 -46.651  1.00  0.00           N  
ATOM   1865  H   GLN   115     -15.596  12.412 -47.198  1.00  0.00           H  
ATOM   1866  CA  GLN   115     -16.489  14.326 -46.786  1.00  0.00           C  
ATOM   1867  HA  GLN   115     -16.009  15.286 -46.979  1.00  0.00           H  
ATOM   1868  CB  GLN   115     -17.354  13.950 -48.008  1.00  0.00           C  
ATOM   1869  HB2 GLN   115     -16.743  14.048 -48.906  1.00  0.00           H  
ATOM   1870  HB3 GLN   115     -17.702  12.933 -47.828  1.00  0.00           H  
ATOM   1871  CG  GLN   115     -18.445  14.995 -48.184  1.00  0.00           C  
ATOM   1872  HG2 GLN   115     -19.040  14.694 -49.047  1.00  0.00           H  
ATOM   1873  HG3 GLN   115     -19.085  14.905 -47.306  1.00  0.00           H  
ATOM   1874  CD  GLN   115     -18.038  16.403 -48.335  1.00  0.00           C  
ATOM   1875  OE1 GLN   115     -17.091  16.675 -49.020  1.00  0.00           O  
ATOM   1876  NE2 GLN   115     -18.741  17.364 -47.713  1.00  0.00           N  
ATOM   1877 HE21 GLN   115     -18.380  18.285 -47.917  1.00  0.00           H  
ATOM   1878 HE22 GLN   115     -19.586  17.204 -47.182  1.00  0.00           H  
ATOM   1879  C   GLN   115     -17.351  14.472 -45.506  1.00  0.00           C  
ATOM   1880  O   GLN   115     -17.699  15.570 -45.123  1.00  0.00           O  
ATOM   1881  N   PHE   116     -17.676  13.422 -44.778  1.00  0.00           N  
ATOM   1882  H   PHE   116     -17.436  12.558 -45.243  1.00  0.00           H  
ATOM   1883  CA  PHE   116     -18.492  13.433 -43.607  1.00  0.00           C  
ATOM   1884  HA  PHE   116     -19.425  13.950 -43.833  1.00  0.00           H  
ATOM   1885  CB  PHE   116     -18.905  11.997 -43.151  1.00  0.00           C  
ATOM   1886  HB2 PHE   116     -19.299  11.395 -43.970  1.00  0.00           H  
ATOM   1887  HB3 PHE   116     -17.992  11.503 -42.820  1.00  0.00           H  
ATOM   1888  CG  PHE   116     -19.780  11.796 -41.955  1.00  0.00           C  
ATOM   1889  CD1 PHE   116     -19.172  11.709 -40.697  1.00  0.00           C  
ATOM   1890  HD1 PHE   116     -18.163  12.059 -40.538  1.00  0.00           H  
ATOM   1891  CE1 PHE   116     -19.877  11.287 -39.558  1.00  0.00           C  
ATOM   1892  HE1 PHE   116     -19.503  11.334 -38.546  1.00  0.00           H  
ATOM   1893  CZ  PHE   116     -21.226  10.970 -39.674  1.00  0.00           C  
ATOM   1894  HZ  PHE   116     -21.773  10.651 -38.799  1.00  0.00           H  
ATOM   1895  CE2 PHE   116     -21.883  11.013 -40.927  1.00  0.00           C  
ATOM   1896  HE2 PHE   116     -22.893  10.647 -41.037  1.00  0.00           H  
ATOM   1897  CD2 PHE   116     -21.148  11.450 -42.064  1.00  0.00           C  
ATOM   1898  HD2 PHE   116     -21.650  11.421 -43.020  1.00  0.00           H  
ATOM   1899  C   PHE   116     -17.711  14.190 -42.486  1.00  0.00           C  
ATOM   1900  O   PHE   116     -18.337  14.974 -41.781  1.00  0.00           O  
ATOM   1901  N   ASN   117     -16.453  13.866 -42.334  1.00  0.00           N  
ATOM   1902  H   ASN   117     -16.107  13.015 -42.755  1.00  0.00           H  
ATOM   1903  CA  ASN   117     -15.563  14.590 -41.378  1.00  0.00           C  
ATOM   1904  HA  ASN   117     -16.008  14.652 -40.385  1.00  0.00           H  
ATOM   1905  CB  ASN   117     -14.285  13.822 -41.260  1.00  0.00           C  
ATOM   1906  HB2 ASN   117     -13.790  13.829 -42.231  1.00  0.00           H  
ATOM   1907  HB3 ASN   117     -13.611  14.442 -40.669  1.00  0.00           H  
ATOM   1908  CG  ASN   117     -14.375  12.466 -40.722  1.00  0.00           C  
ATOM   1909  OD1 ASN   117     -15.127  12.172 -39.845  1.00  0.00           O  
ATOM   1910  ND2 ASN   117     -13.475  11.583 -41.200  1.00  0.00           N  
ATOM   1911 HD21 ASN   117     -13.530  10.652 -40.814  1.00  0.00           H  
ATOM   1912 HD22 ASN   117     -12.707  11.979 -41.724  1.00  0.00           H  
ATOM   1913  C   ASN   117     -15.327  15.998 -41.786  1.00  0.00           C  
ATOM   1914  O   ASN   117     -15.117  16.909 -40.934  1.00  0.00           O  
ATOM   1915  N   ALA   118     -15.402  16.270 -43.121  1.00  0.00           N  
ATOM   1916  H   ALA   118     -15.274  15.453 -43.701  1.00  0.00           H  
ATOM   1917  CA  ALA   118     -15.420  17.630 -43.684  1.00  0.00           C  
ATOM   1918  HA  ALA   118     -14.544  18.053 -43.192  1.00  0.00           H  
ATOM   1919  CB  ALA   118     -15.348  17.752 -45.231  1.00  0.00           C  
ATOM   1920  HB1 ALA   118     -15.388  18.808 -45.497  1.00  0.00           H  
ATOM   1921  HB2 ALA   118     -14.543  17.241 -45.759  1.00  0.00           H  
ATOM   1922  HB3 ALA   118     -16.286  17.424 -45.679  1.00  0.00           H  
ATOM   1923  C   ALA   118     -16.719  18.407 -43.144  1.00  0.00           C  
ATOM   1924  O   ALA   118     -16.500  19.516 -42.662  1.00  0.00           O  
ATOM   1925  N   ASN   119     -17.963  17.867 -43.310  1.00  0.00           N  
ATOM   1926  H   ASN   119     -17.939  16.929 -43.685  1.00  0.00           H  
ATOM   1927  CA  ASN   119     -19.123  18.471 -42.757  1.00  0.00           C  
ATOM   1928  HA  ASN   119     -19.065  19.466 -43.199  1.00  0.00           H  
ATOM   1929  CB  ASN   119     -20.387  17.829 -43.315  1.00  0.00           C  
ATOM   1930  HB2 ASN   119     -20.333  16.765 -43.083  1.00  0.00           H  
ATOM   1931  HB3 ASN   119     -21.244  18.336 -42.872  1.00  0.00           H  
ATOM   1932  CG  ASN   119     -20.536  17.918 -44.791  1.00  0.00           C  
ATOM   1933  OD1 ASN   119     -20.378  16.950 -45.526  1.00  0.00           O  
ATOM   1934  ND2 ASN   119     -21.086  18.929 -45.363  1.00  0.00           N  
ATOM   1935 HD21 ASN   119     -21.265  18.865 -46.355  1.00  0.00           H  
ATOM   1936 HD22 ASN   119     -21.384  19.743 -44.845  1.00  0.00           H  
ATOM   1937  C   ASN   119     -19.234  18.559 -41.256  1.00  0.00           C  
ATOM   1938  O   ASN   119     -19.961  19.447 -40.734  1.00  0.00           O  
ATOM   1939  N   PHE   120     -18.747  17.588 -40.476  1.00  0.00           N  
ATOM   1940  H   PHE   120     -18.506  16.668 -40.815  1.00  0.00           H  
ATOM   1941  CA  PHE   120     -18.644  17.666 -39.026  1.00  0.00           C  
ATOM   1942  HA  PHE   120     -19.630  17.896 -38.622  1.00  0.00           H  
ATOM   1943  CB  PHE   120     -18.310  16.266 -38.429  1.00  0.00           C  
ATOM   1944  HB2 PHE   120     -18.094  15.630 -39.288  1.00  0.00           H  
ATOM   1945  HB3 PHE   120     -17.517  16.383 -37.690  1.00  0.00           H  
ATOM   1946  CG  PHE   120     -19.505  15.628 -37.726  1.00  0.00           C  
ATOM   1947  CD1 PHE   120     -20.278  14.660 -38.360  1.00  0.00           C  
ATOM   1948  HD1 PHE   120     -19.885  14.325 -39.309  1.00  0.00           H  
ATOM   1949  CE1 PHE   120     -21.487  14.187 -37.827  1.00  0.00           C  
ATOM   1950  HE1 PHE   120     -22.002  13.394 -38.347  1.00  0.00           H  
ATOM   1951  CZ  PHE   120     -21.864  14.582 -36.519  1.00  0.00           C  
ATOM   1952  HZ  PHE   120     -22.759  14.130 -36.117  1.00  0.00           H  
ATOM   1953  CE2 PHE   120     -21.160  15.540 -35.808  1.00  0.00           C  
ATOM   1954  HE2 PHE   120     -21.392  16.057 -34.889  1.00  0.00           H  
ATOM   1955  CD2 PHE   120     -19.942  15.995 -36.410  1.00  0.00           C  
ATOM   1956  HD2 PHE   120     -19.368  16.813 -36.001  1.00  0.00           H  
ATOM   1957  C   PHE   120     -17.648  18.748 -38.550  1.00  0.00           C  
ATOM   1958  O   PHE   120     -17.953  19.435 -37.561  1.00  0.00           O  
ATOM   1959  N   GLU   121     -16.434  18.914 -39.114  1.00  0.00           N  
ATOM   1960  H   GLU   121     -16.142  18.098 -39.633  1.00  0.00           H  
ATOM   1961  CA  GLU   121     -15.547  20.003 -38.715  1.00  0.00           C  
ATOM   1962  HA  GLU   121     -15.236  19.932 -37.673  1.00  0.00           H  
ATOM   1963  CB  GLU   121     -14.253  19.893 -39.515  1.00  0.00           C  
ATOM   1964  HB2 GLU   121     -13.697  19.002 -39.220  1.00  0.00           H  
ATOM   1965  HB3 GLU   121     -14.488  19.827 -40.577  1.00  0.00           H  
ATOM   1966  CG  GLU   121     -13.244  20.937 -39.222  1.00  0.00           C  
ATOM   1967  HG2 GLU   121     -12.625  20.941 -40.119  1.00  0.00           H  
ATOM   1968  HG3 GLU   121     -13.617  21.961 -39.237  1.00  0.00           H  
ATOM   1969  CD  GLU   121     -12.239  20.815 -38.033  1.00  0.00           C  
ATOM   1970  OE1 GLU   121     -11.948  21.819 -37.307  1.00  0.00           O  
ATOM   1971  OE2 GLU   121     -11.548  19.793 -38.049  1.00  0.00           O  
ATOM   1972  C   GLU   121     -16.286  21.350 -38.931  1.00  0.00           C  
ATOM   1973  O   GLU   121     -16.340  22.136 -37.964  1.00  0.00           O  
ATOM   1974  N   LYS   122     -17.073  21.570 -40.020  1.00  0.00           N  
ATOM   1975  H   LYS   122     -16.914  20.941 -40.794  1.00  0.00           H  
ATOM   1976  CA  LYS   122     -17.871  22.802 -40.106  1.00  0.00           C  
ATOM   1977  HA  LYS   122     -17.291  23.709 -39.933  1.00  0.00           H  
ATOM   1978  CB  LYS   122     -18.385  22.982 -41.597  1.00  0.00           C  
ATOM   1979  HB2 LYS   122     -17.592  23.090 -42.337  1.00  0.00           H  
ATOM   1980  HB3 LYS   122     -18.704  22.015 -41.987  1.00  0.00           H  
ATOM   1981  CG  LYS   122     -19.275  23.953 -41.975  1.00  0.00           C  
ATOM   1982  HG2 LYS   122     -19.394  23.641 -43.013  1.00  0.00           H  
ATOM   1983  HG3 LYS   122     -20.221  23.745 -41.477  1.00  0.00           H  
ATOM   1984  CD  LYS   122     -18.886  25.243 -41.797  1.00  0.00           C  
ATOM   1985  HD2 LYS   122     -18.568  25.316 -40.757  1.00  0.00           H  
ATOM   1986  HD3 LYS   122     -17.982  25.478 -42.359  1.00  0.00           H  
ATOM   1987  CE  LYS   122     -19.832  26.179 -42.196  1.00  0.00           C  
ATOM   1988  HE2 LYS   122     -20.835  25.787 -42.023  1.00  0.00           H  
ATOM   1989  HE3 LYS   122     -19.742  27.116 -41.646  1.00  0.00           H  
ATOM   1990  NZ  LYS   122     -19.815  26.318 -43.646  1.00  0.00           N  
ATOM   1991  HZ1 LYS   122     -20.472  27.014 -43.968  1.00  0.00           H  
ATOM   1992  HZ2 LYS   122     -18.947  26.736 -43.949  1.00  0.00           H  
ATOM   1993  HZ3 LYS   122     -20.074  25.473 -44.136  1.00  0.00           H  
ATOM   1994  C   LYS   122     -19.016  22.886 -39.032  1.00  0.00           C  
ATOM   1995  O   LYS   122     -19.265  23.941 -38.500  1.00  0.00           O  
ATOM   1996  N   ARG   123     -19.734  21.859 -38.731  1.00  0.00           N  
ATOM   1997  H   ARG   123     -19.572  21.110 -39.390  1.00  0.00           H  
ATOM   1998  CA  ARG   123     -20.742  21.766 -37.587  1.00  0.00           C  
ATOM   1999  HA  ARG   123     -21.370  22.631 -37.798  1.00  0.00           H  
ATOM   2000  CB  ARG   123     -21.454  20.412 -37.651  1.00  0.00           C  
ATOM   2001  HB2 ARG   123     -21.663  20.226 -38.705  1.00  0.00           H  
ATOM   2002  HB3 ARG   123     -20.769  19.653 -37.273  1.00  0.00           H  
ATOM   2003  CG  ARG   123     -22.521  20.164 -36.886  1.00  0.00           C  
ATOM   2004  HG2 ARG   123     -22.256  20.235 -35.831  1.00  0.00           H  
ATOM   2005  HG3 ARG   123     -23.125  21.068 -36.960  1.00  0.00           H  
ATOM   2006  CD  ARG   123     -23.261  19.084 -37.173  1.00  0.00           C  
ATOM   2007  HD2 ARG   123     -22.623  18.202 -37.104  1.00  0.00           H  
ATOM   2008  HD3 ARG   123     -23.970  19.029 -36.346  1.00  0.00           H  
ATOM   2009  NE  ARG   123     -24.025  19.131 -38.441  1.00  0.00           N  
ATOM   2010  HE  ARG   123     -24.085  20.009 -38.938  1.00  0.00           H  
ATOM   2011  CZ  ARG   123     -25.125  18.447 -38.690  1.00  0.00           C  
ATOM   2012  NH1 ARG   123     -25.556  17.498 -37.938  1.00  0.00           N  
ATOM   2013 HH11 ARG   123     -25.177  17.303 -37.022  1.00  0.00           H  
ATOM   2014 HH12 ARG   123     -26.433  17.096 -38.238  1.00  0.00           H  
ATOM   2015  NH2 ARG   123     -25.866  18.633 -39.659  1.00  0.00           N  
ATOM   2016 HH21 ARG   123     -25.736  19.436 -40.258  1.00  0.00           H  
ATOM   2017 HH22 ARG   123     -26.723  18.110 -39.769  1.00  0.00           H  
ATOM   2018  C   ARG   123     -20.136  22.021 -36.140  1.00  0.00           C  
ATOM   2019  O   ARG   123     -20.752  22.571 -35.263  1.00  0.00           O  
ATOM   2020  N   LEU   124     -18.920  21.537 -35.903  1.00  0.00           N  
ATOM   2021  H   LEU   124     -18.445  20.971 -36.592  1.00  0.00           H  
ATOM   2022  CA  LEU   124     -18.122  21.633 -34.643  1.00  0.00           C  
ATOM   2023  HA  LEU   124     -18.741  21.581 -33.748  1.00  0.00           H  
ATOM   2024  CB  LEU   124     -17.246  20.375 -34.496  1.00  0.00           C  
ATOM   2025  HB2 LEU   124     -16.644  20.237 -35.394  1.00  0.00           H  
ATOM   2026  HB3 LEU   124     -16.512  20.608 -33.725  1.00  0.00           H  
ATOM   2027  CG  LEU   124     -18.114  19.150 -34.255  1.00  0.00           C  
ATOM   2028  HG  LEU   124     -18.769  18.949 -35.102  1.00  0.00           H  
ATOM   2029  CD1 LEU   124     -17.108  17.993 -34.198  1.00  0.00           C  
ATOM   2030 HD11 LEU   124     -16.409  18.047 -33.364  1.00  0.00           H  
ATOM   2031 HD12 LEU   124     -17.658  17.052 -34.223  1.00  0.00           H  
ATOM   2032 HD13 LEU   124     -16.560  17.998 -35.140  1.00  0.00           H  
ATOM   2033  CD2 LEU   124     -18.919  19.055 -32.925  1.00  0.00           C  
ATOM   2034 HD21 LEU   124     -19.512  19.920 -32.627  1.00  0.00           H  
ATOM   2035 HD22 LEU   124     -19.516  18.144 -32.889  1.00  0.00           H  
ATOM   2036 HD23 LEU   124     -18.161  18.863 -32.166  1.00  0.00           H  
ATOM   2037  C   LEU   124     -17.293  22.943 -34.439  1.00  0.00           C  
ATOM   2038  O   LEU   124     -16.631  23.108 -33.444  1.00  0.00           O  
ATOM   2039  N   THR   125     -17.274  23.855 -35.420  1.00  0.00           N  
ATOM   2040  H   THR   125     -17.825  23.627 -36.236  1.00  0.00           H  
ATOM   2041  CA  THR   125     -16.590  25.174 -35.411  1.00  0.00           C  
ATOM   2042  HA  THR   125     -15.557  25.144 -35.063  1.00  0.00           H  
ATOM   2043  CB  THR   125     -16.484  25.648 -36.892  1.00  0.00           C  
ATOM   2044  HB  THR   125     -17.501  25.713 -37.280  1.00  0.00           H  
ATOM   2045  CG2 THR   125     -15.869  26.980 -37.037  1.00  0.00           C  
ATOM   2046 HG21 THR   125     -15.893  27.333 -38.067  1.00  0.00           H  
ATOM   2047 HG22 THR   125     -16.460  27.629 -36.390  1.00  0.00           H  
ATOM   2048 HG23 THR   125     -14.883  26.891 -36.582  1.00  0.00           H  
ATOM   2049  OG1 THR   125     -15.699  24.784 -37.620  1.00  0.00           O  
ATOM   2050  HG1 THR   125     -16.046  23.889 -37.588  1.00  0.00           H  
ATOM   2051  C   THR   125     -17.181  26.172 -34.473  1.00  0.00           C  
ATOM   2052  O   THR   125     -18.388  26.431 -34.552  1.00  0.00           O  
ATOM   2053  OXT THR   125     -16.423  26.802 -33.656  1.00  0.00           O  
TER    2054      THR   125 
ATOM   2054  N   ALA   126     -39.397   7.507 -51.649  1.00  0.00           N  
ATOM   2055  H1  ALA   126     -40.253   7.181 -52.075  1.00  0.00           H  
ATOM   2056  H2  ALA   126     -39.211   6.958 -50.821  1.00  0.00           H  
ATOM   2057  H3  ALA   126     -38.705   7.332 -52.363  1.00  0.00           H  
ATOM   2058  CA  ALA   126     -39.375   8.971 -51.302  1.00  0.00           C  
ATOM   2059  HA  ALA   126     -38.636   9.094 -50.510  1.00  0.00           H  
ATOM   2060  CB  ALA   126     -39.085   9.795 -52.554  1.00  0.00           C  
ATOM   2061  HB1 ALA   126     -38.249   9.469 -53.173  1.00  0.00           H  
ATOM   2062  HB2 ALA   126     -39.989   9.835 -53.163  1.00  0.00           H  
ATOM   2063  HB3 ALA   126     -38.820  10.806 -52.245  1.00  0.00           H  
ATOM   2064  C   ALA   126     -40.673   9.345 -50.627  1.00  0.00           C  
ATOM   2065  O   ALA   126     -41.763   9.119 -51.153  1.00  0.00           O  
ATOM   2066  N   ASP   127     -40.537   9.872 -49.457  1.00  0.00           N  
ATOM   2067  H   ASP   127     -39.607  10.204 -49.245  1.00  0.00           H  
ATOM   2068  CA  ASP   127     -41.534  10.197 -48.380  1.00  0.00           C  
ATOM   2069  HA  ASP   127     -42.496  10.421 -48.843  1.00  0.00           H  
ATOM   2070  CB  ASP   127     -41.730   8.849 -47.625  1.00  0.00           C  
ATOM   2071  HB2 ASP   127     -42.725   8.815 -47.182  1.00  0.00           H  
ATOM   2072  HB3 ASP   127     -41.859   8.124 -48.429  1.00  0.00           H  
ATOM   2073  CG  ASP   127     -40.600   8.363 -46.732  1.00  0.00           C  
ATOM   2074  OD1 ASP   127     -40.832   7.802 -45.623  1.00  0.00           O  
ATOM   2075  OD2 ASP   127     -39.445   8.450 -47.125  1.00  0.00           O  
ATOM   2076  C   ASP   127     -41.226  11.339 -47.497  1.00  0.00           C  
ATOM   2077  O   ASP   127     -42.141  12.143 -47.250  1.00  0.00           O  
ATOM   2078  N   THR   128     -40.097  11.416 -46.899  1.00  0.00           N  
ATOM   2079  H   THR   128     -39.373  10.742 -47.101  1.00  0.00           H  
ATOM   2080  CA  THR   128     -39.650  12.443 -45.896  1.00  0.00           C  
ATOM   2081  HA  THR   128     -40.458  12.469 -45.165  1.00  0.00           H  
ATOM   2082  CB  THR   128     -38.346  12.095 -45.288  1.00  0.00           C  
ATOM   2083  HB  THR   128     -38.105  12.886 -44.577  1.00  0.00           H  
ATOM   2084  CG2 THR   128     -38.565  10.843 -44.409  1.00  0.00           C  
ATOM   2085 HG21 THR   128     -37.627  10.299 -44.297  1.00  0.00           H  
ATOM   2086 HG22 THR   128     -38.939  11.130 -43.426  1.00  0.00           H  
ATOM   2087 HG23 THR   128     -39.264  10.099 -44.791  1.00  0.00           H  
ATOM   2088  OG1 THR   128     -37.222  11.961 -46.124  1.00  0.00           O  
ATOM   2089  HG1 THR   128     -36.724  12.773 -46.004  1.00  0.00           H  
ATOM   2090  C   THR   128     -39.644  13.946 -46.288  1.00  0.00           C  
ATOM   2091  O   THR   128     -39.438  14.173 -47.492  1.00  0.00           O  
ATOM   2092  N   THR   129     -39.866  14.964 -45.370  1.00  0.00           N  
ATOM   2093  H   THR   129     -40.085  14.743 -44.409  1.00  0.00           H  
ATOM   2094  CA  THR   129     -40.073  16.343 -45.897  1.00  0.00           C  
ATOM   2095  HA  THR   129     -40.675  16.193 -46.793  1.00  0.00           H  
ATOM   2096  CB  THR   129     -40.942  17.163 -44.847  1.00  0.00           C  
ATOM   2097  HB  THR   129     -41.931  16.706 -44.820  1.00  0.00           H  
ATOM   2098  CG2 THR   129     -40.433  17.187 -43.361  1.00  0.00           C  
ATOM   2099 HG21 THR   129     -41.161  17.873 -42.927  1.00  0.00           H  
ATOM   2100 HG22 THR   129     -40.436  16.167 -42.977  1.00  0.00           H  
ATOM   2101 HG23 THR   129     -39.467  17.683 -43.272  1.00  0.00           H  
ATOM   2102  OG1 THR   129     -41.059  18.441 -45.351  1.00  0.00           O  
ATOM   2103  HG1 THR   129     -41.635  18.379 -46.116  1.00  0.00           H  
ATOM   2104  C   THR   129     -38.749  16.940 -46.284  1.00  0.00           C  
ATOM   2105  O   THR   129     -37.704  16.704 -45.643  1.00  0.00           O  
ATOM   2106  N   THR   130     -38.858  17.899 -47.184  1.00  0.00           N  
ATOM   2107  H   THR   130     -39.767  18.156 -47.541  1.00  0.00           H  
ATOM   2108  CA  THR   130     -37.704  18.751 -47.626  1.00  0.00           C  
ATOM   2109  HA  THR   130     -36.882  18.057 -47.798  1.00  0.00           H  
ATOM   2110  CB  THR   130     -38.157  19.313 -48.901  1.00  0.00           C  
ATOM   2111  HB  THR   130     -37.400  19.931 -49.384  1.00  0.00           H  
ATOM   2112  CG2 THR   130     -38.835  18.425 -49.910  1.00  0.00           C  
ATOM   2113 HG21 THR   130     -38.248  17.514 -50.024  1.00  0.00           H  
ATOM   2114 HG22 THR   130     -39.808  18.100 -49.542  1.00  0.00           H  
ATOM   2115 HG23 THR   130     -38.850  18.991 -50.842  1.00  0.00           H  
ATOM   2116  OG1 THR   130     -39.248  20.145 -48.696  1.00  0.00           O  
ATOM   2117  HG1 THR   130     -39.397  20.593 -49.532  1.00  0.00           H  
ATOM   2118  C   THR   130     -37.400  19.886 -46.646  1.00  0.00           C  
ATOM   2119  O   THR   130     -36.301  20.509 -46.728  1.00  0.00           O  
ATOM   2120  N   ALA   131     -38.322  20.222 -45.758  1.00  0.00           N  
ATOM   2121  H   ALA   131     -39.195  19.749 -45.944  1.00  0.00           H  
ATOM   2122  CA  ALA   131     -38.262  21.060 -44.561  1.00  0.00           C  
ATOM   2123  HA  ALA   131     -38.053  22.074 -44.900  1.00  0.00           H  
ATOM   2124  CB  ALA   131     -39.602  21.052 -43.839  1.00  0.00           C  
ATOM   2125  HB1 ALA   131     -40.385  21.023 -44.597  1.00  0.00           H  
ATOM   2126  HB2 ALA   131     -39.669  20.049 -43.416  1.00  0.00           H  
ATOM   2127  HB3 ALA   131     -39.786  21.943 -43.239  1.00  0.00           H  
ATOM   2128  C   ALA   131     -37.207  20.632 -43.520  1.00  0.00           C  
ATOM   2129  O   ALA   131     -36.625  19.539 -43.668  1.00  0.00           O  
ATOM   2130  N   ALA   132     -37.052  21.284 -42.352  1.00  0.00           N  
ATOM   2131  H   ALA   132     -37.527  22.170 -42.252  1.00  0.00           H  
ATOM   2132  CA  ALA   132     -36.489  20.735 -41.137  1.00  0.00           C  
ATOM   2133  HA  ALA   132     -35.468  20.360 -41.210  1.00  0.00           H  
ATOM   2134  CB  ALA   132     -36.395  21.931 -40.074  1.00  0.00           C  
ATOM   2135  HB1 ALA   132     -35.715  22.704 -40.435  1.00  0.00           H  
ATOM   2136  HB2 ALA   132     -37.389  22.365 -39.962  1.00  0.00           H  
ATOM   2137  HB3 ALA   132     -36.139  21.488 -39.112  1.00  0.00           H  
ATOM   2138  C   ALA   132     -37.264  19.608 -40.506  1.00  0.00           C  
ATOM   2139  O   ALA   132     -38.424  19.360 -40.774  1.00  0.00           O  
ATOM   2140  N   PRO   133     -36.624  18.698 -39.731  1.00  0.00           N  
ATOM   2141  CD  PRO   133     -35.195  18.637 -39.400  1.00  0.00           C  
ATOM   2142  HD2 PRO   133     -34.591  19.512 -39.638  1.00  0.00           H  
ATOM   2143  HD3 PRO   133     -34.762  17.932 -40.110  1.00  0.00           H  
ATOM   2144  CG  PRO   133     -35.048  17.981 -38.017  1.00  0.00           C  
ATOM   2145  HG2 PRO   133     -35.241  18.725 -37.244  1.00  0.00           H  
ATOM   2146  HG3 PRO   133     -34.119  17.425 -37.888  1.00  0.00           H  
ATOM   2147  CB  PRO   133     -36.220  17.021 -38.131  1.00  0.00           C  
ATOM   2148  HB2 PRO   133     -36.533  16.796 -37.112  1.00  0.00           H  
ATOM   2149  HB3 PRO   133     -35.938  16.140 -38.708  1.00  0.00           H  
ATOM   2150  CA  PRO   133     -37.313  17.801 -38.878  1.00  0.00           C  
ATOM   2151  HA  PRO   133     -37.904  17.125 -39.496  1.00  0.00           H  
ATOM   2152  C   PRO   133     -38.325  18.437 -37.866  1.00  0.00           C  
ATOM   2153  O   PRO   133     -38.243  19.609 -37.551  1.00  0.00           O  
ATOM   2154  N   ALA   134     -39.201  17.629 -37.260  1.00  0.00           N  
ATOM   2155  H   ALA   134     -39.364  16.722 -37.673  1.00  0.00           H  
ATOM   2156  CA  ALA   134     -40.173  18.094 -36.270  1.00  0.00           C  
ATOM   2157  HA  ALA   134     -40.820  18.883 -36.652  1.00  0.00           H  
ATOM   2158  CB  ALA   134     -41.183  16.860 -36.005  1.00  0.00           C  
ATOM   2159  HB1 ALA   134     -41.966  17.265 -35.365  1.00  0.00           H  
ATOM   2160  HB2 ALA   134     -41.600  16.620 -36.983  1.00  0.00           H  
ATOM   2161  HB3 ALA   134     -40.583  16.045 -35.599  1.00  0.00           H  
ATOM   2162  C   ALA   134     -39.642  18.502 -34.896  1.00  0.00           C  
ATOM   2163  O   ALA   134     -40.349  19.133 -34.037  1.00  0.00           O  
ATOM   2164  N   ASP   135     -38.366  18.275 -34.629  1.00  0.00           N  
ATOM   2165  H   ASP   135     -37.804  17.681 -35.223  1.00  0.00           H  
ATOM   2166  CA  ASP   135     -37.658  18.778 -33.482  1.00  0.00           C  
ATOM   2167  HA  ASP   135     -38.366  18.581 -32.677  1.00  0.00           H  
ATOM   2168  CB  ASP   135     -36.353  18.012 -33.298  1.00  0.00           C  
ATOM   2169  HB2 ASP   135     -35.605  18.347 -34.017  1.00  0.00           H  
ATOM   2170  HB3 ASP   135     -35.785  18.270 -32.404  1.00  0.00           H  
ATOM   2171  CG  ASP   135     -36.531  16.511 -33.427  1.00  0.00           C  
ATOM   2172  OD1 ASP   135     -35.948  15.802 -34.263  1.00  0.00           O  
ATOM   2173  OD2 ASP   135     -37.354  15.980 -32.672  1.00  0.00           O  
ATOM   2174  C   ASP   135     -37.286  20.265 -33.541  1.00  0.00           C  
ATOM   2175  O   ASP   135     -37.075  20.823 -32.502  1.00  0.00           O  
ATOM   2176  N   ALA   136     -37.201  20.805 -34.742  1.00  0.00           N  
ATOM   2177  H   ALA   136     -37.376  20.224 -35.549  1.00  0.00           H  
ATOM   2178  CA  ALA   136     -36.622  22.078 -34.970  1.00  0.00           C  
ATOM   2179  HA  ALA   136     -35.779  22.305 -34.317  1.00  0.00           H  
ATOM   2180  CB  ALA   136     -35.987  22.029 -36.407  1.00  0.00           C  
ATOM   2181  HB1 ALA   136     -36.797  21.717 -37.068  1.00  0.00           H  
ATOM   2182  HB2 ALA   136     -35.710  23.021 -36.763  1.00  0.00           H  
ATOM   2183  HB3 ALA   136     -35.162  21.317 -36.405  1.00  0.00           H  
ATOM   2184  C   ALA   136     -37.718  23.110 -34.828  1.00  0.00           C  
ATOM   2185  O   ALA   136     -38.306  23.722 -35.747  1.00  0.00           O  
ATOM   2186  N   LYS   137     -38.088  23.313 -33.533  1.00  0.00           N  
ATOM   2187  H   LYS   137     -37.449  22.908 -32.865  1.00  0.00           H  
ATOM   2188  CA  LYS   137     -39.272  24.054 -33.070  1.00  0.00           C  
ATOM   2189  HA  LYS   137     -40.162  23.731 -33.610  1.00  0.00           H  
ATOM   2190  CB  LYS   137     -39.633  23.811 -31.587  1.00  0.00           C  
ATOM   2191  HB2 LYS   137     -38.765  24.133 -31.012  1.00  0.00           H  
ATOM   2192  HB3 LYS   137     -40.410  24.436 -31.148  1.00  0.00           H  
ATOM   2193  CG  LYS   137     -39.895  22.558 -31.226  1.00  0.00           C  
ATOM   2194  HG2 LYS   137     -38.996  21.974 -31.423  1.00  0.00           H  
ATOM   2195  HG3 LYS   137     -40.077  22.468 -30.155  1.00  0.00           H  
ATOM   2196  CD  LYS   137     -41.087  22.084 -31.805  1.00  0.00           C  
ATOM   2197  HD2 LYS   137     -41.902  22.733 -31.484  1.00  0.00           H  
ATOM   2198  HD3 LYS   137     -41.067  21.968 -32.888  1.00  0.00           H  
ATOM   2199  CE  LYS   137     -41.367  20.797 -31.338  1.00  0.00           C  
ATOM   2200  HE2 LYS   137     -40.450  20.214 -31.418  1.00  0.00           H  
ATOM   2201  HE3 LYS   137     -41.647  20.894 -30.289  1.00  0.00           H  
ATOM   2202  NZ  LYS   137     -42.442  20.023 -32.130  1.00  0.00           N  
ATOM   2203  HZ1 LYS   137     -42.464  19.122 -31.674  1.00  0.00           H  
ATOM   2204  HZ2 LYS   137     -43.372  20.417 -32.146  1.00  0.00           H  
ATOM   2205  HZ3 LYS   137     -42.026  19.917 -33.044  1.00  0.00           H  
ATOM   2206  C   LYS   137     -39.056  25.663 -33.229  1.00  0.00           C  
ATOM   2207  O   LYS   137     -37.848  26.021 -33.105  1.00  0.00           O  
ATOM   2208  N   PRO   138     -40.052  26.476 -33.521  1.00  0.00           N  
ATOM   2209  CD  PRO   138     -41.470  26.100 -33.630  1.00  0.00           C  
ATOM   2210  HD2 PRO   138     -41.749  25.400 -32.841  1.00  0.00           H  
ATOM   2211  HD3 PRO   138     -41.490  25.589 -34.592  1.00  0.00           H  
ATOM   2212  CG  PRO   138     -42.319  27.476 -33.678  1.00  0.00           C  
ATOM   2213  HG2 PRO   138     -42.572  27.752 -32.654  1.00  0.00           H  
ATOM   2214  HG3 PRO   138     -43.103  27.405 -34.431  1.00  0.00           H  
ATOM   2215  CB  PRO   138     -41.231  28.470 -34.228  1.00  0.00           C  
ATOM   2216  HB2 PRO   138     -41.497  29.464 -33.867  1.00  0.00           H  
ATOM   2217  HB3 PRO   138     -41.261  28.399 -35.315  1.00  0.00           H  
ATOM   2218  CA  PRO   138     -39.899  27.936 -33.637  1.00  0.00           C  
ATOM   2219  HA  PRO   138     -39.158  28.062 -34.426  1.00  0.00           H  
ATOM   2220  C   PRO   138     -39.416  28.596 -32.334  1.00  0.00           C  
ATOM   2221  O   PRO   138     -39.972  28.236 -31.275  1.00  0.00           O  
ATOM   2222  N   MET   139     -38.485  29.501 -32.382  1.00  0.00           N  
ATOM   2223  H   MET   139     -38.139  29.691 -33.311  1.00  0.00           H  
ATOM   2224  CA  MET   139     -37.724  30.111 -31.300  1.00  0.00           C  
ATOM   2225  HA  MET   139     -37.616  29.278 -30.604  1.00  0.00           H  
ATOM   2226  CB  MET   139     -36.353  30.547 -31.933  1.00  0.00           C  
ATOM   2227  HB2 MET   139     -36.454  31.206 -32.796  1.00  0.00           H  
ATOM   2228  HB3 MET   139     -35.714  31.160 -31.297  1.00  0.00           H  
ATOM   2229  CG  MET   139     -35.559  29.183 -32.117  1.00  0.00           C  
ATOM   2230  HG2 MET   139     -35.982  28.549 -32.897  1.00  0.00           H  
ATOM   2231  HG3 MET   139     -34.633  29.377 -32.659  1.00  0.00           H  
ATOM   2232  SD  MET   139     -35.015  28.226 -30.677  1.00  0.00           S  
ATOM   2233  CE  MET   139     -36.329  27.114 -30.238  1.00  0.00           C  
ATOM   2234  HE1 MET   139     -36.366  26.812 -29.191  1.00  0.00           H  
ATOM   2235  HE2 MET   139     -37.279  27.377 -30.704  1.00  0.00           H  
ATOM   2236  HE3 MET   139     -36.105  26.164 -30.725  1.00  0.00           H  
ATOM   2237  C   MET   139     -38.500  31.223 -30.571  1.00  0.00           C  
ATOM   2238  O   MET   139     -38.125  32.390 -30.610  1.00  0.00           O  
ATOM   2239  N   MET   140     -39.642  30.878 -29.992  1.00  0.00           N  
ATOM   2240  H   MET   140     -39.899  29.921 -30.189  1.00  0.00           H  
ATOM   2241  CA  MET   140     -40.677  31.764 -29.406  1.00  0.00           C  
ATOM   2242  HA  MET   140     -40.800  32.574 -30.126  1.00  0.00           H  
ATOM   2243  CB  MET   140     -42.070  31.050 -29.287  1.00  0.00           C  
ATOM   2244  HB2 MET   140     -41.833  30.138 -28.739  1.00  0.00           H  
ATOM   2245  HB3 MET   140     -42.549  31.642 -28.508  1.00  0.00           H  
ATOM   2246  CG  MET   140     -42.841  30.689 -30.522  1.00  0.00           C  
ATOM   2247  HG2 MET   140     -42.159  30.060 -31.095  1.00  0.00           H  
ATOM   2248  HG3 MET   140     -43.702  30.144 -30.137  1.00  0.00           H  
ATOM   2249  SD  MET   140     -43.597  32.037 -31.418  1.00  0.00           S  
ATOM   2250  CE  MET   140     -44.703  31.065 -32.380  1.00  0.00           C  
ATOM   2251  HE1 MET   140     -45.597  30.729 -31.855  1.00  0.00           H  
ATOM   2252  HE2 MET   140     -45.138  31.706 -33.147  1.00  0.00           H  
ATOM   2253  HE3 MET   140     -44.198  30.292 -32.960  1.00  0.00           H  
ATOM   2254  C   MET   140     -40.282  32.537 -28.154  1.00  0.00           C  
ATOM   2255  O   MET   140     -40.848  33.582 -27.796  1.00  0.00           O  
ATOM   2256  N   HIE   141     -39.131  32.195 -27.604  1.00  0.00           N  
ATOM   2257  H   HIE   141     -38.592  31.453 -28.028  1.00  0.00           H  
ATOM   2258  CA  HIE   141     -38.489  32.957 -26.545  1.00  0.00           C  
ATOM   2259  HA  HIE   141     -39.226  33.156 -25.767  1.00  0.00           H  
ATOM   2260  CB  HIE   141     -37.294  32.187 -25.922  1.00  0.00           C  
ATOM   2261  HB2 HIE   141     -37.007  32.728 -25.020  1.00  0.00           H  
ATOM   2262  HB3 HIE   141     -37.600  31.220 -25.524  1.00  0.00           H  
ATOM   2263  CG  HIE   141     -36.145  31.927 -26.881  1.00  0.00           C  
ATOM   2264  ND1 HIE   141     -36.221  31.290 -28.137  1.00  0.00           N  
ATOM   2265  CE1 HIE   141     -34.905  31.064 -28.446  1.00  0.00           C  
ATOM   2266  HE1 HIE   141     -34.559  30.742 -29.417  1.00  0.00           H  
ATOM   2267  NE2 HIE   141     -34.131  31.554 -27.474  1.00  0.00           N  
ATOM   2268  HE2 HIE   141     -33.121  31.577 -27.463  1.00  0.00           H  
ATOM   2269  CD2 HIE   141     -34.858  32.040 -26.505  1.00  0.00           C  
ATOM   2270  HD2 HIE   141     -34.575  32.411 -25.531  1.00  0.00           H  
ATOM   2271  C   HIE   141     -38.000  34.387 -26.899  1.00  0.00           C  
ATOM   2272  O   HIE   141     -37.940  35.269 -25.992  1.00  0.00           O  
ATOM   2273  N   HIE   142     -37.807  34.701 -28.152  1.00  0.00           N  
ATOM   2274  H   HIE   142     -37.825  33.903 -28.772  1.00  0.00           H  
ATOM   2275  CA  HIE   142     -37.666  36.056 -28.733  1.00  0.00           C  
ATOM   2276  HA  HIE   142     -37.935  36.832 -28.016  1.00  0.00           H  
ATOM   2277  CB  HIE   142     -36.143  36.478 -28.815  1.00  0.00           C  
ATOM   2278  HB2 HIE   142     -36.108  37.387 -29.415  1.00  0.00           H  
ATOM   2279  HB3 HIE   142     -35.821  36.748 -27.809  1.00  0.00           H  
ATOM   2280  CG  HIE   142     -35.250  35.414 -29.369  1.00  0.00           C  
ATOM   2281  ND1 HIE   142     -35.409  34.848 -30.612  1.00  0.00           N  
ATOM   2282  CE1 HIE   142     -34.382  33.982 -30.791  1.00  0.00           C  
ATOM   2283  HE1 HIE   142     -34.490  33.138 -31.456  1.00  0.00           H  
ATOM   2284  NE2 HIE   142     -33.605  33.973 -29.766  1.00  0.00           N  
ATOM   2285  HE2 HIE   142     -32.969  33.230 -29.514  1.00  0.00           H  
ATOM   2286  CD2 HIE   142     -34.096  34.871 -28.886  1.00  0.00           C  
ATOM   2287  HD2 HIE   142     -33.745  35.077 -27.886  1.00  0.00           H  
ATOM   2288  C   HIE   142     -38.332  36.314 -30.072  1.00  0.00           C  
ATOM   2289  O   HIE   142     -38.406  37.484 -30.462  1.00  0.00           O  
ATOM   2290  N   LYS   143     -38.715  35.260 -30.845  1.00  0.00           N  
ATOM   2291  H   LYS   143     -38.535  34.316 -30.535  1.00  0.00           H  
ATOM   2292  CA  LYS   143     -39.190  35.229 -32.249  1.00  0.00           C  
ATOM   2293  HA  LYS   143     -39.505  34.195 -32.387  1.00  0.00           H  
ATOM   2294  CB  LYS   143     -40.430  36.115 -32.484  1.00  0.00           C  
ATOM   2295  HB2 LYS   143     -40.184  37.133 -32.183  1.00  0.00           H  
ATOM   2296  HB3 LYS   143     -40.694  36.072 -33.541  1.00  0.00           H  
ATOM   2297  CG  LYS   143     -41.490  35.657 -31.835  1.00  0.00           C  
ATOM   2298  HG2 LYS   143     -41.592  34.639 -32.213  1.00  0.00           H  
ATOM   2299  HG3 LYS   143     -41.293  35.562 -30.767  1.00  0.00           H  
ATOM   2300  CD  LYS   143     -42.718  36.223 -32.014  1.00  0.00           C  
ATOM   2301  HD2 LYS   143     -42.682  37.286 -31.777  1.00  0.00           H  
ATOM   2302  HD3 LYS   143     -42.949  36.141 -33.076  1.00  0.00           H  
ATOM   2303  CE  LYS   143     -43.711  35.602 -31.264  1.00  0.00           C  
ATOM   2304  HE2 LYS   143     -43.626  34.516 -31.312  1.00  0.00           H  
ATOM   2305  HE3 LYS   143     -43.519  35.879 -30.228  1.00  0.00           H  
ATOM   2306  NZ  LYS   143     -45.032  36.003 -31.717  1.00  0.00           N  
ATOM   2307  HZ1 LYS   143     -45.029  36.963 -32.034  1.00  0.00           H  
ATOM   2308  HZ2 LYS   143     -45.340  35.413 -32.477  1.00  0.00           H  
ATOM   2309  HZ3 LYS   143     -45.683  35.771 -30.980  1.00  0.00           H  
ATOM   2310  C   LYS   143     -38.132  35.477 -33.307  1.00  0.00           C  
ATOM   2311  O   LYS   143     -38.436  35.646 -34.502  1.00  0.00           O  
ATOM   2312  N   GLY   144     -36.887  35.582 -32.975  1.00  0.00           N  
ATOM   2313  H   GLY   144     -36.538  35.177 -32.118  1.00  0.00           H  
ATOM   2314  CA  GLY   144     -35.855  35.796 -33.968  1.00  0.00           C  
ATOM   2315  HA2 GLY   144     -36.056  36.721 -34.510  1.00  0.00           H  
ATOM   2316  HA3 GLY   144     -34.863  35.889 -33.525  1.00  0.00           H  
ATOM   2317  C   GLY   144     -35.730  34.591 -34.921  1.00  0.00           C  
ATOM   2318  O   GLY   144     -35.481  33.536 -34.457  1.00  0.00           O  
ATOM   2319  N   LYS   145     -35.614  34.862 -36.227  1.00  0.00           N  
ATOM   2320  H   LYS   145     -35.734  35.835 -36.470  1.00  0.00           H  
ATOM   2321  CA  LYS   145     -35.314  33.918 -37.317  1.00  0.00           C  
ATOM   2322  HA  LYS   145     -36.280  33.551 -37.661  1.00  0.00           H  
ATOM   2323  CB  LYS   145     -34.676  34.671 -38.440  1.00  0.00           C  
ATOM   2324  HB2 LYS   145     -33.799  35.112 -37.967  1.00  0.00           H  
ATOM   2325  HB3 LYS   145     -34.143  33.950 -39.060  1.00  0.00           H  
ATOM   2326  CG  LYS   145     -35.426  35.467 -39.219  1.00  0.00           C  
ATOM   2327  HG2 LYS   145     -36.205  34.943 -39.773  1.00  0.00           H  
ATOM   2328  HG3 LYS   145     -36.007  36.183 -38.639  1.00  0.00           H  
ATOM   2329  CD  LYS   145     -34.695  36.091 -40.253  1.00  0.00           C  
ATOM   2330  HD2 LYS   145     -33.849  36.652 -39.857  1.00  0.00           H  
ATOM   2331  HD3 LYS   145     -34.264  35.276 -40.835  1.00  0.00           H  
ATOM   2332  CE  LYS   145     -35.445  36.946 -41.058  1.00  0.00           C  
ATOM   2333  HE2 LYS   145     -36.197  36.379 -41.607  1.00  0.00           H  
ATOM   2334  HE3 LYS   145     -35.946  37.603 -40.348  1.00  0.00           H  
ATOM   2335  NZ  LYS   145     -34.615  37.728 -42.000  1.00  0.00           N  
ATOM   2336  HZ1 LYS   145     -34.051  38.380 -41.473  1.00  0.00           H  
ATOM   2337  HZ2 LYS   145     -33.988  37.105 -42.490  1.00  0.00           H  
ATOM   2338  HZ3 LYS   145     -35.186  38.224 -42.668  1.00  0.00           H  
ATOM   2339  C   LYS   145     -34.423  32.671 -37.021  1.00  0.00           C  
ATOM   2340  O   LYS   145     -34.840  31.622 -37.621  1.00  0.00           O  
ATOM   2341  N   PHE   146     -33.308  32.822 -36.351  1.00  0.00           N  
ATOM   2342  H   PHE   146     -33.026  33.755 -36.088  1.00  0.00           H  
ATOM   2343  CA  PHE   146     -32.158  31.844 -36.449  1.00  0.00           C  
ATOM   2344  HA  PHE   146     -32.438  30.929 -36.970  1.00  0.00           H  
ATOM   2345  CB  PHE   146     -30.929  32.334 -37.245  1.00  0.00           C  
ATOM   2346  HB2 PHE   146     -30.286  32.890 -36.562  1.00  0.00           H  
ATOM   2347  HB3 PHE   146     -30.388  31.483 -37.659  1.00  0.00           H  
ATOM   2348  CG  PHE   146     -31.149  33.227 -38.410  1.00  0.00           C  
ATOM   2349  CD1 PHE   146     -31.669  32.731 -39.613  1.00  0.00           C  
ATOM   2350  HD1 PHE   146     -31.977  31.702 -39.499  1.00  0.00           H  
ATOM   2351  CE1 PHE   146     -31.762  33.399 -40.777  1.00  0.00           C  
ATOM   2352  HE1 PHE   146     -32.153  32.966 -41.686  1.00  0.00           H  
ATOM   2353  CZ  PHE   146     -31.297  34.777 -40.777  1.00  0.00           C  
ATOM   2354  HZ  PHE   146     -31.300  35.349 -41.694  1.00  0.00           H  
ATOM   2355  CE2 PHE   146     -30.728  35.313 -39.601  1.00  0.00           C  
ATOM   2356  HE2 PHE   146     -30.163  36.230 -39.682  1.00  0.00           H  
ATOM   2357  CD2 PHE   146     -30.678  34.560 -38.398  1.00  0.00           C  
ATOM   2358  HD2 PHE   146     -30.153  34.875 -37.509  1.00  0.00           H  
ATOM   2359  C   PHE   146     -31.761  31.237 -35.039  1.00  0.00           C  
ATOM   2360  O   PHE   146     -30.769  30.526 -34.983  1.00  0.00           O  
ATOM   2361  N   GLY   147     -32.537  31.471 -34.016  1.00  0.00           N  
ATOM   2362  H   GLY   147     -33.297  32.131 -34.096  1.00  0.00           H  
ATOM   2363  CA  GLY   147     -31.999  31.276 -32.660  1.00  0.00           C  
ATOM   2364  HA2 GLY   147     -32.781  30.855 -32.028  1.00  0.00           H  
ATOM   2365  HA3 GLY   147     -31.267  30.470 -32.719  1.00  0.00           H  
ATOM   2366  C   GLY   147     -31.351  32.514 -32.151  1.00  0.00           C  
ATOM   2367  O   GLY   147     -31.699  33.658 -32.427  1.00  0.00           O  
ATOM   2368  N   PRO   148     -30.316  32.372 -31.288  1.00  0.00           N  
ATOM   2369  CD  PRO   148     -29.501  33.459 -30.767  1.00  0.00           C  
ATOM   2370  HD2 PRO   148     -29.947  34.454 -30.758  1.00  0.00           H  
ATOM   2371  HD3 PRO   148     -28.513  33.443 -31.226  1.00  0.00           H  
ATOM   2372  CG  PRO   148     -29.334  33.214 -29.323  1.00  0.00           C  
ATOM   2373  HG2 PRO   148     -30.229  33.276 -28.704  1.00  0.00           H  
ATOM   2374  HG3 PRO   148     -28.528  33.853 -28.961  1.00  0.00           H  
ATOM   2375  CB  PRO   148     -28.888  31.775 -29.428  1.00  0.00           C  
ATOM   2376  HB2 PRO   148     -28.961  31.230 -28.487  1.00  0.00           H  
ATOM   2377  HB3 PRO   148     -27.913  31.708 -29.910  1.00  0.00           H  
ATOM   2378  CA  PRO   148     -29.961  31.192 -30.473  1.00  0.00           C  
ATOM   2379  HA  PRO   148     -29.470  30.439 -31.091  1.00  0.00           H  
ATOM   2380  C   PRO   148     -31.072  30.610 -29.699  1.00  0.00           C  
ATOM   2381  O   PRO   148     -32.059  31.256 -29.404  1.00  0.00           O  
ATOM   2382  N   HIE   149     -30.917  29.333 -29.224  1.00  0.00           N  
ATOM   2383  H   HIE   149     -30.116  28.815 -29.556  1.00  0.00           H  
ATOM   2384  CA  HIE   149     -31.893  28.563 -28.334  1.00  0.00           C  
ATOM   2385  HA  HIE   149     -32.879  28.606 -28.799  1.00  0.00           H  
ATOM   2386  CB  HIE   149     -31.472  27.158 -28.259  1.00  0.00           C  
ATOM   2387  HB2 HIE   149     -31.462  26.723 -29.259  1.00  0.00           H  
ATOM   2388  HB3 HIE   149     -30.452  26.984 -27.917  1.00  0.00           H  
ATOM   2389  CG  HIE   149     -32.357  26.189 -27.466  1.00  0.00           C  
ATOM   2390  ND1 HIE   149     -33.740  26.025 -27.747  1.00  0.00           N  
ATOM   2391  CE1 HIE   149     -34.139  25.132 -26.848  1.00  0.00           C  
ATOM   2392  HE1 HIE   149     -35.151  24.816 -26.640  1.00  0.00           H  
ATOM   2393  NE2 HIE   149     -33.164  24.818 -26.013  1.00  0.00           N  
ATOM   2394  HE2 HIE   149     -33.422  24.406 -25.127  1.00  0.00           H  
ATOM   2395  CD2 HIE   149     -32.041  25.507 -26.352  1.00  0.00           C  
ATOM   2396  HD2 HIE   149     -31.063  25.488 -25.893  1.00  0.00           H  
ATOM   2397  C   HIE   149     -32.134  29.228 -27.007  1.00  0.00           C  
ATOM   2398  O   HIE   149     -31.585  30.305 -26.783  1.00  0.00           O  
ATOM   2399  N   GLN   150     -32.897  28.697 -26.068  1.00  0.00           N  
ATOM   2400  H   GLN   150     -33.134  27.750 -26.325  1.00  0.00           H  
ATOM   2401  CA  GLN   150     -32.927  28.871 -24.587  1.00  0.00           C  
ATOM   2402  HA  GLN   150     -33.433  29.806 -24.348  1.00  0.00           H  
ATOM   2403  CB  GLN   150     -33.649  27.693 -23.800  1.00  0.00           C  
ATOM   2404  HB2 GLN   150     -33.051  26.789 -23.914  1.00  0.00           H  
ATOM   2405  HB3 GLN   150     -33.744  27.942 -22.743  1.00  0.00           H  
ATOM   2406  CG  GLN   150     -35.091  27.464 -24.407  1.00  0.00           C  
ATOM   2407  HG2 GLN   150     -35.073  27.281 -25.481  1.00  0.00           H  
ATOM   2408  HG3 GLN   150     -35.490  26.640 -23.817  1.00  0.00           H  
ATOM   2409  CD  GLN   150     -36.070  28.627 -24.360  1.00  0.00           C  
ATOM   2410  OE1 GLN   150     -35.838  29.582 -23.597  1.00  0.00           O  
ATOM   2411  NE2 GLN   150     -37.143  28.594 -25.093  1.00  0.00           N  
ATOM   2412 HE21 GLN   150     -37.781  29.376 -25.090  1.00  0.00           H  
ATOM   2413 HE22 GLN   150     -37.472  27.744 -25.529  1.00  0.00           H  
ATOM   2414  C   GLN   150     -31.448  29.066 -23.993  1.00  0.00           C  
ATOM   2415  O   GLN   150     -30.491  28.512 -24.587  1.00  0.00           O  
ATOM   2416  N   CML   151     -31.179  29.673 -22.860  1.00  0.00           N  
ATOM   2417  H   CML   151     -30.189  29.617 -22.665  1.00  0.00           H  
ATOM   2418  CA  CML   151     -32.045  30.397 -21.918  1.00  0.00           C  
ATOM   2419  HA  CML   151     -33.035  29.957 -21.794  1.00  0.00           H  
ATOM   2420  CB  CML   151     -31.419  30.320 -20.593  1.00  0.00           C  
ATOM   2421  HB2 CML   151     -31.879  31.057 -19.934  1.00  0.00           H  
ATOM   2422  HB3 CML   151     -30.386  30.651 -20.699  1.00  0.00           H  
ATOM   2423  SG  CML   151     -31.583  28.703 -19.891  1.00  0.00           S  
ATOM   2424  S1L CML   151     -30.606  28.668 -18.092  1.00  0.00           S  
ATOM   2425  C1L CML   151     -29.031  27.968 -18.468  1.00  0.00           C  
ATOM   2426  H1L CML   151     -28.229  28.736 -18.445  1.00  0.00           H  
ATOM   2427  H1M CML   151     -29.167  27.634 -19.519  1.00  0.00           H  
ATOM   2428  C1R CML   151     -28.697  26.820 -17.599  1.00  0.00           C  
ATOM   2429  C2R CML   151     -28.025  26.785 -16.463  1.00  0.00           C  
ATOM   2430  H2R CML   151     -27.584  27.608 -15.882  1.00  0.00           H  
ATOM   2431  C1  CML   151     -29.191  25.446 -18.027  1.00  0.00           C  
ATOM   2432  C2  CML   151     -27.920  25.441 -15.846  1.00  0.00           C  
ATOM   2433  N1  CML   151     -28.814  24.692 -16.855  1.00  0.00           N  
ATOM   2434  O1  CML   151     -28.690  23.426 -16.916  1.00  0.00           O  
ATOM   2435  C1A CML   151     -28.368  25.001 -19.216  1.00  0.00           C  
ATOM   2436  H1A CML   151     -28.743  25.426 -20.171  1.00  0.00           H  
ATOM   2437  H1B CML   151     -28.586  23.920 -19.352  1.00  0.00           H  
ATOM   2438  H1C CML   151     -27.290  25.253 -19.116  1.00  0.00           H  
ATOM   2439  C2A CML   151     -26.397  25.026 -16.007  1.00  0.00           C  
ATOM   2440  H2A CML   151     -25.778  25.449 -15.187  1.00  0.00           H  
ATOM   2441  H2B CML   151     -25.880  25.336 -16.940  1.00  0.00           H  
ATOM   2442  H2C CML   151     -26.435  23.935 -15.803  1.00  0.00           H  
ATOM   2443  C1D CML   151     -30.691  25.226 -18.113  1.00  0.00           C  
ATOM   2444  H1D CML   151     -30.906  24.142 -18.228  1.00  0.00           H  
ATOM   2445  H1E CML   151     -30.971  25.835 -18.999  1.00  0.00           H  
ATOM   2446  H1F CML   151     -31.220  25.532 -17.185  1.00  0.00           H  
ATOM   2447  C2D CML   151     -28.494  25.301 -14.489  1.00  0.00           C  
ATOM   2448  H2D CML   151     -27.875  25.985 -13.871  1.00  0.00           H  
ATOM   2449  H2E CML   151     -28.275  24.253 -14.191  1.00  0.00           H  
ATOM   2450  H2F CML   151     -29.569  25.565 -14.392  1.00  0.00           H  
ATOM   2451  C   CML   151     -32.282  31.917 -22.354  1.00  0.00           C  
ATOM   2452  O   CML   151     -31.785  32.357 -23.434  1.00  0.00           O  
ATOM   2453  N   ASP   152     -33.079  32.647 -21.587  1.00  0.00           N  
ATOM   2454  H   ASP   152     -33.378  32.270 -20.699  1.00  0.00           H  
ATOM   2455  CA  ASP   152     -33.673  33.879 -22.010  1.00  0.00           C  
ATOM   2456  HA  ASP   152     -33.550  34.127 -23.064  1.00  0.00           H  
ATOM   2457  CB  ASP   152     -35.177  33.728 -21.743  1.00  0.00           C  
ATOM   2458  HB2 ASP   152     -35.470  32.794 -22.223  1.00  0.00           H  
ATOM   2459  HB3 ASP   152     -35.255  33.571 -20.667  1.00  0.00           H  
ATOM   2460  CG  ASP   152     -36.004  34.934 -22.081  1.00  0.00           C  
ATOM   2461  OD1 ASP   152     -37.101  34.997 -21.524  1.00  0.00           O  
ATOM   2462  OD2 ASP   152     -35.639  35.788 -22.871  1.00  0.00           O  
ATOM   2463  C   ASP   152     -32.967  35.040 -21.310  1.00  0.00           C  
ATOM   2464  O   ASP   152     -32.715  35.021 -20.142  1.00  0.00           O  
ATOM   2465  N   MET   153     -32.692  36.123 -22.026  1.00  0.00           N  
ATOM   2466  H   MET   153     -32.840  36.131 -23.025  1.00  0.00           H  
ATOM   2467  CA  MET   153     -32.233  37.454 -21.492  1.00  0.00           C  
ATOM   2468  HA  MET   153     -32.270  37.499 -20.404  1.00  0.00           H  
ATOM   2469  CB  MET   153     -30.733  37.431 -21.895  1.00  0.00           C  
ATOM   2470  HB2 MET   153     -30.246  36.505 -21.591  1.00  0.00           H  
ATOM   2471  HB3 MET   153     -30.782  37.375 -22.983  1.00  0.00           H  
ATOM   2472  CG  MET   153     -29.909  38.461 -21.195  1.00  0.00           C  
ATOM   2473  HG2 MET   153     -29.053  38.767 -21.797  1.00  0.00           H  
ATOM   2474  HG3 MET   153     -30.552  39.341 -21.153  1.00  0.00           H  
ATOM   2475  SD  MET   153     -29.263  38.129 -19.505  1.00  0.00           S  
ATOM   2476  CE  MET   153     -27.827  37.010 -19.747  1.00  0.00           C  
ATOM   2477  HE1 MET   153     -28.066  36.021 -20.140  1.00  0.00           H  
ATOM   2478  HE2 MET   153     -27.123  37.407 -20.478  1.00  0.00           H  
ATOM   2479  HE3 MET   153     -27.376  36.888 -18.763  1.00  0.00           H  
ATOM   2480  C   MET   153     -33.118  38.498 -22.064  1.00  0.00           C  
ATOM   2481  O   MET   153     -32.694  39.639 -21.996  1.00  0.00           O  
ATOM   2482  N   MET   154     -34.238  38.217 -22.688  1.00  0.00           N  
ATOM   2483  H   MET   154     -34.539  37.253 -22.711  1.00  0.00           H  
ATOM   2484  CA  MET   154     -35.183  39.251 -23.138  1.00  0.00           C  
ATOM   2485  HA  MET   154     -34.628  40.172 -23.319  1.00  0.00           H  
ATOM   2486  CB  MET   154     -35.704  38.806 -24.515  1.00  0.00           C  
ATOM   2487  HB2 MET   154     -34.929  38.391 -25.159  1.00  0.00           H  
ATOM   2488  HB3 MET   154     -36.380  37.965 -24.359  1.00  0.00           H  
ATOM   2489  CG  MET   154     -36.521  39.842 -25.259  1.00  0.00           C  
ATOM   2490  HG2 MET   154     -37.439  40.055 -24.711  1.00  0.00           H  
ATOM   2491  HG3 MET   154     -35.984  40.788 -25.327  1.00  0.00           H  
ATOM   2492  SD  MET   154     -37.135  39.482 -26.977  1.00  0.00           S  
ATOM   2493  CE  MET   154     -35.633  39.782 -27.851  1.00  0.00           C  
ATOM   2494  HE1 MET   154     -35.403  40.842 -27.745  1.00  0.00           H  
ATOM   2495  HE2 MET   154     -34.799  39.184 -27.483  1.00  0.00           H  
ATOM   2496  HE3 MET   154     -35.779  39.613 -28.918  1.00  0.00           H  
ATOM   2497  C   MET   154     -36.357  39.407 -22.148  1.00  0.00           C  
ATOM   2498  O   MET   154     -36.931  40.477 -22.034  1.00  0.00           O  
ATOM   2499  N   PHE   155     -36.730  38.251 -21.486  1.00  0.00           N  
ATOM   2500  H   PHE   155     -36.310  37.408 -21.853  1.00  0.00           H  
ATOM   2501  CA  PHE   155     -37.753  38.172 -20.416  1.00  0.00           C  
ATOM   2502  HA  PHE   155     -37.926  37.102 -20.298  1.00  0.00           H  
ATOM   2503  CB  PHE   155     -37.136  38.741 -19.132  1.00  0.00           C  
ATOM   2504  HB2 PHE   155     -37.053  39.818 -19.281  1.00  0.00           H  
ATOM   2505  HB3 PHE   155     -37.794  38.581 -18.277  1.00  0.00           H  
ATOM   2506  CG  PHE   155     -35.856  38.055 -18.652  1.00  0.00           C  
ATOM   2507  CD1 PHE   155     -34.599  38.773 -18.644  1.00  0.00           C  
ATOM   2508  HD1 PHE   155     -34.641  39.757 -19.088  1.00  0.00           H  
ATOM   2509  CE1 PHE   155     -33.396  38.252 -18.188  1.00  0.00           C  
ATOM   2510  HE1 PHE   155     -32.499  38.854 -18.212  1.00  0.00           H  
ATOM   2511  CZ  PHE   155     -33.461  36.969 -17.688  1.00  0.00           C  
ATOM   2512  HZ  PHE   155     -32.568  36.571 -17.228  1.00  0.00           H  
ATOM   2513  CE2 PHE   155     -34.628  36.201 -17.768  1.00  0.00           C  
ATOM   2514  HE2 PHE   155     -34.596  35.187 -17.400  1.00  0.00           H  
ATOM   2515  CD2 PHE   155     -35.808  36.729 -18.171  1.00  0.00           C  
ATOM   2516  HD2 PHE   155     -36.732  36.180 -18.067  1.00  0.00           H  
ATOM   2517  C   PHE   155     -39.110  38.789 -20.765  1.00  0.00           C  
ATOM   2518  O   PHE   155     -39.718  39.408 -19.853  1.00  0.00           O  
ATOM   2519  N   LYS   156     -39.519  38.696 -22.027  1.00  0.00           N  
ATOM   2520  H   LYS   156     -38.985  38.071 -22.613  1.00  0.00           H  
ATOM   2521  CA  LYS   156     -40.787  39.359 -22.539  1.00  0.00           C  
ATOM   2522  HA  LYS   156     -40.660  40.401 -22.247  1.00  0.00           H  
ATOM   2523  CB  LYS   156     -40.943  39.157 -24.095  1.00  0.00           C  
ATOM   2524  HB2 LYS   156     -39.946  39.366 -24.482  1.00  0.00           H  
ATOM   2525  HB3 LYS   156     -41.238  38.109 -24.030  1.00  0.00           H  
ATOM   2526  CG  LYS   156     -41.868  39.877 -24.768  1.00  0.00           C  
ATOM   2527  HG2 LYS   156     -42.821  39.690 -24.275  1.00  0.00           H  
ATOM   2528  HG3 LYS   156     -41.680  40.914 -24.487  1.00  0.00           H  
ATOM   2529  CD  LYS   156     -41.873  39.630 -26.157  1.00  0.00           C  
ATOM   2530  HD2 LYS   156     -40.900  39.908 -26.564  1.00  0.00           H  
ATOM   2531  HD3 LYS   156     -42.014  38.574 -26.389  1.00  0.00           H  
ATOM   2532  CE  LYS   156     -42.890  40.163 -26.874  1.00  0.00           C  
ATOM   2533  HE2 LYS   156     -43.787  39.574 -26.683  1.00  0.00           H  
ATOM   2534  HE3 LYS   156     -43.030  41.195 -26.554  1.00  0.00           H  
ATOM   2535  NZ  LYS   156     -42.670  40.163 -28.350  1.00  0.00           N  
ATOM   2536  HZ1 LYS   156     -42.308  39.244 -28.556  1.00  0.00           H  
ATOM   2537  HZ2 LYS   156     -43.456  40.483 -28.898  1.00  0.00           H  
ATOM   2538  HZ3 LYS   156     -41.876  40.767 -28.509  1.00  0.00           H  
ATOM   2539  C   LYS   156     -42.013  38.973 -21.649  1.00  0.00           C  
ATOM   2540  O   LYS   156     -42.649  39.891 -21.134  1.00  0.00           O  
ATOM   2541  N   ASP   157     -42.308  37.678 -21.528  1.00  0.00           N  
ATOM   2542  H   ASP   157     -41.861  36.991 -22.119  1.00  0.00           H  
ATOM   2543  CA  ASP   157     -43.446  37.196 -20.725  1.00  0.00           C  
ATOM   2544  HA  ASP   157     -44.330  37.760 -21.025  1.00  0.00           H  
ATOM   2545  CB  ASP   157     -43.710  35.742 -21.174  1.00  0.00           C  
ATOM   2546  HB2 ASP   157     -44.672  35.502 -20.722  1.00  0.00           H  
ATOM   2547  HB3 ASP   157     -43.742  35.710 -22.263  1.00  0.00           H  
ATOM   2548  CG  ASP   157     -42.623  34.770 -20.751  1.00  0.00           C  
ATOM   2549  OD1 ASP   157     -42.931  33.929 -19.840  1.00  0.00           O  
ATOM   2550  OD2 ASP   157     -41.450  35.030 -21.142  1.00  0.00           O  
ATOM   2551  C   ASP   157     -43.378  37.508 -19.184  1.00  0.00           C  
ATOM   2552  O   ASP   157     -44.451  37.510 -18.519  1.00  0.00           O  
ATOM   2553  N   LEU   158     -42.170  37.778 -18.623  1.00  0.00           N  
ATOM   2554  H   LEU   158     -41.384  37.708 -19.253  1.00  0.00           H  
ATOM   2555  CA  LEU   158     -41.879  38.042 -17.216  1.00  0.00           C  
ATOM   2556  HA  LEU   158     -42.589  37.472 -16.616  1.00  0.00           H  
ATOM   2557  CB  LEU   158     -40.436  37.516 -16.975  1.00  0.00           C  
ATOM   2558  HB2 LEU   158     -40.267  36.634 -17.593  1.00  0.00           H  
ATOM   2559  HB3 LEU   158     -39.812  38.371 -17.234  1.00  0.00           H  
ATOM   2560  CG  LEU   158     -40.016  37.224 -15.542  1.00  0.00           C  
ATOM   2561  HG  LEU   158     -40.121  38.150 -14.976  1.00  0.00           H  
ATOM   2562  CD1 LEU   158     -40.830  36.131 -14.893  1.00  0.00           C  
ATOM   2563 HD11 LEU   158     -40.635  35.981 -13.831  1.00  0.00           H  
ATOM   2564 HD12 LEU   158     -41.855  36.490 -14.980  1.00  0.00           H  
ATOM   2565 HD13 LEU   158     -40.737  35.169 -15.397  1.00  0.00           H  
ATOM   2566  CD2 LEU   158     -38.561  36.790 -15.535  1.00  0.00           C  
ATOM   2567 HD21 LEU   158     -38.246  36.666 -14.499  1.00  0.00           H  
ATOM   2568 HD22 LEU   158     -38.407  35.836 -16.039  1.00  0.00           H  
ATOM   2569 HD23 LEU   158     -37.824  37.455 -15.987  1.00  0.00           H  
ATOM   2570  C   LEU   158     -42.153  39.513 -16.744  1.00  0.00           C  
ATOM   2571  O   LEU   158     -42.071  39.877 -15.585  1.00  0.00           O  
ATOM   2572  N   ASN   159     -42.419  40.435 -17.735  1.00  0.00           N  
ATOM   2573  H   ASN   159     -42.311  40.195 -18.710  1.00  0.00           H  
ATOM   2574  CA  ASN   159     -42.719  41.818 -17.379  1.00  0.00           C  
ATOM   2575  HA  ASN   159     -42.676  42.348 -18.330  1.00  0.00           H  
ATOM   2576  CB  ASN   159     -44.163  41.942 -16.757  1.00  0.00           C  
ATOM   2577  HB2 ASN   159     -44.163  41.457 -15.781  1.00  0.00           H  
ATOM   2578  HB3 ASN   159     -44.380  42.959 -16.429  1.00  0.00           H  
ATOM   2579  CG  ASN   159     -45.270  41.313 -17.575  1.00  0.00           C  
ATOM   2580  OD1 ASN   159     -45.887  40.420 -17.153  1.00  0.00           O  
ATOM   2581  ND2 ASN   159     -45.650  41.992 -18.623  1.00  0.00           N  
ATOM   2582 HD21 ASN   159     -46.418  41.563 -19.119  1.00  0.00           H  
ATOM   2583 HD22 ASN   159     -45.173  42.854 -18.847  1.00  0.00           H  
ATOM   2584  C   ASN   159     -41.688  42.533 -16.501  1.00  0.00           C  
ATOM   2585  O   ASN   159     -42.003  42.828 -15.347  1.00  0.00           O  
ATOM   2586  N   LEU   160     -40.456  42.701 -16.909  1.00  0.00           N  
ATOM   2587  H   LEU   160     -40.373  42.462 -17.887  1.00  0.00           H  
ATOM   2588  CA  LEU   160     -39.385  43.406 -16.212  1.00  0.00           C  
ATOM   2589  HA  LEU   160     -39.530  43.264 -15.141  1.00  0.00           H  
ATOM   2590  CB  LEU   160     -38.037  42.770 -16.400  1.00  0.00           C  
ATOM   2591  HB2 LEU   160     -37.685  43.137 -17.364  1.00  0.00           H  
ATOM   2592  HB3 LEU   160     -37.370  43.237 -15.675  1.00  0.00           H  
ATOM   2593  CG  LEU   160     -37.819  41.253 -16.216  1.00  0.00           C  
ATOM   2594  HG  LEU   160     -38.168  40.865 -17.174  1.00  0.00           H  
ATOM   2595  CD1 LEU   160     -36.391  40.795 -16.030  1.00  0.00           C  
ATOM   2596 HD11 LEU   160     -35.852  41.088 -16.931  1.00  0.00           H  
ATOM   2597 HD12 LEU   160     -35.956  41.160 -15.099  1.00  0.00           H  
ATOM   2598 HD13 LEU   160     -36.385  39.705 -16.019  1.00  0.00           H  
ATOM   2599  CD2 LEU   160     -38.563  40.741 -14.964  1.00  0.00           C  
ATOM   2600 HD21 LEU   160     -39.635  40.668 -15.151  1.00  0.00           H  
ATOM   2601 HD22 LEU   160     -38.092  39.903 -14.450  1.00  0.00           H  
ATOM   2602 HD23 LEU   160     -38.518  41.497 -14.180  1.00  0.00           H  
ATOM   2603  C   LEU   160     -39.490  44.953 -16.382  1.00  0.00           C  
ATOM   2604  O   LEU   160     -39.898  45.462 -17.387  1.00  0.00           O  
ATOM   2605  N   THR   161     -39.075  45.675 -15.312  1.00  0.00           N  
ATOM   2606  H   THR   161     -38.674  45.159 -14.543  1.00  0.00           H  
ATOM   2607  CA  THR   161     -39.047  47.132 -15.057  1.00  0.00           C  
ATOM   2608  HA  THR   161     -39.807  47.699 -15.595  1.00  0.00           H  
ATOM   2609  CB  THR   161     -39.473  47.495 -13.575  1.00  0.00           C  
ATOM   2610  HB  THR   161     -39.538  48.581 -13.524  1.00  0.00           H  
ATOM   2611  CG2 THR   161     -40.770  46.860 -13.268  1.00  0.00           C  
ATOM   2612 HG21 THR   161     -41.200  47.204 -12.327  1.00  0.00           H  
ATOM   2613 HG22 THR   161     -41.545  47.050 -14.011  1.00  0.00           H  
ATOM   2614 HG23 THR   161     -40.696  45.789 -13.080  1.00  0.00           H  
ATOM   2615  OG1 THR   161     -38.498  47.188 -12.550  1.00  0.00           O  
ATOM   2616  HG1 THR   161     -38.938  47.169 -11.697  1.00  0.00           H  
ATOM   2617  C   THR   161     -37.771  47.746 -15.531  1.00  0.00           C  
ATOM   2618  O   THR   161     -36.788  47.055 -15.644  1.00  0.00           O  
ATOM   2619  N   ASP   162     -37.690  49.037 -15.833  1.00  0.00           N  
ATOM   2620  H   ASP   162     -38.578  49.505 -15.716  1.00  0.00           H  
ATOM   2621  CA  ASP   162     -36.551  49.726 -16.493  1.00  0.00           C  
ATOM   2622  HA  ASP   162     -36.381  49.181 -17.422  1.00  0.00           H  
ATOM   2623  CB  ASP   162     -36.978  51.163 -16.850  1.00  0.00           C  
ATOM   2624  HB2 ASP   162     -37.561  51.694 -16.097  1.00  0.00           H  
ATOM   2625  HB3 ASP   162     -36.013  51.668 -16.892  1.00  0.00           H  
ATOM   2626  CG  ASP   162     -37.730  51.432 -18.184  1.00  0.00           C  
ATOM   2627  OD1 ASP   162     -37.578  50.583 -19.089  1.00  0.00           O  
ATOM   2628  OD2 ASP   162     -38.435  52.413 -18.210  1.00  0.00           O  
ATOM   2629  C   ASP   162     -35.313  49.603 -15.670  1.00  0.00           C  
ATOM   2630  O   ASP   162     -34.205  49.368 -16.236  1.00  0.00           O  
ATOM   2631  N   ALA   163     -35.398  49.793 -14.354  1.00  0.00           N  
ATOM   2632  H   ALA   163     -36.326  49.840 -13.958  1.00  0.00           H  
ATOM   2633  CA  ALA   163     -34.348  49.584 -13.380  1.00  0.00           C  
ATOM   2634  HA  ALA   163     -33.516  50.272 -13.531  1.00  0.00           H  
ATOM   2635  CB  ALA   163     -34.923  49.929 -12.058  1.00  0.00           C  
ATOM   2636  HB1 ALA   163     -34.306  49.534 -11.251  1.00  0.00           H  
ATOM   2637  HB2 ALA   163     -34.936  51.007 -11.900  1.00  0.00           H  
ATOM   2638  HB3 ALA   163     -35.912  49.517 -11.852  1.00  0.00           H  
ATOM   2639  C   ALA   163     -33.800  48.182 -13.486  1.00  0.00           C  
ATOM   2640  O   ALA   163     -32.620  47.941 -13.677  1.00  0.00           O  
ATOM   2641  N   GLN   164     -34.672  47.145 -13.421  1.00  0.00           N  
ATOM   2642  H   GLN   164     -35.635  47.327 -13.175  1.00  0.00           H  
ATOM   2643  CA  GLN   164     -34.338  45.740 -13.518  1.00  0.00           C  
ATOM   2644  HA  GLN   164     -33.662  45.414 -12.727  1.00  0.00           H  
ATOM   2645  CB  GLN   164     -35.631  44.915 -13.365  1.00  0.00           C  
ATOM   2646  HB2 GLN   164     -36.291  45.272 -14.156  1.00  0.00           H  
ATOM   2647  HB3 GLN   164     -35.308  43.885 -13.514  1.00  0.00           H  
ATOM   2648  CG  GLN   164     -36.139  44.749 -11.955  1.00  0.00           C  
ATOM   2649  HG2 GLN   164     -35.336  44.236 -11.425  1.00  0.00           H  
ATOM   2650  HG3 GLN   164     -36.346  45.729 -11.525  1.00  0.00           H  
ATOM   2651  CD  GLN   164     -37.403  43.852 -11.822  1.00  0.00           C  
ATOM   2652  OE1 GLN   164     -38.225  43.803 -12.710  1.00  0.00           O  
ATOM   2653  NE2 GLN   164     -37.594  42.988 -10.853  1.00  0.00           N  
ATOM   2654 HE21 GLN   164     -38.142  42.180 -11.109  1.00  0.00           H  
ATOM   2655 HE22 GLN   164     -36.889  42.999 -10.130  1.00  0.00           H  
ATOM   2656  C   GLN   164     -33.599  45.447 -14.859  1.00  0.00           C  
ATOM   2657  O   GLN   164     -32.626  44.718 -14.845  1.00  0.00           O  
ATOM   2658  N   LYS   165     -33.981  46.034 -16.046  1.00  0.00           N  
ATOM   2659  H   LYS   165     -34.898  46.448 -15.959  1.00  0.00           H  
ATOM   2660  CA  LYS   165     -33.368  45.832 -17.341  1.00  0.00           C  
ATOM   2661  HA  LYS   165     -33.200  44.774 -17.541  1.00  0.00           H  
ATOM   2662  CB  LYS   165     -34.311  46.407 -18.460  1.00  0.00           C  
ATOM   2663  HB2 LYS   165     -34.645  47.421 -18.242  1.00  0.00           H  
ATOM   2664  HB3 LYS   165     -33.817  46.484 -19.428  1.00  0.00           H  
ATOM   2665  CG  LYS   165     -35.373  45.668 -18.658  1.00  0.00           C  
ATOM   2666  HG2 LYS   165     -35.140  44.738 -19.176  1.00  0.00           H  
ATOM   2667  HG3 LYS   165     -35.706  45.373 -17.663  1.00  0.00           H  
ATOM   2668  CD  LYS   165     -36.483  46.300 -19.196  1.00  0.00           C  
ATOM   2669  HD2 LYS   165     -36.869  47.000 -18.455  1.00  0.00           H  
ATOM   2670  HD3 LYS   165     -36.225  46.916 -20.057  1.00  0.00           H  
ATOM   2671  CE  LYS   165     -37.522  45.505 -19.553  1.00  0.00           C  
ATOM   2672  HE2 LYS   165     -37.201  44.736 -20.256  1.00  0.00           H  
ATOM   2673  HE3 LYS   165     -37.863  44.996 -18.652  1.00  0.00           H  
ATOM   2674  NZ  LYS   165     -38.660  46.360 -20.001  1.00  0.00           N  
ATOM   2675  HZ1 LYS   165     -38.759  47.149 -19.379  1.00  0.00           H  
ATOM   2676  HZ2 LYS   165     -38.528  46.736 -20.929  1.00  0.00           H  
ATOM   2677  HZ3 LYS   165     -39.509  45.821 -19.907  1.00  0.00           H  
ATOM   2678  C   LYS   165     -31.976  46.563 -17.390  1.00  0.00           C  
ATOM   2679  O   LYS   165     -31.094  46.104 -18.120  1.00  0.00           O  
ATOM   2680  N   GLN   166     -31.830  47.681 -16.732  1.00  0.00           N  
ATOM   2681  H   GLN   166     -32.602  48.046 -16.193  1.00  0.00           H  
ATOM   2682  CA  GLN   166     -30.530  48.248 -16.505  1.00  0.00           C  
ATOM   2683  HA  GLN   166     -30.164  48.201 -17.531  1.00  0.00           H  
ATOM   2684  CB  GLN   166     -30.697  49.692 -16.004  1.00  0.00           C  
ATOM   2685  HB2 GLN   166     -31.379  50.149 -16.722  1.00  0.00           H  
ATOM   2686  HB3 GLN   166     -31.233  49.614 -15.058  1.00  0.00           H  
ATOM   2687  CG  GLN   166     -29.354  50.417 -15.800  1.00  0.00           C  
ATOM   2688  HG2 GLN   166     -29.518  51.321 -15.215  1.00  0.00           H  
ATOM   2689  HG3 GLN   166     -28.754  49.736 -15.195  1.00  0.00           H  
ATOM   2690  CD  GLN   166     -28.622  50.581 -17.145  1.00  0.00           C  
ATOM   2691  OE1 GLN   166     -28.987  50.143 -18.206  1.00  0.00           O  
ATOM   2692  NE2 GLN   166     -27.507  51.142 -17.172  1.00  0.00           N  
ATOM   2693 HE21 GLN   166     -27.187  51.438 -18.083  1.00  0.00           H  
ATOM   2694 HE22 GLN   166     -27.171  51.491 -16.286  1.00  0.00           H  
ATOM   2695  C   GLN   166     -29.566  47.494 -15.670  1.00  0.00           C  
ATOM   2696  O   GLN   166     -28.437  47.243 -16.079  1.00  0.00           O  
ATOM   2697  N   GLN   167     -29.968  47.001 -14.470  1.00  0.00           N  
ATOM   2698  H   GLN   167     -30.931  47.235 -14.278  1.00  0.00           H  
ATOM   2699  CA  GLN   167     -29.345  46.031 -13.530  1.00  0.00           C  
ATOM   2700  HA  GLN   167     -28.420  46.581 -13.358  1.00  0.00           H  
ATOM   2701  CB  GLN   167     -30.100  45.986 -12.177  1.00  0.00           C  
ATOM   2702  HB2 GLN   167     -30.338  46.951 -11.730  1.00  0.00           H  
ATOM   2703  HB3 GLN   167     -31.105  45.567 -12.216  1.00  0.00           H  
ATOM   2704  CG  GLN   167     -29.269  45.226 -11.146  1.00  0.00           C  
ATOM   2705  HG2 GLN   167     -29.773  45.337 -10.186  1.00  0.00           H  
ATOM   2706  HG3 GLN   167     -29.163  44.184 -11.448  1.00  0.00           H  
ATOM   2707  CD  GLN   167     -27.915  45.737 -10.777  1.00  0.00           C  
ATOM   2708  OE1 GLN   167     -27.149  44.907 -10.286  1.00  0.00           O  
ATOM   2709  NE2 GLN   167     -27.465  46.964 -10.995  1.00  0.00           N  
ATOM   2710 HE21 GLN   167     -26.565  47.174 -10.588  1.00  0.00           H  
ATOM   2711 HE22 GLN   167     -27.962  47.728 -11.430  1.00  0.00           H  
ATOM   2712  C   GLN   167     -29.018  44.679 -14.134  1.00  0.00           C  
ATOM   2713  O   GLN   167     -27.951  44.171 -13.979  1.00  0.00           O  
ATOM   2714  N   ILE   168     -29.866  44.171 -15.049  1.00  0.00           N  
ATOM   2715  H   ILE   168     -30.831  44.466 -15.017  1.00  0.00           H  
ATOM   2716  CA  ILE   168     -29.493  43.073 -15.962  1.00  0.00           C  
ATOM   2717  HA  ILE   168     -29.026  42.278 -15.380  1.00  0.00           H  
ATOM   2718  CB  ILE   168     -30.796  42.637 -16.641  1.00  0.00           C  
ATOM   2719  HB  ILE   168     -31.425  43.522 -16.748  1.00  0.00           H  
ATOM   2720  CG2 ILE   168     -30.687  42.100 -18.115  1.00  0.00           C  
ATOM   2721 HG21 ILE   168     -30.032  41.232 -18.189  1.00  0.00           H  
ATOM   2722 HG22 ILE   168     -31.669  41.820 -18.497  1.00  0.00           H  
ATOM   2723 HG23 ILE   168     -30.375  42.922 -18.760  1.00  0.00           H  
ATOM   2724  CG1 ILE   168     -31.553  41.645 -15.675  1.00  0.00           C  
ATOM   2725 HG12 ILE   168     -31.010  40.708 -15.548  1.00  0.00           H  
ATOM   2726 HG13 ILE   168     -31.665  42.055 -14.672  1.00  0.00           H  
ATOM   2727  CD1 ILE   168     -33.016  41.264 -15.986  1.00  0.00           C  
ATOM   2728 HD11 ILE   168     -33.498  42.234 -16.116  1.00  0.00           H  
ATOM   2729 HD12 ILE   168     -32.998  40.771 -16.958  1.00  0.00           H  
ATOM   2730 HD13 ILE   168     -33.413  40.586 -15.230  1.00  0.00           H  
ATOM   2731  C   ILE   168     -28.312  43.369 -16.942  1.00  0.00           C  
ATOM   2732  O   ILE   168     -27.516  42.479 -17.222  1.00  0.00           O  
ATOM   2733  N   ARG   169     -28.020  44.615 -17.271  1.00  0.00           N  
ATOM   2734  H   ARG   169     -28.495  45.404 -16.856  1.00  0.00           H  
ATOM   2735  CA  ARG   169     -26.754  45.016 -18.016  1.00  0.00           C  
ATOM   2736  HA  ARG   169     -26.565  44.150 -18.650  1.00  0.00           H  
ATOM   2737  CB  ARG   169     -26.943  46.326 -18.842  1.00  0.00           C  
ATOM   2738  HB2 ARG   169     -27.024  47.190 -18.182  1.00  0.00           H  
ATOM   2739  HB3 ARG   169     -25.985  46.630 -19.265  1.00  0.00           H  
ATOM   2740  CG  ARG   169     -27.977  46.361 -19.674  1.00  0.00           C  
ATOM   2741  HG2 ARG   169     -27.879  45.489 -20.319  1.00  0.00           H  
ATOM   2742  HG3 ARG   169     -28.886  46.118 -19.124  1.00  0.00           H  
ATOM   2743  CD  ARG   169     -28.169  47.472 -20.435  1.00  0.00           C  
ATOM   2744  HD2 ARG   169     -28.125  48.347 -19.787  1.00  0.00           H  
ATOM   2745  HD3 ARG   169     -27.323  47.689 -21.088  1.00  0.00           H  
ATOM   2746  NE  ARG   169     -29.385  47.413 -21.231  1.00  0.00           N  
ATOM   2747  HE  ARG   169     -29.384  46.812 -22.043  1.00  0.00           H  
ATOM   2748  CZ  ARG   169     -30.537  48.008 -20.951  1.00  0.00           C  
ATOM   2749  NH1 ARG   169     -30.695  48.854 -19.991  1.00  0.00           N  
ATOM   2750 HH11 ARG   169     -29.897  49.318 -19.581  1.00  0.00           H  
ATOM   2751 HH12 ARG   169     -31.606  49.228 -19.768  1.00  0.00           H  
ATOM   2752  NH2 ARG   169     -31.562  47.793 -21.671  1.00  0.00           N  
ATOM   2753 HH21 ARG   169     -31.559  47.091 -22.396  1.00  0.00           H  
ATOM   2754 HH22 ARG   169     -32.436  48.192 -21.357  1.00  0.00           H  
ATOM   2755  C   ARG   169     -25.556  45.058 -17.170  1.00  0.00           C  
ATOM   2756  O   ARG   169     -24.556  44.501 -17.583  1.00  0.00           O  
ATOM   2757  N   GLU   170     -25.648  45.480 -15.896  1.00  0.00           N  
ATOM   2758  H   GLU   170     -26.526  45.935 -15.687  1.00  0.00           H  
ATOM   2759  CA  GLU   170     -24.522  45.410 -14.930  1.00  0.00           C  
ATOM   2760  HA  GLU   170     -23.668  45.851 -15.443  1.00  0.00           H  
ATOM   2761  CB  GLU   170     -24.922  46.227 -13.717  1.00  0.00           C  
ATOM   2762  HB2 GLU   170     -25.739  45.842 -13.107  1.00  0.00           H  
ATOM   2763  HB3 GLU   170     -24.038  46.129 -13.086  1.00  0.00           H  
ATOM   2764  CG  GLU   170     -25.060  47.762 -13.855  1.00  0.00           C  
ATOM   2765  HG2 GLU   170     -26.064  48.031 -14.186  1.00  0.00           H  
ATOM   2766  HG3 GLU   170     -25.049  48.309 -12.913  1.00  0.00           H  
ATOM   2767  CD  GLU   170     -24.083  48.331 -14.808  1.00  0.00           C  
ATOM   2768  OE1 GLU   170     -24.408  49.344 -15.451  1.00  0.00           O  
ATOM   2769  OE2 GLU   170     -22.903  47.879 -14.936  1.00  0.00           O  
ATOM   2770  C   GLU   170     -24.228  43.966 -14.441  1.00  0.00           C  
ATOM   2771  O   GLU   170     -23.025  43.550 -14.339  1.00  0.00           O  
ATOM   2772  N   ILE   171     -25.199  43.018 -14.317  1.00  0.00           N  
ATOM   2773  H   ILE   171     -26.153  43.345 -14.364  1.00  0.00           H  
ATOM   2774  CA  ILE   171     -24.872  41.645 -13.940  1.00  0.00           C  
ATOM   2775  HA  ILE   171     -24.257  41.550 -13.046  1.00  0.00           H  
ATOM   2776  CB  ILE   171     -26.214  40.926 -13.597  1.00  0.00           C  
ATOM   2777  HB  ILE   171     -26.933  41.112 -14.394  1.00  0.00           H  
ATOM   2778  CG2 ILE   171     -26.049  39.409 -13.541  1.00  0.00           C  
ATOM   2779 HG21 ILE   171     -27.006  38.962 -13.272  1.00  0.00           H  
ATOM   2780 HG22 ILE   171     -25.755  38.985 -14.501  1.00  0.00           H  
ATOM   2781 HG23 ILE   171     -25.377  39.098 -12.742  1.00  0.00           H  
ATOM   2782  CG1 ILE   171     -26.694  41.450 -12.261  1.00  0.00           C  
ATOM   2783 HG12 ILE   171     -26.072  41.007 -11.483  1.00  0.00           H  
ATOM   2784 HG13 ILE   171     -26.516  42.523 -12.318  1.00  0.00           H  
ATOM   2785  CD1 ILE   171     -28.110  41.251 -12.027  1.00  0.00           C  
ATOM   2786 HD11 ILE   171     -28.601  41.952 -12.702  1.00  0.00           H  
ATOM   2787 HD12 ILE   171     -28.408  40.220 -12.214  1.00  0.00           H  
ATOM   2788 HD13 ILE   171     -28.419  41.600 -11.041  1.00  0.00           H  
ATOM   2789  C   ILE   171     -24.080  41.019 -15.111  1.00  0.00           C  
ATOM   2790  O   ILE   171     -23.177  40.183 -14.911  1.00  0.00           O  
ATOM   2791  N   MET   172     -24.370  41.479 -16.351  1.00  0.00           N  
ATOM   2792  H   MET   172     -25.077  42.192 -16.465  1.00  0.00           H  
ATOM   2793  CA  MET   172     -23.575  40.926 -17.482  1.00  0.00           C  
ATOM   2794  HA  MET   172     -23.281  39.878 -17.416  1.00  0.00           H  
ATOM   2795  CB  MET   172     -24.435  40.982 -18.731  1.00  0.00           C  
ATOM   2796  HB2 MET   172     -24.928  41.954 -18.741  1.00  0.00           H  
ATOM   2797  HB3 MET   172     -23.811  41.038 -19.624  1.00  0.00           H  
ATOM   2798  CG  MET   172     -25.328  39.749 -18.731  1.00  0.00           C  
ATOM   2799  HG2 MET   172     -25.982  39.878 -17.869  1.00  0.00           H  
ATOM   2800  HG3 MET   172     -25.980  39.895 -19.592  1.00  0.00           H  
ATOM   2801  SD  MET   172     -24.643  38.097 -18.890  1.00  0.00           S  
ATOM   2802  CE  MET   172     -23.617  38.189 -20.316  1.00  0.00           C  
ATOM   2803  HE1 MET   172     -23.230  37.172 -20.380  1.00  0.00           H  
ATOM   2804  HE2 MET   172     -24.310  38.371 -21.138  1.00  0.00           H  
ATOM   2805  HE3 MET   172     -22.840  38.953 -20.285  1.00  0.00           H  
ATOM   2806  C   MET   172     -22.195  41.614 -17.703  1.00  0.00           C  
ATOM   2807  O   MET   172     -21.346  41.297 -18.497  1.00  0.00           O  
ATOM   2808  N   LYS   173     -21.973  42.670 -16.965  1.00  0.00           N  
ATOM   2809  H   LYS   173     -22.655  42.915 -16.262  1.00  0.00           H  
ATOM   2810  CA  LYS   173     -20.657  43.372 -17.036  1.00  0.00           C  
ATOM   2811  HA  LYS   173     -20.411  43.597 -18.074  1.00  0.00           H  
ATOM   2812  CB  LYS   173     -20.554  44.646 -16.220  1.00  0.00           C  
ATOM   2813  HB2 LYS   173     -21.389  45.321 -16.408  1.00  0.00           H  
ATOM   2814  HB3 LYS   173     -20.598  44.449 -15.148  1.00  0.00           H  
ATOM   2815  CG  LYS   173     -19.445  45.422 -16.519  1.00  0.00           C  
ATOM   2816  HG2 LYS   173     -18.550  44.970 -16.091  1.00  0.00           H  
ATOM   2817  HG3 LYS   173     -19.283  45.545 -17.590  1.00  0.00           H  
ATOM   2818  CD  LYS   173     -19.408  46.708 -16.043  1.00  0.00           C  
ATOM   2819  HD2 LYS   173     -19.955  47.350 -16.735  1.00  0.00           H  
ATOM   2820  HD3 LYS   173     -19.874  46.743 -15.059  1.00  0.00           H  
ATOM   2821  CE  LYS   173     -18.222  47.347 -15.988  1.00  0.00           C  
ATOM   2822  HE2 LYS   173     -17.616  46.895 -15.203  1.00  0.00           H  
ATOM   2823  HE3 LYS   173     -17.720  47.360 -16.955  1.00  0.00           H  
ATOM   2824  NZ  LYS   173     -18.397  48.808 -15.626  1.00  0.00           N  
ATOM   2825  HZ1 LYS   173     -18.951  48.945 -14.793  1.00  0.00           H  
ATOM   2826  HZ2 LYS   173     -17.516  49.240 -15.385  1.00  0.00           H  
ATOM   2827  HZ3 LYS   173     -18.734  49.427 -16.350  1.00  0.00           H  
ATOM   2828  C   LYS   173     -19.515  42.448 -16.577  1.00  0.00           C  
ATOM   2829  O   LYS   173     -19.660  41.744 -15.581  1.00  0.00           O  
ATOM   2830  N   GLY   174     -18.417  42.352 -17.307  1.00  0.00           N  
ATOM   2831  H   GLY   174     -18.393  42.898 -18.156  1.00  0.00           H  
ATOM   2832  CA  GLY   174     -17.332  41.375 -17.074  1.00  0.00           C  
ATOM   2833  HA2 GLY   174     -16.440  41.752 -17.574  1.00  0.00           H  
ATOM   2834  HA3 GLY   174     -17.276  41.368 -15.985  1.00  0.00           H  
ATOM   2835  C   GLY   174     -17.477  39.915 -17.396  1.00  0.00           C  
ATOM   2836  O   GLY   174     -16.475  39.244 -17.629  1.00  0.00           O  
ATOM   2837  N   GLN   175     -18.727  39.430 -17.462  1.00  0.00           N  
ATOM   2838  H   GLN   175     -19.570  39.985 -17.415  1.00  0.00           H  
ATOM   2839  CA  GLN   175     -19.122  38.077 -17.742  1.00  0.00           C  
ATOM   2840  HA  GLN   175     -18.509  37.427 -17.117  1.00  0.00           H  
ATOM   2841  CB  GLN   175     -20.591  37.833 -17.300  1.00  0.00           C  
ATOM   2842  HB2 GLN   175     -20.585  38.085 -16.240  1.00  0.00           H  
ATOM   2843  HB3 GLN   175     -21.226  38.600 -17.744  1.00  0.00           H  
ATOM   2844  CG  GLN   175     -21.182  36.485 -17.658  1.00  0.00           C  
ATOM   2845  HG2 GLN   175     -22.106  36.336 -17.100  1.00  0.00           H  
ATOM   2846  HG3 GLN   175     -21.357  36.382 -18.729  1.00  0.00           H  
ATOM   2847  CD  GLN   175     -20.271  35.387 -17.140  1.00  0.00           C  
ATOM   2848  OE1 GLN   175     -19.646  34.574 -17.832  1.00  0.00           O  
ATOM   2849  NE2 GLN   175     -20.060  35.327 -15.844  1.00  0.00           N  
ATOM   2850 HE21 GLN   175     -19.347  34.697 -15.505  1.00  0.00           H  
ATOM   2851 HE22 GLN   175     -20.611  35.923 -15.243  1.00  0.00           H  
ATOM   2852  C   GLN   175     -18.849  37.575 -19.239  1.00  0.00           C  
ATOM   2853  O   GLN   175     -19.346  38.198 -20.159  1.00  0.00           O  
ATOM   2854  N   ARG   176     -17.931  36.617 -19.324  1.00  0.00           N  
ATOM   2855  H   ARG   176     -17.568  36.246 -18.458  1.00  0.00           H  
ATOM   2856  CA  ARG   176     -17.540  36.071 -20.658  1.00  0.00           C  
ATOM   2857  HA  ARG   176     -18.226  36.406 -21.436  1.00  0.00           H  
ATOM   2858  CB  ARG   176     -16.142  36.704 -21.040  1.00  0.00           C  
ATOM   2859  HB2 ARG   176     -15.453  36.343 -20.277  1.00  0.00           H  
ATOM   2860  HB3 ARG   176     -15.809  36.298 -21.996  1.00  0.00           H  
ATOM   2861  CG  ARG   176     -15.863  38.014 -21.154  1.00  0.00           C  
ATOM   2862  HG2 ARG   176     -15.944  38.466 -20.166  1.00  0.00           H  
ATOM   2863  HG3 ARG   176     -14.787  38.060 -21.326  1.00  0.00           H  
ATOM   2864  CD  ARG   176     -16.443  38.776 -22.097  1.00  0.00           C  
ATOM   2865  HD2 ARG   176     -16.134  38.361 -23.056  1.00  0.00           H  
ATOM   2866  HD3 ARG   176     -17.523  38.744 -21.953  1.00  0.00           H  
ATOM   2867  NE  ARG   176     -15.975  40.153 -22.089  1.00  0.00           N  
ATOM   2868  HE  ARG   176     -15.166  40.401 -22.640  1.00  0.00           H  
ATOM   2869  CZ  ARG   176     -16.509  41.170 -21.486  1.00  0.00           C  
ATOM   2870  NH1 ARG   176     -17.569  41.001 -20.646  1.00  0.00           N  
ATOM   2871 HH11 ARG   176     -17.919  40.063 -20.510  1.00  0.00           H  
ATOM   2872 HH12 ARG   176     -17.915  41.838 -20.198  1.00  0.00           H  
ATOM   2873  NH2 ARG   176     -15.896  42.274 -21.487  1.00  0.00           N  
ATOM   2874 HH21 ARG   176     -14.966  42.286 -21.881  1.00  0.00           H  
ATOM   2875 HH22 ARG   176     -16.094  43.054 -20.877  1.00  0.00           H  
ATOM   2876  C   ARG   176     -17.477  34.528 -20.668  1.00  0.00           C  
ATOM   2877  O   ARG   176     -17.920  33.917 -21.682  1.00  0.00           O  
ATOM   2878  N   ASP   177     -17.170  33.887 -19.564  1.00  0.00           N  
ATOM   2879  H   ASP   177     -17.040  34.411 -18.711  1.00  0.00           H  
ATOM   2880  CA  ASP   177     -17.093  32.395 -19.416  1.00  0.00           C  
ATOM   2881  HA  ASP   177     -16.358  31.929 -20.073  1.00  0.00           H  
ATOM   2882  CB  ASP   177     -16.749  32.089 -17.955  1.00  0.00           C  
ATOM   2883  HB2 ASP   177     -17.608  32.486 -17.414  1.00  0.00           H  
ATOM   2884  HB3 ASP   177     -16.763  31.057 -17.606  1.00  0.00           H  
ATOM   2885  CG  ASP   177     -15.371  32.661 -17.496  1.00  0.00           C  
ATOM   2886  OD1 ASP   177     -15.323  33.345 -16.467  1.00  0.00           O  
ATOM   2887  OD2 ASP   177     -14.400  32.165 -18.005  1.00  0.00           O  
ATOM   2888  C   ASP   177     -18.334  31.635 -19.759  1.00  0.00           C  
ATOM   2889  O   ASP   177     -18.237  30.587 -20.475  1.00  0.00           O  
ATOM   2890  N   GLN   178     -19.557  32.020 -19.419  1.00  0.00           N  
ATOM   2891  H   GLN   178     -19.649  32.882 -18.901  1.00  0.00           H  
ATOM   2892  CA  GLN   178     -20.868  31.266 -19.809  1.00  0.00           C  
ATOM   2893  HA  GLN   178     -20.770  30.240 -19.453  1.00  0.00           H  
ATOM   2894  CB  GLN   178     -22.053  31.968 -19.128  1.00  0.00           C  
ATOM   2895  HB2 GLN   178     -22.875  31.253 -19.080  1.00  0.00           H  
ATOM   2896  HB3 GLN   178     -21.782  32.221 -18.103  1.00  0.00           H  
ATOM   2897  CG  GLN   178     -22.636  33.219 -19.787  1.00  0.00           C  
ATOM   2898  HG2 GLN   178     -21.840  33.955 -19.905  1.00  0.00           H  
ATOM   2899  HG3 GLN   178     -23.111  32.856 -20.698  1.00  0.00           H  
ATOM   2900  CD  GLN   178     -23.769  33.912 -19.035  1.00  0.00           C  
ATOM   2901  OE1 GLN   178     -24.103  33.659 -17.889  1.00  0.00           O  
ATOM   2902  NE2 GLN   178     -24.357  34.760 -19.743  1.00  0.00           N  
ATOM   2903 HE21 GLN   178     -25.015  35.352 -19.256  1.00  0.00           H  
ATOM   2904 HE22 GLN   178     -24.219  34.671 -20.739  1.00  0.00           H  
ATOM   2905  C   GLN   178     -21.031  31.202 -21.311  1.00  0.00           C  
ATOM   2906  O   GLN   178     -21.696  30.288 -21.804  1.00  0.00           O  
ATOM   2907  N   MET   179     -20.370  32.075 -22.111  1.00  0.00           N  
ATOM   2908  H   MET   179     -19.889  32.795 -21.591  1.00  0.00           H  
ATOM   2909  CA  MET   179     -20.292  32.009 -23.574  1.00  0.00           C  
ATOM   2910  HA  MET   179     -21.134  31.468 -24.005  1.00  0.00           H  
ATOM   2911  CB  MET   179     -20.329  33.505 -24.010  1.00  0.00           C  
ATOM   2912  HB2 MET   179     -19.387  34.014 -23.805  1.00  0.00           H  
ATOM   2913  HB3 MET   179     -20.356  33.472 -25.099  1.00  0.00           H  
ATOM   2914  CG  MET   179     -21.574  34.261 -23.565  1.00  0.00           C  
ATOM   2915  HG2 MET   179     -22.169  34.768 -24.324  1.00  0.00           H  
ATOM   2916  HG3 MET   179     -22.232  33.609 -22.989  1.00  0.00           H  
ATOM   2917  SD  MET   179     -21.253  35.489 -22.361  1.00  0.00           S  
ATOM   2918  CE  MET   179     -20.373  36.750 -23.310  1.00  0.00           C  
ATOM   2919  HE1 MET   179     -19.699  36.118 -23.888  1.00  0.00           H  
ATOM   2920  HE2 MET   179     -21.085  37.335 -23.892  1.00  0.00           H  
ATOM   2921  HE3 MET   179     -19.814  37.367 -22.606  1.00  0.00           H  
ATOM   2922  C   MET   179     -19.032  31.396 -24.159  1.00  0.00           C  
ATOM   2923  O   MET   179     -18.971  31.376 -25.372  1.00  0.00           O  
ATOM   2924  N   LYS   180     -18.045  31.033 -23.345  1.00  0.00           N  
ATOM   2925  H   LYS   180     -18.210  31.099 -22.351  1.00  0.00           H  
ATOM   2926  CA  LYS   180     -16.778  30.472 -23.737  1.00  0.00           C  
ATOM   2927  HA  LYS   180     -16.412  30.896 -24.673  1.00  0.00           H  
ATOM   2928  CB  LYS   180     -15.827  30.744 -22.576  1.00  0.00           C  
ATOM   2929  HB2 LYS   180     -15.964  31.738 -22.151  1.00  0.00           H  
ATOM   2930  HB3 LYS   180     -16.055  30.020 -21.793  1.00  0.00           H  
ATOM   2931  CG  LYS   180     -14.527  30.481 -22.902  1.00  0.00           C  
ATOM   2932  HG2 LYS   180     -14.380  29.456 -23.243  1.00  0.00           H  
ATOM   2933  HG3 LYS   180     -14.289  31.073 -23.785  1.00  0.00           H  
ATOM   2934  CD  LYS   180     -13.635  30.713 -21.894  1.00  0.00           C  
ATOM   2935  HD2 LYS   180     -13.535  31.794 -21.789  1.00  0.00           H  
ATOM   2936  HD3 LYS   180     -14.003  30.309 -20.952  1.00  0.00           H  
ATOM   2937  CE  LYS   180     -12.361  30.280 -22.100  1.00  0.00           C  
ATOM   2938  HE2 LYS   180     -12.224  29.273 -21.707  1.00  0.00           H  
ATOM   2939  HE3 LYS   180     -12.286  30.214 -23.185  1.00  0.00           H  
ATOM   2940  NZ  LYS   180     -11.232  31.158 -21.787  1.00  0.00           N  
ATOM   2941  HZ1 LYS   180     -10.979  31.295 -20.819  1.00  0.00           H  
ATOM   2942  HZ2 LYS   180     -10.435  30.704 -22.211  1.00  0.00           H  
ATOM   2943  HZ3 LYS   180     -11.196  32.092 -22.170  1.00  0.00           H  
ATOM   2944  C   LYS   180     -16.921  28.912 -24.085  1.00  0.00           C  
ATOM   2945  O   LYS   180     -17.498  28.143 -23.371  1.00  0.00           O  
ATOM   2946  N   ARG   181     -16.202  28.512 -25.091  1.00  0.00           N  
ATOM   2947  H   ARG   181     -15.696  29.168 -25.669  1.00  0.00           H  
ATOM   2948  CA  ARG   181     -16.282  27.177 -25.749  1.00  0.00           C  
ATOM   2949  HA  ARG   181     -17.169  26.650 -25.397  1.00  0.00           H  
ATOM   2950  CB  ARG   181     -16.544  27.440 -27.329  1.00  0.00           C  
ATOM   2951  HB2 ARG   181     -15.732  28.002 -27.790  1.00  0.00           H  
ATOM   2952  HB3 ARG   181     -16.576  26.475 -27.835  1.00  0.00           H  
ATOM   2953  CG  ARG   181     -17.772  27.972 -27.579  1.00  0.00           C  
ATOM   2954  HG2 ARG   181     -18.504  27.276 -27.169  1.00  0.00           H  
ATOM   2955  HG3 ARG   181     -17.799  28.999 -27.213  1.00  0.00           H  
ATOM   2956  CD  ARG   181     -18.049  28.080 -28.882  1.00  0.00           C  
ATOM   2957  HD2 ARG   181     -18.990  28.617 -29.007  1.00  0.00           H  
ATOM   2958  HD3 ARG   181     -17.211  28.547 -29.398  1.00  0.00           H  
ATOM   2959  NE  ARG   181     -18.284  26.757 -29.601  1.00  0.00           N  
ATOM   2960  HE  ARG   181     -18.111  25.957 -29.010  1.00  0.00           H  
ATOM   2961  CZ  ARG   181     -18.567  26.553 -30.842  1.00  0.00           C  
ATOM   2962  NH1 ARG   181     -18.683  27.410 -31.787  1.00  0.00           N  
ATOM   2963 HH11 ARG   181     -18.535  28.376 -31.534  1.00  0.00           H  
ATOM   2964 HH12 ARG   181     -18.924  27.181 -32.741  1.00  0.00           H  
ATOM   2965  NH2 ARG   181     -18.782  25.326 -31.217  1.00  0.00           N  
ATOM   2966 HH21 ARG   181     -18.784  24.596 -30.519  1.00  0.00           H  
ATOM   2967 HH22 ARG   181     -19.206  25.140 -32.114  1.00  0.00           H  
ATOM   2968  C   ARG   181     -15.048  26.321 -25.607  1.00  0.00           C  
ATOM   2969  O   ARG   181     -13.956  26.884 -25.549  1.00  0.00           O  
ATOM   2970  N   PRO   182     -15.142  24.978 -25.626  1.00  0.00           N  
ATOM   2971  CD  PRO   182     -16.291  24.209 -26.078  1.00  0.00           C  
ATOM   2972  HD2 PRO   182     -16.813  24.521 -26.983  1.00  0.00           H  
ATOM   2973  HD3 PRO   182     -16.985  24.177 -25.238  1.00  0.00           H  
ATOM   2974  CG  PRO   182     -15.823  22.829 -26.345  1.00  0.00           C  
ATOM   2975  HG2 PRO   182     -15.499  22.821 -27.385  1.00  0.00           H  
ATOM   2976  HG3 PRO   182     -16.505  21.999 -26.158  1.00  0.00           H  
ATOM   2977  CB  PRO   182     -14.754  22.668 -25.352  1.00  0.00           C  
ATOM   2978  HB2 PRO   182     -14.053  21.839 -25.447  1.00  0.00           H  
ATOM   2979  HB3 PRO   182     -15.232  22.567 -24.378  1.00  0.00           H  
ATOM   2980  CA  PRO   182     -14.027  24.071 -25.341  1.00  0.00           C  
ATOM   2981  HA  PRO   182     -13.549  24.350 -24.402  1.00  0.00           H  
ATOM   2982  C   PRO   182     -13.017  24.317 -26.444  1.00  0.00           C  
ATOM   2983  O   PRO   182     -13.413  24.774 -27.518  1.00  0.00           O  
ATOM   2984  N   PRO   183     -11.727  24.000 -26.220  1.00  0.00           N  
ATOM   2985  CD  PRO   183     -11.026  23.547 -24.997  1.00  0.00           C  
ATOM   2986  HD2 PRO   183     -11.092  22.458 -24.993  1.00  0.00           H  
ATOM   2987  HD3 PRO   183     -11.482  24.011 -24.123  1.00  0.00           H  
ATOM   2988  CG  PRO   183      -9.616  23.995 -25.235  1.00  0.00           C  
ATOM   2989  HG2 PRO   183      -8.870  23.702 -24.497  1.00  0.00           H  
ATOM   2990  HG3 PRO   183      -9.635  25.070 -25.056  1.00  0.00           H  
ATOM   2991  CB  PRO   183      -9.377  23.756 -26.747  1.00  0.00           C  
ATOM   2992  HB2 PRO   183      -9.132  22.705 -26.900  1.00  0.00           H  
ATOM   2993  HB3 PRO   183      -8.503  24.291 -27.118  1.00  0.00           H  
ATOM   2994  CA  PRO   183     -10.805  24.123 -27.292  1.00  0.00           C  
ATOM   2995  HA  PRO   183     -10.723  25.187 -27.513  1.00  0.00           H  
ATOM   2996  C   PRO   183     -11.074  23.375 -28.594  1.00  0.00           C  
ATOM   2997  O   PRO   183     -11.711  22.331 -28.655  1.00  0.00           O  
ATOM   2998  N   LEU   184     -10.432  23.829 -29.643  1.00  0.00           N  
ATOM   2999  H   LEU   184      -9.912  24.684 -29.504  1.00  0.00           H  
ATOM   3000  CA  LEU   184     -10.551  23.177 -30.995  1.00  0.00           C  
ATOM   3001  HA  LEU   184     -11.551  22.747 -31.053  1.00  0.00           H  
ATOM   3002  CB  LEU   184     -10.271  24.220 -32.089  1.00  0.00           C  
ATOM   3003  HB2 LEU   184     -10.965  25.056 -32.002  1.00  0.00           H  
ATOM   3004  HB3 LEU   184      -9.366  24.802 -31.918  1.00  0.00           H  
ATOM   3005  CG  LEU   184     -10.242  23.659 -33.513  1.00  0.00           C  
ATOM   3006  HG  LEU   184      -9.522  22.841 -33.480  1.00  0.00           H  
ATOM   3007  CD1 LEU   184     -11.661  23.230 -33.870  1.00  0.00           C  
ATOM   3008 HD11 LEU   184     -11.538  22.826 -34.874  1.00  0.00           H  
ATOM   3009 HD12 LEU   184     -12.085  22.434 -33.257  1.00  0.00           H  
ATOM   3010 HD13 LEU   184     -12.376  24.053 -33.859  1.00  0.00           H  
ATOM   3011  CD2 LEU   184      -9.762  24.751 -34.497  1.00  0.00           C  
ATOM   3012 HD21 LEU   184      -8.864  25.261 -34.150  1.00  0.00           H  
ATOM   3013 HD22 LEU   184      -9.567  24.308 -35.473  1.00  0.00           H  
ATOM   3014 HD23 LEU   184     -10.504  25.536 -34.639  1.00  0.00           H  
ATOM   3015  C   LEU   184      -9.626  21.930 -30.946  1.00  0.00           C  
ATOM   3016  O   LEU   184      -9.867  20.951 -31.572  1.00  0.00           O  
ATOM   3017  N   GLU   185      -8.658  21.882 -30.064  1.00  0.00           N  
ATOM   3018  H   GLU   185      -8.403  22.746 -29.609  1.00  0.00           H  
ATOM   3019  CA  GLU   185      -7.899  20.665 -29.905  1.00  0.00           C  
ATOM   3020  HA  GLU   185      -7.443  20.396 -30.858  1.00  0.00           H  
ATOM   3021  CB  GLU   185      -6.749  20.885 -28.972  1.00  0.00           C  
ATOM   3022  HB2 GLU   185      -7.224  21.186 -28.038  1.00  0.00           H  
ATOM   3023  HB3 GLU   185      -6.255  19.920 -28.859  1.00  0.00           H  
ATOM   3024  CG  GLU   185      -5.762  21.945 -29.357  1.00  0.00           C  
ATOM   3025  HG2 GLU   185      -4.828  21.509 -29.004  1.00  0.00           H  
ATOM   3026  HG3 GLU   185      -5.661  22.065 -30.436  1.00  0.00           H  
ATOM   3027  CD  GLU   185      -6.002  23.308 -28.665  1.00  0.00           C  
ATOM   3028  OE1 GLU   185      -6.251  24.324 -29.401  1.00  0.00           O  
ATOM   3029  OE2 GLU   185      -5.855  23.400 -27.433  1.00  0.00           O  
ATOM   3030  C   GLU   185      -8.651  19.405 -29.291  1.00  0.00           C  
ATOM   3031  O   GLU   185      -8.470  18.238 -29.519  1.00  0.00           O  
ATOM   3032  N   GLU   186      -9.575  19.751 -28.410  1.00  0.00           N  
ATOM   3033  H   GLU   186      -9.742  20.722 -28.191  1.00  0.00           H  
ATOM   3034  CA  GLU   186     -10.551  18.843 -27.829  1.00  0.00           C  
ATOM   3035  HA  GLU   186      -9.976  17.931 -27.673  1.00  0.00           H  
ATOM   3036  CB  GLU   186     -10.949  19.381 -26.454  1.00  0.00           C  
ATOM   3037  HB2 GLU   186     -11.537  20.297 -26.509  1.00  0.00           H  
ATOM   3038  HB3 GLU   186     -11.579  18.603 -26.023  1.00  0.00           H  
ATOM   3039  CG  GLU   186      -9.853  19.684 -25.419  1.00  0.00           C  
ATOM   3040  HG2 GLU   186      -9.524  20.704 -25.614  1.00  0.00           H  
ATOM   3041  HG3 GLU   186     -10.218  19.549 -24.401  1.00  0.00           H  
ATOM   3042  CD  GLU   186      -8.505  18.807 -25.617  1.00  0.00           C  
ATOM   3043  OE1 GLU   186      -8.496  17.551 -25.668  1.00  0.00           O  
ATOM   3044  OE2 GLU   186      -7.455  19.455 -25.500  1.00  0.00           O  
ATOM   3045  C   GLU   186     -11.728  18.610 -28.625  1.00  0.00           C  
ATOM   3046  O   GLU   186     -12.260  17.524 -28.514  1.00  0.00           O  
ATOM   3047  N   ARG   187     -12.202  19.604 -29.442  1.00  0.00           N  
ATOM   3048  H   ARG   187     -11.651  20.449 -29.395  1.00  0.00           H  
ATOM   3049  CA  ARG   187     -13.322  19.382 -30.338  1.00  0.00           C  
ATOM   3050  HA  ARG   187     -14.033  18.699 -29.871  1.00  0.00           H  
ATOM   3051  CB  ARG   187     -13.945  20.674 -30.839  1.00  0.00           C  
ATOM   3052  HB2 ARG   187     -13.300  21.358 -31.390  1.00  0.00           H  
ATOM   3053  HB3 ARG   187     -14.629  20.312 -31.606  1.00  0.00           H  
ATOM   3054  CG  ARG   187     -14.647  21.317 -29.865  1.00  0.00           C  
ATOM   3055  HG2 ARG   187     -15.430  20.592 -29.642  1.00  0.00           H  
ATOM   3056  HG3 ARG   187     -14.018  21.512 -28.996  1.00  0.00           H  
ATOM   3057  CD  ARG   187     -15.308  22.418 -30.297  1.00  0.00           C  
ATOM   3058  HD2 ARG   187     -15.621  22.352 -31.338  1.00  0.00           H  
ATOM   3059  HD3 ARG   187     -16.165  22.457 -29.625  1.00  0.00           H  
ATOM   3060  NE  ARG   187     -14.475  23.636 -30.106  1.00  0.00           N  
ATOM   3061  HE  ARG   187     -13.914  23.583 -29.268  1.00  0.00           H  
ATOM   3062  CZ  ARG   187     -14.678  24.871 -30.605  1.00  0.00           C  
ATOM   3063  NH1 ARG   187     -15.384  25.067 -31.710  1.00  0.00           N  
ATOM   3064 HH11 ARG   187     -15.819  24.314 -32.223  1.00  0.00           H  
ATOM   3065 HH12 ARG   187     -15.592  25.948 -32.156  1.00  0.00           H  
ATOM   3066  NH2 ARG   187     -14.119  25.884 -30.032  1.00  0.00           N  
ATOM   3067 HH21 ARG   187     -13.717  25.632 -29.140  1.00  0.00           H  
ATOM   3068 HH22 ARG   187     -14.272  26.804 -30.421  1.00  0.00           H  
ATOM   3069  C   ARG   187     -12.930  18.485 -31.556  1.00  0.00           C  
ATOM   3070  O   ARG   187     -13.730  17.619 -31.917  1.00  0.00           O  
ATOM   3071  N   ARG   188     -11.704  18.725 -31.974  1.00  0.00           N  
ATOM   3072  H   ARG   188     -11.123  19.479 -31.637  1.00  0.00           H  
ATOM   3073  CA  ARG   188     -11.119  17.715 -32.950  1.00  0.00           C  
ATOM   3074  HA  ARG   188     -11.804  17.324 -33.702  1.00  0.00           H  
ATOM   3075  CB  ARG   188      -9.879  18.300 -33.638  1.00  0.00           C  
ATOM   3076  HB2 ARG   188      -9.180  18.665 -32.886  1.00  0.00           H  
ATOM   3077  HB3 ARG   188      -9.259  17.594 -34.191  1.00  0.00           H  
ATOM   3078  CG  ARG   188     -10.121  19.301 -34.600  1.00  0.00           C  
ATOM   3079  HG2 ARG   188     -10.538  18.832 -35.491  1.00  0.00           H  
ATOM   3080  HG3 ARG   188     -10.932  19.978 -34.330  1.00  0.00           H  
ATOM   3081  CD  ARG   188      -9.075  20.055 -34.989  1.00  0.00           C  
ATOM   3082  HD2 ARG   188      -8.659  20.456 -34.064  1.00  0.00           H  
ATOM   3083  HD3 ARG   188      -8.272  19.500 -35.473  1.00  0.00           H  
ATOM   3084  NE  ARG   188      -9.430  21.121 -35.991  1.00  0.00           N  
ATOM   3085  HE  ARG   188     -10.365  21.190 -36.366  1.00  0.00           H  
ATOM   3086  CZ  ARG   188      -8.607  21.769 -36.703  1.00  0.00           C  
ATOM   3087  NH1 ARG   188      -9.088  22.546 -37.604  1.00  0.00           N  
ATOM   3088 HH11 ARG   188     -10.073  22.388 -37.762  1.00  0.00           H  
ATOM   3089 HH12 ARG   188      -8.541  23.292 -38.010  1.00  0.00           H  
ATOM   3090  NH2 ARG   188      -7.287  21.812 -36.523  1.00  0.00           N  
ATOM   3091 HH21 ARG   188      -6.876  21.132 -35.899  1.00  0.00           H  
ATOM   3092 HH22 ARG   188      -6.731  22.374 -37.150  1.00  0.00           H  
ATOM   3093  C   ARG   188     -10.813  16.333 -32.271  1.00  0.00           C  
ATOM   3094  O   ARG   188     -10.995  15.361 -32.957  1.00  0.00           O  
ATOM   3095  N   ALA   189     -10.423  16.256 -31.001  1.00  0.00           N  
ATOM   3096  H   ALA   189     -10.082  17.132 -30.632  1.00  0.00           H  
ATOM   3097  CA  ALA   189      -9.992  14.990 -30.346  1.00  0.00           C  
ATOM   3098  HA  ALA   189      -9.439  14.465 -31.125  1.00  0.00           H  
ATOM   3099  CB  ALA   189      -9.129  15.150 -29.192  1.00  0.00           C  
ATOM   3100  HB1 ALA   189      -8.900  14.238 -28.640  1.00  0.00           H  
ATOM   3101  HB2 ALA   189      -8.185  15.592 -29.510  1.00  0.00           H  
ATOM   3102  HB3 ALA   189      -9.553  15.916 -28.543  1.00  0.00           H  
ATOM   3103  C   ALA   189     -11.166  14.051 -29.855  1.00  0.00           C  
ATOM   3104  O   ALA   189     -11.047  12.846 -29.772  1.00  0.00           O  
ATOM   3105  N   MET   190     -12.354  14.688 -29.678  1.00  0.00           N  
ATOM   3106  H   MET   190     -12.342  15.697 -29.657  1.00  0.00           H  
ATOM   3107  CA  MET   190     -13.659  13.981 -29.510  1.00  0.00           C  
ATOM   3108  HA  MET   190     -13.524  13.143 -28.826  1.00  0.00           H  
ATOM   3109  CB  MET   190     -14.704  14.924 -28.838  1.00  0.00           C  
ATOM   3110  HB2 MET   190     -14.302  15.204 -27.864  1.00  0.00           H  
ATOM   3111  HB3 MET   190     -14.825  15.792 -29.487  1.00  0.00           H  
ATOM   3112  CG  MET   190     -16.102  14.278 -28.685  1.00  0.00           C  
ATOM   3113  HG2 MET   190     -16.789  15.119 -28.588  1.00  0.00           H  
ATOM   3114  HG3 MET   190     -16.272  13.619 -29.536  1.00  0.00           H  
ATOM   3115  SD  MET   190     -16.284  13.451 -27.047  1.00  0.00           S  
ATOM   3116  CE  MET   190     -16.154  11.734 -27.437  1.00  0.00           C  
ATOM   3117  HE1 MET   190     -16.788  11.577 -28.309  1.00  0.00           H  
ATOM   3118  HE2 MET   190     -15.101  11.611 -27.692  1.00  0.00           H  
ATOM   3119  HE3 MET   190     -16.368  11.060 -26.608  1.00  0.00           H  
ATOM   3120  C   MET   190     -14.092  13.373 -30.800  1.00  0.00           C  
ATOM   3121  O   MET   190     -14.303  12.163 -30.846  1.00  0.00           O  
ATOM   3122  N   HIE   191     -14.096  14.090 -31.891  1.00  0.00           N  
ATOM   3123  H   HIE   191     -13.884  15.072 -31.784  1.00  0.00           H  
ATOM   3124  CA  HIE   191     -14.524  13.611 -33.141  1.00  0.00           C  
ATOM   3125  HA  HIE   191     -15.472  13.096 -32.987  1.00  0.00           H  
ATOM   3126  CB  HIE   191     -14.783  14.779 -34.140  1.00  0.00           C  
ATOM   3127  HB2 HIE   191     -15.390  15.518 -33.618  1.00  0.00           H  
ATOM   3128  HB3 HIE   191     -13.823  15.115 -34.533  1.00  0.00           H  
ATOM   3129  CG  HIE   191     -15.477  14.348 -35.433  1.00  0.00           C  
ATOM   3130  ND1 HIE   191     -16.847  14.272 -35.616  1.00  0.00           N  
ATOM   3131  CE1 HIE   191     -17.021  13.649 -36.821  1.00  0.00           C  
ATOM   3132  HE1 HIE   191     -17.936  13.532 -37.384  1.00  0.00           H  
ATOM   3133  NE2 HIE   191     -15.836  13.333 -37.284  1.00  0.00           N  
ATOM   3134  HE2 HIE   191     -15.695  12.922 -38.196  1.00  0.00           H  
ATOM   3135  CD2 HIE   191     -14.806  13.817 -36.516  1.00  0.00           C  
ATOM   3136  HD2 HIE   191     -13.744  13.674 -36.649  1.00  0.00           H  
ATOM   3137  C   HIE   191     -13.652  12.566 -33.794  1.00  0.00           C  
ATOM   3138  O   HIE   191     -14.209  11.671 -34.365  1.00  0.00           O  
ATOM   3139  N   ASP   192     -12.341  12.552 -33.670  1.00  0.00           N  
ATOM   3140  H   ASP   192     -11.941  13.383 -33.260  1.00  0.00           H  
ATOM   3141  CA  ASP   192     -11.523  11.416 -33.910  1.00  0.00           C  
ATOM   3142  HA  ASP   192     -11.546  11.177 -34.973  1.00  0.00           H  
ATOM   3143  CB  ASP   192     -10.150  11.738 -33.398  1.00  0.00           C  
ATOM   3144  HB2 ASP   192      -9.796  12.454 -34.140  1.00  0.00           H  
ATOM   3145  HB3 ASP   192     -10.289  12.084 -32.373  1.00  0.00           H  
ATOM   3146  CG  ASP   192      -9.266  10.529 -33.499  1.00  0.00           C  
ATOM   3147  OD1 ASP   192      -9.333   9.786 -34.506  1.00  0.00           O  
ATOM   3148  OD2 ASP   192      -8.520  10.265 -32.527  1.00  0.00           O  
ATOM   3149  C   ASP   192     -12.118  10.037 -33.442  1.00  0.00           C  
ATOM   3150  O   ASP   192     -12.190   9.080 -34.206  1.00  0.00           O  
ATOM   3151  N   ILE   193     -12.536  10.070 -32.128  1.00  0.00           N  
ATOM   3152  H   ILE   193     -12.526  10.874 -31.517  1.00  0.00           H  
ATOM   3153  CA  ILE   193     -13.078   8.755 -31.576  1.00  0.00           C  
ATOM   3154  HA  ILE   193     -12.364   7.977 -31.846  1.00  0.00           H  
ATOM   3155  CB  ILE   193     -13.165   8.895 -30.020  1.00  0.00           C  
ATOM   3156  HB  ILE   193     -13.736   9.793 -29.785  1.00  0.00           H  
ATOM   3157  CG2 ILE   193     -13.721   7.618 -29.381  1.00  0.00           C  
ATOM   3158 HG21 ILE   193     -13.660   7.586 -28.293  1.00  0.00           H  
ATOM   3159 HG22 ILE   193     -14.770   7.720 -29.660  1.00  0.00           H  
ATOM   3160 HG23 ILE   193     -13.344   6.676 -29.778  1.00  0.00           H  
ATOM   3161  CG1 ILE   193     -11.733   9.110 -29.347  1.00  0.00           C  
ATOM   3162 HG12 ILE   193     -11.111   8.216 -29.300  1.00  0.00           H  
ATOM   3163 HG13 ILE   193     -11.153   9.848 -29.901  1.00  0.00           H  
ATOM   3164  CD1 ILE   193     -11.760   9.800 -28.056  1.00  0.00           C  
ATOM   3165 HD11 ILE   193     -12.032   8.999 -27.369  1.00  0.00           H  
ATOM   3166 HD12 ILE   193     -10.740  10.093 -27.806  1.00  0.00           H  
ATOM   3167 HD13 ILE   193     -12.596  10.490 -27.939  1.00  0.00           H  
ATOM   3168  C   ILE   193     -14.471   8.398 -32.167  1.00  0.00           C  
ATOM   3169  O   ILE   193     -14.890   7.286 -32.265  1.00  0.00           O  
ATOM   3170  N   ILE   194     -15.275   9.383 -32.515  1.00  0.00           N  
ATOM   3171  H   ILE   194     -14.915  10.326 -32.485  1.00  0.00           H  
ATOM   3172  CA  ILE   194     -16.626   9.231 -33.057  1.00  0.00           C  
ATOM   3173  HA  ILE   194     -17.141   8.444 -32.506  1.00  0.00           H  
ATOM   3174  CB  ILE   194     -17.363  10.533 -32.931  1.00  0.00           C  
ATOM   3175  HB  ILE   194     -16.709  11.306 -33.335  1.00  0.00           H  
ATOM   3176  CG2 ILE   194     -18.615  10.558 -33.768  1.00  0.00           C  
ATOM   3177 HG21 ILE   194     -19.209   9.667 -33.570  1.00  0.00           H  
ATOM   3178 HG22 ILE   194     -19.273  11.404 -33.571  1.00  0.00           H  
ATOM   3179 HG23 ILE   194     -18.397  10.606 -34.835  1.00  0.00           H  
ATOM   3180  CG1 ILE   194     -17.634  10.820 -31.456  1.00  0.00           C  
ATOM   3181 HG12 ILE   194     -18.358  10.054 -31.179  1.00  0.00           H  
ATOM   3182 HG13 ILE   194     -16.782  10.671 -30.793  1.00  0.00           H  
ATOM   3183  CD1 ILE   194     -18.204  12.221 -31.215  1.00  0.00           C  
ATOM   3184 HD11 ILE   194     -18.283  12.449 -30.152  1.00  0.00           H  
ATOM   3185 HD12 ILE   194     -17.494  12.866 -31.732  1.00  0.00           H  
ATOM   3186 HD13 ILE   194     -19.198  12.193 -31.662  1.00  0.00           H  
ATOM   3187  C   ILE   194     -16.517   8.756 -34.580  1.00  0.00           C  
ATOM   3188  O   ILE   194     -17.199   7.743 -34.922  1.00  0.00           O  
ATOM   3189  N   ALA   195     -15.632   9.282 -35.357  1.00  0.00           N  
ATOM   3190  H   ALA   195     -15.103  10.069 -35.009  1.00  0.00           H  
ATOM   3191  CA  ALA   195     -15.175   8.767 -36.650  1.00  0.00           C  
ATOM   3192  HA  ALA   195     -16.007   8.366 -37.228  1.00  0.00           H  
ATOM   3193  CB  ALA   195     -14.527  10.007 -37.280  1.00  0.00           C  
ATOM   3194  HB1 ALA   195     -14.060   9.780 -38.238  1.00  0.00           H  
ATOM   3195  HB2 ALA   195     -15.145  10.889 -37.111  1.00  0.00           H  
ATOM   3196  HB3 ALA   195     -13.590  10.181 -36.750  1.00  0.00           H  
ATOM   3197  C   ALA   195     -14.075   7.614 -36.470  1.00  0.00           C  
ATOM   3198  O   ALA   195     -12.898   7.802 -36.734  1.00  0.00           O  
ATOM   3199  N   SER   196     -14.526   6.369 -36.227  1.00  0.00           N  
ATOM   3200  H   SER   196     -15.520   6.213 -36.141  1.00  0.00           H  
ATOM   3201  CA  SER   196     -13.587   5.297 -35.945  1.00  0.00           C  
ATOM   3202  HA  SER   196     -12.680   5.545 -36.496  1.00  0.00           H  
ATOM   3203  CB  SER   196     -13.294   5.240 -34.490  1.00  0.00           C  
ATOM   3204  HB2 SER   196     -12.542   4.491 -34.239  1.00  0.00           H  
ATOM   3205  HB3 SER   196     -13.131   6.290 -34.248  1.00  0.00           H  
ATOM   3206  OG  SER   196     -14.407   4.764 -33.764  1.00  0.00           O  
ATOM   3207  HG  SER   196     -14.983   5.512 -33.587  1.00  0.00           H  
ATOM   3208  C   SER   196     -14.065   3.956 -36.525  1.00  0.00           C  
ATOM   3209  O   SER   196     -15.286   3.809 -36.558  1.00  0.00           O  
ATOM   3210  N   ASP   197     -13.244   2.963 -36.944  1.00  0.00           N  
ATOM   3211  H   ASP   197     -12.258   3.116 -36.788  1.00  0.00           H  
ATOM   3212  CA  ASP   197     -13.634   1.691 -37.571  1.00  0.00           C  
ATOM   3213  HA  ASP   197     -14.105   1.953 -38.519  1.00  0.00           H  
ATOM   3214  CB  ASP   197     -12.414   0.753 -37.777  1.00  0.00           C  
ATOM   3215  HB2 ASP   197     -11.968   0.471 -36.823  1.00  0.00           H  
ATOM   3216  HB3 ASP   197     -12.815  -0.141 -38.255  1.00  0.00           H  
ATOM   3217  CG  ASP   197     -11.334   1.287 -38.666  1.00  0.00           C  
ATOM   3218  OD1 ASP   197     -11.494   2.399 -39.267  1.00  0.00           O  
ATOM   3219  OD2 ASP   197     -10.258   0.631 -38.765  1.00  0.00           O  
ATOM   3220  C   ASP   197     -14.662   0.870 -36.760  1.00  0.00           C  
ATOM   3221  O   ASP   197     -15.551   0.264 -37.333  1.00  0.00           O  
ATOM   3222  N   THR   198     -14.566   0.998 -35.411  1.00  0.00           N  
ATOM   3223  H   THR   198     -13.803   1.587 -35.110  1.00  0.00           H  
ATOM   3224  CA  THR   198     -15.550   0.575 -34.394  1.00  0.00           C  
ATOM   3225  HA  THR   198     -16.564   0.820 -34.712  1.00  0.00           H  
ATOM   3226  CB  THR   198     -15.464  -0.926 -34.093  1.00  0.00           C  
ATOM   3227  HB  THR   198     -14.539  -1.143 -33.558  1.00  0.00           H  
ATOM   3228  CG2 THR   198     -16.639  -1.417 -33.253  1.00  0.00           C  
ATOM   3229 HG21 THR   198     -16.545  -0.883 -32.308  1.00  0.00           H  
ATOM   3230 HG22 THR   198     -17.593  -1.394 -33.780  1.00  0.00           H  
ATOM   3231 HG23 THR   198     -16.403  -2.433 -32.940  1.00  0.00           H  
ATOM   3232  OG1 THR   198     -15.398  -1.749 -35.284  1.00  0.00           O  
ATOM   3233  HG1 THR   198     -15.277  -1.191 -36.056  1.00  0.00           H  
ATOM   3234  C   THR   198     -15.155   1.319 -33.131  1.00  0.00           C  
ATOM   3235  O   THR   198     -13.977   1.264 -32.769  1.00  0.00           O  
ATOM   3236  N   PHE   199     -16.126   2.018 -32.472  1.00  0.00           N  
ATOM   3237  H   PHE   199     -16.990   2.117 -32.985  1.00  0.00           H  
ATOM   3238  CA  PHE   199     -16.080   2.821 -31.197  1.00  0.00           C  
ATOM   3239  HA  PHE   199     -15.377   3.637 -31.365  1.00  0.00           H  
ATOM   3240  CB  PHE   199     -17.479   3.403 -31.003  1.00  0.00           C  
ATOM   3241  HB2 PHE   199     -17.800   3.826 -31.955  1.00  0.00           H  
ATOM   3242  HB3 PHE   199     -18.217   2.641 -30.753  1.00  0.00           H  
ATOM   3243  CG  PHE   199     -17.618   4.508 -29.984  1.00  0.00           C  
ATOM   3244  CD1 PHE   199     -17.354   5.750 -30.338  1.00  0.00           C  
ATOM   3245  HD1 PHE   199     -16.931   5.926 -31.317  1.00  0.00           H  
ATOM   3246  CE1 PHE   199     -17.675   6.879 -29.483  1.00  0.00           C  
ATOM   3247  HE1 PHE   199     -17.412   7.867 -29.832  1.00  0.00           H  
ATOM   3248  CZ  PHE   199     -18.335   6.554 -28.241  1.00  0.00           C  
ATOM   3249  HZ  PHE   199     -18.679   7.242 -27.483  1.00  0.00           H  
ATOM   3250  CE2 PHE   199     -18.414   5.238 -27.767  1.00  0.00           C  
ATOM   3251  HE2 PHE   199     -18.797   5.030 -26.779  1.00  0.00           H  
ATOM   3252  CD2 PHE   199     -18.179   4.197 -28.680  1.00  0.00           C  
ATOM   3253  HD2 PHE   199     -18.408   3.204 -28.325  1.00  0.00           H  
ATOM   3254  C   PHE   199     -15.707   2.010 -29.852  1.00  0.00           C  
ATOM   3255  O   PHE   199     -15.916   0.839 -29.680  1.00  0.00           O  
ATOM   3256  N   ASP   200     -15.024   2.684 -28.908  1.00  0.00           N  
ATOM   3257  H   ASP   200     -14.946   3.684 -29.023  1.00  0.00           H  
ATOM   3258  CA  ASP   200     -14.664   2.210 -27.533  1.00  0.00           C  
ATOM   3259  HA  ASP   200     -15.190   1.274 -27.345  1.00  0.00           H  
ATOM   3260  CB  ASP   200     -13.142   1.833 -27.481  1.00  0.00           C  
ATOM   3261  HB2 ASP   200     -12.885   1.076 -28.221  1.00  0.00           H  
ATOM   3262  HB3 ASP   200     -12.553   2.691 -27.807  1.00  0.00           H  
ATOM   3263  CG  ASP   200     -12.599   1.223 -26.179  1.00  0.00           C  
ATOM   3264  OD1 ASP   200     -13.447   0.547 -25.511  1.00  0.00           O  
ATOM   3265  OD2 ASP   200     -11.349   1.326 -25.924  1.00  0.00           O  
ATOM   3266  C   ASP   200     -14.907   3.107 -26.304  1.00  0.00           C  
ATOM   3267  O   ASP   200     -14.291   4.209 -26.189  1.00  0.00           O  
ATOM   3268  N   LYS   201     -15.676   2.639 -25.349  1.00  0.00           N  
ATOM   3269  H   LYS   201     -15.926   1.661 -25.327  1.00  0.00           H  
ATOM   3270  CA  LYS   201     -16.011   3.250 -24.039  1.00  0.00           C  
ATOM   3271  HA  LYS   201     -16.673   4.083 -24.276  1.00  0.00           H  
ATOM   3272  CB  LYS   201     -16.861   2.284 -23.050  1.00  0.00           C  
ATOM   3273  HB2 LYS   201     -17.732   1.888 -23.572  1.00  0.00           H  
ATOM   3274  HB3 LYS   201     -16.271   1.416 -22.755  1.00  0.00           H  
ATOM   3275  CG  LYS   201     -17.250   2.983 -21.929  1.00  0.00           C  
ATOM   3276  HG2 LYS   201     -16.332   3.172 -21.372  1.00  0.00           H  
ATOM   3277  HG3 LYS   201     -17.631   3.954 -22.244  1.00  0.00           H  
ATOM   3278  CD  LYS   201     -18.215   2.493 -21.099  1.00  0.00           C  
ATOM   3279  HD2 LYS   201     -18.331   3.144 -20.232  1.00  0.00           H  
ATOM   3280  HD3 LYS   201     -19.162   2.544 -21.635  1.00  0.00           H  
ATOM   3281  CE  LYS   201     -18.031   1.279 -20.604  1.00  0.00           C  
ATOM   3282  HE2 LYS   201     -18.039   0.567 -21.429  1.00  0.00           H  
ATOM   3283  HE3 LYS   201     -16.999   1.267 -20.252  1.00  0.00           H  
ATOM   3284  NZ  LYS   201     -18.936   0.813 -19.538  1.00  0.00           N  
ATOM   3285  HZ1 LYS   201     -18.576  -0.053 -19.163  1.00  0.00           H  
ATOM   3286  HZ2 LYS   201     -19.047   1.552 -18.858  1.00  0.00           H  
ATOM   3287  HZ3 LYS   201     -19.839   0.581 -19.928  1.00  0.00           H  
ATOM   3288  C   LYS   201     -14.755   3.738 -23.253  1.00  0.00           C  
ATOM   3289  O   LYS   201     -14.728   4.852 -22.682  1.00  0.00           O  
ATOM   3290  N   ALA   202     -13.608   3.008 -23.416  1.00  0.00           N  
ATOM   3291  H   ALA   202     -13.595   2.116 -23.890  1.00  0.00           H  
ATOM   3292  CA  ALA   202     -12.389   3.472 -22.669  1.00  0.00           C  
ATOM   3293  HA  ALA   202     -12.588   3.784 -21.643  1.00  0.00           H  
ATOM   3294  CB  ALA   202     -11.399   2.325 -22.509  1.00  0.00           C  
ATOM   3295  HB1 ALA   202     -11.791   1.390 -22.110  1.00  0.00           H  
ATOM   3296  HB2 ALA   202     -11.013   2.157 -23.514  1.00  0.00           H  
ATOM   3297  HB3 ALA   202     -10.634   2.591 -21.779  1.00  0.00           H  
ATOM   3298  C   ALA   202     -11.618   4.643 -23.381  1.00  0.00           C  
ATOM   3299  O   ALA   202     -10.731   5.263 -22.845  1.00  0.00           O  
ATOM   3300  N   LYS   203     -12.022   5.047 -24.597  1.00  0.00           N  
ATOM   3301  H   LYS   203     -12.565   4.398 -25.147  1.00  0.00           H  
ATOM   3302  CA  LYS   203     -11.633   6.288 -25.287  1.00  0.00           C  
ATOM   3303  HA  LYS   203     -10.847   6.826 -24.758  1.00  0.00           H  
ATOM   3304  CB  LYS   203     -11.311   6.038 -26.776  1.00  0.00           C  
ATOM   3305  HB2 LYS   203     -12.205   5.570 -27.187  1.00  0.00           H  
ATOM   3306  HB3 LYS   203     -11.129   6.957 -27.332  1.00  0.00           H  
ATOM   3307  CG  LYS   203     -10.270   5.260 -26.944  1.00  0.00           C  
ATOM   3308  HG2 LYS   203      -9.375   5.807 -26.647  1.00  0.00           H  
ATOM   3309  HG3 LYS   203     -10.366   4.370 -26.321  1.00  0.00           H  
ATOM   3310  CD  LYS   203     -10.022   4.813 -28.233  1.00  0.00           C  
ATOM   3311  HD2 LYS   203     -10.909   4.339 -28.653  1.00  0.00           H  
ATOM   3312  HD3 LYS   203      -9.712   5.657 -28.850  1.00  0.00           H  
ATOM   3313  CE  LYS   203      -9.000   3.946 -28.425  1.00  0.00           C  
ATOM   3314  HE2 LYS   203      -8.541   4.015 -29.411  1.00  0.00           H  
ATOM   3315  HE3 LYS   203      -8.178   4.186 -27.750  1.00  0.00           H  
ATOM   3316  NZ  LYS   203      -9.364   2.532 -28.088  1.00  0.00           N  
ATOM   3317  HZ1 LYS   203      -9.900   2.044 -28.791  1.00  0.00           H  
ATOM   3318  HZ2 LYS   203      -8.452   2.097 -28.087  1.00  0.00           H  
ATOM   3319  HZ3 LYS   203      -9.831   2.558 -27.193  1.00  0.00           H  
ATOM   3320  C   LYS   203     -12.691   7.296 -25.129  1.00  0.00           C  
ATOM   3321  O   LYS   203     -12.416   8.409 -24.764  1.00  0.00           O  
ATOM   3322  N   ALA   204     -13.909   6.917 -25.443  1.00  0.00           N  
ATOM   3323  H   ALA   204     -14.163   5.955 -25.614  1.00  0.00           H  
ATOM   3324  CA  ALA   204     -15.012   7.866 -25.257  1.00  0.00           C  
ATOM   3325  HA  ALA   204     -14.800   8.652 -25.981  1.00  0.00           H  
ATOM   3326  CB  ALA   204     -16.227   6.972 -25.545  1.00  0.00           C  
ATOM   3327  HB1 ALA   204     -16.337   6.292 -24.700  1.00  0.00           H  
ATOM   3328  HB2 ALA   204     -17.077   7.655 -25.556  1.00  0.00           H  
ATOM   3329  HB3 ALA   204     -16.033   6.387 -26.443  1.00  0.00           H  
ATOM   3330  C   ALA   204     -15.063   8.548 -23.794  1.00  0.00           C  
ATOM   3331  O   ALA   204     -15.056   9.824 -23.678  1.00  0.00           O  
ATOM   3332  N   GLU   205     -15.135   7.654 -22.801  1.00  0.00           N  
ATOM   3333  H   GLU   205     -15.246   6.660 -22.942  1.00  0.00           H  
ATOM   3334  CA  GLU   205     -15.173   8.133 -21.409  1.00  0.00           C  
ATOM   3335  HA  GLU   205     -16.020   8.817 -21.365  1.00  0.00           H  
ATOM   3336  CB  GLU   205     -15.312   7.002 -20.377  1.00  0.00           C  
ATOM   3337  HB2 GLU   205     -14.464   6.332 -20.525  1.00  0.00           H  
ATOM   3338  HB3 GLU   205     -15.087   7.279 -19.347  1.00  0.00           H  
ATOM   3339  CG  GLU   205     -16.674   6.327 -20.384  1.00  0.00           C  
ATOM   3340  HG2 GLU   205     -17.441   7.092 -20.503  1.00  0.00           H  
ATOM   3341  HG3 GLU   205     -16.816   5.609 -21.191  1.00  0.00           H  
ATOM   3342  CD  GLU   205     -17.029   5.636 -19.049  1.00  0.00           C  
ATOM   3343  OE1 GLU   205     -17.920   6.228 -18.367  1.00  0.00           O  
ATOM   3344  OE2 GLU   205     -16.469   4.600 -18.688  1.00  0.00           O  
ATOM   3345  C   GLU   205     -13.972   9.043 -21.130  1.00  0.00           C  
ATOM   3346  O   GLU   205     -14.128  10.106 -20.438  1.00  0.00           O  
ATOM   3347  N   ALA   206     -12.776   8.721 -21.583  1.00  0.00           N  
ATOM   3348  H   ALA   206     -12.805   8.058 -22.345  1.00  0.00           H  
ATOM   3349  CA  ALA   206     -11.566   9.518 -21.299  1.00  0.00           C  
ATOM   3350  HA  ALA   206     -11.521   9.743 -20.233  1.00  0.00           H  
ATOM   3351  CB  ALA   206     -10.357   8.698 -21.678  1.00  0.00           C  
ATOM   3352  HB1 ALA   206     -10.174   7.951 -20.906  1.00  0.00           H  
ATOM   3353  HB2 ALA   206     -10.510   8.300 -22.682  1.00  0.00           H  
ATOM   3354  HB3 ALA   206      -9.494   9.344 -21.520  1.00  0.00           H  
ATOM   3355  C   ALA   206     -11.651  10.983 -21.920  1.00  0.00           C  
ATOM   3356  O   ALA   206     -11.312  11.936 -21.210  1.00  0.00           O  
ATOM   3357  N   GLN   207     -11.964  11.130 -23.212  1.00  0.00           N  
ATOM   3358  H   GLN   207     -12.134  10.269 -23.712  1.00  0.00           H  
ATOM   3359  CA  GLN   207     -12.147  12.454 -23.810  1.00  0.00           C  
ATOM   3360  HA  GLN   207     -11.310  13.068 -23.479  1.00  0.00           H  
ATOM   3361  CB  GLN   207     -12.178  12.278 -25.321  1.00  0.00           C  
ATOM   3362  HB2 GLN   207     -11.170  11.909 -25.511  1.00  0.00           H  
ATOM   3363  HB3 GLN   207     -12.951  11.558 -25.594  1.00  0.00           H  
ATOM   3364  CG  GLN   207     -12.255  13.631 -26.111  1.00  0.00           C  
ATOM   3365  HG2 GLN   207     -12.232  13.344 -27.163  1.00  0.00           H  
ATOM   3366  HG3 GLN   207     -13.244  14.052 -25.932  1.00  0.00           H  
ATOM   3367  CD  GLN   207     -11.029  14.503 -25.856  1.00  0.00           C  
ATOM   3368  OE1 GLN   207      -9.994  14.048 -25.479  1.00  0.00           O  
ATOM   3369  NE2 GLN   207     -11.169  15.785 -25.981  1.00  0.00           N  
ATOM   3370 HE21 GLN   207     -10.459  16.464 -25.748  1.00  0.00           H  
ATOM   3371 HE22 GLN   207     -12.092  16.055 -26.289  1.00  0.00           H  
ATOM   3372  C   GLN   207     -13.416  13.229 -23.279  1.00  0.00           C  
ATOM   3373  O   GLN   207     -13.357  14.445 -23.259  1.00  0.00           O  
ATOM   3374  N   ILE   208     -14.466  12.523 -22.819  1.00  0.00           N  
ATOM   3375  H   ILE   208     -14.625  11.559 -23.076  1.00  0.00           H  
ATOM   3376  CA  ILE   208     -15.605  13.209 -22.127  1.00  0.00           C  
ATOM   3377  HA  ILE   208     -15.992  14.042 -22.713  1.00  0.00           H  
ATOM   3378  CB  ILE   208     -16.841  12.221 -22.011  1.00  0.00           C  
ATOM   3379  HB  ILE   208     -16.448  11.389 -21.427  1.00  0.00           H  
ATOM   3380  CG2 ILE   208     -18.033  12.805 -21.088  1.00  0.00           C  
ATOM   3381 HG21 ILE   208     -17.797  12.902 -20.028  1.00  0.00           H  
ATOM   3382 HG22 ILE   208     -18.373  13.821 -21.289  1.00  0.00           H  
ATOM   3383 HG23 ILE   208     -18.876  12.127 -21.222  1.00  0.00           H  
ATOM   3384  CG1 ILE   208     -17.420  11.880 -23.385  1.00  0.00           C  
ATOM   3385 HG12 ILE   208     -18.059  12.699 -23.715  1.00  0.00           H  
ATOM   3386 HG13 ILE   208     -16.564  11.780 -24.051  1.00  0.00           H  
ATOM   3387  CD1 ILE   208     -18.207  10.500 -23.421  1.00  0.00           C  
ATOM   3388 HD11 ILE   208     -17.631   9.620 -23.135  1.00  0.00           H  
ATOM   3389 HD12 ILE   208     -19.154  10.691 -22.916  1.00  0.00           H  
ATOM   3390 HD13 ILE   208     -18.456  10.321 -24.467  1.00  0.00           H  
ATOM   3391  C   ILE   208     -15.171  13.828 -20.758  1.00  0.00           C  
ATOM   3392  O   ILE   208     -15.610  14.924 -20.448  1.00  0.00           O  
ATOM   3393  N   ALA   209     -14.306  13.115 -20.046  1.00  0.00           N  
ATOM   3394  H   ALA   209     -13.956  12.245 -20.420  1.00  0.00           H  
ATOM   3395  CA  ALA   209     -13.687  13.559 -18.761  1.00  0.00           C  
ATOM   3396  HA  ALA   209     -14.512  13.660 -18.056  1.00  0.00           H  
ATOM   3397  CB  ALA   209     -12.800  12.437 -18.227  1.00  0.00           C  
ATOM   3398  HB1 ALA   209     -11.848  12.453 -18.758  1.00  0.00           H  
ATOM   3399  HB2 ALA   209     -12.654  12.470 -17.148  1.00  0.00           H  
ATOM   3400  HB3 ALA   209     -13.144  11.425 -18.444  1.00  0.00           H  
ATOM   3401  C   ALA   209     -12.974  14.891 -18.818  1.00  0.00           C  
ATOM   3402  O   ALA   209     -13.085  15.786 -18.001  1.00  0.00           O  
ATOM   3403  N   LYS   210     -12.179  14.985 -19.902  1.00  0.00           N  
ATOM   3404  H   LYS   210     -12.024  14.192 -20.507  1.00  0.00           H  
ATOM   3405  CA  LYS   210     -11.384  16.149 -20.344  1.00  0.00           C  
ATOM   3406  HA  LYS   210     -10.990  16.448 -19.373  1.00  0.00           H  
ATOM   3407  CB  LYS   210     -10.432  15.765 -21.529  1.00  0.00           C  
ATOM   3408  HB2 LYS   210     -10.147  14.736 -21.308  1.00  0.00           H  
ATOM   3409  HB3 LYS   210     -11.140  15.758 -22.357  1.00  0.00           H  
ATOM   3410  CG  LYS   210      -9.424  16.706 -21.641  1.00  0.00           C  
ATOM   3411  HG2 LYS   210      -9.859  17.671 -21.898  1.00  0.00           H  
ATOM   3412  HG3 LYS   210      -8.974  16.819 -20.655  1.00  0.00           H  
ATOM   3413  CD  LYS   210      -8.484  16.347 -22.545  1.00  0.00           C  
ATOM   3414  HD2 LYS   210      -7.992  15.406 -22.299  1.00  0.00           H  
ATOM   3415  HD3 LYS   210      -8.904  16.163 -23.534  1.00  0.00           H  
ATOM   3416  CE  LYS   210      -7.461  17.250 -22.581  1.00  0.00           C  
ATOM   3417  HE2 LYS   210      -7.876  18.171 -22.990  1.00  0.00           H  
ATOM   3418  HE3 LYS   210      -7.147  17.431 -21.553  1.00  0.00           H  
ATOM   3419  NZ  LYS   210      -6.290  16.802 -23.408  1.00  0.00           N  
ATOM   3420  HZ1 LYS   210      -6.564  16.391 -24.289  1.00  0.00           H  
ATOM   3421  HZ2 LYS   210      -5.577  17.491 -23.601  1.00  0.00           H  
ATOM   3422  HZ3 LYS   210      -5.791  16.111 -22.867  1.00  0.00           H  
ATOM   3423  C   LYS   210     -12.205  17.440 -20.571  1.00  0.00           C  
ATOM   3424  O   LYS   210     -11.838  18.481 -20.077  1.00  0.00           O  
ATOM   3425  N   MET   211     -13.359  17.204 -21.233  1.00  0.00           N  
ATOM   3426  H   MET   211     -13.688  16.276 -21.461  1.00  0.00           H  
ATOM   3427  CA  MET   211     -14.298  18.292 -21.559  1.00  0.00           C  
ATOM   3428  HA  MET   211     -13.804  19.240 -21.771  1.00  0.00           H  
ATOM   3429  CB  MET   211     -15.077  17.747 -22.905  1.00  0.00           C  
ATOM   3430  HB2 MET   211     -15.421  16.735 -22.693  1.00  0.00           H  
ATOM   3431  HB3 MET   211     -15.879  18.461 -23.093  1.00  0.00           H  
ATOM   3432  CG  MET   211     -14.091  17.726 -24.179  1.00  0.00           C  
ATOM   3433  HG2 MET   211     -13.734  18.749 -24.298  1.00  0.00           H  
ATOM   3434  HG3 MET   211     -13.277  17.045 -23.929  1.00  0.00           H  
ATOM   3435  SD  MET   211     -14.780  17.021 -25.642  1.00  0.00           S  
ATOM   3436  CE  MET   211     -15.777  18.453 -26.090  1.00  0.00           C  
ATOM   3437  HE1 MET   211     -16.786  18.210 -25.758  1.00  0.00           H  
ATOM   3438  HE2 MET   211     -15.452  19.329 -25.529  1.00  0.00           H  
ATOM   3439  HE3 MET   211     -15.739  18.682 -27.155  1.00  0.00           H  
ATOM   3440  C   MET   211     -15.302  18.620 -20.430  1.00  0.00           C  
ATOM   3441  O   MET   211     -15.781  19.717 -20.377  1.00  0.00           O  
ATOM   3442  N   GLU   212     -15.549  17.678 -19.524  1.00  0.00           N  
ATOM   3443  H   GLU   212     -15.145  16.754 -19.570  1.00  0.00           H  
ATOM   3444  CA  GLU   212     -16.373  17.961 -18.391  1.00  0.00           C  
ATOM   3445  HA  GLU   212     -17.381  18.296 -18.638  1.00  0.00           H  
ATOM   3446  CB  GLU   212     -16.585  16.593 -17.660  1.00  0.00           C  
ATOM   3447  HB2 GLU   212     -17.194  15.983 -18.328  1.00  0.00           H  
ATOM   3448  HB3 GLU   212     -15.628  16.086 -17.530  1.00  0.00           H  
ATOM   3449  CG  GLU   212     -17.426  16.739 -16.327  1.00  0.00           C  
ATOM   3450  HG2 GLU   212     -16.781  17.128 -15.539  1.00  0.00           H  
ATOM   3451  HG3 GLU   212     -18.304  17.384 -16.348  1.00  0.00           H  
ATOM   3452  CD  GLU   212     -17.900  15.353 -15.922  1.00  0.00           C  
ATOM   3453  OE1 GLU   212     -18.938  14.980 -16.465  1.00  0.00           O  
ATOM   3454  OE2 GLU   212     -17.333  14.680 -15.034  1.00  0.00           O  
ATOM   3455  C   GLU   212     -15.792  19.015 -17.410  1.00  0.00           C  
ATOM   3456  O   GLU   212     -16.524  19.828 -16.848  1.00  0.00           O  
ATOM   3457  N   GLU   213     -14.451  19.206 -17.459  1.00  0.00           N  
ATOM   3458  H   GLU   213     -13.874  18.539 -17.951  1.00  0.00           H  
ATOM   3459  CA  GLU   213     -13.722  20.320 -16.891  1.00  0.00           C  
ATOM   3460  HA  GLU   213     -14.013  20.416 -15.845  1.00  0.00           H  
ATOM   3461  CB  GLU   213     -12.154  20.217 -16.988  1.00  0.00           C  
ATOM   3462  HB2 GLU   213     -11.837  20.388 -18.017  1.00  0.00           H  
ATOM   3463  HB3 GLU   213     -11.796  21.137 -16.525  1.00  0.00           H  
ATOM   3464  CG  GLU   213     -11.585  18.930 -16.447  1.00  0.00           C  
ATOM   3465  HG2 GLU   213     -12.000  18.071 -16.974  1.00  0.00           H  
ATOM   3466  HG3 GLU   213     -10.506  18.927 -16.599  1.00  0.00           H  
ATOM   3467  CD  GLU   213     -11.922  18.804 -14.953  1.00  0.00           C  
ATOM   3468  OE1 GLU   213     -12.126  17.671 -14.419  1.00  0.00           O  
ATOM   3469  OE2 GLU   213     -11.853  19.774 -14.237  1.00  0.00           O  
ATOM   3470  C   GLU   213     -14.172  21.672 -17.433  1.00  0.00           C  
ATOM   3471  O   GLU   213     -14.382  22.639 -16.751  1.00  0.00           O  
ATOM   3472  N   GLN   214     -14.307  21.794 -18.803  1.00  0.00           N  
ATOM   3473  H   GLN   214     -14.109  21.003 -19.398  1.00  0.00           H  
ATOM   3474  CA  GLN   214     -14.754  23.020 -19.499  1.00  0.00           C  
ATOM   3475  HA  GLN   214     -14.267  23.815 -18.934  1.00  0.00           H  
ATOM   3476  CB  GLN   214     -14.223  23.109 -20.962  1.00  0.00           C  
ATOM   3477  HB2 GLN   214     -13.193  22.761 -21.030  1.00  0.00           H  
ATOM   3478  HB3 GLN   214     -14.823  22.490 -21.629  1.00  0.00           H  
ATOM   3479  CG  GLN   214     -14.248  24.588 -21.533  1.00  0.00           C  
ATOM   3480  HG2 GLN   214     -13.792  25.295 -20.840  1.00  0.00           H  
ATOM   3481  HG3 GLN   214     -13.618  24.612 -22.422  1.00  0.00           H  
ATOM   3482  CD  GLN   214     -15.612  25.187 -21.890  1.00  0.00           C  
ATOM   3483  OE1 GLN   214     -16.553  24.595 -22.430  1.00  0.00           O  
ATOM   3484  NE2 GLN   214     -15.766  26.509 -21.794  1.00  0.00           N  
ATOM   3485 HE21 GLN   214     -16.541  26.904 -22.308  1.00  0.00           H  
ATOM   3486 HE22 GLN   214     -15.284  27.062 -21.100  1.00  0.00           H  
ATOM   3487  C   GLN   214     -16.278  23.192 -19.466  1.00  0.00           C  
ATOM   3488  O   GLN   214     -16.734  24.283 -19.224  1.00  0.00           O  
ATOM   3489  N   ARG   215     -16.998  22.097 -19.601  1.00  0.00           N  
ATOM   3490  H   ARG   215     -16.490  21.268 -19.875  1.00  0.00           H  
ATOM   3491  CA  ARG   215     -18.446  22.023 -19.416  1.00  0.00           C  
ATOM   3492  HA  ARG   215     -18.880  22.705 -20.148  1.00  0.00           H  
ATOM   3493  CB  ARG   215     -18.845  20.619 -19.737  1.00  0.00           C  
ATOM   3494  HB2 ARG   215     -18.396  20.319 -20.684  1.00  0.00           H  
ATOM   3495  HB3 ARG   215     -18.329  20.002 -19.002  1.00  0.00           H  
ATOM   3496  CG  ARG   215     -20.196  20.234 -19.644  1.00  0.00           C  
ATOM   3497  HG2 ARG   215     -20.340  19.280 -20.151  1.00  0.00           H  
ATOM   3498  HG3 ARG   215     -20.471  20.023 -18.610  1.00  0.00           H  
ATOM   3499  CD  ARG   215     -21.080  21.011 -20.237  1.00  0.00           C  
ATOM   3500  HD2 ARG   215     -21.068  21.951 -19.685  1.00  0.00           H  
ATOM   3501  HD3 ARG   215     -20.849  21.191 -21.287  1.00  0.00           H  
ATOM   3502  NE  ARG   215     -22.422  20.405 -20.250  1.00  0.00           N  
ATOM   3503  HE  ARG   215     -22.425  19.481 -19.842  1.00  0.00           H  
ATOM   3504  CZ  ARG   215     -23.605  21.059 -20.386  1.00  0.00           C  
ATOM   3505  NH1 ARG   215     -23.733  22.234 -21.014  1.00  0.00           N  
ATOM   3506 HH11 ARG   215     -22.891  22.667 -21.367  1.00  0.00           H  
ATOM   3507 HH12 ARG   215     -24.602  22.747 -21.058  1.00  0.00           H  
ATOM   3508  NH2 ARG   215     -24.619  20.407 -19.977  1.00  0.00           N  
ATOM   3509 HH21 ARG   215     -24.534  19.531 -19.481  1.00  0.00           H  
ATOM   3510 HH22 ARG   215     -25.552  20.782 -20.074  1.00  0.00           H  
ATOM   3511  C   ARG   215     -18.866  22.562 -18.032  1.00  0.00           C  
ATOM   3512  O   ARG   215     -19.582  23.542 -17.987  1.00  0.00           O  
ATOM   3513  N   LYS   216     -18.303  22.112 -16.928  1.00  0.00           N  
ATOM   3514  H   LYS   216     -17.626  21.374 -17.056  1.00  0.00           H  
ATOM   3515  CA  LYS   216     -18.419  22.614 -15.553  1.00  0.00           C  
ATOM   3516  HA  LYS   216     -19.400  22.360 -15.150  1.00  0.00           H  
ATOM   3517  CB  LYS   216     -17.429  21.863 -14.587  1.00  0.00           C  
ATOM   3518  HB2 LYS   216     -16.600  21.507 -15.199  1.00  0.00           H  
ATOM   3519  HB3 LYS   216     -16.951  22.580 -13.920  1.00  0.00           H  
ATOM   3520  CG  LYS   216     -17.890  20.775 -13.901  1.00  0.00           C  
ATOM   3521  HG2 LYS   216     -18.780  21.103 -13.364  1.00  0.00           H  
ATOM   3522  HG3 LYS   216     -18.207  20.111 -14.706  1.00  0.00           H  
ATOM   3523  CD  LYS   216     -16.946  20.101 -13.152  1.00  0.00           C  
ATOM   3524  HD2 LYS   216     -16.096  19.813 -13.772  1.00  0.00           H  
ATOM   3525  HD3 LYS   216     -16.596  20.773 -12.369  1.00  0.00           H  
ATOM   3526  CE  LYS   216     -17.512  19.033 -12.555  1.00  0.00           C  
ATOM   3527  HE2 LYS   216     -18.312  19.391 -11.907  1.00  0.00           H  
ATOM   3528  HE3 LYS   216     -17.764  18.395 -13.403  1.00  0.00           H  
ATOM   3529  NZ  LYS   216     -16.565  18.201 -11.730  1.00  0.00           N  
ATOM   3530  HZ1 LYS   216     -15.925  18.756 -11.181  1.00  0.00           H  
ATOM   3531  HZ2 LYS   216     -17.030  17.490 -11.182  1.00  0.00           H  
ATOM   3532  HZ3 LYS   216     -15.960  17.652 -12.323  1.00  0.00           H  
ATOM   3533  C   LYS   216     -18.151  24.143 -15.501  1.00  0.00           C  
ATOM   3534  O   LYS   216     -19.027  24.896 -15.046  1.00  0.00           O  
ATOM   3535  N   ALA   217     -16.945  24.686 -15.814  1.00  0.00           N  
ATOM   3536  H   ALA   217     -16.200  24.033 -16.012  1.00  0.00           H  
ATOM   3537  CA  ALA   217     -16.666  26.118 -15.769  1.00  0.00           C  
ATOM   3538  HA  ALA   217     -16.743  26.431 -14.728  1.00  0.00           H  
ATOM   3539  CB  ALA   217     -15.219  26.321 -16.198  1.00  0.00           C  
ATOM   3540  HB1 ALA   217     -14.913  25.739 -17.067  1.00  0.00           H  
ATOM   3541  HB2 ALA   217     -15.088  27.333 -16.581  1.00  0.00           H  
ATOM   3542  HB3 ALA   217     -14.529  26.166 -15.368  1.00  0.00           H  
ATOM   3543  C   ALA   217     -17.659  26.971 -16.542  1.00  0.00           C  
ATOM   3544  O   ALA   217     -18.240  27.945 -15.998  1.00  0.00           O  
ATOM   3545  N   ASN   218     -18.093  26.533 -17.706  1.00  0.00           N  
ATOM   3546  H   ASN   218     -17.652  25.732 -18.136  1.00  0.00           H  
ATOM   3547  CA  ASN   218     -19.155  27.151 -18.447  1.00  0.00           C  
ATOM   3548  HA  ASN   218     -18.866  28.195 -18.565  1.00  0.00           H  
ATOM   3549  CB  ASN   218     -19.309  26.427 -19.818  1.00  0.00           C  
ATOM   3550  HB2 ASN   218     -18.401  26.354 -20.416  1.00  0.00           H  
ATOM   3551  HB3 ASN   218     -19.650  25.404 -19.654  1.00  0.00           H  
ATOM   3552  CG  ASN   218     -20.336  27.255 -20.628  1.00  0.00           C  
ATOM   3553  OD1 ASN   218     -21.476  26.931 -20.618  1.00  0.00           O  
ATOM   3554  ND2 ASN   218     -19.968  28.194 -21.359  1.00  0.00           N  
ATOM   3555 HD21 ASN   218     -20.608  28.843 -21.796  1.00  0.00           H  
ATOM   3556 HD22 ASN   218     -18.970  28.329 -21.432  1.00  0.00           H  
ATOM   3557  C   ASN   218     -20.561  27.121 -17.615  1.00  0.00           C  
ATOM   3558  O   ASN   218     -21.122  28.221 -17.473  1.00  0.00           O  
ATOM   3559  N   MET   219     -21.068  25.968 -17.105  1.00  0.00           N  
ATOM   3560  H   MET   219     -20.412  25.200 -17.135  1.00  0.00           H  
ATOM   3561  CA  MET   219     -22.286  25.955 -16.346  1.00  0.00           C  
ATOM   3562  HA  MET   219     -22.980  26.412 -17.051  1.00  0.00           H  
ATOM   3563  CB  MET   219     -22.696  24.537 -16.147  1.00  0.00           C  
ATOM   3564  HB2 MET   219     -21.861  24.086 -15.612  1.00  0.00           H  
ATOM   3565  HB3 MET   219     -23.617  24.359 -15.591  1.00  0.00           H  
ATOM   3566  CG  MET   219     -22.878  23.721 -17.411  1.00  0.00           C  
ATOM   3567  HG2 MET   219     -23.794  24.070 -17.887  1.00  0.00           H  
ATOM   3568  HG3 MET   219     -22.113  23.982 -18.142  1.00  0.00           H  
ATOM   3569  SD  MET   219     -23.000  21.963 -17.263  1.00  0.00           S  
ATOM   3570  CE  MET   219     -24.750  21.604 -16.946  1.00  0.00           C  
ATOM   3571  HE1 MET   219     -24.766  20.526 -16.790  1.00  0.00           H  
ATOM   3572  HE2 MET   219     -25.084  22.199 -16.096  1.00  0.00           H  
ATOM   3573  HE3 MET   219     -25.431  21.836 -17.765  1.00  0.00           H  
ATOM   3574  C   MET   219     -22.225  26.702 -15.033  1.00  0.00           C  
ATOM   3575  O   MET   219     -23.207  27.464 -14.803  1.00  0.00           O  
ATOM   3576  N   LEU   220     -21.146  26.675 -14.249  1.00  0.00           N  
ATOM   3577  H   LEU   220     -20.365  26.148 -14.612  1.00  0.00           H  
ATOM   3578  CA  LEU   220     -20.969  27.459 -12.959  1.00  0.00           C  
ATOM   3579  HA  LEU   220     -21.782  27.219 -12.274  1.00  0.00           H  
ATOM   3580  CB  LEU   220     -19.608  27.117 -12.298  1.00  0.00           C  
ATOM   3581  HB2 LEU   220     -18.729  27.296 -12.917  1.00  0.00           H  
ATOM   3582  HB3 LEU   220     -19.444  27.781 -11.449  1.00  0.00           H  
ATOM   3583  CG  LEU   220     -19.389  25.670 -11.902  1.00  0.00           C  
ATOM   3584  HG  LEU   220     -19.861  25.020 -12.639  1.00  0.00           H  
ATOM   3585  CD1 LEU   220     -17.984  25.155 -11.773  1.00  0.00           C  
ATOM   3586 HD11 LEU   220     -17.564  25.376 -12.754  1.00  0.00           H  
ATOM   3587 HD12 LEU   220     -17.516  25.688 -10.944  1.00  0.00           H  
ATOM   3588 HD13 LEU   220     -17.981  24.079 -11.599  1.00  0.00           H  
ATOM   3589  CD2 LEU   220     -20.163  25.358 -10.655  1.00  0.00           C  
ATOM   3590 HD21 LEU   220     -21.189  25.724 -10.674  1.00  0.00           H  
ATOM   3591 HD22 LEU   220     -20.166  24.281 -10.487  1.00  0.00           H  
ATOM   3592 HD23 LEU   220     -19.643  25.817  -9.814  1.00  0.00           H  
ATOM   3593  C   LEU   220     -21.116  28.892 -13.424  1.00  0.00           C  
ATOM   3594  O   LEU   220     -21.764  29.618 -12.684  1.00  0.00           O  
ATOM   3595  N   ALA   221     -20.617  29.288 -14.625  1.00  0.00           N  
ATOM   3596  H   ALA   221     -20.175  28.592 -15.208  1.00  0.00           H  
ATOM   3597  CA  ALA   221     -20.826  30.616 -15.216  1.00  0.00           C  
ATOM   3598  HA  ALA   221     -20.632  31.315 -14.403  1.00  0.00           H  
ATOM   3599  CB  ALA   221     -19.706  30.868 -16.161  1.00  0.00           C  
ATOM   3600  HB1 ALA   221     -18.801  30.549 -15.644  1.00  0.00           H  
ATOM   3601  HB2 ALA   221     -19.657  30.238 -17.049  1.00  0.00           H  
ATOM   3602  HB3 ALA   221     -19.582  31.852 -16.614  1.00  0.00           H  
ATOM   3603  C   ALA   221     -22.251  30.937 -15.688  1.00  0.00           C  
ATOM   3604  O   ALA   221     -22.627  32.063 -15.528  1.00  0.00           O  
ATOM   3605  N   HIE   222     -23.092  30.001 -16.100  1.00  0.00           N  
ATOM   3606  H   HIE   222     -22.609  29.121 -16.209  1.00  0.00           H  
ATOM   3607  CA  HIE   222     -24.539  30.281 -16.269  1.00  0.00           C  
ATOM   3608  HA  HIE   222     -24.684  31.247 -16.752  1.00  0.00           H  
ATOM   3609  CB  HIE   222     -25.272  29.239 -17.138  1.00  0.00           C  
ATOM   3610  HB2 HIE   222     -24.893  28.250 -16.881  1.00  0.00           H  
ATOM   3611  HB3 HIE   222     -26.345  29.287 -16.953  1.00  0.00           H  
ATOM   3612  CG  HIE   222     -25.090  29.475 -18.602  1.00  0.00           C  
ATOM   3613  ND1 HIE   222     -25.934  30.288 -19.331  1.00  0.00           N  
ATOM   3614  CE1 HIE   222     -25.350  30.426 -20.516  1.00  0.00           C  
ATOM   3615  HE1 HIE   222     -25.771  31.171 -21.175  1.00  0.00           H  
ATOM   3616  NE2 HIE   222     -24.254  29.646 -20.585  1.00  0.00           N  
ATOM   3617  HE2 HIE   222     -23.498  29.621 -21.255  1.00  0.00           H  
ATOM   3618  CD2 HIE   222     -24.124  28.962 -19.450  1.00  0.00           C  
ATOM   3619  HD2 HIE   222     -23.336  28.270 -19.193  1.00  0.00           H  
ATOM   3620  C   HIE   222     -25.187  30.334 -14.911  1.00  0.00           C  
ATOM   3621  O   HIE   222     -25.822  31.340 -14.652  1.00  0.00           O  
ATOM   3622  N   MET   223     -24.985  29.319 -13.973  1.00  0.00           N  
ATOM   3623  H   MET   223     -24.296  28.613 -14.189  1.00  0.00           H  
ATOM   3624  CA  MET   223     -25.549  29.297 -12.614  1.00  0.00           C  
ATOM   3625  HA  MET   223     -26.612  29.120 -12.781  1.00  0.00           H  
ATOM   3626  CB  MET   223     -25.130  28.052 -11.813  1.00  0.00           C  
ATOM   3627  HB2 MET   223     -24.079  28.074 -11.525  1.00  0.00           H  
ATOM   3628  HB3 MET   223     -25.706  28.116 -10.890  1.00  0.00           H  
ATOM   3629  CG  MET   223     -25.549  26.708 -12.522  1.00  0.00           C  
ATOM   3630  HG2 MET   223     -26.611  26.621 -12.753  1.00  0.00           H  
ATOM   3631  HG3 MET   223     -25.060  26.642 -13.493  1.00  0.00           H  
ATOM   3632  SD  MET   223     -25.067  25.246 -11.487  1.00  0.00           S  
ATOM   3633  CE  MET   223     -26.267  25.416 -10.192  1.00  0.00           C  
ATOM   3634  HE1 MET   223     -27.255  25.684 -10.567  1.00  0.00           H  
ATOM   3635  HE2 MET   223     -26.331  24.444  -9.703  1.00  0.00           H  
ATOM   3636  HE3 MET   223     -25.897  26.083  -9.413  1.00  0.00           H  
ATOM   3637  C   MET   223     -25.366  30.571 -11.813  1.00  0.00           C  
ATOM   3638  O   MET   223     -26.343  31.129 -11.311  1.00  0.00           O  
ATOM   3639  N   GLU   224     -24.141  31.115 -11.630  1.00  0.00           N  
ATOM   3640  H   GLU   224     -23.307  30.581 -11.829  1.00  0.00           H  
ATOM   3641  CA  GLU   224     -23.798  32.310 -10.849  1.00  0.00           C  
ATOM   3642  HA  GLU   224     -24.221  32.136  -9.859  1.00  0.00           H  
ATOM   3643  CB  GLU   224     -22.244  32.478 -10.773  1.00  0.00           C  
ATOM   3644  HB2 GLU   224     -21.784  31.592 -10.335  1.00  0.00           H  
ATOM   3645  HB3 GLU   224     -21.803  32.566 -11.766  1.00  0.00           H  
ATOM   3646  CG  GLU   224     -21.720  33.577  -9.896  1.00  0.00           C  
ATOM   3647  HG2 GLU   224     -22.590  34.053  -9.445  1.00  0.00           H  
ATOM   3648  HG3 GLU   224     -21.109  33.129  -9.112  1.00  0.00           H  
ATOM   3649  CD  GLU   224     -21.057  34.684 -10.659  1.00  0.00           C  
ATOM   3650  OE1 GLU   224     -19.769  34.641 -10.849  1.00  0.00           O  
ATOM   3651  OE2 GLU   224     -21.713  35.676 -11.021  1.00  0.00           O  
ATOM   3652  C   GLU   224     -24.500  33.550 -11.349  1.00  0.00           C  
ATOM   3653  O   GLU   224     -25.045  34.368 -10.656  1.00  0.00           O  
ATOM   3654  N   THR   225     -24.444  33.677 -12.734  1.00  0.00           N  
ATOM   3655  H   THR   225     -23.989  32.948 -13.266  1.00  0.00           H  
ATOM   3656  CA  THR   225     -25.206  34.742 -13.463  1.00  0.00           C  
ATOM   3657  HA  THR   225     -24.810  35.658 -13.024  1.00  0.00           H  
ATOM   3658  CB  THR   225     -24.881  34.653 -14.965  1.00  0.00           C  
ATOM   3659  HB  THR   225     -25.306  33.756 -15.416  1.00  0.00           H  
ATOM   3660  CG2 THR   225     -25.321  35.872 -15.860  1.00  0.00           C  
ATOM   3661 HG21 THR   225     -26.373  35.862 -16.146  1.00  0.00           H  
ATOM   3662 HG22 THR   225     -25.049  36.809 -15.374  1.00  0.00           H  
ATOM   3663 HG23 THR   225     -24.880  35.841 -16.856  1.00  0.00           H  
ATOM   3664  OG1 THR   225     -23.444  34.578 -14.926  1.00  0.00           O  
ATOM   3665  HG1 THR   225     -23.272  33.737 -15.356  1.00  0.00           H  
ATOM   3666  C   THR   225     -26.772  34.597 -13.354  1.00  0.00           C  
ATOM   3667  O   THR   225     -27.402  35.597 -13.112  1.00  0.00           O  
ATOM   3668  N   GLN   226     -27.354  33.437 -13.615  1.00  0.00           N  
ATOM   3669  H   GLN   226     -26.685  32.727 -13.875  1.00  0.00           H  
ATOM   3670  CA  GLN   226     -28.753  33.191 -13.344  1.00  0.00           C  
ATOM   3671  HA  GLN   226     -29.364  33.865 -13.944  1.00  0.00           H  
ATOM   3672  CB  GLN   226     -29.102  31.754 -13.761  1.00  0.00           C  
ATOM   3673  HB2 GLN   226     -28.565  31.000 -13.186  1.00  0.00           H  
ATOM   3674  HB3 GLN   226     -30.159  31.758 -13.499  1.00  0.00           H  
ATOM   3675  CG  GLN   226     -29.065  31.391 -15.238  1.00  0.00           C  
ATOM   3676  HG2 GLN   226     -28.073  31.549 -15.661  1.00  0.00           H  
ATOM   3677  HG3 GLN   226     -29.315  30.349 -15.439  1.00  0.00           H  
ATOM   3678  CD  GLN   226     -30.001  32.231 -16.139  1.00  0.00           C  
ATOM   3679  OE1 GLN   226     -31.174  31.970 -16.340  1.00  0.00           O  
ATOM   3680  NE2 GLN   226     -29.464  33.232 -16.796  1.00  0.00           N  
ATOM   3681 HE21 GLN   226     -30.142  33.757 -17.328  1.00  0.00           H  
ATOM   3682 HE22 GLN   226     -28.469  33.371 -16.902  1.00  0.00           H  
ATOM   3683  C   GLN   226     -29.124  33.439 -11.886  1.00  0.00           C  
ATOM   3684  O   GLN   226     -30.154  34.091 -11.646  1.00  0.00           O  
ATOM   3685  N   ASN   227     -28.270  33.111 -10.914  1.00  0.00           N  
ATOM   3686  H   ASN   227     -27.407  32.634 -11.132  1.00  0.00           H  
ATOM   3687  CA  ASN   227     -28.619  33.340  -9.450  1.00  0.00           C  
ATOM   3688  HA  ASN   227     -29.668  33.046  -9.425  1.00  0.00           H  
ATOM   3689  CB  ASN   227     -27.651  32.662  -8.531  1.00  0.00           C  
ATOM   3690  HB2 ASN   227     -27.698  31.602  -8.781  1.00  0.00           H  
ATOM   3691  HB3 ASN   227     -26.614  32.874  -8.789  1.00  0.00           H  
ATOM   3692  CG  ASN   227     -27.911  32.823  -6.998  1.00  0.00           C  
ATOM   3693  OD1 ASN   227     -27.728  33.866  -6.464  1.00  0.00           O  
ATOM   3694  ND2 ASN   227     -28.368  31.767  -6.411  1.00  0.00           N  
ATOM   3695 HD21 ASN   227     -28.634  31.855  -5.441  1.00  0.00           H  
ATOM   3696 HD22 ASN   227     -28.519  30.909  -6.921  1.00  0.00           H  
ATOM   3697  C   ASN   227     -28.737  34.857  -9.205  1.00  0.00           C  
ATOM   3698  O   ASN   227     -29.802  35.245  -8.718  1.00  0.00           O  
ATOM   3699  N   LYS   228     -27.769  35.724  -9.529  1.00  0.00           N  
ATOM   3700  H   LYS   228     -26.972  35.343 -10.019  1.00  0.00           H  
ATOM   3701  CA  LYS   228     -27.919  37.141  -9.542  1.00  0.00           C  
ATOM   3702  HA  LYS   228     -27.969  37.501  -8.515  1.00  0.00           H  
ATOM   3703  CB  LYS   228     -26.684  37.753 -10.287  1.00  0.00           C  
ATOM   3704  HB2 LYS   228     -26.561  37.021 -11.085  1.00  0.00           H  
ATOM   3705  HB3 LYS   228     -26.874  38.715 -10.764  1.00  0.00           H  
ATOM   3706  CG  LYS   228     -25.491  37.804  -9.557  1.00  0.00           C  
ATOM   3707  HG2 LYS   228     -25.571  38.577  -8.794  1.00  0.00           H  
ATOM   3708  HG3 LYS   228     -25.450  36.914  -8.929  1.00  0.00           H  
ATOM   3709  CD  LYS   228     -24.277  37.835 -10.250  1.00  0.00           C  
ATOM   3710  HD2 LYS   228     -24.095  36.896 -10.773  1.00  0.00           H  
ATOM   3711  HD3 LYS   228     -24.234  38.594 -11.031  1.00  0.00           H  
ATOM   3712  CE  LYS   228     -23.235  38.070  -9.451  1.00  0.00           C  
ATOM   3713  HE2 LYS   228     -23.418  38.967  -8.858  1.00  0.00           H  
ATOM   3714  HE3 LYS   228     -23.154  37.276  -8.709  1.00  0.00           H  
ATOM   3715  NZ  LYS   228     -21.922  38.337 -10.021  1.00  0.00           N  
ATOM   3716  HZ1 LYS   228     -21.227  38.568  -9.326  1.00  0.00           H  
ATOM   3717  HZ2 LYS   228     -21.571  37.458 -10.373  1.00  0.00           H  
ATOM   3718  HZ3 LYS   228     -22.043  39.071 -10.705  1.00  0.00           H  
ATOM   3719  C   LYS   228     -29.249  37.669 -10.132  1.00  0.00           C  
ATOM   3720  O   LYS   228     -29.867  38.498  -9.534  1.00  0.00           O  
ATOM   3721  N   ILE   229     -29.793  37.186 -11.293  1.00  0.00           N  
ATOM   3722  H   ILE   229     -29.420  36.267 -11.486  1.00  0.00           H  
ATOM   3723  CA  ILE   229     -31.031  37.646 -11.931  1.00  0.00           C  
ATOM   3724  HA  ILE   229     -31.011  38.734 -11.985  1.00  0.00           H  
ATOM   3725  CB  ILE   229     -31.205  37.103 -13.367  1.00  0.00           C  
ATOM   3726  HB  ILE   229     -31.034  36.037 -13.215  1.00  0.00           H  
ATOM   3727  CG2 ILE   229     -32.666  37.240 -13.877  1.00  0.00           C  
ATOM   3728 HG21 ILE   229     -32.893  36.851 -14.870  1.00  0.00           H  
ATOM   3729 HG22 ILE   229     -33.429  36.761 -13.264  1.00  0.00           H  
ATOM   3730 HG23 ILE   229     -32.885  38.306 -13.941  1.00  0.00           H  
ATOM   3731  CG1 ILE   229     -30.207  37.909 -14.256  1.00  0.00           C  
ATOM   3732 HG12 ILE   229     -30.592  38.853 -14.642  1.00  0.00           H  
ATOM   3733 HG13 ILE   229     -29.273  38.102 -13.728  1.00  0.00           H  
ATOM   3734  CD1 ILE   229     -29.913  37.000 -15.468  1.00  0.00           C  
ATOM   3735 HD11 ILE   229     -30.776  37.053 -16.131  1.00  0.00           H  
ATOM   3736 HD12 ILE   229     -29.039  37.339 -16.024  1.00  0.00           H  
ATOM   3737 HD13 ILE   229     -29.811  35.941 -15.233  1.00  0.00           H  
ATOM   3738  C   ILE   229     -32.296  37.344 -11.160  1.00  0.00           C  
ATOM   3739  O   ILE   229     -33.030  38.274 -10.797  1.00  0.00           O  
ATOM   3740  N   TYR   230     -32.449  36.173 -10.584  1.00  0.00           N  
ATOM   3741  H   TYR   230     -31.788  35.431 -10.764  1.00  0.00           H  
ATOM   3742  CA  TYR   230     -33.547  35.699  -9.694  1.00  0.00           C  
ATOM   3743  HA  TYR   230     -34.517  35.904 -10.146  1.00  0.00           H  
ATOM   3744  CB  TYR   230     -33.423  34.212  -9.413  1.00  0.00           C  
ATOM   3745  HB2 TYR   230     -33.316  33.571 -10.288  1.00  0.00           H  
ATOM   3746  HB3 TYR   230     -32.544  34.118  -8.776  1.00  0.00           H  
ATOM   3747  CG  TYR   230     -34.505  33.764  -8.543  1.00  0.00           C  
ATOM   3748  CD1 TYR   230     -35.701  33.263  -9.117  1.00  0.00           C  
ATOM   3749  HD1 TYR   230     -35.761  33.236 -10.195  1.00  0.00           H  
ATOM   3750  CE1 TYR   230     -36.684  32.581  -8.396  1.00  0.00           C  
ATOM   3751  HE1 TYR   230     -37.549  32.100  -8.829  1.00  0.00           H  
ATOM   3752  CZ  TYR   230     -36.528  32.508  -6.988  1.00  0.00           C  
ATOM   3753  OH  TYR   230     -37.464  31.869  -6.181  1.00  0.00           O  
ATOM   3754  HH  TYR   230     -37.508  32.211  -5.285  1.00  0.00           H  
ATOM   3755  CE2 TYR   230     -35.350  32.956  -6.410  1.00  0.00           C  
ATOM   3756  HE2 TYR   230     -35.157  32.754  -5.366  1.00  0.00           H  
ATOM   3757  CD2 TYR   230     -34.325  33.550  -7.154  1.00  0.00           C  
ATOM   3758  HD2 TYR   230     -33.425  33.760  -6.595  1.00  0.00           H  
ATOM   3759  C   TYR   230     -33.583  36.588  -8.434  1.00  0.00           C  
ATOM   3760  O   TYR   230     -34.633  37.138  -8.099  1.00  0.00           O  
ATOM   3761  N   ASN   231     -32.404  36.744  -7.845  1.00  0.00           N  
ATOM   3762  H   ASN   231     -31.569  36.445  -8.329  1.00  0.00           H  
ATOM   3763  CA  ASN   231     -32.336  37.531  -6.605  1.00  0.00           C  
ATOM   3764  HA  ASN   231     -32.994  37.098  -5.853  1.00  0.00           H  
ATOM   3765  CB  ASN   231     -30.939  37.240  -5.986  1.00  0.00           C  
ATOM   3766  HB2 ASN   231     -30.168  37.182  -6.754  1.00  0.00           H  
ATOM   3767  HB3 ASN   231     -30.727  38.004  -5.239  1.00  0.00           H  
ATOM   3768  CG  ASN   231     -30.868  35.918  -5.305  1.00  0.00           C  
ATOM   3769  OD1 ASN   231     -31.032  35.944  -4.122  1.00  0.00           O  
ATOM   3770  ND2 ASN   231     -30.710  34.779  -5.988  1.00  0.00           N  
ATOM   3771 HD21 ASN   231     -30.406  33.976  -5.455  1.00  0.00           H  
ATOM   3772 HD22 ASN   231     -30.521  34.637  -6.970  1.00  0.00           H  
ATOM   3773  C   ASN   231     -32.694  39.045  -6.679  1.00  0.00           C  
ATOM   3774  O   ASN   231     -32.663  39.789  -5.664  1.00  0.00           O  
ATOM   3775  N   ILE   232     -33.007  39.571  -7.862  1.00  0.00           N  
ATOM   3776  H   ILE   232     -33.050  38.971  -8.673  1.00  0.00           H  
ATOM   3777  CA  ILE   232     -33.455  41.012  -8.041  1.00  0.00           C  
ATOM   3778  HA  ILE   232     -33.475  41.506  -7.069  1.00  0.00           H  
ATOM   3779  CB  ILE   232     -32.635  41.881  -8.997  1.00  0.00           C  
ATOM   3780  HB  ILE   232     -33.115  42.849  -9.139  1.00  0.00           H  
ATOM   3781  CG2 ILE   232     -31.223  42.196  -8.574  1.00  0.00           C  
ATOM   3782 HG21 ILE   232     -30.688  41.250  -8.666  1.00  0.00           H  
ATOM   3783 HG22 ILE   232     -30.809  42.921  -9.275  1.00  0.00           H  
ATOM   3784 HG23 ILE   232     -31.091  42.590  -7.567  1.00  0.00           H  
ATOM   3785  CG1 ILE   232     -32.597  41.332 -10.474  1.00  0.00           C  
ATOM   3786 HG12 ILE   232     -31.803  40.587 -10.529  1.00  0.00           H  
ATOM   3787 HG13 ILE   232     -33.473  40.719 -10.683  1.00  0.00           H  
ATOM   3788  CD1 ILE   232     -32.257  42.384 -11.529  1.00  0.00           C  
ATOM   3789 HD11 ILE   232     -32.570  41.992 -12.496  1.00  0.00           H  
ATOM   3790 HD12 ILE   232     -32.819  43.302 -11.355  1.00  0.00           H  
ATOM   3791 HD13 ILE   232     -31.186  42.588 -11.548  1.00  0.00           H  
ATOM   3792  C   ILE   232     -34.928  41.015  -8.420  1.00  0.00           C  
ATOM   3793  O   ILE   232     -35.480  42.093  -8.503  1.00  0.00           O  
ATOM   3794  N   LEU   233     -35.504  39.836  -8.515  1.00  0.00           N  
ATOM   3795  H   LEU   233     -34.982  39.017  -8.238  1.00  0.00           H  
ATOM   3796  CA  LEU   233     -36.954  39.613  -9.024  1.00  0.00           C  
ATOM   3797  HA  LEU   233     -37.090  40.463  -9.693  1.00  0.00           H  
ATOM   3798  CB  LEU   233     -37.149  38.279  -9.810  1.00  0.00           C  
ATOM   3799  HB2 LEU   233     -36.793  37.419  -9.242  1.00  0.00           H  
ATOM   3800  HB3 LEU   233     -38.229  38.175  -9.907  1.00  0.00           H  
ATOM   3801  CG  LEU   233     -36.494  38.215 -11.196  1.00  0.00           C  
ATOM   3802  HG  LEU   233     -35.426  38.072 -11.032  1.00  0.00           H  
ATOM   3803  CD1 LEU   233     -37.049  36.967 -11.890  1.00  0.00           C  
ATOM   3804 HD11 LEU   233     -38.133  36.857 -11.868  1.00  0.00           H  
ATOM   3805 HD12 LEU   233     -36.770  36.976 -12.944  1.00  0.00           H  
ATOM   3806 HD13 LEU   233     -36.652  36.115 -11.338  1.00  0.00           H  
ATOM   3807  CD2 LEU   233     -36.797  39.388 -12.103  1.00  0.00           C  
ATOM   3808 HD21 LEU   233     -36.427  39.194 -13.110  1.00  0.00           H  
ATOM   3809 HD22 LEU   233     -37.841  39.700 -12.063  1.00  0.00           H  
ATOM   3810 HD23 LEU   233     -36.194  40.238 -11.783  1.00  0.00           H  
ATOM   3811  C   LEU   233     -37.903  39.695  -7.809  1.00  0.00           C  
ATOM   3812  O   LEU   233     -37.631  39.248  -6.735  1.00  0.00           O  
ATOM   3813  N   THR   234     -39.163  40.161  -8.056  1.00  0.00           N  
ATOM   3814  H   THR   234     -39.433  40.313  -9.017  1.00  0.00           H  
ATOM   3815  CA  THR   234     -40.184  40.206  -7.003  1.00  0.00           C  
ATOM   3816  HA  THR   234     -39.655  40.488  -6.093  1.00  0.00           H  
ATOM   3817  CB  THR   234     -41.182  41.333  -7.236  1.00  0.00           C  
ATOM   3818  HB  THR   234     -42.071  41.366  -6.607  1.00  0.00           H  
ATOM   3819  CG2 THR   234     -40.550  42.742  -7.162  1.00  0.00           C  
ATOM   3820 HG21 THR   234     -39.837  42.846  -7.980  1.00  0.00           H  
ATOM   3821 HG22 THR   234     -41.334  43.482  -7.323  1.00  0.00           H  
ATOM   3822 HG23 THR   234     -39.945  42.958  -6.281  1.00  0.00           H  
ATOM   3823  OG1 THR   234     -41.644  41.128  -8.584  1.00  0.00           O  
ATOM   3824  HG1 THR   234     -41.196  41.694  -9.216  1.00  0.00           H  
ATOM   3825  C   THR   234     -40.971  38.886  -6.790  1.00  0.00           C  
ATOM   3826  O   THR   234     -40.783  37.979  -7.620  1.00  0.00           O  
ATOM   3827  N   PRO   235     -41.827  38.795  -5.767  1.00  0.00           N  
ATOM   3828  CD  PRO   235     -41.883  39.698  -4.674  1.00  0.00           C  
ATOM   3829  HD2 PRO   235     -42.568  40.517  -4.899  1.00  0.00           H  
ATOM   3830  HD3 PRO   235     -40.934  40.152  -4.389  1.00  0.00           H  
ATOM   3831  CG  PRO   235     -42.498  38.805  -3.487  1.00  0.00           C  
ATOM   3832  HG2 PRO   235     -43.108  39.381  -2.791  1.00  0.00           H  
ATOM   3833  HG3 PRO   235     -41.672  38.355  -2.936  1.00  0.00           H  
ATOM   3834  CB  PRO   235     -43.422  37.842  -4.251  1.00  0.00           C  
ATOM   3835  HB2 PRO   235     -44.282  38.448  -4.535  1.00  0.00           H  
ATOM   3836  HB3 PRO   235     -43.665  36.933  -3.702  1.00  0.00           H  
ATOM   3837  CA  PRO   235     -42.557  37.525  -5.474  1.00  0.00           C  
ATOM   3838  HA  PRO   235     -41.757  36.835  -5.205  1.00  0.00           H  
ATOM   3839  C   PRO   235     -43.274  36.873  -6.613  1.00  0.00           C  
ATOM   3840  O   PRO   235     -43.110  35.681  -6.899  1.00  0.00           O  
ATOM   3841  N   GLU   236     -44.026  37.722  -7.371  1.00  0.00           N  
ATOM   3842  H   GLU   236     -44.035  38.692  -7.089  1.00  0.00           H  
ATOM   3843  CA  GLU   236     -44.771  37.395  -8.615  1.00  0.00           C  
ATOM   3844  HA  GLU   236     -45.426  36.551  -8.401  1.00  0.00           H  
ATOM   3845  CB  GLU   236     -45.642  38.467  -9.279  1.00  0.00           C  
ATOM   3846  HB2 GLU   236     -45.026  39.357  -9.153  1.00  0.00           H  
ATOM   3847  HB3 GLU   236     -45.786  38.389 -10.357  1.00  0.00           H  
ATOM   3848  CG  GLU   236     -47.057  38.519  -8.650  1.00  0.00           C  
ATOM   3849  HG2 GLU   236     -47.426  39.535  -8.795  1.00  0.00           H  
ATOM   3850  HG3 GLU   236     -47.656  37.826  -9.242  1.00  0.00           H  
ATOM   3851  CD  GLU   236     -47.180  38.040  -7.229  1.00  0.00           C  
ATOM   3852  OE1 GLU   236     -47.515  36.866  -7.112  1.00  0.00           O  
ATOM   3853  OE2 GLU   236     -47.098  38.892  -6.306  1.00  0.00           O  
ATOM   3854  C   GLU   236     -43.883  36.878  -9.750  1.00  0.00           C  
ATOM   3855  O   GLU   236     -44.135  35.827 -10.241  1.00  0.00           O  
ATOM   3856  N   GLN   237     -42.847  37.703 -10.089  1.00  0.00           N  
ATOM   3857  H   GLN   237     -42.890  38.658  -9.761  1.00  0.00           H  
ATOM   3858  CA  GLN   237     -41.920  37.306 -11.111  1.00  0.00           C  
ATOM   3859  HA  GLN   237     -42.395  37.189 -12.085  1.00  0.00           H  
ATOM   3860  CB  GLN   237     -40.872  38.418 -11.219  1.00  0.00           C  
ATOM   3861  HB2 GLN   237     -40.376  38.611 -10.268  1.00  0.00           H  
ATOM   3862  HB3 GLN   237     -40.050  38.177 -11.893  1.00  0.00           H  
ATOM   3863  CG  GLN   237     -41.408  39.754 -11.732  1.00  0.00           C  
ATOM   3864  HG2 GLN   237     -41.793  39.560 -12.733  1.00  0.00           H  
ATOM   3865  HG3 GLN   237     -42.289  40.115 -11.203  1.00  0.00           H  
ATOM   3866  CD  GLN   237     -40.413  40.922 -11.723  1.00  0.00           C  
ATOM   3867  OE1 GLN   237     -39.581  41.017 -10.843  1.00  0.00           O  
ATOM   3868  NE2 GLN   237     -40.529  41.882 -12.593  1.00  0.00           N  
ATOM   3869 HE21 GLN   237     -39.940  42.701 -12.636  1.00  0.00           H  
ATOM   3870 HE22 GLN   237     -41.201  41.768 -13.338  1.00  0.00           H  
ATOM   3871  C   GLN   237     -41.160  36.042 -10.687  1.00  0.00           C  
ATOM   3872  O   GLN   237     -40.863  35.222 -11.567  1.00  0.00           O  
ATOM   3873  N   LYS   238     -40.978  35.708  -9.371  1.00  0.00           N  
ATOM   3874  H   LYS   238     -41.153  36.456  -8.715  1.00  0.00           H  
ATOM   3875  CA  LYS   238     -40.289  34.520  -8.981  1.00  0.00           C  
ATOM   3876  HA  LYS   238     -39.400  34.406  -9.601  1.00  0.00           H  
ATOM   3877  CB  LYS   238     -39.827  34.636  -7.551  1.00  0.00           C  
ATOM   3878  HB2 LYS   238     -40.614  35.041  -6.914  1.00  0.00           H  
ATOM   3879  HB3 LYS   238     -39.591  33.608  -7.275  1.00  0.00           H  
ATOM   3880  CG  LYS   238     -38.665  35.369  -7.325  1.00  0.00           C  
ATOM   3881  HG2 LYS   238     -37.927  34.914  -7.986  1.00  0.00           H  
ATOM   3882  HG3 LYS   238     -38.861  36.382  -7.678  1.00  0.00           H  
ATOM   3883  CD  LYS   238     -38.239  35.534  -6.014  1.00  0.00           C  
ATOM   3884  HD2 LYS   238     -39.033  36.118  -5.549  1.00  0.00           H  
ATOM   3885  HD3 LYS   238     -38.230  34.596  -5.459  1.00  0.00           H  
ATOM   3886  CE  LYS   238     -37.101  36.293  -5.962  1.00  0.00           C  
ATOM   3887  HE2 LYS   238     -36.275  35.720  -6.382  1.00  0.00           H  
ATOM   3888  HE3 LYS   238     -37.301  37.227  -6.489  1.00  0.00           H  
ATOM   3889  NZ  LYS   238     -36.715  36.648  -4.533  1.00  0.00           N  
ATOM   3890  HZ1 LYS   238     -35.981  37.334  -4.434  1.00  0.00           H  
ATOM   3891  HZ2 LYS   238     -37.514  36.889  -3.963  1.00  0.00           H  
ATOM   3892  HZ3 LYS   238     -36.276  35.805  -4.192  1.00  0.00           H  
ATOM   3893  C   LYS   238     -41.127  33.256  -9.363  1.00  0.00           C  
ATOM   3894  O   LYS   238     -40.573  32.373 -10.067  1.00  0.00           O  
ATOM   3895  N   LYS   239     -42.359  33.299  -9.064  1.00  0.00           N  
ATOM   3896  H   LYS   239     -42.717  34.055  -8.498  1.00  0.00           H  
ATOM   3897  CA  LYS   239     -43.244  32.120  -9.333  1.00  0.00           C  
ATOM   3898  HA  LYS   239     -42.914  31.299  -8.696  1.00  0.00           H  
ATOM   3899  CB  LYS   239     -44.734  32.475  -8.984  1.00  0.00           C  
ATOM   3900  HB2 LYS   239     -44.896  33.390  -9.554  1.00  0.00           H  
ATOM   3901  HB3 LYS   239     -45.363  31.737  -9.481  1.00  0.00           H  
ATOM   3902  CG  LYS   239     -44.994  32.441  -7.654  1.00  0.00           C  
ATOM   3903  HG2 LYS   239     -44.992  31.432  -7.241  1.00  0.00           H  
ATOM   3904  HG3 LYS   239     -44.122  32.981  -7.286  1.00  0.00           H  
ATOM   3905  CD  LYS   239     -46.126  33.154  -7.314  1.00  0.00           C  
ATOM   3906  HD2 LYS   239     -46.218  34.130  -7.792  1.00  0.00           H  
ATOM   3907  HD3 LYS   239     -47.000  32.554  -7.566  1.00  0.00           H  
ATOM   3908  CE  LYS   239     -46.209  33.402  -6.034  1.00  0.00           C  
ATOM   3909  HE2 LYS   239     -46.348  32.451  -5.521  1.00  0.00           H  
ATOM   3910  HE3 LYS   239     -45.253  33.767  -5.658  1.00  0.00           H  
ATOM   3911  NZ  LYS   239     -47.371  34.300  -5.642  1.00  0.00           N  
ATOM   3912  HZ1 LYS   239     -47.206  34.582  -4.686  1.00  0.00           H  
ATOM   3913  HZ2 LYS   239     -47.438  35.149  -6.184  1.00  0.00           H  
ATOM   3914  HZ3 LYS   239     -48.222  33.765  -5.742  1.00  0.00           H  
ATOM   3915  C   LYS   239     -43.222  31.753 -10.858  1.00  0.00           C  
ATOM   3916  O   LYS   239     -43.030  30.558 -11.176  1.00  0.00           O  
ATOM   3917  N   GLN   240     -43.414  32.782 -11.706  1.00  0.00           N  
ATOM   3918  H   GLN   240     -43.760  33.649 -11.319  1.00  0.00           H  
ATOM   3919  CA  GLN   240     -43.321  32.616 -13.177  1.00  0.00           C  
ATOM   3920  HA  GLN   240     -43.877  31.762 -13.565  1.00  0.00           H  
ATOM   3921  CB  GLN   240     -43.793  33.977 -13.757  1.00  0.00           C  
ATOM   3922  HB2 GLN   240     -44.813  34.148 -13.414  1.00  0.00           H  
ATOM   3923  HB3 GLN   240     -43.119  34.771 -13.433  1.00  0.00           H  
ATOM   3924  CG  GLN   240     -43.795  33.960 -15.225  1.00  0.00           C  
ATOM   3925  HG2 GLN   240     -42.807  33.676 -15.587  1.00  0.00           H  
ATOM   3926  HG3 GLN   240     -44.460  33.173 -15.580  1.00  0.00           H  
ATOM   3927  CD  GLN   240     -44.256  35.213 -15.856  1.00  0.00           C  
ATOM   3928  OE1 GLN   240     -44.342  36.257 -15.225  1.00  0.00           O  
ATOM   3929  NE2 GLN   240     -44.550  35.231 -17.092  1.00  0.00           N  
ATOM   3930 HE21 GLN   240     -44.642  36.149 -17.503  1.00  0.00           H  
ATOM   3931 HE22 GLN   240     -44.305  34.424 -17.647  1.00  0.00           H  
ATOM   3932  C   GLN   240     -41.874  32.273 -13.623  1.00  0.00           C  
ATOM   3933  O   GLN   240     -41.696  31.477 -14.546  1.00  0.00           O  
ATOM   3934  N   PHE   241     -40.895  32.977 -13.079  1.00  0.00           N  
ATOM   3935  H   PHE   241     -41.200  33.622 -12.364  1.00  0.00           H  
ATOM   3936  CA  PHE   241     -39.491  32.697 -13.460  1.00  0.00           C  
ATOM   3937  HA  PHE   241     -39.551  32.874 -14.534  1.00  0.00           H  
ATOM   3938  CB  PHE   241     -38.420  33.484 -12.726  1.00  0.00           C  
ATOM   3939  HB2 PHE   241     -38.689  34.534 -12.844  1.00  0.00           H  
ATOM   3940  HB3 PHE   241     -38.498  33.328 -11.651  1.00  0.00           H  
ATOM   3941  CG  PHE   241     -36.965  33.184 -13.189  1.00  0.00           C  
ATOM   3942  CD1 PHE   241     -36.130  32.314 -12.444  1.00  0.00           C  
ATOM   3943  HD1 PHE   241     -36.664  31.767 -11.681  1.00  0.00           H  
ATOM   3944  CE1 PHE   241     -34.829  32.036 -12.823  1.00  0.00           C  
ATOM   3945  HE1 PHE   241     -34.300  31.271 -12.274  1.00  0.00           H  
ATOM   3946  CZ  PHE   241     -34.296  32.753 -13.876  1.00  0.00           C  
ATOM   3947  HZ  PHE   241     -33.257  32.546 -14.087  1.00  0.00           H  
ATOM   3948  CE2 PHE   241     -35.033  33.664 -14.565  1.00  0.00           C  
ATOM   3949  HE2 PHE   241     -34.668  34.072 -15.496  1.00  0.00           H  
ATOM   3950  CD2 PHE   241     -36.331  33.964 -14.207  1.00  0.00           C  
ATOM   3951  HD2 PHE   241     -36.888  34.711 -14.753  1.00  0.00           H  
ATOM   3952  C   PHE   241     -39.248  31.228 -13.185  1.00  0.00           C  
ATOM   3953  O   PHE   241     -38.608  30.530 -13.952  1.00  0.00           O  
ATOM   3954  N   ASN   242     -39.682  30.747 -12.025  1.00  0.00           N  
ATOM   3955  H   ASN   242     -40.023  31.440 -11.374  1.00  0.00           H  
ATOM   3956  CA  ASN   242     -39.478  29.383 -11.457  1.00  0.00           C  
ATOM   3957  HA  ASN   242     -38.428  29.099 -11.517  1.00  0.00           H  
ATOM   3958  CB  ASN   242     -39.762  29.270  -9.913  1.00  0.00           C  
ATOM   3959  HB2 ASN   242     -40.645  29.796  -9.549  1.00  0.00           H  
ATOM   3960  HB3 ASN   242     -39.975  28.206  -9.814  1.00  0.00           H  
ATOM   3961  CG  ASN   242     -38.656  29.590  -8.971  1.00  0.00           C  
ATOM   3962  OD1 ASN   242     -37.452  29.248  -9.102  1.00  0.00           O  
ATOM   3963  ND2 ASN   242     -39.065  30.246  -7.928  1.00  0.00           N  
ATOM   3964 HD21 ASN   242     -38.369  30.469  -7.230  1.00  0.00           H  
ATOM   3965 HD22 ASN   242     -40.051  30.392  -7.770  1.00  0.00           H  
ATOM   3966  C   ASN   242     -40.095  28.305 -12.319  1.00  0.00           C  
ATOM   3967  O   ASN   242     -39.490  27.262 -12.471  1.00  0.00           O  
ATOM   3968  N   ALA   243     -41.305  28.574 -12.805  1.00  0.00           N  
ATOM   3969  H   ALA   243     -41.720  29.482 -12.649  1.00  0.00           H  
ATOM   3970  CA  ALA   243     -42.023  27.640 -13.730  1.00  0.00           C  
ATOM   3971  HA  ALA   243     -41.981  26.589 -13.443  1.00  0.00           H  
ATOM   3972  CB  ALA   243     -43.403  28.270 -13.832  1.00  0.00           C  
ATOM   3973  HB1 ALA   243     -43.372  29.251 -14.306  1.00  0.00           H  
ATOM   3974  HB2 ALA   243     -43.898  27.690 -14.611  1.00  0.00           H  
ATOM   3975  HB3 ALA   243     -43.915  28.156 -12.877  1.00  0.00           H  
ATOM   3976  C   ALA   243     -41.375  27.584 -15.134  1.00  0.00           C  
ATOM   3977  O   ALA   243     -41.343  26.540 -15.782  1.00  0.00           O  
ATOM   3978  N   ASN   244     -40.935  28.655 -15.710  1.00  0.00           N  
ATOM   3979  H   ASN   244     -40.978  29.528 -15.204  1.00  0.00           H  
ATOM   3980  CA  ASN   244     -40.200  28.539 -17.009  1.00  0.00           C  
ATOM   3981  HA  ASN   244     -40.601  27.781 -17.682  1.00  0.00           H  
ATOM   3982  CB  ASN   244     -40.396  29.804 -17.868  1.00  0.00           C  
ATOM   3983  HB2 ASN   244     -39.953  30.643 -17.332  1.00  0.00           H  
ATOM   3984  HB3 ASN   244     -39.865  29.566 -18.790  1.00  0.00           H  
ATOM   3985  CG  ASN   244     -41.819  30.149 -18.212  1.00  0.00           C  
ATOM   3986  OD1 ASN   244     -42.377  29.360 -19.010  1.00  0.00           O  
ATOM   3987  ND2 ASN   244     -42.446  31.116 -17.528  1.00  0.00           N  
ATOM   3988 HD21 ASN   244     -43.350  31.406 -17.874  1.00  0.00           H  
ATOM   3989 HD22 ASN   244     -41.896  31.598 -16.832  1.00  0.00           H  
ATOM   3990  C   ASN   244     -38.771  28.024 -16.801  1.00  0.00           C  
ATOM   3991  O   ASN   244     -38.294  27.396 -17.680  1.00  0.00           O  
ATOM   3992  N   PHE   245     -38.104  28.339 -15.632  1.00  0.00           N  
ATOM   3993  H   PHE   245     -38.528  28.921 -14.923  1.00  0.00           H  
ATOM   3994  CA  PHE   245     -36.801  27.762 -15.426  1.00  0.00           C  
ATOM   3995  HA  PHE   245     -36.192  27.967 -16.307  1.00  0.00           H  
ATOM   3996  CB  PHE   245     -36.077  28.537 -14.220  1.00  0.00           C  
ATOM   3997  HB2 PHE   245     -36.283  29.598 -14.366  1.00  0.00           H  
ATOM   3998  HB3 PHE   245     -36.424  28.281 -13.219  1.00  0.00           H  
ATOM   3999  CG  PHE   245     -34.534  28.253 -14.299  1.00  0.00           C  
ATOM   4000  CD1 PHE   245     -33.989  27.029 -13.831  1.00  0.00           C  
ATOM   4001  HD1 PHE   245     -34.574  26.290 -13.305  1.00  0.00           H  
ATOM   4002  CE1 PHE   245     -32.598  26.776 -13.936  1.00  0.00           C  
ATOM   4003  HE1 PHE   245     -32.261  25.776 -13.709  1.00  0.00           H  
ATOM   4004  CZ  PHE   245     -31.693  27.770 -14.487  1.00  0.00           C  
ATOM   4005  HZ  PHE   245     -30.634  27.564 -14.541  1.00  0.00           H  
ATOM   4006  CE2 PHE   245     -32.221  28.986 -14.836  1.00  0.00           C  
ATOM   4007  HE2 PHE   245     -31.649  29.853 -15.133  1.00  0.00           H  
ATOM   4008  CD2 PHE   245     -33.605  29.253 -14.863  1.00  0.00           C  
ATOM   4009  HD2 PHE   245     -33.887  30.176 -15.348  1.00  0.00           H  
ATOM   4010  C   PHE   245     -36.876  26.219 -15.363  1.00  0.00           C  
ATOM   4011  O   PHE   245     -36.080  25.544 -16.016  1.00  0.00           O  
ATOM   4012  N   GLU   246     -37.888  25.543 -14.693  1.00  0.00           N  
ATOM   4013  H   GLU   246     -38.495  25.990 -14.020  1.00  0.00           H  
ATOM   4014  CA  GLU   246     -38.049  24.056 -14.647  1.00  0.00           C  
ATOM   4015  HA  GLU   246     -37.166  23.708 -14.112  1.00  0.00           H  
ATOM   4016  CB  GLU   246     -39.278  23.750 -13.835  1.00  0.00           C  
ATOM   4017  HB2 GLU   246     -39.139  23.954 -12.773  1.00  0.00           H  
ATOM   4018  HB3 GLU   246     -40.185  24.312 -14.058  1.00  0.00           H  
ATOM   4019  CG  GLU   246     -39.612  22.312 -13.919  1.00  0.00           C  
ATOM   4020  HG2 GLU   246     -40.355  22.104 -14.689  1.00  0.00           H  
ATOM   4021  HG3 GLU   246     -38.722  21.691 -14.020  1.00  0.00           H  
ATOM   4022  CD  GLU   246     -40.197  21.732 -12.630  1.00  0.00           C  
ATOM   4023  OE1 GLU   246     -41.425  21.439 -12.694  1.00  0.00           O  
ATOM   4024  OE2 GLU   246     -39.439  21.604 -11.613  1.00  0.00           O  
ATOM   4025  C   GLU   246     -38.127  23.518 -16.104  1.00  0.00           C  
ATOM   4026  O   GLU   246     -37.444  22.591 -16.474  1.00  0.00           O  
ATOM   4027  N   LYS   247     -38.901  24.102 -17.020  1.00  0.00           N  
ATOM   4028  H   LYS   247     -39.465  24.829 -16.603  1.00  0.00           H  
ATOM   4029  CA  LYS   247     -39.211  23.663 -18.397  1.00  0.00           C  
ATOM   4030  HA  LYS   247     -39.421  22.594 -18.387  1.00  0.00           H  
ATOM   4031  CB  LYS   247     -40.492  24.370 -18.843  1.00  0.00           C  
ATOM   4032  HB2 LYS   247     -41.328  24.136 -18.183  1.00  0.00           H  
ATOM   4033  HB3 LYS   247     -40.284  25.439 -18.826  1.00  0.00           H  
ATOM   4034  CG  LYS   247     -40.802  24.061 -20.108  1.00  0.00           C  
ATOM   4035  HG2 LYS   247     -40.076  24.528 -20.772  1.00  0.00           H  
ATOM   4036  HG3 LYS   247     -40.786  22.971 -20.142  1.00  0.00           H  
ATOM   4037  CD  LYS   247     -42.044  24.364 -20.604  1.00  0.00           C  
ATOM   4038  HD2 LYS   247     -42.787  23.897 -19.959  1.00  0.00           H  
ATOM   4039  HD3 LYS   247     -42.114  25.440 -20.444  1.00  0.00           H  
ATOM   4040  CE  LYS   247     -42.317  24.065 -21.869  1.00  0.00           C  
ATOM   4041  HE2 LYS   247     -43.171  24.651 -22.210  1.00  0.00           H  
ATOM   4042  HE3 LYS   247     -41.536  24.266 -22.602  1.00  0.00           H  
ATOM   4043  NZ  LYS   247     -42.601  22.606 -22.078  1.00  0.00           N  
ATOM   4044  HZ1 LYS   247     -43.396  22.348 -21.511  1.00  0.00           H  
ATOM   4045  HZ2 LYS   247     -42.792  22.388 -23.045  1.00  0.00           H  
ATOM   4046  HZ3 LYS   247     -41.847  22.037 -21.720  1.00  0.00           H  
ATOM   4047  C   LYS   247     -37.927  23.898 -19.226  1.00  0.00           C  
ATOM   4048  O   LYS   247     -37.627  23.134 -20.104  1.00  0.00           O  
ATOM   4049  N   ARG   248     -37.239  25.034 -19.041  1.00  0.00           N  
ATOM   4050  H   ARG   248     -37.578  25.675 -18.339  1.00  0.00           H  
ATOM   4051  CA  ARG   248     -35.929  25.379 -19.731  1.00  0.00           C  
ATOM   4052  HA  ARG   248     -36.003  25.195 -20.802  1.00  0.00           H  
ATOM   4053  CB  ARG   248     -35.620  26.913 -19.518  1.00  0.00           C  
ATOM   4054  HB2 ARG   248     -35.883  27.179 -18.494  1.00  0.00           H  
ATOM   4055  HB3 ARG   248     -34.548  27.056 -19.646  1.00  0.00           H  
ATOM   4056  CG  ARG   248     -36.330  27.709 -20.322  1.00  0.00           C  
ATOM   4057  HG2 ARG   248     -35.997  27.503 -21.339  1.00  0.00           H  
ATOM   4058  HG3 ARG   248     -37.411  27.608 -20.222  1.00  0.00           H  
ATOM   4059  CD  ARG   248     -36.278  29.083 -20.113  1.00  0.00           C  
ATOM   4060  HD2 ARG   248     -36.759  29.149 -19.137  1.00  0.00           H  
ATOM   4061  HD3 ARG   248     -35.244  29.370 -19.923  1.00  0.00           H  
ATOM   4062  NE  ARG   248     -36.927  29.997 -21.097  1.00  0.00           N  
ATOM   4063  HE  ARG   248     -36.697  29.924 -22.077  1.00  0.00           H  
ATOM   4064  CZ  ARG   248     -37.661  31.023 -20.820  1.00  0.00           C  
ATOM   4065  NH1 ARG   248     -37.843  31.545 -19.642  1.00  0.00           N  
ATOM   4066 HH11 ARG   248     -37.455  31.121 -18.811  1.00  0.00           H  
ATOM   4067 HH12 ARG   248     -38.183  32.482 -19.477  1.00  0.00           H  
ATOM   4068  NH2 ARG   248     -38.220  31.684 -21.796  1.00  0.00           N  
ATOM   4069 HH21 ARG   248     -38.176  31.334 -22.742  1.00  0.00           H  
ATOM   4070 HH22 ARG   248     -38.927  32.288 -21.401  1.00  0.00           H  
ATOM   4071  C   ARG   248     -34.760  24.459 -19.330  1.00  0.00           C  
ATOM   4072  O   ARG   248     -33.911  24.176 -20.200  1.00  0.00           O  
ATOM   4073  N   LEU   249     -34.770  23.949 -18.081  1.00  0.00           N  
ATOM   4074  H   LEU   249     -35.458  24.347 -17.458  1.00  0.00           H  
ATOM   4075  CA  LEU   249     -33.959  22.858 -17.511  1.00  0.00           C  
ATOM   4076  HA  LEU   249     -32.957  22.916 -17.935  1.00  0.00           H  
ATOM   4077  CB  LEU   249     -33.883  23.153 -15.996  1.00  0.00           C  
ATOM   4078  HB2 LEU   249     -33.388  24.124 -15.970  1.00  0.00           H  
ATOM   4079  HB3 LEU   249     -34.859  23.032 -15.526  1.00  0.00           H  
ATOM   4080  CG  LEU   249     -32.900  22.277 -15.204  1.00  0.00           C  
ATOM   4081  HG  LEU   249     -33.124  21.246 -15.476  1.00  0.00           H  
ATOM   4082  CD1 LEU   249     -31.496  22.618 -15.453  1.00  0.00           C  
ATOM   4083 HD11 LEU   249     -31.320  22.742 -16.521  1.00  0.00           H  
ATOM   4084 HD12 LEU   249     -31.299  23.554 -14.930  1.00  0.00           H  
ATOM   4085 HD13 LEU   249     -30.835  21.818 -15.121  1.00  0.00           H  
ATOM   4086  CD2 LEU   249     -33.141  22.280 -13.681  1.00  0.00           C  
ATOM   4087 HD21 LEU   249     -34.194  22.179 -13.417  1.00  0.00           H  
ATOM   4088 HD22 LEU   249     -32.580  21.466 -13.222  1.00  0.00           H  
ATOM   4089 HD23 LEU   249     -32.774  23.218 -13.264  1.00  0.00           H  
ATOM   4090  C   LEU   249     -34.422  21.431 -17.891  1.00  0.00           C  
ATOM   4091  O   LEU   249     -33.885  20.482 -17.459  1.00  0.00           O  
ATOM   4092  N   THR   250     -35.477  21.268 -18.708  1.00  0.00           N  
ATOM   4093  H   THR   250     -35.978  22.072 -19.058  1.00  0.00           H  
ATOM   4094  CA  THR   250     -35.992  19.921 -19.125  1.00  0.00           C  
ATOM   4095  HA  THR   250     -35.490  19.190 -18.491  1.00  0.00           H  
ATOM   4096  CB  THR   250     -37.471  19.795 -18.825  1.00  0.00           C  
ATOM   4097  HB  THR   250     -38.052  20.465 -19.459  1.00  0.00           H  
ATOM   4098  CG2 THR   250     -37.981  18.294 -18.981  1.00  0.00           C  
ATOM   4099 HG21 THR   250     -37.617  17.720 -18.129  1.00  0.00           H  
ATOM   4100 HG22 THR   250     -39.068  18.277 -18.894  1.00  0.00           H  
ATOM   4101 HG23 THR   250     -37.625  17.875 -19.922  1.00  0.00           H  
ATOM   4102  OG1 THR   250     -37.899  20.176 -17.571  1.00  0.00           O  
ATOM   4103  HG1 THR   250     -37.505  21.036 -17.404  1.00  0.00           H  
ATOM   4104  C   THR   250     -35.687  19.487 -20.544  1.00  0.00           C  
ATOM   4105  O   THR   250     -34.848  18.668 -20.672  1.00  0.00           O  
ATOM   4106  OXT THR   250     -36.321  19.961 -21.509  1.00  0.00           O  
TER    4107      THR   250 
END   
