# Supplementary material for: Insights into the client protein release mechanism of the ATP-independent chaperone Spy
Source: Nat Commun. 2022 May 20;13:2818. doi: 10.1038/s41467-022-30499-x (PMC9122904; doi:10.1038/s41467-022-30499-x)
Supplement: Supplementary file 4 — Supplementary Data 1 [file 41467_2022_30499_MOESM4_ESM.zip › MD-structure/Spy_1-124_v1_final.pdb]

CRYST1   77.461   77.461   77.461 109.47 109.47 109.47 P 1           1
ATOM      1  N   ALA     1       0.206 -17.870 -12.892  1.00  0.00           N  
ATOM      2  H1  ALA     1       0.935 -18.063 -12.221  1.00  0.00           H  
ATOM      3  H2  ALA     1       0.124 -18.485 -13.689  1.00  0.00           H  
ATOM      4  H3  ALA     1      -0.644 -17.949 -12.352  1.00  0.00           H  
ATOM      5  CA  ALA     1       0.204 -16.430 -13.196  1.00  0.00           C  
ATOM      6  HA  ALA     1      -0.730 -16.143 -13.680  1.00  0.00           H  
ATOM      7  CB  ALA     1       0.176 -15.424 -12.037  1.00  0.00           C  
ATOM      8  HB1 ALA     1      -0.747 -15.500 -11.462  1.00  0.00           H  
ATOM      9  HB2 ALA     1       0.936 -15.443 -11.256  1.00  0.00           H  
ATOM     10  HB3 ALA     1       0.217 -14.404 -12.418  1.00  0.00           H  
ATOM     11  C   ALA     1       1.302 -16.112 -14.229  1.00  0.00           C  
ATOM     12  O   ALA     1       2.468 -16.299 -13.871  1.00  0.00           O  
ATOM     13  N   ASP     2       0.942 -15.703 -15.457  1.00  0.00           N  
ATOM     14  H   ASP     2      -0.005 -15.394 -15.626  1.00  0.00           H  
ATOM     15  CA  ASP     2       1.843 -15.567 -16.636  1.00  0.00           C  
ATOM     16  HA  ASP     2       2.584 -16.365 -16.606  1.00  0.00           H  
ATOM     17  CB  ASP     2       0.987 -15.805 -17.872  1.00  0.00           C  
ATOM     18  HB2 ASP     2       1.752 -16.017 -18.618  1.00  0.00           H  
ATOM     19  HB3 ASP     2       0.342 -16.679 -17.783  1.00  0.00           H  
ATOM     20  CG  ASP     2       0.070 -14.657 -18.349  1.00  0.00           C  
ATOM     21  OD1 ASP     2      -0.146 -13.687 -17.586  1.00  0.00           O  
ATOM     22  OD2 ASP     2      -0.385 -14.692 -19.510  1.00  0.00           O  
ATOM     23  C   ASP     2       2.628 -14.244 -16.644  1.00  0.00           C  
ATOM     24  O   ASP     2       3.240 -13.981 -17.622  1.00  0.00           O  
ATOM     25  N   THR     3       2.594 -13.375 -15.551  1.00  0.00           N  
ATOM     26  H   THR     3       2.065 -13.688 -14.749  1.00  0.00           H  
ATOM     27  CA  THR     3       3.305 -12.113 -15.390  1.00  0.00           C  
ATOM     28  HA  THR     3       3.173 -11.408 -16.211  1.00  0.00           H  
ATOM     29  CB  THR     3       2.602 -11.431 -14.142  1.00  0.00           C  
ATOM     30  HB  THR     3       3.253 -10.619 -13.818  1.00  0.00           H  
ATOM     31  CG2 THR     3       1.212 -10.858 -14.340  1.00  0.00           C  
ATOM     32 HG21 THR     3       1.364  -9.887 -14.811  1.00  0.00           H  
ATOM     33 HG22 THR     3       0.506 -11.438 -14.936  1.00  0.00           H  
ATOM     34 HG23 THR     3       0.852 -10.635 -13.336  1.00  0.00           H  
ATOM     35  OG1 THR     3       2.536 -12.371 -13.018  1.00  0.00           O  
ATOM     36  HG1 THR     3       2.113 -11.916 -12.287  1.00  0.00           H  
ATOM     37  C   THR     3       4.776 -12.163 -15.296  1.00  0.00           C  
ATOM     38  O   THR     3       5.359 -11.086 -15.498  1.00  0.00           O  
ATOM     39  N   THR     4       5.306 -13.377 -15.127  1.00  0.00           N  
ATOM     40  H   THR     4       4.601 -14.090 -15.003  1.00  0.00           H  
ATOM     41  CA  THR     4       6.757 -13.854 -15.242  1.00  0.00           C  
ATOM     42  HA  THR     4       7.415 -13.407 -14.497  1.00  0.00           H  
ATOM     43  CB  THR     4       6.800 -15.350 -14.922  1.00  0.00           C  
ATOM     44  HB  THR     4       7.770 -15.707 -15.269  1.00  0.00           H  
ATOM     45  CG2 THR     4       6.649 -15.775 -13.484  1.00  0.00           C  
ATOM     46 HG21 THR     4       5.595 -15.802 -13.210  1.00  0.00           H  
ATOM     47 HG22 THR     4       7.030 -16.775 -13.276  1.00  0.00           H  
ATOM     48 HG23 THR     4       7.308 -15.156 -12.875  1.00  0.00           H  
ATOM     49  OG1 THR     4       5.867 -16.092 -15.750  1.00  0.00           O  
ATOM     50  HG1 THR     4       5.530 -16.753 -15.141  1.00  0.00           H  
ATOM     51  C   THR     4       7.418 -13.646 -16.623  1.00  0.00           C  
ATOM     52  O   THR     4       8.569 -14.168 -16.818  1.00  0.00           O  
ATOM     53  N   THR     5       6.808 -12.919 -17.655  1.00  0.00           N  
ATOM     54  H   THR     5       5.924 -12.530 -17.359  1.00  0.00           H  
ATOM     55  CA  THR     5       7.223 -12.826 -19.078  1.00  0.00           C  
ATOM     56  HA  THR     5       7.041 -13.829 -19.465  1.00  0.00           H  
ATOM     57  CB  THR     5       6.391 -11.818 -19.829  1.00  0.00           C  
ATOM     58  HB  THR     5       6.593 -10.814 -19.457  1.00  0.00           H  
ATOM     59  CG2 THR     5       6.468 -11.938 -21.356  1.00  0.00           C  
ATOM     60 HG21 THR     5       6.016 -11.083 -21.858  1.00  0.00           H  
ATOM     61 HG22 THR     5       7.485 -12.074 -21.726  1.00  0.00           H  
ATOM     62 HG23 THR     5       5.860 -12.778 -21.692  1.00  0.00           H  
ATOM     63  OG1 THR     5       5.019 -11.977 -19.542  1.00  0.00           O  
ATOM     64  HG1 THR     5       4.780 -11.236 -18.980  1.00  0.00           H  
ATOM     65  C   THR     5       8.725 -12.577 -19.346  1.00  0.00           C  
ATOM     66  O   THR     5       9.208 -13.251 -20.253  1.00  0.00           O  
ATOM     67  N   ALA     6       9.499 -11.922 -18.477  1.00  0.00           N  
ATOM     68  H   ALA     6       9.103 -11.530 -17.635  1.00  0.00           H  
ATOM     69  CA  ALA     6      10.976 -11.722 -18.609  1.00  0.00           C  
ATOM     70  HA  ALA     6      11.231 -11.604 -19.663  1.00  0.00           H  
ATOM     71  CB  ALA     6      11.399 -10.384 -18.030  1.00  0.00           C  
ATOM     72  HB1 ALA     6      10.979 -10.298 -17.028  1.00  0.00           H  
ATOM     73  HB2 ALA     6      12.483 -10.411 -17.927  1.00  0.00           H  
ATOM     74  HB3 ALA     6      11.229  -9.622 -18.790  1.00  0.00           H  
ATOM     75  C   ALA     6      11.809 -12.844 -18.080  1.00  0.00           C  
ATOM     76  O   ALA     6      12.986 -12.934 -18.423  1.00  0.00           O  
ATOM     77  N   ALA     7      11.372 -13.648 -17.094  1.00  0.00           N  
ATOM     78  H   ALA     7      10.375 -13.673 -16.930  1.00  0.00           H  
ATOM     79  CA  ALA     7      12.112 -14.855 -16.601  1.00  0.00           C  
ATOM     80  HA  ALA     7      13.085 -14.539 -16.225  1.00  0.00           H  
ATOM     81  CB  ALA     7      11.314 -15.443 -15.409  1.00  0.00           C  
ATOM     82  HB1 ALA     7      11.936 -16.234 -14.990  1.00  0.00           H  
ATOM     83  HB2 ALA     7      11.152 -14.650 -14.680  1.00  0.00           H  
ATOM     84  HB3 ALA     7      10.350 -15.844 -15.722  1.00  0.00           H  
ATOM     85  C   ALA     7      12.174 -15.890 -17.734  1.00  0.00           C  
ATOM     86  O   ALA     7      11.166 -16.115 -18.501  1.00  0.00           O  
ATOM     87  N   PRO     8      13.197 -16.741 -17.799  1.00  0.00           N  
ATOM     88  CD  PRO     8      14.401 -16.605 -17.016  1.00  0.00           C  
ATOM     89  HD2 PRO     8      14.188 -17.022 -16.032  1.00  0.00           H  
ATOM     90  HD3 PRO     8      14.763 -15.577 -17.001  1.00  0.00           H  
ATOM     91  CG  PRO     8      15.441 -17.430 -17.699  1.00  0.00           C  
ATOM     92  HG2 PRO     8      16.130 -17.821 -16.951  1.00  0.00           H  
ATOM     93  HG3 PRO     8      15.902 -16.860 -18.506  1.00  0.00           H  
ATOM     94  CB  PRO     8      14.668 -18.561 -18.270  1.00  0.00           C  
ATOM     95  HB2 PRO     8      14.586 -19.310 -17.483  1.00  0.00           H  
ATOM     96  HB3 PRO     8      15.148 -18.959 -19.165  1.00  0.00           H  
ATOM     97  CA  PRO     8      13.348 -17.889 -18.663  1.00  0.00           C  
ATOM     98  HA  PRO     8      13.455 -17.600 -19.708  1.00  0.00           H  
ATOM     99  C   PRO     8      12.293 -18.937 -18.562  1.00  0.00           C  
ATOM    100  O   PRO     8      11.728 -19.230 -17.520  1.00  0.00           O  
ATOM    101  N   ALA     9      12.014 -19.583 -19.643  1.00  0.00           N  
ATOM    102  H   ALA     9      12.637 -19.325 -20.395  1.00  0.00           H  
ATOM    103  CA  ALA     9      11.140 -20.742 -19.816  1.00  0.00           C  
ATOM    104  HA  ALA     9      10.114 -20.374 -19.856  1.00  0.00           H  
ATOM    105  CB  ALA     9      11.625 -21.438 -21.128  1.00  0.00           C  
ATOM    106  HB1 ALA     9      11.458 -20.655 -21.868  1.00  0.00           H  
ATOM    107  HB2 ALA     9      12.678 -21.711 -21.075  1.00  0.00           H  
ATOM    108  HB3 ALA     9      10.983 -22.289 -21.357  1.00  0.00           H  
ATOM    109  C   ALA     9      11.250 -21.829 -18.688  1.00  0.00           C  
ATOM    110  O   ALA     9      10.185 -22.373 -18.237  1.00  0.00           O  
ATOM    111  N   ASP    10      12.504 -22.076 -18.273  1.00  0.00           N  
ATOM    112  H   ASP    10      13.255 -21.548 -18.694  1.00  0.00           H  
ATOM    113  CA  ASP    10      12.906 -23.095 -17.334  1.00  0.00           C  
ATOM    114  HA  ASP    10      12.249 -23.946 -17.514  1.00  0.00           H  
ATOM    115  CB  ASP    10      14.205 -23.651 -17.812  1.00  0.00           C  
ATOM    116  HB2 ASP    10      14.941 -22.852 -17.901  1.00  0.00           H  
ATOM    117  HB3 ASP    10      14.563 -24.296 -17.010  1.00  0.00           H  
ATOM    118  CG  ASP    10      14.232 -24.433 -19.159  1.00  0.00           C  
ATOM    119  OD1 ASP    10      13.215 -24.365 -19.959  1.00  0.00           O  
ATOM    120  OD2 ASP    10      15.296 -25.110 -19.279  1.00  0.00           O  
ATOM    121  C   ASP    10      12.926 -22.672 -15.773  1.00  0.00           C  
ATOM    122  O   ASP    10      12.802 -23.551 -14.912  1.00  0.00           O  
ATOM    123  N   ALA    11      12.973 -21.338 -15.588  1.00  0.00           N  
ATOM    124  H   ALA    11      13.127 -20.740 -16.387  1.00  0.00           H  
ATOM    125  CA  ALA    11      12.777 -20.630 -14.324  1.00  0.00           C  
ATOM    126  HA  ALA    11      13.364 -21.129 -13.553  1.00  0.00           H  
ATOM    127  CB  ALA    11      13.494 -19.326 -14.464  1.00  0.00           C  
ATOM    128  HB1 ALA    11      13.653 -18.838 -13.502  1.00  0.00           H  
ATOM    129  HB2 ALA    11      14.452 -19.451 -14.969  1.00  0.00           H  
ATOM    130  HB3 ALA    11      12.977 -18.687 -15.179  1.00  0.00           H  
ATOM    131  C   ALA    11      11.267 -20.414 -14.070  1.00  0.00           C  
ATOM    132  O   ALA    11      10.875 -20.629 -12.933  1.00  0.00           O  
ATOM    133  N   LYS    12      10.452 -20.024 -15.129  1.00  0.00           N  
ATOM    134  H   LYS    12      10.930 -19.644 -15.934  1.00  0.00           H  
ATOM    135  CA  LYS    12       9.023 -19.814 -14.973  1.00  0.00           C  
ATOM    136  HA  LYS    12       8.749 -18.933 -14.392  1.00  0.00           H  
ATOM    137  CB  LYS    12       8.338 -19.767 -16.348  1.00  0.00           C  
ATOM    138  HB2 LYS    12       8.715 -20.617 -16.917  1.00  0.00           H  
ATOM    139  HB3 LYS    12       7.267 -19.879 -16.178  1.00  0.00           H  
ATOM    140  CG  LYS    12       8.651 -18.486 -17.219  1.00  0.00           C  
ATOM    141  HG2 LYS    12       8.954 -17.736 -16.487  1.00  0.00           H  
ATOM    142  HG3 LYS    12       9.452 -18.636 -17.942  1.00  0.00           H  
ATOM    143  CD  LYS    12       7.577 -18.017 -18.185  1.00  0.00           C  
ATOM    144  HD2 LYS    12       7.285 -18.729 -18.958  1.00  0.00           H  
ATOM    145  HD3 LYS    12       6.657 -17.934 -17.606  1.00  0.00           H  
ATOM    146  CE  LYS    12       7.848 -16.659 -18.806  1.00  0.00           C  
ATOM    147  HE2 LYS    12       6.838 -16.349 -19.073  1.00  0.00           H  
ATOM    148  HE3 LYS    12       8.180 -15.921 -18.075  1.00  0.00           H  
ATOM    149  NZ  LYS    12       8.696 -16.672 -20.013  1.00  0.00           N  
ATOM    150  HZ1 LYS    12       8.623 -17.433 -20.673  1.00  0.00           H  
ATOM    151  HZ2 LYS    12       8.576 -15.863 -20.605  1.00  0.00           H  
ATOM    152  HZ3 LYS    12       9.629 -16.691 -19.628  1.00  0.00           H  
ATOM    153  C   LYS    12       8.299 -20.950 -14.179  1.00  0.00           C  
ATOM    154  O   LYS    12       7.645 -20.603 -13.156  1.00  0.00           O  
ATOM    155  N   PRO    13       8.489 -22.263 -14.433  1.00  0.00           N  
ATOM    156  CD  PRO    13       9.020 -22.882 -15.609  1.00  0.00           C  
ATOM    157  HD2 PRO    13       9.925 -22.355 -15.912  1.00  0.00           H  
ATOM    158  HD3 PRO    13       8.247 -22.849 -16.377  1.00  0.00           H  
ATOM    159  CG  PRO    13       9.369 -24.303 -15.227  1.00  0.00           C  
ATOM    160  HG2 PRO    13      10.210 -24.292 -14.533  1.00  0.00           H  
ATOM    161  HG3 PRO    13       9.383 -24.927 -16.121  1.00  0.00           H  
ATOM    162  CB  PRO    13       8.136 -24.574 -14.387  1.00  0.00           C  
ATOM    163  HB2 PRO    13       8.054 -25.478 -13.782  1.00  0.00           H  
ATOM    164  HB3 PRO    13       7.370 -24.517 -15.160  1.00  0.00           H  
ATOM    165  CA  PRO    13       7.829 -23.231 -13.590  1.00  0.00           C  
ATOM    166  HA  PRO    13       6.761 -23.018 -13.647  1.00  0.00           H  
ATOM    167  C   PRO    13       8.324 -23.441 -12.132  1.00  0.00           C  
ATOM    168  O   PRO    13       7.620 -23.990 -11.333  1.00  0.00           O  
ATOM    169  N   MET    14       9.599 -23.055 -11.898  1.00  0.00           N  
ATOM    170  H   MET    14      10.091 -22.553 -12.623  1.00  0.00           H  
ATOM    171  CA  MET    14      10.188 -23.253 -10.586  1.00  0.00           C  
ATOM    172  HA  MET    14       9.952 -24.241 -10.191  1.00  0.00           H  
ATOM    173  CB  MET    14      11.764 -23.313 -10.806  1.00  0.00           C  
ATOM    174  HB2 MET    14      12.125 -23.919 -11.637  1.00  0.00           H  
ATOM    175  HB3 MET    14      11.986 -22.262 -10.994  1.00  0.00           H  
ATOM    176  CG  MET    14      12.576 -23.655  -9.548  1.00  0.00           C  
ATOM    177  HG2 MET    14      12.035 -24.200  -8.775  1.00  0.00           H  
ATOM    178  HG3 MET    14      13.243 -24.481  -9.795  1.00  0.00           H  
ATOM    179  SD  MET    14      13.328 -22.331  -8.672  1.00  0.00           S  
ATOM    180  CE  MET    14      14.768 -21.981  -9.817  1.00  0.00           C  
ATOM    181  HE1 MET    14      15.595 -21.532  -9.267  1.00  0.00           H  
ATOM    182  HE2 MET    14      15.169 -22.936 -10.153  1.00  0.00           H  
ATOM    183  HE3 MET    14      14.582 -21.340 -10.678  1.00  0.00           H  
ATOM    184  C   MET    14       9.833 -22.145  -9.568  1.00  0.00           C  
ATOM    185  O   MET    14       9.527 -22.619  -8.468  1.00  0.00           O  
ATOM    186  N   MET    15       9.477 -20.942  -9.947  1.00  0.00           N  
ATOM    187  H   MET    15       9.776 -20.711 -10.883  1.00  0.00           H  
ATOM    188  CA  MET    15       9.105 -19.828  -9.031  1.00  0.00           C  
ATOM    189  HA  MET    15       9.751 -19.657  -8.170  1.00  0.00           H  
ATOM    190  CB  MET    15       9.278 -18.582 -10.025  1.00  0.00           C  
ATOM    191  HB2 MET    15       8.989 -18.873 -11.034  1.00  0.00           H  
ATOM    192  HB3 MET    15       8.674 -17.743  -9.679  1.00  0.00           H  
ATOM    193  CG  MET    15      10.695 -18.094 -10.242  1.00  0.00           C  
ATOM    194  HG2 MET    15      11.146 -17.706  -9.328  1.00  0.00           H  
ATOM    195  HG3 MET    15      11.275 -19.005 -10.395  1.00  0.00           H  
ATOM    196  SD  MET    15      10.865 -17.007 -11.653  1.00  0.00           S  
ATOM    197  CE  MET    15       9.802 -15.573 -11.220  1.00  0.00           C  
ATOM    198  HE1 MET    15       9.973 -14.775 -11.941  1.00  0.00           H  
ATOM    199  HE2 MET    15       8.740 -15.810 -11.154  1.00  0.00           H  
ATOM    200  HE3 MET    15      10.058 -15.345 -10.185  1.00  0.00           H  
ATOM    201  C   MET    15       7.646 -20.054  -8.578  1.00  0.00           C  
ATOM    202  O   MET    15       6.747 -20.524  -9.347  1.00  0.00           O  
ATOM    203  N   HIE    16       7.291 -19.489  -7.345  1.00  0.00           N  
ATOM    204  H   HIE    16       7.862 -18.779  -6.909  1.00  0.00           H  
ATOM    205  CA  HIE    16       6.131 -19.997  -6.617  1.00  0.00           C  
ATOM    206  HA  HIE    16       6.120 -21.080  -6.492  1.00  0.00           H  
ATOM    207  CB  HIE    16       6.073 -19.365  -5.232  1.00  0.00           C  
ATOM    208  HB2 HIE    16       6.967 -19.769  -4.757  1.00  0.00           H  
ATOM    209  HB3 HIE    16       6.119 -18.276  -5.270  1.00  0.00           H  
ATOM    210  CG  HIE    16       4.979 -19.787  -4.336  1.00  0.00           C  
ATOM    211  ND1 HIE    16       4.681 -21.184  -4.182  1.00  0.00           N  
ATOM    212  CE1 HIE    16       3.545 -21.113  -3.471  1.00  0.00           C  
ATOM    213  HE1 HIE    16       3.147 -21.993  -2.986  1.00  0.00           H  
ATOM    214  NE2 HIE    16       3.229 -19.845  -3.135  1.00  0.00           N  
ATOM    215  HE2 HIE    16       2.451 -19.498  -2.592  1.00  0.00           H  
ATOM    216  CD2 HIE    16       4.173 -19.000  -3.657  1.00  0.00           C  
ATOM    217  HD2 HIE    16       4.085 -17.926  -3.724  1.00  0.00           H  
ATOM    218  C   HIE    16       4.844 -19.660  -7.446  1.00  0.00           C  
ATOM    219  O   HIE    16       4.762 -18.594  -8.089  1.00  0.00           O  
ATOM    220  N   HIE    17       3.885 -20.543  -7.272  1.00  0.00           N  
ATOM    221  H   HIE    17       3.911 -21.281  -6.583  1.00  0.00           H  
ATOM    222  CA  HIE    17       2.634 -20.507  -8.075  1.00  0.00           C  
ATOM    223  HA  HIE    17       2.800 -19.778  -8.868  1.00  0.00           H  
ATOM    224  CB  HIE    17       2.439 -21.869  -8.749  1.00  0.00           C  
ATOM    225  HB2 HIE    17       1.676 -21.847  -9.527  1.00  0.00           H  
ATOM    226  HB3 HIE    17       3.388 -22.162  -9.198  1.00  0.00           H  
ATOM    227  CG  HIE    17       1.925 -22.912  -7.776  1.00  0.00           C  
ATOM    228  ND1 HIE    17       1.609 -24.211  -8.270  1.00  0.00           N  
ATOM    229  CE1 HIE    17       1.270 -24.886  -7.188  1.00  0.00           C  
ATOM    230  HE1 HIE    17       1.164 -25.956  -7.090  1.00  0.00           H  
ATOM    231  NE2 HIE    17       1.258 -24.082  -6.068  1.00  0.00           N  
ATOM    232  HE2 HIE    17       1.372 -24.494  -5.153  1.00  0.00           H  
ATOM    233  CD2 HIE    17       1.720 -22.780  -6.431  1.00  0.00           C  
ATOM    234  HD2 HIE    17       2.155 -22.047  -5.767  1.00  0.00           H  
ATOM    235  C   HIE    17       1.391 -19.976  -7.399  1.00  0.00           C  
ATOM    236  O   HIE    17       0.409 -20.044  -8.109  1.00  0.00           O  
ATOM    237  N   LYS    18       1.360 -19.513  -6.113  1.00  0.00           N  
ATOM    238  H   LYS    18       2.272 -19.454  -5.682  1.00  0.00           H  
ATOM    239  CA  LYS    18       0.267 -18.736  -5.635  1.00  0.00           C  
ATOM    240  HA  LYS    18      -0.377 -18.528  -6.490  1.00  0.00           H  
ATOM    241  CB  LYS    18      -0.445 -19.745  -4.672  1.00  0.00           C  
ATOM    242  HB2 LYS    18       0.259 -20.259  -4.018  1.00  0.00           H  
ATOM    243  HB3 LYS    18      -1.247 -19.310  -4.075  1.00  0.00           H  
ATOM    244  CG  LYS    18      -1.151 -20.832  -5.464  1.00  0.00           C  
ATOM    245  HG2 LYS    18      -1.995 -20.403  -6.003  1.00  0.00           H  
ATOM    246  HG3 LYS    18      -0.443 -21.287  -6.157  1.00  0.00           H  
ATOM    247  CD  LYS    18      -1.829 -21.836  -4.523  1.00  0.00           C  
ATOM    248  HD2 LYS    18      -1.030 -22.184  -3.868  1.00  0.00           H  
ATOM    249  HD3 LYS    18      -2.629 -21.353  -3.961  1.00  0.00           H  
ATOM    250  CE  LYS    18      -2.307 -23.000  -5.450  1.00  0.00           C  
ATOM    251  HE2 LYS    18      -2.728 -22.636  -6.387  1.00  0.00           H  
ATOM    252  HE3 LYS    18      -1.592 -23.780  -5.715  1.00  0.00           H  
ATOM    253  NZ  LYS    18      -3.422 -23.778  -4.803  1.00  0.00           N  
ATOM    254  HZ1 LYS    18      -3.128 -24.519  -4.183  1.00  0.00           H  
ATOM    255  HZ2 LYS    18      -3.871 -23.134  -4.167  1.00  0.00           H  
ATOM    256  HZ3 LYS    18      -4.003 -24.165  -5.532  1.00  0.00           H  
ATOM    257  C   LYS    18       0.706 -17.398  -5.040  1.00  0.00           C  
ATOM    258  O   LYS    18       1.436 -17.436  -4.010  1.00  0.00           O  
ATOM    259  N   GLY    19       0.315 -16.295  -5.687  1.00  0.00           N  
ATOM    260  H   GLY    19      -0.314 -16.343  -6.476  1.00  0.00           H  
ATOM    261  CA  GLY    19       0.746 -15.025  -5.103  1.00  0.00           C  
ATOM    262  HA2 GLY    19      -0.044 -14.314  -5.341  1.00  0.00           H  
ATOM    263  HA3 GLY    19       0.808 -15.308  -4.052  1.00  0.00           H  
ATOM    264  C   GLY    19       2.148 -14.536  -5.581  1.00  0.00           C  
ATOM    265  O   GLY    19       2.539 -14.840  -6.692  1.00  0.00           O  
ATOM    266  N   LYS    20       2.965 -14.057  -4.624  1.00  0.00           N  
ATOM    267  H   LYS    20       2.538 -13.863  -3.730  1.00  0.00           H  
ATOM    268  CA  LYS    20       4.352 -13.638  -4.916  1.00  0.00           C  
ATOM    269  HA  LYS    20       4.489 -12.789  -5.586  1.00  0.00           H  
ATOM    270  CB  LYS    20       4.909 -13.078  -3.557  1.00  0.00           C  
ATOM    271  HB2 LYS    20       4.230 -12.346  -3.121  1.00  0.00           H  
ATOM    272  HB3 LYS    20       4.779 -13.939  -2.901  1.00  0.00           H  
ATOM    273  CG  LYS    20       6.319 -12.445  -3.446  1.00  0.00           C  
ATOM    274  HG2 LYS    20       7.072 -13.113  -3.863  1.00  0.00           H  
ATOM    275  HG3 LYS    20       6.375 -11.490  -3.969  1.00  0.00           H  
ATOM    276  CD  LYS    20       6.669 -12.109  -2.036  1.00  0.00           C  
ATOM    277  HD2 LYS    20       5.909 -11.426  -1.656  1.00  0.00           H  
ATOM    278  HD3 LYS    20       6.667 -12.936  -1.327  1.00  0.00           H  
ATOM    279  CE  LYS    20       7.986 -11.395  -1.966  1.00  0.00           C  
ATOM    280  HE2 LYS    20       8.684 -12.096  -2.425  1.00  0.00           H  
ATOM    281  HE3 LYS    20       7.892 -10.514  -2.602  1.00  0.00           H  
ATOM    282  NZ  LYS    20       8.353 -11.101  -0.511  1.00  0.00           N  
ATOM    283  HZ1 LYS    20       7.704 -10.425  -0.134  1.00  0.00           H  
ATOM    284  HZ2 LYS    20       8.272 -11.905   0.094  1.00  0.00           H  
ATOM    285  HZ3 LYS    20       9.331 -10.851  -0.474  1.00  0.00           H  
ATOM    286  C   LYS    20       5.226 -14.776  -5.414  1.00  0.00           C  
ATOM    287  O   LYS    20       5.322 -15.858  -4.810  1.00  0.00           O  
ATOM    288  N   PHE    21       5.873 -14.554  -6.544  1.00  0.00           N  
ATOM    289  H   PHE    21       5.649 -13.688  -7.013  1.00  0.00           H  
ATOM    290  CA  PHE    21       6.762 -15.485  -7.223  1.00  0.00           C  
ATOM    291  HA  PHE    21       6.208 -16.409  -7.389  1.00  0.00           H  
ATOM    292  CB  PHE    21       7.208 -14.882  -8.541  1.00  0.00           C  
ATOM    293  HB2 PHE    21       7.654 -13.895  -8.423  1.00  0.00           H  
ATOM    294  HB3 PHE    21       7.780 -15.620  -9.103  1.00  0.00           H  
ATOM    295  CG  PHE    21       6.006 -14.713  -9.444  1.00  0.00           C  
ATOM    296  CD1 PHE    21       5.493 -15.806 -10.088  1.00  0.00           C  
ATOM    297  HD1 PHE    21       5.797 -16.815  -9.851  1.00  0.00           H  
ATOM    298  CE1 PHE    21       4.480 -15.710 -11.008  1.00  0.00           C  
ATOM    299  HE1 PHE    21       3.897 -16.579 -11.276  1.00  0.00           H  
ATOM    300  CZ  PHE    21       3.893 -14.439 -11.264  1.00  0.00           C  
ATOM    301  HZ  PHE    21       3.117 -14.383 -12.013  1.00  0.00           H  
ATOM    302  CE2 PHE    21       4.531 -13.280 -10.693  1.00  0.00           C  
ATOM    303  HE2 PHE    21       4.202 -12.284 -10.950  1.00  0.00           H  
ATOM    304  CD2 PHE    21       5.547 -13.468  -9.759  1.00  0.00           C  
ATOM    305  HD2 PHE    21       6.045 -12.666  -9.234  1.00  0.00           H  
ATOM    306  C   PHE    21       8.007 -15.778  -6.404  1.00  0.00           C  
ATOM    307  O   PHE    21       8.545 -16.917  -6.455  1.00  0.00           O  
ATOM    308  N   GLY    22       8.543 -14.792  -5.727  1.00  0.00           N  
ATOM    309  H   GLY    22       8.004 -13.947  -5.599  1.00  0.00           H  
ATOM    310  CA  GLY    22       9.829 -14.922  -5.030  1.00  0.00           C  
ATOM    311  HA2 GLY    22       9.898 -14.353  -4.103  1.00  0.00           H  
ATOM    312  HA3 GLY    22       9.931 -15.933  -4.636  1.00  0.00           H  
ATOM    313  C   GLY    22      11.101 -14.702  -5.908  1.00  0.00           C  
ATOM    314  O   GLY    22      10.970 -14.297  -7.074  1.00  0.00           O  
ATOM    315  N   PRO    23      12.337 -14.808  -5.333  1.00  0.00           N  
ATOM    316  CD  PRO    23      12.620 -14.867  -3.932  1.00  0.00           C  
ATOM    317  HD2 PRO    23      12.481 -15.901  -3.618  1.00  0.00           H  
ATOM    318  HD3 PRO    23      11.910 -14.299  -3.331  1.00  0.00           H  
ATOM    319  CG  PRO    23      14.065 -14.364  -3.770  1.00  0.00           C  
ATOM    320  HG2 PRO    23      14.579 -14.892  -2.967  1.00  0.00           H  
ATOM    321  HG3 PRO    23      14.033 -13.320  -3.458  1.00  0.00           H  
ATOM    322  CB  PRO    23      14.801 -14.472  -5.096  1.00  0.00           C  
ATOM    323  HB2 PRO    23      15.499 -15.310  -5.098  1.00  0.00           H  
ATOM    324  HB3 PRO    23      15.398 -13.588  -5.320  1.00  0.00           H  
ATOM    325  CA  PRO    23      13.618 -14.634  -6.078  1.00  0.00           C  
ATOM    326  HA  PRO    23      13.577 -13.673  -6.591  1.00  0.00           H  
ATOM    327  C   PRO    23      13.970 -15.777  -7.017  1.00  0.00           C  
ATOM    328  O   PRO    23      14.025 -16.930  -6.635  1.00  0.00           O  
ATOM    329  N   HIE    24      14.446 -15.394  -8.217  1.00  0.00           N  
ATOM    330  H   HIE    24      14.422 -14.414  -8.460  1.00  0.00           H  
ATOM    331  CA  HIE    24      15.292 -16.230  -9.139  1.00  0.00           C  
ATOM    332  HA  HIE    24      15.506 -17.219  -8.733  1.00  0.00           H  
ATOM    333  CB  HIE    24      14.639 -16.317 -10.477  1.00  0.00           C  
ATOM    334  HB2 HIE    24      13.741 -16.928 -10.397  1.00  0.00           H  
ATOM    335  HB3 HIE    24      14.370 -15.330 -10.853  1.00  0.00           H  
ATOM    336  CG  HIE    24      15.442 -16.952 -11.569  1.00  0.00           C  
ATOM    337  ND1 HIE    24      15.906 -18.245 -11.568  1.00  0.00           N  
ATOM    338  CE1 HIE    24      16.664 -18.405 -12.708  1.00  0.00           C  
ATOM    339  HE1 HIE    24      17.301 -19.250 -12.922  1.00  0.00           H  
ATOM    340  NE2 HIE    24      16.596 -17.233 -13.478  1.00  0.00           N  
ATOM    341  HE2 HIE    24      17.041 -17.147 -14.380  1.00  0.00           H  
ATOM    342  CD2 HIE    24      15.783 -16.395 -12.771  1.00  0.00           C  
ATOM    343  HD2 HIE    24      15.627 -15.384 -13.115  1.00  0.00           H  
ATOM    344  C   HIE    24      16.712 -15.619  -9.150  1.00  0.00           C  
ATOM    345  O   HIE    24      16.937 -14.605  -8.443  1.00  0.00           O  
ATOM    346  N   GLN    25      17.670 -16.289  -9.774  1.00  0.00           N  
ATOM    347  H   GLN    25      17.534 -17.140 -10.300  1.00  0.00           H  
ATOM    348  CA  GLN    25      19.038 -15.772  -9.833  1.00  0.00           C  
ATOM    349  HA  GLN    25      19.440 -15.640  -8.829  1.00  0.00           H  
ATOM    350  CB  GLN    25      19.939 -16.656 -10.573  1.00  0.00           C  
ATOM    351  HB2 GLN    25      20.184 -17.564 -10.023  1.00  0.00           H  
ATOM    352  HB3 GLN    25      19.550 -17.095 -11.492  1.00  0.00           H  
ATOM    353  CG  GLN    25      21.345 -15.983 -10.852  1.00  0.00           C  
ATOM    354  HG2 GLN    25      21.826 -16.615 -11.598  1.00  0.00           H  
ATOM    355  HG3 GLN    25      21.278 -14.951 -11.197  1.00  0.00           H  
ATOM    356  CD  GLN    25      22.282 -15.859  -9.684  1.00  0.00           C  
ATOM    357  OE1 GLN    25      21.878 -15.723  -8.524  1.00  0.00           O  
ATOM    358  NE2 GLN    25      23.536 -15.685 -10.022  1.00  0.00           N  
ATOM    359 HE21 GLN    25      24.239 -15.708  -9.297  1.00  0.00           H  
ATOM    360 HE22 GLN    25      23.737 -15.813 -11.003  1.00  0.00           H  
ATOM    361  C   GLN    25      19.008 -14.365 -10.571  1.00  0.00           C  
ATOM    362  O   GLN    25      18.470 -14.187 -11.676  1.00  0.00           O  
ATOM    363  N   ASP    26      19.489 -13.371  -9.787  1.00  0.00           N  
ATOM    364  H   ASP    26      20.048 -13.619  -8.984  1.00  0.00           H  
ATOM    365  CA  ASP    26      19.395 -11.948 -10.169  1.00  0.00           C  
ATOM    366  HA  ASP    26      19.780 -11.485  -9.260  1.00  0.00           H  
ATOM    367  CB  ASP    26      20.337 -11.592 -11.357  1.00  0.00           C  
ATOM    368  HB2 ASP    26      19.942 -11.955 -12.306  1.00  0.00           H  
ATOM    369  HB3 ASP    26      20.299 -10.531 -11.606  1.00  0.00           H  
ATOM    370  CG  ASP    26      21.805 -11.999 -11.146  1.00  0.00           C  
ATOM    371  OD1 ASP    26      22.455 -12.404 -12.167  1.00  0.00           O  
ATOM    372  OD2 ASP    26      22.268 -11.824 -10.068  1.00  0.00           O  
ATOM    373  C   ASP    26      17.995 -11.275 -10.335  1.00  0.00           C  
ATOM    374  O   ASP    26      17.901 -10.090 -10.832  1.00  0.00           O  
ATOM    375  N   MET    27      16.879 -11.872  -9.813  1.00  0.00           N  
ATOM    376  H   MET    27      16.962 -12.749  -9.320  1.00  0.00           H  
ATOM    377  CA  MET    27      15.504 -11.194  -9.935  1.00  0.00           C  
ATOM    378  HA  MET    27      15.840 -10.231 -10.320  1.00  0.00           H  
ATOM    379  CB  MET    27      14.582 -11.913 -10.925  1.00  0.00           C  
ATOM    380  HB2 MET    27      14.611 -12.944 -10.572  1.00  0.00           H  
ATOM    381  HB3 MET    27      13.559 -11.599 -10.720  1.00  0.00           H  
ATOM    382  CG  MET    27      15.014 -11.817 -12.371  1.00  0.00           C  
ATOM    383  HG2 MET    27      15.224 -10.809 -12.728  1.00  0.00           H  
ATOM    384  HG3 MET    27      15.960 -12.347 -12.485  1.00  0.00           H  
ATOM    385  SD  MET    27      13.778 -12.498 -13.520  1.00  0.00           S  
ATOM    386  CE  MET    27      14.551 -11.950 -15.053  1.00  0.00           C  
ATOM    387  HE1 MET    27      14.248 -12.572 -15.895  1.00  0.00           H  
ATOM    388  HE2 MET    27      14.340 -10.884 -15.133  1.00  0.00           H  
ATOM    389  HE3 MET    27      15.634 -12.030 -14.952  1.00  0.00           H  
ATOM    390  C   MET    27      14.832 -11.129  -8.584  1.00  0.00           C  
ATOM    391  O   MET    27      14.753 -12.127  -7.890  1.00  0.00           O  
ATOM    392  N   MET    28      14.301  -9.949  -8.320  1.00  0.00           N  
ATOM    393  H   MET    28      14.412  -9.183  -8.969  1.00  0.00           H  
ATOM    394  CA  MET    28      13.616  -9.652  -7.050  1.00  0.00           C  
ATOM    395  HA  MET    28      14.358  -9.664  -6.252  1.00  0.00           H  
ATOM    396  CB  MET    28      13.090  -8.181  -7.095  1.00  0.00           C  
ATOM    397  HB2 MET    28      13.933  -7.489  -7.103  1.00  0.00           H  
ATOM    398  HB3 MET    28      12.497  -8.071  -8.002  1.00  0.00           H  
ATOM    399  CG  MET    28      12.145  -7.808  -5.903  1.00  0.00           C  
ATOM    400  HG2 MET    28      11.199  -8.349  -5.936  1.00  0.00           H  
ATOM    401  HG3 MET    28      12.605  -8.093  -4.957  1.00  0.00           H  
ATOM    402  SD  MET    28      11.541  -6.154  -5.874  1.00  0.00           S  
ATOM    403  CE  MET    28      10.811  -5.951  -4.172  1.00  0.00           C  
ATOM    404  HE1 MET    28       9.789  -6.330  -4.144  1.00  0.00           H  
ATOM    405  HE2 MET    28      11.426  -6.459  -3.429  1.00  0.00           H  
ATOM    406  HE3 MET    28      10.716  -4.893  -3.925  1.00  0.00           H  
ATOM    407  C   MET    28      12.491 -10.693  -6.631  1.00  0.00           C  
ATOM    408  O   MET    28      12.460 -11.049  -5.492  1.00  0.00           O  
ATOM    409  N   PHE    29      11.663 -11.302  -7.413  1.00  0.00           N  
ATOM    410  H   PHE    29      11.157 -12.092  -7.040  1.00  0.00           H  
ATOM    411  CA  PHE    29      11.233 -10.788  -8.733  1.00  0.00           C  
ATOM    412  HA  PHE    29      12.097 -10.388  -9.264  1.00  0.00           H  
ATOM    413  CB  PHE    29      10.596 -11.910  -9.564  1.00  0.00           C  
ATOM    414  HB2 PHE    29      11.471 -12.535  -9.747  1.00  0.00           H  
ATOM    415  HB3 PHE    29       9.985 -12.510  -8.890  1.00  0.00           H  
ATOM    416  CG  PHE    29       9.720 -11.629 -10.737  1.00  0.00           C  
ATOM    417  CD1 PHE    29       8.334 -11.519 -10.566  1.00  0.00           C  
ATOM    418  HD1 PHE    29       7.884 -11.457  -9.586  1.00  0.00           H  
ATOM    419  CE1 PHE    29       7.506 -11.485 -11.738  1.00  0.00           C  
ATOM    420  HE1 PHE    29       6.432 -11.548 -11.639  1.00  0.00           H  
ATOM    421  CZ  PHE    29       8.036 -11.443 -13.018  1.00  0.00           C  
ATOM    422  HZ  PHE    29       7.355 -11.370 -13.853  1.00  0.00           H  
ATOM    423  CE2 PHE    29       9.418 -11.595 -13.203  1.00  0.00           C  
ATOM    424  HE2 PHE    29       9.798 -11.631 -14.213  1.00  0.00           H  
ATOM    425  CD2 PHE    29      10.226 -11.646 -12.083  1.00  0.00           C  
ATOM    426  HD2 PHE    29      11.282 -11.784 -12.261  1.00  0.00           H  
ATOM    427  C   PHE    29      10.378  -9.594  -8.611  1.00  0.00           C  
ATOM    428  O   PHE    29       9.709  -9.509  -7.595  1.00  0.00           O  
ATOM    429  N   LYS    30      10.280  -8.729  -9.627  1.00  0.00           N  
ATOM    430  H   LYS    30      10.961  -8.895 -10.355  1.00  0.00           H  
ATOM    431  CA  LYS    30       9.391  -7.591  -9.844  1.00  0.00           C  
ATOM    432  HA  LYS    30       8.530  -7.683  -9.183  1.00  0.00           H  
ATOM    433  CB  LYS    30      10.215  -6.270  -9.579  1.00  0.00           C  
ATOM    434  HB2 LYS    30      10.513  -6.193  -8.534  1.00  0.00           H  
ATOM    435  HB3 LYS    30      11.089  -6.390 -10.219  1.00  0.00           H  
ATOM    436  CG  LYS    30       9.432  -4.958  -9.875  1.00  0.00           C  
ATOM    437  HG2 LYS    30      10.208  -4.192  -9.872  1.00  0.00           H  
ATOM    438  HG3 LYS    30       8.921  -4.945 -10.838  1.00  0.00           H  
ATOM    439  CD  LYS    30       8.429  -4.628  -8.767  1.00  0.00           C  
ATOM    440  HD2 LYS    30       7.656  -5.393  -8.834  1.00  0.00           H  
ATOM    441  HD3 LYS    30       8.806  -4.731  -7.749  1.00  0.00           H  
ATOM    442  CE  LYS    30       7.764  -3.285  -8.912  1.00  0.00           C  
ATOM    443  HE2 LYS    30       7.512  -2.756  -7.992  1.00  0.00           H  
ATOM    444  HE3 LYS    30       8.478  -2.680  -9.470  1.00  0.00           H  
ATOM    445  NZ  LYS    30       6.536  -3.351  -9.719  1.00  0.00           N  
ATOM    446  HZ1 LYS    30       6.640  -3.709 -10.657  1.00  0.00           H  
ATOM    447  HZ2 LYS    30       5.866  -3.818  -9.125  1.00  0.00           H  
ATOM    448  HZ3 LYS    30       6.216  -2.412  -9.906  1.00  0.00           H  
ATOM    449  C   LYS    30       8.833  -7.544 -11.225  1.00  0.00           C  
ATOM    450  O   LYS    30       9.547  -7.537 -12.215  1.00  0.00           O  
ATOM    451  N   ASP    31       7.487  -7.596 -11.210  1.00  0.00           N  
ATOM    452  H   ASP    31       7.050  -7.791 -10.321  1.00  0.00           H  
ATOM    453  CA  ASP    31       6.617  -7.404 -12.391  1.00  0.00           C  
ATOM    454  HA  ASP    31       6.756  -8.111 -13.209  1.00  0.00           H  
ATOM    455  CB  ASP    31       5.194  -7.726 -11.962  1.00  0.00           C  
ATOM    456  HB2 ASP    31       5.140  -8.760 -11.623  1.00  0.00           H  
ATOM    457  HB3 ASP    31       4.842  -7.050 -11.182  1.00  0.00           H  
ATOM    458  CG  ASP    31       4.140  -7.564 -13.028  1.00  0.00           C  
ATOM    459  OD1 ASP    31       4.368  -7.628 -14.255  1.00  0.00           O  
ATOM    460  OD2 ASP    31       2.938  -7.375 -12.699  1.00  0.00           O  
ATOM    461  C   ASP    31       6.697  -5.963 -12.964  1.00  0.00           C  
ATOM    462  O   ASP    31       6.617  -4.951 -12.223  1.00  0.00           O  
ATOM    463  N   LEU    32       6.949  -5.911 -14.262  1.00  0.00           N  
ATOM    464  H   LEU    32       7.117  -6.798 -14.713  1.00  0.00           H  
ATOM    465  CA  LEU    32       7.010  -4.744 -15.070  1.00  0.00           C  
ATOM    466  HA  LEU    32       7.682  -3.992 -14.657  1.00  0.00           H  
ATOM    467  CB  LEU    32       7.591  -5.125 -16.459  1.00  0.00           C  
ATOM    468  HB2 LEU    32       6.939  -5.867 -16.920  1.00  0.00           H  
ATOM    469  HB3 LEU    32       7.606  -4.223 -17.071  1.00  0.00           H  
ATOM    470  CG  LEU    32       9.015  -5.712 -16.438  1.00  0.00           C  
ATOM    471  HG  LEU    32       8.939  -6.714 -16.016  1.00  0.00           H  
ATOM    472  CD1 LEU    32       9.594  -5.890 -17.868  1.00  0.00           C  
ATOM    473 HD11 LEU    32       8.925  -6.688 -18.189  1.00  0.00           H  
ATOM    474 HD12 LEU    32       9.432  -4.979 -18.444  1.00  0.00           H  
ATOM    475 HD13 LEU    32      10.603  -6.286 -17.760  1.00  0.00           H  
ATOM    476  CD2 LEU    32      10.070  -4.906 -15.677  1.00  0.00           C  
ATOM    477 HD21 LEU    32       9.803  -4.948 -14.621  1.00  0.00           H  
ATOM    478 HD22 LEU    32      11.040  -5.396 -15.760  1.00  0.00           H  
ATOM    479 HD23 LEU    32      10.041  -3.843 -15.919  1.00  0.00           H  
ATOM    480  C   LEU    32       5.626  -4.057 -15.131  1.00  0.00           C  
ATOM    481  O   LEU    32       5.571  -2.844 -15.365  1.00  0.00           O  
ATOM    482  N   ASN    33       4.477  -4.742 -15.061  1.00  0.00           N  
ATOM    483  H   ASN    33       4.571  -5.722 -14.837  1.00  0.00           H  
ATOM    484  CA  ASN    33       3.117  -4.252 -15.313  1.00  0.00           C  
ATOM    485  HA  ASN    33       2.443  -5.101 -15.205  1.00  0.00           H  
ATOM    486  CB  ASN    33       2.632  -3.422 -14.054  1.00  0.00           C  
ATOM    487  HB2 ASN    33       3.025  -3.981 -13.204  1.00  0.00           H  
ATOM    488  HB3 ASN    33       3.081  -2.429 -14.059  1.00  0.00           H  
ATOM    489  CG  ASN    33       1.132  -3.309 -13.915  1.00  0.00           C  
ATOM    490  OD1 ASN    33       0.360  -4.142 -14.293  1.00  0.00           O  
ATOM    491  ND2 ASN    33       0.677  -2.176 -13.459  1.00  0.00           N  
ATOM    492 HD21 ASN    33      -0.324  -2.049 -13.501  1.00  0.00           H  
ATOM    493 HD22 ASN    33       1.313  -1.483 -13.091  1.00  0.00           H  
ATOM    494  C   ASN    33       2.871  -3.618 -16.735  1.00  0.00           C  
ATOM    495  O   ASN    33       2.248  -2.527 -16.891  1.00  0.00           O  
ATOM    496  N   LEU    34       3.573  -4.143 -17.725  1.00  0.00           N  
ATOM    497  H   LEU    34       4.076  -5.007 -17.583  1.00  0.00           H  
ATOM    498  CA  LEU    34       3.624  -3.661 -19.125  1.00  0.00           C  
ATOM    499  HA  LEU    34       3.740  -2.583 -19.007  1.00  0.00           H  
ATOM    500  CB  LEU    34       4.892  -4.183 -19.879  1.00  0.00           C  
ATOM    501  HB2 LEU    34       5.012  -3.576 -20.776  1.00  0.00           H  
ATOM    502  HB3 LEU    34       5.817  -4.019 -19.326  1.00  0.00           H  
ATOM    503  CG  LEU    34       4.823  -5.677 -20.248  1.00  0.00           C  
ATOM    504  HG  LEU    34       4.056  -5.837 -21.006  1.00  0.00           H  
ATOM    505  CD1 LEU    34       6.205  -6.010 -20.996  1.00  0.00           C  
ATOM    506 HD11 LEU    34       7.034  -5.936 -20.292  1.00  0.00           H  
ATOM    507 HD12 LEU    34       6.118  -7.051 -21.307  1.00  0.00           H  
ATOM    508 HD13 LEU    34       6.246  -5.299 -21.822  1.00  0.00           H  
ATOM    509  CD2 LEU    34       4.665  -6.687 -19.146  1.00  0.00           C  
ATOM    510 HD21 LEU    34       5.473  -6.495 -18.440  1.00  0.00           H  
ATOM    511 HD22 LEU    34       3.661  -6.644 -18.726  1.00  0.00           H  
ATOM    512 HD23 LEU    34       4.709  -7.693 -19.563  1.00  0.00           H  
ATOM    513  C   LEU    34       2.300  -3.882 -19.966  1.00  0.00           C  
ATOM    514  O   LEU    34       1.353  -4.527 -19.527  1.00  0.00           O  
ATOM    515  N   THR    35       2.369  -3.448 -21.225  1.00  0.00           N  
ATOM    516  H   THR    35       3.155  -2.932 -21.593  1.00  0.00           H  
ATOM    517  CA  THR    35       1.204  -3.474 -22.048  1.00  0.00           C  
ATOM    518  HA  THR    35       0.289  -3.613 -21.471  1.00  0.00           H  
ATOM    519  CB  THR    35       0.856  -2.119 -22.836  1.00  0.00           C  
ATOM    520  HB  THR    35       1.040  -1.410 -22.029  1.00  0.00           H  
ATOM    521  CG2 THR    35       1.720  -1.844 -24.036  1.00  0.00           C  
ATOM    522 HG21 THR    35       2.044  -2.785 -24.480  1.00  0.00           H  
ATOM    523 HG22 THR    35       1.188  -1.207 -24.743  1.00  0.00           H  
ATOM    524 HG23 THR    35       2.625  -1.303 -23.759  1.00  0.00           H  
ATOM    525  OG1 THR    35      -0.467  -2.021 -23.178  1.00  0.00           O  
ATOM    526  HG1 THR    35      -0.534  -1.170 -23.617  1.00  0.00           H  
ATOM    527  C   THR    35       1.160  -4.729 -22.889  1.00  0.00           C  
ATOM    528  O   THR    35       2.157  -5.468 -22.961  1.00  0.00           O  
ATOM    529  N   ASP    36      -0.024  -5.028 -23.547  1.00  0.00           N  
ATOM    530  H   ASP    36      -0.796  -4.378 -23.538  1.00  0.00           H  
ATOM    531  CA  ASP    36      -0.325  -6.229 -24.421  1.00  0.00           C  
ATOM    532  HA  ASP    36      -0.235  -7.122 -23.802  1.00  0.00           H  
ATOM    533  CB  ASP    36      -1.726  -6.219 -24.890  1.00  0.00           C  
ATOM    534  HB2 ASP    36      -1.848  -5.631 -25.799  1.00  0.00           H  
ATOM    535  HB3 ASP    36      -2.065  -7.202 -25.218  1.00  0.00           H  
ATOM    536  CG  ASP    36      -2.692  -5.733 -23.751  1.00  0.00           C  
ATOM    537  OD1 ASP    36      -2.843  -6.470 -22.809  1.00  0.00           O  
ATOM    538  OD2 ASP    36      -3.295  -4.643 -23.877  1.00  0.00           O  
ATOM    539  C   ASP    36       0.644  -6.373 -25.639  1.00  0.00           C  
ATOM    540  O   ASP    36       1.267  -7.385 -25.703  1.00  0.00           O  
ATOM    541  N   ALA    37       0.747  -5.300 -26.483  1.00  0.00           N  
ATOM    542  H   ALA    37       0.141  -4.532 -26.230  1.00  0.00           H  
ATOM    543  CA  ALA    37       1.772  -5.206 -27.553  1.00  0.00           C  
ATOM    544  HA  ALA    37       1.554  -5.909 -28.357  1.00  0.00           H  
ATOM    545  CB  ALA    37       1.874  -3.845 -28.160  1.00  0.00           C  
ATOM    546  HB1 ALA    37       2.157  -3.201 -27.328  1.00  0.00           H  
ATOM    547  HB2 ALA    37       2.648  -3.830 -28.927  1.00  0.00           H  
ATOM    548  HB3 ALA    37       0.933  -3.529 -28.611  1.00  0.00           H  
ATOM    549  C   ALA    37       3.162  -5.598 -27.123  1.00  0.00           C  
ATOM    550  O   ALA    37       3.898  -6.405 -27.783  1.00  0.00           O  
ATOM    551  N   GLN    38       3.588  -5.121 -25.948  1.00  0.00           N  
ATOM    552  H   GLN    38       2.995  -4.521 -25.392  1.00  0.00           H  
ATOM    553  CA  GLN    38       4.944  -5.375 -25.491  1.00  0.00           C  
ATOM    554  HA  GLN    38       5.567  -5.119 -26.347  1.00  0.00           H  
ATOM    555  CB  GLN    38       5.353  -4.444 -24.377  1.00  0.00           C  
ATOM    556  HB2 GLN    38       4.706  -4.589 -23.512  1.00  0.00           H  
ATOM    557  HB3 GLN    38       6.363  -4.695 -24.052  1.00  0.00           H  
ATOM    558  CG  GLN    38       5.393  -3.001 -24.860  1.00  0.00           C  
ATOM    559  HG2 GLN    38       6.171  -2.956 -25.622  1.00  0.00           H  
ATOM    560  HG3 GLN    38       4.473  -2.647 -25.323  1.00  0.00           H  
ATOM    561  CD  GLN    38       5.608  -2.079 -23.654  1.00  0.00           C  
ATOM    562  OE1 GLN    38       4.788  -1.955 -22.808  1.00  0.00           O  
ATOM    563  NE2 GLN    38       6.651  -1.338 -23.505  1.00  0.00           N  
ATOM    564 HE21 GLN    38       6.710  -0.864 -22.616  1.00  0.00           H  
ATOM    565 HE22 GLN    38       7.334  -1.235 -24.242  1.00  0.00           H  
ATOM    566  C   GLN    38       5.175  -6.842 -25.052  1.00  0.00           C  
ATOM    567  O   GLN    38       6.238  -7.309 -25.472  1.00  0.00           O  
ATOM    568  N   LYS    39       4.172  -7.416 -24.341  1.00  0.00           N  
ATOM    569  H   LYS    39       3.402  -6.868 -23.986  1.00  0.00           H  
ATOM    570  CA  LYS    39       4.238  -8.782 -23.828  1.00  0.00           C  
ATOM    571  HA  LYS    39       5.188  -8.969 -23.328  1.00  0.00           H  
ATOM    572  CB  LYS    39       3.070  -8.875 -22.855  1.00  0.00           C  
ATOM    573  HB2 LYS    39       3.196  -8.162 -22.040  1.00  0.00           H  
ATOM    574  HB3 LYS    39       2.202  -8.690 -23.488  1.00  0.00           H  
ATOM    575  CG  LYS    39       3.021 -10.240 -22.097  1.00  0.00           C  
ATOM    576  HG2 LYS    39       3.006 -11.072 -22.800  1.00  0.00           H  
ATOM    577  HG3 LYS    39       3.936 -10.290 -21.508  1.00  0.00           H  
ATOM    578  CD  LYS    39       1.706 -10.293 -21.302  1.00  0.00           C  
ATOM    579  HD2 LYS    39       1.669  -9.374 -20.717  1.00  0.00           H  
ATOM    580  HD3 LYS    39       0.780 -10.403 -21.868  1.00  0.00           H  
ATOM    581  CE  LYS    39       1.917 -11.372 -20.169  1.00  0.00           C  
ATOM    582  HE2 LYS    39       2.070 -12.351 -20.623  1.00  0.00           H  
ATOM    583  HE3 LYS    39       2.744 -11.132 -19.501  1.00  0.00           H  
ATOM    584  NZ  LYS    39       0.813 -11.458 -19.208  1.00  0.00           N  
ATOM    585  HZ1 LYS    39       0.755 -10.596 -18.685  1.00  0.00           H  
ATOM    586  HZ2 LYS    39      -0.045 -11.600 -19.722  1.00  0.00           H  
ATOM    587  HZ3 LYS    39       0.960 -12.254 -18.604  1.00  0.00           H  
ATOM    588  C   LYS    39       4.202  -9.698 -24.969  1.00  0.00           C  
ATOM    589  O   LYS    39       4.903 -10.748 -24.913  1.00  0.00           O  
ATOM    590  N   GLN    40       3.476  -9.431 -26.067  1.00  0.00           N  
ATOM    591  H   GLN    40       2.857  -8.635 -26.017  1.00  0.00           H  
ATOM    592  CA  GLN    40       3.530 -10.373 -27.190  1.00  0.00           C  
ATOM    593  HA  GLN    40       3.517 -11.380 -26.774  1.00  0.00           H  
ATOM    594  CB  GLN    40       2.291 -10.331 -28.089  1.00  0.00           C  
ATOM    595  HB2 GLN    40       2.074  -9.363 -28.541  1.00  0.00           H  
ATOM    596  HB3 GLN    40       2.324 -11.069 -28.891  1.00  0.00           H  
ATOM    597  CG  GLN    40       1.062 -10.642 -27.253  1.00  0.00           C  
ATOM    598  HG2 GLN    40       0.671  -9.870 -26.590  1.00  0.00           H  
ATOM    599  HG3 GLN    40       0.259 -10.723 -27.986  1.00  0.00           H  
ATOM    600  CD  GLN    40       1.052 -12.035 -26.546  1.00  0.00           C  
ATOM    601  OE1 GLN    40       1.680 -12.946 -27.101  1.00  0.00           O  
ATOM    602  NE2 GLN    40       0.430 -12.079 -25.459  1.00  0.00           N  
ATOM    603 HE21 GLN    40       0.216 -13.021 -25.166  1.00  0.00           H  
ATOM    604 HE22 GLN    40      -0.133 -11.298 -25.152  1.00  0.00           H  
ATOM    605  C   GLN    40       4.783 -10.297 -28.052  1.00  0.00           C  
ATOM    606  O   GLN    40       5.263 -11.338 -28.555  1.00  0.00           O  
ATOM    607  N   GLN    41       5.384  -9.116 -28.139  1.00  0.00           N  
ATOM    608  H   GLN    41       4.838  -8.269 -28.064  1.00  0.00           H  
ATOM    609  CA  GLN    41       6.765  -8.915 -28.774  1.00  0.00           C  
ATOM    610  HA  GLN    41       6.748  -9.493 -29.698  1.00  0.00           H  
ATOM    611  CB  GLN    41       6.963  -7.457 -29.071  1.00  0.00           C  
ATOM    612  HB2 GLN    41       6.111  -7.127 -29.665  1.00  0.00           H  
ATOM    613  HB3 GLN    41       7.180  -6.852 -28.190  1.00  0.00           H  
ATOM    614  CG  GLN    41       8.173  -7.212 -30.029  1.00  0.00           C  
ATOM    615  HG2 GLN    41       9.166  -7.343 -29.600  1.00  0.00           H  
ATOM    616  HG3 GLN    41       8.282  -8.006 -30.767  1.00  0.00           H  
ATOM    617  CD  GLN    41       8.123  -5.758 -30.553  1.00  0.00           C  
ATOM    618  OE1 GLN    41       8.197  -4.848 -29.711  1.00  0.00           O  
ATOM    619  NE2 GLN    41       7.712  -5.516 -31.774  1.00  0.00           N  
ATOM    620 HE21 GLN    41       7.492  -4.583 -32.091  1.00  0.00           H  
ATOM    621 HE22 GLN    41       7.283  -6.353 -32.141  1.00  0.00           H  
ATOM    622  C   GLN    41       7.866  -9.487 -27.858  1.00  0.00           C  
ATOM    623  O   GLN    41       8.821 -10.013 -28.435  1.00  0.00           O  
ATOM    624  N   ILE    42       7.777  -9.486 -26.503  1.00  0.00           N  
ATOM    625  H   ILE    42       6.997  -9.002 -26.083  1.00  0.00           H  
ATOM    626  CA  ILE    42       8.694 -10.288 -25.666  1.00  0.00           C  
ATOM    627  HA  ILE    42       9.683 -10.013 -26.034  1.00  0.00           H  
ATOM    628  CB  ILE    42       8.598  -9.839 -24.178  1.00  0.00           C  
ATOM    629  HB  ILE    42       7.521  -9.741 -24.044  1.00  0.00           H  
ATOM    630  CG2 ILE    42       9.274 -10.814 -23.210  1.00  0.00           C  
ATOM    631 HG21 ILE    42      10.350 -10.725 -23.361  1.00  0.00           H  
ATOM    632 HG22 ILE    42       9.001 -10.497 -22.203  1.00  0.00           H  
ATOM    633 HG23 ILE    42       8.988 -11.865 -23.240  1.00  0.00           H  
ATOM    634  CG1 ILE    42       9.175  -8.339 -24.026  1.00  0.00           C  
ATOM    635 HG12 ILE    42      10.232  -8.368 -24.292  1.00  0.00           H  
ATOM    636 HG13 ILE    42       8.699  -7.655 -24.728  1.00  0.00           H  
ATOM    637  CD1 ILE    42       8.922  -7.750 -22.670  1.00  0.00           C  
ATOM    638 HD11 ILE    42       7.849  -7.794 -22.483  1.00  0.00           H  
ATOM    639 HD12 ILE    42       9.479  -8.178 -21.836  1.00  0.00           H  
ATOM    640 HD13 ILE    42       9.177  -6.692 -22.725  1.00  0.00           H  
ATOM    641  C   ILE    42       8.530 -11.822 -25.830  1.00  0.00           C  
ATOM    642  O   ILE    42       9.564 -12.489 -25.937  1.00  0.00           O  
ATOM    643  N   ARG    43       7.315 -12.303 -25.926  1.00  0.00           N  
ATOM    644  H   ARG    43       6.510 -11.697 -25.856  1.00  0.00           H  
ATOM    645  CA  ARG    43       7.154 -13.815 -26.026  1.00  0.00           C  
ATOM    646  HA  ARG    43       7.617 -14.204 -25.119  1.00  0.00           H  
ATOM    647  CB  ARG    43       5.674 -14.218 -26.060  1.00  0.00           C  
ATOM    648  HB2 ARG    43       5.016 -13.575 -26.645  1.00  0.00           H  
ATOM    649  HB3 ARG    43       5.642 -15.241 -26.433  1.00  0.00           H  
ATOM    650  CG  ARG    43       5.230 -14.283 -24.576  1.00  0.00           C  
ATOM    651  HG2 ARG    43       5.729 -15.130 -24.106  1.00  0.00           H  
ATOM    652  HG3 ARG    43       5.425 -13.354 -24.039  1.00  0.00           H  
ATOM    653  CD  ARG    43       3.773 -14.511 -24.230  1.00  0.00           C  
ATOM    654  HD2 ARG    43       3.834 -14.511 -23.142  1.00  0.00           H  
ATOM    655  HD3 ARG    43       3.193 -13.753 -24.758  1.00  0.00           H  
ATOM    656  NE  ARG    43       3.317 -15.882 -24.487  1.00  0.00           N  
ATOM    657  HE  ARG    43       3.791 -16.615 -23.979  1.00  0.00           H  
ATOM    658  CZ  ARG    43       2.349 -16.260 -25.244  1.00  0.00           C  
ATOM    659  NH1 ARG    43       1.947 -17.454 -25.116  1.00  0.00           N  
ATOM    660 HH11 ARG    43       2.228 -17.896 -24.252  1.00  0.00           H  
ATOM    661 HH12 ARG    43       1.346 -17.927 -25.776  1.00  0.00           H  
ATOM    662  NH2 ARG    43       1.691 -15.530 -26.089  1.00  0.00           N  
ATOM    663 HH21 ARG    43       2.075 -14.627 -26.327  1.00  0.00           H  
ATOM    664 HH22 ARG    43       0.925 -15.977 -26.572  1.00  0.00           H  
ATOM    665  C   ARG    43       7.899 -14.496 -27.177  1.00  0.00           C  
ATOM    666  O   ARG    43       8.479 -15.562 -26.919  1.00  0.00           O  
ATOM    667  N   GLU    44       8.009 -13.880 -28.362  1.00  0.00           N  
ATOM    668  H   GLU    44       7.592 -12.962 -28.416  1.00  0.00           H  
ATOM    669  CA  GLU    44       8.886 -14.266 -29.464  1.00  0.00           C  
ATOM    670  HA  GLU    44       8.524 -15.207 -29.878  1.00  0.00           H  
ATOM    671  CB  GLU    44       8.599 -13.256 -30.550  1.00  0.00           C  
ATOM    672  HB2 GLU    44       7.661 -12.704 -30.481  1.00  0.00           H  
ATOM    673  HB3 GLU    44       9.403 -12.533 -30.417  1.00  0.00           H  
ATOM    674  CG  GLU    44       8.709 -13.859 -31.941  1.00  0.00           C  
ATOM    675  HG2 GLU    44       8.473 -13.156 -32.740  1.00  0.00           H  
ATOM    676  HG3 GLU    44       9.746 -14.003 -32.244  1.00  0.00           H  
ATOM    677  CD  GLU    44       7.928 -15.195 -32.064  1.00  0.00           C  
ATOM    678  OE1 GLU    44       8.430 -16.171 -32.691  1.00  0.00           O  
ATOM    679  OE2 GLU    44       6.801 -15.330 -31.579  1.00  0.00           O  
ATOM    680  C   GLU    44      10.393 -14.394 -29.162  1.00  0.00           C  
ATOM    681  O   GLU    44      11.055 -15.271 -29.766  1.00  0.00           O  
ATOM    682  N   ILE    45      10.891 -13.511 -28.279  1.00  0.00           N  
ATOM    683  H   ILE    45      10.181 -13.002 -27.772  1.00  0.00           H  
ATOM    684  CA  ILE    45      12.196 -13.634 -27.685  1.00  0.00           C  
ATOM    685  HA  ILE    45      12.868 -13.786 -28.529  1.00  0.00           H  
ATOM    686  CB  ILE    45      12.594 -12.304 -27.034  1.00  0.00           C  
ATOM    687  HB  ILE    45      11.787 -11.884 -26.434  1.00  0.00           H  
ATOM    688  CG2 ILE    45      13.789 -12.537 -26.112  1.00  0.00           C  
ATOM    689 HG21 ILE    45      14.221 -11.549 -25.956  1.00  0.00           H  
ATOM    690 HG22 ILE    45      13.440 -12.894 -25.143  1.00  0.00           H  
ATOM    691 HG23 ILE    45      14.508 -13.233 -26.546  1.00  0.00           H  
ATOM    692  CG1 ILE    45      12.866 -11.272 -28.120  1.00  0.00           C  
ATOM    693 HG12 ILE    45      13.881 -11.374 -28.504  1.00  0.00           H  
ATOM    694 HG13 ILE    45      12.174 -11.405 -28.952  1.00  0.00           H  
ATOM    695  CD1 ILE    45      12.557  -9.846 -27.667  1.00  0.00           C  
ATOM    696 HD11 ILE    45      12.824  -9.237 -28.531  1.00  0.00           H  
ATOM    697 HD12 ILE    45      11.491  -9.747 -27.465  1.00  0.00           H  
ATOM    698 HD13 ILE    45      13.215  -9.632 -26.824  1.00  0.00           H  
ATOM    699  C   ILE    45      12.225 -14.832 -26.774  1.00  0.00           C  
ATOM    700  O   ILE    45      13.144 -15.640 -26.849  1.00  0.00           O  
ATOM    701  N   MET    46      11.284 -15.036 -25.818  1.00  0.00           N  
ATOM    702  H   MET    46      10.524 -14.371 -25.809  1.00  0.00           H  
ATOM    703  CA  MET    46      11.453 -16.084 -24.730  1.00  0.00           C  
ATOM    704  HA  MET    46      12.493 -16.046 -24.406  1.00  0.00           H  
ATOM    705  CB  MET    46      10.603 -15.659 -23.547  1.00  0.00           C  
ATOM    706  HB2 MET    46       9.555 -15.525 -23.814  1.00  0.00           H  
ATOM    707  HB3 MET    46      10.646 -16.227 -22.618  1.00  0.00           H  
ATOM    708  CG  MET    46      11.013 -14.171 -23.157  1.00  0.00           C  
ATOM    709  HG2 MET    46      10.842 -13.459 -23.965  1.00  0.00           H  
ATOM    710  HG3 MET    46      10.383 -13.824 -22.337  1.00  0.00           H  
ATOM    711  SD  MET    46      12.750 -13.870 -22.601  1.00  0.00           S  
ATOM    712  CE  MET    46      12.679 -15.001 -21.208  1.00  0.00           C  
ATOM    713  HE1 MET    46      12.635 -16.053 -21.490  1.00  0.00           H  
ATOM    714  HE2 MET    46      13.609 -14.802 -20.676  1.00  0.00           H  
ATOM    715  HE3 MET    46      11.824 -14.706 -20.600  1.00  0.00           H  
ATOM    716  C   MET    46      11.097 -17.614 -25.076  1.00  0.00           C  
ATOM    717  O   MET    46      10.961 -18.457 -24.239  1.00  0.00           O  
ATOM    718  N   LYS    47      10.933 -17.872 -26.336  1.00  0.00           N  
ATOM    719  H   LYS    47      11.185 -17.131 -26.975  1.00  0.00           H  
ATOM    720  CA  LYS    47      10.431 -19.186 -26.878  1.00  0.00           C  
ATOM    721  HA  LYS    47       9.627 -19.418 -26.179  1.00  0.00           H  
ATOM    722  CB  LYS    47       9.962 -18.993 -28.310  1.00  0.00           C  
ATOM    723  HB2 LYS    47       9.510 -19.955 -28.552  1.00  0.00           H  
ATOM    724  HB3 LYS    47       9.189 -18.245 -28.483  1.00  0.00           H  
ATOM    725  CG  LYS    47      11.013 -18.730 -29.443  1.00  0.00           C  
ATOM    726  HG2 LYS    47      11.706 -17.938 -29.158  1.00  0.00           H  
ATOM    727  HG3 LYS    47      11.514 -19.687 -29.590  1.00  0.00           H  
ATOM    728  CD  LYS    47      10.333 -18.462 -30.796  1.00  0.00           C  
ATOM    729  HD2 LYS    47       9.801 -19.340 -31.163  1.00  0.00           H  
ATOM    730  HD3 LYS    47       9.767 -17.542 -30.651  1.00  0.00           H  
ATOM    731  CE  LYS    47      11.289 -18.076 -31.873  1.00  0.00           C  
ATOM    732  HE2 LYS    47      11.986 -17.375 -31.413  1.00  0.00           H  
ATOM    733  HE3 LYS    47      11.904 -18.936 -32.138  1.00  0.00           H  
ATOM    734  NZ  LYS    47      10.741 -17.518 -33.077  1.00  0.00           N  
ATOM    735  HZ1 LYS    47      11.555 -17.178 -33.570  1.00  0.00           H  
ATOM    736  HZ2 LYS    47      10.427 -18.220 -33.731  1.00  0.00           H  
ATOM    737  HZ3 LYS    47      10.074 -16.822 -32.774  1.00  0.00           H  
ATOM    738  C   LYS    47      11.508 -20.334 -26.695  1.00  0.00           C  
ATOM    739  O   LYS    47      12.493 -20.412 -27.437  1.00  0.00           O  
ATOM    740  N   GLY    48      11.347 -20.962 -25.575  1.00  0.00           N  
ATOM    741  H   GLY    48      10.549 -20.759 -24.990  1.00  0.00           H  
ATOM    742  CA  GLY    48      12.234 -21.982 -25.136  1.00  0.00           C  
ATOM    743  HA2 GLY    48      11.832 -22.535 -24.287  1.00  0.00           H  
ATOM    744  HA3 GLY    48      12.364 -22.722 -25.926  1.00  0.00           H  
ATOM    745  C   GLY    48      13.548 -21.364 -24.652  1.00  0.00           C  
ATOM    746  O   GLY    48      14.606 -21.979 -24.932  1.00  0.00           O  
ATOM    747  N   GLN    49      13.635 -20.023 -24.272  1.00  0.00           N  
ATOM    748  H   GLN    49      12.737 -19.589 -24.113  1.00  0.00           H  
ATOM    749  CA  GLN    49      14.864 -19.300 -23.844  1.00  0.00           C  
ATOM    750  HA  GLN    49      15.605 -19.402 -24.636  1.00  0.00           H  
ATOM    751  CB  GLN    49      14.534 -17.795 -23.817  1.00  0.00           C  
ATOM    752  HB2 GLN    49      14.355 -17.573 -24.869  1.00  0.00           H  
ATOM    753  HB3 GLN    49      13.572 -17.570 -23.358  1.00  0.00           H  
ATOM    754  CG  GLN    49      15.635 -16.899 -23.278  1.00  0.00           C  
ATOM    755  HG2 GLN    49      15.412 -15.877 -23.585  1.00  0.00           H  
ATOM    756  HG3 GLN    49      15.682 -16.967 -22.191  1.00  0.00           H  
ATOM    757  CD  GLN    49      17.021 -17.317 -23.675  1.00  0.00           C  
ATOM    758  OE1 GLN    49      17.764 -17.926 -22.922  1.00  0.00           O  
ATOM    759  NE2 GLN    49      17.446 -16.954 -24.901  1.00  0.00           N  
ATOM    760 HE21 GLN    49      18.338 -17.287 -25.239  1.00  0.00           H  
ATOM    761 HE22 GLN    49      16.735 -16.534 -25.484  1.00  0.00           H  
ATOM    762  C   GLN    49      15.341 -19.802 -22.429  1.00  0.00           C  
ATOM    763  O   GLN    49      14.503 -19.743 -21.483  1.00  0.00           O  
ATOM    764  N   ARG    50      16.533 -20.408 -22.408  1.00  0.00           N  
ATOM    765  H   ARG    50      17.063 -20.436 -23.268  1.00  0.00           H  
ATOM    766  CA  ARG    50      17.117 -21.106 -21.249  1.00  0.00           C  
ATOM    767  HA  ARG    50      16.754 -20.571 -20.372  1.00  0.00           H  
ATOM    768  CB  ARG    50      16.414 -22.502 -21.034  1.00  0.00           C  
ATOM    769  HB2 ARG    50      16.900 -23.054 -20.231  1.00  0.00           H  
ATOM    770  HB3 ARG    50      15.338 -22.414 -20.884  1.00  0.00           H  
ATOM    771  CG  ARG    50      16.444 -23.305 -22.355  1.00  0.00           C  
ATOM    772  HG2 ARG    50      15.891 -24.239 -22.253  1.00  0.00           H  
ATOM    773  HG3 ARG    50      16.059 -22.788 -23.234  1.00  0.00           H  
ATOM    774  CD  ARG    50      17.876 -23.683 -22.604  1.00  0.00           C  
ATOM    775  HD2 ARG    50      18.484 -22.860 -22.982  1.00  0.00           H  
ATOM    776  HD3 ARG    50      18.432 -23.921 -21.698  1.00  0.00           H  
ATOM    777  NE  ARG    50      18.037 -24.787 -23.525  1.00  0.00           N  
ATOM    778  HE  ARG    50      18.444 -24.649 -24.439  1.00  0.00           H  
ATOM    779  CZ  ARG    50      17.787 -26.055 -23.220  1.00  0.00           C  
ATOM    780  NH1 ARG    50      17.483 -26.457 -21.979  1.00  0.00           N  
ATOM    781 HH11 ARG    50      17.801 -25.876 -21.217  1.00  0.00           H  
ATOM    782 HH12 ARG    50      17.335 -27.452 -21.884  1.00  0.00           H  
ATOM    783  NH2 ARG    50      17.643 -26.851 -24.208  1.00  0.00           N  
ATOM    784 HH21 ARG    50      17.574 -26.505 -25.154  1.00  0.00           H  
ATOM    785 HH22 ARG    50      17.476 -27.837 -24.062  1.00  0.00           H  
ATOM    786  C   ARG    50      18.655 -21.007 -21.160  1.00  0.00           C  
ATOM    787  O   ARG    50      19.256 -21.786 -20.415  1.00  0.00           O  
ATOM    788  N   ASP    51      19.302 -20.134 -21.920  1.00  0.00           N  
ATOM    789  H   ASP    51      18.741 -19.526 -22.499  1.00  0.00           H  
ATOM    790  CA  ASP    51      20.733 -19.831 -21.892  1.00  0.00           C  
ATOM    791  HA  ASP    51      21.413 -20.562 -22.330  1.00  0.00           H  
ATOM    792  CB  ASP    51      20.908 -18.645 -22.837  1.00  0.00           C  
ATOM    793  HB2 ASP    51      20.355 -17.793 -22.443  1.00  0.00           H  
ATOM    794  HB3 ASP    51      21.943 -18.343 -22.672  1.00  0.00           H  
ATOM    795  CG  ASP    51      20.744 -18.896 -24.373  1.00  0.00           C  
ATOM    796  OD1 ASP    51      20.179 -18.014 -25.108  1.00  0.00           O  
ATOM    797  OD2 ASP    51      21.152 -19.917 -24.895  1.00  0.00           O  
ATOM    798  C   ASP    51      21.319 -19.482 -20.474  1.00  0.00           C  
ATOM    799  O   ASP    51      22.522 -19.857 -20.298  1.00  0.00           O  
ATOM    800  N   GLN    52      20.525 -18.910 -19.582  1.00  0.00           N  
ATOM    801  H   GLN    52      19.589 -18.564 -19.738  1.00  0.00           H  
ATOM    802  CA  GLN    52      21.028 -18.770 -18.232  1.00  0.00           C  
ATOM    803  HA  GLN    52      21.891 -18.110 -18.308  1.00  0.00           H  
ATOM    804  CB  GLN    52      19.991 -17.917 -17.402  1.00  0.00           C  
ATOM    805  HB2 GLN    52      19.548 -17.198 -18.091  1.00  0.00           H  
ATOM    806  HB3 GLN    52      19.190 -18.538 -17.002  1.00  0.00           H  
ATOM    807  CG  GLN    52      20.522 -17.220 -16.177  1.00  0.00           C  
ATOM    808  HG2 GLN    52      20.952 -17.954 -15.496  1.00  0.00           H  
ATOM    809  HG3 GLN    52      21.289 -16.528 -16.523  1.00  0.00           H  
ATOM    810  CD  GLN    52      19.373 -16.317 -15.578  1.00  0.00           C  
ATOM    811  OE1 GLN    52      18.185 -16.409 -15.799  1.00  0.00           O  
ATOM    812  NE2 GLN    52      19.692 -15.358 -14.688  1.00  0.00           N  
ATOM    813 HE21 GLN    52      18.967 -15.031 -14.065  1.00  0.00           H  
ATOM    814 HE22 GLN    52      20.660 -15.172 -14.466  1.00  0.00           H  
ATOM    815  C   GLN    52      21.249 -20.133 -17.497  1.00  0.00           C  
ATOM    816  O   GLN    52      21.911 -20.159 -16.455  1.00  0.00           O  
ATOM    817  N   MET    53      20.687 -21.307 -17.936  1.00  0.00           N  
ATOM    818  H   MET    53      20.180 -21.227 -18.806  1.00  0.00           H  
ATOM    819  CA  MET    53      20.456 -22.522 -17.170  1.00  0.00           C  
ATOM    820  HA  MET    53      21.106 -22.440 -16.299  1.00  0.00           H  
ATOM    821  CB  MET    53      18.949 -22.685 -16.775  1.00  0.00           C  
ATOM    822  HB2 MET    53      18.365 -22.802 -17.688  1.00  0.00           H  
ATOM    823  HB3 MET    53      18.792 -23.531 -16.107  1.00  0.00           H  
ATOM    824  CG  MET    53      18.382 -21.395 -16.148  1.00  0.00           C  
ATOM    825  HG2 MET    53      18.906 -21.160 -15.221  1.00  0.00           H  
ATOM    826  HG3 MET    53      18.596 -20.543 -16.794  1.00  0.00           H  
ATOM    827  SD  MET    53      16.624 -21.587 -15.750  1.00  0.00           S  
ATOM    828  CE  MET    53      16.550 -23.032 -14.661  1.00  0.00           C  
ATOM    829  HE1 MET    53      15.566 -23.013 -14.192  1.00  0.00           H  
ATOM    830  HE2 MET    53      16.545 -23.951 -15.246  1.00  0.00           H  
ATOM    831  HE3 MET    53      17.258 -22.930 -13.838  1.00  0.00           H  
ATOM    832  C   MET    53      20.907 -23.843 -17.905  1.00  0.00           C  
ATOM    833  O   MET    53      20.888 -24.866 -17.242  1.00  0.00           O  
ATOM    834  N   LYS    54      21.118 -23.807 -19.223  1.00  0.00           N  
ATOM    835  H   LYS    54      21.036 -22.899 -19.659  1.00  0.00           H  
ATOM    836  CA  LYS    54      21.645 -24.962 -19.954  1.00  0.00           C  
ATOM    837  HA  LYS    54      21.063 -25.839 -19.673  1.00  0.00           H  
ATOM    838  CB  LYS    54      21.382 -24.818 -21.448  1.00  0.00           C  
ATOM    839  HB2 LYS    54      21.740 -25.695 -21.988  1.00  0.00           H  
ATOM    840  HB3 LYS    54      20.335 -24.615 -21.675  1.00  0.00           H  
ATOM    841  CG  LYS    54      22.078 -23.685 -22.134  1.00  0.00           C  
ATOM    842  HG2 LYS    54      21.919 -22.762 -21.576  1.00  0.00           H  
ATOM    843  HG3 LYS    54      23.117 -24.008 -22.187  1.00  0.00           H  
ATOM    844  CD  LYS    54      21.651 -23.368 -23.569  1.00  0.00           C  
ATOM    845  HD2 LYS    54      20.578 -23.475 -23.724  1.00  0.00           H  
ATOM    846  HD3 LYS    54      21.923 -22.332 -23.770  1.00  0.00           H  
ATOM    847  CE  LYS    54      22.487 -24.310 -24.504  1.00  0.00           C  
ATOM    848  HE2 LYS    54      23.549 -24.064 -24.543  1.00  0.00           H  
ATOM    849  HE3 LYS    54      22.494 -25.279 -24.006  1.00  0.00           H  
ATOM    850  NZ  LYS    54      21.962 -24.454 -25.866  1.00  0.00           N  
ATOM    851  HZ1 LYS    54      22.391 -25.314 -26.176  1.00  0.00           H  
ATOM    852  HZ2 LYS    54      20.962 -24.588 -25.900  1.00  0.00           H  
ATOM    853  HZ3 LYS    54      22.089 -23.645 -26.458  1.00  0.00           H  
ATOM    854  C   LYS    54      23.175 -25.285 -19.673  1.00  0.00           C  
ATOM    855  O   LYS    54      24.011 -24.489 -19.325  1.00  0.00           O  
ATOM    856  N   ARG    55      23.416 -26.592 -19.516  1.00  0.00           N  
ATOM    857  H   ARG    55      22.740 -27.255 -19.870  1.00  0.00           H  
ATOM    858  CA  ARG    55      24.457 -27.233 -18.733  1.00  0.00           C  
ATOM    859  HA  ARG    55      24.854 -26.421 -18.124  1.00  0.00           H  
ATOM    860  CB  ARG    55      23.845 -28.313 -17.752  1.00  0.00           C  
ATOM    861  HB2 ARG    55      23.337 -29.066 -18.353  1.00  0.00           H  
ATOM    862  HB3 ARG    55      24.635 -28.821 -17.200  1.00  0.00           H  
ATOM    863  CG  ARG    55      23.003 -27.594 -16.695  1.00  0.00           C  
ATOM    864  HG2 ARG    55      23.569 -26.728 -16.352  1.00  0.00           H  
ATOM    865  HG3 ARG    55      22.195 -27.020 -17.149  1.00  0.00           H  
ATOM    866  CD  ARG    55      22.560 -28.538 -15.560  1.00  0.00           C  
ATOM    867  HD2 ARG    55      23.492 -28.943 -15.166  1.00  0.00           H  
ATOM    868  HD3 ARG    55      21.918 -28.013 -14.852  1.00  0.00           H  
ATOM    869  NE  ARG    55      21.734 -29.632 -16.085  1.00  0.00           N  
ATOM    870  HE  ARG    55      21.299 -29.445 -16.977  1.00  0.00           H  
ATOM    871  CZ  ARG    55      21.427 -30.774 -15.609  1.00  0.00           C  
ATOM    872  NH1 ARG    55      20.513 -31.432 -16.287  1.00  0.00           N  
ATOM    873 HH11 ARG    55      20.088 -30.925 -17.050  1.00  0.00           H  
ATOM    874 HH12 ARG    55      20.270 -32.359 -15.967  1.00  0.00           H  
ATOM    875  NH2 ARG    55      22.064 -31.351 -14.664  1.00  0.00           N  
ATOM    876 HH21 ARG    55      22.874 -30.929 -14.233  1.00  0.00           H  
ATOM    877 HH22 ARG    55      21.980 -32.351 -14.545  1.00  0.00           H  
ATOM    878  C   ARG    55      25.567 -27.647 -19.756  1.00  0.00           C  
ATOM    879  O   ARG    55      25.251 -27.750 -20.933  1.00  0.00           O  
ATOM    880  N   PRO    56      26.803 -27.856 -19.234  1.00  0.00           N  
ATOM    881  CD  PRO    56      27.279 -27.702 -17.882  1.00  0.00           C  
ATOM    882  HD2 PRO    56      27.156 -28.639 -17.339  1.00  0.00           H  
ATOM    883  HD3 PRO    56      26.699 -26.909 -17.410  1.00  0.00           H  
ATOM    884  CG  PRO    56      28.758 -27.283 -18.131  1.00  0.00           C  
ATOM    885  HG2 PRO    56      29.411 -27.452 -17.275  1.00  0.00           H  
ATOM    886  HG3 PRO    56      28.766 -26.214 -18.344  1.00  0.00           H  
ATOM    887  CB  PRO    56      29.178 -28.138 -19.299  1.00  0.00           C  
ATOM    888  HB2 PRO    56      29.328 -29.173 -18.989  1.00  0.00           H  
ATOM    889  HB3 PRO    56      30.093 -27.631 -19.607  1.00  0.00           H  
ATOM    890  CA  PRO    56      27.937 -28.049 -20.193  1.00  0.00           C  
ATOM    891  HA  PRO    56      28.078 -27.236 -20.906  1.00  0.00           H  
ATOM    892  C   PRO    56      27.812 -29.268 -21.004  1.00  0.00           C  
ATOM    893  O   PRO    56      27.188 -30.243 -20.539  1.00  0.00           O  
ATOM    894  N   PRO    57      28.579 -29.486 -22.085  1.00  0.00           N  
ATOM    895  CD  PRO    57      29.360 -28.451 -22.765  1.00  0.00           C  
ATOM    896  HD2 PRO    57      30.278 -28.261 -22.208  1.00  0.00           H  
ATOM    897  HD3 PRO    57      28.764 -27.558 -22.955  1.00  0.00           H  
ATOM    898  CG  PRO    57      29.854 -29.089 -24.028  1.00  0.00           C  
ATOM    899  HG2 PRO    57      30.808 -28.665 -24.342  1.00  0.00           H  
ATOM    900  HG3 PRO    57      29.050 -28.964 -24.752  1.00  0.00           H  
ATOM    901  CB  PRO    57      29.929 -30.530 -23.658  1.00  0.00           C  
ATOM    902  HB2 PRO    57      30.908 -30.586 -23.183  1.00  0.00           H  
ATOM    903  HB3 PRO    57      29.825 -31.175 -24.531  1.00  0.00           H  
ATOM    904  CA  PRO    57      28.788 -30.778 -22.754  1.00  0.00           C  
ATOM    905  HA  PRO    57      27.899 -30.975 -23.352  1.00  0.00           H  
ATOM    906  C   PRO    57      28.981 -32.009 -21.845  1.00  0.00           C  
ATOM    907  O   PRO    57      29.810 -32.072 -20.932  1.00  0.00           O  
ATOM    908  N   LEU    58      28.241 -33.090 -22.103  1.00  0.00           N  
ATOM    909  H   LEU    58      27.482 -33.054 -22.768  1.00  0.00           H  
ATOM    910  CA  LEU    58      28.297 -34.402 -21.288  1.00  0.00           C  
ATOM    911  HA  LEU    58      28.033 -34.192 -20.252  1.00  0.00           H  
ATOM    912  CB  LEU    58      27.320 -35.383 -21.993  1.00  0.00           C  
ATOM    913  HB2 LEU    58      27.701 -35.788 -22.931  1.00  0.00           H  
ATOM    914  HB3 LEU    58      27.283 -36.197 -21.270  1.00  0.00           H  
ATOM    915  CG  LEU    58      25.858 -34.839 -22.240  1.00  0.00           C  
ATOM    916  HG  LEU    58      25.935 -33.954 -22.873  1.00  0.00           H  
ATOM    917  CD1 LEU    58      25.048 -35.992 -22.878  1.00  0.00           C  
ATOM    918 HD11 LEU    58      25.427 -35.904 -23.896  1.00  0.00           H  
ATOM    919 HD12 LEU    58      25.402 -36.931 -22.452  1.00  0.00           H  
ATOM    920 HD13 LEU    58      23.981 -35.771 -22.899  1.00  0.00           H  
ATOM    921  CD2 LEU    58      25.167 -34.446 -20.880  1.00  0.00           C  
ATOM    922 HD21 LEU    58      24.180 -34.048 -21.115  1.00  0.00           H  
ATOM    923 HD22 LEU    58      25.145 -35.392 -20.338  1.00  0.00           H  
ATOM    924 HD23 LEU    58      25.766 -33.648 -20.441  1.00  0.00           H  
ATOM    925  C   LEU    58      29.676 -35.025 -21.174  1.00  0.00           C  
ATOM    926  O   LEU    58      30.087 -35.535 -20.154  1.00  0.00           O  
ATOM    927  N   GLU    59      30.446 -34.834 -22.248  1.00  0.00           N  
ATOM    928  H   GLU    59      30.003 -34.414 -23.052  1.00  0.00           H  
ATOM    929  CA  GLU    59      31.824 -35.248 -22.368  1.00  0.00           C  
ATOM    930  HA  GLU    59      31.990 -36.250 -21.970  1.00  0.00           H  
ATOM    931  CB  GLU    59      32.363 -35.199 -23.795  1.00  0.00           C  
ATOM    932  HB2 GLU    59      33.349 -35.662 -23.763  1.00  0.00           H  
ATOM    933  HB3 GLU    59      31.752 -35.782 -24.484  1.00  0.00           H  
ATOM    934  CG  GLU    59      32.498 -33.790 -24.407  1.00  0.00           C  
ATOM    935  HG2 GLU    59      32.563 -33.130 -23.542  1.00  0.00           H  
ATOM    936  HG3 GLU    59      33.338 -33.639 -25.085  1.00  0.00           H  
ATOM    937  CD  GLU    59      31.212 -33.419 -25.197  1.00  0.00           C  
ATOM    938  OE1 GLU    59      30.108 -33.827 -24.732  1.00  0.00           O  
ATOM    939  OE2 GLU    59      31.290 -32.705 -26.202  1.00  0.00           O  
ATOM    940  C   GLU    59      32.661 -34.452 -21.310  1.00  0.00           C  
ATOM    941  O   GLU    59      33.569 -34.974 -20.655  1.00  0.00           O  
ATOM    942  N   GLU    60      32.466 -33.200 -21.085  1.00  0.00           N  
ATOM    943  H   GLU    60      31.745 -32.828 -21.686  1.00  0.00           H  
ATOM    944  CA  GLU    60      33.151 -32.323 -20.176  1.00  0.00           C  
ATOM    945  HA  GLU    60      34.190 -32.640 -20.274  1.00  0.00           H  
ATOM    946  CB  GLU    60      33.124 -30.887 -20.656  1.00  0.00           C  
ATOM    947  HB2 GLU    60      32.123 -30.459 -20.593  1.00  0.00           H  
ATOM    948  HB3 GLU    60      33.724 -30.251 -20.006  1.00  0.00           H  
ATOM    949  CG  GLU    60      33.718 -30.673 -22.026  1.00  0.00           C  
ATOM    950  HG2 GLU    60      33.033 -31.206 -22.686  1.00  0.00           H  
ATOM    951  HG3 GLU    60      33.727 -29.610 -22.266  1.00  0.00           H  
ATOM    952  CD  GLU    60      35.020 -31.445 -22.274  1.00  0.00           C  
ATOM    953  OE1 GLU    60      35.399 -31.522 -23.454  1.00  0.00           O  
ATOM    954  OE2 GLU    60      35.847 -31.707 -21.314  1.00  0.00           O  
ATOM    955  C   GLU    60      32.673 -32.408 -18.666  1.00  0.00           C  
ATOM    956  O   GLU    60      33.409 -32.188 -17.740  1.00  0.00           O  
ATOM    957  N   ARG    61      31.315 -32.689 -18.516  1.00  0.00           N  
ATOM    958  H   ARG    61      30.836 -32.825 -19.395  1.00  0.00           H  
ATOM    959  CA  ARG    61      30.726 -33.003 -17.275  1.00  0.00           C  
ATOM    960  HA  ARG    61      31.128 -32.335 -16.514  1.00  0.00           H  
ATOM    961  CB  ARG    61      29.202 -32.940 -17.304  1.00  0.00           C  
ATOM    962  HB2 ARG    61      28.809 -33.724 -17.951  1.00  0.00           H  
ATOM    963  HB3 ARG    61      28.803 -33.087 -16.300  1.00  0.00           H  
ATOM    964  CG  ARG    61      28.606 -31.604 -17.763  1.00  0.00           C  
ATOM    965  HG2 ARG    61      28.858 -30.736 -17.154  1.00  0.00           H  
ATOM    966  HG3 ARG    61      28.912 -31.263 -18.752  1.00  0.00           H  
ATOM    967  CD  ARG    61      27.106 -31.708 -17.921  1.00  0.00           C  
ATOM    968  HD2 ARG    61      26.760 -30.722 -18.231  1.00  0.00           H  
ATOM    969  HD3 ARG    61      27.019 -32.439 -18.725  1.00  0.00           H  
ATOM    970  NE  ARG    61      26.401 -32.034 -16.660  1.00  0.00           N  
ATOM    971  HE  ARG    61      26.983 -32.298 -15.877  1.00  0.00           H  
ATOM    972  CZ  ARG    61      25.144 -32.454 -16.603  1.00  0.00           C  
ATOM    973  NH1 ARG    61      24.364 -32.596 -17.597  1.00  0.00           N  
ATOM    974 HH11 ARG    61      24.611 -32.144 -18.466  1.00  0.00           H  
ATOM    975 HH12 ARG    61      23.444 -33.011 -17.596  1.00  0.00           H  
ATOM    976  NH2 ARG    61      24.817 -32.963 -15.416  1.00  0.00           N  
ATOM    977 HH21 ARG    61      25.532 -32.973 -14.702  1.00  0.00           H  
ATOM    978 HH22 ARG    61      23.920 -33.424 -15.364  1.00  0.00           H  
ATOM    979  C   ARG    61      31.276 -34.361 -16.740  1.00  0.00           C  
ATOM    980  O   ARG    61      31.354 -34.562 -15.536  1.00  0.00           O  
ATOM    981  N   ARG    62      31.643 -35.310 -17.648  1.00  0.00           N  
ATOM    982  H   ARG    62      31.622 -34.972 -18.600  1.00  0.00           H  
ATOM    983  CA  ARG    62      32.156 -36.622 -17.138  1.00  0.00           C  
ATOM    984  HA  ARG    62      31.483 -37.054 -16.397  1.00  0.00           H  
ATOM    985  CB  ARG    62      32.096 -37.537 -18.348  1.00  0.00           C  
ATOM    986  HB2 ARG    62      31.033 -37.693 -18.531  1.00  0.00           H  
ATOM    987  HB3 ARG    62      32.601 -37.050 -19.182  1.00  0.00           H  
ATOM    988  CG  ARG    62      32.631 -38.932 -18.174  1.00  0.00           C  
ATOM    989  HG2 ARG    62      32.599 -39.407 -19.155  1.00  0.00           H  
ATOM    990  HG3 ARG    62      33.696 -38.974 -17.945  1.00  0.00           H  
ATOM    991  CD  ARG    62      31.946 -39.800 -17.147  1.00  0.00           C  
ATOM    992  HD2 ARG    62      30.895 -39.540 -17.020  1.00  0.00           H  
ATOM    993  HD3 ARG    62      32.046 -40.851 -17.417  1.00  0.00           H  
ATOM    994  NE  ARG    62      32.627 -39.731 -15.830  1.00  0.00           N  
ATOM    995  HE  ARG    62      33.566 -39.362 -15.780  1.00  0.00           H  
ATOM    996  CZ  ARG    62      32.225 -40.383 -14.795  1.00  0.00           C  
ATOM    997  NH1 ARG    62      33.049 -40.420 -13.809  1.00  0.00           N  
ATOM    998 HH11 ARG    62      34.023 -40.287 -14.040  1.00  0.00           H  
ATOM    999 HH12 ARG    62      32.764 -40.906 -12.971  1.00  0.00           H  
ATOM   1000  NH2 ARG    62      31.054 -40.908 -14.648  1.00  0.00           N  
ATOM   1001 HH21 ARG    62      30.475 -40.939 -15.476  1.00  0.00           H  
ATOM   1002 HH22 ARG    62      30.975 -41.537 -13.862  1.00  0.00           H  
ATOM   1003  C   ARG    62      33.641 -36.454 -16.637  1.00  0.00           C  
ATOM   1004  O   ARG    62      33.932 -37.012 -15.556  1.00  0.00           O  
ATOM   1005  N   ALA    63      34.547 -35.662 -17.272  1.00  0.00           N  
ATOM   1006  H   ALA    63      34.163 -35.245 -18.108  1.00  0.00           H  
ATOM   1007  CA  ALA    63      35.857 -35.317 -16.795  1.00  0.00           C  
ATOM   1008  HA  ALA    63      36.416 -36.228 -16.581  1.00  0.00           H  
ATOM   1009  CB  ALA    63      36.594 -34.497 -17.937  1.00  0.00           C  
ATOM   1010  HB1 ALA    63      36.162 -33.505 -18.072  1.00  0.00           H  
ATOM   1011  HB2 ALA    63      37.606 -34.311 -17.576  1.00  0.00           H  
ATOM   1012  HB3 ALA    63      36.654 -35.071 -18.862  1.00  0.00           H  
ATOM   1013  C   ALA    63      35.891 -34.439 -15.586  1.00  0.00           C  
ATOM   1014  O   ALA    63      36.732 -34.579 -14.778  1.00  0.00           O  
ATOM   1015  N   MET    64      34.855 -33.606 -15.352  1.00  0.00           N  
ATOM   1016  H   MET    64      34.221 -33.459 -16.124  1.00  0.00           H  
ATOM   1017  CA  MET    64      34.545 -33.042 -14.066  1.00  0.00           C  
ATOM   1018  HA  MET    64      35.497 -32.689 -13.668  1.00  0.00           H  
ATOM   1019  CB  MET    64      33.634 -31.905 -14.223  1.00  0.00           C  
ATOM   1020  HB2 MET    64      34.188 -31.212 -14.856  1.00  0.00           H  
ATOM   1021  HB3 MET    64      32.683 -32.130 -14.706  1.00  0.00           H  
ATOM   1022  CG  MET    64      33.257 -31.233 -12.845  1.00  0.00           C  
ATOM   1023  HG2 MET    64      32.392 -31.761 -12.444  1.00  0.00           H  
ATOM   1024  HG3 MET    64      34.067 -31.267 -12.117  1.00  0.00           H  
ATOM   1025  SD  MET    64      32.644 -29.491 -12.878  1.00  0.00           S  
ATOM   1026  CE  MET    64      31.439 -29.639 -14.176  1.00  0.00           C  
ATOM   1027  HE1 MET    64      31.999 -29.764 -15.103  1.00  0.00           H  
ATOM   1028  HE2 MET    64      30.808 -30.521 -14.064  1.00  0.00           H  
ATOM   1029  HE3 MET    64      30.728 -28.816 -14.258  1.00  0.00           H  
ATOM   1030  C   MET    64      34.105 -34.024 -12.963  1.00  0.00           C  
ATOM   1031  O   MET    64      34.620 -33.974 -11.823  1.00  0.00           O  
ATOM   1032  N   HIE    65      33.298 -35.078 -13.281  1.00  0.00           N  
ATOM   1033  H   HIE    65      32.875 -35.139 -14.196  1.00  0.00           H  
ATOM   1034  CA  HIE    65      32.915 -36.068 -12.322  1.00  0.00           C  
ATOM   1035  HA  HIE    65      32.720 -35.443 -11.451  1.00  0.00           H  
ATOM   1036  CB  HIE    65      31.642 -36.767 -12.834  1.00  0.00           C  
ATOM   1037  HB2 HIE    65      30.974 -36.083 -13.358  1.00  0.00           H  
ATOM   1038  HB3 HIE    65      31.982 -37.624 -13.414  1.00  0.00           H  
ATOM   1039  CG  HIE    65      30.869 -37.374 -11.677  1.00  0.00           C  
ATOM   1040  ND1 HIE    65      30.570 -36.703 -10.482  1.00  0.00           N  
ATOM   1041  CE1 HIE    65      29.871 -37.621  -9.755  1.00  0.00           C  
ATOM   1042  HE1 HIE    65      29.555 -37.552  -8.725  1.00  0.00           H  
ATOM   1043  NE2 HIE    65      29.613 -38.748 -10.459  1.00  0.00           N  
ATOM   1044  HE2 HIE    65      29.101 -39.513 -10.041  1.00  0.00           H  
ATOM   1045  CD2 HIE    65      30.348 -38.676 -11.658  1.00  0.00           C  
ATOM   1046  HD2 HIE    65      30.446 -39.394 -12.458  1.00  0.00           H  
ATOM   1047  C   HIE    65      34.005 -37.032 -11.896  1.00  0.00           C  
ATOM   1048  O   HIE    65      34.125 -37.377 -10.690  1.00  0.00           O  
ATOM   1049  N   ASP    66      34.931 -37.380 -12.849  1.00  0.00           N  
ATOM   1050  H   ASP    66      34.837 -36.976 -13.770  1.00  0.00           H  
ATOM   1051  CA  ASP    66      36.127 -38.160 -12.551  1.00  0.00           C  
ATOM   1052  HA  ASP    66      35.653 -39.090 -12.237  1.00  0.00           H  
ATOM   1053  CB  ASP    66      36.887 -38.297 -13.937  1.00  0.00           C  
ATOM   1054  HB2 ASP    66      37.057 -37.283 -14.300  1.00  0.00           H  
ATOM   1055  HB3 ASP    66      37.907 -38.631 -13.751  1.00  0.00           H  
ATOM   1056  CG  ASP    66      36.130 -39.093 -15.077  1.00  0.00           C  
ATOM   1057  OD1 ASP    66      35.520 -40.122 -14.893  1.00  0.00           O  
ATOM   1058  OD2 ASP    66      36.396 -38.761 -16.239  1.00  0.00           O  
ATOM   1059  C   ASP    66      37.068 -37.562 -11.528  1.00  0.00           C  
ATOM   1060  O   ASP    66      37.818 -38.332 -10.923  1.00  0.00           O  
ATOM   1061  N   ILE    67      37.239 -36.232 -11.476  1.00  0.00           N  
ATOM   1062  H   ILE    67      36.743 -35.656 -12.140  1.00  0.00           H  
ATOM   1063  CA  ILE    67      38.060 -35.541 -10.509  1.00  0.00           C  
ATOM   1064  HA  ILE    67      39.027 -36.022 -10.369  1.00  0.00           H  
ATOM   1065  CB  ILE    67      38.499 -34.121 -11.005  1.00  0.00           C  
ATOM   1066  HB  ILE    67      37.538 -33.606 -10.984  1.00  0.00           H  
ATOM   1067  CG2 ILE    67      39.495 -33.559  -9.973  1.00  0.00           C  
ATOM   1068 HG21 ILE    67      39.562 -32.485 -10.148  1.00  0.00           H  
ATOM   1069 HG22 ILE    67      39.070 -33.596  -8.969  1.00  0.00           H  
ATOM   1070 HG23 ILE    67      40.489 -33.963 -10.162  1.00  0.00           H  
ATOM   1071  CG1 ILE    67      39.075 -33.981 -12.369  1.00  0.00           C  
ATOM   1072 HG12 ILE    67      40.154 -34.135 -12.338  1.00  0.00           H  
ATOM   1073 HG13 ILE    67      38.643 -34.697 -13.068  1.00  0.00           H  
ATOM   1074  CD1 ILE    67      38.888 -32.633 -13.039  1.00  0.00           C  
ATOM   1075 HD11 ILE    67      39.495 -31.950 -12.444  1.00  0.00           H  
ATOM   1076 HD12 ILE    67      39.319 -32.553 -14.037  1.00  0.00           H  
ATOM   1077 HD13 ILE    67      37.875 -32.247 -12.931  1.00  0.00           H  
ATOM   1078  C   ILE    67      37.389 -35.503  -9.109  1.00  0.00           C  
ATOM   1079  O   ILE    67      38.090 -35.567  -8.079  1.00  0.00           O  
ATOM   1080  N   ILE    68      36.086 -35.362  -9.003  1.00  0.00           N  
ATOM   1081  H   ILE    68      35.608 -35.265  -9.887  1.00  0.00           H  
ATOM   1082  CA  ILE    68      35.338 -35.525  -7.717  1.00  0.00           C  
ATOM   1083  HA  ILE    68      35.875 -34.973  -6.946  1.00  0.00           H  
ATOM   1084  CB  ILE    68      33.911 -34.986  -7.846  1.00  0.00           C  
ATOM   1085  HB  ILE    68      33.330 -35.599  -8.534  1.00  0.00           H  
ATOM   1086  CG2 ILE    68      33.237 -35.090  -6.491  1.00  0.00           C  
ATOM   1087 HG21 ILE    68      33.774 -34.411  -5.829  1.00  0.00           H  
ATOM   1088 HG22 ILE    68      32.256 -34.626  -6.581  1.00  0.00           H  
ATOM   1089 HG23 ILE    68      33.209 -36.115  -6.120  1.00  0.00           H  
ATOM   1090  CG1 ILE    68      33.865 -33.525  -8.412  1.00  0.00           C  
ATOM   1091 HG12 ILE    68      33.868 -32.848  -7.558  1.00  0.00           H  
ATOM   1092 HG13 ILE    68      34.698 -33.377  -9.100  1.00  0.00           H  
ATOM   1093  CD1 ILE    68      32.643 -33.205  -9.272  1.00  0.00           C  
ATOM   1094 HD11 ILE    68      31.719 -33.492  -8.770  1.00  0.00           H  
ATOM   1095 HD12 ILE    68      32.627 -32.123  -9.402  1.00  0.00           H  
ATOM   1096 HD13 ILE    68      32.588 -33.786 -10.192  1.00  0.00           H  
ATOM   1097  C   ILE    68      35.473 -36.957  -7.213  1.00  0.00           C  
ATOM   1098  O   ILE    68      35.923 -37.188  -6.098  1.00  0.00           O  
ATOM   1099  N   ALA    69      35.062 -37.876  -8.056  1.00  0.00           N  
ATOM   1100  H   ALA    69      34.571 -37.555  -8.878  1.00  0.00           H  
ATOM   1101  CA  ALA    69      35.118 -39.335  -7.815  1.00  0.00           C  
ATOM   1102  HA  ALA    69      34.626 -39.551  -6.866  1.00  0.00           H  
ATOM   1103  CB  ALA    69      34.162 -39.969  -8.838  1.00  0.00           C  
ATOM   1104  HB1 ALA    69      33.299 -39.305  -8.797  1.00  0.00           H  
ATOM   1105  HB2 ALA    69      34.675 -39.811  -9.786  1.00  0.00           H  
ATOM   1106  HB3 ALA    69      33.997 -41.038  -8.703  1.00  0.00           H  
ATOM   1107  C   ALA    69      36.540 -39.925  -7.752  1.00  0.00           C  
ATOM   1108  O   ALA    69      36.858 -40.765  -8.545  1.00  0.00           O  
ATOM   1109  N   SER    70      37.404 -39.523  -6.852  1.00  0.00           N  
ATOM   1110  H   SER    70      37.056 -38.930  -6.113  1.00  0.00           H  
ATOM   1111  CA  SER    70      38.835 -39.827  -6.918  1.00  0.00           C  
ATOM   1112  HA  SER    70      38.929 -40.755  -7.482  1.00  0.00           H  
ATOM   1113  CB  SER    70      39.501 -38.693  -7.731  1.00  0.00           C  
ATOM   1114  HB2 SER    70      39.143 -38.695  -8.761  1.00  0.00           H  
ATOM   1115  HB3 SER    70      39.202 -37.748  -7.277  1.00  0.00           H  
ATOM   1116  OG  SER    70      40.860 -38.746  -7.716  1.00  0.00           O  
ATOM   1117  HG  SER    70      41.205 -38.012  -7.203  1.00  0.00           H  
ATOM   1118  C   SER    70      39.349 -39.944  -5.549  1.00  0.00           C  
ATOM   1119  O   SER    70      39.060 -39.094  -4.678  1.00  0.00           O  
ATOM   1120  N   ASP    71      40.310 -40.845  -5.365  1.00  0.00           N  
ATOM   1121  H   ASP    71      40.445 -41.525  -6.099  1.00  0.00           H  
ATOM   1122  CA  ASP    71      40.994 -41.134  -4.124  1.00  0.00           C  
ATOM   1123  HA  ASP    71      40.273 -41.210  -3.310  1.00  0.00           H  
ATOM   1124  CB  ASP    71      41.761 -42.471  -4.252  1.00  0.00           C  
ATOM   1125  HB2 ASP    71      42.640 -42.228  -4.848  1.00  0.00           H  
ATOM   1126  HB3 ASP    71      42.118 -42.657  -3.239  1.00  0.00           H  
ATOM   1127  CG  ASP    71      41.019 -43.682  -4.854  1.00  0.00           C  
ATOM   1128  OD1 ASP    71      41.658 -44.671  -5.077  1.00  0.00           O  
ATOM   1129  OD2 ASP    71      39.836 -43.674  -5.205  1.00  0.00           O  
ATOM   1130  C   ASP    71      41.970 -40.015  -3.653  1.00  0.00           C  
ATOM   1131  O   ASP    71      42.521 -40.098  -2.572  1.00  0.00           O  
ATOM   1132  N   THR    72      42.270 -39.105  -4.549  1.00  0.00           N  
ATOM   1133  H   THR    72      41.745 -39.239  -5.402  1.00  0.00           H  
ATOM   1134  CA  THR    72      43.179 -37.958  -4.497  1.00  0.00           C  
ATOM   1135  HA  THR    72      43.320 -37.774  -3.432  1.00  0.00           H  
ATOM   1136  CB  THR    72      44.522 -38.366  -5.027  1.00  0.00           C  
ATOM   1137  HB  THR    72      44.929 -39.226  -4.495  1.00  0.00           H  
ATOM   1138  CG2 THR    72      44.748 -38.642  -6.512  1.00  0.00           C  
ATOM   1139 HG21 THR    72      44.086 -39.445  -6.838  1.00  0.00           H  
ATOM   1140 HG22 THR    72      44.460 -37.769  -7.097  1.00  0.00           H  
ATOM   1141 HG23 THR    72      45.756 -39.037  -6.638  1.00  0.00           H  
ATOM   1142  OG1 THR    72      45.375 -37.269  -4.716  1.00  0.00           O  
ATOM   1143  HG1 THR    72      45.592 -37.361  -3.786  1.00  0.00           H  
ATOM   1144  C   THR    72      42.731 -36.690  -5.261  1.00  0.00           C  
ATOM   1145  O   THR    72      42.265 -36.869  -6.415  1.00  0.00           O  
ATOM   1146  N   PHE    73      42.596 -35.537  -4.652  1.00  0.00           N  
ATOM   1147  H   PHE    73      43.098 -35.341  -3.798  1.00  0.00           H  
ATOM   1148  CA  PHE    73      42.140 -34.329  -5.349  1.00  0.00           C  
ATOM   1149  HA  PHE    73      41.483 -34.691  -6.140  1.00  0.00           H  
ATOM   1150  CB  PHE    73      41.324 -33.556  -4.298  1.00  0.00           C  
ATOM   1151  HB2 PHE    73      40.408 -34.048  -3.969  1.00  0.00           H  
ATOM   1152  HB3 PHE    73      42.055 -33.343  -3.518  1.00  0.00           H  
ATOM   1153  CG  PHE    73      40.893 -32.120  -4.750  1.00  0.00           C  
ATOM   1154  CD1 PHE    73      39.867 -32.009  -5.677  1.00  0.00           C  
ATOM   1155  HD1 PHE    73      39.354 -32.844  -6.132  1.00  0.00           H  
ATOM   1156  CE1 PHE    73      39.711 -30.704  -6.179  1.00  0.00           C  
ATOM   1157  HE1 PHE    73      39.100 -30.636  -7.066  1.00  0.00           H  
ATOM   1158  CZ  PHE    73      40.258 -29.544  -5.664  1.00  0.00           C  
ATOM   1159  HZ  PHE    73      40.053 -28.601  -6.149  1.00  0.00           H  
ATOM   1160  CE2 PHE    73      41.158 -29.637  -4.598  1.00  0.00           C  
ATOM   1161  HE2 PHE    73      41.540 -28.773  -4.073  1.00  0.00           H  
ATOM   1162  CD2 PHE    73      41.462 -30.962  -4.186  1.00  0.00           C  
ATOM   1163  HD2 PHE    73      42.117 -31.024  -3.329  1.00  0.00           H  
ATOM   1164  C   PHE    73      43.318 -33.619  -6.056  1.00  0.00           C  
ATOM   1165  O   PHE    73      44.103 -32.918  -5.448  1.00  0.00           O  
ATOM   1166  N   ASP    74      43.451 -33.818  -7.360  1.00  0.00           N  
ATOM   1167  H   ASP    74      42.761 -34.412  -7.796  1.00  0.00           H  
ATOM   1168  CA  ASP    74      44.392 -33.321  -8.327  1.00  0.00           C  
ATOM   1169  HA  ASP    74      45.306 -33.255  -7.737  1.00  0.00           H  
ATOM   1170  CB  ASP    74      44.442 -34.175  -9.617  1.00  0.00           C  
ATOM   1171  HB2 ASP    74      43.421 -34.167 -10.000  1.00  0.00           H  
ATOM   1172  HB3 ASP    74      45.201 -33.575 -10.120  1.00  0.00           H  
ATOM   1173  CG  ASP    74      44.971 -35.573  -9.490  1.00  0.00           C  
ATOM   1174  OD1 ASP    74      44.257 -36.518  -9.916  1.00  0.00           O  
ATOM   1175  OD2 ASP    74      46.082 -35.734  -8.903  1.00  0.00           O  
ATOM   1176  C   ASP    74      44.126 -31.857  -8.687  1.00  0.00           C  
ATOM   1177  O   ASP    74      43.601 -31.471  -9.761  1.00  0.00           O  
ATOM   1178  N   LYS    75      44.417 -30.994  -7.721  1.00  0.00           N  
ATOM   1179  H   LYS    75      44.762 -31.333  -6.834  1.00  0.00           H  
ATOM   1180  CA  LYS    75      44.037 -29.620  -7.767  1.00  0.00           C  
ATOM   1181  HA  LYS    75      42.955 -29.588  -7.638  1.00  0.00           H  
ATOM   1182  CB  LYS    75      44.624 -28.913  -6.552  1.00  0.00           C  
ATOM   1183  HB2 LYS    75      44.619 -29.567  -5.681  1.00  0.00           H  
ATOM   1184  HB3 LYS    75      45.626 -28.537  -6.760  1.00  0.00           H  
ATOM   1185  CG  LYS    75      43.815 -27.722  -6.183  1.00  0.00           C  
ATOM   1186  HG2 LYS    75      44.094 -26.985  -6.937  1.00  0.00           H  
ATOM   1187  HG3 LYS    75      42.750 -27.885  -6.348  1.00  0.00           H  
ATOM   1188  CD  LYS    75      43.956 -27.243  -4.735  1.00  0.00           C  
ATOM   1189  HD2 LYS    75      43.616 -27.988  -4.016  1.00  0.00           H  
ATOM   1190  HD3 LYS    75      44.999 -26.956  -4.601  1.00  0.00           H  
ATOM   1191  CE  LYS    75      43.226 -25.961  -4.336  1.00  0.00           C  
ATOM   1192  HE2 LYS    75      42.195 -26.112  -4.658  1.00  0.00           H  
ATOM   1193  HE3 LYS    75      43.374 -25.775  -3.273  1.00  0.00           H  
ATOM   1194  NZ  LYS    75      43.855 -24.798  -5.032  1.00  0.00           N  
ATOM   1195  HZ1 LYS    75      43.494 -23.921  -4.684  1.00  0.00           H  
ATOM   1196  HZ2 LYS    75      44.821 -24.702  -4.752  1.00  0.00           H  
ATOM   1197  HZ3 LYS    75      43.742 -24.801  -6.036  1.00  0.00           H  
ATOM   1198  C   LYS    75      44.326 -28.771  -9.057  1.00  0.00           C  
ATOM   1199  O   LYS    75      43.478 -28.061  -9.512  1.00  0.00           O  
ATOM   1200  N   ALA    76      45.444 -28.985  -9.745  1.00  0.00           N  
ATOM   1201  H   ALA    76      46.091 -29.581  -9.249  1.00  0.00           H  
ATOM   1202  CA  ALA    76      45.783 -28.394 -11.043  1.00  0.00           C  
ATOM   1203  HA  ALA    76      45.683 -27.310 -11.086  1.00  0.00           H  
ATOM   1204  CB  ALA    76      47.284 -28.537 -11.396  1.00  0.00           C  
ATOM   1205  HB1 ALA    76      47.423 -29.611 -11.271  1.00  0.00           H  
ATOM   1206  HB2 ALA    76      47.561 -28.206 -12.396  1.00  0.00           H  
ATOM   1207  HB3 ALA    76      47.954 -28.041 -10.694  1.00  0.00           H  
ATOM   1208  C   ALA    76      44.892 -29.017 -12.180  1.00  0.00           C  
ATOM   1209  O   ALA    76      44.538 -28.276 -13.145  1.00  0.00           O  
ATOM   1210  N   LYS    77      44.431 -30.284 -12.033  1.00  0.00           N  
ATOM   1211  H   LYS    77      44.592 -30.687 -11.121  1.00  0.00           H  
ATOM   1212  CA  LYS    77      43.486 -30.857 -13.026  1.00  0.00           C  
ATOM   1213  HA  LYS    77      43.743 -30.602 -14.054  1.00  0.00           H  
ATOM   1214  CB  LYS    77      43.571 -32.367 -12.862  1.00  0.00           C  
ATOM   1215  HB2 LYS    77      44.638 -32.590 -12.843  1.00  0.00           H  
ATOM   1216  HB3 LYS    77      43.238 -32.702 -11.879  1.00  0.00           H  
ATOM   1217  CG  LYS    77      42.651 -33.182 -13.796  1.00  0.00           C  
ATOM   1218  HG2 LYS    77      42.253 -34.095 -13.352  1.00  0.00           H  
ATOM   1219  HG3 LYS    77      41.793 -32.531 -13.966  1.00  0.00           H  
ATOM   1220  CD  LYS    77      43.357 -33.549 -15.153  1.00  0.00           C  
ATOM   1221  HD2 LYS    77      43.814 -32.652 -15.571  1.00  0.00           H  
ATOM   1222  HD3 LYS    77      44.088 -34.350 -15.038  1.00  0.00           H  
ATOM   1223  CE  LYS    77      42.138 -34.113 -15.990  1.00  0.00           C  
ATOM   1224  HE2 LYS    77      41.967 -35.106 -15.572  1.00  0.00           H  
ATOM   1225  HE3 LYS    77      41.233 -33.550 -15.758  1.00  0.00           H  
ATOM   1226  NZ  LYS    77      42.460 -34.150 -17.356  1.00  0.00           N  
ATOM   1227  HZ1 LYS    77      42.553 -33.265 -17.834  1.00  0.00           H  
ATOM   1228  HZ2 LYS    77      43.314 -34.663 -17.526  1.00  0.00           H  
ATOM   1229  HZ3 LYS    77      41.715 -34.650 -17.819  1.00  0.00           H  
ATOM   1230  C   LYS    77      42.077 -30.266 -12.751  1.00  0.00           C  
ATOM   1231  O   LYS    77      41.440 -29.804 -13.666  1.00  0.00           O  
ATOM   1232  N   ALA    78      41.763 -30.146 -11.482  1.00  0.00           N  
ATOM   1233  H   ALA    78      42.433 -30.556 -10.846  1.00  0.00           H  
ATOM   1234  CA  ALA    78      40.579 -29.440 -11.027  1.00  0.00           C  
ATOM   1235  HA  ALA    78      39.661 -29.920 -11.365  1.00  0.00           H  
ATOM   1236  CB  ALA    78      40.465 -29.691  -9.508  1.00  0.00           C  
ATOM   1237  HB1 ALA    78      39.496 -29.332  -9.162  1.00  0.00           H  
ATOM   1238  HB2 ALA    78      40.573 -30.747  -9.259  1.00  0.00           H  
ATOM   1239  HB3 ALA    78      41.222 -29.100  -8.993  1.00  0.00           H  
ATOM   1240  C   ALA    78      40.368 -28.054 -11.461  1.00  0.00           C  
ATOM   1241  O   ALA    78      39.412 -27.688 -12.072  1.00  0.00           O  
ATOM   1242  N   GLU    79      41.340 -27.157 -11.249  1.00  0.00           N  
ATOM   1243  H   GLU    79      42.193 -27.365 -10.749  1.00  0.00           H  
ATOM   1244  CA  GLU    79      41.239 -25.702 -11.666  1.00  0.00           C  
ATOM   1245  HA  GLU    79      40.282 -25.300 -11.332  1.00  0.00           H  
ATOM   1246  CB  GLU    79      42.375 -24.859 -11.049  1.00  0.00           C  
ATOM   1247  HB2 GLU    79      42.174 -23.796 -11.182  1.00  0.00           H  
ATOM   1248  HB3 GLU    79      42.339 -25.020  -9.972  1.00  0.00           H  
ATOM   1249  CG  GLU    79      43.744 -25.053 -11.606  1.00  0.00           C  
ATOM   1250  HG2 GLU    79      43.982 -26.113 -11.527  1.00  0.00           H  
ATOM   1251  HG3 GLU    79      43.793 -24.717 -12.642  1.00  0.00           H  
ATOM   1252  CD  GLU    79      44.790 -24.350 -10.804  1.00  0.00           C  
ATOM   1253  OE1 GLU    79      44.538 -23.263 -10.272  1.00  0.00           O  
ATOM   1254  OE2 GLU    79      45.953 -24.859 -10.812  1.00  0.00           O  
ATOM   1255  C   GLU    79      41.164 -25.686 -13.160  1.00  0.00           C  
ATOM   1256  O   GLU    79      40.471 -24.870 -13.765  1.00  0.00           O  
ATOM   1257  N   ALA    80      41.924 -26.536 -13.915  1.00  0.00           N  
ATOM   1258  H   ALA    80      42.552 -27.186 -13.464  1.00  0.00           H  
ATOM   1259  CA  ALA    80      42.048 -26.499 -15.391  1.00  0.00           C  
ATOM   1260  HA  ALA    80      42.349 -25.492 -15.678  1.00  0.00           H  
ATOM   1261  CB  ALA    80      43.252 -27.386 -15.767  1.00  0.00           C  
ATOM   1262  HB1 ALA    80      43.351 -27.515 -16.844  1.00  0.00           H  
ATOM   1263  HB2 ALA    80      44.149 -26.873 -15.418  1.00  0.00           H  
ATOM   1264  HB3 ALA    80      43.033 -28.370 -15.353  1.00  0.00           H  
ATOM   1265  C   ALA    80      40.753 -26.933 -16.046  1.00  0.00           C  
ATOM   1266  O   ALA    80      40.249 -26.299 -17.006  1.00  0.00           O  
ATOM   1267  N   GLN    81      40.159 -28.027 -15.576  1.00  0.00           N  
ATOM   1268  H   GLN    81      40.458 -28.427 -14.698  1.00  0.00           H  
ATOM   1269  CA  GLN    81      38.834 -28.470 -15.999  1.00  0.00           C  
ATOM   1270  HA  GLN    81      38.838 -28.655 -17.073  1.00  0.00           H  
ATOM   1271  CB  GLN    81      38.472 -29.797 -15.253  1.00  0.00           C  
ATOM   1272  HB2 GLN    81      39.173 -30.615 -15.419  1.00  0.00           H  
ATOM   1273  HB3 GLN    81      38.419 -29.622 -14.178  1.00  0.00           H  
ATOM   1274  CG  GLN    81      37.100 -30.385 -15.617  1.00  0.00           C  
ATOM   1275  HG2 GLN    81      36.990 -31.410 -15.261  1.00  0.00           H  
ATOM   1276  HG3 GLN    81      36.319 -29.758 -15.186  1.00  0.00           H  
ATOM   1277  CD  GLN    81      36.915 -30.571 -17.114  1.00  0.00           C  
ATOM   1278  OE1 GLN    81      37.884 -30.687 -17.889  1.00  0.00           O  
ATOM   1279  NE2 GLN    81      35.719 -30.750 -17.676  1.00  0.00           N  
ATOM   1280 HE21 GLN    81      35.615 -30.895 -18.670  1.00  0.00           H  
ATOM   1281 HE22 GLN    81      34.943 -31.042 -17.100  1.00  0.00           H  
ATOM   1282  C   GLN    81      37.824 -27.355 -15.672  1.00  0.00           C  
ATOM   1283  O   GLN    81      37.025 -26.923 -16.511  1.00  0.00           O  
ATOM   1284  N   ILE    82      37.848 -26.799 -14.445  1.00  0.00           N  
ATOM   1285  H   ILE    82      38.510 -27.118 -13.752  1.00  0.00           H  
ATOM   1286  CA  ILE    82      36.869 -25.759 -13.964  1.00  0.00           C  
ATOM   1287  HA  ILE    82      35.877 -26.179 -14.129  1.00  0.00           H  
ATOM   1288  CB  ILE    82      37.057 -25.548 -12.452  1.00  0.00           C  
ATOM   1289  HB  ILE    82      38.118 -25.386 -12.261  1.00  0.00           H  
ATOM   1290  CG2 ILE    82      36.169 -24.390 -11.976  1.00  0.00           C  
ATOM   1291 HG21 ILE    82      35.185 -24.384 -12.446  1.00  0.00           H  
ATOM   1292 HG22 ILE    82      36.055 -24.387 -10.892  1.00  0.00           H  
ATOM   1293 HG23 ILE    82      36.664 -23.463 -12.262  1.00  0.00           H  
ATOM   1294  CG1 ILE    82      36.501 -26.805 -11.647  1.00  0.00           C  
ATOM   1295 HG12 ILE    82      35.438 -26.901 -11.870  1.00  0.00           H  
ATOM   1296 HG13 ILE    82      36.901 -27.721 -12.081  1.00  0.00           H  
ATOM   1297  CD1 ILE    82      36.778 -26.845 -10.168  1.00  0.00           C  
ATOM   1298 HD11 ILE    82      35.880 -27.054  -9.586  1.00  0.00           H  
ATOM   1299 HD12 ILE    82      37.404 -27.719  -9.987  1.00  0.00           H  
ATOM   1300 HD13 ILE    82      37.283 -25.944  -9.819  1.00  0.00           H  
ATOM   1301  C   ILE    82      37.039 -24.420 -14.750  1.00  0.00           C  
ATOM   1302  O   ILE    82      36.085 -23.664 -15.002  1.00  0.00           O  
ATOM   1303  N   ALA    83      38.231 -24.022 -15.189  1.00  0.00           N  
ATOM   1304  H   ALA    83      39.020 -24.621 -14.990  1.00  0.00           H  
ATOM   1305  CA  ALA    83      38.345 -22.843 -16.023  1.00  0.00           C  
ATOM   1306  HA  ALA    83      37.771 -22.035 -15.568  1.00  0.00           H  
ATOM   1307  CB  ALA    83      39.868 -22.501 -16.150  1.00  0.00           C  
ATOM   1308  HB1 ALA    83      39.749 -21.530 -16.632  1.00  0.00           H  
ATOM   1309  HB2 ALA    83      40.389 -22.407 -15.198  1.00  0.00           H  
ATOM   1310  HB3 ALA    83      40.481 -23.184 -16.739  1.00  0.00           H  
ATOM   1311  C   ALA    83      37.614 -23.032 -17.329  1.00  0.00           C  
ATOM   1312  O   ALA    83      36.787 -22.157 -17.696  1.00  0.00           O  
ATOM   1313  N   LYS    84      37.830 -24.228 -18.002  1.00  0.00           N  
ATOM   1314  H   LYS    84      38.486 -24.908 -17.644  1.00  0.00           H  
ATOM   1315  CA  LYS    84      37.148 -24.412 -19.328  1.00  0.00           C  
ATOM   1316  HA  LYS    84      37.353 -23.680 -20.109  1.00  0.00           H  
ATOM   1317  CB  LYS    84      37.579 -25.752 -19.921  1.00  0.00           C  
ATOM   1318  HB2 LYS    84      37.376 -26.627 -19.302  1.00  0.00           H  
ATOM   1319  HB3 LYS    84      37.191 -25.924 -20.925  1.00  0.00           H  
ATOM   1320  CG  LYS    84      39.108 -25.572 -20.172  1.00  0.00           C  
ATOM   1321  HG2 LYS    84      39.255 -24.677 -20.776  1.00  0.00           H  
ATOM   1322  HG3 LYS    84      39.641 -25.444 -19.230  1.00  0.00           H  
ATOM   1323  CD  LYS    84      39.546 -26.798 -20.932  1.00  0.00           C  
ATOM   1324  HD2 LYS    84      39.274 -27.721 -20.420  1.00  0.00           H  
ATOM   1325  HD3 LYS    84      39.054 -26.807 -21.904  1.00  0.00           H  
ATOM   1326  CE  LYS    84      41.052 -26.754 -21.149  1.00  0.00           C  
ATOM   1327  HE2 LYS    84      41.154 -27.435 -21.995  1.00  0.00           H  
ATOM   1328  HE3 LYS    84      41.449 -25.818 -21.541  1.00  0.00           H  
ATOM   1329  NZ  LYS    84      41.854 -27.314 -19.988  1.00  0.00           N  
ATOM   1330  HZ1 LYS    84      42.646 -27.698 -20.484  1.00  0.00           H  
ATOM   1331  HZ2 LYS    84      42.132 -26.548 -19.391  1.00  0.00           H  
ATOM   1332  HZ3 LYS    84      41.290 -27.995 -19.500  1.00  0.00           H  
ATOM   1333  C   LYS    84      35.550 -24.412 -19.286  1.00  0.00           C  
ATOM   1334  O   LYS    84      34.908 -24.058 -20.329  1.00  0.00           O  
ATOM   1335  N   MET    85      34.980 -24.748 -18.120  1.00  0.00           N  
ATOM   1336  H   MET    85      35.587 -25.210 -17.458  1.00  0.00           H  
ATOM   1337  CA  MET    85      33.485 -24.804 -17.956  1.00  0.00           C  
ATOM   1338  HA  MET    85      32.960 -24.994 -18.892  1.00  0.00           H  
ATOM   1339  CB  MET    85      33.231 -25.903 -16.861  1.00  0.00           C  
ATOM   1340  HB2 MET    85      33.666 -25.537 -15.931  1.00  0.00           H  
ATOM   1341  HB3 MET    85      32.151 -25.965 -16.727  1.00  0.00           H  
ATOM   1342  CG  MET    85      33.797 -27.316 -17.132  1.00  0.00           C  
ATOM   1343  HG2 MET    85      34.667 -27.258 -17.787  1.00  0.00           H  
ATOM   1344  HG3 MET    85      33.900 -27.795 -16.159  1.00  0.00           H  
ATOM   1345  SD  MET    85      32.840 -28.453 -18.123  1.00  0.00           S  
ATOM   1346  CE  MET    85      32.793 -27.674 -19.776  1.00  0.00           C  
ATOM   1347  HE1 MET    85      32.466 -28.402 -20.518  1.00  0.00           H  
ATOM   1348  HE2 MET    85      32.085 -26.860 -19.620  1.00  0.00           H  
ATOM   1349  HE3 MET    85      33.739 -27.183 -20.002  1.00  0.00           H  
ATOM   1350  C   MET    85      32.993 -23.431 -17.545  1.00  0.00           C  
ATOM   1351  O   MET    85      31.891 -22.974 -17.913  1.00  0.00           O  
ATOM   1352  N   GLU    86      33.750 -22.713 -16.685  1.00  0.00           N  
ATOM   1353  H   GLU    86      34.634 -23.085 -16.369  1.00  0.00           H  
ATOM   1354  CA  GLU    86      33.450 -21.268 -16.509  1.00  0.00           C  
ATOM   1355  HA  GLU    86      32.389 -21.231 -16.261  1.00  0.00           H  
ATOM   1356  CB  GLU    86      34.229 -20.770 -15.252  1.00  0.00           C  
ATOM   1357  HB2 GLU    86      35.282 -21.046 -15.308  1.00  0.00           H  
ATOM   1358  HB3 GLU    86      34.423 -19.705 -15.379  1.00  0.00           H  
ATOM   1359  CG  GLU    86      33.617 -20.974 -13.885  1.00  0.00           C  
ATOM   1360  HG2 GLU    86      33.735 -22.027 -13.631  1.00  0.00           H  
ATOM   1361  HG3 GLU    86      34.132 -20.314 -13.186  1.00  0.00           H  
ATOM   1362  CD  GLU    86      32.152 -20.625 -13.816  1.00  0.00           C  
ATOM   1363  OE1 GLU    86      31.383 -21.614 -13.534  1.00  0.00           O  
ATOM   1364  OE2 GLU    86      31.798 -19.528 -14.184  1.00  0.00           O  
ATOM   1365  C   GLU    86      33.660 -20.376 -17.732  1.00  0.00           C  
ATOM   1366  O   GLU    86      33.256 -19.219 -17.677  1.00  0.00           O  
ATOM   1367  N   GLU    87      34.369 -20.769 -18.821  1.00  0.00           N  
ATOM   1368  H   GLU    87      34.942 -21.578 -18.624  1.00  0.00           H  
ATOM   1369  CA  GLU    87      34.257 -20.213 -20.165  1.00  0.00           C  
ATOM   1370  HA  GLU    87      34.339 -19.134 -20.038  1.00  0.00           H  
ATOM   1371  CB  GLU    87      35.461 -20.771 -20.981  1.00  0.00           C  
ATOM   1372  HB2 GLU    87      35.611 -21.829 -20.769  1.00  0.00           H  
ATOM   1373  HB3 GLU    87      35.345 -20.796 -22.065  1.00  0.00           H  
ATOM   1374  CG  GLU    87      36.781 -20.025 -20.706  1.00  0.00           C  
ATOM   1375  HG2 GLU    87      36.878 -19.706 -19.669  1.00  0.00           H  
ATOM   1376  HG3 GLU    87      37.648 -20.596 -21.037  1.00  0.00           H  
ATOM   1377  CD  GLU    87      36.912 -18.743 -21.555  1.00  0.00           C  
ATOM   1378  OE1 GLU    87      38.002 -18.158 -21.649  1.00  0.00           O  
ATOM   1379  OE2 GLU    87      35.880 -18.192 -22.067  1.00  0.00           O  
ATOM   1380  C   GLU    87      32.977 -20.538 -20.857  1.00  0.00           C  
ATOM   1381  O   GLU    87      32.473 -19.755 -21.633  1.00  0.00           O  
ATOM   1382  N   GLN    88      32.423 -21.759 -20.631  1.00  0.00           N  
ATOM   1383  H   GLN    88      32.982 -22.407 -20.094  1.00  0.00           H  
ATOM   1384  CA  GLN    88      31.202 -22.315 -21.234  1.00  0.00           C  
ATOM   1385  HA  GLN    88      31.271 -22.006 -22.277  1.00  0.00           H  
ATOM   1386  CB  GLN    88      31.057 -23.904 -21.193  1.00  0.00           C  
ATOM   1387  HB2 GLN    88      31.911 -24.385 -21.671  1.00  0.00           H  
ATOM   1388  HB3 GLN    88      31.056 -24.298 -20.177  1.00  0.00           H  
ATOM   1389  CG  GLN    88      29.848 -24.425 -21.962  1.00  0.00           C  
ATOM   1390  HG2 GLN    88      29.694 -23.801 -22.842  1.00  0.00           H  
ATOM   1391  HG3 GLN    88      30.116 -25.457 -22.192  1.00  0.00           H  
ATOM   1392  CD  GLN    88      28.534 -24.526 -21.197  1.00  0.00           C  
ATOM   1393  OE1 GLN    88      28.463 -23.958 -20.138  1.00  0.00           O  
ATOM   1394  NE2 GLN    88      27.481 -25.059 -21.749  1.00  0.00           N  
ATOM   1395 HE21 GLN    88      26.600 -24.837 -21.307  1.00  0.00           H  
ATOM   1396 HE22 GLN    88      27.517 -25.176 -22.752  1.00  0.00           H  
ATOM   1397  C   GLN    88      29.989 -21.576 -20.648  1.00  0.00           C  
ATOM   1398  O   GLN    88      29.163 -21.113 -21.442  1.00  0.00           O  
ATOM   1399  N   ARG    89      29.934 -21.335 -19.325  1.00  0.00           N  
ATOM   1400  H   ARG    89      30.713 -21.780 -18.861  1.00  0.00           H  
ATOM   1401  CA  ARG    89      28.968 -20.543 -18.600  1.00  0.00           C  
ATOM   1402  HA  ARG    89      27.956 -20.932 -18.720  1.00  0.00           H  
ATOM   1403  CB  ARG    89      29.227 -20.564 -17.103  1.00  0.00           C  
ATOM   1404  HB2 ARG    89      29.527 -21.579 -16.841  1.00  0.00           H  
ATOM   1405  HB3 ARG    89      30.054 -20.005 -16.666  1.00  0.00           H  
ATOM   1406  CG  ARG    89      27.954 -20.211 -16.261  1.00  0.00           C  
ATOM   1407  HG2 ARG    89      27.781 -19.136 -16.225  1.00  0.00           H  
ATOM   1408  HG3 ARG    89      27.040 -20.642 -16.670  1.00  0.00           H  
ATOM   1409  CD  ARG    89      28.021 -20.825 -14.871  1.00  0.00           C  
ATOM   1410  HD2 ARG    89      27.049 -20.871 -14.380  1.00  0.00           H  
ATOM   1411  HD3 ARG    89      28.315 -21.874 -14.878  1.00  0.00           H  
ATOM   1412  NE  ARG    89      28.977 -20.047 -14.034  1.00  0.00           N  
ATOM   1413  HE  ARG    89      29.929 -20.384 -14.037  1.00  0.00           H  
ATOM   1414  CZ  ARG    89      28.736 -18.987 -13.283  1.00  0.00           C  
ATOM   1415  NH1 ARG    89      27.529 -18.673 -12.878  1.00  0.00           N  
ATOM   1416 HH11 ARG    89      26.744 -19.304 -12.951  1.00  0.00           H  
ATOM   1417 HH12 ARG    89      27.396 -17.798 -12.392  1.00  0.00           H  
ATOM   1418  NH2 ARG    89      29.789 -18.308 -12.855  1.00  0.00           N  
ATOM   1419 HH21 ARG    89      30.690 -18.536 -13.252  1.00  0.00           H  
ATOM   1420 HH22 ARG    89      29.686 -17.462 -12.313  1.00  0.00           H  
ATOM   1421  C   ARG    89      28.911 -19.084 -19.126  1.00  0.00           C  
ATOM   1422  O   ARG    89      27.830 -18.695 -19.607  1.00  0.00           O  
ATOM   1423  N   LYS    90      30.051 -18.374 -19.365  1.00  0.00           N  
ATOM   1424  H   LYS    90      30.936 -18.628 -18.949  1.00  0.00           H  
ATOM   1425  CA  LYS    90      30.124 -17.083 -20.074  1.00  0.00           C  
ATOM   1426  HA  LYS    90      29.549 -16.283 -19.608  1.00  0.00           H  
ATOM   1427  CB  LYS    90      31.583 -16.639 -20.043  1.00  0.00           C  
ATOM   1428  HB2 LYS    90      31.789 -16.462 -18.987  1.00  0.00           H  
ATOM   1429  HB3 LYS    90      32.290 -17.403 -20.368  1.00  0.00           H  
ATOM   1430  CG  LYS    90      31.804 -15.322 -20.797  1.00  0.00           C  
ATOM   1431  HG2 LYS    90      31.759 -15.502 -21.871  1.00  0.00           H  
ATOM   1432  HG3 LYS    90      30.964 -14.669 -20.563  1.00  0.00           H  
ATOM   1433  CD  LYS    90      33.153 -14.635 -20.536  1.00  0.00           C  
ATOM   1434  HD2 LYS    90      33.141 -13.651 -21.006  1.00  0.00           H  
ATOM   1435  HD3 LYS    90      33.186 -14.374 -19.478  1.00  0.00           H  
ATOM   1436  CE  LYS    90      34.435 -15.365 -21.024  1.00  0.00           C  
ATOM   1437  HE2 LYS    90      34.327 -16.388 -20.662  1.00  0.00           H  
ATOM   1438  HE3 LYS    90      34.476 -15.341 -22.113  1.00  0.00           H  
ATOM   1439  NZ  LYS    90      35.654 -14.696 -20.544  1.00  0.00           N  
ATOM   1440  HZ1 LYS    90      35.640 -13.731 -20.845  1.00  0.00           H  
ATOM   1441  HZ2 LYS    90      35.786 -14.766 -19.545  1.00  0.00           H  
ATOM   1442  HZ3 LYS    90      36.489 -15.118 -20.925  1.00  0.00           H  
ATOM   1443  C   LYS    90      29.562 -17.073 -21.509  1.00  0.00           C  
ATOM   1444  O   LYS    90      28.793 -16.138 -21.735  1.00  0.00           O  
ATOM   1445  N   ALA    91      29.929 -18.000 -22.368  1.00  0.00           N  
ATOM   1446  H   ALA    91      30.457 -18.763 -21.968  1.00  0.00           H  
ATOM   1447  CA  ALA    91      29.389 -18.023 -23.809  1.00  0.00           C  
ATOM   1448  HA  ALA    91      29.902 -17.211 -24.325  1.00  0.00           H  
ATOM   1449  CB  ALA    91      29.944 -19.272 -24.547  1.00  0.00           C  
ATOM   1450  HB1 ALA    91      29.645 -19.226 -25.594  1.00  0.00           H  
ATOM   1451  HB2 ALA    91      31.032 -19.302 -24.485  1.00  0.00           H  
ATOM   1452  HB3 ALA    91      29.654 -20.172 -24.004  1.00  0.00           H  
ATOM   1453  C   ALA    91      27.842 -18.105 -23.972  1.00  0.00           C  
ATOM   1454  O   ALA    91      27.331 -17.529 -24.877  1.00  0.00           O  
ATOM   1455  N   ASN    92      27.180 -18.732 -23.042  1.00  0.00           N  
ATOM   1456  H   ASN    92      27.700 -19.173 -22.297  1.00  0.00           H  
ATOM   1457  CA  ASN    92      25.714 -18.756 -22.963  1.00  0.00           C  
ATOM   1458  HA  ASN    92      25.240 -18.701 -23.943  1.00  0.00           H  
ATOM   1459  CB  ASN    92      25.284 -20.071 -22.363  1.00  0.00           C  
ATOM   1460  HB2 ASN    92      25.753 -20.344 -21.418  1.00  0.00           H  
ATOM   1461  HB3 ASN    92      24.203 -19.971 -22.462  1.00  0.00           H  
ATOM   1462  CG  ASN    92      25.656 -21.281 -23.199  1.00  0.00           C  
ATOM   1463  OD1 ASN    92      24.944 -21.661 -24.123  1.00  0.00           O  
ATOM   1464  ND2 ASN    92      26.732 -21.984 -22.961  1.00  0.00           N  
ATOM   1465 HD21 ASN    92      26.971 -22.758 -23.564  1.00  0.00           H  
ATOM   1466 HD22 ASN    92      27.337 -21.688 -22.208  1.00  0.00           H  
ATOM   1467  C   ASN    92      25.260 -17.583 -22.220  1.00  0.00           C  
ATOM   1468  O   ASN    92      24.366 -16.904 -22.671  1.00  0.00           O  
ATOM   1469  N   MET    93      25.947 -17.101 -21.218  1.00  0.00           N  
ATOM   1470  H   MET    93      26.876 -17.464 -21.063  1.00  0.00           H  
ATOM   1471  CA  MET    93      25.551 -15.912 -20.453  1.00  0.00           C  
ATOM   1472  HA  MET    93      24.531 -16.081 -20.107  1.00  0.00           H  
ATOM   1473  CB  MET    93      26.471 -15.982 -19.208  1.00  0.00           C  
ATOM   1474  HB2 MET    93      26.263 -16.893 -18.646  1.00  0.00           H  
ATOM   1475  HB3 MET    93      27.517 -15.996 -19.512  1.00  0.00           H  
ATOM   1476  CG  MET    93      26.300 -14.839 -18.215  1.00  0.00           C  
ATOM   1477  HG2 MET    93      26.337 -13.956 -18.853  1.00  0.00           H  
ATOM   1478  HG3 MET    93      25.371 -14.947 -17.656  1.00  0.00           H  
ATOM   1479  SD  MET    93      27.628 -14.704 -17.065  1.00  0.00           S  
ATOM   1480  CE  MET    93      27.965 -16.397 -16.561  1.00  0.00           C  
ATOM   1481  HE1 MET    93      27.975 -17.035 -17.445  1.00  0.00           H  
ATOM   1482  HE2 MET    93      28.867 -16.454 -15.951  1.00  0.00           H  
ATOM   1483  HE3 MET    93      27.215 -16.822 -15.894  1.00  0.00           H  
ATOM   1484  C   MET    93      25.604 -14.582 -21.285  1.00  0.00           C  
ATOM   1485  O   MET    93      24.764 -13.722 -21.172  1.00  0.00           O  
ATOM   1486  N   LEU    94      26.549 -14.587 -22.230  1.00  0.00           N  
ATOM   1487  H   LEU    94      27.085 -15.430 -22.378  1.00  0.00           H  
ATOM   1488  CA  LEU    94      26.629 -13.503 -23.195  1.00  0.00           C  
ATOM   1489  HA  LEU    94      26.778 -12.616 -22.580  1.00  0.00           H  
ATOM   1490  CB  LEU    94      27.870 -13.821 -24.064  1.00  0.00           C  
ATOM   1491  HB2 LEU    94      27.906 -14.892 -24.262  1.00  0.00           H  
ATOM   1492  HB3 LEU    94      27.800 -13.405 -25.069  1.00  0.00           H  
ATOM   1493  CG  LEU    94      29.273 -13.390 -23.594  1.00  0.00           C  
ATOM   1494  HG  LEU    94      29.310 -13.500 -22.510  1.00  0.00           H  
ATOM   1495  CD1 LEU    94      30.545 -14.062 -24.113  1.00  0.00           C  
ATOM   1496 HD11 LEU    94      30.491 -14.032 -25.201  1.00  0.00           H  
ATOM   1497 HD12 LEU    94      31.406 -13.511 -23.735  1.00  0.00           H  
ATOM   1498 HD13 LEU    94      30.584 -15.034 -23.620  1.00  0.00           H  
ATOM   1499  CD2 LEU    94      29.455 -11.859 -23.764  1.00  0.00           C  
ATOM   1500 HD21 LEU    94      29.768 -11.620 -24.781  1.00  0.00           H  
ATOM   1501 HD22 LEU    94      28.469 -11.400 -23.694  1.00  0.00           H  
ATOM   1502 HD23 LEU    94      30.025 -11.578 -22.879  1.00  0.00           H  
ATOM   1503  C   LEU    94      25.369 -13.294 -24.002  1.00  0.00           C  
ATOM   1504  O   LEU    94      24.816 -12.180 -24.104  1.00  0.00           O  
ATOM   1505  N   ALA    95      24.718 -14.392 -24.455  1.00  0.00           N  
ATOM   1506  H   ALA    95      24.980 -15.344 -24.242  1.00  0.00           H  
ATOM   1507  CA  ALA    95      23.452 -14.440 -25.135  1.00  0.00           C  
ATOM   1508  HA  ALA    95      23.358 -13.720 -25.948  1.00  0.00           H  
ATOM   1509  CB  ALA    95      23.399 -15.799 -25.897  1.00  0.00           C  
ATOM   1510  HB1 ALA    95      24.347 -16.076 -26.358  1.00  0.00           H  
ATOM   1511  HB2 ALA    95      23.202 -16.574 -25.156  1.00  0.00           H  
ATOM   1512  HB3 ALA    95      22.602 -15.760 -26.639  1.00  0.00           H  
ATOM   1513  C   ALA    95      22.250 -14.070 -24.245  1.00  0.00           C  
ATOM   1514  O   ALA    95      21.375 -13.353 -24.646  1.00  0.00           O  
ATOM   1515  N   HIE    96      22.266 -14.560 -23.027  1.00  0.00           N  
ATOM   1516  H   HIE    96      22.954 -15.285 -22.877  1.00  0.00           H  
ATOM   1517  CA  HIE    96      21.188 -14.245 -22.038  1.00  0.00           C  
ATOM   1518  HA  HIE    96      20.181 -14.492 -22.374  1.00  0.00           H  
ATOM   1519  CB  HIE    96      21.463 -15.113 -20.788  1.00  0.00           C  
ATOM   1520  HB2 HIE    96      21.188 -16.159 -20.920  1.00  0.00           H  
ATOM   1521  HB3 HIE    96      22.540 -15.136 -20.621  1.00  0.00           H  
ATOM   1522  CG  HIE    96      20.707 -14.553 -19.661  1.00  0.00           C  
ATOM   1523  ND1 HIE    96      19.374 -14.734 -19.393  1.00  0.00           N  
ATOM   1524  CE1 HIE    96      19.047 -14.025 -18.331  1.00  0.00           C  
ATOM   1525  HE1 HIE    96      18.081 -13.795 -17.906  1.00  0.00           H  
ATOM   1526  NE2 HIE    96      20.167 -13.499 -17.772  1.00  0.00           N  
ATOM   1527  HE2 HIE    96      20.108 -12.904 -16.958  1.00  0.00           H  
ATOM   1528  CD2 HIE    96      21.203 -13.785 -18.579  1.00  0.00           C  
ATOM   1529  HD2 HIE    96      22.244 -13.505 -18.634  1.00  0.00           H  
ATOM   1530  C   HIE    96      21.229 -12.715 -21.739  1.00  0.00           C  
ATOM   1531  O   HIE    96      20.152 -12.195 -21.481  1.00  0.00           O  
ATOM   1532  N   MET    97      22.410 -12.118 -21.665  1.00  0.00           N  
ATOM   1533  H   MET    97      23.251 -12.677 -21.675  1.00  0.00           H  
ATOM   1534  CA  MET    97      22.603 -10.707 -21.349  1.00  0.00           C  
ATOM   1535  HA  MET    97      21.785 -10.523 -20.653  1.00  0.00           H  
ATOM   1536  CB  MET    97      23.942 -10.494 -20.688  1.00  0.00           C  
ATOM   1537  HB2 MET    97      24.687 -10.955 -21.336  1.00  0.00           H  
ATOM   1538  HB3 MET    97      24.042  -9.410 -20.639  1.00  0.00           H  
ATOM   1539  CG  MET    97      24.024 -11.041 -19.282  1.00  0.00           C  
ATOM   1540  HG2 MET    97      23.243 -10.608 -18.657  1.00  0.00           H  
ATOM   1541  HG3 MET    97      23.753 -12.096 -19.316  1.00  0.00           H  
ATOM   1542  SD  MET    97      25.681 -11.139 -18.586  1.00  0.00           S  
ATOM   1543  CE  MET    97      25.421 -11.488 -16.852  1.00  0.00           C  
ATOM   1544  HE1 MET    97      25.741 -12.489 -16.562  1.00  0.00           H  
ATOM   1545  HE2 MET    97      25.995 -10.754 -16.286  1.00  0.00           H  
ATOM   1546  HE3 MET    97      24.368 -11.415 -16.578  1.00  0.00           H  
ATOM   1547  C   MET    97      22.278  -9.804 -22.495  1.00  0.00           C  
ATOM   1548  O   MET    97      21.661  -8.726 -22.329  1.00  0.00           O  
ATOM   1549  N   GLU    98      22.482 -10.307 -23.703  1.00  0.00           N  
ATOM   1550  H   GLU    98      23.234 -10.971 -23.816  1.00  0.00           H  
ATOM   1551  CA  GLU    98      21.964  -9.678 -24.937  1.00  0.00           C  
ATOM   1552  HA  GLU    98      22.261  -8.632 -24.866  1.00  0.00           H  
ATOM   1553  CB  GLU    98      22.537 -10.466 -26.129  1.00  0.00           C  
ATOM   1554  HB2 GLU    98      23.618 -10.333 -26.157  1.00  0.00           H  
ATOM   1555  HB3 GLU    98      22.549 -11.519 -25.846  1.00  0.00           H  
ATOM   1556  CG  GLU    98      21.848 -10.204 -27.460  1.00  0.00           C  
ATOM   1557  HG2 GLU    98      20.870 -10.633 -27.680  1.00  0.00           H  
ATOM   1558  HG3 GLU    98      21.687  -9.131 -27.570  1.00  0.00           H  
ATOM   1559  CD  GLU    98      22.777 -10.648 -28.684  1.00  0.00           C  
ATOM   1560  OE1 GLU    98      22.766  -9.914 -29.723  1.00  0.00           O  
ATOM   1561  OE2 GLU    98      23.517 -11.619 -28.494  1.00  0.00           O  
ATOM   1562  C   GLU    98      20.400  -9.788 -24.910  1.00  0.00           C  
ATOM   1563  O   GLU    98      19.680  -8.935 -25.464  1.00  0.00           O  
ATOM   1564  N   THR    99      19.831 -10.777 -24.232  1.00  0.00           N  
ATOM   1565  H   THR    99      20.335 -11.571 -23.865  1.00  0.00           H  
ATOM   1566  CA  THR    99      18.409 -11.002 -24.345  1.00  0.00           C  
ATOM   1567  HA  THR    99      17.959 -10.786 -25.314  1.00  0.00           H  
ATOM   1568  CB  THR    99      18.144 -12.497 -24.299  1.00  0.00           C  
ATOM   1569  HB  THR    99      18.625 -12.849 -23.387  1.00  0.00           H  
ATOM   1570  CG2 THR    99      16.606 -12.758 -24.190  1.00  0.00           C  
ATOM   1571 HG21 THR    99      16.493 -13.838 -24.094  1.00  0.00           H  
ATOM   1572 HG22 THR    99      16.328 -12.445 -23.184  1.00  0.00           H  
ATOM   1573 HG23 THR    99      16.028 -12.209 -24.933  1.00  0.00           H  
ATOM   1574  OG1 THR    99      18.649 -13.085 -25.439  1.00  0.00           O  
ATOM   1575  HG1 THR    99      19.599 -13.001 -25.335  1.00  0.00           H  
ATOM   1576  C   THR    99      17.684 -10.243 -23.275  1.00  0.00           C  
ATOM   1577  O   THR    99      16.608  -9.718 -23.517  1.00  0.00           O  
ATOM   1578  N   GLN   100      18.338 -10.095 -22.104  1.00  0.00           N  
ATOM   1579  H   GLN   100      19.044 -10.759 -21.818  1.00  0.00           H  
ATOM   1580  CA  GLN   100      17.871  -9.042 -21.185  1.00  0.00           C  
ATOM   1581  HA  GLN   100      16.811  -9.118 -20.945  1.00  0.00           H  
ATOM   1582  CB  GLN   100      18.591  -9.233 -19.869  1.00  0.00           C  
ATOM   1583  HB2 GLN   100      19.624  -9.528 -20.051  1.00  0.00           H  
ATOM   1584  HB3 GLN   100      18.544  -8.249 -19.402  1.00  0.00           H  
ATOM   1585  CG  GLN   100      17.936 -10.417 -19.076  1.00  0.00           C  
ATOM   1586  HG2 GLN   100      16.851 -10.328 -19.008  1.00  0.00           H  
ATOM   1587  HG3 GLN   100      18.277 -11.295 -19.626  1.00  0.00           H  
ATOM   1588  CD  GLN   100      18.408 -10.563 -17.660  1.00  0.00           C  
ATOM   1589  OE1 GLN   100      19.280  -9.875 -17.138  1.00  0.00           O  
ATOM   1590  NE2 GLN   100      17.810 -11.522 -16.867  1.00  0.00           N  
ATOM   1591 HE21 GLN   100      18.090 -11.675 -15.909  1.00  0.00           H  
ATOM   1592 HE22 GLN   100      16.932 -11.906 -17.188  1.00  0.00           H  
ATOM   1593  C   GLN   100      18.100  -7.567 -21.642  1.00  0.00           C  
ATOM   1594  O   GLN   100      17.339  -6.636 -21.214  1.00  0.00           O  
ATOM   1595  N   ASN   101      19.021  -7.324 -22.598  1.00  0.00           N  
ATOM   1596  H   ASN   101      19.450  -8.188 -22.897  1.00  0.00           H  
ATOM   1597  CA  ASN   101      19.175  -6.011 -23.301  1.00  0.00           C  
ATOM   1598  HA  ASN   101      18.917  -5.206 -22.613  1.00  0.00           H  
ATOM   1599  CB  ASN   101      20.625  -6.073 -23.889  1.00  0.00           C  
ATOM   1600  HB2 ASN   101      21.243  -6.047 -22.992  1.00  0.00           H  
ATOM   1601  HB3 ASN   101      20.796  -6.956 -24.505  1.00  0.00           H  
ATOM   1602  CG  ASN   101      20.831  -4.813 -24.704  1.00  0.00           C  
ATOM   1603  OD1 ASN   101      20.757  -4.764 -25.887  1.00  0.00           O  
ATOM   1604  ND2 ASN   101      21.134  -3.707 -24.053  1.00  0.00           N  
ATOM   1605 HD21 ASN   101      21.309  -2.844 -24.547  1.00  0.00           H  
ATOM   1606 HD22 ASN   101      21.087  -3.656 -23.045  1.00  0.00           H  
ATOM   1607  C   ASN   101      18.197  -5.877 -24.487  1.00  0.00           C  
ATOM   1608  O   ASN   101      17.680  -4.775 -24.663  1.00  0.00           O  
ATOM   1609  N   LYS   102      17.927  -6.890 -25.350  1.00  0.00           N  
ATOM   1610  H   LYS   102      18.493  -7.684 -25.084  1.00  0.00           H  
ATOM   1611  CA  LYS   102      16.797  -7.021 -26.287  1.00  0.00           C  
ATOM   1612  HA  LYS   102      16.823  -6.324 -27.125  1.00  0.00           H  
ATOM   1613  CB  LYS   102      16.669  -8.478 -26.870  1.00  0.00           C  
ATOM   1614  HB2 LYS   102      16.778  -9.232 -26.090  1.00  0.00           H  
ATOM   1615  HB3 LYS   102      15.705  -8.665 -27.343  1.00  0.00           H  
ATOM   1616  CG  LYS   102      17.614  -8.705 -28.112  1.00  0.00           C  
ATOM   1617  HG2 LYS   102      17.665  -7.849 -28.785  1.00  0.00           H  
ATOM   1618  HG3 LYS   102      18.681  -8.813 -27.916  1.00  0.00           H  
ATOM   1619  CD  LYS   102      17.228 -10.014 -28.743  1.00  0.00           C  
ATOM   1620  HD2 LYS   102      16.155 -10.018 -28.937  1.00  0.00           H  
ATOM   1621  HD3 LYS   102      17.659 -10.015 -29.744  1.00  0.00           H  
ATOM   1622  CE  LYS   102      17.609 -11.316 -27.945  1.00  0.00           C  
ATOM   1623  HE2 LYS   102      18.394 -10.935 -27.292  1.00  0.00           H  
ATOM   1624  HE3 LYS   102      16.845 -11.745 -27.296  1.00  0.00           H  
ATOM   1625  NZ  LYS   102      18.171 -12.260 -28.927  1.00  0.00           N  
ATOM   1626  HZ1 LYS   102      18.748 -11.848 -29.647  1.00  0.00           H  
ATOM   1627  HZ2 LYS   102      18.614 -13.083 -28.544  1.00  0.00           H  
ATOM   1628  HZ3 LYS   102      17.400 -12.672 -29.433  1.00  0.00           H  
ATOM   1629  C   LYS   102      15.469  -6.597 -25.572  1.00  0.00           C  
ATOM   1630  O   LYS   102      14.727  -5.743 -26.075  1.00  0.00           O  
ATOM   1631  N   ILE   103      15.212  -7.389 -24.492  1.00  0.00           N  
ATOM   1632  H   ILE   103      16.003  -7.945 -24.201  1.00  0.00           H  
ATOM   1633  CA  ILE   103      14.100  -7.122 -23.509  1.00  0.00           C  
ATOM   1634  HA  ILE   103      13.185  -7.294 -24.075  1.00  0.00           H  
ATOM   1635  CB  ILE   103      14.101  -8.097 -22.274  1.00  0.00           C  
ATOM   1636  HB  ILE   103      15.086  -8.076 -21.807  1.00  0.00           H  
ATOM   1637  CG2 ILE   103      13.087  -7.687 -21.176  1.00  0.00           C  
ATOM   1638 HG21 ILE   103      12.135  -7.563 -21.691  1.00  0.00           H  
ATOM   1639 HG22 ILE   103      12.984  -8.463 -20.418  1.00  0.00           H  
ATOM   1640 HG23 ILE   103      13.590  -6.828 -20.733  1.00  0.00           H  
ATOM   1641  CG1 ILE   103      13.701  -9.491 -22.748  1.00  0.00           C  
ATOM   1642 HG12 ILE   103      12.680  -9.506 -23.128  1.00  0.00           H  
ATOM   1643 HG13 ILE   103      14.248  -9.693 -23.669  1.00  0.00           H  
ATOM   1644  CD1 ILE   103      13.871 -10.597 -21.711  1.00  0.00           C  
ATOM   1645 HD11 ILE   103      12.933 -10.913 -21.254  1.00  0.00           H  
ATOM   1646 HD12 ILE   103      14.204 -11.520 -22.185  1.00  0.00           H  
ATOM   1647 HD13 ILE   103      14.527 -10.396 -20.864  1.00  0.00           H  
ATOM   1648  C   ILE   103      14.084  -5.628 -23.052  1.00  0.00           C  
ATOM   1649  O   ILE   103      13.084  -4.970 -23.324  1.00  0.00           O  
ATOM   1650  N   TYR   104      15.219  -5.007 -22.621  1.00  0.00           N  
ATOM   1651  H   TYR   104      16.073  -5.536 -22.517  1.00  0.00           H  
ATOM   1652  CA  TYR   104      15.252  -3.730 -22.054  1.00  0.00           C  
ATOM   1653  HA  TYR   104      14.474  -3.746 -21.290  1.00  0.00           H  
ATOM   1654  CB  TYR   104      16.530  -3.514 -21.277  1.00  0.00           C  
ATOM   1655  HB2 TYR   104      16.450  -3.963 -20.286  1.00  0.00           H  
ATOM   1656  HB3 TYR   104      17.298  -4.180 -21.671  1.00  0.00           H  
ATOM   1657  CG  TYR   104      16.975  -2.046 -21.066  1.00  0.00           C  
ATOM   1658  CD1 TYR   104      17.820  -1.459 -21.994  1.00  0.00           C  
ATOM   1659  HD1 TYR   104      17.992  -1.959 -22.935  1.00  0.00           H  
ATOM   1660  CE1 TYR   104      18.261  -0.182 -21.846  1.00  0.00           C  
ATOM   1661  HE1 TYR   104      18.788   0.345 -22.628  1.00  0.00           H  
ATOM   1662  CZ  TYR   104      17.927   0.464 -20.652  1.00  0.00           C  
ATOM   1663  OH  TYR   104      18.229   1.793 -20.630  1.00  0.00           O  
ATOM   1664  HH  TYR   104      19.052   2.092 -21.024  1.00  0.00           H  
ATOM   1665  CE2 TYR   104      17.075  -0.129 -19.712  1.00  0.00           C  
ATOM   1666  HE2 TYR   104      16.701   0.328 -18.807  1.00  0.00           H  
ATOM   1667  CD2 TYR   104      16.634  -1.482 -19.869  1.00  0.00           C  
ATOM   1668  HD2 TYR   104      16.069  -2.053 -19.147  1.00  0.00           H  
ATOM   1669  C   TYR   104      14.943  -2.563 -22.989  1.00  0.00           C  
ATOM   1670  O   TYR   104      14.100  -1.749 -22.673  1.00  0.00           O  
ATOM   1671  N   ASN   105      15.254  -2.711 -24.288  1.00  0.00           N  
ATOM   1672  H   ASN   105      15.655  -3.607 -24.527  1.00  0.00           H  
ATOM   1673  CA  ASN   105      14.846  -1.759 -25.314  1.00  0.00           C  
ATOM   1674  HA  ASN   105      14.960  -0.773 -24.863  1.00  0.00           H  
ATOM   1675  CB  ASN   105      15.930  -1.812 -26.408  1.00  0.00           C  
ATOM   1676  HB2 ASN   105      16.036  -2.844 -26.744  1.00  0.00           H  
ATOM   1677  HB3 ASN   105      15.585  -1.255 -27.279  1.00  0.00           H  
ATOM   1678  CG  ASN   105      17.185  -1.226 -25.931  1.00  0.00           C  
ATOM   1679  OD1 ASN   105      17.260  -0.141 -25.451  1.00  0.00           O  
ATOM   1680  ND2 ASN   105      18.289  -2.023 -26.039  1.00  0.00           N  
ATOM   1681 HD21 ASN   105      19.115  -1.674 -25.573  1.00  0.00           H  
ATOM   1682 HD22 ASN   105      18.180  -2.995 -26.290  1.00  0.00           H  
ATOM   1683  C   ASN   105      13.430  -1.825 -25.901  1.00  0.00           C  
ATOM   1684  O   ASN   105      13.011  -1.058 -26.772  1.00  0.00           O  
ATOM   1685  N   ILE   106      12.619  -2.798 -25.453  1.00  0.00           N  
ATOM   1686  H   ILE   106      13.013  -3.559 -24.919  1.00  0.00           H  
ATOM   1687  CA  ILE   106      11.121  -2.816 -25.704  1.00  0.00           C  
ATOM   1688  HA  ILE   106      10.868  -2.348 -26.655  1.00  0.00           H  
ATOM   1689  CB  ILE   106      10.594  -4.352 -25.740  1.00  0.00           C  
ATOM   1690  HB  ILE   106      10.974  -4.865 -24.857  1.00  0.00           H  
ATOM   1691  CG2 ILE   106       9.030  -4.486 -25.520  1.00  0.00           C  
ATOM   1692 HG21 ILE   106       8.700  -5.476 -25.207  1.00  0.00           H  
ATOM   1693 HG22 ILE   106       8.637  -3.935 -24.666  1.00  0.00           H  
ATOM   1694 HG23 ILE   106       8.613  -4.104 -26.452  1.00  0.00           H  
ATOM   1695  CG1 ILE   106      11.104  -5.145 -26.950  1.00  0.00           C  
ATOM   1696 HG12 ILE   106      10.423  -4.937 -27.775  1.00  0.00           H  
ATOM   1697 HG13 ILE   106      12.084  -4.715 -27.157  1.00  0.00           H  
ATOM   1698  CD1 ILE   106      11.140  -6.676 -26.777  1.00  0.00           C  
ATOM   1699 HD11 ILE   106      11.312  -7.174 -27.731  1.00  0.00           H  
ATOM   1700 HD12 ILE   106      11.890  -7.027 -26.070  1.00  0.00           H  
ATOM   1701 HD13 ILE   106      10.182  -7.168 -26.606  1.00  0.00           H  
ATOM   1702  C   ILE   106      10.451  -1.952 -24.603  1.00  0.00           C  
ATOM   1703  O   ILE   106       9.418  -1.379 -24.861  1.00  0.00           O  
ATOM   1704  N   LEU   107      11.049  -1.857 -23.416  1.00  0.00           N  
ATOM   1705  H   LEU   107      11.975  -2.220 -23.241  1.00  0.00           H  
ATOM   1706  CA  LEU   107      10.388  -1.278 -22.264  1.00  0.00           C  
ATOM   1707  HA  LEU   107       9.378  -1.687 -22.271  1.00  0.00           H  
ATOM   1708  CB  LEU   107      11.122  -1.615 -20.981  1.00  0.00           C  
ATOM   1709  HB2 LEU   107      12.087  -1.126 -20.849  1.00  0.00           H  
ATOM   1710  HB3 LEU   107      10.363  -1.303 -20.263  1.00  0.00           H  
ATOM   1711  CG  LEU   107      11.454  -3.123 -20.764  1.00  0.00           C  
ATOM   1712  HG  LEU   107      12.313  -3.272 -21.418  1.00  0.00           H  
ATOM   1713  CD1 LEU   107      11.766  -3.368 -19.246  1.00  0.00           C  
ATOM   1714 HD11 LEU   107      12.466  -2.598 -18.921  1.00  0.00           H  
ATOM   1715 HD12 LEU   107      10.934  -3.232 -18.556  1.00  0.00           H  
ATOM   1716 HD13 LEU   107      12.267  -4.330 -19.140  1.00  0.00           H  
ATOM   1717  CD2 LEU   107      10.344  -4.123 -21.144  1.00  0.00           C  
ATOM   1718 HD21 LEU   107      10.648  -5.064 -20.685  1.00  0.00           H  
ATOM   1719 HD22 LEU   107       9.360  -3.752 -20.858  1.00  0.00           H  
ATOM   1720 HD23 LEU   107      10.295  -4.359 -22.207  1.00  0.00           H  
ATOM   1721  C   LEU   107      10.295   0.300 -22.364  1.00  0.00           C  
ATOM   1722  O   LEU   107      11.061   0.882 -23.104  1.00  0.00           O  
ATOM   1723  N   THR   108       9.366   0.907 -21.614  1.00  0.00           N  
ATOM   1724  H   THR   108       8.695   0.354 -21.100  1.00  0.00           H  
ATOM   1725  CA  THR   108       9.219   2.293 -21.404  1.00  0.00           C  
ATOM   1726  HA  THR   108       9.548   2.943 -22.214  1.00  0.00           H  
ATOM   1727  CB  THR   108       7.738   2.673 -21.115  1.00  0.00           C  
ATOM   1728  HB  THR   108       7.776   3.752 -20.967  1.00  0.00           H  
ATOM   1729  CG2 THR   108       6.863   2.282 -22.256  1.00  0.00           C  
ATOM   1730 HG21 THR   108       6.393   1.316 -22.070  1.00  0.00           H  
ATOM   1731 HG22 THR   108       6.164   3.088 -22.476  1.00  0.00           H  
ATOM   1732 HG23 THR   108       7.359   2.305 -23.226  1.00  0.00           H  
ATOM   1733  OG1 THR   108       7.194   2.040 -19.934  1.00  0.00           O  
ATOM   1734  HG1 THR   108       6.239   2.110 -20.012  1.00  0.00           H  
ATOM   1735  C   THR   108       9.964   2.813 -20.189  1.00  0.00           C  
ATOM   1736  O   THR   108      10.334   2.011 -19.287  1.00  0.00           O  
ATOM   1737  N   PRO   109      10.258   4.174 -20.103  1.00  0.00           N  
ATOM   1738  CD  PRO   109      10.201   5.226 -21.116  1.00  0.00           C  
ATOM   1739  HD2 PRO   109       9.173   5.566 -21.244  1.00  0.00           H  
ATOM   1740  HD3 PRO   109      10.514   4.880 -22.101  1.00  0.00           H  
ATOM   1741  CG  PRO   109      11.157   6.284 -20.717  1.00  0.00           C  
ATOM   1742  HG2 PRO   109      10.819   7.174 -21.247  1.00  0.00           H  
ATOM   1743  HG3 PRO   109      12.177   5.948 -20.907  1.00  0.00           H  
ATOM   1744  CB  PRO   109      10.859   6.180 -19.220  1.00  0.00           C  
ATOM   1745  HB2 PRO   109       9.844   6.526 -19.029  1.00  0.00           H  
ATOM   1746  HB3 PRO   109      11.597   6.727 -18.633  1.00  0.00           H  
ATOM   1747  CA  PRO   109      10.856   4.693 -18.928  1.00  0.00           C  
ATOM   1748  HA  PRO   109      11.898   4.385 -18.847  1.00  0.00           H  
ATOM   1749  C   PRO   109      10.149   4.379 -17.535  1.00  0.00           C  
ATOM   1750  O   PRO   109      10.784   4.256 -16.481  1.00  0.00           O  
ATOM   1751  N   GLU   110       8.846   4.089 -17.605  1.00  0.00           N  
ATOM   1752  H   GLU   110       8.293   4.078 -18.450  1.00  0.00           H  
ATOM   1753  CA  GLU   110       8.134   3.849 -16.363  1.00  0.00           C  
ATOM   1754  HA  GLU   110       8.586   4.486 -15.603  1.00  0.00           H  
ATOM   1755  CB  GLU   110       6.683   4.216 -16.538  1.00  0.00           C  
ATOM   1756  HB2 GLU   110       6.629   5.078 -17.202  1.00  0.00           H  
ATOM   1757  HB3 GLU   110       6.094   3.328 -16.769  1.00  0.00           H  
ATOM   1758  CG  GLU   110       6.169   4.609 -15.137  1.00  0.00           C  
ATOM   1759  HG2 GLU   110       5.120   4.319 -15.071  1.00  0.00           H  
ATOM   1760  HG3 GLU   110       6.661   3.965 -14.408  1.00  0.00           H  
ATOM   1761  CD  GLU   110       6.337   6.081 -14.778  1.00  0.00           C  
ATOM   1762  OE1 GLU   110       5.771   6.965 -15.457  1.00  0.00           O  
ATOM   1763  OE2 GLU   110       6.954   6.432 -13.765  1.00  0.00           O  
ATOM   1764  C   GLU   110       8.273   2.358 -15.880  1.00  0.00           C  
ATOM   1765  O   GLU   110       8.523   2.135 -14.727  1.00  0.00           O  
ATOM   1766  N   GLN   111       8.399   1.349 -16.827  1.00  0.00           N  
ATOM   1767  H   GLN   111       8.083   1.622 -17.746  1.00  0.00           H  
ATOM   1768  CA  GLN   111       8.652  -0.058 -16.709  1.00  0.00           C  
ATOM   1769  HA  GLN   111       8.109  -0.456 -15.852  1.00  0.00           H  
ATOM   1770  CB  GLN   111       8.280  -0.749 -18.048  1.00  0.00           C  
ATOM   1771  HB2 GLN   111       8.920  -0.281 -18.797  1.00  0.00           H  
ATOM   1772  HB3 GLN   111       8.729  -1.737 -17.944  1.00  0.00           H  
ATOM   1773  CG  GLN   111       6.809  -0.888 -18.313  1.00  0.00           C  
ATOM   1774  HG2 GLN   111       6.359  -1.780 -17.878  1.00  0.00           H  
ATOM   1775  HG3 GLN   111       6.277   0.015 -18.015  1.00  0.00           H  
ATOM   1776  CD  GLN   111       6.536  -0.936 -19.861  1.00  0.00           C  
ATOM   1777  OE1 GLN   111       7.425  -1.138 -20.714  1.00  0.00           O  
ATOM   1778  NE2 GLN   111       5.268  -0.850 -20.300  1.00  0.00           N  
ATOM   1779 HE21 GLN   111       5.084  -1.143 -21.249  1.00  0.00           H  
ATOM   1780 HE22 GLN   111       4.541  -0.555 -19.664  1.00  0.00           H  
ATOM   1781  C   GLN   111      10.166  -0.339 -16.254  1.00  0.00           C  
ATOM   1782  O   GLN   111      10.472  -1.173 -15.392  1.00  0.00           O  
ATOM   1783  N   LYS   112      11.098   0.474 -16.748  1.00  0.00           N  
ATOM   1784  H   LYS   112      10.852   1.134 -17.472  1.00  0.00           H  
ATOM   1785  CA  LYS   112      12.553   0.399 -16.463  1.00  0.00           C  
ATOM   1786  HA  LYS   112      12.838  -0.652 -16.491  1.00  0.00           H  
ATOM   1787  CB  LYS   112      13.374   1.173 -17.499  1.00  0.00           C  
ATOM   1788  HB2 LYS   112      12.981   2.190 -17.512  1.00  0.00           H  
ATOM   1789  HB3 LYS   112      14.417   1.104 -17.192  1.00  0.00           H  
ATOM   1790  CG  LYS   112      13.162   0.616 -18.908  1.00  0.00           C  
ATOM   1791  HG2 LYS   112      13.438  -0.438 -18.905  1.00  0.00           H  
ATOM   1792  HG3 LYS   112      12.086   0.538 -19.067  1.00  0.00           H  
ATOM   1793  CD  LYS   112      13.914   1.430 -19.942  1.00  0.00           C  
ATOM   1794  HD2 LYS   112      13.598   2.473 -19.906  1.00  0.00           H  
ATOM   1795  HD3 LYS   112      14.973   1.441 -19.682  1.00  0.00           H  
ATOM   1796  CE  LYS   112      13.639   0.965 -21.374  1.00  0.00           C  
ATOM   1797  HE2 LYS   112      14.110  -0.018 -21.408  1.00  0.00           H  
ATOM   1798  HE3 LYS   112      12.600   0.751 -21.624  1.00  0.00           H  
ATOM   1799  NZ  LYS   112      14.282   1.774 -22.385  1.00  0.00           N  
ATOM   1800  HZ1 LYS   112      13.809   1.726 -23.277  1.00  0.00           H  
ATOM   1801  HZ2 LYS   112      14.350   2.762 -22.187  1.00  0.00           H  
ATOM   1802  HZ3 LYS   112      15.252   1.518 -22.510  1.00  0.00           H  
ATOM   1803  C   LYS   112      12.992   0.756 -15.043  1.00  0.00           C  
ATOM   1804  O   LYS   112      13.981   0.295 -14.535  1.00  0.00           O  
ATOM   1805  N   LYS   113      12.063   1.404 -14.345  1.00  0.00           N  
ATOM   1806  H   LYS   113      11.278   1.867 -14.780  1.00  0.00           H  
ATOM   1807  CA  LYS   113      11.987   1.538 -12.829  1.00  0.00           C  
ATOM   1808  HA  LYS   113      12.975   1.724 -12.407  1.00  0.00           H  
ATOM   1809  CB  LYS   113      10.995   2.605 -12.431  1.00  0.00           C  
ATOM   1810  HB2 LYS   113      10.006   2.396 -12.839  1.00  0.00           H  
ATOM   1811  HB3 LYS   113      10.951   2.575 -11.343  1.00  0.00           H  
ATOM   1812  CG  LYS   113      11.335   4.012 -12.938  1.00  0.00           C  
ATOM   1813  HG2 LYS   113      12.278   4.331 -12.494  1.00  0.00           H  
ATOM   1814  HG3 LYS   113      11.208   4.102 -14.017  1.00  0.00           H  
ATOM   1815  CD  LYS   113      10.252   4.990 -12.417  1.00  0.00           C  
ATOM   1816  HD2 LYS   113       9.269   4.684 -12.776  1.00  0.00           H  
ATOM   1817  HD3 LYS   113      10.238   4.983 -11.328  1.00  0.00           H  
ATOM   1818  CE  LYS   113      10.431   6.358 -12.902  1.00  0.00           C  
ATOM   1819  HE2 LYS   113      11.265   6.852 -12.404  1.00  0.00           H  
ATOM   1820  HE3 LYS   113      10.438   6.417 -13.991  1.00  0.00           H  
ATOM   1821  NZ  LYS   113       9.218   7.174 -12.572  1.00  0.00           N  
ATOM   1822  HZ1 LYS   113       9.404   8.088 -12.959  1.00  0.00           H  
ATOM   1823  HZ2 LYS   113       8.423   6.748 -13.026  1.00  0.00           H  
ATOM   1824  HZ3 LYS   113       9.150   7.178 -11.564  1.00  0.00           H  
ATOM   1825  C   LYS   113      11.797   0.192 -12.079  1.00  0.00           C  
ATOM   1826  O   LYS   113      12.742  -0.269 -11.439  1.00  0.00           O  
ATOM   1827  N   GLN   114      10.798  -0.562 -12.512  1.00  0.00           N  
ATOM   1828  H   GLN   114      10.246  -0.270 -13.306  1.00  0.00           H  
ATOM   1829  CA  GLN   114      10.629  -1.923 -12.130  1.00  0.00           C  
ATOM   1830  HA  GLN   114      10.580  -2.000 -11.044  1.00  0.00           H  
ATOM   1831  CB  GLN   114       9.343  -2.469 -12.794  1.00  0.00           C  
ATOM   1832  HB2 GLN   114       9.549  -2.770 -13.821  1.00  0.00           H  
ATOM   1833  HB3 GLN   114       8.883  -3.313 -12.280  1.00  0.00           H  
ATOM   1834  CG  GLN   114       8.126  -1.639 -12.914  1.00  0.00           C  
ATOM   1835  HG2 GLN   114       7.935  -1.259 -13.918  1.00  0.00           H  
ATOM   1836  HG3 GLN   114       7.291  -2.339 -12.957  1.00  0.00           H  
ATOM   1837  CD  GLN   114       7.906  -0.509 -11.919  1.00  0.00           C  
ATOM   1838  OE1 GLN   114       8.051  -0.777 -10.728  1.00  0.00           O  
ATOM   1839  NE2 GLN   114       7.499   0.657 -12.359  1.00  0.00           N  
ATOM   1840 HE21 GLN   114       7.187   1.314 -11.658  1.00  0.00           H  
ATOM   1841 HE22 GLN   114       7.266   0.771 -13.335  1.00  0.00           H  
ATOM   1842  C   GLN   114      11.923  -2.716 -12.518  1.00  0.00           C  
ATOM   1843  O   GLN   114      12.492  -3.539 -11.802  1.00  0.00           O  
ATOM   1844  N   PHE   115      12.431  -2.490 -13.772  1.00  0.00           N  
ATOM   1845  H   PHE   115      11.900  -1.881 -14.379  1.00  0.00           H  
ATOM   1846  CA  PHE   115      13.586  -3.193 -14.290  1.00  0.00           C  
ATOM   1847  HA  PHE   115      13.230  -4.216 -14.166  1.00  0.00           H  
ATOM   1848  CB  PHE   115      13.725  -2.989 -15.879  1.00  0.00           C  
ATOM   1849  HB2 PHE   115      12.795  -3.192 -16.410  1.00  0.00           H  
ATOM   1850  HB3 PHE   115      14.097  -1.984 -16.078  1.00  0.00           H  
ATOM   1851  CG  PHE   115      14.709  -3.961 -16.556  1.00  0.00           C  
ATOM   1852  CD1 PHE   115      14.215  -5.178 -17.105  1.00  0.00           C  
ATOM   1853  HD1 PHE   115      13.171  -5.451 -17.057  1.00  0.00           H  
ATOM   1854  CE1 PHE   115      15.089  -6.092 -17.731  1.00  0.00           C  
ATOM   1855  HE1 PHE   115      14.634  -6.890 -18.298  1.00  0.00           H  
ATOM   1856  CZ  PHE   115      16.424  -5.738 -17.893  1.00  0.00           C  
ATOM   1857  HZ  PHE   115      17.005  -6.411 -18.507  1.00  0.00           H  
ATOM   1858  CE2 PHE   115      16.925  -4.528 -17.374  1.00  0.00           C  
ATOM   1859  HE2 PHE   115      17.983  -4.312 -17.397  1.00  0.00           H  
ATOM   1860  CD2 PHE   115      16.062  -3.649 -16.650  1.00  0.00           C  
ATOM   1861  HD2 PHE   115      16.418  -2.750 -16.169  1.00  0.00           H  
ATOM   1862  C   PHE   115      14.938  -2.967 -13.564  1.00  0.00           C  
ATOM   1863  O   PHE   115      15.885  -3.703 -13.702  1.00  0.00           O  
ATOM   1864  N   ASN   116      15.035  -1.865 -12.848  1.00  0.00           N  
ATOM   1865  H   ASN   116      14.241  -1.243 -12.890  1.00  0.00           H  
ATOM   1866  CA  ASN   116      16.126  -1.427 -11.942  1.00  0.00           C  
ATOM   1867  HA  ASN   116      17.070  -1.779 -12.356  1.00  0.00           H  
ATOM   1868  CB  ASN   116      16.190   0.072 -11.732  1.00  0.00           C  
ATOM   1869  HB2 ASN   116      16.484   0.616 -12.630  1.00  0.00           H  
ATOM   1870  HB3 ASN   116      15.266   0.521 -11.367  1.00  0.00           H  
ATOM   1871  CG  ASN   116      17.149   0.417 -10.585  1.00  0.00           C  
ATOM   1872  OD1 ASN   116      18.331   0.346 -10.629  1.00  0.00           O  
ATOM   1873  ND2 ASN   116      16.561   0.831  -9.493  1.00  0.00           N  
ATOM   1874 HD21 ASN   116      17.177   1.258  -8.815  1.00  0.00           H  
ATOM   1875 HD22 ASN   116      15.593   1.119  -9.473  1.00  0.00           H  
ATOM   1876  C   ASN   116      15.782  -2.130 -10.592  1.00  0.00           C  
ATOM   1877  O   ASN   116      16.672  -2.838 -10.022  1.00  0.00           O  
ATOM   1878  N   ALA   117      14.564  -2.046 -10.044  1.00  0.00           N  
ATOM   1879  H   ALA   117      13.896  -1.430 -10.486  1.00  0.00           H  
ATOM   1880  CA  ALA   117      14.160  -2.798  -8.833  1.00  0.00           C  
ATOM   1881  HA  ALA   117      14.801  -2.355  -8.071  1.00  0.00           H  
ATOM   1882  CB  ALA   117      12.738  -2.370  -8.353  1.00  0.00           C  
ATOM   1883  HB1 ALA   117      12.356  -3.046  -7.588  1.00  0.00           H  
ATOM   1884  HB2 ALA   117      12.748  -1.370  -7.920  1.00  0.00           H  
ATOM   1885  HB3 ALA   117      11.917  -2.360  -9.069  1.00  0.00           H  
ATOM   1886  C   ALA   117      14.371  -4.284  -8.853  1.00  0.00           C  
ATOM   1887  O   ALA   117      14.814  -4.809  -7.855  1.00  0.00           O  
ATOM   1888  N   ASN   118      14.132  -4.897  -9.964  1.00  0.00           N  
ATOM   1889  H   ASN   118      13.772  -4.395 -10.763  1.00  0.00           H  
ATOM   1890  CA  ASN   118      14.336  -6.343 -10.240  1.00  0.00           C  
ATOM   1891  HA  ASN   118      13.663  -6.890  -9.581  1.00  0.00           H  
ATOM   1892  CB  ASN   118      13.709  -6.739 -11.552  1.00  0.00           C  
ATOM   1893  HB2 ASN   118      12.791  -6.160 -11.657  1.00  0.00           H  
ATOM   1894  HB3 ASN   118      14.427  -6.539 -12.348  1.00  0.00           H  
ATOM   1895  CG  ASN   118      13.330  -8.203 -11.618  1.00  0.00           C  
ATOM   1896  OD1 ASN   118      12.803  -8.763 -10.671  1.00  0.00           O  
ATOM   1897  ND2 ASN   118      13.474  -8.966 -12.668  1.00  0.00           N  
ATOM   1898 HD21 ASN   118      13.327  -9.962 -12.589  1.00  0.00           H  
ATOM   1899 HD22 ASN   118      14.122  -8.629 -13.366  1.00  0.00           H  
ATOM   1900  C   ASN   118      15.701  -6.786  -9.877  1.00  0.00           C  
ATOM   1901  O   ASN   118      15.887  -7.844  -9.341  1.00  0.00           O  
ATOM   1902  N   PHE   119      16.707  -5.907 -10.165  1.00  0.00           N  
ATOM   1903  H   PHE   119      16.413  -4.967 -10.389  1.00  0.00           H  
ATOM   1904  CA  PHE   119      18.104  -6.141  -9.915  1.00  0.00           C  
ATOM   1905  HA  PHE   119      18.267  -7.215 -10.004  1.00  0.00           H  
ATOM   1906  CB  PHE   119      19.024  -5.579 -11.014  1.00  0.00           C  
ATOM   1907  HB2 PHE   119      18.676  -6.062 -11.927  1.00  0.00           H  
ATOM   1908  HB3 PHE   119      18.951  -4.495 -11.102  1.00  0.00           H  
ATOM   1909  CG  PHE   119      20.463  -6.014 -10.887  1.00  0.00           C  
ATOM   1910  CD1 PHE   119      20.839  -7.321 -11.188  1.00  0.00           C  
ATOM   1911  HD1 PHE   119      20.088  -7.997 -11.570  1.00  0.00           H  
ATOM   1912  CE1 PHE   119      22.205  -7.668 -11.260  1.00  0.00           C  
ATOM   1913  HE1 PHE   119      22.513  -8.681 -11.468  1.00  0.00           H  
ATOM   1914  CZ  PHE   119      23.150  -6.735 -10.851  1.00  0.00           C  
ATOM   1915  HZ  PHE   119      24.191  -6.991 -10.983  1.00  0.00           H  
ATOM   1916  CE2 PHE   119      22.756  -5.470 -10.400  1.00  0.00           C  
ATOM   1917  HE2 PHE   119      23.443  -4.693 -10.098  1.00  0.00           H  
ATOM   1918  CD2 PHE   119      21.440  -5.051 -10.506  1.00  0.00           C  
ATOM   1919  HD2 PHE   119      21.241  -4.032 -10.207  1.00  0.00           H  
ATOM   1920  C   PHE   119      18.587  -5.593  -8.574  1.00  0.00           C  
ATOM   1921  O   PHE   119      19.262  -6.333  -7.826  1.00  0.00           O  
ATOM   1922  N   GLU   120      18.233  -4.311  -8.267  1.00  0.00           N  
ATOM   1923  H   GLU   120      17.797  -3.694  -8.939  1.00  0.00           H  
ATOM   1924  CA  GLU   120      18.497  -3.714  -6.998  1.00  0.00           C  
ATOM   1925  HA  GLU   120      19.539  -3.507  -6.753  1.00  0.00           H  
ATOM   1926  CB  GLU   120      17.801  -2.291  -6.995  1.00  0.00           C  
ATOM   1927  HB2 GLU   120      17.978  -1.753  -7.926  1.00  0.00           H  
ATOM   1928  HB3 GLU   120      16.725  -2.440  -7.089  1.00  0.00           H  
ATOM   1929  CG  GLU   120      18.054  -1.526  -5.701  1.00  0.00           C  
ATOM   1930  HG2 GLU   120      17.539  -0.591  -5.922  1.00  0.00           H  
ATOM   1931  HG3 GLU   120      17.476  -2.031  -4.926  1.00  0.00           H  
ATOM   1932  CD  GLU   120      19.547  -1.264  -5.266  1.00  0.00           C  
ATOM   1933  OE1 GLU   120      20.484  -1.412  -6.065  1.00  0.00           O  
ATOM   1934  OE2 GLU   120      19.821  -0.888  -4.104  1.00  0.00           O  
ATOM   1935  C   GLU   120      17.929  -4.567  -5.863  1.00  0.00           C  
ATOM   1936  O   GLU   120      18.627  -4.880  -4.925  1.00  0.00           O  
ATOM   1937  N   LYS   121      16.663  -4.990  -5.918  1.00  0.00           N  
ATOM   1938  H   LYS   121      16.104  -4.671  -6.697  1.00  0.00           H  
ATOM   1939  CA  LYS   121      15.966  -5.761  -4.877  1.00  0.00           C  
ATOM   1940  HA  LYS   121      16.565  -5.614  -3.979  1.00  0.00           H  
ATOM   1941  CB  LYS   121      14.552  -5.262  -4.759  1.00  0.00           C  
ATOM   1942  HB2 LYS   121      13.972  -5.412  -5.670  1.00  0.00           H  
ATOM   1943  HB3 LYS   121      14.034  -5.767  -3.944  1.00  0.00           H  
ATOM   1944  CG  LYS   121      14.588  -3.677  -4.527  1.00  0.00           C  
ATOM   1945  HG2 LYS   121      15.063  -3.508  -3.561  1.00  0.00           H  
ATOM   1946  HG3 LYS   121      15.112  -3.258  -5.386  1.00  0.00           H  
ATOM   1947  CD  LYS   121      13.135  -3.098  -4.567  1.00  0.00           C  
ATOM   1948  HD2 LYS   121      12.593  -3.421  -5.456  1.00  0.00           H  
ATOM   1949  HD3 LYS   121      12.554  -3.513  -3.743  1.00  0.00           H  
ATOM   1950  CE  LYS   121      13.114  -1.534  -4.451  1.00  0.00           C  
ATOM   1951  HE2 LYS   121      13.541  -1.252  -3.488  1.00  0.00           H  
ATOM   1952  HE3 LYS   121      13.624  -1.003  -5.255  1.00  0.00           H  
ATOM   1953  NZ  LYS   121      11.756  -1.011  -4.573  1.00  0.00           N  
ATOM   1954  HZ1 LYS   121      11.405  -1.487  -5.392  1.00  0.00           H  
ATOM   1955  HZ2 LYS   121      11.224  -1.205  -3.737  1.00  0.00           H  
ATOM   1956  HZ3 LYS   121      11.772  -0.010  -4.708  1.00  0.00           H  
ATOM   1957  C   LYS   121      16.112  -7.267  -5.066  1.00  0.00           C  
ATOM   1958  O   LYS   121      15.322  -8.017  -4.399  1.00  0.00           O  
ATOM   1959  N   ARG   122      17.165  -7.750  -5.727  1.00  0.00           N  
ATOM   1960  H   ARG   122      17.715  -6.970  -6.057  1.00  0.00           H  
ATOM   1961  CA  ARG   122      17.651  -9.160  -5.696  1.00  0.00           C  
ATOM   1962  HA  ARG   122      16.851  -9.860  -5.934  1.00  0.00           H  
ATOM   1963  CB  ARG   122      18.741  -9.331  -6.758  1.00  0.00           C  
ATOM   1964  HB2 ARG   122      18.713 -10.413  -6.885  1.00  0.00           H  
ATOM   1965  HB3 ARG   122      18.330  -8.853  -7.648  1.00  0.00           H  
ATOM   1966  CG  ARG   122      20.148  -8.844  -6.546  1.00  0.00           C  
ATOM   1967  HG2 ARG   122      20.042  -7.847  -6.118  1.00  0.00           H  
ATOM   1968  HG3 ARG   122      20.658  -9.465  -5.810  1.00  0.00           H  
ATOM   1969  CD  ARG   122      21.113  -8.804  -7.729  1.00  0.00           C  
ATOM   1970  HD2 ARG   122      21.143  -9.820  -8.121  1.00  0.00           H  
ATOM   1971  HD3 ARG   122      20.655  -8.095  -8.419  1.00  0.00           H  
ATOM   1972  NE  ARG   122      22.383  -8.334  -7.245  1.00  0.00           N  
ATOM   1973  HE  ARG   122      22.994  -9.050  -6.880  1.00  0.00           H  
ATOM   1974  CZ  ARG   122      22.895  -7.168  -7.019  1.00  0.00           C  
ATOM   1975  NH1 ARG   122      22.238  -6.051  -7.071  1.00  0.00           N  
ATOM   1976 HH11 ARG   122      21.254  -6.041  -7.298  1.00  0.00           H  
ATOM   1977 HH12 ARG   122      22.675  -5.240  -6.657  1.00  0.00           H  
ATOM   1978  NH2 ARG   122      24.055  -7.010  -6.604  1.00  0.00           N  
ATOM   1979 HH21 ARG   122      24.622  -7.783  -6.288  1.00  0.00           H  
ATOM   1980 HH22 ARG   122      24.361  -6.114  -6.252  1.00  0.00           H  
ATOM   1981  C   ARG   122      18.219  -9.584  -4.291  1.00  0.00           C  
ATOM   1982  O   ARG   122      18.574  -8.746  -3.477  1.00  0.00           O  
ATOM   1983  N   LEU   123      18.379 -10.888  -4.092  1.00  0.00           N  
ATOM   1984  H   LEU   123      18.220 -11.474  -4.899  1.00  0.00           H  
ATOM   1985  CA  LEU   123      18.760 -11.528  -2.849  1.00  0.00           C  
ATOM   1986  HA  LEU   123      18.287 -11.019  -2.009  1.00  0.00           H  
ATOM   1987  CB  LEU   123      18.290 -13.022  -3.029  1.00  0.00           C  
ATOM   1988  HB2 LEU   123      17.233 -13.016  -3.295  1.00  0.00           H  
ATOM   1989  HB3 LEU   123      18.828 -13.391  -3.902  1.00  0.00           H  
ATOM   1990  CG  LEU   123      18.668 -14.147  -2.006  1.00  0.00           C  
ATOM   1991  HG  LEU   123      19.754 -14.154  -1.916  1.00  0.00           H  
ATOM   1992  CD1 LEU   123      17.843 -13.936  -0.724  1.00  0.00           C  
ATOM   1993 HD11 LEU   123      16.816 -14.107  -1.047  1.00  0.00           H  
ATOM   1994 HD12 LEU   123      18.211 -14.654   0.009  1.00  0.00           H  
ATOM   1995 HD13 LEU   123      18.053 -12.947  -0.315  1.00  0.00           H  
ATOM   1996  CD2 LEU   123      18.166 -15.450  -2.570  1.00  0.00           C  
ATOM   1997 HD21 LEU   123      17.103 -15.277  -2.737  1.00  0.00           H  
ATOM   1998 HD22 LEU   123      18.606 -15.522  -3.565  1.00  0.00           H  
ATOM   1999 HD23 LEU   123      18.360 -16.305  -1.923  1.00  0.00           H  
ATOM   2000  C   LEU   123      20.298 -11.476  -2.519  1.00  0.00           C  
ATOM   2001  O   LEU   123      20.605 -11.786  -1.350  1.00  0.00           O  
ATOM   2002  N   THR   124      21.182 -11.140  -3.520  1.00  0.00           N  
ATOM   2003  H   THR   124      20.892 -10.939  -4.466  1.00  0.00           H  
ATOM   2004  CA  THR   124      22.545 -10.801  -3.333  1.00  0.00           C  
ATOM   2005  HA  THR   124      22.562 -10.278  -2.376  1.00  0.00           H  
ATOM   2006  CB  THR   124      23.357 -12.097  -3.114  1.00  0.00           C  
ATOM   2007  HB  THR   124      23.395 -12.742  -3.992  1.00  0.00           H  
ATOM   2008  CG2 THR   124      24.879 -11.706  -2.939  1.00  0.00           C  
ATOM   2009 HG21 THR   124      25.296 -11.292  -3.857  1.00  0.00           H  
ATOM   2010 HG22 THR   124      24.961 -10.875  -2.237  1.00  0.00           H  
ATOM   2011 HG23 THR   124      25.435 -12.509  -2.453  1.00  0.00           H  
ATOM   2012  OG1 THR   124      23.016 -12.762  -1.961  1.00  0.00           O  
ATOM   2013  HG1 THR   124      22.108 -12.580  -1.707  1.00  0.00           H  
ATOM   2014  C   THR   124      23.030  -9.936  -4.429  1.00  0.00           C  
ATOM   2015  O   THR   124      23.162  -8.768  -4.055  1.00  0.00           O  
ATOM   2016  OXT THR   124      23.274 -10.432  -5.532  1.00  0.00           O  
TER    2017      THR   124 
ATOM   2017  N   ALA   125       8.370 -27.925  -2.504  1.00  0.00           N  
ATOM   2018  H1  ALA   125       7.992 -28.739  -2.042  1.00  0.00           H  
ATOM   2019  H2  ALA   125       8.911 -27.414  -1.821  1.00  0.00           H  
ATOM   2020  H3  ALA   125       9.002 -28.155  -3.258  1.00  0.00           H  
ATOM   2021  CA  ALA   125       7.159 -27.082  -2.940  1.00  0.00           C  
ATOM   2022  HA  ALA   125       6.521 -27.202  -2.064  1.00  0.00           H  
ATOM   2023  CB  ALA   125       7.531 -25.723  -3.288  1.00  0.00           C  
ATOM   2024  HB1 ALA   125       8.074 -25.247  -2.471  1.00  0.00           H  
ATOM   2025  HB2 ALA   125       8.093 -25.529  -4.201  1.00  0.00           H  
ATOM   2026  HB3 ALA   125       6.610 -25.151  -3.399  1.00  0.00           H  
ATOM   2027  C   ALA   125       6.564 -27.797  -4.142  1.00  0.00           C  
ATOM   2028  O   ALA   125       7.316 -28.497  -4.780  1.00  0.00           O  
ATOM   2029  N   ASP   126       5.322 -27.587  -4.482  1.00  0.00           N  
ATOM   2030  H   ASP   126       4.744 -26.917  -3.995  1.00  0.00           H  
ATOM   2031  CA  ASP   126       4.736 -28.246  -5.691  1.00  0.00           C  
ATOM   2032  HA  ASP   126       4.949 -29.315  -5.652  1.00  0.00           H  
ATOM   2033  CB  ASP   126       3.255 -28.072  -5.624  1.00  0.00           C  
ATOM   2034  HB2 ASP   126       3.031 -27.013  -5.751  1.00  0.00           H  
ATOM   2035  HB3 ASP   126       2.978 -28.672  -6.490  1.00  0.00           H  
ATOM   2036  CG  ASP   126       2.633 -28.549  -4.352  1.00  0.00           C  
ATOM   2037  OD1 ASP   126       2.914 -29.685  -3.974  1.00  0.00           O  
ATOM   2038  OD2 ASP   126       1.852 -27.785  -3.724  1.00  0.00           O  
ATOM   2039  C   ASP   126       5.440 -27.581  -6.911  1.00  0.00           C  
ATOM   2040  O   ASP   126       5.540 -28.291  -7.919  1.00  0.00           O  
ATOM   2041  N   THR   127       6.029 -26.420  -6.891  1.00  0.00           N  
ATOM   2042  H   THR   127       5.908 -25.911  -6.027  1.00  0.00           H  
ATOM   2043  CA  THR   127       6.755 -25.822  -8.002  1.00  0.00           C  
ATOM   2044  HA  THR   127       6.242 -25.911  -8.960  1.00  0.00           H  
ATOM   2045  CB  THR   127       6.917 -24.340  -7.811  1.00  0.00           C  
ATOM   2046  HB  THR   127       7.378 -23.838  -8.661  1.00  0.00           H  
ATOM   2047  CG2 THR   127       5.528 -23.727  -7.600  1.00  0.00           C  
ATOM   2048 HG21 THR   127       5.648 -22.698  -7.938  1.00  0.00           H  
ATOM   2049 HG22 THR   127       4.729 -24.150  -8.208  1.00  0.00           H  
ATOM   2050 HG23 THR   127       5.160 -23.737  -6.574  1.00  0.00           H  
ATOM   2051  OG1 THR   127       7.614 -23.978  -6.576  1.00  0.00           O  
ATOM   2052  HG1 THR   127       7.989 -23.129  -6.820  1.00  0.00           H  
ATOM   2053  C   THR   127       8.066 -26.514  -8.210  1.00  0.00           C  
ATOM   2054  O   THR   127       8.475 -26.804  -9.330  1.00  0.00           O  
ATOM   2055  N   THR   128       8.783 -26.892  -7.130  1.00  0.00           N  
ATOM   2056  H   THR   128       8.519 -26.610  -6.197  1.00  0.00           H  
ATOM   2057  CA  THR   128       9.926 -27.811  -7.256  1.00  0.00           C  
ATOM   2058  HA  THR   128      10.573 -27.427  -8.045  1.00  0.00           H  
ATOM   2059  CB  THR   128      10.758 -28.002  -6.023  1.00  0.00           C  
ATOM   2060  HB  THR   128      11.679 -28.539  -6.250  1.00  0.00           H  
ATOM   2061  CG2 THR   128      11.360 -26.703  -5.550  1.00  0.00           C  
ATOM   2062 HG21 THR   128      11.582 -26.012  -6.364  1.00  0.00           H  
ATOM   2063 HG22 THR   128      10.623 -26.161  -4.957  1.00  0.00           H  
ATOM   2064 HG23 THR   128      12.252 -27.019  -5.009  1.00  0.00           H  
ATOM   2065  OG1 THR   128      10.159 -28.568  -4.860  1.00  0.00           O  
ATOM   2066  HG1 THR   128      10.111 -29.504  -5.066  1.00  0.00           H  
ATOM   2067  C   THR   128       9.436 -29.240  -7.741  1.00  0.00           C  
ATOM   2068  O   THR   128      10.243 -30.043  -8.124  1.00  0.00           O  
ATOM   2069  N   THR   129       8.173 -29.638  -7.494  1.00  0.00           N  
ATOM   2070  H   THR   129       7.435 -28.993  -7.251  1.00  0.00           H  
ATOM   2071  CA  THR   129       7.715 -30.861  -8.180  1.00  0.00           C  
ATOM   2072  HA  THR   129       8.391 -31.715  -8.148  1.00  0.00           H  
ATOM   2073  CB  THR   129       6.420 -31.338  -7.540  1.00  0.00           C  
ATOM   2074  HB  THR   129       5.594 -30.691  -7.835  1.00  0.00           H  
ATOM   2075  CG2 THR   129       6.024 -32.800  -7.889  1.00  0.00           C  
ATOM   2076 HG21 THR   129       6.939 -33.385  -7.985  1.00  0.00           H  
ATOM   2077 HG22 THR   129       5.420 -33.162  -7.057  1.00  0.00           H  
ATOM   2078 HG23 THR   129       5.448 -32.865  -8.811  1.00  0.00           H  
ATOM   2079  OG1 THR   129       6.540 -31.341  -6.127  1.00  0.00           O  
ATOM   2080  HG1 THR   129       6.865 -30.463  -5.913  1.00  0.00           H  
ATOM   2081  C   THR   129       7.608 -30.637  -9.670  1.00  0.00           C  
ATOM   2082  O   THR   129       8.098 -31.462 -10.405  1.00  0.00           O  
ATOM   2083  N   ALA   130       7.228 -29.432 -10.102  1.00  0.00           N  
ATOM   2084  H   ALA   130       6.918 -28.843  -9.342  1.00  0.00           H  
ATOM   2085  CA  ALA   130       7.108 -29.103 -11.528  1.00  0.00           C  
ATOM   2086  HA  ALA   130       6.664 -30.016 -11.924  1.00  0.00           H  
ATOM   2087  CB  ALA   130       6.302 -27.813 -11.673  1.00  0.00           C  
ATOM   2088  HB1 ALA   130       6.628 -26.953 -11.089  1.00  0.00           H  
ATOM   2089  HB2 ALA   130       6.351 -27.530 -12.724  1.00  0.00           H  
ATOM   2090  HB3 ALA   130       5.266 -28.065 -11.442  1.00  0.00           H  
ATOM   2091  C   ALA   130       8.450 -28.838 -12.222  1.00  0.00           C  
ATOM   2092  O   ALA   130       8.603 -29.117 -13.441  1.00  0.00           O  
ATOM   2093  N   ALA   131       9.517 -28.408 -11.558  1.00  0.00           N  
ATOM   2094  H   ALA   131       9.267 -28.154 -10.613  1.00  0.00           H  
ATOM   2095  CA  ALA   131      10.797 -27.769 -12.144  1.00  0.00           C  
ATOM   2096  HA  ALA   131      10.326 -26.967 -12.713  1.00  0.00           H  
ATOM   2097  CB  ALA   131      11.525 -27.236 -10.906  1.00  0.00           C  
ATOM   2098  HB1 ALA   131      11.726 -28.118 -10.299  1.00  0.00           H  
ATOM   2099  HB2 ALA   131      12.469 -26.748 -11.153  1.00  0.00           H  
ATOM   2100  HB3 ALA   131      10.911 -26.525 -10.353  1.00  0.00           H  
ATOM   2101  C   ALA   131      11.666 -28.712 -13.031  1.00  0.00           C  
ATOM   2102  O   ALA   131      11.958 -29.936 -12.695  1.00  0.00           O  
ATOM   2103  N   PRO   132      12.175 -28.243 -14.268  1.00  0.00           N  
ATOM   2104  CD  PRO   132      11.884 -26.889 -14.732  1.00  0.00           C  
ATOM   2105  HD2 PRO   132      12.151 -26.200 -13.931  1.00  0.00           H  
ATOM   2106  HD3 PRO   132      10.803 -26.821 -14.857  1.00  0.00           H  
ATOM   2107  CG  PRO   132      12.742 -26.718 -15.986  1.00  0.00           C  
ATOM   2108  HG2 PRO   132      13.522 -26.091 -15.556  1.00  0.00           H  
ATOM   2109  HG3 PRO   132      12.173 -26.242 -16.785  1.00  0.00           H  
ATOM   2110  CB  PRO   132      13.267 -28.055 -16.502  1.00  0.00           C  
ATOM   2111  HB2 PRO   132      14.337 -28.034 -16.708  1.00  0.00           H  
ATOM   2112  HB3 PRO   132      12.675 -28.300 -17.383  1.00  0.00           H  
ATOM   2113  CA  PRO   132      13.005 -29.004 -15.249  1.00  0.00           C  
ATOM   2114  HA  PRO   132      12.435 -29.874 -15.575  1.00  0.00           H  
ATOM   2115  C   PRO   132      14.227 -29.573 -14.622  1.00  0.00           C  
ATOM   2116  O   PRO   132      14.821 -28.881 -13.702  1.00  0.00           O  
ATOM   2117  N   ALA   133      14.794 -30.724 -15.027  1.00  0.00           N  
ATOM   2118  H   ALA   133      14.382 -31.375 -15.680  1.00  0.00           H  
ATOM   2119  CA  ALA   133      16.022 -31.229 -14.548  1.00  0.00           C  
ATOM   2120  HA  ALA   133      15.832 -31.574 -13.532  1.00  0.00           H  
ATOM   2121  CB  ALA   133      16.474 -32.474 -15.275  1.00  0.00           C  
ATOM   2122  HB1 ALA   133      15.664 -33.203 -15.321  1.00  0.00           H  
ATOM   2123  HB2 ALA   133      16.672 -32.132 -16.290  1.00  0.00           H  
ATOM   2124  HB3 ALA   133      17.330 -32.935 -14.783  1.00  0.00           H  
ATOM   2125  C   ALA   133      17.133 -30.155 -14.449  1.00  0.00           C  
ATOM   2126  O   ALA   133      17.826 -30.109 -13.471  1.00  0.00           O  
ATOM   2127  N   ASP   134      17.264 -29.240 -15.457  1.00  0.00           N  
ATOM   2128  H   ASP   134      16.664 -29.308 -16.267  1.00  0.00           H  
ATOM   2129  CA  ASP   134      18.291 -28.144 -15.431  1.00  0.00           C  
ATOM   2130  HA  ASP   134      19.281 -28.599 -15.413  1.00  0.00           H  
ATOM   2131  CB  ASP   134      18.292 -27.450 -16.825  1.00  0.00           C  
ATOM   2132  HB2 ASP   134      17.334 -27.032 -17.133  1.00  0.00           H  
ATOM   2133  HB3 ASP   134      18.982 -26.628 -16.632  1.00  0.00           H  
ATOM   2134  CG  ASP   134      18.884 -28.318 -17.965  1.00  0.00           C  
ATOM   2135  OD1 ASP   134      18.817 -27.860 -19.111  1.00  0.00           O  
ATOM   2136  OD2 ASP   134      19.389 -29.401 -17.709  1.00  0.00           O  
ATOM   2137  C   ASP   134      18.276 -27.271 -14.148  1.00  0.00           C  
ATOM   2138  O   ASP   134      19.335 -26.764 -13.740  1.00  0.00           O  
ATOM   2139  N   ALA   135      17.074 -27.052 -13.582  1.00  0.00           N  
ATOM   2140  H   ALA   135      16.344 -27.643 -13.955  1.00  0.00           H  
ATOM   2141  CA  ALA   135      16.797 -26.190 -12.432  1.00  0.00           C  
ATOM   2142  HA  ALA   135      17.409 -25.296 -12.553  1.00  0.00           H  
ATOM   2143  CB  ALA   135      15.290 -25.863 -12.356  1.00  0.00           C  
ATOM   2144  HB1 ALA   135      14.848 -25.422 -13.250  1.00  0.00           H  
ATOM   2145  HB2 ALA   135      14.691 -26.744 -12.126  1.00  0.00           H  
ATOM   2146  HB3 ALA   135      15.100 -25.148 -11.556  1.00  0.00           H  
ATOM   2147  C   ALA   135      17.403 -26.809 -11.197  1.00  0.00           C  
ATOM   2148  O   ALA   135      17.969 -26.060 -10.386  1.00  0.00           O  
ATOM   2149  N   LYS   136      17.555 -28.151 -11.033  1.00  0.00           N  
ATOM   2150  H   LYS   136      17.269 -28.777 -11.772  1.00  0.00           H  
ATOM   2151  CA  LYS   136      17.994 -28.866  -9.827  1.00  0.00           C  
ATOM   2152  HA  LYS   136      17.220 -28.749  -9.069  1.00  0.00           H  
ATOM   2153  CB  LYS   136      18.033 -30.403 -10.113  1.00  0.00           C  
ATOM   2154  HB2 LYS   136      18.612 -30.539 -11.027  1.00  0.00           H  
ATOM   2155  HB3 LYS   136      18.469 -30.935  -9.268  1.00  0.00           H  
ATOM   2156  CG  LYS   136      16.703 -31.113 -10.382  1.00  0.00           C  
ATOM   2157  HG2 LYS   136      15.928 -30.728  -9.720  1.00  0.00           H  
ATOM   2158  HG3 LYS   136      16.327 -30.998 -11.399  1.00  0.00           H  
ATOM   2159  CD  LYS   136      16.609 -32.695 -10.266  1.00  0.00           C  
ATOM   2160  HD2 LYS   136      17.326 -33.026 -11.018  1.00  0.00           H  
ATOM   2161  HD3 LYS   136      16.891 -32.995  -9.257  1.00  0.00           H  
ATOM   2162  CE  LYS   136      15.118 -33.021 -10.535  1.00  0.00           C  
ATOM   2163  HE2 LYS   136      14.644 -32.437  -9.747  1.00  0.00           H  
ATOM   2164  HE3 LYS   136      14.767 -32.750 -11.531  1.00  0.00           H  
ATOM   2165  NZ  LYS   136      14.921 -34.448 -10.189  1.00  0.00           N  
ATOM   2166  HZ1 LYS   136      15.363 -35.011 -10.902  1.00  0.00           H  
ATOM   2167  HZ2 LYS   136      15.474 -34.730  -9.392  1.00  0.00           H  
ATOM   2168  HZ3 LYS   136      13.977 -34.700  -9.934  1.00  0.00           H  
ATOM   2169  C   LYS   136      19.266 -28.271  -9.190  1.00  0.00           C  
ATOM   2170  O   LYS   136      19.191 -27.894  -8.060  1.00  0.00           O  
ATOM   2171  N   PRO   137      20.471 -28.198  -9.874  1.00  0.00           N  
ATOM   2172  CD  PRO   137      20.713 -28.664 -11.223  1.00  0.00           C  
ATOM   2173  HD2 PRO   137      19.854 -28.580 -11.889  1.00  0.00           H  
ATOM   2174  HD3 PRO   137      21.172 -29.652 -11.264  1.00  0.00           H  
ATOM   2175  CG  PRO   137      21.825 -27.796 -11.732  1.00  0.00           C  
ATOM   2176  HG2 PRO   137      21.489 -26.798 -12.014  1.00  0.00           H  
ATOM   2177  HG3 PRO   137      22.384 -28.228 -12.562  1.00  0.00           H  
ATOM   2178  CB  PRO   137      22.785 -27.766 -10.523  1.00  0.00           C  
ATOM   2179  HB2 PRO   137      23.437 -26.896 -10.599  1.00  0.00           H  
ATOM   2180  HB3 PRO   137      23.392 -28.666 -10.423  1.00  0.00           H  
ATOM   2181  CA  PRO   137      21.755 -27.546  -9.349  1.00  0.00           C  
ATOM   2182  HA  PRO   137      21.995 -28.062  -8.419  1.00  0.00           H  
ATOM   2183  C   PRO   137      21.619 -26.013  -9.000  1.00  0.00           C  
ATOM   2184  O   PRO   137      22.562 -25.519  -8.350  1.00  0.00           O  
ATOM   2185  N   MET   138      20.470 -25.369  -9.163  1.00  0.00           N  
ATOM   2186  H   MET   138      19.742 -25.932  -9.577  1.00  0.00           H  
ATOM   2187  CA  MET   138      20.262 -23.962  -8.893  1.00  0.00           C  
ATOM   2188  HA  MET   138      21.017 -23.600  -8.195  1.00  0.00           H  
ATOM   2189  CB  MET   138      20.432 -23.149 -10.193  1.00  0.00           C  
ATOM   2190  HB2 MET   138      20.755 -22.157  -9.877  1.00  0.00           H  
ATOM   2191  HB3 MET   138      21.290 -23.654 -10.638  1.00  0.00           H  
ATOM   2192  CG  MET   138      19.255 -23.091 -11.216  1.00  0.00           C  
ATOM   2193  HG2 MET   138      19.212 -23.973 -11.855  1.00  0.00           H  
ATOM   2194  HG3 MET   138      18.271 -23.148 -10.750  1.00  0.00           H  
ATOM   2195  SD  MET   138      19.319 -21.607 -12.222  1.00  0.00           S  
ATOM   2196  CE  MET   138      21.068 -21.708 -12.799  1.00  0.00           C  
ATOM   2197  HE1 MET   138      21.235 -22.635 -13.347  1.00  0.00           H  
ATOM   2198  HE2 MET   138      21.299 -20.855 -13.437  1.00  0.00           H  
ATOM   2199  HE3 MET   138      21.744 -21.700 -11.944  1.00  0.00           H  
ATOM   2200  C   MET   138      18.974 -23.606  -8.118  1.00  0.00           C  
ATOM   2201  O   MET   138      18.678 -22.455  -7.852  1.00  0.00           O  
ATOM   2202  N   MET   139      18.143 -24.625  -7.712  1.00  0.00           N  
ATOM   2203  H   MET   139      18.468 -25.579  -7.769  1.00  0.00           H  
ATOM   2204  CA  MET   139      16.884 -24.506  -7.022  1.00  0.00           C  
ATOM   2205  HA  MET   139      16.611 -23.452  -6.971  1.00  0.00           H  
ATOM   2206  CB  MET   139      15.830 -25.315  -7.778  1.00  0.00           C  
ATOM   2207  HB2 MET   139      15.625 -24.796  -8.714  1.00  0.00           H  
ATOM   2208  HB3 MET   139      16.230 -26.291  -8.056  1.00  0.00           H  
ATOM   2209  CG  MET   139      14.533 -25.680  -7.079  1.00  0.00           C  
ATOM   2210  HG2 MET   139      14.663 -26.167  -6.112  1.00  0.00           H  
ATOM   2211  HG3 MET   139      14.017 -24.745  -6.860  1.00  0.00           H  
ATOM   2212  SD  MET   139      13.590 -26.746  -8.124  1.00  0.00           S  
ATOM   2213  CE  MET   139      14.379 -28.367  -7.754  1.00  0.00           C  
ATOM   2214  HE1 MET   139      14.538 -28.328  -6.677  1.00  0.00           H  
ATOM   2215  HE2 MET   139      13.702 -29.210  -7.895  1.00  0.00           H  
ATOM   2216  HE3 MET   139      15.394 -28.473  -8.137  1.00  0.00           H  
ATOM   2217  C   MET   139      16.947 -25.021  -5.569  1.00  0.00           C  
ATOM   2218  O   MET   139      17.312 -26.143  -5.293  1.00  0.00           O  
ATOM   2219  N   HIE   140      16.273 -24.308  -4.696  1.00  0.00           N  
ATOM   2220  H   HIE   140      15.748 -23.553  -5.115  1.00  0.00           H  
ATOM   2221  CA  HIE   140      15.970 -24.626  -3.269  1.00  0.00           C  
ATOM   2222  HA  HIE   140      16.573 -25.508  -3.053  1.00  0.00           H  
ATOM   2223  CB  HIE   140      16.342 -23.364  -2.482  1.00  0.00           C  
ATOM   2224  HB2 HIE   140      17.400 -23.106  -2.528  1.00  0.00           H  
ATOM   2225  HB3 HIE   140      15.814 -22.545  -2.970  1.00  0.00           H  
ATOM   2226  CG  HIE   140      15.954 -23.410  -1.035  1.00  0.00           C  
ATOM   2227  ND1 HIE   140      14.675 -23.181  -0.404  1.00  0.00           N  
ATOM   2228  CE1 HIE   140      14.849 -23.082   0.903  1.00  0.00           C  
ATOM   2229  HE1 HIE   140      14.080 -22.973   1.653  1.00  0.00           H  
ATOM   2230  NE2 HIE   140      16.111 -23.431   1.170  1.00  0.00           N  
ATOM   2231  HE2 HIE   140      16.465 -23.457   2.116  1.00  0.00           H  
ATOM   2232  CD2 HIE   140      16.857 -23.623  -0.017  1.00  0.00           C  
ATOM   2233  HD2 HIE   140      17.934 -23.674  -0.078  1.00  0.00           H  
ATOM   2234  C   HIE   140      14.457 -24.988  -3.139  1.00  0.00           C  
ATOM   2235  O   HIE   140      13.653 -24.670  -3.980  1.00  0.00           O  
ATOM   2236  N   HIE   141      14.092 -25.877  -2.174  1.00  0.00           N  
ATOM   2237  H   HIE   141      14.893 -26.194  -1.647  1.00  0.00           H  
ATOM   2238  CA  HIE   141      12.796 -26.579  -2.036  1.00  0.00           C  
ATOM   2239  HA  HIE   141      12.699 -27.197  -2.928  1.00  0.00           H  
ATOM   2240  CB  HIE   141      12.858 -27.453  -0.792  1.00  0.00           C  
ATOM   2241  HB2 HIE   141      13.810 -27.982  -0.837  1.00  0.00           H  
ATOM   2242  HB3 HIE   141      12.803 -26.876   0.131  1.00  0.00           H  
ATOM   2243  CG  HIE   141      11.827 -28.555  -0.825  1.00  0.00           C  
ATOM   2244  ND1 HIE   141      11.488 -29.362  -1.958  1.00  0.00           N  
ATOM   2245  CE1 HIE   141      10.469 -30.173  -1.592  1.00  0.00           C  
ATOM   2246  HE1 HIE   141       9.817 -30.673  -2.293  1.00  0.00           H  
ATOM   2247  NE2 HIE   141      10.131 -29.944  -0.307  1.00  0.00           N  
ATOM   2248  HE2 HIE   141       9.322 -30.368   0.124  1.00  0.00           H  
ATOM   2249  CD2 HIE   141      10.969 -28.938   0.183  1.00  0.00           C  
ATOM   2250  HD2 HIE   141      11.058 -28.700   1.233  1.00  0.00           H  
ATOM   2251  C   HIE   141      11.617 -25.614  -1.949  1.00  0.00           C  
ATOM   2252  O   HIE   141      10.539 -26.012  -2.319  1.00  0.00           O  
ATOM   2253  N   LYS   142      11.858 -24.382  -1.457  1.00  0.00           N  
ATOM   2254  H   LYS   142      12.831 -24.245  -1.222  1.00  0.00           H  
ATOM   2255  CA  LYS   142      10.797 -23.348  -1.450  1.00  0.00           C  
ATOM   2256  HA  LYS   142       9.895 -23.622  -0.903  1.00  0.00           H  
ATOM   2257  CB  LYS   142      11.134 -22.170  -0.518  1.00  0.00           C  
ATOM   2258  HB2 LYS   142      11.490 -22.595   0.421  1.00  0.00           H  
ATOM   2259  HB3 LYS   142      11.963 -21.574  -0.901  1.00  0.00           H  
ATOM   2260  CG  LYS   142      10.007 -21.182  -0.115  1.00  0.00           C  
ATOM   2261  HG2 LYS   142       9.773 -20.404  -0.842  1.00  0.00           H  
ATOM   2262  HG3 LYS   142       9.097 -21.737   0.114  1.00  0.00           H  
ATOM   2263  CD  LYS   142      10.375 -20.551   1.243  1.00  0.00           C  
ATOM   2264  HD2 LYS   142      10.678 -21.318   1.956  1.00  0.00           H  
ATOM   2265  HD3 LYS   142      11.281 -19.962   1.098  1.00  0.00           H  
ATOM   2266  CE  LYS   142       9.254 -19.599   1.782  1.00  0.00           C  
ATOM   2267  HE2 LYS   142       8.528 -20.179   2.350  1.00  0.00           H  
ATOM   2268  HE3 LYS   142       9.777 -18.832   2.354  1.00  0.00           H  
ATOM   2269  NZ  LYS   142       8.532 -18.881   0.686  1.00  0.00           N  
ATOM   2270  HZ1 LYS   142       7.734 -18.296   0.891  1.00  0.00           H  
ATOM   2271  HZ2 LYS   142       9.202 -18.248   0.273  1.00  0.00           H  
ATOM   2272  HZ3 LYS   142       8.239 -19.557  -0.005  1.00  0.00           H  
ATOM   2273  C   LYS   142      10.250 -22.894  -2.859  1.00  0.00           C  
ATOM   2274  O   LYS   142       9.326 -22.112  -2.980  1.00  0.00           O  
ATOM   2275  N   GLY   143      10.887 -23.347  -3.934  1.00  0.00           N  
ATOM   2276  H   GLY   143      11.704 -23.919  -3.775  1.00  0.00           H  
ATOM   2277  CA  GLY   143      10.513 -22.889  -5.310  1.00  0.00           C  
ATOM   2278  HA2 GLY   143      10.926 -23.735  -5.859  1.00  0.00           H  
ATOM   2279  HA3 GLY   143       9.425 -22.830  -5.307  1.00  0.00           H  
ATOM   2280  C   GLY   143      11.087 -21.565  -5.740  1.00  0.00           C  
ATOM   2281  O   GLY   143      10.333 -20.576  -5.925  1.00  0.00           O  
ATOM   2282  N   LYS   144      12.377 -21.484  -5.544  1.00  0.00           N  
ATOM   2283  H   LYS   144      12.874 -22.329  -5.303  1.00  0.00           H  
ATOM   2284  CA  LYS   144      13.296 -20.315  -5.696  1.00  0.00           C  
ATOM   2285  HA  LYS   144      12.980 -19.758  -6.578  1.00  0.00           H  
ATOM   2286  CB  LYS   144      13.251 -19.420  -4.481  1.00  0.00           C  
ATOM   2287  HB2 LYS   144      13.884 -18.549  -4.652  1.00  0.00           H  
ATOM   2288  HB3 LYS   144      12.226 -19.059  -4.564  1.00  0.00           H  
ATOM   2289  CG  LYS   144      13.641 -20.085  -3.124  1.00  0.00           C  
ATOM   2290  HG2 LYS   144      12.664 -20.419  -2.777  1.00  0.00           H  
ATOM   2291  HG3 LYS   144      14.465 -20.799  -3.113  1.00  0.00           H  
ATOM   2292  CD  LYS   144      14.034 -19.110  -2.033  1.00  0.00           C  
ATOM   2293  HD2 LYS   144      14.734 -18.330  -2.335  1.00  0.00           H  
ATOM   2294  HD3 LYS   144      13.165 -18.479  -1.849  1.00  0.00           H  
ATOM   2295  CE  LYS   144      14.491 -19.717  -0.695  1.00  0.00           C  
ATOM   2296  HE2 LYS   144      13.521 -19.803  -0.205  1.00  0.00           H  
ATOM   2297  HE3 LYS   144      15.050 -20.646  -0.811  1.00  0.00           H  
ATOM   2298  NZ  LYS   144      15.400 -18.689  -0.020  1.00  0.00           N  
ATOM   2299  HZ1 LYS   144      15.510 -18.973   0.943  1.00  0.00           H  
ATOM   2300  HZ2 LYS   144      16.297 -18.654  -0.483  1.00  0.00           H  
ATOM   2301  HZ3 LYS   144      14.989 -17.767  -0.040  1.00  0.00           H  
ATOM   2302  C   LYS   144      14.740 -20.681  -5.882  1.00  0.00           C  
ATOM   2303  O   LYS   144      15.198 -21.757  -5.526  1.00  0.00           O  
ATOM   2304  N   PHE   145      15.440 -19.811  -6.450  1.00  0.00           N  
ATOM   2305  H   PHE   145      14.984 -18.942  -6.689  1.00  0.00           H  
ATOM   2306  CA  PHE   145      16.878 -20.007  -6.639  1.00  0.00           C  
ATOM   2307  HA  PHE   145      17.015 -20.890  -7.263  1.00  0.00           H  
ATOM   2308  CB  PHE   145      17.507 -18.737  -7.378  1.00  0.00           C  
ATOM   2309  HB2 PHE   145      17.128 -18.705  -8.399  1.00  0.00           H  
ATOM   2310  HB3 PHE   145      17.203 -17.823  -6.868  1.00  0.00           H  
ATOM   2311  CG  PHE   145      18.987 -18.862  -7.538  1.00  0.00           C  
ATOM   2312  CD1 PHE   145      19.772 -18.319  -6.471  1.00  0.00           C  
ATOM   2313  HD1 PHE   145      19.324 -17.743  -5.675  1.00  0.00           H  
ATOM   2314  CE1 PHE   145      21.145 -18.480  -6.543  1.00  0.00           C  
ATOM   2315  HE1 PHE   145      21.721 -17.981  -5.778  1.00  0.00           H  
ATOM   2316  CZ  PHE   145      21.829 -19.105  -7.587  1.00  0.00           C  
ATOM   2317  HZ  PHE   145      22.902 -19.044  -7.694  1.00  0.00           H  
ATOM   2318  CE2 PHE   145      21.085 -19.646  -8.633  1.00  0.00           C  
ATOM   2319  HE2 PHE   145      21.619 -20.150  -9.426  1.00  0.00           H  
ATOM   2320  CD2 PHE   145      19.652 -19.666  -8.536  1.00  0.00           C  
ATOM   2321  HD2 PHE   145      19.102 -20.095  -9.361  1.00  0.00           H  
ATOM   2322  C   PHE   145      17.594 -20.204  -5.276  1.00  0.00           C  
ATOM   2323  O   PHE   145      17.448 -19.345  -4.374  1.00  0.00           O  
ATOM   2324  N   GLY   146      18.368 -21.283  -5.125  1.00  0.00           N  
ATOM   2325  H   GLY   146      18.466 -21.943  -5.884  1.00  0.00           H  
ATOM   2326  CA  GLY   146      19.202 -21.535  -3.970  1.00  0.00           C  
ATOM   2327  HA2 GLY   146      20.074 -20.882  -3.935  1.00  0.00           H  
ATOM   2328  HA3 GLY   146      18.623 -21.420  -3.054  1.00  0.00           H  
ATOM   2329  C   GLY   146      19.728 -22.988  -3.894  1.00  0.00           C  
ATOM   2330  O   GLY   146      19.589 -23.777  -4.817  1.00  0.00           O  
ATOM   2331  N   PRO   147      20.406 -23.468  -2.785  1.00  0.00           N  
ATOM   2332  CD  PRO   147      20.544 -22.791  -1.498  1.00  0.00           C  
ATOM   2333  HD2 PRO   147      19.695 -22.992  -0.845  1.00  0.00           H  
ATOM   2334  HD3 PRO   147      20.746 -21.727  -1.621  1.00  0.00           H  
ATOM   2335  CG  PRO   147      21.831 -23.385  -0.820  1.00  0.00           C  
ATOM   2336  HG2 PRO   147      21.685 -23.336   0.258  1.00  0.00           H  
ATOM   2337  HG3 PRO   147      22.670 -22.771  -1.147  1.00  0.00           H  
ATOM   2338  CB  PRO   147      21.975 -24.746  -1.518  1.00  0.00           C  
ATOM   2339  HB2 PRO   147      21.827 -25.549  -0.796  1.00  0.00           H  
ATOM   2340  HB3 PRO   147      23.028 -24.639  -1.783  1.00  0.00           H  
ATOM   2341  CA  PRO   147      20.980 -24.815  -2.693  1.00  0.00           C  
ATOM   2342  HA  PRO   147      21.428 -25.051  -3.658  1.00  0.00           H  
ATOM   2343  C   PRO   147      20.056 -26.049  -2.475  1.00  0.00           C  
ATOM   2344  O   PRO   147      19.189 -26.084  -1.678  1.00  0.00           O  
ATOM   2345  N   HIE   148      20.220 -27.073  -3.232  1.00  0.00           N  
ATOM   2346  H   HIE   148      20.912 -26.941  -3.956  1.00  0.00           H  
ATOM   2347  CA  HIE   148      19.543 -28.326  -3.134  1.00  0.00           C  
ATOM   2348  HA  HIE   148      18.484 -28.108  -2.998  1.00  0.00           H  
ATOM   2349  CB  HIE   148      19.758 -29.161  -4.408  1.00  0.00           C  
ATOM   2350  HB2 HIE   148      19.704 -28.500  -5.274  1.00  0.00           H  
ATOM   2351  HB3 HIE   148      20.727 -29.654  -4.480  1.00  0.00           H  
ATOM   2352  CG  HIE   148      18.574 -30.045  -4.598  1.00  0.00           C  
ATOM   2353  ND1 HIE   148      17.817 -30.664  -3.612  1.00  0.00           N  
ATOM   2354  CE1 HIE   148      16.779 -31.221  -4.227  1.00  0.00           C  
ATOM   2355  HE1 HIE   148      15.895 -31.553  -3.703  1.00  0.00           H  
ATOM   2356  NE2 HIE   148      16.798 -30.929  -5.541  1.00  0.00           N  
ATOM   2357  HE2 HIE   148      16.195 -31.316  -6.253  1.00  0.00           H  
ATOM   2358  CD2 HIE   148      17.924 -30.201  -5.772  1.00  0.00           C  
ATOM   2359  HD2 HIE   148      18.265 -29.729  -6.681  1.00  0.00           H  
ATOM   2360  C   HIE   148      20.143 -29.115  -1.898  1.00  0.00           C  
ATOM   2361  O   HIE   148      21.022 -28.555  -1.240  1.00  0.00           O  
ATOM   2362  N   GLN   149      19.569 -30.324  -1.566  1.00  0.00           N  
ATOM   2363  H   GLN   149      18.841 -30.645  -2.189  1.00  0.00           H  
ATOM   2364  CA  GLN   149      19.738 -30.665  -0.140  1.00  0.00           C  
ATOM   2365  HA  GLN   149      19.390 -29.862   0.510  1.00  0.00           H  
ATOM   2366  CB  GLN   149      18.848 -31.845   0.278  1.00  0.00           C  
ATOM   2367  HB2 GLN   149      18.737 -32.604  -0.497  1.00  0.00           H  
ATOM   2368  HB3 GLN   149      19.249 -32.374   1.142  1.00  0.00           H  
ATOM   2369  CG  GLN   149      17.458 -31.469   0.757  1.00  0.00           C  
ATOM   2370  HG2 GLN   149      16.968 -32.296   1.271  1.00  0.00           H  
ATOM   2371  HG3 GLN   149      17.479 -30.665   1.494  1.00  0.00           H  
ATOM   2372  CD  GLN   149      16.537 -30.974  -0.361  1.00  0.00           C  
ATOM   2373  OE1 GLN   149      16.486 -29.846  -0.773  1.00  0.00           O  
ATOM   2374  NE2 GLN   149      15.704 -31.860  -0.845  1.00  0.00           N  
ATOM   2375 HE21 GLN   149      15.249 -31.476  -1.661  1.00  0.00           H  
ATOM   2376 HE22 GLN   149      15.746 -32.813  -0.514  1.00  0.00           H  
ATOM   2377  C   GLN   149      21.136 -31.127   0.176  1.00  0.00           C  
ATOM   2378  O   GLN   149      21.827 -31.524  -0.715  1.00  0.00           O  
ATOM   2379  N   ASP   150      21.523 -30.849   1.402  1.00  0.00           N  
ATOM   2380  H   ASP   150      20.786 -30.688   2.074  1.00  0.00           H  
ATOM   2381  CA  ASP   150      22.942 -31.063   1.790  1.00  0.00           C  
ATOM   2382  HA  ASP   150      23.406 -30.379   1.079  1.00  0.00           H  
ATOM   2383  CB  ASP   150      23.363 -30.533   3.199  1.00  0.00           C  
ATOM   2384  HB2 ASP   150      24.375 -30.878   3.411  1.00  0.00           H  
ATOM   2385  HB3 ASP   150      23.476 -29.451   3.121  1.00  0.00           H  
ATOM   2386  CG  ASP   150      22.448 -30.915   4.371  1.00  0.00           C  
ATOM   2387  OD1 ASP   150      22.763 -30.483   5.520  1.00  0.00           O  
ATOM   2388  OD2 ASP   150      21.359 -31.530   4.324  1.00  0.00           O  
ATOM   2389  C   ASP   150      23.589 -32.523   1.506  1.00  0.00           C  
ATOM   2390  O   ASP   150      24.809 -32.678   1.449  1.00  0.00           O  
ATOM   2391  N   MET   151      22.698 -33.478   1.282  1.00  0.00           N  
ATOM   2392  H   MET   151      21.737 -33.201   1.425  1.00  0.00           H  
ATOM   2393  CA  MET   151      22.974 -34.793   0.749  1.00  0.00           C  
ATOM   2394  HA  MET   151      21.996 -35.275   0.728  1.00  0.00           H  
ATOM   2395  CB  MET   151      23.710 -35.656   1.795  1.00  0.00           C  
ATOM   2396  HB2 MET   151      23.594 -36.689   1.468  1.00  0.00           H  
ATOM   2397  HB3 MET   151      24.769 -35.483   1.601  1.00  0.00           H  
ATOM   2398  CG  MET   151      23.303 -35.636   3.228  1.00  0.00           C  
ATOM   2399  HG2 MET   151      23.369 -34.595   3.546  1.00  0.00           H  
ATOM   2400  HG3 MET   151      22.235 -35.852   3.258  1.00  0.00           H  
ATOM   2401  SD  MET   151      24.054 -36.698   4.414  1.00  0.00           S  
ATOM   2402  CE  MET   151      22.763 -36.448   5.705  1.00  0.00           C  
ATOM   2403  HE1 MET   151      21.818 -36.840   5.330  1.00  0.00           H  
ATOM   2404  HE2 MET   151      23.210 -37.053   6.495  1.00  0.00           H  
ATOM   2405  HE3 MET   151      22.664 -35.386   5.925  1.00  0.00           H  
ATOM   2406  C   MET   151      23.550 -34.881  -0.693  1.00  0.00           C  
ATOM   2407  O   MET   151      24.173 -35.847  -1.062  1.00  0.00           O  
ATOM   2408  N   MET   152      23.432 -33.801  -1.527  1.00  0.00           N  
ATOM   2409  H   MET   152      22.790 -33.120  -1.148  1.00  0.00           H  
ATOM   2410  CA  MET   152      24.119 -33.394  -2.771  1.00  0.00           C  
ATOM   2411  HA  MET   152      25.119 -33.802  -2.625  1.00  0.00           H  
ATOM   2412  CB  MET   152      24.210 -31.799  -2.938  1.00  0.00           C  
ATOM   2413  HB2 MET   152      23.206 -31.432  -3.150  1.00  0.00           H  
ATOM   2414  HB3 MET   152      24.531 -31.391  -1.980  1.00  0.00           H  
ATOM   2415  CG  MET   152      25.193 -31.351  -4.036  1.00  0.00           C  
ATOM   2416  HG2 MET   152      25.102 -31.840  -5.006  1.00  0.00           H  
ATOM   2417  HG3 MET   152      26.221 -31.619  -3.792  1.00  0.00           H  
ATOM   2418  SD  MET   152      25.289 -29.602  -4.446  1.00  0.00           S  
ATOM   2419  CE  MET   152      26.364 -28.941  -3.129  1.00  0.00           C  
ATOM   2420  HE1 MET   152      26.617 -27.905  -3.350  1.00  0.00           H  
ATOM   2421  HE2 MET   152      25.835 -29.040  -2.181  1.00  0.00           H  
ATOM   2422  HE3 MET   152      27.212 -29.621  -3.052  1.00  0.00           H  
ATOM   2423  C   MET   152      23.484 -33.993  -4.088  1.00  0.00           C  
ATOM   2424  O   MET   152      24.231 -34.283  -5.010  1.00  0.00           O  
ATOM   2425  N   PHE   153      22.146 -34.271  -4.146  1.00  0.00           N  
ATOM   2426  H   PHE   153      21.944 -34.851  -4.948  1.00  0.00           H  
ATOM   2427  CA  PHE   153      20.967 -33.829  -3.328  1.00  0.00           C  
ATOM   2428  HA  PHE   153      21.194 -32.962  -2.708  1.00  0.00           H  
ATOM   2429  CB  PHE   153      19.815 -33.477  -4.259  1.00  0.00           C  
ATOM   2430  HB2 PHE   153      18.995 -33.123  -3.634  1.00  0.00           H  
ATOM   2431  HB3 PHE   153      20.172 -32.617  -4.826  1.00  0.00           H  
ATOM   2432  CG  PHE   153      19.261 -34.498  -5.197  1.00  0.00           C  
ATOM   2433  CD1 PHE   153      19.814 -34.633  -6.489  1.00  0.00           C  
ATOM   2434  HD1 PHE   153      20.661 -34.026  -6.774  1.00  0.00           H  
ATOM   2435  CE1 PHE   153      19.326 -35.639  -7.346  1.00  0.00           C  
ATOM   2436  HE1 PHE   153      19.881 -35.791  -8.260  1.00  0.00           H  
ATOM   2437  CZ  PHE   153      18.350 -36.518  -6.890  1.00  0.00           C  
ATOM   2438  HZ  PHE   153      17.859 -37.091  -7.663  1.00  0.00           H  
ATOM   2439  CE2 PHE   153      17.733 -36.364  -5.645  1.00  0.00           C  
ATOM   2440  HE2 PHE   153      16.980 -37.087  -5.368  1.00  0.00           H  
ATOM   2441  CD2 PHE   153      18.200 -35.340  -4.769  1.00  0.00           C  
ATOM   2442  HD2 PHE   153      17.711 -35.126  -3.830  1.00  0.00           H  
ATOM   2443  C   PHE   153      20.456 -34.968  -2.418  1.00  0.00           C  
ATOM   2444  O   PHE   153      19.975 -34.592  -1.320  1.00  0.00           O  
ATOM   2445  N   LYS   154      20.597 -36.297  -2.713  1.00  0.00           N  
ATOM   2446  H   LYS   154      21.003 -36.492  -3.617  1.00  0.00           H  
ATOM   2447  CA  LYS   154      20.245 -37.486  -1.917  1.00  0.00           C  
ATOM   2448  HA  LYS   154      19.766 -37.006  -1.064  1.00  0.00           H  
ATOM   2449  CB  LYS   154      19.394 -38.374  -2.775  1.00  0.00           C  
ATOM   2450  HB2 LYS   154      18.839 -37.878  -3.571  1.00  0.00           H  
ATOM   2451  HB3 LYS   154      19.876 -39.253  -3.203  1.00  0.00           H  
ATOM   2452  CG  LYS   154      18.262 -39.028  -1.975  1.00  0.00           C  
ATOM   2453  HG2 LYS   154      18.698 -39.495  -1.092  1.00  0.00           H  
ATOM   2454  HG3 LYS   154      17.567 -38.243  -1.676  1.00  0.00           H  
ATOM   2455  CD  LYS   154      17.614 -40.045  -2.982  1.00  0.00           C  
ATOM   2456  HD2 LYS   154      17.482 -39.456  -3.890  1.00  0.00           H  
ATOM   2457  HD3 LYS   154      18.300 -40.864  -3.199  1.00  0.00           H  
ATOM   2458  CE  LYS   154      16.307 -40.530  -2.385  1.00  0.00           C  
ATOM   2459  HE2 LYS   154      15.969 -39.930  -1.540  1.00  0.00           H  
ATOM   2460  HE3 LYS   154      15.522 -40.539  -3.142  1.00  0.00           H  
ATOM   2461  NZ  LYS   154      16.369 -41.888  -1.779  1.00  0.00           N  
ATOM   2462  HZ1 LYS   154      17.059 -41.974  -1.046  1.00  0.00           H  
ATOM   2463  HZ2 LYS   154      15.453 -42.059  -1.390  1.00  0.00           H  
ATOM   2464  HZ3 LYS   154      16.547 -42.608  -2.464  1.00  0.00           H  
ATOM   2465  C   LYS   154      21.388 -38.323  -1.259  1.00  0.00           C  
ATOM   2466  O   LYS   154      22.474 -38.508  -1.792  1.00  0.00           O  
ATOM   2467  N   ASP   155      21.285 -38.773  -0.021  1.00  0.00           N  
ATOM   2468  H   ASP   155      20.440 -38.563   0.491  1.00  0.00           H  
ATOM   2469  CA  ASP   155      22.269 -39.453   0.731  1.00  0.00           C  
ATOM   2470  HA  ASP   155      23.276 -39.183   0.411  1.00  0.00           H  
ATOM   2471  CB  ASP   155      22.238 -39.122   2.303  1.00  0.00           C  
ATOM   2472  HB2 ASP   155      23.067 -39.470   2.920  1.00  0.00           H  
ATOM   2473  HB3 ASP   155      22.169 -38.035   2.341  1.00  0.00           H  
ATOM   2474  CG  ASP   155      21.018 -39.767   3.071  1.00  0.00           C  
ATOM   2475  OD1 ASP   155      21.203 -40.829   3.708  1.00  0.00           O  
ATOM   2476  OD2 ASP   155      20.048 -39.026   3.263  1.00  0.00           O  
ATOM   2477  C   ASP   155      22.221 -40.927   0.471  1.00  0.00           C  
ATOM   2478  O   ASP   155      21.120 -41.539   0.339  1.00  0.00           O  
ATOM   2479  N   LEU   156      23.339 -41.514   0.129  1.00  0.00           N  
ATOM   2480  H   LEU   156      24.203 -40.992   0.099  1.00  0.00           H  
ATOM   2481  CA  LEU   156      23.448 -42.843  -0.483  1.00  0.00           C  
ATOM   2482  HA  LEU   156      22.632 -42.993  -1.190  1.00  0.00           H  
ATOM   2483  CB  LEU   156      24.832 -42.914  -1.208  1.00  0.00           C  
ATOM   2484  HB2 LEU   156      25.650 -42.799  -0.496  1.00  0.00           H  
ATOM   2485  HB3 LEU   156      24.896 -43.874  -1.720  1.00  0.00           H  
ATOM   2486  CG  LEU   156      24.957 -41.882  -2.319  1.00  0.00           C  
ATOM   2487  HG  LEU   156      24.840 -40.874  -1.922  1.00  0.00           H  
ATOM   2488  CD1 LEU   156      26.295 -41.868  -3.018  1.00  0.00           C  
ATOM   2489 HD11 LEU   156      27.092 -41.491  -2.377  1.00  0.00           H  
ATOM   2490 HD12 LEU   156      26.607 -42.892  -3.222  1.00  0.00           H  
ATOM   2491 HD13 LEU   156      26.291 -41.225  -3.898  1.00  0.00           H  
ATOM   2492  CD2 LEU   156      23.859 -41.918  -3.476  1.00  0.00           C  
ATOM   2493 HD21 LEU   156      24.096 -42.728  -4.165  1.00  0.00           H  
ATOM   2494 HD22 LEU   156      22.872 -42.019  -3.024  1.00  0.00           H  
ATOM   2495 HD23 LEU   156      23.901 -40.974  -4.020  1.00  0.00           H  
ATOM   2496  C   LEU   156      23.290 -43.992   0.549  1.00  0.00           C  
ATOM   2497  O   LEU   156      24.191 -44.911   0.698  1.00  0.00           O  
ATOM   2498  N   ASN   157      22.148 -44.053   1.295  1.00  0.00           N  
ATOM   2499  H   ASN   157      21.491 -43.294   1.180  1.00  0.00           H  
ATOM   2500  CA  ASN   157      21.831 -45.158   2.234  1.00  0.00           C  
ATOM   2501  HA  ASN   157      20.958 -44.808   2.785  1.00  0.00           H  
ATOM   2502  CB  ASN   157      21.435 -46.508   1.543  1.00  0.00           C  
ATOM   2503  HB2 ASN   157      22.283 -47.137   1.269  1.00  0.00           H  
ATOM   2504  HB3 ASN   157      20.985 -46.980   2.416  1.00  0.00           H  
ATOM   2505  CG  ASN   157      20.644 -46.382   0.335  1.00  0.00           C  
ATOM   2506  OD1 ASN   157      19.459 -46.037   0.335  1.00  0.00           O  
ATOM   2507  ND2 ASN   157      21.204 -46.642  -0.775  1.00  0.00           N  
ATOM   2508 HD21 ASN   157      20.666 -46.568  -1.627  1.00  0.00           H  
ATOM   2509 HD22 ASN   157      22.208 -46.659  -0.883  1.00  0.00           H  
ATOM   2510  C   ASN   157      22.894 -45.300   3.342  1.00  0.00           C  
ATOM   2511  O   ASN   157      23.182 -46.440   3.722  1.00  0.00           O  
ATOM   2512  N   LEU   158      23.423 -44.198   3.801  1.00  0.00           N  
ATOM   2513  H   LEU   158      23.096 -43.343   3.375  1.00  0.00           H  
ATOM   2514  CA  LEU   158      24.616 -44.127   4.742  1.00  0.00           C  
ATOM   2515  HA  LEU   158      25.528 -44.543   4.315  1.00  0.00           H  
ATOM   2516  CB  LEU   158      24.973 -42.663   4.804  1.00  0.00           C  
ATOM   2517  HB2 LEU   158      24.232 -42.101   5.373  1.00  0.00           H  
ATOM   2518  HB3 LEU   158      25.748 -42.522   5.558  1.00  0.00           H  
ATOM   2519  CG  LEU   158      25.474 -41.946   3.503  1.00  0.00           C  
ATOM   2520  HG  LEU   158      24.671 -41.995   2.768  1.00  0.00           H  
ATOM   2521  CD1 LEU   158      25.528 -40.488   3.877  1.00  0.00           C  
ATOM   2522 HD11 LEU   158      24.661 -40.183   4.463  1.00  0.00           H  
ATOM   2523 HD12 LEU   158      26.378 -40.237   4.511  1.00  0.00           H  
ATOM   2524 HD13 LEU   158      25.489 -39.783   3.046  1.00  0.00           H  
ATOM   2525  CD2 LEU   158      26.907 -42.238   2.983  1.00  0.00           C  
ATOM   2526 HD21 LEU   158      27.002 -43.319   3.086  1.00  0.00           H  
ATOM   2527 HD22 LEU   158      27.005 -41.817   1.982  1.00  0.00           H  
ATOM   2528 HD23 LEU   158      27.702 -41.703   3.502  1.00  0.00           H  
ATOM   2529  C   LEU   158      24.332 -44.665   6.086  1.00  0.00           C  
ATOM   2530  O   LEU   158      23.193 -44.753   6.549  1.00  0.00           O  
ATOM   2531  N   THR   159      25.450 -44.813   6.789  1.00  0.00           N  
ATOM   2532  H   THR   159      26.306 -44.678   6.269  1.00  0.00           H  
ATOM   2533  CA  THR   159      25.524 -45.071   8.236  1.00  0.00           C  
ATOM   2534  HA  THR   159      24.652 -45.666   8.508  1.00  0.00           H  
ATOM   2535  CB  THR   159      26.697 -45.919   8.671  1.00  0.00           C  
ATOM   2536  HB  THR   159      26.884 -45.945   9.745  1.00  0.00           H  
ATOM   2537  CG2 THR   159      26.546 -47.362   8.107  1.00  0.00           C  
ATOM   2538 HG21 THR   159      25.731 -47.963   8.509  1.00  0.00           H  
ATOM   2539 HG22 THR   159      26.364 -47.284   7.035  1.00  0.00           H  
ATOM   2540 HG23 THR   159      27.500 -47.864   8.273  1.00  0.00           H  
ATOM   2541  OG1 THR   159      27.850 -45.330   8.225  1.00  0.00           O  
ATOM   2542  HG1 THR   159      28.667 -45.731   8.531  1.00  0.00           H  
ATOM   2543  C   THR   159      25.362 -43.779   9.026  1.00  0.00           C  
ATOM   2544  O   THR   159      25.599 -42.702   8.438  1.00  0.00           O  
ATOM   2545  N   ASP   160      24.825 -43.871  10.300  1.00  0.00           N  
ATOM   2546  H   ASP   160      24.399 -44.748  10.565  1.00  0.00           H  
ATOM   2547  CA  ASP   160      24.612 -42.670  11.110  1.00  0.00           C  
ATOM   2548  HA  ASP   160      23.965 -41.994  10.550  1.00  0.00           H  
ATOM   2549  CB  ASP   160      23.940 -42.949  12.469  1.00  0.00           C  
ATOM   2550  HB2 ASP   160      24.559 -43.435  13.223  1.00  0.00           H  
ATOM   2551  HB3 ASP   160      23.584 -42.020  12.913  1.00  0.00           H  
ATOM   2552  CG  ASP   160      22.642 -43.761  12.326  1.00  0.00           C  
ATOM   2553  OD1 ASP   160      22.202 -44.376  13.295  1.00  0.00           O  
ATOM   2554  OD2 ASP   160      21.919 -43.613  11.316  1.00  0.00           O  
ATOM   2555  C   ASP   160      25.907 -41.908  11.370  1.00  0.00           C  
ATOM   2556  O   ASP   160      25.843 -40.721  11.525  1.00  0.00           O  
ATOM   2557  N   ALA   161      27.000 -42.617  11.366  1.00  0.00           N  
ATOM   2558  H   ALA   161      26.873 -43.609  11.226  1.00  0.00           H  
ATOM   2559  CA  ALA   161      28.351 -42.178  11.625  1.00  0.00           C  
ATOM   2560  HA  ALA   161      28.330 -41.427  12.415  1.00  0.00           H  
ATOM   2561  CB  ALA   161      29.154 -43.333  12.019  1.00  0.00           C  
ATOM   2562  HB1 ALA   161      28.726 -43.928  12.826  1.00  0.00           H  
ATOM   2563  HB2 ALA   161      29.358 -43.998  11.180  1.00  0.00           H  
ATOM   2564  HB3 ALA   161      30.087 -42.931  12.414  1.00  0.00           H  
ATOM   2565  C   ALA   161      28.949 -41.496  10.398  1.00  0.00           C  
ATOM   2566  O   ALA   161      29.636 -40.509  10.529  1.00  0.00           O  
ATOM   2567  N   GLN   162      28.552 -41.868   9.108  1.00  0.00           N  
ATOM   2568  H   GLN   162      28.034 -42.735   9.074  1.00  0.00           H  
ATOM   2569  CA  GLN   162      28.885 -41.107   7.851  1.00  0.00           C  
ATOM   2570  HA  GLN   162      29.949 -40.930   7.691  1.00  0.00           H  
ATOM   2571  CB  GLN   162      28.519 -41.894   6.663  1.00  0.00           C  
ATOM   2572  HB2 GLN   162      27.636 -42.513   6.826  1.00  0.00           H  
ATOM   2573  HB3 GLN   162      28.329 -41.230   5.820  1.00  0.00           H  
ATOM   2574  CG  GLN   162      29.620 -42.922   6.223  1.00  0.00           C  
ATOM   2575  HG2 GLN   162      30.455 -42.348   5.823  1.00  0.00           H  
ATOM   2576  HG3 GLN   162      29.929 -43.591   7.027  1.00  0.00           H  
ATOM   2577  CD  GLN   162      29.107 -43.807   5.144  1.00  0.00           C  
ATOM   2578  OE1 GLN   162      27.984 -44.265   5.004  1.00  0.00           O  
ATOM   2579  NE2 GLN   162      29.903 -44.032   4.150  1.00  0.00           N  
ATOM   2580 HE21 GLN   162      29.497 -44.441   3.320  1.00  0.00           H  
ATOM   2581 HE22 GLN   162      30.822 -43.613   4.155  1.00  0.00           H  
ATOM   2582  C   GLN   162      28.204 -39.746   7.761  1.00  0.00           C  
ATOM   2583  O   GLN   162      28.859 -38.797   7.353  1.00  0.00           O  
ATOM   2584  N   LYS   163      26.932 -39.648   8.095  1.00  0.00           N  
ATOM   2585  H   LYS   163      26.517 -40.528   8.367  1.00  0.00           H  
ATOM   2586  CA  LYS   163      26.082 -38.511   7.863  1.00  0.00           C  
ATOM   2587  HA  LYS   163      26.064 -38.375   6.782  1.00  0.00           H  
ATOM   2588  CB  LYS   163      24.649 -38.870   8.388  1.00  0.00           C  
ATOM   2589  HB2 LYS   163      24.693 -39.180   9.432  1.00  0.00           H  
ATOM   2590  HB3 LYS   163      24.087 -37.940   8.298  1.00  0.00           H  
ATOM   2591  CG  LYS   163      23.828 -39.950   7.556  1.00  0.00           C  
ATOM   2592  HG2 LYS   163      23.799 -39.655   6.507  1.00  0.00           H  
ATOM   2593  HG3 LYS   163      24.434 -40.855   7.608  1.00  0.00           H  
ATOM   2594  CD  LYS   163      22.467 -40.191   8.053  1.00  0.00           C  
ATOM   2595  HD2 LYS   163      22.510 -40.677   9.028  1.00  0.00           H  
ATOM   2596  HD3 LYS   163      21.967 -39.242   8.248  1.00  0.00           H  
ATOM   2597  CE  LYS   163      21.710 -40.926   6.962  1.00  0.00           C  
ATOM   2598  HE2 LYS   163      21.568 -40.171   6.188  1.00  0.00           H  
ATOM   2599  HE3 LYS   163      22.289 -41.807   6.686  1.00  0.00           H  
ATOM   2600  NZ  LYS   163      20.383 -41.464   7.426  1.00  0.00           N  
ATOM   2601  HZ1 LYS   163      20.007 -41.882   6.587  1.00  0.00           H  
ATOM   2602  HZ2 LYS   163      20.522 -42.058   8.231  1.00  0.00           H  
ATOM   2603  HZ3 LYS   163      19.844 -40.647   7.677  1.00  0.00           H  
ATOM   2604  C   LYS   163      26.611 -37.220   8.519  1.00  0.00           C  
ATOM   2605  O   LYS   163      26.644 -36.121   7.926  1.00  0.00           O  
ATOM   2606  N   GLN   164      26.993 -37.312   9.765  1.00  0.00           N  
ATOM   2607  H   GLN   164      26.950 -38.178  10.283  1.00  0.00           H  
ATOM   2608  CA  GLN   164      27.282 -36.130  10.577  1.00  0.00           C  
ATOM   2609  HA  GLN   164      26.507 -35.384  10.402  1.00  0.00           H  
ATOM   2610  CB  GLN   164      27.309 -36.549  12.031  1.00  0.00           C  
ATOM   2611  HB2 GLN   164      26.322 -36.824  12.401  1.00  0.00           H  
ATOM   2612  HB3 GLN   164      27.909 -37.458  12.055  1.00  0.00           H  
ATOM   2613  CG  GLN   164      27.938 -35.619  13.074  1.00  0.00           C  
ATOM   2614  HG2 GLN   164      28.065 -36.193  13.992  1.00  0.00           H  
ATOM   2615  HG3 GLN   164      28.926 -35.196  12.893  1.00  0.00           H  
ATOM   2616  CD  GLN   164      26.981 -34.545  13.584  1.00  0.00           C  
ATOM   2617  OE1 GLN   164      25.754 -34.720  13.617  1.00  0.00           O  
ATOM   2618  NE2 GLN   164      27.453 -33.457  14.152  1.00  0.00           N  
ATOM   2619 HE21 GLN   164      26.806 -32.828  14.606  1.00  0.00           H  
ATOM   2620 HE22 GLN   164      28.455 -33.348  14.090  1.00  0.00           H  
ATOM   2621  C   GLN   164      28.619 -35.488  10.178  1.00  0.00           C  
ATOM   2622  O   GLN   164      28.658 -34.243  10.018  1.00  0.00           O  
ATOM   2623  N   GLN   165      29.665 -36.281   9.872  1.00  0.00           N  
ATOM   2624  H   GLN   165      29.663 -37.263  10.110  1.00  0.00           H  
ATOM   2625  CA  GLN   165      30.916 -35.746   9.262  1.00  0.00           C  
ATOM   2626  HA  GLN   165      31.245 -34.851   9.790  1.00  0.00           H  
ATOM   2627  CB  GLN   165      31.997 -36.779   9.437  1.00  0.00           C  
ATOM   2628  HB2 GLN   165      32.122 -37.034  10.490  1.00  0.00           H  
ATOM   2629  HB3 GLN   165      31.875 -37.712   8.886  1.00  0.00           H  
ATOM   2630  CG  GLN   165      33.351 -36.313   8.970  1.00  0.00           C  
ATOM   2631  HG2 GLN   165      33.377 -36.119   7.898  1.00  0.00           H  
ATOM   2632  HG3 GLN   165      33.605 -35.384   9.482  1.00  0.00           H  
ATOM   2633  CD  GLN   165      34.473 -37.345   9.248  1.00  0.00           C  
ATOM   2634  OE1 GLN   165      34.297 -38.506   9.163  1.00  0.00           O  
ATOM   2635  NE2 GLN   165      35.687 -36.899   9.428  1.00  0.00           N  
ATOM   2636 HE21 GLN   165      36.343 -37.658   9.538  1.00  0.00           H  
ATOM   2637 HE22 GLN   165      35.962 -35.927   9.451  1.00  0.00           H  
ATOM   2638  C   GLN   165      30.631 -35.217   7.802  1.00  0.00           C  
ATOM   2639  O   GLN   165      31.210 -34.206   7.438  1.00  0.00           O  
ATOM   2640  N   ILE   166      29.777 -35.808   7.024  1.00  0.00           N  
ATOM   2641  H   ILE   166      29.206 -36.556   7.393  1.00  0.00           H  
ATOM   2642  CA  ILE   166      29.476 -35.311   5.663  1.00  0.00           C  
ATOM   2643  HA  ILE   166      30.371 -35.120   5.070  1.00  0.00           H  
ATOM   2644  CB  ILE   166      28.625 -36.434   4.922  1.00  0.00           C  
ATOM   2645  HB  ILE   166      28.085 -36.945   5.719  1.00  0.00           H  
ATOM   2646  CG2 ILE   166      27.708 -35.850   3.861  1.00  0.00           C  
ATOM   2647 HG21 ILE   166      28.255 -35.295   3.099  1.00  0.00           H  
ATOM   2648 HG22 ILE   166      27.101 -36.585   3.332  1.00  0.00           H  
ATOM   2649 HG23 ILE   166      27.039 -35.174   4.394  1.00  0.00           H  
ATOM   2650  CG1 ILE   166      29.563 -37.507   4.331  1.00  0.00           C  
ATOM   2651 HG12 ILE   166      30.234 -36.948   3.680  1.00  0.00           H  
ATOM   2652 HG13 ILE   166      30.061 -37.922   5.207  1.00  0.00           H  
ATOM   2653  CD1 ILE   166      28.911 -38.783   3.690  1.00  0.00           C  
ATOM   2654 HD11 ILE   166      27.950 -38.520   3.248  1.00  0.00           H  
ATOM   2655 HD12 ILE   166      29.540 -39.130   2.871  1.00  0.00           H  
ATOM   2656 HD13 ILE   166      28.969 -39.561   4.451  1.00  0.00           H  
ATOM   2657  C   ILE   166      28.774 -33.872   5.706  1.00  0.00           C  
ATOM   2658  O   ILE   166      29.160 -32.977   4.967  1.00  0.00           O  
ATOM   2659  N   ARG   167      27.858 -33.714   6.671  1.00  0.00           N  
ATOM   2660  H   ARG   167      27.654 -34.450   7.331  1.00  0.00           H  
ATOM   2661  CA  ARG   167      27.316 -32.345   7.118  1.00  0.00           C  
ATOM   2662  HA  ARG   167      26.969 -31.898   6.186  1.00  0.00           H  
ATOM   2663  CB  ARG   167      26.141 -32.562   8.105  1.00  0.00           C  
ATOM   2664  HB2 ARG   167      26.417 -33.408   8.734  1.00  0.00           H  
ATOM   2665  HB3 ARG   167      25.962 -31.747   8.806  1.00  0.00           H  
ATOM   2666  CG  ARG   167      24.832 -32.971   7.382  1.00  0.00           C  
ATOM   2667  HG2 ARG   167      24.753 -32.486   6.409  1.00  0.00           H  
ATOM   2668  HG3 ARG   167      24.849 -34.051   7.235  1.00  0.00           H  
ATOM   2669  CD  ARG   167      23.586 -32.732   8.191  1.00  0.00           C  
ATOM   2670  HD2 ARG   167      23.417 -33.598   8.831  1.00  0.00           H  
ATOM   2671  HD3 ARG   167      23.639 -31.822   8.789  1.00  0.00           H  
ATOM   2672  NE  ARG   167      22.420 -32.633   7.284  1.00  0.00           N  
ATOM   2673  HE  ARG   167      22.596 -31.918   6.593  1.00  0.00           H  
ATOM   2674  CZ  ARG   167      21.262 -33.288   7.225  1.00  0.00           C  
ATOM   2675  NH1 ARG   167      20.942 -34.161   8.132  1.00  0.00           N  
ATOM   2676 HH11 ARG   167      21.715 -34.566   8.642  1.00  0.00           H  
ATOM   2677 HH12 ARG   167      20.016 -34.523   8.308  1.00  0.00           H  
ATOM   2678  NH2 ARG   167      20.399 -33.035   6.294  1.00  0.00           N  
ATOM   2679 HH21 ARG   167      20.636 -32.248   5.707  1.00  0.00           H  
ATOM   2680 HH22 ARG   167      19.614 -33.644   6.111  1.00  0.00           H  
ATOM   2681  C   ARG   167      28.403 -31.392   7.652  1.00  0.00           C  
ATOM   2682  O   ARG   167      28.390 -30.196   7.363  1.00  0.00           O  
ATOM   2683  N   GLU   168      29.327 -31.922   8.433  1.00  0.00           N  
ATOM   2684  H   GLU   168      29.219 -32.883   8.725  1.00  0.00           H  
ATOM   2685  CA  GLU   168      30.439 -31.205   9.012  1.00  0.00           C  
ATOM   2686  HA  GLU   168      29.930 -30.286   9.304  1.00  0.00           H  
ATOM   2687  CB  GLU   168      31.230 -31.896  10.168  1.00  0.00           C  
ATOM   2688  HB2 GLU   168      30.534 -32.515  10.733  1.00  0.00           H  
ATOM   2689  HB3 GLU   168      32.069 -32.462   9.761  1.00  0.00           H  
ATOM   2690  CG  GLU   168      31.870 -31.022  11.254  1.00  0.00           C  
ATOM   2691  HG2 GLU   168      32.409 -31.648  11.965  1.00  0.00           H  
ATOM   2692  HG3 GLU   168      32.513 -30.257  10.821  1.00  0.00           H  
ATOM   2693  CD  GLU   168      30.739 -30.272  11.955  1.00  0.00           C  
ATOM   2694  OE1 GLU   168      30.724 -29.005  12.004  1.00  0.00           O  
ATOM   2695  OE2 GLU   168      29.850 -30.935  12.521  1.00  0.00           O  
ATOM   2696  C   GLU   168      31.346 -30.728   7.904  1.00  0.00           C  
ATOM   2697  O   GLU   168      31.992 -29.651   8.048  1.00  0.00           O  
ATOM   2698  N   ILE   169      31.392 -31.438   6.710  1.00  0.00           N  
ATOM   2699  H   ILE   169      30.852 -32.290   6.655  1.00  0.00           H  
ATOM   2700  CA  ILE   169      32.155 -31.016   5.586  1.00  0.00           C  
ATOM   2701  HA  ILE   169      32.929 -30.376   6.010  1.00  0.00           H  
ATOM   2702  CB  ILE   169      32.881 -32.173   4.944  1.00  0.00           C  
ATOM   2703  HB  ILE   169      32.196 -33.019   4.898  1.00  0.00           H  
ATOM   2704  CG2 ILE   169      33.635 -31.930   3.569  1.00  0.00           C  
ATOM   2705 HG21 ILE   169      32.774 -31.808   2.912  1.00  0.00           H  
ATOM   2706 HG22 ILE   169      34.183 -30.987   3.569  1.00  0.00           H  
ATOM   2707 HG23 ILE   169      34.168 -32.848   3.323  1.00  0.00           H  
ATOM   2708  CG1 ILE   169      34.057 -32.568   5.909  1.00  0.00           C  
ATOM   2709 HG12 ILE   169      34.800 -31.771   5.899  1.00  0.00           H  
ATOM   2710 HG13 ILE   169      33.759 -32.588   6.957  1.00  0.00           H  
ATOM   2711  CD1 ILE   169      34.758 -33.944   5.732  1.00  0.00           C  
ATOM   2712 HD11 ILE   169      35.250 -34.131   6.687  1.00  0.00           H  
ATOM   2713 HD12 ILE   169      34.059 -34.744   5.489  1.00  0.00           H  
ATOM   2714 HD13 ILE   169      35.484 -33.949   4.918  1.00  0.00           H  
ATOM   2715  C   ILE   169      31.305 -30.081   4.646  1.00  0.00           C  
ATOM   2716  O   ILE   169      31.840 -29.085   4.135  1.00  0.00           O  
ATOM   2717  N   MET   170      29.997 -30.287   4.499  1.00  0.00           N  
ATOM   2718  H   MET   170      29.594 -31.096   4.951  1.00  0.00           H  
ATOM   2719  CA  MET   170      29.119 -29.263   3.880  1.00  0.00           C  
ATOM   2720  HA  MET   170      29.605 -29.015   2.936  1.00  0.00           H  
ATOM   2721  CB  MET   170      27.683 -29.709   3.693  1.00  0.00           C  
ATOM   2722  HB2 MET   170      27.360 -30.177   4.623  1.00  0.00           H  
ATOM   2723  HB3 MET   170      27.053 -28.950   3.228  1.00  0.00           H  
ATOM   2724  CG  MET   170      27.546 -30.819   2.720  1.00  0.00           C  
ATOM   2725  HG2 MET   170      28.017 -31.697   3.162  1.00  0.00           H  
ATOM   2726  HG3 MET   170      26.498 -31.046   2.522  1.00  0.00           H  
ATOM   2727  SD  MET   170      28.348 -30.737   1.058  1.00  0.00           S  
ATOM   2728  CE  MET   170      27.225 -29.507   0.215  1.00  0.00           C  
ATOM   2729  HE1 MET   170      27.569 -28.500   0.453  1.00  0.00           H  
ATOM   2730  HE2 MET   170      27.351 -29.744  -0.841  1.00  0.00           H  
ATOM   2731  HE3 MET   170      26.218 -29.632   0.613  1.00  0.00           H  
ATOM   2732  C   MET   170      29.050 -27.891   4.534  1.00  0.00           C  
ATOM   2733  O   MET   170      28.994 -26.855   3.867  1.00  0.00           O  
ATOM   2734  N   LYS   171      29.203 -27.951   5.869  1.00  0.00           N  
ATOM   2735  H   LYS   171      29.119 -28.836   6.349  1.00  0.00           H  
ATOM   2736  CA  LYS   171      29.317 -26.720   6.776  1.00  0.00           C  
ATOM   2737  HA  LYS   171      28.787 -25.881   6.324  1.00  0.00           H  
ATOM   2738  CB  LYS   171      28.871 -26.923   8.251  1.00  0.00           C  
ATOM   2739  HB2 LYS   171      29.304 -27.818   8.697  1.00  0.00           H  
ATOM   2740  HB3 LYS   171      29.166 -25.978   8.706  1.00  0.00           H  
ATOM   2741  CG  LYS   171      27.379 -27.150   8.253  1.00  0.00           C  
ATOM   2742  HG2 LYS   171      26.786 -26.404   7.724  1.00  0.00           H  
ATOM   2743  HG3 LYS   171      27.254 -28.124   7.779  1.00  0.00           H  
ATOM   2744  CD  LYS   171      26.758 -27.329   9.686  1.00  0.00           C  
ATOM   2745  HD2 LYS   171      26.941 -26.438  10.286  1.00  0.00           H  
ATOM   2746  HD3 LYS   171      25.681 -27.484   9.629  1.00  0.00           H  
ATOM   2747  CE  LYS   171      27.273 -28.559  10.465  1.00  0.00           C  
ATOM   2748  HE2 LYS   171      26.668 -29.387  10.095  1.00  0.00           H  
ATOM   2749  HE3 LYS   171      28.322 -28.842  10.373  1.00  0.00           H  
ATOM   2750  NZ  LYS   171      27.090 -28.458  11.949  1.00  0.00           N  
ATOM   2751  HZ1 LYS   171      27.807 -27.888  12.374  1.00  0.00           H  
ATOM   2752  HZ2 LYS   171      26.143 -28.179  12.163  1.00  0.00           H  
ATOM   2753  HZ3 LYS   171      27.088 -29.338  12.445  1.00  0.00           H  
ATOM   2754  C   LYS   171      30.806 -26.158   6.758  1.00  0.00           C  
ATOM   2755  O   LYS   171      30.991 -24.971   6.784  1.00  0.00           O  
ATOM   2756  N   GLY   172      31.710 -27.101   6.553  1.00  0.00           N  
ATOM   2757  H   GLY   172      31.408 -28.065   6.563  1.00  0.00           H  
ATOM   2758  CA  GLY   172      33.112 -26.840   6.493  1.00  0.00           C  
ATOM   2759  HA2 GLY   172      33.382 -26.297   7.399  1.00  0.00           H  
ATOM   2760  HA3 GLY   172      33.690 -27.752   6.343  1.00  0.00           H  
ATOM   2761  C   GLY   172      33.464 -25.879   5.302  1.00  0.00           C  
ATOM   2762  O   GLY   172      34.578 -25.342   5.215  1.00  0.00           O  
ATOM   2763  N   GLN   173      32.595 -25.796   4.289  1.00  0.00           N  
ATOM   2764  H   GLN   173      31.857 -26.486   4.271  1.00  0.00           H  
ATOM   2765  CA  GLN   173      32.683 -24.911   3.158  1.00  0.00           C  
ATOM   2766  HA  GLN   173      33.691 -25.007   2.754  1.00  0.00           H  
ATOM   2767  CB  GLN   173      31.565 -25.200   2.133  1.00  0.00           C  
ATOM   2768  HB2 GLN   173      30.642 -24.908   2.632  1.00  0.00           H  
ATOM   2769  HB3 GLN   173      31.745 -24.505   1.313  1.00  0.00           H  
ATOM   2770  CG  GLN   173      31.412 -26.672   1.641  1.00  0.00           C  
ATOM   2771  HG2 GLN   173      32.412 -27.050   1.431  1.00  0.00           H  
ATOM   2772  HG3 GLN   173      31.013 -27.287   2.448  1.00  0.00           H  
ATOM   2773  CD  GLN   173      30.387 -26.676   0.504  1.00  0.00           C  
ATOM   2774  OE1 GLN   173      30.794 -26.733  -0.663  1.00  0.00           O  
ATOM   2775  NE2 GLN   173      29.108 -26.600   0.828  1.00  0.00           N  
ATOM   2776 HE21 GLN   173      28.515 -26.643   0.012  1.00  0.00           H  
ATOM   2777 HE22 GLN   173      28.891 -26.572   1.814  1.00  0.00           H  
ATOM   2778  C   GLN   173      32.700 -23.402   3.643  1.00  0.00           C  
ATOM   2779  O   GLN   173      33.249 -22.565   2.998  1.00  0.00           O  
ATOM   2780  N   ARG   174      32.257 -23.158   4.877  1.00  0.00           N  
ATOM   2781  H   ARG   174      31.930 -23.878   5.506  1.00  0.00           H  
ATOM   2782  CA  ARG   174      32.131 -21.731   5.405  1.00  0.00           C  
ATOM   2783  HA  ARG   174      31.802 -21.147   4.546  1.00  0.00           H  
ATOM   2784  CB  ARG   174      31.088 -21.823   6.547  1.00  0.00           C  
ATOM   2785  HB2 ARG   174      31.489 -22.524   7.279  1.00  0.00           H  
ATOM   2786  HB3 ARG   174      30.956 -20.812   6.932  1.00  0.00           H  
ATOM   2787  CG  ARG   174      29.690 -22.294   5.992  1.00  0.00           C  
ATOM   2788  HG2 ARG   174      29.510 -21.539   5.226  1.00  0.00           H  
ATOM   2789  HG3 ARG   174      29.760 -23.298   5.575  1.00  0.00           H  
ATOM   2790  CD  ARG   174      28.662 -22.342   7.063  1.00  0.00           C  
ATOM   2791  HD2 ARG   174      28.635 -21.368   7.553  1.00  0.00           H  
ATOM   2792  HD3 ARG   174      27.656 -22.467   6.662  1.00  0.00           H  
ATOM   2793  NE  ARG   174      29.040 -23.217   8.200  1.00  0.00           N  
ATOM   2794  HE  ARG   174      29.993 -23.550   8.228  1.00  0.00           H  
ATOM   2795  CZ  ARG   174      28.359 -23.344   9.322  1.00  0.00           C  
ATOM   2796  NH1 ARG   174      27.143 -22.885   9.438  1.00  0.00           N  
ATOM   2797 HH11 ARG   174      26.792 -22.349   8.657  1.00  0.00           H  
ATOM   2798 HH12 ARG   174      26.408 -23.368   9.935  1.00  0.00           H  
ATOM   2799  NH2 ARG   174      28.858 -24.039  10.290  1.00  0.00           N  
ATOM   2800 HH21 ARG   174      29.819 -24.344  10.247  1.00  0.00           H  
ATOM   2801 HH22 ARG   174      28.276 -24.265  11.084  1.00  0.00           H  
ATOM   2802  C   ARG   174      33.423 -21.082   5.801  1.00  0.00           C  
ATOM   2803  O   ARG   174      33.496 -19.893   6.015  1.00  0.00           O  
ATOM   2804  N   ASP   175      34.396 -21.977   6.001  1.00  0.00           N  
ATOM   2805  H   ASP   175      34.273 -22.977   5.921  1.00  0.00           H  
ATOM   2806  CA  ASP   175      35.782 -21.467   6.399  1.00  0.00           C  
ATOM   2807  HA  ASP   175      35.654 -20.805   7.255  1.00  0.00           H  
ATOM   2808  CB  ASP   175      36.581 -22.681   6.764  1.00  0.00           C  
ATOM   2809  HB2 ASP   175      36.574 -23.471   6.013  1.00  0.00           H  
ATOM   2810  HB3 ASP   175      37.618 -22.363   6.873  1.00  0.00           H  
ATOM   2811  CG  ASP   175      36.045 -23.313   8.066  1.00  0.00           C  
ATOM   2812  OD1 ASP   175      35.109 -24.102   8.017  1.00  0.00           O  
ATOM   2813  OD2 ASP   175      36.536 -22.990   9.178  1.00  0.00           O  
ATOM   2814  C   ASP   175      36.490 -20.768   5.240  1.00  0.00           C  
ATOM   2815  O   ASP   175      36.957 -19.582   5.224  1.00  0.00           O  
ATOM   2816  N   GLN   176      36.401 -21.483   4.041  1.00  0.00           N  
ATOM   2817  H   GLN   176      35.952 -22.385   4.113  1.00  0.00           H  
ATOM   2818  CA  GLN   176      37.185 -21.194   2.862  1.00  0.00           C  
ATOM   2819  HA  GLN   176      38.133 -20.709   3.095  1.00  0.00           H  
ATOM   2820  CB  GLN   176      37.671 -22.523   2.187  1.00  0.00           C  
ATOM   2821  HB2 GLN   176      36.744 -22.811   1.691  1.00  0.00           H  
ATOM   2822  HB3 GLN   176      38.555 -22.383   1.565  1.00  0.00           H  
ATOM   2823  CG  GLN   176      37.971 -23.712   3.195  1.00  0.00           C  
ATOM   2824  HG2 GLN   176      37.084 -23.902   3.800  1.00  0.00           H  
ATOM   2825  HG3 GLN   176      38.251 -24.598   2.626  1.00  0.00           H  
ATOM   2826  CD  GLN   176      39.077 -23.536   4.257  1.00  0.00           C  
ATOM   2827  OE1 GLN   176      39.734 -22.481   4.418  1.00  0.00           O  
ATOM   2828  NE2 GLN   176      39.341 -24.588   5.139  1.00  0.00           N  
ATOM   2829 HE21 GLN   176      39.782 -24.324   6.009  1.00  0.00           H  
ATOM   2830 HE22 GLN   176      38.783 -25.428   5.089  1.00  0.00           H  
ATOM   2831  C   GLN   176      36.460 -20.288   1.827  1.00  0.00           C  
ATOM   2832  O   GLN   176      37.032 -19.375   1.277  1.00  0.00           O  
ATOM   2833  N   MET   177      35.170 -20.521   1.671  1.00  0.00           N  
ATOM   2834  H   MET   177      34.729 -21.272   2.183  1.00  0.00           H  
ATOM   2835  CA  MET   177      34.353 -19.618   0.754  1.00  0.00           C  
ATOM   2836  HA  MET   177      34.897 -19.510  -0.185  1.00  0.00           H  
ATOM   2837  CB  MET   177      32.977 -20.220   0.535  1.00  0.00           C  
ATOM   2838  HB2 MET   177      32.495 -20.334   1.506  1.00  0.00           H  
ATOM   2839  HB3 MET   177      32.401 -19.554  -0.108  1.00  0.00           H  
ATOM   2840  CG  MET   177      32.972 -21.546  -0.191  1.00  0.00           C  
ATOM   2841  HG2 MET   177      33.554 -21.442  -1.106  1.00  0.00           H  
ATOM   2842  HG3 MET   177      33.498 -22.261   0.441  1.00  0.00           H  
ATOM   2843  SD  MET   177      31.316 -22.149  -0.667  1.00  0.00           S  
ATOM   2844  CE  MET   177      31.935 -23.553  -1.520  1.00  0.00           C  
ATOM   2845  HE1 MET   177      32.434 -23.225  -2.432  1.00  0.00           H  
ATOM   2846  HE2 MET   177      32.596 -24.048  -0.808  1.00  0.00           H  
ATOM   2847  HE3 MET   177      31.114 -24.246  -1.704  1.00  0.00           H  
ATOM   2848  C   MET   177      34.177 -18.131   1.207  1.00  0.00           C  
ATOM   2849  O   MET   177      34.180 -17.800   2.406  1.00  0.00           O  
ATOM   2850  N   LYS   178      34.230 -17.210   0.222  1.00  0.00           N  
ATOM   2851  H   LYS   178      34.183 -17.574  -0.719  1.00  0.00           H  
ATOM   2852  CA  LYS   178      34.297 -15.768   0.282  1.00  0.00           C  
ATOM   2853  HA  LYS   178      34.142 -15.536   1.336  1.00  0.00           H  
ATOM   2854  CB  LYS   178      35.712 -15.270  -0.079  1.00  0.00           C  
ATOM   2855  HB2 LYS   178      36.059 -15.556  -1.071  1.00  0.00           H  
ATOM   2856  HB3 LYS   178      35.744 -14.201   0.133  1.00  0.00           H  
ATOM   2857  CG  LYS   178      36.746 -15.807   0.930  1.00  0.00           C  
ATOM   2858  HG2 LYS   178      36.758 -15.285   1.886  1.00  0.00           H  
ATOM   2859  HG3 LYS   178      36.450 -16.839   1.119  1.00  0.00           H  
ATOM   2860  CD  LYS   178      38.191 -15.718   0.427  1.00  0.00           C  
ATOM   2861  HD2 LYS   178      38.347 -16.460  -0.355  1.00  0.00           H  
ATOM   2862  HD3 LYS   178      38.365 -14.678   0.150  1.00  0.00           H  
ATOM   2863  CE  LYS   178      39.093 -16.122   1.588  1.00  0.00           C  
ATOM   2864  HE2 LYS   178      40.122 -16.137   1.227  1.00  0.00           H  
ATOM   2865  HE3 LYS   178      39.077 -15.342   2.350  1.00  0.00           H  
ATOM   2866  NZ  LYS   178      38.731 -17.382   2.326  1.00  0.00           N  
ATOM   2867  HZ1 LYS   178      37.892 -17.341   2.886  1.00  0.00           H  
ATOM   2868  HZ2 LYS   178      38.742 -18.173   1.699  1.00  0.00           H  
ATOM   2869  HZ3 LYS   178      39.426 -17.574   3.034  1.00  0.00           H  
ATOM   2870  C   LYS   178      33.167 -15.144  -0.605  1.00  0.00           C  
ATOM   2871  O   LYS   178      32.917 -15.583  -1.725  1.00  0.00           O  
ATOM   2872  N   ARG   179      32.414 -14.205  -0.097  1.00  0.00           N  
ATOM   2873  H   ARG   179      32.697 -14.021   0.855  1.00  0.00           H  
ATOM   2874  CA  ARG   179      31.288 -13.554  -0.781  1.00  0.00           C  
ATOM   2875  HA  ARG   179      30.538 -14.339  -0.881  1.00  0.00           H  
ATOM   2876  CB  ARG   179      30.797 -12.492   0.154  1.00  0.00           C  
ATOM   2877  HB2 ARG   179      30.959 -12.725   1.207  1.00  0.00           H  
ATOM   2878  HB3 ARG   179      31.315 -11.545   0.006  1.00  0.00           H  
ATOM   2879  CG  ARG   179      29.306 -12.122  -0.014  1.00  0.00           C  
ATOM   2880  HG2 ARG   179      28.979 -11.982  -1.044  1.00  0.00           H  
ATOM   2881  HG3 ARG   179      28.710 -13.002   0.225  1.00  0.00           H  
ATOM   2882  CD  ARG   179      29.027 -11.101   1.074  1.00  0.00           C  
ATOM   2883  HD2 ARG   179      29.117 -11.507   2.081  1.00  0.00           H  
ATOM   2884  HD3 ARG   179      29.803 -10.336   1.104  1.00  0.00           H  
ATOM   2885  NE  ARG   179      27.642 -10.542   0.941  1.00  0.00           N  
ATOM   2886  HE  ARG   179      26.874 -11.189   1.052  1.00  0.00           H  
ATOM   2887  CZ  ARG   179      27.282  -9.246   0.786  1.00  0.00           C  
ATOM   2888  NH1 ARG   179      28.098  -8.230   0.985  1.00  0.00           N  
ATOM   2889 HH11 ARG   179      28.889  -8.360   1.600  1.00  0.00           H  
ATOM   2890 HH12 ARG   179      27.745  -7.284   1.009  1.00  0.00           H  
ATOM   2891  NH2 ARG   179      25.997  -8.983   0.557  1.00  0.00           N  
ATOM   2892 HH21 ARG   179      25.429  -9.793   0.354  1.00  0.00           H  
ATOM   2893 HH22 ARG   179      25.602  -8.054   0.601  1.00  0.00           H  
ATOM   2894  C   ARG   179      31.715 -12.972  -2.086  1.00  0.00           C  
ATOM   2895  O   ARG   179      32.795 -12.348  -1.996  1.00  0.00           O  
ATOM   2896  N   PRO   180      30.952 -13.050  -3.247  1.00  0.00           N  
ATOM   2897  CD  PRO   180      29.653 -13.668  -3.394  1.00  0.00           C  
ATOM   2898  HD2 PRO   180      29.023 -13.362  -2.559  1.00  0.00           H  
ATOM   2899  HD3 PRO   180      29.872 -14.736  -3.389  1.00  0.00           H  
ATOM   2900  CG  PRO   180      28.994 -13.295  -4.697  1.00  0.00           C  
ATOM   2901  HG2 PRO   180      28.289 -12.481  -4.527  1.00  0.00           H  
ATOM   2902  HG3 PRO   180      28.339 -14.067  -5.102  1.00  0.00           H  
ATOM   2903  CB  PRO   180      30.240 -12.915  -5.562  1.00  0.00           C  
ATOM   2904  HB2 PRO   180      29.922 -12.204  -6.325  1.00  0.00           H  
ATOM   2905  HB3 PRO   180      30.606 -13.813  -6.059  1.00  0.00           H  
ATOM   2906  CA  PRO   180      31.320 -12.488  -4.527  1.00  0.00           C  
ATOM   2907  HA  PRO   180      32.301 -12.861  -4.822  1.00  0.00           H  
ATOM   2908  C   PRO   180      31.372 -10.943  -4.511  1.00  0.00           C  
ATOM   2909  O   PRO   180      30.850 -10.357  -3.592  1.00  0.00           O  
ATOM   2910  N   PRO   181      32.173 -10.266  -5.387  1.00  0.00           N  
ATOM   2911  CD  PRO   181      33.151 -10.777  -6.379  1.00  0.00           C  
ATOM   2912  HD2 PRO   181      32.821 -11.640  -6.956  1.00  0.00           H  
ATOM   2913  HD3 PRO   181      34.083 -10.990  -5.855  1.00  0.00           H  
ATOM   2914  CG  PRO   181      33.478  -9.590  -7.366  1.00  0.00           C  
ATOM   2915  HG2 PRO   181      32.806  -9.708  -8.216  1.00  0.00           H  
ATOM   2916  HG3 PRO   181      34.518  -9.569  -7.695  1.00  0.00           H  
ATOM   2917  CB  PRO   181      33.114  -8.398  -6.505  1.00  0.00           C  
ATOM   2918  HB2 PRO   181      32.881  -7.539  -7.134  1.00  0.00           H  
ATOM   2919  HB3 PRO   181      33.957  -8.159  -5.857  1.00  0.00           H  
ATOM   2920  CA  PRO   181      31.956  -8.847  -5.633  1.00  0.00           C  
ATOM   2921  HA  PRO   181      32.120  -8.291  -4.710  1.00  0.00           H  
ATOM   2922  C   PRO   181      30.581  -8.348  -6.197  1.00  0.00           C  
ATOM   2923  O   PRO   181      30.102  -9.011  -7.054  1.00  0.00           O  
ATOM   2924  N   LEU   182      30.064  -7.242  -5.666  1.00  0.00           N  
ATOM   2925  H   LEU   182      30.648  -6.822  -4.957  1.00  0.00           H  
ATOM   2926  CA  LEU   182      28.669  -6.672  -5.869  1.00  0.00           C  
ATOM   2927  HA  LEU   182      28.165  -7.491  -6.382  1.00  0.00           H  
ATOM   2928  CB  LEU   182      27.982  -6.350  -4.541  1.00  0.00           C  
ATOM   2929  HB2 LEU   182      28.478  -5.530  -4.023  1.00  0.00           H  
ATOM   2930  HB3 LEU   182      26.935  -6.083  -4.687  1.00  0.00           H  
ATOM   2931  CG  LEU   182      27.926  -7.536  -3.533  1.00  0.00           C  
ATOM   2932  HG  LEU   182      28.953  -7.789  -3.270  1.00  0.00           H  
ATOM   2933  CD1 LEU   182      27.189  -7.168  -2.213  1.00  0.00           C  
ATOM   2934 HD11 LEU   182      26.293  -6.561  -2.345  1.00  0.00           H  
ATOM   2935 HD12 LEU   182      26.891  -8.052  -1.650  1.00  0.00           H  
ATOM   2936 HD13 LEU   182      27.891  -6.550  -1.653  1.00  0.00           H  
ATOM   2937  CD2 LEU   182      27.231  -8.703  -4.071  1.00  0.00           C  
ATOM   2938 HD21 LEU   182      27.526  -8.996  -5.078  1.00  0.00           H  
ATOM   2939 HD22 LEU   182      27.352  -9.582  -3.438  1.00  0.00           H  
ATOM   2940 HD23 LEU   182      26.154  -8.539  -4.114  1.00  0.00           H  
ATOM   2941  C   LEU   182      28.791  -5.517  -6.864  1.00  0.00           C  
ATOM   2942  O   LEU   182      27.992  -5.246  -7.781  1.00  0.00           O  
ATOM   2943  N   GLU   183      29.911  -4.769  -6.785  1.00  0.00           N  
ATOM   2944  H   GLU   183      30.364  -4.888  -5.890  1.00  0.00           H  
ATOM   2945  CA  GLU   183      30.323  -3.744  -7.725  1.00  0.00           C  
ATOM   2946  HA  GLU   183      29.461  -3.078  -7.788  1.00  0.00           H  
ATOM   2947  CB  GLU   183      31.482  -2.874  -7.285  1.00  0.00           C  
ATOM   2948  HB2 GLU   183      32.215  -3.674  -7.188  1.00  0.00           H  
ATOM   2949  HB3 GLU   183      31.745  -2.207  -8.106  1.00  0.00           H  
ATOM   2950  CG  GLU   183      31.247  -2.103  -5.922  1.00  0.00           C  
ATOM   2951  HG2 GLU   183      30.969  -2.857  -5.185  1.00  0.00           H  
ATOM   2952  HG3 GLU   183      32.150  -1.650  -5.512  1.00  0.00           H  
ATOM   2953  CD  GLU   183      30.128  -1.041  -5.961  1.00  0.00           C  
ATOM   2954  OE1 GLU   183      28.977  -1.469  -5.948  1.00  0.00           O  
ATOM   2955  OE2 GLU   183      30.380   0.164  -6.087  1.00  0.00           O  
ATOM   2956  C   GLU   183      30.502  -4.253  -9.102  1.00  0.00           C  
ATOM   2957  O   GLU   183      30.065  -3.662 -10.079  1.00  0.00           O  
ATOM   2958  N   GLU   184      31.104  -5.398  -9.306  1.00  0.00           N  
ATOM   2959  H   GLU   184      31.379  -5.952  -8.508  1.00  0.00           H  
ATOM   2960  CA  GLU   184      31.342  -5.990 -10.643  1.00  0.00           C  
ATOM   2961  HA  GLU   184      31.816  -5.217 -11.248  1.00  0.00           H  
ATOM   2962  CB  GLU   184      32.210  -7.256 -10.578  1.00  0.00           C  
ATOM   2963  HB2 GLU   184      31.620  -8.006 -10.052  1.00  0.00           H  
ATOM   2964  HB3 GLU   184      32.485  -7.586 -11.580  1.00  0.00           H  
ATOM   2965  CG  GLU   184      33.522  -7.144  -9.880  1.00  0.00           C  
ATOM   2966  HG2 GLU   184      33.232  -6.687  -8.934  1.00  0.00           H  
ATOM   2967  HG3 GLU   184      34.024  -8.108  -9.798  1.00  0.00           H  
ATOM   2968  CD  GLU   184      34.553  -6.266 -10.587  1.00  0.00           C  
ATOM   2969  OE1 GLU   184      34.362  -5.766 -11.701  1.00  0.00           O  
ATOM   2970  OE2 GLU   184      35.664  -6.063 -10.035  1.00  0.00           O  
ATOM   2971  C   GLU   184      30.063  -6.413 -11.420  1.00  0.00           C  
ATOM   2972  O   GLU   184      29.935  -6.269 -12.596  1.00  0.00           O  
ATOM   2973  N   ARG   185      29.101  -6.790 -10.552  1.00  0.00           N  
ATOM   2974  H   ARG   185      29.300  -6.831  -9.563  1.00  0.00           H  
ATOM   2975  CA  ARG   185      27.739  -7.161 -10.963  1.00  0.00           C  
ATOM   2976  HA  ARG   185      27.848  -7.538 -11.980  1.00  0.00           H  
ATOM   2977  CB  ARG   185      27.070  -8.093 -10.062  1.00  0.00           C  
ATOM   2978  HB2 ARG   185      27.788  -8.583  -9.404  1.00  0.00           H  
ATOM   2979  HB3 ARG   185      26.451  -7.528  -9.366  1.00  0.00           H  
ATOM   2980  CG  ARG   185      26.278  -9.147 -10.789  1.00  0.00           C  
ATOM   2981  HG2 ARG   185      25.548  -8.752 -11.496  1.00  0.00           H  
ATOM   2982  HG3 ARG   185      27.056  -9.615 -11.393  1.00  0.00           H  
ATOM   2983  CD  ARG   185      25.627 -10.199  -9.765  1.00  0.00           C  
ATOM   2984  HD2 ARG   185      26.409 -10.506  -9.069  1.00  0.00           H  
ATOM   2985  HD3 ARG   185      24.883  -9.606  -9.234  1.00  0.00           H  
ATOM   2986  NE  ARG   185      24.981 -11.292 -10.406  1.00  0.00           N  
ATOM   2987  HE  ARG   185      24.024 -11.537 -10.194  1.00  0.00           H  
ATOM   2988  CZ  ARG   185      25.540 -12.360 -10.932  1.00  0.00           C  
ATOM   2989  NH1 ARG   185      26.816 -12.558 -10.885  1.00  0.00           N  
ATOM   2990 HH11 ARG   185      27.400 -11.934 -10.346  1.00  0.00           H  
ATOM   2991 HH12 ARG   185      27.248 -13.346 -11.344  1.00  0.00           H  
ATOM   2992  NH2 ARG   185      24.872 -13.288 -11.572  1.00  0.00           N  
ATOM   2993 HH21 ARG   185      23.878 -13.145 -11.676  1.00  0.00           H  
ATOM   2994 HH22 ARG   185      25.307 -13.762 -12.351  1.00  0.00           H  
ATOM   2995  C   ARG   185      26.918  -5.942 -11.392  1.00  0.00           C  
ATOM   2996  O   ARG   185      26.267  -5.927 -12.395  1.00  0.00           O  
ATOM   2997  N   ARG   186      26.993  -4.807 -10.601  1.00  0.00           N  
ATOM   2998  H   ARG   186      27.525  -5.010  -9.767  1.00  0.00           H  
ATOM   2999  CA  ARG   186      26.427  -3.460 -10.910  1.00  0.00           C  
ATOM   3000  HA  ARG   186      25.363  -3.574 -11.118  1.00  0.00           H  
ATOM   3001  CB  ARG   186      26.670  -2.524  -9.727  1.00  0.00           C  
ATOM   3002  HB2 ARG   186      27.707  -2.552  -9.393  1.00  0.00           H  
ATOM   3003  HB3 ARG   186      26.420  -1.482  -9.926  1.00  0.00           H  
ATOM   3004  CG  ARG   186      25.737  -2.976  -8.506  1.00  0.00           C  
ATOM   3005  HG2 ARG   186      24.730  -2.563  -8.578  1.00  0.00           H  
ATOM   3006  HG3 ARG   186      25.627  -4.051  -8.362  1.00  0.00           H  
ATOM   3007  CD  ARG   186      26.282  -2.347  -7.273  1.00  0.00           C  
ATOM   3008  HD2 ARG   186      27.308  -2.677  -7.112  1.00  0.00           H  
ATOM   3009  HD3 ARG   186      26.396  -1.268  -7.381  1.00  0.00           H  
ATOM   3010  NE  ARG   186      25.407  -2.487  -6.094  1.00  0.00           N  
ATOM   3011  HE  ARG   186      24.417  -2.618  -6.245  1.00  0.00           H  
ATOM   3012  CZ  ARG   186      25.799  -2.677  -4.824  1.00  0.00           C  
ATOM   3013  NH1 ARG   186      24.975  -2.891  -3.865  1.00  0.00           N  
ATOM   3014 HH11 ARG   186      24.019  -3.120  -4.098  1.00  0.00           H  
ATOM   3015 HH12 ARG   186      25.389  -2.887  -2.944  1.00  0.00           H  
ATOM   3016  NH2 ARG   186      27.052  -2.635  -4.494  1.00  0.00           N  
ATOM   3017 HH21 ARG   186      27.727  -2.353  -5.190  1.00  0.00           H  
ATOM   3018 HH22 ARG   186      27.227  -2.629  -3.499  1.00  0.00           H  
ATOM   3019  C   ARG   186      27.013  -2.858 -12.217  1.00  0.00           C  
ATOM   3020  O   ARG   186      26.269  -2.526 -13.094  1.00  0.00           O  
ATOM   3021  N   ALA   187      28.348  -2.847 -12.321  1.00  0.00           N  
ATOM   3022  H   ALA   187      28.905  -3.159 -11.538  1.00  0.00           H  
ATOM   3023  CA  ALA   187      29.086  -2.503 -13.558  1.00  0.00           C  
ATOM   3024  HA  ALA   187      28.923  -1.431 -13.677  1.00  0.00           H  
ATOM   3025  CB  ALA   187      30.561  -2.724 -13.305  1.00  0.00           C  
ATOM   3026  HB1 ALA   187      30.710  -2.276 -12.323  1.00  0.00           H  
ATOM   3027  HB2 ALA   187      30.683  -3.807 -13.288  1.00  0.00           H  
ATOM   3028  HB3 ALA   187      31.168  -2.274 -14.090  1.00  0.00           H  
ATOM   3029  C   ALA   187      28.518  -3.316 -14.769  1.00  0.00           C  
ATOM   3030  O   ALA   187      28.339  -2.788 -15.850  1.00  0.00           O  
ATOM   3031  N   MET   188      28.145  -4.588 -14.559  1.00  0.00           N  
ATOM   3032  H   MET   188      28.337  -4.846 -13.602  1.00  0.00           H  
ATOM   3033  CA  MET   188      27.654  -5.525 -15.588  1.00  0.00           C  
ATOM   3034  HA  MET   188      28.296  -5.398 -16.459  1.00  0.00           H  
ATOM   3035  CB  MET   188      27.799  -7.024 -15.236  1.00  0.00           C  
ATOM   3036  HB2 MET   188      28.799  -7.208 -14.844  1.00  0.00           H  
ATOM   3037  HB3 MET   188      27.143  -7.209 -14.385  1.00  0.00           H  
ATOM   3038  CG  MET   188      27.461  -7.932 -16.446  1.00  0.00           C  
ATOM   3039  HG2 MET   188      27.458  -8.975 -16.129  1.00  0.00           H  
ATOM   3040  HG3 MET   188      26.454  -7.660 -16.761  1.00  0.00           H  
ATOM   3041  SD  MET   188      28.446  -7.779 -17.913  1.00  0.00           S  
ATOM   3042  CE  MET   188      27.061  -7.795 -19.113  1.00  0.00           C  
ATOM   3043  HE1 MET   188      27.546  -7.518 -20.048  1.00  0.00           H  
ATOM   3044  HE2 MET   188      26.639  -8.800 -19.119  1.00  0.00           H  
ATOM   3045  HE3 MET   188      26.228  -7.145 -18.845  1.00  0.00           H  
ATOM   3046  C   MET   188      26.246  -5.112 -15.953  1.00  0.00           C  
ATOM   3047  O   MET   188      25.960  -5.094 -17.148  1.00  0.00           O  
ATOM   3048  N   HIE   189      25.376  -4.748 -15.021  1.00  0.00           N  
ATOM   3049  H   HIE   189      25.603  -4.805 -14.039  1.00  0.00           H  
ATOM   3050  CA  HIE   189      24.012  -4.296 -15.267  1.00  0.00           C  
ATOM   3051  HA  HIE   189      23.521  -5.020 -15.917  1.00  0.00           H  
ATOM   3052  CB  HIE   189      23.148  -4.253 -13.991  1.00  0.00           C  
ATOM   3053  HB2 HIE   189      23.573  -5.048 -13.379  1.00  0.00           H  
ATOM   3054  HB3 HIE   189      23.438  -3.416 -13.355  1.00  0.00           H  
ATOM   3055  CG  HIE   189      21.699  -4.260 -14.304  1.00  0.00           C  
ATOM   3056  ND1 HIE   189      20.744  -3.195 -14.405  1.00  0.00           N  
ATOM   3057  CE1 HIE   189      19.581  -3.796 -14.547  1.00  0.00           C  
ATOM   3058  HE1 HIE   189      18.640  -3.329 -14.799  1.00  0.00           H  
ATOM   3059  NE2 HIE   189      19.645  -5.154 -14.372  1.00  0.00           N  
ATOM   3060  HE2 HIE   189      18.848  -5.758 -14.512  1.00  0.00           H  
ATOM   3061  CD2 HIE   189      20.971  -5.490 -14.386  1.00  0.00           C  
ATOM   3062  HD2 HIE   189      21.422  -6.455 -14.204  1.00  0.00           H  
ATOM   3063  C   HIE   189      24.015  -2.939 -16.004  1.00  0.00           C  
ATOM   3064  O   HIE   189      23.096  -2.716 -16.850  1.00  0.00           O  
ATOM   3065  N   ASP   190      25.042  -2.069 -15.783  1.00  0.00           N  
ATOM   3066  H   ASP   190      25.843  -2.291 -15.211  1.00  0.00           H  
ATOM   3067  CA  ASP   190      25.236  -0.913 -16.618  1.00  0.00           C  
ATOM   3068  HA  ASP   190      24.265  -0.418 -16.616  1.00  0.00           H  
ATOM   3069  CB  ASP   190      26.323  -0.030 -16.033  1.00  0.00           C  
ATOM   3070  HB2 ASP   190      27.176  -0.597 -15.658  1.00  0.00           H  
ATOM   3071  HB3 ASP   190      26.758   0.615 -16.797  1.00  0.00           H  
ATOM   3072  CG  ASP   190      25.897   0.919 -14.887  1.00  0.00           C  
ATOM   3073  OD1 ASP   190      24.711   1.278 -14.769  1.00  0.00           O  
ATOM   3074  OD2 ASP   190      26.768   1.460 -14.168  1.00  0.00           O  
ATOM   3075  C   ASP   190      25.523  -1.266 -18.106  1.00  0.00           C  
ATOM   3076  O   ASP   190      25.133  -0.435 -18.973  1.00  0.00           O  
ATOM   3077  N   ILE   191      26.105  -2.372 -18.421  1.00  0.00           N  
ATOM   3078  H   ILE   191      26.310  -2.991 -17.649  1.00  0.00           H  
ATOM   3079  CA  ILE   191      26.132  -2.886 -19.831  1.00  0.00           C  
ATOM   3080  HA  ILE   191      26.326  -1.999 -20.433  1.00  0.00           H  
ATOM   3081  CB  ILE   191      27.387  -3.803 -20.117  1.00  0.00           C  
ATOM   3082  HB  ILE   191      27.262  -4.733 -19.562  1.00  0.00           H  
ATOM   3083  CG2 ILE   191      27.410  -4.164 -21.623  1.00  0.00           C  
ATOM   3084 HG21 ILE   191      26.607  -4.861 -21.864  1.00  0.00           H  
ATOM   3085 HG22 ILE   191      27.543  -3.287 -22.256  1.00  0.00           H  
ATOM   3086 HG23 ILE   191      28.254  -4.846 -21.729  1.00  0.00           H  
ATOM   3087  CG1 ILE   191      28.701  -3.132 -19.749  1.00  0.00           C  
ATOM   3088 HG12 ILE   191      28.723  -2.127 -20.171  1.00  0.00           H  
ATOM   3089 HG13 ILE   191      28.737  -3.044 -18.664  1.00  0.00           H  
ATOM   3090  CD1 ILE   191      29.955  -3.887 -20.147  1.00  0.00           C  
ATOM   3091 HD11 ILE   191      29.962  -3.963 -21.234  1.00  0.00           H  
ATOM   3092 HD12 ILE   191      30.815  -3.309 -19.808  1.00  0.00           H  
ATOM   3093 HD13 ILE   191      30.092  -4.887 -19.735  1.00  0.00           H  
ATOM   3094  C   ILE   191      24.862  -3.550 -20.368  1.00  0.00           C  
ATOM   3095  O   ILE   191      24.593  -3.563 -21.571  1.00  0.00           O  
ATOM   3096  N   ILE   192      24.037  -4.098 -19.450  1.00  0.00           N  
ATOM   3097  H   ILE   192      24.332  -4.074 -18.484  1.00  0.00           H  
ATOM   3098  CA  ILE   192      22.664  -4.659 -19.839  1.00  0.00           C  
ATOM   3099  HA  ILE   192      22.825  -5.278 -20.721  1.00  0.00           H  
ATOM   3100  CB  ILE   192      22.163  -5.606 -18.698  1.00  0.00           C  
ATOM   3101  HB  ILE   192      22.021  -5.172 -17.708  1.00  0.00           H  
ATOM   3102  CG2 ILE   192      20.747  -6.079 -19.210  1.00  0.00           C  
ATOM   3103 HG21 ILE   192      20.284  -6.940 -18.727  1.00  0.00           H  
ATOM   3104 HG22 ILE   192      19.973  -5.331 -19.043  1.00  0.00           H  
ATOM   3105 HG23 ILE   192      20.680  -6.298 -20.276  1.00  0.00           H  
ATOM   3106  CG1 ILE   192      23.130  -6.834 -18.666  1.00  0.00           C  
ATOM   3107 HG12 ILE   192      23.054  -7.329 -19.634  1.00  0.00           H  
ATOM   3108 HG13 ILE   192      24.159  -6.566 -18.426  1.00  0.00           H  
ATOM   3109  CD1 ILE   192      22.694  -7.824 -17.592  1.00  0.00           C  
ATOM   3110 HD11 ILE   192      22.423  -7.218 -16.726  1.00  0.00           H  
ATOM   3111 HD12 ILE   192      21.785  -8.352 -17.879  1.00  0.00           H  
ATOM   3112 HD13 ILE   192      23.507  -8.500 -17.327  1.00  0.00           H  
ATOM   3113  C   ILE   192      21.736  -3.580 -20.182  1.00  0.00           C  
ATOM   3114  O   ILE   192      21.212  -3.535 -21.319  1.00  0.00           O  
ATOM   3115  N   ALA   193      21.595  -2.580 -19.244  1.00  0.00           N  
ATOM   3116  H   ALA   193      22.057  -2.716 -18.356  1.00  0.00           H  
ATOM   3117  CA  ALA   193      20.772  -1.391 -19.449  1.00  0.00           C  
ATOM   3118  HA  ALA   193      19.834  -1.720 -19.897  1.00  0.00           H  
ATOM   3119  CB  ALA   193      20.458  -0.875 -17.998  1.00  0.00           C  
ATOM   3120  HB1 ALA   193      20.126  -1.755 -17.446  1.00  0.00           H  
ATOM   3121  HB2 ALA   193      21.385  -0.503 -17.560  1.00  0.00           H  
ATOM   3122  HB3 ALA   193      19.821   0.005 -18.086  1.00  0.00           H  
ATOM   3123  C   ALA   193      21.327  -0.309 -20.460  1.00  0.00           C  
ATOM   3124  O   ALA   193      21.300   0.860 -20.112  1.00  0.00           O  
ATOM   3125  N   SER   194      21.796  -0.803 -21.602  1.00  0.00           N  
ATOM   3126  H   SER   194      21.626  -1.745 -21.924  1.00  0.00           H  
ATOM   3127  CA  SER   194      22.563   0.009 -22.570  1.00  0.00           C  
ATOM   3128  HA  SER   194      22.539   0.982 -22.080  1.00  0.00           H  
ATOM   3129  CB  SER   194      24.057  -0.378 -22.558  1.00  0.00           C  
ATOM   3130  HB2 SER   194      24.728   0.370 -22.981  1.00  0.00           H  
ATOM   3131  HB3 SER   194      24.440  -0.540 -21.550  1.00  0.00           H  
ATOM   3132  OG  SER   194      24.314  -1.546 -23.271  1.00  0.00           O  
ATOM   3133  HG  SER   194      24.298  -2.297 -22.674  1.00  0.00           H  
ATOM   3134  C   SER   194      21.951   0.010 -23.987  1.00  0.00           C  
ATOM   3135  O   SER   194      21.344  -1.017 -24.368  1.00  0.00           O  
ATOM   3136  N   ASP   195      22.130   1.026 -24.781  1.00  0.00           N  
ATOM   3137  H   ASP   195      22.658   1.831 -24.475  1.00  0.00           H  
ATOM   3138  CA  ASP   195      21.335   1.300 -26.056  1.00  0.00           C  
ATOM   3139  HA  ASP   195      20.299   1.328 -25.718  1.00  0.00           H  
ATOM   3140  CB  ASP   195      21.723   2.619 -26.698  1.00  0.00           C  
ATOM   3141  HB2 ASP   195      21.757   3.360 -25.899  1.00  0.00           H  
ATOM   3142  HB3 ASP   195      22.733   2.582 -27.107  1.00  0.00           H  
ATOM   3143  CG  ASP   195      20.769   3.019 -27.914  1.00  0.00           C  
ATOM   3144  OD1 ASP   195      21.291   3.324 -29.022  1.00  0.00           O  
ATOM   3145  OD2 ASP   195      19.580   3.052 -27.587  1.00  0.00           O  
ATOM   3146  C   ASP   195      21.466   0.119 -27.079  1.00  0.00           C  
ATOM   3147  O   ASP   195      20.636  -0.134 -27.919  1.00  0.00           O  
ATOM   3148  N   THR   196      22.652  -0.590 -27.048  1.00  0.00           N  
ATOM   3149  H   THR   196      23.345  -0.339 -26.358  1.00  0.00           H  
ATOM   3150  CA  THR   196      22.928  -1.826 -27.697  1.00  0.00           C  
ATOM   3151  HA  THR   196      22.073  -2.497 -27.613  1.00  0.00           H  
ATOM   3152  CB  THR   196      23.205  -1.588 -29.173  1.00  0.00           C  
ATOM   3153  HB  THR   196      22.265  -1.324 -29.658  1.00  0.00           H  
ATOM   3154  CG2 THR   196      24.231  -0.466 -29.607  1.00  0.00           C  
ATOM   3155 HG21 THR   196      23.899   0.474 -29.168  1.00  0.00           H  
ATOM   3156 HG22 THR   196      25.233  -0.798 -29.334  1.00  0.00           H  
ATOM   3157 HG23 THR   196      24.162  -0.377 -30.691  1.00  0.00           H  
ATOM   3158  OG1 THR   196      23.645  -2.779 -29.757  1.00  0.00           O  
ATOM   3159  HG1 THR   196      23.729  -2.494 -30.670  1.00  0.00           H  
ATOM   3160  C   THR   196      24.203  -2.515 -27.080  1.00  0.00           C  
ATOM   3161  O   THR   196      25.175  -1.839 -26.910  1.00  0.00           O  
ATOM   3162  N   PHE   197      24.067  -3.827 -26.820  1.00  0.00           N  
ATOM   3163  H   PHE   197      23.185  -4.226 -27.108  1.00  0.00           H  
ATOM   3164  CA  PHE   197      24.913  -4.584 -25.872  1.00  0.00           C  
ATOM   3165  HA  PHE   197      24.987  -4.008 -24.950  1.00  0.00           H  
ATOM   3166  CB  PHE   197      24.134  -5.935 -25.663  1.00  0.00           C  
ATOM   3167  HB2 PHE   197      23.101  -5.665 -25.445  1.00  0.00           H  
ATOM   3168  HB3 PHE   197      24.200  -6.578 -26.540  1.00  0.00           H  
ATOM   3169  CG  PHE   197      24.633  -6.891 -24.551  1.00  0.00           C  
ATOM   3170  CD1 PHE   197      25.334  -8.059 -24.957  1.00  0.00           C  
ATOM   3171  HD1 PHE   197      25.634  -8.149 -25.990  1.00  0.00           H  
ATOM   3172  CE1 PHE   197      25.961  -8.814 -23.925  1.00  0.00           C  
ATOM   3173  HE1 PHE   197      26.707  -9.570 -24.123  1.00  0.00           H  
ATOM   3174  CZ  PHE   197      25.668  -8.584 -22.542  1.00  0.00           C  
ATOM   3175  HZ  PHE   197      26.151  -9.193 -21.792  1.00  0.00           H  
ATOM   3176  CE2 PHE   197      24.877  -7.468 -22.232  1.00  0.00           C  
ATOM   3177  HE2 PHE   197      24.787  -7.316 -21.167  1.00  0.00           H  
ATOM   3178  CD2 PHE   197      24.415  -6.591 -23.223  1.00  0.00           C  
ATOM   3179  HD2 PHE   197      23.728  -5.791 -22.991  1.00  0.00           H  
ATOM   3180  C   PHE   197      26.272  -4.954 -26.537  1.00  0.00           C  
ATOM   3181  O   PHE   197      26.467  -5.842 -27.414  1.00  0.00           O  
ATOM   3182  N   ASP   198      27.350  -4.268 -26.052  1.00  0.00           N  
ATOM   3183  H   ASP   198      27.133  -3.560 -25.367  1.00  0.00           H  
ATOM   3184  CA  ASP   198      28.720  -4.536 -26.557  1.00  0.00           C  
ATOM   3185  HA  ASP   198      28.763  -4.553 -27.646  1.00  0.00           H  
ATOM   3186  CB  ASP   198      29.551  -3.237 -26.234  1.00  0.00           C  
ATOM   3187  HB2 ASP   198      29.106  -2.400 -26.773  1.00  0.00           H  
ATOM   3188  HB3 ASP   198      29.434  -3.126 -25.156  1.00  0.00           H  
ATOM   3189  CG  ASP   198      31.058  -3.327 -26.702  1.00  0.00           C  
ATOM   3190  OD1 ASP   198      31.679  -4.379 -27.024  1.00  0.00           O  
ATOM   3191  OD2 ASP   198      31.722  -2.252 -26.673  1.00  0.00           O  
ATOM   3192  C   ASP   198      29.288  -5.871 -26.066  1.00  0.00           C  
ATOM   3193  O   ASP   198      29.842  -5.954 -24.919  1.00  0.00           O  
ATOM   3194  N   LYS   199      29.237  -6.913 -26.893  1.00  0.00           N  
ATOM   3195  H   LYS   199      28.659  -6.753 -27.706  1.00  0.00           H  
ATOM   3196  CA  LYS   199      29.608  -8.351 -26.620  1.00  0.00           C  
ATOM   3197  HA  LYS   199      28.930  -8.795 -25.892  1.00  0.00           H  
ATOM   3198  CB  LYS   199      29.462  -9.091 -27.977  1.00  0.00           C  
ATOM   3199  HB2 LYS   199      29.619  -8.465 -28.856  1.00  0.00           H  
ATOM   3200  HB3 LYS   199      30.130  -9.948 -28.057  1.00  0.00           H  
ATOM   3201  CG  LYS   199      27.991  -9.601 -27.931  1.00  0.00           C  
ATOM   3202  HG2 LYS   199      27.933 -10.481 -27.290  1.00  0.00           H  
ATOM   3203  HG3 LYS   199      27.402  -8.746 -27.600  1.00  0.00           H  
ATOM   3204  CD  LYS   199      27.614 -10.055 -29.322  1.00  0.00           C  
ATOM   3205  HD2 LYS   199      27.649  -9.170 -29.956  1.00  0.00           H  
ATOM   3206  HD3 LYS   199      28.233 -10.885 -29.663  1.00  0.00           H  
ATOM   3207  CE  LYS   199      26.167 -10.518 -29.470  1.00  0.00           C  
ATOM   3208  HE2 LYS   199      26.111 -11.446 -28.901  1.00  0.00           H  
ATOM   3209  HE3 LYS   199      25.617  -9.744 -28.934  1.00  0.00           H  
ATOM   3210  NZ  LYS   199      25.616 -10.690 -30.860  1.00  0.00           N  
ATOM   3211  HZ1 LYS   199      25.968 -11.591 -31.148  1.00  0.00           H  
ATOM   3212  HZ2 LYS   199      24.616 -10.637 -30.726  1.00  0.00           H  
ATOM   3213  HZ3 LYS   199      25.901  -9.949 -31.484  1.00  0.00           H  
ATOM   3214  C   LYS   199      30.983  -8.580 -26.048  1.00  0.00           C  
ATOM   3215  O   LYS   199      31.053  -9.496 -25.269  1.00  0.00           O  
ATOM   3216  N   ALA   200      31.903  -7.660 -26.376  1.00  0.00           N  
ATOM   3217  H   ALA   200      31.650  -6.808 -26.857  1.00  0.00           H  
ATOM   3218  CA  ALA   200      33.259  -7.744 -25.902  1.00  0.00           C  
ATOM   3219  HA  ALA   200      33.454  -8.791 -25.670  1.00  0.00           H  
ATOM   3220  CB  ALA   200      34.188  -7.433 -27.066  1.00  0.00           C  
ATOM   3221  HB1 ALA   200      33.940  -6.413 -27.359  1.00  0.00           H  
ATOM   3222  HB2 ALA   200      35.205  -7.652 -26.741  1.00  0.00           H  
ATOM   3223  HB3 ALA   200      33.908  -8.076 -27.900  1.00  0.00           H  
ATOM   3224  C   ALA   200      33.541  -6.995 -24.541  1.00  0.00           C  
ATOM   3225  O   ALA   200      34.280  -7.619 -23.766  1.00  0.00           O  
ATOM   3226  N   LYS   201      32.909  -5.919 -24.235  1.00  0.00           N  
ATOM   3227  H   LYS   201      32.446  -5.455 -25.003  1.00  0.00           H  
ATOM   3228  CA  LYS   201      32.956  -5.256 -22.863  1.00  0.00           C  
ATOM   3229  HA  LYS   201      33.964  -5.214 -22.451  1.00  0.00           H  
ATOM   3230  CB  LYS   201      32.375  -3.852 -22.963  1.00  0.00           C  
ATOM   3231  HB2 LYS   201      31.517  -3.897 -23.633  1.00  0.00           H  
ATOM   3232  HB3 LYS   201      32.100  -3.541 -21.956  1.00  0.00           H  
ATOM   3233  CG  LYS   201      33.459  -2.847 -23.380  1.00  0.00           C  
ATOM   3234  HG2 LYS   201      34.266  -2.761 -22.653  1.00  0.00           H  
ATOM   3235  HG3 LYS   201      33.860  -3.124 -24.355  1.00  0.00           H  
ATOM   3236  CD  LYS   201      32.829  -1.469 -23.453  1.00  0.00           C  
ATOM   3237  HD2 LYS   201      31.813  -1.539 -23.841  1.00  0.00           H  
ATOM   3238  HD3 LYS   201      32.786  -1.038 -22.453  1.00  0.00           H  
ATOM   3239  CE  LYS   201      33.733  -0.435 -24.343  1.00  0.00           C  
ATOM   3240  HE2 LYS   201      33.123   0.467 -24.301  1.00  0.00           H  
ATOM   3241  HE3 LYS   201      34.665  -0.270 -23.804  1.00  0.00           H  
ATOM   3242  NZ  LYS   201      33.937  -0.841 -25.731  1.00  0.00           N  
ATOM   3243  HZ1 LYS   201      33.075  -1.275 -26.029  1.00  0.00           H  
ATOM   3244  HZ2 LYS   201      34.051  -0.043 -26.339  1.00  0.00           H  
ATOM   3245  HZ3 LYS   201      34.615  -1.587 -25.793  1.00  0.00           H  
ATOM   3246  C   LYS   201      32.150  -6.070 -21.873  1.00  0.00           C  
ATOM   3247  O   LYS   201      32.622  -6.151 -20.747  1.00  0.00           O  
ATOM   3248  N   ALA   202      31.044  -6.697 -22.277  1.00  0.00           N  
ATOM   3249  H   ALA   202      30.969  -6.589 -23.278  1.00  0.00           H  
ATOM   3250  CA  ALA   202      30.401  -7.845 -21.610  1.00  0.00           C  
ATOM   3251  HA  ALA   202      29.996  -7.596 -20.629  1.00  0.00           H  
ATOM   3252  CB  ALA   202      29.222  -8.225 -22.521  1.00  0.00           C  
ATOM   3253  HB1 ALA   202      29.443  -8.144 -23.585  1.00  0.00           H  
ATOM   3254  HB2 ALA   202      28.930  -9.244 -22.265  1.00  0.00           H  
ATOM   3255  HB3 ALA   202      28.307  -7.646 -22.400  1.00  0.00           H  
ATOM   3256  C   ALA   202      31.360  -9.069 -21.403  1.00  0.00           C  
ATOM   3257  O   ALA   202      31.626  -9.512 -20.308  1.00  0.00           O  
ATOM   3258  N   GLU   203      32.076  -9.580 -22.377  1.00  0.00           N  
ATOM   3259  H   GLU   203      31.991  -9.187 -23.304  1.00  0.00           H  
ATOM   3260  CA  GLU   203      32.857 -10.846 -22.286  1.00  0.00           C  
ATOM   3261  HA  GLU   203      32.259 -11.656 -21.869  1.00  0.00           H  
ATOM   3262  CB  GLU   203      33.452 -11.240 -23.697  1.00  0.00           C  
ATOM   3263  HB2 GLU   203      32.621 -11.505 -24.352  1.00  0.00           H  
ATOM   3264  HB3 GLU   203      34.016 -10.376 -24.050  1.00  0.00           H  
ATOM   3265  CG  GLU   203      34.377 -12.414 -23.732  1.00  0.00           C  
ATOM   3266  HG2 GLU   203      35.284 -11.981 -23.310  1.00  0.00           H  
ATOM   3267  HG3 GLU   203      33.998 -13.285 -23.198  1.00  0.00           H  
ATOM   3268  CD  GLU   203      34.807 -12.802 -25.235  1.00  0.00           C  
ATOM   3269  OE1 GLU   203      35.483 -13.849 -25.364  1.00  0.00           O  
ATOM   3270  OE2 GLU   203      34.560 -12.088 -26.216  1.00  0.00           O  
ATOM   3271  C   GLU   203      33.968 -10.546 -21.213  1.00  0.00           C  
ATOM   3272  O   GLU   203      34.050 -11.262 -20.224  1.00  0.00           O  
ATOM   3273  N   ALA   204      34.621  -9.358 -21.261  1.00  0.00           N  
ATOM   3274  H   ALA   204      34.288  -8.785 -22.024  1.00  0.00           H  
ATOM   3275  CA  ALA   204      35.610  -8.872 -20.350  1.00  0.00           C  
ATOM   3276  HA  ALA   204      36.458  -9.546 -20.228  1.00  0.00           H  
ATOM   3277  CB  ALA   204      36.142  -7.568 -20.978  1.00  0.00           C  
ATOM   3278  HB1 ALA   204      36.794  -7.627 -21.850  1.00  0.00           H  
ATOM   3279  HB2 ALA   204      35.373  -6.798 -21.028  1.00  0.00           H  
ATOM   3280  HB3 ALA   204      36.795  -7.117 -20.231  1.00  0.00           H  
ATOM   3281  C   ALA   204      35.073  -8.694 -18.931  1.00  0.00           C  
ATOM   3282  O   ALA   204      35.694  -9.146 -17.933  1.00  0.00           O  
ATOM   3283  N   GLN   205      33.907  -8.173 -18.808  1.00  0.00           N  
ATOM   3284  H   GLN   205      33.422  -8.021 -19.681  1.00  0.00           H  
ATOM   3285  CA  GLN   205      33.341  -7.840 -17.526  1.00  0.00           C  
ATOM   3286  HA  GLN   205      34.102  -7.437 -16.857  1.00  0.00           H  
ATOM   3287  CB  GLN   205      32.338  -6.742 -17.629  1.00  0.00           C  
ATOM   3288  HB2 GLN   205      32.824  -5.871 -18.068  1.00  0.00           H  
ATOM   3289  HB3 GLN   205      31.465  -7.051 -18.204  1.00  0.00           H  
ATOM   3290  CG  GLN   205      31.705  -6.252 -16.288  1.00  0.00           C  
ATOM   3291  HG2 GLN   205      31.066  -5.404 -16.534  1.00  0.00           H  
ATOM   3292  HG3 GLN   205      31.242  -7.158 -15.897  1.00  0.00           H  
ATOM   3293  CD  GLN   205      32.696  -5.871 -15.218  1.00  0.00           C  
ATOM   3294  OE1 GLN   205      33.780  -5.442 -15.501  1.00  0.00           O  
ATOM   3295  NE2 GLN   205      32.291  -5.845 -13.971  1.00  0.00           N  
ATOM   3296 HE21 GLN   205      33.030  -5.817 -13.283  1.00  0.00           H  
ATOM   3297 HE22 GLN   205      31.494  -6.396 -13.688  1.00  0.00           H  
ATOM   3298  C   GLN   205      32.735  -9.114 -16.869  1.00  0.00           C  
ATOM   3299  O   GLN   205      32.907  -9.346 -15.632  1.00  0.00           O  
ATOM   3300  N   ILE   206      32.086 -10.093 -17.636  1.00  0.00           N  
ATOM   3301  H   ILE   206      31.823  -9.817 -18.572  1.00  0.00           H  
ATOM   3302  CA  ILE   206      31.740 -11.421 -17.156  1.00  0.00           C  
ATOM   3303  HA  ILE   206      31.123 -11.233 -16.278  1.00  0.00           H  
ATOM   3304  CB  ILE   206      30.954 -12.195 -18.188  1.00  0.00           C  
ATOM   3305  HB  ILE   206      31.529 -12.398 -19.092  1.00  0.00           H  
ATOM   3306  CG2 ILE   206      30.739 -13.622 -17.689  1.00  0.00           C  
ATOM   3307 HG21 ILE   206      31.459 -14.441 -17.693  1.00  0.00           H  
ATOM   3308 HG22 ILE   206      30.251 -13.645 -16.715  1.00  0.00           H  
ATOM   3309 HG23 ILE   206      30.012 -13.978 -18.418  1.00  0.00           H  
ATOM   3310  CG1 ILE   206      29.609 -11.488 -18.433  1.00  0.00           C  
ATOM   3311 HG12 ILE   206      28.905 -11.689 -17.626  1.00  0.00           H  
ATOM   3312 HG13 ILE   206      29.810 -10.417 -18.443  1.00  0.00           H  
ATOM   3313  CD1 ILE   206      28.934 -11.783 -19.746  1.00  0.00           C  
ATOM   3314 HD11 ILE   206      29.710 -11.975 -20.487  1.00  0.00           H  
ATOM   3315 HD12 ILE   206      28.464 -12.741 -19.526  1.00  0.00           H  
ATOM   3316 HD13 ILE   206      28.187 -11.125 -20.189  1.00  0.00           H  
ATOM   3317  C   ILE   206      32.992 -12.189 -16.617  1.00  0.00           C  
ATOM   3318  O   ILE   206      32.949 -12.772 -15.490  1.00  0.00           O  
ATOM   3319  N   ALA   207      34.106 -12.171 -17.329  1.00  0.00           N  
ATOM   3320  H   ALA   207      34.094 -11.757 -18.250  1.00  0.00           H  
ATOM   3321  CA  ALA   207      35.394 -12.808 -16.787  1.00  0.00           C  
ATOM   3322  HA  ALA   207      35.194 -13.877 -16.706  1.00  0.00           H  
ATOM   3323  CB  ALA   207      36.476 -12.620 -17.787  1.00  0.00           C  
ATOM   3324  HB1 ALA   207      36.018 -12.449 -18.762  1.00  0.00           H  
ATOM   3325  HB2 ALA   207      36.970 -11.664 -17.615  1.00  0.00           H  
ATOM   3326  HB3 ALA   207      37.312 -13.317 -17.729  1.00  0.00           H  
ATOM   3327  C   ALA   207      35.817 -12.220 -15.427  1.00  0.00           C  
ATOM   3328  O   ALA   207      36.055 -12.988 -14.536  1.00  0.00           O  
ATOM   3329  N   LYS   208      35.738 -10.926 -15.253  1.00  0.00           N  
ATOM   3330  H   LYS   208      35.623 -10.327 -16.058  1.00  0.00           H  
ATOM   3331  CA  LYS   208      36.052 -10.238 -13.994  1.00  0.00           C  
ATOM   3332  HA  LYS   208      37.022 -10.584 -13.638  1.00  0.00           H  
ATOM   3333  CB  LYS   208      36.094  -8.769 -14.361  1.00  0.00           C  
ATOM   3334  HB2 LYS   208      36.700  -8.566 -15.243  1.00  0.00           H  
ATOM   3335  HB3 LYS   208      35.097  -8.468 -14.683  1.00  0.00           H  
ATOM   3336  CG  LYS   208      36.557  -7.882 -13.170  1.00  0.00           C  
ATOM   3337  HG2 LYS   208      35.800  -7.705 -12.407  1.00  0.00           H  
ATOM   3338  HG3 LYS   208      37.428  -8.317 -12.680  1.00  0.00           H  
ATOM   3339  CD  LYS   208      36.934  -6.567 -13.761  1.00  0.00           C  
ATOM   3340  HD2 LYS   208      37.680  -6.683 -14.548  1.00  0.00           H  
ATOM   3341  HD3 LYS   208      36.104  -6.032 -14.222  1.00  0.00           H  
ATOM   3342  CE  LYS   208      37.604  -5.747 -12.675  1.00  0.00           C  
ATOM   3343  HE2 LYS   208      37.196  -5.893 -11.675  1.00  0.00           H  
ATOM   3344  HE3 LYS   208      38.613  -6.157 -12.681  1.00  0.00           H  
ATOM   3345  NZ  LYS   208      37.776  -4.311 -13.056  1.00  0.00           N  
ATOM   3346  HZ1 LYS   208      38.384  -3.906 -12.360  1.00  0.00           H  
ATOM   3347  HZ2 LYS   208      38.068  -4.117 -14.004  1.00  0.00           H  
ATOM   3348  HZ3 LYS   208      36.937  -3.771 -12.897  1.00  0.00           H  
ATOM   3349  C   LYS   208      34.952 -10.526 -12.910  1.00  0.00           C  
ATOM   3350  O   LYS   208      35.199 -10.674 -11.699  1.00  0.00           O  
ATOM   3351  N   MET   209      33.655 -10.640 -13.283  1.00  0.00           N  
ATOM   3352  H   MET   209      33.392 -10.492 -14.247  1.00  0.00           H  
ATOM   3353  CA  MET   209      32.406 -10.681 -12.432  1.00  0.00           C  
ATOM   3354  HA  MET   209      32.427 -10.013 -11.571  1.00  0.00           H  
ATOM   3355  CB  MET   209      31.233 -10.229 -13.288  1.00  0.00           C  
ATOM   3356  HB2 MET   209      31.416  -9.212 -13.634  1.00  0.00           H  
ATOM   3357  HB3 MET   209      31.130 -10.925 -14.121  1.00  0.00           H  
ATOM   3358  CG  MET   209      29.873 -10.275 -12.549  1.00  0.00           C  
ATOM   3359  HG2 MET   209      29.776 -11.272 -12.118  1.00  0.00           H  
ATOM   3360  HG3 MET   209      29.914  -9.654 -11.655  1.00  0.00           H  
ATOM   3361  SD  MET   209      28.424  -9.970 -13.684  1.00  0.00           S  
ATOM   3362  CE  MET   209      28.479 -11.419 -14.746  1.00  0.00           C  
ATOM   3363  HE1 MET   209      28.910 -12.213 -14.136  1.00  0.00           H  
ATOM   3364  HE2 MET   209      27.468 -11.719 -15.023  1.00  0.00           H  
ATOM   3365  HE3 MET   209      29.003 -11.097 -15.647  1.00  0.00           H  
ATOM   3366  C   MET   209      32.185 -12.049 -11.777  1.00  0.00           C  
ATOM   3367  O   MET   209      31.582 -12.141 -10.678  1.00  0.00           O  
ATOM   3368  N   GLU   210      32.674 -13.141 -12.383  1.00  0.00           N  
ATOM   3369  H   GLU   210      32.849 -13.006 -13.368  1.00  0.00           H  
ATOM   3370  CA  GLU   210      32.459 -14.523 -11.978  1.00  0.00           C  
ATOM   3371  HA  GLU   210      31.770 -14.583 -11.135  1.00  0.00           H  
ATOM   3372  CB  GLU   210      31.699 -15.283 -13.111  1.00  0.00           C  
ATOM   3373  HB2 GLU   210      32.337 -15.165 -13.987  1.00  0.00           H  
ATOM   3374  HB3 GLU   210      31.633 -16.324 -12.793  1.00  0.00           H  
ATOM   3375  CG  GLU   210      30.350 -14.602 -13.462  1.00  0.00           C  
ATOM   3376  HG2 GLU   210      30.457 -13.566 -13.785  1.00  0.00           H  
ATOM   3377  HG3 GLU   210      30.033 -15.070 -14.394  1.00  0.00           H  
ATOM   3378  CD  GLU   210      29.193 -14.953 -12.461  1.00  0.00           C  
ATOM   3379  OE1 GLU   210      29.276 -15.885 -11.615  1.00  0.00           O  
ATOM   3380  OE2 GLU   210      28.188 -14.193 -12.433  1.00  0.00           O  
ATOM   3381  C   GLU   210      33.692 -15.312 -11.512  1.00  0.00           C  
ATOM   3382  O   GLU   210      33.647 -16.589 -11.409  1.00  0.00           O  
ATOM   3383  N   GLU   211      34.867 -14.673 -11.318  1.00  0.00           N  
ATOM   3384  H   GLU   211      34.698 -13.681 -11.229  1.00  0.00           H  
ATOM   3385  CA  GLU   211      36.141 -15.259 -10.911  1.00  0.00           C  
ATOM   3386  HA  GLU   211      36.368 -16.091 -11.578  1.00  0.00           H  
ATOM   3387  CB  GLU   211      37.237 -14.225 -11.234  1.00  0.00           C  
ATOM   3388  HB2 GLU   211      37.252 -14.104 -12.317  1.00  0.00           H  
ATOM   3389  HB3 GLU   211      36.940 -13.227 -10.913  1.00  0.00           H  
ATOM   3390  CG  GLU   211      38.612 -14.436 -10.575  1.00  0.00           C  
ATOM   3391  HG2 GLU   211      39.244 -13.596 -10.862  1.00  0.00           H  
ATOM   3392  HG3 GLU   211      38.557 -14.452  -9.486  1.00  0.00           H  
ATOM   3393  CD  GLU   211      39.260 -15.730 -11.059  1.00  0.00           C  
ATOM   3394  OE1 GLU   211      39.221 -15.891 -12.336  1.00  0.00           O  
ATOM   3395  OE2 GLU   211      39.915 -16.528 -10.329  1.00  0.00           O  
ATOM   3396  C   GLU   211      36.163 -15.700  -9.437  1.00  0.00           C  
ATOM   3397  O   GLU   211      36.631 -16.767  -9.123  1.00  0.00           O  
ATOM   3398  N   GLN   212      35.446 -14.905  -8.556  1.00  0.00           N  
ATOM   3399  H   GLN   212      34.990 -14.055  -8.856  1.00  0.00           H  
ATOM   3400  CA  GLN   212      35.251 -15.339  -7.144  1.00  0.00           C  
ATOM   3401  HA  GLN   212      36.232 -15.588  -6.740  1.00  0.00           H  
ATOM   3402  CB  GLN   212      34.633 -14.272  -6.326  1.00  0.00           C  
ATOM   3403  HB2 GLN   212      35.209 -13.347  -6.349  1.00  0.00           H  
ATOM   3404  HB3 GLN   212      33.612 -14.030  -6.621  1.00  0.00           H  
ATOM   3405  CG  GLN   212      34.621 -14.693  -4.790  1.00  0.00           C  
ATOM   3406  HG2 GLN   212      34.213 -13.879  -4.191  1.00  0.00           H  
ATOM   3407  HG3 GLN   212      33.959 -15.539  -4.601  1.00  0.00           H  
ATOM   3408  CD  GLN   212      36.010 -15.133  -4.191  1.00  0.00           C  
ATOM   3409  OE1 GLN   212      36.996 -14.360  -4.369  1.00  0.00           O  
ATOM   3410  NE2 GLN   212      36.174 -16.235  -3.674  1.00  0.00           N  
ATOM   3411 HE21 GLN   212      37.134 -16.514  -3.531  1.00  0.00           H  
ATOM   3412 HE22 GLN   212      35.364 -16.808  -3.486  1.00  0.00           H  
ATOM   3413  C   GLN   212      34.468 -16.649  -7.082  1.00  0.00           C  
ATOM   3414  O   GLN   212      34.764 -17.520  -6.260  1.00  0.00           O  
ATOM   3415  N   ARG   213      33.470 -16.907  -7.944  1.00  0.00           N  
ATOM   3416  H   ARG   213      33.283 -16.096  -8.517  1.00  0.00           H  
ATOM   3417  CA  ARG   213      32.736 -18.165  -8.230  1.00  0.00           C  
ATOM   3418  HA  ARG   213      32.380 -18.581  -7.288  1.00  0.00           H  
ATOM   3419  CB  ARG   213      31.435 -17.859  -8.942  1.00  0.00           C  
ATOM   3420  HB2 ARG   213      30.811 -17.339  -8.216  1.00  0.00           H  
ATOM   3421  HB3 ARG   213      31.686 -17.123  -9.706  1.00  0.00           H  
ATOM   3422  CG  ARG   213      30.590 -19.023  -9.399  1.00  0.00           C  
ATOM   3423  HG2 ARG   213      29.676 -18.585  -9.801  1.00  0.00           H  
ATOM   3424  HG3 ARG   213      31.184 -19.499 -10.179  1.00  0.00           H  
ATOM   3425  CD  ARG   213      30.224 -20.125  -8.430  1.00  0.00           C  
ATOM   3426  HD2 ARG   213      31.084 -20.444  -7.841  1.00  0.00           H  
ATOM   3427  HD3 ARG   213      29.621 -19.678  -7.639  1.00  0.00           H  
ATOM   3428  NE  ARG   213      29.633 -21.229  -9.066  1.00  0.00           N  
ATOM   3429  HE  ARG   213      29.317 -21.144 -10.022  1.00  0.00           H  
ATOM   3430  CZ  ARG   213      29.530 -22.451  -8.614  1.00  0.00           C  
ATOM   3431  NH1 ARG   213      29.709 -22.844  -7.410  1.00  0.00           N  
ATOM   3432 HH11 ARG   213      29.853 -22.129  -6.711  1.00  0.00           H  
ATOM   3433 HH12 ARG   213      29.585 -23.831  -7.237  1.00  0.00           H  
ATOM   3434  NH2 ARG   213      29.375 -23.445  -9.407  1.00  0.00           N  
ATOM   3435 HH21 ARG   213      29.326 -23.250 -10.397  1.00  0.00           H  
ATOM   3436 HH22 ARG   213      29.217 -24.346  -8.978  1.00  0.00           H  
ATOM   3437  C   ARG   213      33.466 -19.341  -8.758  1.00  0.00           C  
ATOM   3438  O   ARG   213      33.462 -20.436  -8.163  1.00  0.00           O  
ATOM   3439  N   LYS   214      34.282 -19.096  -9.831  1.00  0.00           N  
ATOM   3440  H   LYS   214      34.285 -18.170 -10.233  1.00  0.00           H  
ATOM   3441  CA  LYS   214      35.312 -20.085 -10.225  1.00  0.00           C  
ATOM   3442  HA  LYS   214      34.799 -20.934 -10.677  1.00  0.00           H  
ATOM   3443  CB  LYS   214      36.132 -19.411 -11.285  1.00  0.00           C  
ATOM   3444  HB2 LYS   214      35.356 -18.918 -11.870  1.00  0.00           H  
ATOM   3445  HB3 LYS   214      36.828 -18.700 -10.840  1.00  0.00           H  
ATOM   3446  CG  LYS   214      36.959 -20.302 -12.181  1.00  0.00           C  
ATOM   3447  HG2 LYS   214      37.657 -20.794 -11.505  1.00  0.00           H  
ATOM   3448  HG3 LYS   214      36.336 -20.995 -12.747  1.00  0.00           H  
ATOM   3449  CD  LYS   214      37.772 -19.524 -13.287  1.00  0.00           C  
ATOM   3450  HD2 LYS   214      38.091 -20.172 -14.103  1.00  0.00           H  
ATOM   3451  HD3 LYS   214      37.126 -18.873 -13.875  1.00  0.00           H  
ATOM   3452  CE  LYS   214      38.995 -18.850 -12.714  1.00  0.00           C  
ATOM   3453  HE2 LYS   214      38.718 -18.108 -11.964  1.00  0.00           H  
ATOM   3454  HE3 LYS   214      39.693 -19.544 -12.245  1.00  0.00           H  
ATOM   3455  NZ  LYS   214      39.820 -18.147 -13.805  1.00  0.00           N  
ATOM   3456  HZ1 LYS   214      40.473 -18.813 -14.192  1.00  0.00           H  
ATOM   3457  HZ2 LYS   214      39.175 -17.773 -14.486  1.00  0.00           H  
ATOM   3458  HZ3 LYS   214      40.436 -17.482 -13.360  1.00  0.00           H  
ATOM   3459  C   LYS   214      36.234 -20.617  -9.091  1.00  0.00           C  
ATOM   3460  O   LYS   214      36.534 -21.857  -9.006  1.00  0.00           O  
ATOM   3461  N   ALA   215      36.618 -19.753  -8.167  1.00  0.00           N  
ATOM   3462  H   ALA   215      36.570 -18.751  -8.289  1.00  0.00           H  
ATOM   3463  CA  ALA   215      37.263 -20.225  -6.960  1.00  0.00           C  
ATOM   3464  HA  ALA   215      38.029 -20.958  -7.214  1.00  0.00           H  
ATOM   3465  CB  ALA   215      38.119 -19.054  -6.288  1.00  0.00           C  
ATOM   3466  HB1 ALA   215      38.975 -18.884  -6.941  1.00  0.00           H  
ATOM   3467  HB2 ALA   215      37.620 -18.088  -6.214  1.00  0.00           H  
ATOM   3468  HB3 ALA   215      38.403 -19.310  -5.267  1.00  0.00           H  
ATOM   3469  C   ALA   215      36.340 -20.870  -5.923  1.00  0.00           C  
ATOM   3470  O   ALA   215      36.726 -21.963  -5.426  1.00  0.00           O  
ATOM   3471  N   ASN   216      35.155 -20.336  -5.625  1.00  0.00           N  
ATOM   3472  H   ASN   216      34.901 -19.493  -6.121  1.00  0.00           H  
ATOM   3473  CA  ASN   216      34.196 -21.033  -4.730  1.00  0.00           C  
ATOM   3474  HA  ASN   216      34.733 -21.254  -3.808  1.00  0.00           H  
ATOM   3475  CB  ASN   216      33.111 -20.100  -4.310  1.00  0.00           C  
ATOM   3476  HB2 ASN   216      32.604 -19.856  -5.243  1.00  0.00           H  
ATOM   3477  HB3 ASN   216      32.454 -20.657  -3.642  1.00  0.00           H  
ATOM   3478  CG  ASN   216      33.552 -18.855  -3.602  1.00  0.00           C  
ATOM   3479  OD1 ASN   216      34.584 -18.795  -2.966  1.00  0.00           O  
ATOM   3480  ND2 ASN   216      32.699 -17.823  -3.650  1.00  0.00           N  
ATOM   3481 HD21 ASN   216      32.947 -17.200  -2.894  1.00  0.00           H  
ATOM   3482 HD22 ASN   216      31.805 -17.986  -4.091  1.00  0.00           H  
ATOM   3483  C   ASN   216      33.891 -22.428  -5.268  1.00  0.00           C  
ATOM   3484  O   ASN   216      33.696 -23.379  -4.547  1.00  0.00           O  
ATOM   3485  N   MET   217      33.906 -22.635  -6.544  1.00  0.00           N  
ATOM   3486  H   MET   217      34.103 -21.844  -7.140  1.00  0.00           H  
ATOM   3487  CA  MET   217      33.621 -23.892  -7.250  1.00  0.00           C  
ATOM   3488  HA  MET   217      32.741 -24.382  -6.834  1.00  0.00           H  
ATOM   3489  CB  MET   217      33.375 -23.518  -8.706  1.00  0.00           C  
ATOM   3490  HB2 MET   217      32.382 -23.067  -8.734  1.00  0.00           H  
ATOM   3491  HB3 MET   217      34.166 -22.885  -9.107  1.00  0.00           H  
ATOM   3492  CG  MET   217      33.338 -24.639  -9.757  1.00  0.00           C  
ATOM   3493  HG2 MET   217      33.203 -24.168 -10.731  1.00  0.00           H  
ATOM   3494  HG3 MET   217      34.295 -25.158  -9.704  1.00  0.00           H  
ATOM   3495  SD  MET   217      32.040 -25.816  -9.274  1.00  0.00           S  
ATOM   3496  CE  MET   217      31.325 -26.222 -10.854  1.00  0.00           C  
ATOM   3497  HE1 MET   217      32.116 -26.754 -11.384  1.00  0.00           H  
ATOM   3498  HE2 MET   217      30.550 -26.968 -10.680  1.00  0.00           H  
ATOM   3499  HE3 MET   217      30.887 -25.323 -11.286  1.00  0.00           H  
ATOM   3500  C   MET   217      34.749 -24.944  -7.017  1.00  0.00           C  
ATOM   3501  O   MET   217      34.466 -26.088  -6.687  1.00  0.00           O  
ATOM   3502  N   LEU   218      36.022 -24.513  -7.052  1.00  0.00           N  
ATOM   3503  H   LEU   218      36.189 -23.543  -7.277  1.00  0.00           H  
ATOM   3504  CA  LEU   218      37.220 -25.372  -6.724  1.00  0.00           C  
ATOM   3505  HA  LEU   218      37.131 -26.215  -7.410  1.00  0.00           H  
ATOM   3506  CB  LEU   218      38.569 -24.520  -6.874  1.00  0.00           C  
ATOM   3507  HB2 LEU   218      38.486 -24.214  -7.917  1.00  0.00           H  
ATOM   3508  HB3 LEU   218      38.665 -23.680  -6.185  1.00  0.00           H  
ATOM   3509  CG  LEU   218      39.804 -25.465  -6.730  1.00  0.00           C  
ATOM   3510  HG  LEU   218      39.767 -26.149  -5.882  1.00  0.00           H  
ATOM   3511  CD1 LEU   218      39.940 -26.434  -7.966  1.00  0.00           C  
ATOM   3512 HD11 LEU   218      40.767 -27.075  -7.662  1.00  0.00           H  
ATOM   3513 HD12 LEU   218      39.005 -26.995  -7.970  1.00  0.00           H  
ATOM   3514 HD13 LEU   218      40.202 -25.766  -8.786  1.00  0.00           H  
ATOM   3515  CD2 LEU   218      41.086 -24.661  -6.673  1.00  0.00           C  
ATOM   3516 HD21 LEU   218      40.963 -23.802  -7.333  1.00  0.00           H  
ATOM   3517 HD22 LEU   218      41.281 -24.321  -5.656  1.00  0.00           H  
ATOM   3518 HD23 LEU   218      41.861 -25.362  -6.982  1.00  0.00           H  
ATOM   3519  C   LEU   218      37.070 -25.874  -5.284  1.00  0.00           C  
ATOM   3520  O   LEU   218      37.559 -26.931  -4.893  1.00  0.00           O  
ATOM   3521  N   ALA   219      36.633 -25.088  -4.323  1.00  0.00           N  
ATOM   3522  H   ALA   219      36.564 -24.121  -4.606  1.00  0.00           H  
ATOM   3523  CA  ALA   219      36.423 -25.476  -2.915  1.00  0.00           C  
ATOM   3524  HA  ALA   219      37.365 -25.912  -2.580  1.00  0.00           H  
ATOM   3525  CB  ALA   219      36.220 -24.209  -2.053  1.00  0.00           C  
ATOM   3526  HB1 ALA   219      35.515 -23.529  -2.530  1.00  0.00           H  
ATOM   3527  HB2 ALA   219      35.707 -24.542  -1.150  1.00  0.00           H  
ATOM   3528  HB3 ALA   219      37.196 -23.785  -1.819  1.00  0.00           H  
ATOM   3529  C   ALA   219      35.165 -26.426  -2.789  1.00  0.00           C  
ATOM   3530  O   ALA   219      35.263 -27.373  -2.030  1.00  0.00           O  
ATOM   3531  N   HIE   220      34.204 -26.305  -3.652  1.00  0.00           N  
ATOM   3532  H   HIE   220      34.178 -25.580  -4.355  1.00  0.00           H  
ATOM   3533  CA  HIE   220      33.140 -27.298  -3.901  1.00  0.00           C  
ATOM   3534  HA  HIE   220      32.648 -27.633  -2.988  1.00  0.00           H  
ATOM   3535  CB  HIE   220      32.028 -26.654  -4.672  1.00  0.00           C  
ATOM   3536  HB2 HIE   220      31.524 -25.913  -4.051  1.00  0.00           H  
ATOM   3537  HB3 HIE   220      32.449 -26.017  -5.450  1.00  0.00           H  
ATOM   3538  CG  HIE   220      30.943 -27.563  -5.155  1.00  0.00           C  
ATOM   3539  ND1 HIE   220      29.627 -27.539  -4.647  1.00  0.00           N  
ATOM   3540  CE1 HIE   220      28.942 -28.476  -5.367  1.00  0.00           C  
ATOM   3541  HE1 HIE   220      27.949 -28.847  -5.162  1.00  0.00           H  
ATOM   3542  NE2 HIE   220      29.736 -29.006  -6.344  1.00  0.00           N  
ATOM   3543  HE2 HIE   220      29.616 -29.806  -6.948  1.00  0.00           H  
ATOM   3544  CD2 HIE   220      30.975 -28.400  -6.196  1.00  0.00           C  
ATOM   3545  HD2 HIE   220      31.844 -28.574  -6.813  1.00  0.00           H  
ATOM   3546  C   HIE   220      33.612 -28.639  -4.445  1.00  0.00           C  
ATOM   3547  O   HIE   220      33.260 -29.685  -3.887  1.00  0.00           O  
ATOM   3548  N   MET   221      34.378 -28.637  -5.574  1.00  0.00           N  
ATOM   3549  H   MET   221      34.665 -27.802  -6.064  1.00  0.00           H  
ATOM   3550  CA  MET   221      35.044 -29.853  -6.026  1.00  0.00           C  
ATOM   3551  HA  MET   221      34.243 -30.539  -6.302  1.00  0.00           H  
ATOM   3552  CB  MET   221      35.897 -29.671  -7.293  1.00  0.00           C  
ATOM   3553  HB2 MET   221      35.344 -29.110  -8.046  1.00  0.00           H  
ATOM   3554  HB3 MET   221      36.607 -28.907  -6.978  1.00  0.00           H  
ATOM   3555  CG  MET   221      36.410 -30.902  -7.771  1.00  0.00           C  
ATOM   3556  HG2 MET   221      37.177 -31.215  -7.064  1.00  0.00           H  
ATOM   3557  HG3 MET   221      35.663 -31.689  -7.874  1.00  0.00           H  
ATOM   3558  SD  MET   221      37.141 -30.798  -9.407  1.00  0.00           S  
ATOM   3559  CE  MET   221      35.673 -30.855 -10.390  1.00  0.00           C  
ATOM   3560  HE1 MET   221      34.772 -30.599  -9.832  1.00  0.00           H  
ATOM   3561  HE2 MET   221      35.711 -30.277 -11.313  1.00  0.00           H  
ATOM   3562  HE3 MET   221      35.611 -31.910 -10.658  1.00  0.00           H  
ATOM   3563  C   MET   221      35.706 -30.611  -4.927  1.00  0.00           C  
ATOM   3564  O   MET   221      35.463 -31.822  -4.877  1.00  0.00           O  
ATOM   3565  N   GLU   222      36.540 -29.953  -4.122  1.00  0.00           N  
ATOM   3566  H   GLU   222      36.610 -28.960  -4.294  1.00  0.00           H  
ATOM   3567  CA  GLU   222      37.336 -30.566  -3.058  1.00  0.00           C  
ATOM   3568  HA  GLU   222      37.918 -31.410  -3.428  1.00  0.00           H  
ATOM   3569  CB  GLU   222      38.247 -29.413  -2.435  1.00  0.00           C  
ATOM   3570  HB2 GLU   222      38.746 -28.946  -3.285  1.00  0.00           H  
ATOM   3571  HB3 GLU   222      37.649 -28.658  -1.926  1.00  0.00           H  
ATOM   3572  CG  GLU   222      39.437 -29.981  -1.578  1.00  0.00           C  
ATOM   3573  HG2 GLU   222      38.965 -30.691  -0.899  1.00  0.00           H  
ATOM   3574  HG3 GLU   222      40.124 -30.598  -2.156  1.00  0.00           H  
ATOM   3575  CD  GLU   222      40.356 -28.928  -0.942  1.00  0.00           C  
ATOM   3576  OE1 GLU   222      40.817 -29.181   0.220  1.00  0.00           O  
ATOM   3577  OE2 GLU   222      40.551 -27.838  -1.580  1.00  0.00           O  
ATOM   3578  C   GLU   222      36.471 -31.144  -2.002  1.00  0.00           C  
ATOM   3579  O   GLU   222      36.648 -32.305  -1.588  1.00  0.00           O  
ATOM   3580  N   THR   223      35.514 -30.331  -1.471  1.00  0.00           N  
ATOM   3581  H   THR   223      35.332 -29.454  -1.936  1.00  0.00           H  
ATOM   3582  CA  THR   223      34.393 -30.820  -0.590  1.00  0.00           C  
ATOM   3583  HA  THR   223      34.786 -31.009   0.409  1.00  0.00           H  
ATOM   3584  CB  THR   223      33.365 -29.711  -0.356  1.00  0.00           C  
ATOM   3585  HB  THR   223      33.062 -29.324  -1.329  1.00  0.00           H  
ATOM   3586  CG2 THR   223      32.190 -30.077   0.438  1.00  0.00           C  
ATOM   3587 HG21 THR   223      31.803 -31.004   0.015  1.00  0.00           H  
ATOM   3588 HG22 THR   223      32.514 -30.163   1.475  1.00  0.00           H  
ATOM   3589 HG23 THR   223      31.474 -29.255   0.431  1.00  0.00           H  
ATOM   3590  OG1 THR   223      34.053 -28.675   0.348  1.00  0.00           O  
ATOM   3591  HG1 THR   223      34.751 -28.418  -0.259  1.00  0.00           H  
ATOM   3592  C   THR   223      33.678 -32.098  -1.111  1.00  0.00           C  
ATOM   3593  O   THR   223      33.466 -33.075  -0.369  1.00  0.00           O  
ATOM   3594  N   GLN   224      33.358 -32.172  -2.361  1.00  0.00           N  
ATOM   3595  H   GLN   224      33.484 -31.332  -2.907  1.00  0.00           H  
ATOM   3596  CA  GLN   224      32.619 -33.355  -2.969  1.00  0.00           C  
ATOM   3597  HA  GLN   224      31.885 -33.696  -2.239  1.00  0.00           H  
ATOM   3598  CB  GLN   224      31.877 -33.033  -4.279  1.00  0.00           C  
ATOM   3599  HB2 GLN   224      32.580 -32.442  -4.866  1.00  0.00           H  
ATOM   3600  HB3 GLN   224      31.430 -33.892  -4.780  1.00  0.00           H  
ATOM   3601  CG  GLN   224      30.749 -32.079  -4.054  1.00  0.00           C  
ATOM   3602  HG2 GLN   224      30.969 -31.051  -3.767  1.00  0.00           H  
ATOM   3603  HG3 GLN   224      30.292 -31.908  -5.029  1.00  0.00           H  
ATOM   3604  CD  GLN   224      29.648 -32.573  -3.106  1.00  0.00           C  
ATOM   3605  OE1 GLN   224      29.143 -33.709  -3.162  1.00  0.00           O  
ATOM   3606  NE2 GLN   224      29.055 -31.715  -2.328  1.00  0.00           N  
ATOM   3607 HE21 GLN   224      28.249 -32.058  -1.824  1.00  0.00           H  
ATOM   3608 HE22 GLN   224      29.326 -30.743  -2.290  1.00  0.00           H  
ATOM   3609  C   GLN   224      33.551 -34.533  -3.080  1.00  0.00           C  
ATOM   3610  O   GLN   224      33.110 -35.607  -2.690  1.00  0.00           O  
ATOM   3611  N   ASN   225      34.794 -34.291  -3.360  1.00  0.00           N  
ATOM   3612  H   ASN   225      35.047 -33.323  -3.222  1.00  0.00           H  
ATOM   3613  CA  ASN   225      35.803 -35.282  -3.273  1.00  0.00           C  
ATOM   3614  HA  ASN   225      35.402 -36.146  -3.803  1.00  0.00           H  
ATOM   3615  CB  ASN   225      37.024 -34.719  -4.026  1.00  0.00           C  
ATOM   3616  HB2 ASN   225      36.841 -34.543  -5.086  1.00  0.00           H  
ATOM   3617  HB3 ASN   225      37.295 -33.780  -3.544  1.00  0.00           H  
ATOM   3618  CG  ASN   225      38.155 -35.804  -3.985  1.00  0.00           C  
ATOM   3619  OD1 ASN   225      38.804 -36.173  -3.000  1.00  0.00           O  
ATOM   3620  ND2 ASN   225      38.598 -36.240  -5.076  1.00  0.00           N  
ATOM   3621 HD21 ASN   225      39.240 -37.015  -4.998  1.00  0.00           H  
ATOM   3622 HD22 ASN   225      38.280 -35.858  -5.955  1.00  0.00           H  
ATOM   3623  C   ASN   225      36.121 -35.874  -1.922  1.00  0.00           C  
ATOM   3624  O   ASN   225      36.104 -37.056  -1.610  1.00  0.00           O  
ATOM   3625  N   LYS   226      36.302 -34.994  -0.934  1.00  0.00           N  
ATOM   3626  H   LYS   226      36.141 -34.023  -1.158  1.00  0.00           H  
ATOM   3627  CA  LYS   226      36.239 -35.314   0.505  1.00  0.00           C  
ATOM   3628  HA  LYS   226      37.144 -35.877   0.734  1.00  0.00           H  
ATOM   3629  CB  LYS   226      36.454 -33.995   1.251  1.00  0.00           C  
ATOM   3630  HB2 LYS   226      35.736 -33.207   1.025  1.00  0.00           H  
ATOM   3631  HB3 LYS   226      36.216 -34.182   2.299  1.00  0.00           H  
ATOM   3632  CG  LYS   226      37.981 -33.467   1.192  1.00  0.00           C  
ATOM   3633  HG2 LYS   226      38.631 -34.194   1.679  1.00  0.00           H  
ATOM   3634  HG3 LYS   226      38.305 -33.466   0.151  1.00  0.00           H  
ATOM   3635  CD  LYS   226      38.088 -32.040   1.730  1.00  0.00           C  
ATOM   3636  HD2 LYS   226      37.567 -31.321   1.097  1.00  0.00           H  
ATOM   3637  HD3 LYS   226      37.809 -32.088   2.783  1.00  0.00           H  
ATOM   3638  CE  LYS   226      39.522 -31.525   1.743  1.00  0.00           C  
ATOM   3639  HE2 LYS   226      40.041 -31.732   0.807  1.00  0.00           H  
ATOM   3640  HE3 LYS   226      39.497 -30.446   1.892  1.00  0.00           H  
ATOM   3641  NZ  LYS   226      40.302 -32.103   2.876  1.00  0.00           N  
ATOM   3642  HZ1 LYS   226      40.764 -32.920   2.503  1.00  0.00           H  
ATOM   3643  HZ2 LYS   226      40.978 -31.395   3.127  1.00  0.00           H  
ATOM   3644  HZ3 LYS   226      39.685 -32.353   3.635  1.00  0.00           H  
ATOM   3645  C   LYS   226      35.037 -35.989   1.053  1.00  0.00           C  
ATOM   3646  O   LYS   226      35.229 -37.081   1.621  1.00  0.00           O  
ATOM   3647  N   ILE   227      33.777 -35.543   0.814  1.00  0.00           N  
ATOM   3648  H   ILE   227      33.687 -34.573   0.547  1.00  0.00           H  
ATOM   3649  CA  ILE   227      32.569 -36.349   1.088  1.00  0.00           C  
ATOM   3650  HA  ILE   227      32.586 -36.496   2.168  1.00  0.00           H  
ATOM   3651  CB  ILE   227      31.355 -35.513   0.721  1.00  0.00           C  
ATOM   3652  HB  ILE   227      31.466 -35.054  -0.261  1.00  0.00           H  
ATOM   3653  CG2 ILE   227      30.146 -36.396   0.476  1.00  0.00           C  
ATOM   3654 HG21 ILE   227      29.310 -35.739   0.233  1.00  0.00           H  
ATOM   3655 HG22 ILE   227      30.293 -37.083  -0.357  1.00  0.00           H  
ATOM   3656 HG23 ILE   227      29.863 -36.982   1.351  1.00  0.00           H  
ATOM   3657  CG1 ILE   227      31.124 -34.332   1.773  1.00  0.00           C  
ATOM   3658 HG12 ILE   227      30.856 -34.807   2.717  1.00  0.00           H  
ATOM   3659 HG13 ILE   227      32.098 -33.878   1.956  1.00  0.00           H  
ATOM   3660  CD1 ILE   227      30.112 -33.309   1.375  1.00  0.00           C  
ATOM   3661 HD11 ILE   227      29.151 -33.821   1.401  1.00  0.00           H  
ATOM   3662 HD12 ILE   227      30.119 -32.527   2.134  1.00  0.00           H  
ATOM   3663 HD13 ILE   227      30.304 -32.895   0.385  1.00  0.00           H  
ATOM   3664  C   ILE   227      32.604 -37.749   0.411  1.00  0.00           C  
ATOM   3665  O   ILE   227      32.247 -38.748   1.053  1.00  0.00           O  
ATOM   3666  N   TYR   228      32.969 -37.892  -0.857  1.00  0.00           N  
ATOM   3667  H   TYR   228      33.189 -37.087  -1.426  1.00  0.00           H  
ATOM   3668  CA  TYR   228      33.278 -39.153  -1.625  1.00  0.00           C  
ATOM   3669  HA  TYR   228      32.329 -39.666  -1.780  1.00  0.00           H  
ATOM   3670  CB  TYR   228      33.597 -38.783  -3.055  1.00  0.00           C  
ATOM   3671  HB2 TYR   228      32.797 -38.213  -3.527  1.00  0.00           H  
ATOM   3672  HB3 TYR   228      34.483 -38.179  -2.861  1.00  0.00           H  
ATOM   3673  CG  TYR   228      33.994 -39.893  -4.003  1.00  0.00           C  
ATOM   3674  CD1 TYR   228      33.009 -40.685  -4.693  1.00  0.00           C  
ATOM   3675  HD1 TYR   228      32.005 -40.329  -4.512  1.00  0.00           H  
ATOM   3676  CE1 TYR   228      33.450 -41.703  -5.521  1.00  0.00           C  
ATOM   3677  HE1 TYR   228      32.725 -42.214  -6.137  1.00  0.00           H  
ATOM   3678  CZ  TYR   228      34.820 -42.027  -5.637  1.00  0.00           C  
ATOM   3679  OH  TYR   228      35.202 -43.056  -6.436  1.00  0.00           O  
ATOM   3680  HH  TYR   228      36.013 -43.426  -6.081  1.00  0.00           H  
ATOM   3681  CE2 TYR   228      35.755 -41.395  -4.811  1.00  0.00           C  
ATOM   3682  HE2 TYR   228      36.801 -41.664  -4.837  1.00  0.00           H  
ATOM   3683  CD2 TYR   228      35.325 -40.321  -4.044  1.00  0.00           C  
ATOM   3684  HD2 TYR   228      35.973 -39.735  -3.409  1.00  0.00           H  
ATOM   3685  C   TYR   228      34.172 -40.119  -0.898  1.00  0.00           C  
ATOM   3686  O   TYR   228      33.851 -41.277  -0.740  1.00  0.00           O  
ATOM   3687  N   ASN   229      35.282 -39.603  -0.368  1.00  0.00           N  
ATOM   3688  H   ASN   229      35.471 -38.641  -0.610  1.00  0.00           H  
ATOM   3689  CA  ASN   229      36.264 -40.412   0.402  1.00  0.00           C  
ATOM   3690  HA  ASN   229      36.357 -41.378  -0.094  1.00  0.00           H  
ATOM   3691  CB  ASN   229      37.633 -39.802   0.428  1.00  0.00           C  
ATOM   3692  HB2 ASN   229      37.547 -38.796   0.840  1.00  0.00           H  
ATOM   3693  HB3 ASN   229      38.211 -40.331   1.186  1.00  0.00           H  
ATOM   3694  CG  ASN   229      38.323 -39.895  -0.838  1.00  0.00           C  
ATOM   3695  OD1 ASN   229      38.850 -40.971  -1.239  1.00  0.00           O  
ATOM   3696  ND2 ASN   229      38.462 -38.783  -1.608  1.00  0.00           N  
ATOM   3697 HD21 ASN   229      38.906 -38.822  -2.514  1.00  0.00           H  
ATOM   3698 HD22 ASN   229      37.859 -37.982  -1.486  1.00  0.00           H  
ATOM   3699  C   ASN   229      35.697 -40.817   1.799  1.00  0.00           C  
ATOM   3700  O   ASN   229      36.304 -41.580   2.573  1.00  0.00           O  
ATOM   3701  N   ILE   230      34.490 -40.394   2.156  1.00  0.00           N  
ATOM   3702  H   ILE   230      33.919 -39.816   1.556  1.00  0.00           H  
ATOM   3703  CA  ILE   230      33.833 -40.952   3.367  1.00  0.00           C  
ATOM   3704  HA  ILE   230      34.640 -41.298   4.012  1.00  0.00           H  
ATOM   3705  CB  ILE   230      33.161 -39.797   4.154  1.00  0.00           C  
ATOM   3706  HB  ILE   230      32.546 -39.275   3.419  1.00  0.00           H  
ATOM   3707  CG2 ILE   230      32.217 -40.445   5.221  1.00  0.00           C  
ATOM   3708 HG21 ILE   230      32.021 -39.769   6.053  1.00  0.00           H  
ATOM   3709 HG22 ILE   230      31.259 -40.628   4.733  1.00  0.00           H  
ATOM   3710 HG23 ILE   230      32.779 -41.313   5.565  1.00  0.00           H  
ATOM   3711  CG1 ILE   230      34.190 -38.924   4.867  1.00  0.00           C  
ATOM   3712 HG12 ILE   230      34.641 -39.534   5.650  1.00  0.00           H  
ATOM   3713 HG13 ILE   230      34.916 -38.595   4.124  1.00  0.00           H  
ATOM   3714  CD1 ILE   230      33.569 -37.614   5.292  1.00  0.00           C  
ATOM   3715 HD11 ILE   230      34.345 -36.897   5.561  1.00  0.00           H  
ATOM   3716 HD12 ILE   230      32.950 -37.128   4.539  1.00  0.00           H  
ATOM   3717 HD13 ILE   230      32.944 -37.728   6.178  1.00  0.00           H  
ATOM   3718  C   ILE   230      33.007 -42.170   3.046  1.00  0.00           C  
ATOM   3719  O   ILE   230      32.744 -43.047   3.878  1.00  0.00           O  
ATOM   3720  N   LEU   231      32.608 -42.372   1.812  1.00  0.00           N  
ATOM   3721  H   LEU   231      33.031 -41.731   1.156  1.00  0.00           H  
ATOM   3722  CA  LEU   231      31.726 -43.432   1.325  1.00  0.00           C  
ATOM   3723  HA  LEU   231      30.771 -43.482   1.849  1.00  0.00           H  
ATOM   3724  CB  LEU   231      31.311 -42.963  -0.043  1.00  0.00           C  
ATOM   3725  HB2 LEU   231      32.093 -43.014  -0.802  1.00  0.00           H  
ATOM   3726  HB3 LEU   231      30.562 -43.635  -0.462  1.00  0.00           H  
ATOM   3727  CG  LEU   231      30.631 -41.553  -0.189  1.00  0.00           C  
ATOM   3728  HG  LEU   231      31.337 -40.793   0.147  1.00  0.00           H  
ATOM   3729  CD1 LEU   231      30.340 -41.335  -1.683  1.00  0.00           C  
ATOM   3730 HD11 LEU   231      29.856 -40.369  -1.826  1.00  0.00           H  
ATOM   3731 HD12 LEU   231      31.217 -41.535  -2.299  1.00  0.00           H  
ATOM   3732 HD13 LEU   231      29.566 -42.020  -2.029  1.00  0.00           H  
ATOM   3733  CD2 LEU   231      29.284 -41.483   0.592  1.00  0.00           C  
ATOM   3734 HD21 LEU   231      29.471 -41.579   1.661  1.00  0.00           H  
ATOM   3735 HD22 LEU   231      28.766 -40.536   0.436  1.00  0.00           H  
ATOM   3736 HD23 LEU   231      28.688 -42.365   0.360  1.00  0.00           H  
ATOM   3737  C   LEU   231      32.325 -44.882   1.290  1.00  0.00           C  
ATOM   3738  O   LEU   231      33.525 -45.159   1.165  1.00  0.00           O  
ATOM   3739  N   THR   232      31.349 -45.795   1.280  1.00  0.00           N  
ATOM   3740  H   THR   232      30.382 -45.511   1.217  1.00  0.00           H  
ATOM   3741  CA  THR   232      31.649 -47.252   1.025  1.00  0.00           C  
ATOM   3742  HA  THR   232      32.552 -47.432   1.608  1.00  0.00           H  
ATOM   3743  CB  THR   232      30.523 -48.144   1.567  1.00  0.00           C  
ATOM   3744  HB  THR   232      30.893 -49.167   1.493  1.00  0.00           H  
ATOM   3745  CG2 THR   232      30.121 -47.915   3.067  1.00  0.00           C  
ATOM   3746 HG21 THR   232      29.775 -46.886   3.166  1.00  0.00           H  
ATOM   3747 HG22 THR   232      29.243 -48.467   3.403  1.00  0.00           H  
ATOM   3748 HG23 THR   232      30.970 -48.033   3.741  1.00  0.00           H  
ATOM   3749  OG1 THR   232      29.383 -48.226   0.696  1.00  0.00           O  
ATOM   3750  HG1 THR   232      28.640 -48.655   1.127  1.00  0.00           H  
ATOM   3751  C   THR   232      31.909 -47.559  -0.408  1.00  0.00           C  
ATOM   3752  O   THR   232      31.479 -46.778  -1.230  1.00  0.00           O  
ATOM   3753  N   PRO   233      32.538 -48.629  -0.876  1.00  0.00           N  
ATOM   3754  CD  PRO   233      33.484 -49.437  -0.176  1.00  0.00           C  
ATOM   3755  HD2 PRO   233      32.879 -50.240   0.245  1.00  0.00           H  
ATOM   3756  HD3 PRO   233      33.890 -48.884   0.671  1.00  0.00           H  
ATOM   3757  CG  PRO   233      34.446 -49.951  -1.146  1.00  0.00           C  
ATOM   3758  HG2 PRO   233      34.881 -50.899  -0.829  1.00  0.00           H  
ATOM   3759  HG3 PRO   233      35.302 -49.279  -1.199  1.00  0.00           H  
ATOM   3760  CB  PRO   233      33.700 -50.007  -2.461  1.00  0.00           C  
ATOM   3761  HB2 PRO   233      33.137 -50.939  -2.504  1.00  0.00           H  
ATOM   3762  HB3 PRO   233      34.329 -49.859  -3.339  1.00  0.00           H  
ATOM   3763  CA  PRO   233      32.764 -48.788  -2.330  1.00  0.00           C  
ATOM   3764  HA  PRO   233      33.349 -47.908  -2.597  1.00  0.00           H  
ATOM   3765  C   PRO   233      31.424 -49.040  -3.114  1.00  0.00           C  
ATOM   3766  O   PRO   233      31.424 -48.587  -4.286  1.00  0.00           O  
ATOM   3767  N   GLU   234      30.371 -49.513  -2.508  1.00  0.00           N  
ATOM   3768  H   GLU   234      30.434 -49.852  -1.558  1.00  0.00           H  
ATOM   3769  CA  GLU   234      29.014 -49.520  -3.097  1.00  0.00           C  
ATOM   3770  HA  GLU   234      29.103 -49.991  -4.076  1.00  0.00           H  
ATOM   3771  CB  GLU   234      28.085 -50.230  -2.055  1.00  0.00           C  
ATOM   3772  HB2 GLU   234      28.707 -50.538  -1.214  1.00  0.00           H  
ATOM   3773  HB3 GLU   234      27.329 -49.522  -1.715  1.00  0.00           H  
ATOM   3774  CG  GLU   234      27.297 -51.463  -2.635  1.00  0.00           C  
ATOM   3775  HG2 GLU   234      26.918 -51.994  -1.762  1.00  0.00           H  
ATOM   3776  HG3 GLU   234      26.577 -50.973  -3.290  1.00  0.00           H  
ATOM   3777  CD  GLU   234      28.236 -52.320  -3.435  1.00  0.00           C  
ATOM   3778  OE1 GLU   234      28.028 -52.619  -4.643  1.00  0.00           O  
ATOM   3779  OE2 GLU   234      29.317 -52.719  -2.859  1.00  0.00           O  
ATOM   3780  C   GLU   234      28.631 -48.097  -3.429  1.00  0.00           C  
ATOM   3781  O   GLU   234      28.230 -47.824  -4.535  1.00  0.00           O  
ATOM   3782  N   GLN   235      28.864 -47.221  -2.484  1.00  0.00           N  
ATOM   3783  H   GLN   235      29.422 -47.484  -1.684  1.00  0.00           H  
ATOM   3784  CA  GLN   235      28.356 -45.871  -2.607  1.00  0.00           C  
ATOM   3785  HA  GLN   235      27.354 -45.869  -3.036  1.00  0.00           H  
ATOM   3786  CB  GLN   235      28.257 -45.116  -1.286  1.00  0.00           C  
ATOM   3787  HB2 GLN   235      29.271 -45.104  -0.887  1.00  0.00           H  
ATOM   3788  HB3 GLN   235      27.943 -44.081  -1.421  1.00  0.00           H  
ATOM   3789  CG  GLN   235      27.346 -45.747  -0.187  1.00  0.00           C  
ATOM   3790  HG2 GLN   235      26.385 -45.253  -0.333  1.00  0.00           H  
ATOM   3791  HG3 GLN   235      27.112 -46.810  -0.247  1.00  0.00           H  
ATOM   3792  CD  GLN   235      27.695 -45.503   1.277  1.00  0.00           C  
ATOM   3793  OE1 GLN   235      28.587 -44.715   1.527  1.00  0.00           O  
ATOM   3794  NE2 GLN   235      27.054 -46.048   2.317  1.00  0.00           N  
ATOM   3795 HE21 GLN   235      27.394 -45.765   3.225  1.00  0.00           H  
ATOM   3796 HE22 GLN   235      26.452 -46.831   2.104  1.00  0.00           H  
ATOM   3797  C   GLN   235      29.230 -45.016  -3.531  1.00  0.00           C  
ATOM   3798  O   GLN   235      28.779 -44.168  -4.290  1.00  0.00           O  
ATOM   3799  N   LYS   236      30.605 -45.260  -3.538  1.00  0.00           N  
ATOM   3800  H   LYS   236      30.945 -45.821  -2.770  1.00  0.00           H  
ATOM   3801  CA  LYS   236      31.473 -44.737  -4.536  1.00  0.00           C  
ATOM   3802  HA  LYS   236      31.408 -43.650  -4.571  1.00  0.00           H  
ATOM   3803  CB  LYS   236      32.950 -45.223  -4.300  1.00  0.00           C  
ATOM   3804  HB2 LYS   236      33.065 -46.307  -4.291  1.00  0.00           H  
ATOM   3805  HB3 LYS   236      33.489 -44.887  -5.186  1.00  0.00           H  
ATOM   3806  CG  LYS   236      33.657 -44.618  -3.031  1.00  0.00           C  
ATOM   3807  HG2 LYS   236      33.776 -43.536  -3.099  1.00  0.00           H  
ATOM   3808  HG3 LYS   236      32.912 -44.797  -2.256  1.00  0.00           H  
ATOM   3809  CD  LYS   236      34.931 -45.203  -2.466  1.00  0.00           C  
ATOM   3810  HD2 LYS   236      34.692 -46.011  -1.774  1.00  0.00           H  
ATOM   3811  HD3 LYS   236      35.663 -45.631  -3.150  1.00  0.00           H  
ATOM   3812  CE  LYS   236      35.649 -44.187  -1.577  1.00  0.00           C  
ATOM   3813  HE2 LYS   236      36.429 -43.649  -2.117  1.00  0.00           H  
ATOM   3814  HE3 LYS   236      34.920 -43.469  -1.200  1.00  0.00           H  
ATOM   3815  NZ  LYS   236      36.180 -44.729  -0.302  1.00  0.00           N  
ATOM   3816  HZ1 LYS   236      36.740 -45.558  -0.441  1.00  0.00           H  
ATOM   3817  HZ2 LYS   236      36.712 -44.050   0.225  1.00  0.00           H  
ATOM   3818  HZ3 LYS   236      35.393 -44.910   0.303  1.00  0.00           H  
ATOM   3819  C   LYS   236      31.097 -45.129  -5.965  1.00  0.00           C  
ATOM   3820  O   LYS   236      31.242 -44.265  -6.837  1.00  0.00           O  
ATOM   3821  N   LYS   237      30.633 -46.353  -6.164  1.00  0.00           N  
ATOM   3822  H   LYS   237      30.512 -46.893  -5.319  1.00  0.00           H  
ATOM   3823  CA  LYS   237      30.113 -46.793  -7.459  1.00  0.00           C  
ATOM   3824  HA  LYS   237      30.801 -46.571  -8.275  1.00  0.00           H  
ATOM   3825  CB  LYS   237      29.856 -48.307  -7.344  1.00  0.00           C  
ATOM   3826  HB2 LYS   237      30.524 -48.665  -6.561  1.00  0.00           H  
ATOM   3827  HB3 LYS   237      28.811 -48.568  -7.177  1.00  0.00           H  
ATOM   3828  CG  LYS   237      30.320 -49.078  -8.569  1.00  0.00           C  
ATOM   3829  HG2 LYS   237      30.056 -48.667  -9.543  1.00  0.00           H  
ATOM   3830  HG3 LYS   237      31.401 -49.072  -8.433  1.00  0.00           H  
ATOM   3831  CD  LYS   237      30.011 -50.589  -8.457  1.00  0.00           C  
ATOM   3832  HD2 LYS   237      28.932 -50.727  -8.528  1.00  0.00           H  
ATOM   3833  HD3 LYS   237      30.341 -51.147  -9.333  1.00  0.00           H  
ATOM   3834  CE  LYS   237      30.508 -51.407  -7.219  1.00  0.00           C  
ATOM   3835  HE2 LYS   237      31.598 -51.412  -7.233  1.00  0.00           H  
ATOM   3836  HE3 LYS   237      30.164 -50.842  -6.353  1.00  0.00           H  
ATOM   3837  NZ  LYS   237      29.893 -52.700  -7.090  1.00  0.00           N  
ATOM   3838  HZ1 LYS   237      30.096 -53.086  -6.180  1.00  0.00           H  
ATOM   3839  HZ2 LYS   237      28.893 -52.633  -6.962  1.00  0.00           H  
ATOM   3840  HZ3 LYS   237      29.875 -53.427  -7.791  1.00  0.00           H  
ATOM   3841  C   LYS   237      28.800 -46.094  -7.848  1.00  0.00           C  
ATOM   3842  O   LYS   237      28.827 -45.596  -8.966  1.00  0.00           O  
ATOM   3843  N   GLN   238      27.788 -45.973  -6.971  1.00  0.00           N  
ATOM   3844  H   GLN   238      28.112 -46.476  -6.158  1.00  0.00           H  
ATOM   3845  CA  GLN   238      26.522 -45.155  -7.104  1.00  0.00           C  
ATOM   3846  HA  GLN   238      25.976 -45.631  -7.919  1.00  0.00           H  
ATOM   3847  CB  GLN   238      25.535 -45.280  -5.952  1.00  0.00           C  
ATOM   3848  HB2 GLN   238      25.991 -44.955  -5.016  1.00  0.00           H  
ATOM   3849  HB3 GLN   238      24.626 -44.711  -6.147  1.00  0.00           H  
ATOM   3850  CG  GLN   238      25.052 -46.750  -5.642  1.00  0.00           C  
ATOM   3851  HG2 GLN   238      24.294 -46.997  -6.386  1.00  0.00           H  
ATOM   3852  HG3 GLN   238      25.959 -47.336  -5.786  1.00  0.00           H  
ATOM   3853  CD  GLN   238      24.585 -46.959  -4.191  1.00  0.00           C  
ATOM   3854  OE1 GLN   238      24.160 -46.159  -3.456  1.00  0.00           O  
ATOM   3855  NE2 GLN   238      24.617 -48.162  -3.638  1.00  0.00           N  
ATOM   3856 HE21 GLN   238      24.115 -48.170  -2.762  1.00  0.00           H  
ATOM   3857 HE22 GLN   238      24.456 -48.959  -4.237  1.00  0.00           H  
ATOM   3858  C   GLN   238      26.779 -43.711  -7.556  1.00  0.00           C  
ATOM   3859  O   GLN   238      26.204 -43.216  -8.534  1.00  0.00           O  
ATOM   3860  N   PHE   239      27.784 -43.095  -6.879  1.00  0.00           N  
ATOM   3861  H   PHE   239      28.231 -43.604  -6.130  1.00  0.00           H  
ATOM   3862  CA  PHE   239      28.278 -41.734  -7.091  1.00  0.00           C  
ATOM   3863  HA  PHE   239      27.408 -41.084  -7.003  1.00  0.00           H  
ATOM   3864  CB  PHE   239      29.300 -41.383  -5.999  1.00  0.00           C  
ATOM   3865  HB2 PHE   239      28.931 -41.684  -5.019  1.00  0.00           H  
ATOM   3866  HB3 PHE   239      30.216 -41.953  -6.156  1.00  0.00           H  
ATOM   3867  CG  PHE   239      29.716 -39.969  -5.933  1.00  0.00           C  
ATOM   3868  CD1 PHE   239      30.590 -39.430  -6.923  1.00  0.00           C  
ATOM   3869  HD1 PHE   239      30.947 -39.915  -7.819  1.00  0.00           H  
ATOM   3870  CE1 PHE   239      30.936 -38.060  -6.869  1.00  0.00           C  
ATOM   3871  HE1 PHE   239      31.599 -37.618  -7.599  1.00  0.00           H  
ATOM   3872  CZ  PHE   239      30.388 -37.263  -5.859  1.00  0.00           C  
ATOM   3873  HZ  PHE   239      30.521 -36.191  -5.870  1.00  0.00           H  
ATOM   3874  CE2 PHE   239      29.484 -37.797  -4.934  1.00  0.00           C  
ATOM   3875  HE2 PHE   239      29.011 -37.233  -4.144  1.00  0.00           H  
ATOM   3876  CD2 PHE   239      29.136 -39.116  -4.958  1.00  0.00           C  
ATOM   3877  HD2 PHE   239      28.421 -39.517  -4.256  1.00  0.00           H  
ATOM   3878  C   PHE   239      28.974 -41.688  -8.412  1.00  0.00           C  
ATOM   3879  O   PHE   239      28.508 -40.962  -9.272  1.00  0.00           O  
ATOM   3880  N   ASN   240      30.024 -42.460  -8.612  1.00  0.00           N  
ATOM   3881  H   ASN   240      30.394 -43.148  -7.971  1.00  0.00           H  
ATOM   3882  CA  ASN   240      30.798 -42.319  -9.848  1.00  0.00           C  
ATOM   3883  HA  ASN   240      31.226 -41.317  -9.883  1.00  0.00           H  
ATOM   3884  CB  ASN   240      32.054 -43.219  -9.731  1.00  0.00           C  
ATOM   3885  HB2 ASN   240      32.662 -43.104  -8.834  1.00  0.00           H  
ATOM   3886  HB3 ASN   240      31.641 -44.222  -9.623  1.00  0.00           H  
ATOM   3887  CG  ASN   240      32.994 -43.046 -10.885  1.00  0.00           C  
ATOM   3888  OD1 ASN   240      33.162 -41.962 -11.444  1.00  0.00           O  
ATOM   3889  ND2 ASN   240      33.458 -44.119 -11.376  1.00  0.00           N  
ATOM   3890 HD21 ASN   240      34.186 -44.112 -12.075  1.00  0.00           H  
ATOM   3891 HD22 ASN   240      33.229 -45.023 -10.987  1.00  0.00           H  
ATOM   3892  C   ASN   240      30.052 -42.682 -11.210  1.00  0.00           C  
ATOM   3893  O   ASN   240      30.449 -42.136 -12.279  1.00  0.00           O  
ATOM   3894  N   ALA   241      29.096 -43.619 -11.125  1.00  0.00           N  
ATOM   3895  H   ALA   241      28.941 -43.956 -10.185  1.00  0.00           H  
ATOM   3896  CA  ALA   241      28.496 -44.106 -12.362  1.00  0.00           C  
ATOM   3897  HA  ALA   241      29.226 -44.538 -13.047  1.00  0.00           H  
ATOM   3898  CB  ALA   241      27.575 -45.239 -11.970  1.00  0.00           C  
ATOM   3899  HB1 ALA   241      26.734 -44.853 -11.394  1.00  0.00           H  
ATOM   3900  HB2 ALA   241      27.249 -45.786 -12.855  1.00  0.00           H  
ATOM   3901  HB3 ALA   241      28.159 -45.960 -11.397  1.00  0.00           H  
ATOM   3902  C   ALA   241      27.791 -43.050 -13.173  1.00  0.00           C  
ATOM   3903  O   ALA   241      27.756 -43.112 -14.453  1.00  0.00           O  
ATOM   3904  N   ASN   242      27.192 -42.056 -12.449  1.00  0.00           N  
ATOM   3905  H   ASN   242      27.193 -42.270 -11.462  1.00  0.00           H  
ATOM   3906  CA  ASN   242      26.345 -40.955 -12.930  1.00  0.00           C  
ATOM   3907  HA  ASN   242      26.391 -40.752 -14.000  1.00  0.00           H  
ATOM   3908  CB  ASN   242      24.866 -41.448 -12.828  1.00  0.00           C  
ATOM   3909  HB2 ASN   242      24.843 -42.353 -13.435  1.00  0.00           H  
ATOM   3910  HB3 ASN   242      24.703 -41.697 -11.779  1.00  0.00           H  
ATOM   3911  CG  ASN   242      23.790 -40.506 -13.200  1.00  0.00           C  
ATOM   3912  OD1 ASN   242      23.411 -39.671 -12.467  1.00  0.00           O  
ATOM   3913  ND2 ASN   242      23.230 -40.670 -14.372  1.00  0.00           N  
ATOM   3914 HD21 ASN   242      22.471 -40.073 -14.668  1.00  0.00           H  
ATOM   3915 HD22 ASN   242      23.777 -41.074 -15.119  1.00  0.00           H  
ATOM   3916  C   ASN   242      26.509 -39.524 -12.410  1.00  0.00           C  
ATOM   3917  O   ASN   242      26.389 -39.373 -11.176  1.00  0.00           O  
ATOM   3918  N   PHE   243      26.717 -38.566 -13.315  1.00  0.00           N  
ATOM   3919  H   PHE   243      26.653 -38.734 -14.308  1.00  0.00           H  
ATOM   3920  CA  PHE   243      26.932 -37.182 -12.850  1.00  0.00           C  
ATOM   3921  HA  PHE   243      27.492 -37.202 -11.915  1.00  0.00           H  
ATOM   3922  CB  PHE   243      27.812 -36.512 -13.858  1.00  0.00           C  
ATOM   3923  HB2 PHE   243      27.906 -35.445 -13.653  1.00  0.00           H  
ATOM   3924  HB3 PHE   243      28.860 -36.741 -13.665  1.00  0.00           H  
ATOM   3925  CG  PHE   243      27.505 -36.621 -15.377  1.00  0.00           C  
ATOM   3926  CD1 PHE   243      26.430 -35.970 -15.984  1.00  0.00           C  
ATOM   3927  HD1 PHE   243      25.799 -35.319 -15.398  1.00  0.00           H  
ATOM   3928  CE1 PHE   243      26.084 -36.149 -17.342  1.00  0.00           C  
ATOM   3929  HE1 PHE   243      25.352 -35.531 -17.840  1.00  0.00           H  
ATOM   3930  CZ  PHE   243      27.008 -36.979 -18.093  1.00  0.00           C  
ATOM   3931  HZ  PHE   243      26.958 -37.007 -19.172  1.00  0.00           H  
ATOM   3932  CE2 PHE   243      28.137 -37.549 -17.551  1.00  0.00           C  
ATOM   3933  HE2 PHE   243      28.831 -38.071 -18.194  1.00  0.00           H  
ATOM   3934  CD2 PHE   243      28.352 -37.396 -16.165  1.00  0.00           C  
ATOM   3935  HD2 PHE   243      29.214 -37.874 -15.723  1.00  0.00           H  
ATOM   3936  C   PHE   243      25.719 -36.302 -12.663  1.00  0.00           C  
ATOM   3937  O   PHE   243      25.694 -35.338 -11.916  1.00  0.00           O  
ATOM   3938  N   GLU   244      24.620 -36.746 -13.329  1.00  0.00           N  
ATOM   3939  H   GLU   244      24.669 -37.506 -13.992  1.00  0.00           H  
ATOM   3940  CA  GLU   244      23.273 -36.039 -13.296  1.00  0.00           C  
ATOM   3941  HA  GLU   244      23.347 -34.973 -13.507  1.00  0.00           H  
ATOM   3942  CB  GLU   244      22.386 -36.797 -14.324  1.00  0.00           C  
ATOM   3943  HB2 GLU   244      22.965 -36.913 -15.240  1.00  0.00           H  
ATOM   3944  HB3 GLU   244      22.173 -37.810 -13.983  1.00  0.00           H  
ATOM   3945  CG  GLU   244      20.979 -35.962 -14.524  1.00  0.00           C  
ATOM   3946  HG2 GLU   244      20.136 -36.524 -14.928  1.00  0.00           H  
ATOM   3947  HG3 GLU   244      20.558 -35.739 -13.544  1.00  0.00           H  
ATOM   3948  CD  GLU   244      21.102 -34.703 -15.288  1.00  0.00           C  
ATOM   3949  OE1 GLU   244      20.069 -33.958 -15.366  1.00  0.00           O  
ATOM   3950  OE2 GLU   244      22.187 -34.331 -15.699  1.00  0.00           O  
ATOM   3951  C   GLU   244      22.775 -36.094 -11.901  1.00  0.00           C  
ATOM   3952  O   GLU   244      22.445 -35.008 -11.240  1.00  0.00           O  
ATOM   3953  N   LYS   245      22.769 -37.236 -11.244  1.00  0.00           N  
ATOM   3954  H   LYS   245      23.079 -38.100 -11.667  1.00  0.00           H  
ATOM   3955  CA  LYS   245      22.215 -37.376  -9.828  1.00  0.00           C  
ATOM   3956  HA  LYS   245      21.228 -36.918  -9.895  1.00  0.00           H  
ATOM   3957  CB  LYS   245      22.092 -38.884  -9.467  1.00  0.00           C  
ATOM   3958  HB2 LYS   245      22.989 -39.421  -9.777  1.00  0.00           H  
ATOM   3959  HB3 LYS   245      21.988 -39.002  -8.388  1.00  0.00           H  
ATOM   3960  CG  LYS   245      20.927 -39.463 -10.286  1.00  0.00           C  
ATOM   3961  HG2 LYS   245      20.050 -38.928  -9.924  1.00  0.00           H  
ATOM   3962  HG3 LYS   245      20.984 -39.304 -11.363  1.00  0.00           H  
ATOM   3963  CD  LYS   245      20.704 -40.991  -9.948  1.00  0.00           C  
ATOM   3964  HD2 LYS   245      20.794 -41.137  -8.872  1.00  0.00           H  
ATOM   3965  HD3 LYS   245      19.711 -41.298 -10.277  1.00  0.00           H  
ATOM   3966  CE  LYS   245      21.682 -41.816 -10.744  1.00  0.00           C  
ATOM   3967  HE2 LYS   245      21.456 -41.676 -11.801  1.00  0.00           H  
ATOM   3968  HE3 LYS   245      22.714 -41.493 -10.605  1.00  0.00           H  
ATOM   3969  NZ  LYS   245      21.602 -43.205 -10.270  1.00  0.00           N  
ATOM   3970  HZ1 LYS   245      22.452 -43.737 -10.393  1.00  0.00           H  
ATOM   3971  HZ2 LYS   245      21.407 -43.300  -9.284  1.00  0.00           H  
ATOM   3972  HZ3 LYS   245      20.834 -43.746 -10.640  1.00  0.00           H  
ATOM   3973  C   LYS   245      23.033 -36.706  -8.757  1.00  0.00           C  
ATOM   3974  O   LYS   245      22.549 -36.302  -7.688  1.00  0.00           O  
ATOM   3975  N   ARG   246      24.277 -36.452  -9.057  1.00  0.00           N  
ATOM   3976  H   ARG   246      24.689 -36.709  -9.943  1.00  0.00           H  
ATOM   3977  CA  ARG   246      25.244 -35.715  -8.092  1.00  0.00           C  
ATOM   3978  HA  ARG   246      24.817 -35.788  -7.092  1.00  0.00           H  
ATOM   3979  CB  ARG   246      26.627 -36.478  -8.059  1.00  0.00           C  
ATOM   3980  HB2 ARG   246      27.142 -36.266  -8.996  1.00  0.00           H  
ATOM   3981  HB3 ARG   246      27.271 -36.097  -7.267  1.00  0.00           H  
ATOM   3982  CG  ARG   246      26.394 -38.014  -7.734  1.00  0.00           C  
ATOM   3983  HG2 ARG   246      25.978 -38.457  -8.639  1.00  0.00           H  
ATOM   3984  HG3 ARG   246      27.397 -38.341  -7.460  1.00  0.00           H  
ATOM   3985  CD  ARG   246      25.469 -38.277  -6.555  1.00  0.00           C  
ATOM   3986  HD2 ARG   246      24.415 -38.051  -6.717  1.00  0.00           H  
ATOM   3987  HD3 ARG   246      25.451 -39.342  -6.324  1.00  0.00           H  
ATOM   3988  NE  ARG   246      25.863 -37.493  -5.392  1.00  0.00           N  
ATOM   3989  HE  ARG   246      26.605 -36.812  -5.476  1.00  0.00           H  
ATOM   3990  CZ  ARG   246      25.240 -37.574  -4.263  1.00  0.00           C  
ATOM   3991  NH1 ARG   246      24.298 -38.370  -3.948  1.00  0.00           N  
ATOM   3992 HH11 ARG   246      23.851 -38.968  -4.628  1.00  0.00           H  
ATOM   3993 HH12 ARG   246      23.893 -38.330  -3.024  1.00  0.00           H  
ATOM   3994  NH2 ARG   246      25.617 -36.680  -3.355  1.00  0.00           N  
ATOM   3995 HH21 ARG   246      26.441 -36.136  -3.567  1.00  0.00           H  
ATOM   3996 HH22 ARG   246      24.988 -36.405  -2.614  1.00  0.00           H  
ATOM   3997  C   ARG   246      25.349 -34.193  -8.283  1.00  0.00           C  
ATOM   3998  O   ARG   246      26.174 -33.537  -7.662  1.00  0.00           O  
ATOM   3999  N   LEU   247      24.517 -33.713  -9.222  1.00  0.00           N  
ATOM   4000  H   LEU   247      23.863 -34.298  -9.722  1.00  0.00           H  
ATOM   4001  CA  LEU   247      24.476 -32.284  -9.677  1.00  0.00           C  
ATOM   4002  HA  LEU   247      23.833 -32.139 -10.545  1.00  0.00           H  
ATOM   4003  CB  LEU   247      23.880 -31.390  -8.553  1.00  0.00           C  
ATOM   4004  HB2 LEU   247      24.605 -31.365  -7.740  1.00  0.00           H  
ATOM   4005  HB3 LEU   247      23.780 -30.419  -9.038  1.00  0.00           H  
ATOM   4006  CG  LEU   247      22.461 -31.832  -7.933  1.00  0.00           C  
ATOM   4007  HG  LEU   247      22.616 -32.804  -7.466  1.00  0.00           H  
ATOM   4008  CD1 LEU   247      22.066 -30.750  -6.856  1.00  0.00           C  
ATOM   4009 HD11 LEU   247      21.069 -30.931  -6.453  1.00  0.00           H  
ATOM   4010 HD12 LEU   247      22.750 -30.726  -6.008  1.00  0.00           H  
ATOM   4011 HD13 LEU   247      22.114 -29.733  -7.245  1.00  0.00           H  
ATOM   4012  CD2 LEU   247      21.410 -31.860  -9.031  1.00  0.00           C  
ATOM   4013 HD21 LEU   247      20.510 -32.388  -8.715  1.00  0.00           H  
ATOM   4014 HD22 LEU   247      21.143 -30.904  -9.481  1.00  0.00           H  
ATOM   4015 HD23 LEU   247      21.777 -32.500  -9.833  1.00  0.00           H  
ATOM   4016  C   LEU   247      25.842 -31.831 -10.261  1.00  0.00           C  
ATOM   4017  O   LEU   247      26.114 -30.673 -10.069  1.00  0.00           O  
ATOM   4018  N   THR   248      26.613 -32.702 -10.943  1.00  0.00           N  
ATOM   4019  H   THR   248      26.426 -33.695 -10.954  1.00  0.00           H  
ATOM   4020  CA  THR   248      27.809 -32.331 -11.660  1.00  0.00           C  
ATOM   4021  HA  THR   248      28.367 -31.550 -11.145  1.00  0.00           H  
ATOM   4022  CB  THR   248      28.792 -33.544 -11.621  1.00  0.00           C  
ATOM   4023  HB  THR   248      28.355 -34.498 -11.913  1.00  0.00           H  
ATOM   4024  CG2 THR   248      30.028 -33.556 -12.500  1.00  0.00           C  
ATOM   4025 HG21 THR   248      29.749 -33.846 -13.512  1.00  0.00           H  
ATOM   4026 HG22 THR   248      30.501 -32.584 -12.646  1.00  0.00           H  
ATOM   4027 HG23 THR   248      30.787 -34.167 -12.013  1.00  0.00           H  
ATOM   4028  OG1 THR   248      29.238 -33.693 -10.338  1.00  0.00           O  
ATOM   4029  HG1 THR   248      29.664 -34.552 -10.368  1.00  0.00           H  
ATOM   4030  C   THR   248      27.495 -31.871 -13.150  1.00  0.00           C  
ATOM   4031  O   THR   248      27.324 -30.632 -13.321  1.00  0.00           O  
ATOM   4032  OXT THR   248      27.084 -32.650 -14.028  1.00  0.00           O  
TER    4033      THR   248 
END   
