# Supplementary material for: Insights into the client protein release mechanism of the ATP-independent chaperone Spy
Source: Nat Commun. 2022 May 20;13:2818. doi: 10.1038/s41467-022-30499-x (PMC9122904; doi:10.1038/s41467-022-30499-x)
Supplement: Supplementary file 4 — Supplementary Data 1 [file 41467_2022_30499_MOESM4_ESM.zip › MD-structure/Spy_CI_R89D_initial.pdb]

CRYST1   85.242   85.242   85.242 109.47 109.47 109.47 P 1           1
ATOM      1  N   SER     1      35.979  -1.327  -7.290  1.00  0.00           N  
ATOM      2  H1  SER     1      36.979  -1.244  -7.180  1.00  0.00           H  
ATOM      3  H2  SER     1      35.534  -1.780  -6.505  1.00  0.00           H  
ATOM      4  H3  SER     1      35.605  -0.391  -7.361  1.00  0.00           H  
ATOM      5  CA  SER     1      35.593  -2.143  -8.466  1.00  0.00           C  
ATOM      6  HA  SER     1      35.845  -3.176  -8.227  1.00  0.00           H  
ATOM      7  CB  SER     1      34.106  -2.142  -8.783  1.00  0.00           C  
ATOM      8  HB2 SER     1      33.979  -2.835  -9.614  1.00  0.00           H  
ATOM      9  HB3 SER     1      33.458  -2.426  -7.954  1.00  0.00           H  
ATOM     10  OG  SER     1      33.739  -0.815  -9.130  1.00  0.00           O  
ATOM     11  HG  SER     1      32.831  -0.986  -9.392  1.00  0.00           H  
ATOM     12  C   SER     1      36.353  -1.745  -9.703  1.00  0.00           C  
ATOM     13  O   SER     1      36.796  -0.618  -9.812  1.00  0.00           O  
ATOM     14  N   ALA     2      36.584  -2.771 -10.615  1.00  0.00           N  
ATOM     15  H   ALA     2      36.268  -3.650 -10.230  1.00  0.00           H  
ATOM     16  CA  ALA     2      36.934  -2.579 -12.006  1.00  0.00           C  
ATOM     17  HA  ALA     2      37.766  -1.877 -12.075  1.00  0.00           H  
ATOM     18  CB  ALA     2      37.309  -3.950 -12.571  1.00  0.00           C  
ATOM     19  HB1 ALA     2      38.035  -4.464 -11.940  1.00  0.00           H  
ATOM     20  HB2 ALA     2      36.396  -4.526 -12.716  1.00  0.00           H  
ATOM     21  HB3 ALA     2      37.737  -4.021 -13.571  1.00  0.00           H  
ATOM     22  C   ALA     2      35.896  -1.900 -12.922  1.00  0.00           C  
ATOM     23  O   ALA     2      34.701  -2.012 -12.619  1.00  0.00           O  
ATOM     24  N   ASP     3      36.331  -1.319 -14.066  1.00  0.00           N  
ATOM     25  H   ASP     3      37.305  -1.321 -14.335  1.00  0.00           H  
ATOM     26  CA  ASP     3      35.414  -0.548 -15.017  1.00  0.00           C  
ATOM     27  HA  ASP     3      35.119   0.350 -14.474  1.00  0.00           H  
ATOM     28  CB  ASP     3      36.182   0.066 -16.160  1.00  0.00           C  
ATOM     29  HB2 ASP     3      35.554   0.683 -16.804  1.00  0.00           H  
ATOM     30  HB3 ASP     3      36.991   0.654 -15.726  1.00  0.00           H  
ATOM     31  CG  ASP     3      36.962  -0.793 -17.137  1.00  0.00           C  
ATOM     32  OD1 ASP     3      37.072  -1.987 -16.830  1.00  0.00           O  
ATOM     33  OD2 ASP     3      37.409  -0.327 -18.191  1.00  0.00           O  
ATOM     34  C   ASP     3      34.183  -1.222 -15.653  1.00  0.00           C  
ATOM     35  O   ASP     3      33.135  -0.609 -15.711  1.00  0.00           O  
ATOM     36  N   THR     4      34.247  -2.528 -15.980  1.00  0.00           N  
ATOM     37  H   THR     4      35.160  -2.959 -15.938  1.00  0.00           H  
ATOM     38  CA  THR     4      33.086  -3.363 -16.370  1.00  0.00           C  
ATOM     39  HA  THR     4      33.646  -4.237 -16.702  1.00  0.00           H  
ATOM     40  CB  THR     4      32.170  -3.781 -15.213  1.00  0.00           C  
ATOM     41  HB  THR     4      31.445  -2.974 -15.105  1.00  0.00           H  
ATOM     42  CG2 THR     4      31.444  -5.107 -15.578  1.00  0.00           C  
ATOM     43 HG21 THR     4      31.585  -5.347 -16.632  1.00  0.00           H  
ATOM     44 HG22 THR     4      31.976  -5.905 -15.060  1.00  0.00           H  
ATOM     45 HG23 THR     4      30.385  -5.003 -15.343  1.00  0.00           H  
ATOM     46  OG1 THR     4      32.921  -3.920 -14.117  1.00  0.00           O  
ATOM     47  HG1 THR     4      33.245  -3.050 -13.873  1.00  0.00           H  
ATOM     48  C   THR     4      32.261  -2.943 -17.650  1.00  0.00           C  
ATOM     49  O   THR     4      31.054  -2.956 -17.649  1.00  0.00           O  
ATOM     50  N   THR     5      32.871  -2.272 -18.669  1.00  0.00           N  
ATOM     51  H   THR     5      33.862  -2.427 -18.792  1.00  0.00           H  
ATOM     52  CA  THR     5      32.242  -1.645 -19.780  1.00  0.00           C  
ATOM     53  HA  THR     5      31.311  -1.197 -19.432  1.00  0.00           H  
ATOM     54  CB  THR     5      33.194  -0.562 -20.317  1.00  0.00           C  
ATOM     55  HB  THR     5      32.756  -0.206 -21.250  1.00  0.00           H  
ATOM     56  CG2 THR     5      33.338   0.507 -19.268  1.00  0.00           C  
ATOM     57 HG21 THR     5      32.390   0.904 -18.903  1.00  0.00           H  
ATOM     58 HG22 THR     5      33.888   0.116 -18.412  1.00  0.00           H  
ATOM     59 HG23 THR     5      33.930   1.355 -19.611  1.00  0.00           H  
ATOM     60  OG1 THR     5      34.457  -1.096 -20.647  1.00  0.00           O  
ATOM     61  HG1 THR     5      34.453  -1.460 -21.535  1.00  0.00           H  
ATOM     62  C   THR     5      31.951  -2.572 -20.965  1.00  0.00           C  
ATOM     63  O   THR     5      31.084  -2.283 -21.834  1.00  0.00           O  
ATOM     64  N   THR     6      32.543  -3.804 -21.027  1.00  0.00           N  
ATOM     65  H   THR     6      33.123  -4.173 -20.287  1.00  0.00           H  
ATOM     66  CA  THR     6      32.601  -4.545 -22.321  1.00  0.00           C  
ATOM     67  HA  THR     6      32.583  -3.913 -23.209  1.00  0.00           H  
ATOM     68  CB  THR     6      33.839  -5.453 -22.400  1.00  0.00           C  
ATOM     69  HB  THR     6      33.685  -6.202 -21.623  1.00  0.00           H  
ATOM     70  CG2 THR     6      34.091  -5.972 -23.819  1.00  0.00           C  
ATOM     71 HG21 THR     6      33.430  -6.828 -23.955  1.00  0.00           H  
ATOM     72 HG22 THR     6      33.867  -5.177 -24.531  1.00  0.00           H  
ATOM     73 HG23 THR     6      35.118  -6.304 -23.970  1.00  0.00           H  
ATOM     74  OG1 THR     6      34.902  -4.625 -21.937  1.00  0.00           O  
ATOM     75  HG1 THR     6      35.039  -4.721 -20.991  1.00  0.00           H  
ATOM     76  C   THR     6      31.320  -5.373 -22.525  1.00  0.00           C  
ATOM     77  O   THR     6      30.940  -6.194 -21.671  1.00  0.00           O  
ATOM     78  N   ALA     7      30.710  -5.193 -23.654  1.00  0.00           N  
ATOM     79  H   ALA     7      31.213  -4.677 -24.362  1.00  0.00           H  
ATOM     80  CA  ALA     7      29.517  -5.928 -24.101  1.00  0.00           C  
ATOM     81  HA  ALA     7      28.700  -6.036 -23.388  1.00  0.00           H  
ATOM     82  CB  ALA     7      28.870  -5.187 -25.247  1.00  0.00           C  
ATOM     83  HB1 ALA     7      28.762  -4.126 -25.021  1.00  0.00           H  
ATOM     84  HB2 ALA     7      29.540  -5.311 -26.097  1.00  0.00           H  
ATOM     85  HB3 ALA     7      27.830  -5.434 -25.461  1.00  0.00           H  
ATOM     86  C   ALA     7      29.871  -7.385 -24.519  1.00  0.00           C  
ATOM     87  O   ALA     7      30.978  -7.801 -24.876  1.00  0.00           O  
ATOM     88  N   ALA     8      28.798  -8.222 -24.452  1.00  0.00           N  
ATOM     89  H   ALA     8      27.956  -7.791 -24.098  1.00  0.00           H  
ATOM     90  CA  ALA     8      28.694  -9.625 -24.838  1.00  0.00           C  
ATOM     91  HA  ALA     8      29.627 -10.077 -24.503  1.00  0.00           H  
ATOM     92  CB  ALA     8      27.482 -10.342 -24.193  1.00  0.00           C  
ATOM     93  HB1 ALA     8      27.511 -10.409 -23.105  1.00  0.00           H  
ATOM     94  HB2 ALA     8      26.575  -9.802 -24.467  1.00  0.00           H  
ATOM     95  HB3 ALA     8      27.434 -11.360 -24.579  1.00  0.00           H  
ATOM     96  C   ALA     8      28.670  -9.722 -26.424  1.00  0.00           C  
ATOM     97  O   ALA     8      27.896  -8.952 -26.995  1.00  0.00           O  
ATOM     98  N   PRO     9      29.248 -10.741 -27.053  1.00  0.00           N  
ATOM     99  CD  PRO     9      30.250 -11.702 -26.456  1.00  0.00           C  
ATOM    100  HD2 PRO     9      29.879 -12.178 -25.549  1.00  0.00           H  
ATOM    101  HD3 PRO     9      31.160 -11.172 -26.177  1.00  0.00           H  
ATOM    102  CG  PRO     9      30.527 -12.709 -27.578  1.00  0.00           C  
ATOM    103  HG2 PRO     9      29.914 -13.606 -27.489  1.00  0.00           H  
ATOM    104  HG3 PRO     9      31.577 -12.989 -27.497  1.00  0.00           H  
ATOM    105  CB  PRO     9      30.188 -11.919 -28.799  1.00  0.00           C  
ATOM    106  HB2 PRO     9      29.773 -12.590 -29.551  1.00  0.00           H  
ATOM    107  HB3 PRO     9      31.078 -11.461 -29.232  1.00  0.00           H  
ATOM    108  CA  PRO     9      29.162 -10.834 -28.571  1.00  0.00           C  
ATOM    109  HA  PRO     9      29.536  -9.887 -28.961  1.00  0.00           H  
ATOM    110  C   PRO     9      27.762 -11.217 -29.101  1.00  0.00           C  
ATOM    111  O   PRO     9      26.936 -12.024 -28.561  1.00  0.00           O  
ATOM    112  N   ALA    10      27.405 -10.520 -30.159  1.00  0.00           N  
ATOM    113  H   ALA    10      28.132  -9.975 -30.601  1.00  0.00           H  
ATOM    114  CA  ALA    10      26.069 -10.231 -30.697  1.00  0.00           C  
ATOM    115  HA  ALA    10      25.324 -10.857 -30.206  1.00  0.00           H  
ATOM    116  CB  ALA    10      25.705  -8.744 -30.348  1.00  0.00           C  
ATOM    117  HB1 ALA    10      24.648  -8.563 -30.541  1.00  0.00           H  
ATOM    118  HB2 ALA    10      25.946  -8.493 -29.316  1.00  0.00           H  
ATOM    119  HB3 ALA    10      26.332  -8.143 -31.008  1.00  0.00           H  
ATOM    120  C   ALA    10      25.955 -10.503 -32.181  1.00  0.00           C  
ATOM    121  O   ALA    10      24.816 -10.576 -32.648  1.00  0.00           O  
ATOM    122  N   ASP    11      27.016 -10.767 -32.949  1.00  0.00           N  
ATOM    123  H   ASP    11      27.915 -10.804 -32.489  1.00  0.00           H  
ATOM    124  CA  ASP    11      26.870 -11.059 -34.433  1.00  0.00           C  
ATOM    125  HA  ASP    11      26.005 -10.590 -34.904  1.00  0.00           H  
ATOM    126  CB  ASP    11      28.139 -10.612 -35.135  1.00  0.00           C  
ATOM    127  HB2 ASP    11      28.963 -11.263 -34.841  1.00  0.00           H  
ATOM    128  HB3 ASP    11      28.086 -10.799 -36.207  1.00  0.00           H  
ATOM    129  CG  ASP    11      28.536  -9.064 -35.045  1.00  0.00           C  
ATOM    130  OD1 ASP    11      29.508  -8.767 -35.741  1.00  0.00           O  
ATOM    131  OD2 ASP    11      27.956  -8.137 -34.369  1.00  0.00           O  
ATOM    132  C   ASP    11      26.703 -12.580 -34.702  1.00  0.00           C  
ATOM    133  O   ASP    11      26.699 -13.005 -35.821  1.00  0.00           O  
ATOM    134  N   ALA    12      26.224 -13.348 -33.733  1.00  0.00           N  
ATOM    135  H   ALA    12      26.072 -12.901 -32.840  1.00  0.00           H  
ATOM    136  CA  ALA    12      26.425 -14.798 -33.648  1.00  0.00           C  
ATOM    137  HA  ALA    12      27.352 -15.136 -34.113  1.00  0.00           H  
ATOM    138  CB  ALA    12      26.478 -15.066 -32.132  1.00  0.00           C  
ATOM    139  HB1 ALA    12      25.503 -14.797 -31.725  1.00  0.00           H  
ATOM    140  HB2 ALA    12      26.869 -16.061 -31.917  1.00  0.00           H  
ATOM    141  HB3 ALA    12      27.150 -14.349 -31.660  1.00  0.00           H  
ATOM    142  C   ALA    12      25.325 -15.590 -34.469  1.00  0.00           C  
ATOM    143  O   ALA    12      24.473 -16.256 -33.907  1.00  0.00           O  
ATOM    144  N   LYS    13      25.440 -15.481 -35.792  1.00  0.00           N  
ATOM    145  H   LYS    13      26.062 -14.768 -36.145  1.00  0.00           H  
ATOM    146  CA  LYS    13      24.442 -15.970 -36.809  1.00  0.00           C  
ATOM    147  HA  LYS    13      23.480 -15.482 -36.653  1.00  0.00           H  
ATOM    148  CB  LYS    13      24.873 -15.655 -38.292  1.00  0.00           C  
ATOM    149  HB2 LYS    13      25.220 -14.622 -38.270  1.00  0.00           H  
ATOM    150  HB3 LYS    13      25.669 -16.314 -38.640  1.00  0.00           H  
ATOM    151  CG  LYS    13      23.906 -15.554 -39.212  1.00  0.00           C  
ATOM    152  HG2 LYS    13      23.375 -16.501 -39.120  1.00  0.00           H  
ATOM    153  HG3 LYS    13      23.281 -14.719 -38.895  1.00  0.00           H  
ATOM    154  CD  LYS    13      24.346 -15.314 -40.508  1.00  0.00           C  
ATOM    155  HD2 LYS    13      25.003 -14.446 -40.551  1.00  0.00           H  
ATOM    156  HD3 LYS    13      24.913 -16.213 -40.751  1.00  0.00           H  
ATOM    157  CE  LYS    13      23.291 -15.338 -41.342  1.00  0.00           C  
ATOM    158  HE2 LYS    13      23.054 -16.401 -41.394  1.00  0.00           H  
ATOM    159  HE3 LYS    13      22.562 -14.596 -41.016  1.00  0.00           H  
ATOM    160  NZ  LYS    13      23.864 -14.814 -42.654  1.00  0.00           N  
ATOM    161  HZ1 LYS    13      23.143 -14.827 -43.361  1.00  0.00           H  
ATOM    162  HZ2 LYS    13      24.269 -13.888 -42.644  1.00  0.00           H  
ATOM    163  HZ3 LYS    13      24.464 -15.537 -43.025  1.00  0.00           H  
ATOM    164  C   LYS    13      24.231 -17.500 -36.550  1.00  0.00           C  
ATOM    165  O   LYS    13      23.017 -17.861 -36.613  1.00  0.00           O  
ATOM    166  N   PRO    14      25.156 -18.394 -36.171  1.00  0.00           N  
ATOM    167  CD  PRO    14      26.595 -18.348 -36.415  1.00  0.00           C  
ATOM    168  HD2 PRO    14      27.113 -18.156 -35.475  1.00  0.00           H  
ATOM    169  HD3 PRO    14      26.846 -17.725 -37.273  1.00  0.00           H  
ATOM    170  CG  PRO    14      26.996 -19.704 -36.874  1.00  0.00           C  
ATOM    171  HG2 PRO    14      28.079 -19.791 -36.783  1.00  0.00           H  
ATOM    172  HG3 PRO    14      26.657 -19.631 -37.908  1.00  0.00           H  
ATOM    173  CB  PRO    14      26.116 -20.606 -36.085  1.00  0.00           C  
ATOM    174  HB2 PRO    14      26.515 -20.700 -35.075  1.00  0.00           H  
ATOM    175  HB3 PRO    14      25.949 -21.549 -36.607  1.00  0.00           H  
ATOM    176  CA  PRO    14      24.813 -19.795 -36.014  1.00  0.00           C  
ATOM    177  HA  PRO    14      24.218 -20.155 -36.853  1.00  0.00           H  
ATOM    178  C   PRO    14      23.936 -20.182 -34.773  1.00  0.00           C  
ATOM    179  O   PRO    14      23.566 -21.314 -34.505  1.00  0.00           O  
ATOM    180  N   MET    15      23.638 -19.222 -33.824  1.00  0.00           N  
ATOM    181  H   MET    15      24.088 -18.323 -33.925  1.00  0.00           H  
ATOM    182  CA  MET    15      22.871 -19.443 -32.573  1.00  0.00           C  
ATOM    183  HA  MET    15      22.387 -20.415 -32.672  1.00  0.00           H  
ATOM    184  CB  MET    15      23.842 -19.578 -31.349  1.00  0.00           C  
ATOM    185  HB2 MET    15      23.383 -19.963 -30.438  1.00  0.00           H  
ATOM    186  HB3 MET    15      24.703 -20.239 -31.450  1.00  0.00           H  
ATOM    187  CG  MET    15      24.371 -18.166 -30.886  1.00  0.00           C  
ATOM    188  HG2 MET    15      25.378 -18.354 -30.512  1.00  0.00           H  
ATOM    189  HG3 MET    15      24.516 -17.509 -31.743  1.00  0.00           H  
ATOM    190  SD  MET    15      23.456 -17.263 -29.639  1.00  0.00           S  
ATOM    191  CE  MET    15      24.749 -16.428 -28.764  1.00  0.00           C  
ATOM    192  HE1 MET    15      24.177 -15.776 -28.104  1.00  0.00           H  
ATOM    193  HE2 MET    15      25.301 -17.083 -28.091  1.00  0.00           H  
ATOM    194  HE3 MET    15      25.449 -15.974 -29.466  1.00  0.00           H  
ATOM    195  C   MET    15      21.676 -18.427 -32.371  1.00  0.00           C  
ATOM    196  O   MET    15      20.915 -18.611 -31.399  1.00  0.00           O  
ATOM    197  N   MET    16      21.629 -17.319 -33.181  1.00  0.00           N  
ATOM    198  H   MET    16      22.204 -17.463 -33.999  1.00  0.00           H  
ATOM    199  CA  MET    16      20.649 -16.184 -33.297  1.00  0.00           C  
ATOM    200  HA  MET    16      19.703 -16.673 -33.065  1.00  0.00           H  
ATOM    201  CB  MET    16      21.002 -15.102 -32.289  1.00  0.00           C  
ATOM    202  HB2 MET    16      20.302 -14.268 -32.332  1.00  0.00           H  
ATOM    203  HB3 MET    16      20.875 -15.585 -31.321  1.00  0.00           H  
ATOM    204  CG  MET    16      22.438 -14.616 -32.444  1.00  0.00           C  
ATOM    205  HG2 MET    16      23.086 -15.382 -32.017  1.00  0.00           H  
ATOM    206  HG3 MET    16      22.612 -14.596 -33.519  1.00  0.00           H  
ATOM    207  SD  MET    16      23.216 -13.122 -31.854  1.00  0.00           S  
ATOM    208  CE  MET    16      23.081 -13.547 -30.130  1.00  0.00           C  
ATOM    209  HE1 MET    16      23.700 -14.397 -29.843  1.00  0.00           H  
ATOM    210  HE2 MET    16      23.435 -12.664 -29.598  1.00  0.00           H  
ATOM    211  HE3 MET    16      22.031 -13.677 -29.868  1.00  0.00           H  
ATOM    212  C   MET    16      20.511 -15.604 -34.658  1.00  0.00           C  
ATOM    213  O   MET    16      21.238 -15.880 -35.546  1.00  0.00           O  
ATOM    214  N   HIE    17      19.532 -14.565 -34.814  1.00  0.00           N  
ATOM    215  H   HIE    17      18.939 -14.397 -34.013  1.00  0.00           H  
ATOM    216  CA  HIE    17      19.710 -13.491 -35.739  1.00  0.00           C  
ATOM    217  HA  HIE    17      20.023 -13.855 -36.717  1.00  0.00           H  
ATOM    218  CB  HIE    17      18.398 -12.729 -35.863  1.00  0.00           C  
ATOM    219  HB2 HIE    17      17.704 -13.538 -36.093  1.00  0.00           H  
ATOM    220  HB3 HIE    17      18.177 -12.211 -34.930  1.00  0.00           H  
ATOM    221  CG  HIE    17      18.355 -11.778 -36.997  1.00  0.00           C  
ATOM    222  ND1 HIE    17      19.196 -10.688 -37.230  1.00  0.00           N  
ATOM    223  CE1 HIE    17      18.951 -10.160 -38.418  1.00  0.00           C  
ATOM    224  HE1 HIE    17      19.483  -9.363 -38.918  1.00  0.00           H  
ATOM    225  NE2 HIE    17      17.910 -10.820 -38.966  1.00  0.00           N  
ATOM    226  HE2 HIE    17      17.521 -10.703 -39.891  1.00  0.00           H  
ATOM    227  CD2 HIE    17      17.506 -11.849 -38.070  1.00  0.00           C  
ATOM    228  HD2 HIE    17      16.757 -12.615 -38.206  1.00  0.00           H  
ATOM    229  C   HIE    17      20.850 -12.597 -35.283  1.00  0.00           C  
ATOM    230  O   HIE    17      20.811 -12.141 -34.134  1.00  0.00           O  
ATOM    231  N   HIE    18      21.786 -12.204 -36.148  1.00  0.00           N  
ATOM    232  H   HIE    18      21.614 -12.390 -37.126  1.00  0.00           H  
ATOM    233  CA  HIE    18      23.016 -11.468 -35.841  1.00  0.00           C  
ATOM    234  HA  HIE    18      23.497 -11.909 -34.968  1.00  0.00           H  
ATOM    235  CB  HIE    18      23.931 -11.638 -37.123  1.00  0.00           C  
ATOM    236  HB2 HIE    18      24.710 -10.893 -36.958  1.00  0.00           H  
ATOM    237  HB3 HIE    18      24.391 -12.616 -37.269  1.00  0.00           H  
ATOM    238  CG  HIE    18      23.337 -11.110 -38.435  1.00  0.00           C  
ATOM    239  ND1 HIE    18      22.100 -11.410 -38.950  1.00  0.00           N  
ATOM    240  CE1 HIE    18      21.914 -10.670 -40.020  1.00  0.00           C  
ATOM    241  HE1 HIE    18      21.017 -10.584 -40.615  1.00  0.00           H  
ATOM    242  NE2 HIE    18      23.009  -9.875 -40.191  1.00  0.00           N  
ATOM    243  HE2 HIE    18      23.040  -9.207 -40.948  1.00  0.00           H  
ATOM    244  CD2 HIE    18      23.966 -10.203 -39.213  1.00  0.00           C  
ATOM    245  HD2 HIE    18      24.948  -9.770 -39.098  1.00  0.00           H  
ATOM    246  C   HIE    18      22.861  -9.961 -35.548  1.00  0.00           C  
ATOM    247  O   HIE    18      23.795  -9.378 -35.039  1.00  0.00           O  
ATOM    248  N   LYS    19      21.723  -9.337 -35.894  1.00  0.00           N  
ATOM    249  H   LYS    19      20.948  -9.844 -36.299  1.00  0.00           H  
ATOM    250  CA  LYS    19      21.356  -7.923 -35.590  1.00  0.00           C  
ATOM    251  HA  LYS    19      22.201  -7.459 -35.081  1.00  0.00           H  
ATOM    252  CB  LYS    19      21.221  -7.151 -36.880  1.00  0.00           C  
ATOM    253  HB2 LYS    19      20.510  -7.636 -37.549  1.00  0.00           H  
ATOM    254  HB3 LYS    19      20.804  -6.177 -36.626  1.00  0.00           H  
ATOM    255  CG  LYS    19      22.362  -6.984 -37.581  1.00  0.00           C  
ATOM    256  HG2 LYS    19      23.179  -6.720 -36.909  1.00  0.00           H  
ATOM    257  HG3 LYS    19      22.585  -7.934 -38.067  1.00  0.00           H  
ATOM    258  CD  LYS    19      22.301  -6.045 -38.576  1.00  0.00           C  
ATOM    259  HD2 LYS    19      21.452  -6.251 -39.227  1.00  0.00           H  
ATOM    260  HD3 LYS    19      22.125  -5.068 -38.127  1.00  0.00           H  
ATOM    261  CE  LYS    19      23.419  -6.010 -39.331  1.00  0.00           C  
ATOM    262  HE2 LYS    19      24.265  -5.731 -38.703  1.00  0.00           H  
ATOM    263  HE3 LYS    19      23.643  -7.008 -39.706  1.00  0.00           H  
ATOM    264  NZ  LYS    19      23.459  -5.075 -40.477  1.00  0.00           N  
ATOM    265  HZ1 LYS    19      24.351  -5.093 -40.950  1.00  0.00           H  
ATOM    266  HZ2 LYS    19      22.811  -5.266 -41.228  1.00  0.00           H  
ATOM    267  HZ3 LYS    19      23.229  -4.128 -40.211  1.00  0.00           H  
ATOM    268  C   LYS    19      20.205  -7.692 -34.636  1.00  0.00           C  
ATOM    269  O   LYS    19      19.978  -6.603 -34.197  1.00  0.00           O  
ATOM    270  N   GLY    20      19.485  -8.771 -34.329  1.00  0.00           N  
ATOM    271  H   GLY    20      19.715  -9.674 -34.720  1.00  0.00           H  
ATOM    272  CA  GLY    20      18.166  -8.792 -33.623  1.00  0.00           C  
ATOM    273  HA2 GLY    20      17.503  -7.998 -33.967  1.00  0.00           H  
ATOM    274  HA3 GLY    20      17.792  -9.808 -33.747  1.00  0.00           H  
ATOM    275  C   GLY    20      18.290  -8.466 -32.153  1.00  0.00           C  
ATOM    276  O   GLY    20      17.275  -8.393 -31.403  1.00  0.00           O  
ATOM    277  N   LYS    21      19.513  -8.134 -31.672  1.00  0.00           N  
ATOM    278  H   LYS    21      20.256  -8.113 -32.355  1.00  0.00           H  
ATOM    279  CA  LYS    21      19.710  -7.537 -30.336  1.00  0.00           C  
ATOM    280  HA  LYS    21      18.977  -7.872 -29.602  1.00  0.00           H  
ATOM    281  CB  LYS    21      21.129  -7.776 -29.848  1.00  0.00           C  
ATOM    282  HB2 LYS    21      21.306  -8.808 -30.151  1.00  0.00           H  
ATOM    283  HB3 LYS    21      21.872  -7.218 -30.417  1.00  0.00           H  
ATOM    284  CG  LYS    21      21.389  -7.630 -28.543  1.00  0.00           C  
ATOM    285  HG2 LYS    21      21.474  -6.558 -28.363  1.00  0.00           H  
ATOM    286  HG3 LYS    21      20.509  -7.941 -27.980  1.00  0.00           H  
ATOM    287  CD  LYS    21      22.554  -8.147 -28.019  1.00  0.00           C  
ATOM    288  HD2 LYS    21      22.555  -9.231 -28.133  1.00  0.00           H  
ATOM    289  HD3 LYS    21      23.425  -7.828 -28.592  1.00  0.00           H  
ATOM    290  CE  LYS    21      22.720  -7.853 -26.726  1.00  0.00           C  
ATOM    291  HE2 LYS    21      22.724  -6.773 -26.582  1.00  0.00           H  
ATOM    292  HE3 LYS    21      21.830  -8.244 -26.232  1.00  0.00           H  
ATOM    293  NZ  LYS    21      23.985  -8.400 -26.189  1.00  0.00           N  
ATOM    294  HZ1 LYS    21      24.007  -9.357 -26.510  1.00  0.00           H  
ATOM    295  HZ2 LYS    21      24.819  -7.972 -26.564  1.00  0.00           H  
ATOM    296  HZ3 LYS    21      24.146  -8.513 -25.198  1.00  0.00           H  
ATOM    297  C   LYS    21      19.377  -6.066 -30.331  1.00  0.00           C  
ATOM    298  O   LYS    21      18.921  -5.549 -29.249  1.00  0.00           O  
ATOM    299  N   PHE    22      19.654  -5.352 -31.427  1.00  0.00           N  
ATOM    300  H   PHE    22      20.035  -5.814 -32.240  1.00  0.00           H  
ATOM    301  CA  PHE    22      19.402  -3.936 -31.605  1.00  0.00           C  
ATOM    302  HA  PHE    22      19.816  -3.672 -32.578  1.00  0.00           H  
ATOM    303  CB  PHE    22      17.836  -3.546 -31.791  1.00  0.00           C  
ATOM    304  HB2 PHE    22      17.439  -3.770 -30.801  1.00  0.00           H  
ATOM    305  HB3 PHE    22      17.713  -2.479 -31.975  1.00  0.00           H  
ATOM    306  CG  PHE    22      16.940  -4.282 -32.727  1.00  0.00           C  
ATOM    307  CD1 PHE    22      16.723  -3.814 -34.002  1.00  0.00           C  
ATOM    308  HD1 PHE    22      17.166  -2.909 -34.389  1.00  0.00           H  
ATOM    309  CE1 PHE    22      15.883  -4.517 -34.857  1.00  0.00           C  
ATOM    310  HE1 PHE    22      15.692  -4.253 -35.887  1.00  0.00           H  
ATOM    311  CZ  PHE    22      15.429  -5.744 -34.484  1.00  0.00           C  
ATOM    312  HZ  PHE    22      14.792  -6.219 -35.215  1.00  0.00           H  
ATOM    313  CE2 PHE    22      15.674  -6.298 -33.274  1.00  0.00           C  
ATOM    314  HE2 PHE    22      15.208  -7.233 -32.999  1.00  0.00           H  
ATOM    315  CD2 PHE    22      16.394  -5.523 -32.353  1.00  0.00           C  
ATOM    316  HD2 PHE    22      16.426  -5.830 -31.318  1.00  0.00           H  
ATOM    317  C   PHE    22      20.135  -2.994 -30.685  1.00  0.00           C  
ATOM    318  O   PHE    22      19.735  -1.886 -30.308  1.00  0.00           O  
ATOM    319  N   GLY    23      21.426  -3.288 -30.481  1.00  0.00           N  
ATOM    320  H   GLY    23      21.660  -4.175 -30.903  1.00  0.00           H  
ATOM    321  CA  GLY    23      22.355  -2.559 -29.666  1.00  0.00           C  
ATOM    322  HA2 GLY    23      23.198  -2.207 -30.261  1.00  0.00           H  
ATOM    323  HA3 GLY    23      21.882  -1.644 -29.310  1.00  0.00           H  
ATOM    324  C   GLY    23      22.739  -3.211 -28.342  1.00  0.00           C  
ATOM    325  O   GLY    23      22.017  -4.084 -27.906  1.00  0.00           O  
ATOM    326  N   PRO    24      23.900  -2.766 -27.834  1.00  0.00           N  
ATOM    327  CD  PRO    24      24.694  -1.534 -28.169  1.00  0.00           C  
ATOM    328  HD2 PRO    24      24.146  -0.614 -27.965  1.00  0.00           H  
ATOM    329  HD3 PRO    24      24.849  -1.417 -29.242  1.00  0.00           H  
ATOM    330  CG  PRO    24      25.868  -1.451 -27.243  1.00  0.00           C  
ATOM    331  HG2 PRO    24      25.760  -0.534 -26.663  1.00  0.00           H  
ATOM    332  HG3 PRO    24      26.810  -1.215 -27.736  1.00  0.00           H  
ATOM    333  CB  PRO    24      25.901  -2.768 -26.436  1.00  0.00           C  
ATOM    334  HB2 PRO    24      26.364  -2.737 -25.450  1.00  0.00           H  
ATOM    335  HB3 PRO    24      26.552  -3.464 -26.965  1.00  0.00           H  
ATOM    336  CA  PRO    24      24.474  -3.372 -26.602  1.00  0.00           C  
ATOM    337  HA  PRO    24      24.529  -4.456 -26.695  1.00  0.00           H  
ATOM    338  C   PRO    24      23.723  -2.989 -25.288  1.00  0.00           C  
ATOM    339  O   PRO    24      23.419  -1.894 -24.939  1.00  0.00           O  
ATOM    340  N   HIE    25      23.455  -4.024 -24.457  1.00  0.00           N  
ATOM    341  H   HIE    25      23.622  -4.990 -24.703  1.00  0.00           H  
ATOM    342  CA  HIE    25      22.714  -3.845 -23.178  1.00  0.00           C  
ATOM    343  HA  HIE    25      21.809  -3.270 -23.373  1.00  0.00           H  
ATOM    344  CB  HIE    25      22.308  -5.247 -22.670  1.00  0.00           C  
ATOM    345  HB2 HIE    25      23.160  -5.856 -22.369  1.00  0.00           H  
ATOM    346  HB3 HIE    25      21.764  -5.008 -21.756  1.00  0.00           H  
ATOM    347  CG  HIE    25      21.368  -6.103 -23.563  1.00  0.00           C  
ATOM    348  ND1 HIE    25      21.161  -7.479 -23.481  1.00  0.00           N  
ATOM    349  CE1 HIE    25      20.130  -7.748 -24.247  1.00  0.00           C  
ATOM    350  HE1 HIE    25      19.713  -8.739 -24.350  1.00  0.00           H  
ATOM    351  NE2 HIE    25      19.709  -6.664 -24.911  1.00  0.00           N  
ATOM    352  HE2 HIE    25      18.869  -6.671 -25.473  1.00  0.00           H  
ATOM    353  CD2 HIE    25      20.559  -5.675 -24.556  1.00  0.00           C  
ATOM    354  HD2 HIE    25      20.629  -4.640 -24.857  1.00  0.00           H  
ATOM    355  C   HIE    25      23.541  -3.133 -22.115  1.00  0.00           C  
ATOM    356  O   HIE    25      23.052  -2.424 -21.208  1.00  0.00           O  
ATOM    357  N   GLN    26      24.894  -3.380 -22.269  1.00  0.00           N  
ATOM    358  H   GLN    26      25.172  -3.932 -23.068  1.00  0.00           H  
ATOM    359  CA  GLN    26      25.949  -2.958 -21.444  1.00  0.00           C  
ATOM    360  HA  GLN    26      25.653  -2.840 -20.402  1.00  0.00           H  
ATOM    361  CB  GLN    26      27.097  -3.975 -21.572  1.00  0.00           C  
ATOM    362  HB2 GLN    26      27.466  -3.928 -22.597  1.00  0.00           H  
ATOM    363  HB3 GLN    26      27.971  -3.764 -20.957  1.00  0.00           H  
ATOM    364  CG  GLN    26      26.805  -5.414 -21.133  1.00  0.00           C  
ATOM    365  HG2 GLN    26      27.688  -5.973 -20.824  1.00  0.00           H  
ATOM    366  HG3 GLN    26      26.135  -5.375 -20.274  1.00  0.00           H  
ATOM    367  CD  GLN    26      26.231  -6.283 -22.254  1.00  0.00           C  
ATOM    368  OE1 GLN    26      25.852  -5.895 -23.336  1.00  0.00           O  
ATOM    369  NE2 GLN    26      26.057  -7.590 -22.001  1.00  0.00           N  
ATOM    370 HE21 GLN    26      25.558  -8.202 -22.630  1.00  0.00           H  
ATOM    371 HE22 GLN    26      26.297  -7.983 -21.102  1.00  0.00           H  
ATOM    372  C   GLN    26      26.518  -1.578 -21.910  1.00  0.00           C  
ATOM    373  O   GLN    26      26.412  -1.153 -23.073  1.00  0.00           O  
ATOM    374  N   CML    27      27.178  -0.891 -20.997  1.00  0.00           N  
ATOM    375  H   CML    27      27.222  -1.384 -20.116  1.00  0.00           H  
ATOM    376  CA  CML    27      27.599   0.484 -21.066  1.00  0.00           C  
ATOM    377  HA  CML    27      27.801   0.675 -20.012  1.00  0.00           H  
ATOM    378  CB  CML    27      29.007   0.625 -21.775  1.00  0.00           C  
ATOM    379  HB2 CML    27      28.918   0.443 -22.846  1.00  0.00           H  
ATOM    380  HB3 CML    27      29.597  -0.240 -21.473  1.00  0.00           H  
ATOM    381  SG  CML    27      29.749   2.205 -21.479  1.00  0.00           S  
ATOM    382  S1L CML    27      31.699   1.876 -21.825  1.00  0.00           S  
ATOM    383  C1L CML    27      31.916   2.295 -23.603  1.00  0.00           C  
ATOM    384  H1L CML    27      32.964   2.587 -23.828  1.00  0.00           H  
ATOM    385  H1M CML    27      31.292   3.213 -23.662  1.00  0.00           H  
ATOM    386  C1R CML    27      31.466   1.259 -24.534  1.00  0.00           C  
ATOM    387  C2R CML    27      31.451  -0.039 -24.398  1.00  0.00           C  
ATOM    388  H2R CML    27      32.027  -0.557 -23.617  1.00  0.00           H  
ATOM    389  C1  CML    27      30.888   1.794 -25.961  1.00  0.00           C  
ATOM    390  C2  CML    27      30.989  -0.787 -25.543  1.00  0.00           C  
ATOM    391  N1  CML    27      30.735   0.372 -26.541  1.00  0.00           N  
ATOM    392  O1  CML    27      30.186   0.213 -27.686  1.00  0.00           O  
ATOM    393  C1A CML    27      32.051   2.515 -26.666  1.00  0.00           C  
ATOM    394  H1A CML    27      31.740   2.695 -27.717  1.00  0.00           H  
ATOM    395  H1B CML    27      33.058   2.062 -26.793  1.00  0.00           H  
ATOM    396  H1C CML    27      32.197   3.474 -26.124  1.00  0.00           H  
ATOM    397  C2A CML    27      32.138  -1.593 -26.294  1.00  0.00           C  
ATOM    398  H2A CML    27      31.959  -1.664 -27.388  1.00  0.00           H  
ATOM    399  H2B CML    27      32.239  -2.610 -25.859  1.00  0.00           H  
ATOM    400  H2C CML    27      33.073  -1.056 -26.027  1.00  0.00           H  
ATOM    401  C1D CML    27      29.554   2.570 -25.988  1.00  0.00           C  
ATOM    402  H1D CML    27      29.434   3.228 -25.101  1.00  0.00           H  
ATOM    403  H1E CML    27      28.744   1.810 -26.017  1.00  0.00           H  
ATOM    404  H1F CML    27      29.580   3.220 -26.888  1.00  0.00           H  
ATOM    405  C2D CML    27      29.827  -1.638 -25.232  1.00  0.00           C  
ATOM    406  H2D CML    27      29.608  -2.245 -26.137  1.00  0.00           H  
ATOM    407  H2E CML    27      28.947  -0.991 -25.026  1.00  0.00           H  
ATOM    408  H2F CML    27      30.020  -2.195 -24.291  1.00  0.00           H  
ATOM    409  C   CML    27      26.472   1.472 -21.551  1.00  0.00           C  
ATOM    410  O   CML    27      25.728   1.874 -20.657  1.00  0.00           O  
ATOM    411  N   ASP    28      26.407   1.791 -22.850  1.00  0.00           N  
ATOM    412  H   ASP    28      27.015   1.309 -23.497  1.00  0.00           H  
ATOM    413  CA  ASP    28      25.576   2.833 -23.458  1.00  0.00           C  
ATOM    414  HA  ASP    28      24.599   2.740 -22.984  1.00  0.00           H  
ATOM    415  CB  ASP    28      26.139   4.237 -23.253  1.00  0.00           C  
ATOM    416  HB2 ASP    28      26.657   4.180 -22.295  1.00  0.00           H  
ATOM    417  HB3 ASP    28      26.899   4.393 -24.019  1.00  0.00           H  
ATOM    418  CG  ASP    28      25.168   5.360 -23.292  1.00  0.00           C  
ATOM    419  OD1 ASP    28      25.662   6.502 -23.413  1.00  0.00           O  
ATOM    420  OD2 ASP    28      23.926   5.118 -23.259  1.00  0.00           O  
ATOM    421  C   ASP    28      25.297   2.667 -24.972  1.00  0.00           C  
ATOM    422  O   ASP    28      26.215   2.271 -25.704  1.00  0.00           O  
ATOM    423  N   MET    29      24.062   2.938 -25.432  1.00  0.00           N  
ATOM    424  H   MET    29      23.389   3.170 -24.715  1.00  0.00           H  
ATOM    425  CA  MET    29      23.567   2.378 -26.703  1.00  0.00           C  
ATOM    426  HA  MET    29      24.013   1.392 -26.839  1.00  0.00           H  
ATOM    427  CB  MET    29      22.027   2.078 -26.628  1.00  0.00           C  
ATOM    428  HB2 MET    29      21.880   1.175 -26.036  1.00  0.00           H  
ATOM    429  HB3 MET    29      21.393   2.795 -26.107  1.00  0.00           H  
ATOM    430  CG  MET    29      21.395   1.842 -27.974  1.00  0.00           C  
ATOM    431  HG2 MET    29      21.137   2.788 -28.451  1.00  0.00           H  
ATOM    432  HG3 MET    29      22.055   1.245 -28.604  1.00  0.00           H  
ATOM    433  SD  MET    29      19.881   0.915 -27.821  1.00  0.00           S  
ATOM    434  CE  MET    29      18.821   1.891 -26.794  1.00  0.00           C  
ATOM    435  HE1 MET    29      17.831   1.450 -26.682  1.00  0.00           H  
ATOM    436  HE2 MET    29      19.224   1.962 -25.784  1.00  0.00           H  
ATOM    437  HE3 MET    29      18.606   2.854 -27.258  1.00  0.00           H  
ATOM    438  C   MET    29      23.821   3.146 -28.006  1.00  0.00           C  
ATOM    439  O   MET    29      24.372   2.577 -28.942  1.00  0.00           O  
ATOM    440  N   MET    30      23.637   4.457 -28.093  1.00  0.00           N  
ATOM    441  H   MET    30      23.338   4.923 -27.248  1.00  0.00           H  
ATOM    442  CA  MET    30      23.859   5.263 -29.257  1.00  0.00           C  
ATOM    443  HA  MET    30      23.157   6.085 -29.114  1.00  0.00           H  
ATOM    444  CB  MET    30      25.195   6.001 -29.136  1.00  0.00           C  
ATOM    445  HB2 MET    30      25.421   6.573 -30.037  1.00  0.00           H  
ATOM    446  HB3 MET    30      25.070   6.669 -28.284  1.00  0.00           H  
ATOM    447  CG  MET    30      26.374   5.125 -28.864  1.00  0.00           C  
ATOM    448  HG2 MET    30      26.243   4.613 -27.911  1.00  0.00           H  
ATOM    449  HG3 MET    30      26.522   4.334 -29.599  1.00  0.00           H  
ATOM    450  SD  MET    30      27.974   6.070 -28.885  1.00  0.00           S  
ATOM    451  CE  MET    30      28.075   6.228 -27.074  1.00  0.00           C  
ATOM    452  HE1 MET    30      29.119   6.402 -26.814  1.00  0.00           H  
ATOM    453  HE2 MET    30      27.400   7.032 -26.780  1.00  0.00           H  
ATOM    454  HE3 MET    30      27.760   5.318 -26.563  1.00  0.00           H  
ATOM    455  C   MET    30      23.580   4.636 -30.633  1.00  0.00           C  
ATOM    456  O   MET    30      24.421   4.449 -31.497  1.00  0.00           O  
ATOM    457  N   PHE    31      22.288   4.213 -30.822  1.00  0.00           N  
ATOM    458  H   PHE    31      21.643   4.404 -30.069  1.00  0.00           H  
ATOM    459  CA  PHE    31      21.829   3.551 -32.112  1.00  0.00           C  
ATOM    460  HA  PHE    31      22.718   3.080 -32.531  1.00  0.00           H  
ATOM    461  CB  PHE    31      20.582   2.726 -31.763  1.00  0.00           C  
ATOM    462  HB2 PHE    31      20.507   2.418 -30.721  1.00  0.00           H  
ATOM    463  HB3 PHE    31      19.627   3.249 -31.827  1.00  0.00           H  
ATOM    464  CG  PHE    31      20.485   1.483 -32.585  1.00  0.00           C  
ATOM    465  CD1 PHE    31      21.375   0.388 -32.406  1.00  0.00           C  
ATOM    466  HD1 PHE    31      22.172   0.367 -31.678  1.00  0.00           H  
ATOM    467  CE1 PHE    31      21.097  -0.795 -33.181  1.00  0.00           C  
ATOM    468  HE1 PHE    31      21.775  -1.635 -33.145  1.00  0.00           H  
ATOM    469  CZ  PHE    31      19.953  -0.923 -33.984  1.00  0.00           C  
ATOM    470  HZ  PHE    31      19.886  -1.803 -34.608  1.00  0.00           H  
ATOM    471  CE2 PHE    31      19.179   0.194 -34.225  1.00  0.00           C  
ATOM    472  HE2 PHE    31      18.432   0.094 -34.999  1.00  0.00           H  
ATOM    473  CD2 PHE    31      19.461   1.382 -33.576  1.00  0.00           C  
ATOM    474  HD2 PHE    31      18.712   2.160 -33.593  1.00  0.00           H  
ATOM    475  C   PHE    31      21.516   4.675 -33.151  1.00  0.00           C  
ATOM    476  O   PHE    31      20.337   5.080 -33.429  1.00  0.00           O  
ATOM    477  N   LYS    32      22.637   5.139 -33.656  1.00  0.00           N  
ATOM    478  H   LYS    32      23.480   4.668 -33.360  1.00  0.00           H  
ATOM    479  CA  LYS    32      22.784   6.097 -34.785  1.00  0.00           C  
ATOM    480  HA  LYS    32      21.811   6.303 -35.232  1.00  0.00           H  
ATOM    481  CB  LYS    32      23.312   7.447 -34.309  1.00  0.00           C  
ATOM    482  HB2 LYS    32      24.110   7.230 -33.599  1.00  0.00           H  
ATOM    483  HB3 LYS    32      23.773   8.016 -35.117  1.00  0.00           H  
ATOM    484  CG  LYS    32      22.402   8.317 -33.713  1.00  0.00           C  
ATOM    485  HG2 LYS    32      21.557   8.456 -34.388  1.00  0.00           H  
ATOM    486  HG3 LYS    32      21.988   7.687 -32.925  1.00  0.00           H  
ATOM    487  CD  LYS    32      22.891   9.504 -33.230  1.00  0.00           C  
ATOM    488  HD2 LYS    32      23.792   9.343 -32.637  1.00  0.00           H  
ATOM    489  HD3 LYS    32      22.954  10.167 -34.092  1.00  0.00           H  
ATOM    490  CE  LYS    32      21.991  10.100 -32.355  1.00  0.00           C  
ATOM    491  HE2 LYS    32      21.046  10.328 -32.849  1.00  0.00           H  
ATOM    492  HE3 LYS    32      21.611   9.457 -31.561  1.00  0.00           H  
ATOM    493  NZ  LYS    32      22.599  11.359 -31.784  1.00  0.00           N  
ATOM    494  HZ1 LYS    32      23.562  11.219 -31.514  1.00  0.00           H  
ATOM    495  HZ2 LYS    32      22.727  12.069 -32.490  1.00  0.00           H  
ATOM    496  HZ3 LYS    32      22.073  11.755 -31.018  1.00  0.00           H  
ATOM    497  C   LYS    32      23.780   5.528 -35.722  1.00  0.00           C  
ATOM    498  O   LYS    32      24.627   4.761 -35.261  1.00  0.00           O  
ATOM    499  N   ASP    33      23.740   5.890 -37.067  1.00  0.00           N  
ATOM    500  H   ASP    33      23.087   6.603 -37.360  1.00  0.00           H  
ATOM    501  CA  ASP    33      24.883   5.622 -38.010  1.00  0.00           C  
ATOM    502  HA  ASP    33      25.112   4.573 -37.821  1.00  0.00           H  
ATOM    503  CB  ASP    33      24.373   5.580 -39.375  1.00  0.00           C  
ATOM    504  HB2 ASP    33      24.308   6.584 -39.795  1.00  0.00           H  
ATOM    505  HB3 ASP    33      25.184   5.082 -39.906  1.00  0.00           H  
ATOM    506  CG  ASP    33      23.089   4.796 -39.536  1.00  0.00           C  
ATOM    507  OD1 ASP    33      22.011   5.427 -39.584  1.00  0.00           O  
ATOM    508  OD2 ASP    33      23.066   3.552 -39.654  1.00  0.00           O  
ATOM    509  C   ASP    33      26.145   6.330 -37.791  1.00  0.00           C  
ATOM    510  O   ASP    33      26.686   7.015 -38.670  1.00  0.00           O  
ATOM    511  N   LEU    34      26.679   6.222 -36.557  1.00  0.00           N  
ATOM    512  H   LEU    34      26.032   5.778 -35.921  1.00  0.00           H  
ATOM    513  CA  LEU    34      27.964   6.724 -36.049  1.00  0.00           C  
ATOM    514  HA  LEU    34      28.083   7.768 -36.336  1.00  0.00           H  
ATOM    515  CB  LEU    34      27.927   6.470 -34.588  1.00  0.00           C  
ATOM    516  HB2 LEU    34      27.363   5.571 -34.340  1.00  0.00           H  
ATOM    517  HB3 LEU    34      28.977   6.476 -34.297  1.00  0.00           H  
ATOM    518  CG  LEU    34      27.316   7.677 -33.861  1.00  0.00           C  
ATOM    519  HG  LEU    34      26.288   7.736 -34.220  1.00  0.00           H  
ATOM    520  CD1 LEU    34      27.223   7.511 -32.413  1.00  0.00           C  
ATOM    521 HD11 LEU    34      26.705   8.334 -31.921  1.00  0.00           H  
ATOM    522 HD12 LEU    34      26.612   6.636 -32.191  1.00  0.00           H  
ATOM    523 HD13 LEU    34      28.154   7.320 -31.879  1.00  0.00           H  
ATOM    524  CD2 LEU    34      27.934   9.045 -34.191  1.00  0.00           C  
ATOM    525 HD21 LEU    34      27.526   9.751 -33.467  1.00  0.00           H  
ATOM    526 HD22 LEU    34      28.995   8.997 -33.946  1.00  0.00           H  
ATOM    527 HD23 LEU    34      27.667   9.378 -35.194  1.00  0.00           H  
ATOM    528  C   LEU    34      29.173   5.945 -36.785  1.00  0.00           C  
ATOM    529  O   LEU    34      30.191   6.594 -37.011  1.00  0.00           O  
ATOM    530  N   ASN    35      28.956   4.704 -37.051  1.00  0.00           N  
ATOM    531  H   ASN    35      28.041   4.323 -36.855  1.00  0.00           H  
ATOM    532  CA  ASN    35      29.932   3.896 -37.814  1.00  0.00           C  
ATOM    533  HA  ASN    35      29.538   2.881 -37.794  1.00  0.00           H  
ATOM    534  CB  ASN    35      29.908   4.286 -39.230  1.00  0.00           C  
ATOM    535  HB2 ASN    35      30.137   5.334 -39.425  1.00  0.00           H  
ATOM    536  HB3 ASN    35      30.626   3.625 -39.714  1.00  0.00           H  
ATOM    537  CG  ASN    35      28.605   4.063 -39.995  1.00  0.00           C  
ATOM    538  OD1 ASN    35      27.804   3.229 -39.547  1.00  0.00           O  
ATOM    539  ND2 ASN    35      28.431   4.854 -41.041  1.00  0.00           N  
ATOM    540 HD21 ASN    35      27.492   4.921 -41.406  1.00  0.00           H  
ATOM    541 HD22 ASN    35      29.105   5.606 -41.061  1.00  0.00           H  
ATOM    542  C   ASN    35      31.367   3.900 -37.182  1.00  0.00           C  
ATOM    543  O   ASN    35      32.380   3.975 -37.839  1.00  0.00           O  
ATOM    544  N   LEU    36      31.439   3.796 -35.748  1.00  0.00           N  
ATOM    545  H   LEU    36      30.541   3.750 -35.287  1.00  0.00           H  
ATOM    546  CA  LEU    36      32.699   3.568 -34.952  1.00  0.00           C  
ATOM    547  HA  LEU    36      33.456   4.297 -35.238  1.00  0.00           H  
ATOM    548  CB  LEU    36      32.470   3.770 -33.461  1.00  0.00           C  
ATOM    549  HB2 LEU    36      31.853   2.956 -33.080  1.00  0.00           H  
ATOM    550  HB3 LEU    36      33.375   3.764 -32.853  1.00  0.00           H  
ATOM    551  CG  LEU    36      31.665   5.056 -33.135  1.00  0.00           C  
ATOM    552  HG  LEU    36      30.637   4.966 -33.484  1.00  0.00           H  
ATOM    553  CD1 LEU    36      31.446   5.323 -31.614  1.00  0.00           C  
ATOM    554 HD11 LEU    36      31.110   4.430 -31.088  1.00  0.00           H  
ATOM    555 HD12 LEU    36      32.473   5.519 -31.306  1.00  0.00           H  
ATOM    556 HD13 LEU    36      30.727   6.118 -31.417  1.00  0.00           H  
ATOM    557  CD2 LEU    36      32.289   6.333 -33.682  1.00  0.00           C  
ATOM    558 HD21 LEU    36      33.183   6.447 -33.068  1.00  0.00           H  
ATOM    559 HD22 LEU    36      32.366   6.353 -34.769  1.00  0.00           H  
ATOM    560 HD23 LEU    36      31.781   7.251 -33.385  1.00  0.00           H  
ATOM    561  C   LEU    36      33.351   2.259 -35.191  1.00  0.00           C  
ATOM    562  O   LEU    36      32.614   1.238 -35.006  1.00  0.00           O  
ATOM    563  N   THR    37      34.673   2.168 -35.532  1.00  0.00           N  
ATOM    564  H   THR    37      35.225   2.998 -35.693  1.00  0.00           H  
ATOM    565  CA  THR    37      35.419   0.835 -35.474  1.00  0.00           C  
ATOM    566  HA  THR    37      34.754   0.257 -36.116  1.00  0.00           H  
ATOM    567  CB  THR    37      36.860   0.784 -36.098  1.00  0.00           C  
ATOM    568  HB  THR    37      37.094  -0.255 -36.328  1.00  0.00           H  
ATOM    569  CG2 THR    37      37.104   1.565 -37.415  1.00  0.00           C  
ATOM    570 HG21 THR    37      36.469   1.109 -38.175  1.00  0.00           H  
ATOM    571 HG22 THR    37      36.846   2.624 -37.383  1.00  0.00           H  
ATOM    572 HG23 THR    37      38.173   1.460 -37.597  1.00  0.00           H  
ATOM    573  OG1 THR    37      37.734   1.336 -35.127  1.00  0.00           O  
ATOM    574  HG1 THR    37      38.586   1.351 -35.570  1.00  0.00           H  
ATOM    575  C   THR    37      35.477   0.256 -34.058  1.00  0.00           C  
ATOM    576  O   THR    37      35.245   1.070 -33.176  1.00  0.00           O  
ATOM    577  N   ASP    38      35.798  -1.042 -33.874  1.00  0.00           N  
ATOM    578  H   ASP    38      35.766  -1.644 -34.684  1.00  0.00           H  
ATOM    579  CA  ASP    38      36.106  -1.526 -32.462  1.00  0.00           C  
ATOM    580  HA  ASP    38      35.293  -1.177 -31.826  1.00  0.00           H  
ATOM    581  CB  ASP    38      36.131  -3.087 -32.506  1.00  0.00           C  
ATOM    582  HB2 ASP    38      36.886  -3.491 -33.181  1.00  0.00           H  
ATOM    583  HB3 ASP    38      36.436  -3.380 -31.501  1.00  0.00           H  
ATOM    584  CG  ASP    38      34.749  -3.633 -32.865  1.00  0.00           C  
ATOM    585  OD1 ASP    38      33.685  -2.934 -32.934  1.00  0.00           O  
ATOM    586  OD2 ASP    38      34.603  -4.857 -32.855  1.00  0.00           O  
ATOM    587  C   ASP    38      37.437  -1.113 -31.899  1.00  0.00           C  
ATOM    588  O   ASP    38      37.434  -0.837 -30.668  1.00  0.00           O  
ATOM    589  N   ALA    39      38.434  -0.716 -32.626  1.00  0.00           N  
ATOM    590  H   ALA    39      38.472  -0.798 -33.632  1.00  0.00           H  
ATOM    591  CA  ALA    39      39.569   0.008 -32.067  1.00  0.00           C  
ATOM    592  HA  ALA    39      39.835  -0.561 -31.176  1.00  0.00           H  
ATOM    593  CB  ALA    39      40.602  -0.080 -33.202  1.00  0.00           C  
ATOM    594  HB1 ALA    39      41.064  -1.066 -33.146  1.00  0.00           H  
ATOM    595  HB2 ALA    39      40.304   0.296 -34.181  1.00  0.00           H  
ATOM    596  HB3 ALA    39      41.344   0.648 -32.874  1.00  0.00           H  
ATOM    597  C   ALA    39      39.188   1.424 -31.572  1.00  0.00           C  
ATOM    598  O   ALA    39      39.515   1.805 -30.470  1.00  0.00           O  
ATOM    599  N   GLN    40      38.491   2.219 -32.406  1.00  0.00           N  
ATOM    600  H   GLN    40      38.203   1.820 -33.288  1.00  0.00           H  
ATOM    601  CA  GLN    40      37.779   3.422 -31.960  1.00  0.00           C  
ATOM    602  HA  GLN    40      38.540   4.171 -31.742  1.00  0.00           H  
ATOM    603  CB  GLN    40      36.979   3.987 -33.121  1.00  0.00           C  
ATOM    604  HB2 GLN    40      36.490   3.123 -33.571  1.00  0.00           H  
ATOM    605  HB3 GLN    40      36.199   4.679 -32.803  1.00  0.00           H  
ATOM    606  CG  GLN    40      37.779   4.682 -34.238  1.00  0.00           C  
ATOM    607  HG2 GLN    40      38.375   5.475 -33.785  1.00  0.00           H  
ATOM    608  HG3 GLN    40      38.391   3.897 -34.682  1.00  0.00           H  
ATOM    609  CD  GLN    40      36.989   5.295 -35.303  1.00  0.00           C  
ATOM    610  OE1 GLN    40      35.891   4.860 -35.583  1.00  0.00           O  
ATOM    611  NE2 GLN    40      37.371   6.360 -35.854  1.00  0.00           N  
ATOM    612 HE21 GLN    40      36.688   6.891 -36.375  1.00  0.00           H  
ATOM    613 HE22 GLN    40      38.274   6.747 -35.617  1.00  0.00           H  
ATOM    614  C   GLN    40      36.825   3.331 -30.726  1.00  0.00           C  
ATOM    615  O   GLN    40      36.998   4.140 -29.797  1.00  0.00           O  
ATOM    616  N   LYS    41      36.049   2.273 -30.698  1.00  0.00           N  
ATOM    617  H   LYS    41      35.856   1.738 -31.533  1.00  0.00           H  
ATOM    618  CA  LYS    41      35.312   1.970 -29.452  1.00  0.00           C  
ATOM    619  HA  LYS    41      34.571   2.748 -29.267  1.00  0.00           H  
ATOM    620  CB  LYS    41      34.358   0.692 -29.607  1.00  0.00           C  
ATOM    621  HB2 LYS    41      34.967  -0.108 -30.029  1.00  0.00           H  
ATOM    622  HB3 LYS    41      34.047   0.309 -28.635  1.00  0.00           H  
ATOM    623  CG  LYS    41      33.296   0.898 -30.457  1.00  0.00           C  
ATOM    624  HG2 LYS    41      32.680   1.651 -29.965  1.00  0.00           H  
ATOM    625  HG3 LYS    41      33.557   1.326 -31.425  1.00  0.00           H  
ATOM    626  CD  LYS    41      32.509  -0.209 -30.648  1.00  0.00           C  
ATOM    627  HD2 LYS    41      33.122  -1.093 -30.821  1.00  0.00           H  
ATOM    628  HD3 LYS    41      32.002  -0.429 -29.708  1.00  0.00           H  
ATOM    629  CE  LYS    41      31.470  -0.218 -31.554  1.00  0.00           C  
ATOM    630  HE2 LYS    41      30.715  -0.942 -31.248  1.00  0.00           H  
ATOM    631  HE3 LYS    41      30.944   0.735 -31.605  1.00  0.00           H  
ATOM    632  NZ  LYS    41      31.884  -0.540 -33.004  1.00  0.00           N  
ATOM    633  HZ1 LYS    41      31.046  -0.609 -33.563  1.00  0.00           H  
ATOM    634  HZ2 LYS    41      32.404   0.213 -33.432  1.00  0.00           H  
ATOM    635  HZ3 LYS    41      32.399  -1.409 -33.009  1.00  0.00           H  
ATOM    636  C   LYS    41      36.210   1.750 -28.195  1.00  0.00           C  
ATOM    637  O   LYS    41      35.905   2.138 -27.013  1.00  0.00           O  
ATOM    638  N   GLN    42      37.348   1.258 -28.446  1.00  0.00           N  
ATOM    639  H   GLN    42      37.642   1.038 -29.387  1.00  0.00           H  
ATOM    640  CA  GLN    42      38.337   1.047 -27.377  1.00  0.00           C  
ATOM    641  HA  GLN    42      37.837   0.704 -26.471  1.00  0.00           H  
ATOM    642  CB  GLN    42      39.311  -0.147 -27.764  1.00  0.00           C  
ATOM    643  HB2 GLN    42      38.749  -1.061 -27.951  1.00  0.00           H  
ATOM    644  HB3 GLN    42      39.691  -0.039 -28.780  1.00  0.00           H  
ATOM    645  CG  GLN    42      40.438  -0.361 -26.755  1.00  0.00           C  
ATOM    646  HG2 GLN    42      41.288  -0.877 -27.202  1.00  0.00           H  
ATOM    647  HG3 GLN    42      40.836   0.576 -26.366  1.00  0.00           H  
ATOM    648  CD  GLN    42      40.145  -1.250 -25.508  1.00  0.00           C  
ATOM    649  OE1 GLN    42      39.001  -1.467 -25.104  1.00  0.00           O  
ATOM    650  NE2 GLN    42      41.082  -1.703 -24.793  1.00  0.00           N  
ATOM    651 HE21 GLN    42      40.888  -2.154 -23.910  1.00  0.00           H  
ATOM    652 HE22 GLN    42      42.033  -1.485 -25.052  1.00  0.00           H  
ATOM    653  C   GLN    42      39.052   2.369 -26.996  1.00  0.00           C  
ATOM    654  O   GLN    42      39.428   2.545 -25.802  1.00  0.00           O  
ATOM    655  N   GLN    43      39.357   3.296 -27.912  1.00  0.00           N  
ATOM    656  H   GLN    43      39.252   3.064 -28.890  1.00  0.00           H  
ATOM    657  CA  GLN    43      39.860   4.652 -27.633  1.00  0.00           C  
ATOM    658  HA  GLN    43      40.762   4.655 -27.021  1.00  0.00           H  
ATOM    659  CB  GLN    43      40.127   5.321 -29.056  1.00  0.00           C  
ATOM    660  HB2 GLN    43      39.290   5.157 -29.735  1.00  0.00           H  
ATOM    661  HB3 GLN    43      40.115   6.389 -28.839  1.00  0.00           H  
ATOM    662  CG  GLN    43      41.354   4.815 -29.817  1.00  0.00           C  
ATOM    663  HG2 GLN    43      42.282   4.964 -29.265  1.00  0.00           H  
ATOM    664  HG3 GLN    43      41.218   3.766 -30.081  1.00  0.00           H  
ATOM    665  CD  GLN    43      41.449   5.584 -31.088  1.00  0.00           C  
ATOM    666  OE1 GLN    43      40.882   5.203 -32.141  1.00  0.00           O  
ATOM    667  NE2 GLN    43      41.966   6.809 -31.109  1.00  0.00           N  
ATOM    668 HE21 GLN    43      41.988   7.248 -32.018  1.00  0.00           H  
ATOM    669 HE22 GLN    43      42.412   7.166 -30.276  1.00  0.00           H  
ATOM    670  C   GLN    43      38.850   5.456 -26.805  1.00  0.00           C  
ATOM    671  O   GLN    43      39.172   5.870 -25.737  1.00  0.00           O  
ATOM    672  N   ILE    44      37.602   5.607 -27.328  1.00  0.00           N  
ATOM    673  H   ILE    44      37.469   5.189 -28.237  1.00  0.00           H  
ATOM    674  CA  ILE    44      36.578   6.443 -26.589  1.00  0.00           C  
ATOM    675  HA  ILE    44      37.112   7.360 -26.343  1.00  0.00           H  
ATOM    676  CB  ILE    44      35.369   6.835 -27.474  1.00  0.00           C  
ATOM    677  HB  ILE    44      34.678   7.490 -26.944  1.00  0.00           H  
ATOM    678  CG2 ILE    44      35.937   7.712 -28.658  1.00  0.00           C  
ATOM    679 HG21 ILE    44      36.786   7.150 -29.048  1.00  0.00           H  
ATOM    680 HG22 ILE    44      35.214   7.972 -29.431  1.00  0.00           H  
ATOM    681 HG23 ILE    44      36.413   8.571 -28.187  1.00  0.00           H  
ATOM    682  CG1 ILE    44      34.545   5.573 -27.727  1.00  0.00           C  
ATOM    683 HG12 ILE    44      35.194   4.809 -28.156  1.00  0.00           H  
ATOM    684 HG13 ILE    44      34.155   5.156 -26.798  1.00  0.00           H  
ATOM    685  CD1 ILE    44      33.466   5.830 -28.793  1.00  0.00           C  
ATOM    686 HD11 ILE    44      33.993   6.251 -29.649  1.00  0.00           H  
ATOM    687 HD12 ILE    44      32.975   4.895 -29.063  1.00  0.00           H  
ATOM    688 HD13 ILE    44      32.726   6.506 -28.365  1.00  0.00           H  
ATOM    689  C   ILE    44      36.174   5.866 -25.214  1.00  0.00           C  
ATOM    690  O   ILE    44      35.721   6.645 -24.321  1.00  0.00           O  
ATOM    691  N   ARG    45      36.379   4.592 -24.973  1.00  0.00           N  
ATOM    692  H   ARG    45      36.710   4.115 -25.800  1.00  0.00           H  
ATOM    693  CA  ARG    45      36.296   3.989 -23.611  1.00  0.00           C  
ATOM    694  HA  ARG    45      35.218   3.932 -23.460  1.00  0.00           H  
ATOM    695  CB  ARG    45      36.802   2.539 -23.684  1.00  0.00           C  
ATOM    696  HB2 ARG    45      36.218   1.988 -24.422  1.00  0.00           H  
ATOM    697  HB3 ARG    45      37.850   2.561 -23.984  1.00  0.00           H  
ATOM    698  CG  ARG    45      36.791   1.711 -22.531  1.00  0.00           C  
ATOM    699  HG2 ARG    45      37.409   2.279 -21.836  1.00  0.00           H  
ATOM    700  HG3 ARG    45      35.765   1.718 -22.163  1.00  0.00           H  
ATOM    701  CD  ARG    45      37.245   0.465 -22.717  1.00  0.00           C  
ATOM    702  HD2 ARG    45      36.587  -0.058 -23.411  1.00  0.00           H  
ATOM    703  HD3 ARG    45      38.211   0.502 -23.221  1.00  0.00           H  
ATOM    704  NE  ARG    45      37.410  -0.318 -21.443  1.00  0.00           N  
ATOM    705  HE  ARG    45      37.122   0.103 -20.571  1.00  0.00           H  
ATOM    706  CZ  ARG    45      37.953  -1.514 -21.365  1.00  0.00           C  
ATOM    707  NH1 ARG    45      38.034  -2.120 -20.192  1.00  0.00           N  
ATOM    708 HH11 ARG    45      37.909  -1.561 -19.361  1.00  0.00           H  
ATOM    709 HH12 ARG    45      38.423  -3.043 -20.059  1.00  0.00           H  
ATOM    710  NH2 ARG    45      38.373  -2.218 -22.329  1.00  0.00           N  
ATOM    711 HH21 ARG    45      38.397  -1.840 -23.266  1.00  0.00           H  
ATOM    712 HH22 ARG    45      39.003  -2.958 -22.051  1.00  0.00           H  
ATOM    713  C   ARG    45      36.924   4.873 -22.546  1.00  0.00           C  
ATOM    714  O   ARG    45      36.428   5.014 -21.456  1.00  0.00           O  
ATOM    715  N   GLU    46      38.037   5.523 -22.920  1.00  0.00           N  
ATOM    716  H   GLU    46      38.455   5.516 -23.840  1.00  0.00           H  
ATOM    717  CA  GLU    46      38.811   6.378 -21.946  1.00  0.00           C  
ATOM    718  HA  GLU    46      38.842   5.907 -20.963  1.00  0.00           H  
ATOM    719  CB  GLU    46      40.296   6.608 -22.200  1.00  0.00           C  
ATOM    720  HB2 GLU    46      40.893   5.699 -22.120  1.00  0.00           H  
ATOM    721  HB3 GLU    46      40.492   7.023 -23.189  1.00  0.00           H  
ATOM    722  CG  GLU    46      40.948   7.574 -21.214  1.00  0.00           C  
ATOM    723  HG2 GLU    46      40.564   8.563 -21.463  1.00  0.00           H  
ATOM    724  HG3 GLU    46      40.760   7.297 -20.176  1.00  0.00           H  
ATOM    725  CD  GLU    46      42.496   7.469 -21.300  1.00  0.00           C  
ATOM    726  OE1 GLU    46      43.077   8.407 -21.798  1.00  0.00           O  
ATOM    727  OE2 GLU    46      43.073   6.512 -20.754  1.00  0.00           O  
ATOM    728  C   GLU    46      38.052   7.684 -21.675  1.00  0.00           C  
ATOM    729  O   GLU    46      38.017   8.229 -20.547  1.00  0.00           O  
ATOM    730  N   ILE    47      37.468   8.313 -22.758  1.00  0.00           N  
ATOM    731  H   ILE    47      37.731   7.917 -23.650  1.00  0.00           H  
ATOM    732  CA  ILE    47      36.699   9.611 -22.661  1.00  0.00           C  
ATOM    733  HA  ILE    47      37.372  10.314 -22.170  1.00  0.00           H  
ATOM    734  CB  ILE    47      36.251  10.241 -24.030  1.00  0.00           C  
ATOM    735  HB  ILE    47      35.384   9.684 -24.385  1.00  0.00           H  
ATOM    736  CG2 ILE    47      35.760  11.674 -23.907  1.00  0.00           C  
ATOM    737 HG21 ILE    47      35.704  12.164 -24.879  1.00  0.00           H  
ATOM    738 HG22 ILE    47      34.792  11.590 -23.413  1.00  0.00           H  
ATOM    739 HG23 ILE    47      36.332  12.237 -23.170  1.00  0.00           H  
ATOM    740  CG1 ILE    47      37.318  10.047 -25.141  1.00  0.00           C  
ATOM    741 HG12 ILE    47      37.512   8.975 -25.167  1.00  0.00           H  
ATOM    742 HG13 ILE    47      37.007  10.397 -26.125  1.00  0.00           H  
ATOM    743  CD1 ILE    47      38.665  10.788 -24.884  1.00  0.00           C  
ATOM    744 HD11 ILE    47      39.131  10.318 -24.018  1.00  0.00           H  
ATOM    745 HD12 ILE    47      39.412  10.520 -25.631  1.00  0.00           H  
ATOM    746 HD13 ILE    47      38.697  11.873 -24.777  1.00  0.00           H  
ATOM    747  C   ILE    47      35.598   9.287 -21.610  1.00  0.00           C  
ATOM    748  O   ILE    47      35.404  10.043 -20.647  1.00  0.00           O  
ATOM    749  N   MET    48      34.844   8.180 -21.880  1.00  0.00           N  
ATOM    750  H   MET    48      35.000   7.777 -22.793  1.00  0.00           H  
ATOM    751  CA  MET    48      33.659   7.740 -21.202  1.00  0.00           C  
ATOM    752  HA  MET    48      32.924   8.545 -21.211  1.00  0.00           H  
ATOM    753  CB  MET    48      33.067   6.596 -22.116  1.00  0.00           C  
ATOM    754  HB2 MET    48      33.846   5.937 -22.499  1.00  0.00           H  
ATOM    755  HB3 MET    48      32.449   5.969 -21.474  1.00  0.00           H  
ATOM    756  CG  MET    48      32.174   7.148 -23.221  1.00  0.00           C  
ATOM    757  HG2 MET    48      31.282   7.591 -22.777  1.00  0.00           H  
ATOM    758  HG3 MET    48      32.819   7.803 -23.807  1.00  0.00           H  
ATOM    759  SD  MET    48      31.588   5.868 -24.434  1.00  0.00           S  
ATOM    760  CE  MET    48      29.863   5.711 -23.836  1.00  0.00           C  
ATOM    761  HE1 MET    48      29.440   6.711 -23.738  1.00  0.00           H  
ATOM    762  HE2 MET    48      29.224   5.183 -24.544  1.00  0.00           H  
ATOM    763  HE3 MET    48      29.896   5.249 -22.850  1.00  0.00           H  
ATOM    764  C   MET    48      33.921   7.244 -19.813  1.00  0.00           C  
ATOM    765  O   MET    48      32.975   7.337 -19.047  1.00  0.00           O  
ATOM    766  N   LYS    49      35.172   6.826 -19.461  1.00  0.00           N  
ATOM    767  H   LYS    49      35.854   6.989 -20.187  1.00  0.00           H  
ATOM    768  CA  LYS    49      35.519   6.608 -18.059  1.00  0.00           C  
ATOM    769  HA  LYS    49      34.706   6.003 -17.655  1.00  0.00           H  
ATOM    770  CB  LYS    49      36.864   5.864 -17.994  1.00  0.00           C  
ATOM    771  HB2 LYS    49      36.913   5.134 -18.802  1.00  0.00           H  
ATOM    772  HB3 LYS    49      37.647   6.616 -18.093  1.00  0.00           H  
ATOM    773  CG  LYS    49      36.915   5.085 -16.827  1.00  0.00           C  
ATOM    774  HG2 LYS    49      36.448   5.569 -15.969  1.00  0.00           H  
ATOM    775  HG3 LYS    49      36.274   4.229 -17.037  1.00  0.00           H  
ATOM    776  CD  LYS    49      38.182   4.697 -16.436  1.00  0.00           C  
ATOM    777  HD2 LYS    49      38.509   4.094 -17.282  1.00  0.00           H  
ATOM    778  HD3 LYS    49      38.798   5.571 -16.222  1.00  0.00           H  
ATOM    779  CE  LYS    49      38.124   3.964 -15.321  1.00  0.00           C  
ATOM    780  HE2 LYS    49      37.710   4.621 -14.556  1.00  0.00           H  
ATOM    781  HE3 LYS    49      37.411   3.146 -15.421  1.00  0.00           H  
ATOM    782  NZ  LYS    49      39.372   3.287 -15.018  1.00  0.00           N  
ATOM    783  HZ1 LYS    49      39.683   2.694 -15.774  1.00  0.00           H  
ATOM    784  HZ2 LYS    49      40.154   3.917 -14.907  1.00  0.00           H  
ATOM    785  HZ3 LYS    49      39.318   2.764 -14.155  1.00  0.00           H  
ATOM    786  C   LYS    49      35.519   7.895 -17.229  1.00  0.00           C  
ATOM    787  O   LYS    49      35.111   7.888 -16.060  1.00  0.00           O  
ATOM    788  N   GLY    50      35.926   9.019 -17.864  1.00  0.00           N  
ATOM    789  H   GLY    50      36.318   8.871 -18.783  1.00  0.00           H  
ATOM    790  CA  GLY    50      35.987  10.394 -17.266  1.00  0.00           C  
ATOM    791  HA2 GLY    50      36.412  10.378 -16.262  1.00  0.00           H  
ATOM    792  HA3 GLY    50      36.652  10.944 -17.931  1.00  0.00           H  
ATOM    793  C   GLY    50      34.553  10.976 -17.205  1.00  0.00           C  
ATOM    794  O   GLY    50      34.130  11.332 -16.127  1.00  0.00           O  
ATOM    795  N   GLN    51      33.774  10.838 -18.294  1.00  0.00           N  
ATOM    796  H   GLN    51      34.196  10.405 -19.102  1.00  0.00           H  
ATOM    797  CA  GLN    51      32.381  11.320 -18.357  1.00  0.00           C  
ATOM    798  HA  GLN    51      32.486  12.405 -18.369  1.00  0.00           H  
ATOM    799  CB  GLN    51      31.845  10.817 -19.720  1.00  0.00           C  
ATOM    800  HB2 GLN    51      32.498  11.196 -20.506  1.00  0.00           H  
ATOM    801  HB3 GLN    51      31.893   9.729 -19.687  1.00  0.00           H  
ATOM    802  CG  GLN    51      30.415  11.244 -19.847  1.00  0.00           C  
ATOM    803  HG2 GLN    51      29.728  10.859 -19.094  1.00  0.00           H  
ATOM    804  HG3 GLN    51      30.471  12.324 -19.715  1.00  0.00           H  
ATOM    805  CD  GLN    51      29.814  10.901 -21.191  1.00  0.00           C  
ATOM    806  OE1 GLN    51      30.105   9.874 -21.775  1.00  0.00           O  
ATOM    807  NE2 GLN    51      28.950  11.708 -21.690  1.00  0.00           N  
ATOM    808 HE21 GLN    51      28.601  11.464 -22.606  1.00  0.00           H  
ATOM    809 HE22 GLN    51      28.577  12.404 -21.060  1.00  0.00           H  
ATOM    810  C   GLN    51      31.520  10.786 -17.139  1.00  0.00           C  
ATOM    811  O   GLN    51      30.738  11.539 -16.519  1.00  0.00           O  
ATOM    812  N   ARG    52      31.700   9.496 -16.644  1.00  0.00           N  
ATOM    813  H   ARG    52      32.351   8.950 -17.189  1.00  0.00           H  
ATOM    814  CA  ARG    52      30.993   9.018 -15.479  1.00  0.00           C  
ATOM    815  HA  ARG    52      29.941   9.282 -15.586  1.00  0.00           H  
ATOM    816  CB  ARG    52      31.010   7.506 -15.581  1.00  0.00           C  
ATOM    817  HB2 ARG    52      30.833   7.183 -16.607  1.00  0.00           H  
ATOM    818  HB3 ARG    52      31.966   7.073 -15.286  1.00  0.00           H  
ATOM    819  CG  ARG    52      29.986   7.014 -14.887  1.00  0.00           C  
ATOM    820  HG2 ARG    52      30.196   7.348 -13.871  1.00  0.00           H  
ATOM    821  HG3 ARG    52      29.054   7.422 -15.279  1.00  0.00           H  
ATOM    822  CD  ARG    52      29.889   5.646 -14.919  1.00  0.00           C  
ATOM    823  HD2 ARG    52      28.917   5.456 -14.464  1.00  0.00           H  
ATOM    824  HD3 ARG    52      29.940   5.215 -15.919  1.00  0.00           H  
ATOM    825  NE  ARG    52      30.888   4.914 -14.110  1.00  0.00           N  
ATOM    826  HE  ARG    52      31.399   5.426 -13.405  1.00  0.00           H  
ATOM    827  CZ  ARG    52      31.063   3.581 -13.997  1.00  0.00           C  
ATOM    828  NH1 ARG    52      30.453   2.711 -14.751  1.00  0.00           N  
ATOM    829 HH11 ARG    52      29.868   2.927 -15.545  1.00  0.00           H  
ATOM    830 HH12 ARG    52      30.703   1.740 -14.632  1.00  0.00           H  
ATOM    831  NH2 ARG    52      31.780   3.070 -13.053  1.00  0.00           N  
ATOM    832 HH21 ARG    52      32.369   3.663 -12.486  1.00  0.00           H  
ATOM    833 HH22 ARG    52      31.867   2.065 -12.998  1.00  0.00           H  
ATOM    834  C   ARG    52      31.516   9.573 -14.184  1.00  0.00           C  
ATOM    835  O   ARG    52      30.669  10.057 -13.337  1.00  0.00           O  
ATOM    836  N   ASP    53      32.859   9.628 -14.006  1.00  0.00           N  
ATOM    837  H   ASP    53      33.436   9.240 -14.739  1.00  0.00           H  
ATOM    838  CA  ASP    53      33.557  10.137 -12.771  1.00  0.00           C  
ATOM    839  HA  ASP    53      33.263   9.724 -11.806  1.00  0.00           H  
ATOM    840  CB  ASP    53      35.124  10.022 -12.950  1.00  0.00           C  
ATOM    841  HB2 ASP    53      35.348   9.000 -13.256  1.00  0.00           H  
ATOM    842  HB3 ASP    53      35.471  10.637 -13.781  1.00  0.00           H  
ATOM    843  CG  ASP    53      35.913  10.312 -11.650  1.00  0.00           C  
ATOM    844  OD1 ASP    53      37.127  10.365 -11.703  1.00  0.00           O  
ATOM    845  OD2 ASP    53      35.229  10.418 -10.640  1.00  0.00           O  
ATOM    846  C   ASP    53      33.132  11.616 -12.613  1.00  0.00           C  
ATOM    847  O   ASP    53      32.822  12.076 -11.490  1.00  0.00           O  
ATOM    848  N   GLN    54      32.940  12.413 -13.679  1.00  0.00           N  
ATOM    849  H   GLN    54      33.174  12.004 -14.572  1.00  0.00           H  
ATOM    850  CA  GLN    54      32.477  13.774 -13.902  1.00  0.00           C  
ATOM    851  HA  GLN    54      32.957  14.322 -13.091  1.00  0.00           H  
ATOM    852  CB  GLN    54      33.054  14.391 -15.162  1.00  0.00           C  
ATOM    853  HB2 GLN    54      34.108  14.118 -15.114  1.00  0.00           H  
ATOM    854  HB3 GLN    54      32.606  13.803 -15.963  1.00  0.00           H  
ATOM    855  CG  GLN    54      32.882  15.898 -15.490  1.00  0.00           C  
ATOM    856  HG2 GLN    54      33.335  16.131 -16.454  1.00  0.00           H  
ATOM    857  HG3 GLN    54      31.845  16.185 -15.665  1.00  0.00           H  
ATOM    858  CD  GLN    54      33.532  16.799 -14.464  1.00  0.00           C  
ATOM    859  OE1 GLN    54      32.767  17.576 -13.872  1.00  0.00           O  
ATOM    860  NE2 GLN    54      34.805  16.684 -14.170  1.00  0.00           N  
ATOM    861 HE21 GLN    54      35.256  17.247 -13.463  1.00  0.00           H  
ATOM    862 HE22 GLN    54      35.384  16.112 -14.768  1.00  0.00           H  
ATOM    863  C   GLN    54      31.012  14.099 -13.707  1.00  0.00           C  
ATOM    864  O   GLN    54      30.641  15.227 -13.462  1.00  0.00           O  
ATOM    865  N   MET    55      30.140  13.119 -13.863  1.00  0.00           N  
ATOM    866  H   MET    55      30.559  12.208 -13.983  1.00  0.00           H  
ATOM    867  CA  MET    55      28.753  13.240 -13.415  1.00  0.00           C  
ATOM    868  HA  MET    55      28.497  14.185 -13.895  1.00  0.00           H  
ATOM    869  CB  MET    55      27.903  12.098 -13.914  1.00  0.00           C  
ATOM    870  HB2 MET    55      28.440  11.158 -13.785  1.00  0.00           H  
ATOM    871  HB3 MET    55      27.004  11.938 -13.319  1.00  0.00           H  
ATOM    872  CG  MET    55      27.500  12.404 -15.343  1.00  0.00           C  
ATOM    873  HG2 MET    55      27.194  13.450 -15.382  1.00  0.00           H  
ATOM    874  HG3 MET    55      28.359  12.256 -15.998  1.00  0.00           H  
ATOM    875  SD  MET    55      26.066  11.522 -16.016  1.00  0.00           S  
ATOM    876  CE  MET    55      26.618   9.821 -15.931  1.00  0.00           C  
ATOM    877  HE1 MET    55      27.532   9.656 -16.503  1.00  0.00           H  
ATOM    878  HE2 MET    55      26.991   9.482 -14.965  1.00  0.00           H  
ATOM    879  HE3 MET    55      25.792   9.213 -16.300  1.00  0.00           H  
ATOM    880  C   MET    55      28.541  13.257 -11.892  1.00  0.00           C  
ATOM    881  O   MET    55      29.034  12.449 -11.098  1.00  0.00           O  
ATOM    882  N   LYS    56      27.621  14.162 -11.467  1.00  0.00           N  
ATOM    883  H   LYS    56      27.419  14.813 -12.212  1.00  0.00           H  
ATOM    884  CA  LYS    56      27.048  14.241 -10.072  1.00  0.00           C  
ATOM    885  HA  LYS    56      27.320  13.273  -9.651  1.00  0.00           H  
ATOM    886  CB  LYS    56      27.713  15.317  -9.226  1.00  0.00           C  
ATOM    887  HB2 LYS    56      27.262  16.247  -9.573  1.00  0.00           H  
ATOM    888  HB3 LYS    56      27.311  15.355  -8.213  1.00  0.00           H  
ATOM    889  CG  LYS    56      29.076  15.370  -9.172  1.00  0.00           C  
ATOM    890  HG2 LYS    56      29.565  14.413  -8.992  1.00  0.00           H  
ATOM    891  HG3 LYS    56      29.434  15.676 -10.155  1.00  0.00           H  
ATOM    892  CD  LYS    56      29.654  16.238  -8.260  1.00  0.00           C  
ATOM    893  HD2 LYS    56      29.066  17.153  -8.183  1.00  0.00           H  
ATOM    894  HD3 LYS    56      29.657  15.671  -7.329  1.00  0.00           H  
ATOM    895  CE  LYS    56      30.909  16.508  -8.591  1.00  0.00           C  
ATOM    896  HE2 LYS    56      31.625  15.847  -8.101  1.00  0.00           H  
ATOM    897  HE3 LYS    56      31.132  16.328  -9.643  1.00  0.00           H  
ATOM    898  NZ  LYS    56      31.291  17.916  -8.391  1.00  0.00           N  
ATOM    899  HZ1 LYS    56      31.428  18.228  -7.440  1.00  0.00           H  
ATOM    900  HZ2 LYS    56      32.183  17.877  -8.862  1.00  0.00           H  
ATOM    901  HZ3 LYS    56      30.705  18.622  -8.814  1.00  0.00           H  
ATOM    902  C   LYS    56      25.523  14.172 -10.114  1.00  0.00           C  
ATOM    903  O   LYS    56      24.943  14.814 -10.986  1.00  0.00           O  
ATOM    904  N   ARG    57      24.849  13.481  -9.169  1.00  0.00           N  
ATOM    905  H   ARG    57      25.370  12.965  -8.474  1.00  0.00           H  
ATOM    906  CA  ARG    57      23.381  13.214  -9.102  1.00  0.00           C  
ATOM    907  HA  ARG    57      22.912  14.004  -9.689  1.00  0.00           H  
ATOM    908  CB  ARG    57      22.964  11.882  -9.690  1.00  0.00           C  
ATOM    909  HB2 ARG    57      23.695  11.181  -9.287  1.00  0.00           H  
ATOM    910  HB3 ARG    57      21.965  11.576  -9.378  1.00  0.00           H  
ATOM    911  CG  ARG    57      22.969  11.889 -11.088  1.00  0.00           C  
ATOM    912  HG2 ARG    57      22.373  12.680 -11.543  1.00  0.00           H  
ATOM    913  HG3 ARG    57      23.983  12.086 -11.438  1.00  0.00           H  
ATOM    914  CD  ARG    57      22.635  10.731 -11.674  1.00  0.00           C  
ATOM    915  HD2 ARG    57      23.384  10.027 -11.312  1.00  0.00           H  
ATOM    916  HD3 ARG    57      21.686  10.286 -11.374  1.00  0.00           H  
ATOM    917  NE  ARG    57      22.632  10.850 -13.187  1.00  0.00           N  
ATOM    918  HE  ARG    57      22.413  11.754 -13.580  1.00  0.00           H  
ATOM    919  CZ  ARG    57      22.910   9.870 -14.027  1.00  0.00           C  
ATOM    920  NH1 ARG    57      23.020  10.207 -15.261  1.00  0.00           N  
ATOM    921 HH11 ARG    57      22.678  11.115 -15.541  1.00  0.00           H  
ATOM    922 HH12 ARG    57      23.536   9.657 -15.933  1.00  0.00           H  
ATOM    923  NH2 ARG    57      23.083   8.607 -13.706  1.00  0.00           N  
ATOM    924 HH21 ARG    57      22.824   8.306 -12.777  1.00  0.00           H  
ATOM    925 HH22 ARG    57      23.217   7.857 -14.369  1.00  0.00           H  
ATOM    926  C   ARG    57      22.759  13.379  -7.754  1.00  0.00           C  
ATOM    927  O   ARG    57      23.492  13.105  -6.837  1.00  0.00           O  
ATOM    928  N   PRO    58      21.504  13.859  -7.546  1.00  0.00           N  
ATOM    929  CD  PRO    58      20.520  14.283  -8.578  1.00  0.00           C  
ATOM    930  HD2 PRO    58      20.062  13.403  -9.029  1.00  0.00           H  
ATOM    931  HD3 PRO    58      21.069  14.900  -9.289  1.00  0.00           H  
ATOM    932  CG  PRO    58      19.510  15.058  -7.879  1.00  0.00           C  
ATOM    933  HG2 PRO    58      18.530  14.906  -8.332  1.00  0.00           H  
ATOM    934  HG3 PRO    58      19.618  16.113  -8.131  1.00  0.00           H  
ATOM    935  CB  PRO    58      19.642  14.702  -6.351  1.00  0.00           C  
ATOM    936  HB2 PRO    58      18.968  13.885  -6.090  1.00  0.00           H  
ATOM    937  HB3 PRO    58      19.441  15.537  -5.679  1.00  0.00           H  
ATOM    938  CA  PRO    58      21.047  14.210  -6.188  1.00  0.00           C  
ATOM    939  HA  PRO    58      21.580  15.069  -5.780  1.00  0.00           H  
ATOM    940  C   PRO    58      20.997  13.020  -5.190  1.00  0.00           C  
ATOM    941  O   PRO    58      20.717  11.917  -5.604  1.00  0.00           O  
ATOM    942  N   PRO    59      21.386  13.139  -3.918  1.00  0.00           N  
ATOM    943  CD  PRO    59      22.132  14.292  -3.478  1.00  0.00           C  
ATOM    944  HD2 PRO    59      21.377  15.055  -3.291  1.00  0.00           H  
ATOM    945  HD3 PRO    59      22.871  14.663  -4.188  1.00  0.00           H  
ATOM    946  CG  PRO    59      22.876  13.958  -2.218  1.00  0.00           C  
ATOM    947  HG2 PRO    59      22.949  14.736  -1.457  1.00  0.00           H  
ATOM    948  HG3 PRO    59      23.888  13.598  -2.403  1.00  0.00           H  
ATOM    949  CB  PRO    59      21.926  12.843  -1.640  1.00  0.00           C  
ATOM    950  HB2 PRO    59      21.077  13.314  -1.144  1.00  0.00           H  
ATOM    951  HB3 PRO    59      22.442  12.210  -0.918  1.00  0.00           H  
ATOM    952  CA  PRO    59      21.425  12.107  -2.871  1.00  0.00           C  
ATOM    953  HA  PRO    59      22.153  11.361  -3.188  1.00  0.00           H  
ATOM    954  C   PRO    59      20.063  11.529  -2.584  1.00  0.00           C  
ATOM    955  O   PRO    59      19.001  12.071  -2.830  1.00  0.00           O  
ATOM    956  N   LEU    60      20.106  10.399  -1.811  1.00  0.00           N  
ATOM    957  H   LEU    60      21.012  10.106  -1.473  1.00  0.00           H  
ATOM    958  CA  LEU    60      18.969   9.690  -1.252  1.00  0.00           C  
ATOM    959  HA  LEU    60      18.335   9.347  -2.069  1.00  0.00           H  
ATOM    960  CB  LEU    60      19.385   8.352  -0.600  1.00  0.00           C  
ATOM    961  HB2 LEU    60      19.896   7.670  -1.280  1.00  0.00           H  
ATOM    962  HB3 LEU    60      20.122   8.597   0.166  1.00  0.00           H  
ATOM    963  CG  LEU    60      18.283   7.611  -0.016  1.00  0.00           C  
ATOM    964  HG  LEU    60      17.589   8.227   0.556  1.00  0.00           H  
ATOM    965  CD1 LEU    60      17.415   7.027  -1.125  1.00  0.00           C  
ATOM    966 HD11 LEU    60      16.938   7.799  -1.730  1.00  0.00           H  
ATOM    967 HD12 LEU    60      17.952   6.235  -1.647  1.00  0.00           H  
ATOM    968 HD13 LEU    60      16.675   6.468  -0.553  1.00  0.00           H  
ATOM    969  CD2 LEU    60      18.908   6.427   0.752  1.00  0.00           C  
ATOM    970 HD21 LEU    60      18.193   5.622   0.922  1.00  0.00           H  
ATOM    971 HD22 LEU    60      19.826   6.054   0.296  1.00  0.00           H  
ATOM    972 HD23 LEU    60      19.076   6.799   1.762  1.00  0.00           H  
ATOM    973  C   LEU    60      18.004  10.520  -0.378  1.00  0.00           C  
ATOM    974  O   LEU    60      16.782  10.347  -0.494  1.00  0.00           O  
ATOM    975  N   GLU    61      18.503  11.566   0.352  1.00  0.00           N  
ATOM    976  H   GLU    61      19.487  11.519   0.574  1.00  0.00           H  
ATOM    977  CA  GLU    61      17.637  12.619   0.920  1.00  0.00           C  
ATOM    978  HA  GLU    61      16.933  12.066   1.542  1.00  0.00           H  
ATOM    979  CB  GLU    61      18.334  13.636   1.791  1.00  0.00           C  
ATOM    980  HB2 GLU    61      18.729  14.483   1.229  1.00  0.00           H  
ATOM    981  HB3 GLU    61      17.706  14.105   2.548  1.00  0.00           H  
ATOM    982  CG  GLU    61      19.513  13.098   2.721  1.00  0.00           C  
ATOM    983  HG2 GLU    61      20.373  12.963   2.065  1.00  0.00           H  
ATOM    984  HG3 GLU    61      19.810  13.844   3.457  1.00  0.00           H  
ATOM    985  CD  GLU    61      19.218  11.776   3.467  1.00  0.00           C  
ATOM    986  OE1 GLU    61      20.091  10.858   3.488  1.00  0.00           O  
ATOM    987  OE2 GLU    61      18.048  11.507   3.774  1.00  0.00           O  
ATOM    988  C   GLU    61      16.807  13.460  -0.063  1.00  0.00           C  
ATOM    989  O   GLU    61      15.664  13.912   0.254  1.00  0.00           O  
ATOM    990  N   GLU    62      17.365  13.696  -1.248  1.00  0.00           N  
ATOM    991  H   GLU    62      18.207  13.229  -1.552  1.00  0.00           H  
ATOM    992  CA  GLU    62      16.661  14.602  -2.221  1.00  0.00           C  
ATOM    993  HA  GLU    62      16.246  15.446  -1.671  1.00  0.00           H  
ATOM    994  CB  GLU    62      17.614  15.212  -3.251  1.00  0.00           C  
ATOM    995  HB2 GLU    62      18.209  14.396  -3.660  1.00  0.00           H  
ATOM    996  HB3 GLU    62      17.077  15.740  -4.039  1.00  0.00           H  
ATOM    997  CG  GLU    62      18.612  16.144  -2.599  1.00  0.00           C  
ATOM    998  HG2 GLU    62      19.119  15.492  -1.888  1.00  0.00           H  
ATOM    999  HG3 GLU    62      19.316  16.490  -3.356  1.00  0.00           H  
ATOM   1000  CD  GLU    62      18.011  17.355  -1.819  1.00  0.00           C  
ATOM   1001  OE1 GLU    62      18.754  17.975  -1.004  1.00  0.00           O  
ATOM   1002  OE2 GLU    62      16.796  17.748  -1.946  1.00  0.00           O  
ATOM   1003  C   GLU    62      15.515  13.840  -2.822  1.00  0.00           C  
ATOM   1004  O   GLU    62      14.582  14.435  -3.344  1.00  0.00           O  
ATOM   1005  N   ARG    63      15.735  12.535  -3.094  1.00  0.00           N  
ATOM   1006  H   ARG    63      16.712  12.318  -3.237  1.00  0.00           H  
ATOM   1007  CA  ARG    63      14.744  11.572  -3.500  1.00  0.00           C  
ATOM   1008  HA  ARG    63      14.139  11.998  -4.301  1.00  0.00           H  
ATOM   1009  CB  ARG    63      15.445  10.298  -3.975  1.00  0.00           C  
ATOM   1010  HB2 ARG    63      16.116   9.946  -3.192  1.00  0.00           H  
ATOM   1011  HB3 ARG    63      14.603   9.608  -4.030  1.00  0.00           H  
ATOM   1012  CG  ARG    63      16.221  10.406  -5.113  1.00  0.00           C  
ATOM   1013  HG2 ARG    63      17.072  11.019  -4.814  1.00  0.00           H  
ATOM   1014  HG3 ARG    63      16.701   9.433  -5.216  1.00  0.00           H  
ATOM   1015  CD  ARG    63      15.744  10.821  -6.321  1.00  0.00           C  
ATOM   1016  HD2 ARG    63      14.940  10.113  -6.525  1.00  0.00           H  
ATOM   1017  HD3 ARG    63      15.385  11.834  -6.142  1.00  0.00           H  
ATOM   1018  NE  ARG    63      16.778  10.838  -7.420  1.00  0.00           N  
ATOM   1019  HE  ARG    63      17.512  10.160  -7.276  1.00  0.00           H  
ATOM   1020  CZ  ARG    63      16.697  11.401  -8.591  1.00  0.00           C  
ATOM   1021  NH1 ARG    63      15.676  12.142  -8.904  1.00  0.00           N  
ATOM   1022 HH11 ARG    63      15.067  12.409  -8.143  1.00  0.00           H  
ATOM   1023 HH12 ARG    63      15.587  12.547  -9.825  1.00  0.00           H  
ATOM   1024  NH2 ARG    63      17.542  11.246  -9.612  1.00  0.00           N  
ATOM   1025 HH21 ARG    63      18.075  10.391  -9.678  1.00  0.00           H  
ATOM   1026 HH22 ARG    63      17.400  11.816 -10.434  1.00  0.00           H  
ATOM   1027  C   ARG    63      13.675  11.164  -2.472  1.00  0.00           C  
ATOM   1028  O   ARG    63      12.527  10.995  -2.817  1.00  0.00           O  
ATOM   1029  N   ARG    64      14.024  10.968  -1.202  1.00  0.00           N  
ATOM   1030  H   ARG    64      15.004  11.012  -0.961  1.00  0.00           H  
ATOM   1031  CA  ARG    64      13.094  10.770  -0.032  1.00  0.00           C  
ATOM   1032  HA  ARG    64      12.555   9.823  -0.057  1.00  0.00           H  
ATOM   1033  CB  ARG    64      13.958  10.795   1.262  1.00  0.00           C  
ATOM   1034  HB2 ARG    64      14.599   9.928   1.101  1.00  0.00           H  
ATOM   1035  HB3 ARG    64      14.429  11.777   1.320  1.00  0.00           H  
ATOM   1036  CG  ARG    64      13.316  10.756   2.425  1.00  0.00           C  
ATOM   1037  HG2 ARG    64      12.774  11.690   2.573  1.00  0.00           H  
ATOM   1038  HG3 ARG    64      12.607   9.927   2.430  1.00  0.00           H  
ATOM   1039  CD  ARG    64      14.151  10.379   3.496  1.00  0.00           C  
ATOM   1040  HD2 ARG    64      13.548  10.222   4.390  1.00  0.00           H  
ATOM   1041  HD3 ARG    64      14.583   9.384   3.388  1.00  0.00           H  
ATOM   1042  NE  ARG    64      15.192  11.342   3.890  1.00  0.00           N  
ATOM   1043  HE  ARG    64      16.128  11.167   3.554  1.00  0.00           H  
ATOM   1044  CZ  ARG    64      15.072  12.312   4.704  1.00  0.00           C  
ATOM   1045  NH1 ARG    64      16.065  13.079   5.024  1.00  0.00           N  
ATOM   1046 HH11 ARG    64      16.972  12.881   4.628  1.00  0.00           H  
ATOM   1047 HH12 ARG    64      15.970  13.919   5.577  1.00  0.00           H  
ATOM   1048  NH2 ARG    64      13.953  12.687   5.270  1.00  0.00           N  
ATOM   1049 HH21 ARG    64      13.104  12.179   5.069  1.00  0.00           H  
ATOM   1050 HH22 ARG    64      13.857  13.473   5.898  1.00  0.00           H  
ATOM   1051  C   ARG    64      12.063  11.927  -0.010  1.00  0.00           C  
ATOM   1052  O   ARG    64      10.874  11.676   0.041  1.00  0.00           O  
ATOM   1053  N   ALA    65      12.503  13.148  -0.330  1.00  0.00           N  
ATOM   1054  H   ALA    65      13.510  13.209  -0.369  1.00  0.00           H  
ATOM   1055  CA  ALA    65      11.678  14.364  -0.588  1.00  0.00           C  
ATOM   1056  HA  ALA    65      11.038  14.456   0.290  1.00  0.00           H  
ATOM   1057  CB  ALA    65      12.636  15.557  -0.668  1.00  0.00           C  
ATOM   1058  HB1 ALA    65      13.337  15.584  -1.502  1.00  0.00           H  
ATOM   1059  HB2 ALA    65      12.101  16.504  -0.615  1.00  0.00           H  
ATOM   1060  HB3 ALA    65      13.261  15.453   0.220  1.00  0.00           H  
ATOM   1061  C   ALA    65      10.751  14.206  -1.827  1.00  0.00           C  
ATOM   1062  O   ALA    65       9.608  14.715  -1.677  1.00  0.00           O  
ATOM   1063  N   MET    66      11.096  13.552  -2.927  1.00  0.00           N  
ATOM   1064  H   MET    66      12.094  13.396  -2.928  1.00  0.00           H  
ATOM   1065  CA  MET    66      10.197  13.272  -4.039  1.00  0.00           C  
ATOM   1066  HA  MET    66       9.617  14.148  -4.330  1.00  0.00           H  
ATOM   1067  CB  MET    66      11.206  12.848  -5.215  1.00  0.00           C  
ATOM   1068  HB2 MET    66      11.662  11.876  -5.022  1.00  0.00           H  
ATOM   1069  HB3 MET    66      10.544  12.556  -6.030  1.00  0.00           H  
ATOM   1070  CG  MET    66      12.106  13.969  -5.714  1.00  0.00           C  
ATOM   1071  HG2 MET    66      11.501  14.765  -6.148  1.00  0.00           H  
ATOM   1072  HG3 MET    66      12.650  14.373  -4.861  1.00  0.00           H  
ATOM   1073  SD  MET    66      13.335  13.397  -6.947  1.00  0.00           S  
ATOM   1074  CE  MET    66      12.258  13.204  -8.389  1.00  0.00           C  
ATOM   1075  HE1 MET    66      11.429  13.909  -8.333  1.00  0.00           H  
ATOM   1076  HE2 MET    66      12.858  13.238  -9.298  1.00  0.00           H  
ATOM   1077  HE3 MET    66      11.813  12.215  -8.497  1.00  0.00           H  
ATOM   1078  C   MET    66       9.235  12.142  -3.645  1.00  0.00           C  
ATOM   1079  O   MET    66       8.057  12.171  -4.002  1.00  0.00           O  
ATOM   1080  N   HIE    67       9.742  11.104  -2.999  1.00  0.00           N  
ATOM   1081  H   HIE    67      10.684  11.122  -2.637  1.00  0.00           H  
ATOM   1082  CA  HIE    67       8.892   9.970  -2.520  1.00  0.00           C  
ATOM   1083  HA  HIE    67       8.350   9.556  -3.370  1.00  0.00           H  
ATOM   1084  CB  HIE    67       9.788   8.820  -2.000  1.00  0.00           C  
ATOM   1085  HB2 HIE    67      10.399   8.576  -2.869  1.00  0.00           H  
ATOM   1086  HB3 HIE    67      10.452   9.118  -1.188  1.00  0.00           H  
ATOM   1087  CG  HIE    67       9.062   7.522  -1.577  1.00  0.00           C  
ATOM   1088  ND1 HIE    67       9.747   6.445  -1.025  1.00  0.00           N  
ATOM   1089  CE1 HIE    67       8.788   5.465  -0.862  1.00  0.00           C  
ATOM   1090  HE1 HIE    67       8.969   4.500  -0.410  1.00  0.00           H  
ATOM   1091  NE2 HIE    67       7.650   5.875  -1.310  1.00  0.00           N  
ATOM   1092  HE2 HIE    67       6.878   5.231  -1.404  1.00  0.00           H  
ATOM   1093  CD2 HIE    67       7.808   7.190  -1.826  1.00  0.00           C  
ATOM   1094  HD2 HIE    67       6.983   7.831  -2.097  1.00  0.00           H  
ATOM   1095  C   HIE    67       7.813  10.447  -1.508  1.00  0.00           C  
ATOM   1096  O   HIE    67       6.675  10.009  -1.614  1.00  0.00           O  
ATOM   1097  N   ASP    68       8.034  11.523  -0.704  1.00  0.00           N  
ATOM   1098  H   ASP    68       8.976  11.883  -0.648  1.00  0.00           H  
ATOM   1099  CA  ASP    68       7.000  12.245   0.078  1.00  0.00           C  
ATOM   1100  HA  ASP    68       6.430  11.468   0.587  1.00  0.00           H  
ATOM   1101  CB  ASP    68       7.733  13.102   1.142  1.00  0.00           C  
ATOM   1102  HB2 ASP    68       8.407  13.759   0.592  1.00  0.00           H  
ATOM   1103  HB3 ASP    68       6.993  13.681   1.693  1.00  0.00           H  
ATOM   1104  CG  ASP    68       8.410  12.269   2.206  1.00  0.00           C  
ATOM   1105  OD1 ASP    68       9.330  12.783   2.867  1.00  0.00           O  
ATOM   1106  OD2 ASP    68       7.850  11.251   2.703  1.00  0.00           O  
ATOM   1107  C   ASP    68       6.052  13.067  -0.663  1.00  0.00           C  
ATOM   1108  O   ASP    68       4.882  13.136  -0.252  1.00  0.00           O  
ATOM   1109  N   ILE    69       6.363  13.596  -1.863  1.00  0.00           N  
ATOM   1110  H   ILE    69       7.292  13.522  -2.253  1.00  0.00           H  
ATOM   1111  CA  ILE    69       5.299  14.106  -2.789  1.00  0.00           C  
ATOM   1112  HA  ILE    69       4.636  14.693  -2.154  1.00  0.00           H  
ATOM   1113  CB  ILE    69       5.830  15.054  -3.886  1.00  0.00           C  
ATOM   1114  HB  ILE    69       6.468  14.486  -4.563  1.00  0.00           H  
ATOM   1115  CG2 ILE    69       4.736  15.471  -4.857  1.00  0.00           C  
ATOM   1116 HG21 ILE    69       5.233  16.116  -5.580  1.00  0.00           H  
ATOM   1117 HG22 ILE    69       4.200  14.726  -5.446  1.00  0.00           H  
ATOM   1118 HG23 ILE    69       4.015  16.116  -4.355  1.00  0.00           H  
ATOM   1119  CG1 ILE    69       6.626  16.272  -3.245  1.00  0.00           C  
ATOM   1120 HG12 ILE    69       5.904  17.024  -2.927  1.00  0.00           H  
ATOM   1121 HG13 ILE    69       7.213  15.975  -2.376  1.00  0.00           H  
ATOM   1122  CD1 ILE    69       7.572  17.040  -4.164  1.00  0.00           C  
ATOM   1123 HD11 ILE    69       8.295  16.358  -4.611  1.00  0.00           H  
ATOM   1124 HD12 ILE    69       6.993  17.450  -4.992  1.00  0.00           H  
ATOM   1125 HD13 ILE    69       8.050  17.883  -3.667  1.00  0.00           H  
ATOM   1126  C   ILE    69       4.512  12.902  -3.390  1.00  0.00           C  
ATOM   1127  O   ILE    69       3.260  12.953  -3.287  1.00  0.00           O  
ATOM   1128  N   ILE    70       5.156  11.800  -3.830  1.00  0.00           N  
ATOM   1129  H   ILE    70       6.156  11.932  -3.880  1.00  0.00           H  
ATOM   1130  CA  ILE    70       4.487  10.693  -4.586  1.00  0.00           C  
ATOM   1131  HA  ILE    70       3.926  11.202  -5.371  1.00  0.00           H  
ATOM   1132  CB  ILE    70       5.521   9.697  -5.218  1.00  0.00           C  
ATOM   1133  HB  ILE    70       6.328   9.533  -4.504  1.00  0.00           H  
ATOM   1134  CG2 ILE    70       4.903   8.302  -5.625  1.00  0.00           C  
ATOM   1135 HG21 ILE    70       4.030   8.582  -6.214  1.00  0.00           H  
ATOM   1136 HG22 ILE    70       5.639   7.759  -6.218  1.00  0.00           H  
ATOM   1137 HG23 ILE    70       4.630   7.667  -4.782  1.00  0.00           H  
ATOM   1138  CG1 ILE    70       6.071  10.370  -6.444  1.00  0.00           C  
ATOM   1139 HG12 ILE    70       5.297  10.502  -7.200  1.00  0.00           H  
ATOM   1140 HG13 ILE    70       6.360  11.391  -6.195  1.00  0.00           H  
ATOM   1141  CD1 ILE    70       7.373   9.776  -7.044  1.00  0.00           C  
ATOM   1142 HD11 ILE    70       7.182   8.806  -7.503  1.00  0.00           H  
ATOM   1143 HD12 ILE    70       7.791  10.390  -7.842  1.00  0.00           H  
ATOM   1144 HD13 ILE    70       8.200   9.673  -6.342  1.00  0.00           H  
ATOM   1145  C   ILE    70       3.476  10.001  -3.609  1.00  0.00           C  
ATOM   1146  O   ILE    70       2.307   9.811  -3.978  1.00  0.00           O  
ATOM   1147  N   ALA    71       3.914   9.611  -2.409  1.00  0.00           N  
ATOM   1148  H   ALA    71       4.912   9.506  -2.296  1.00  0.00           H  
ATOM   1149  CA  ALA    71       3.198   8.882  -1.404  1.00  0.00           C  
ATOM   1150  HA  ALA    71       2.548   8.147  -1.878  1.00  0.00           H  
ATOM   1151  CB  ALA    71       4.254   7.894  -0.657  1.00  0.00           C  
ATOM   1152  HB1 ALA    71       3.725   7.273   0.066  1.00  0.00           H  
ATOM   1153  HB2 ALA    71       4.763   7.284  -1.403  1.00  0.00           H  
ATOM   1154  HB3 ALA    71       5.038   8.479  -0.175  1.00  0.00           H  
ATOM   1155  C   ALA    71       2.218   9.680  -0.533  1.00  0.00           C  
ATOM   1156  O   ALA    71       2.279   9.649   0.723  1.00  0.00           O  
ATOM   1157  N   SER    72       1.452  10.604  -1.144  1.00  0.00           N  
ATOM   1158  H   SER    72       1.437  10.599  -2.154  1.00  0.00           H  
ATOM   1159  CA  SER    72       0.455  11.573  -0.628  1.00  0.00           C  
ATOM   1160  HA  SER    72       0.245  11.390   0.426  1.00  0.00           H  
ATOM   1161  CB  SER    72       1.013  13.033  -0.772  1.00  0.00           C  
ATOM   1162  HB2 SER    72       1.889  13.125  -0.131  1.00  0.00           H  
ATOM   1163  HB3 SER    72       1.346  13.146  -1.804  1.00  0.00           H  
ATOM   1164  OG  SER    72      -0.115  13.897  -0.327  1.00  0.00           O  
ATOM   1165  HG  SER    72      -0.139  13.851   0.632  1.00  0.00           H  
ATOM   1166  C   SER    72      -0.953  11.509  -1.246  1.00  0.00           C  
ATOM   1167  O   SER    72      -1.129  11.097  -2.347  1.00  0.00           O  
ATOM   1168  N   ASP    73      -1.984  11.872  -0.424  1.00  0.00           N  
ATOM   1169  H   ASP    73      -1.730  12.414   0.390  1.00  0.00           H  
ATOM   1170  CA  ASP    73      -3.417  11.795  -0.781  1.00  0.00           C  
ATOM   1171  HA  ASP    73      -3.677  10.860  -1.277  1.00  0.00           H  
ATOM   1172  CB  ASP    73      -4.330  11.828   0.458  1.00  0.00           C  
ATOM   1173  HB2 ASP    73      -5.329  11.698   0.040  1.00  0.00           H  
ATOM   1174  HB3 ASP    73      -4.106  10.962   1.081  1.00  0.00           H  
ATOM   1175  CG  ASP    73      -4.415  13.153   1.238  1.00  0.00           C  
ATOM   1176  OD1 ASP    73      -3.411  13.826   1.604  1.00  0.00           O  
ATOM   1177  OD2 ASP    73      -5.655  13.395   1.441  1.00  0.00           O  
ATOM   1178  C   ASP    73      -3.846  12.923  -1.745  1.00  0.00           C  
ATOM   1179  O   ASP    73      -5.056  12.935  -2.161  1.00  0.00           O  
ATOM   1180  N   THR    74      -3.007  13.848  -2.147  1.00  0.00           N  
ATOM   1181  H   THR    74      -2.055  13.624  -1.898  1.00  0.00           H  
ATOM   1182  CA  THR    74      -3.214  14.912  -3.191  1.00  0.00           C  
ATOM   1183  HA  THR    74      -3.835  14.476  -3.974  1.00  0.00           H  
ATOM   1184  CB  THR    74      -4.018  16.129  -2.744  1.00  0.00           C  
ATOM   1185  HB  THR    74      -3.531  16.585  -1.882  1.00  0.00           H  
ATOM   1186  CG2 THR    74      -4.065  17.352  -3.718  1.00  0.00           C  
ATOM   1187 HG21 THR    74      -4.887  18.058  -3.603  1.00  0.00           H  
ATOM   1188 HG22 THR    74      -3.242  17.962  -3.348  1.00  0.00           H  
ATOM   1189 HG23 THR    74      -3.884  17.071  -4.756  1.00  0.00           H  
ATOM   1190  OG1 THR    74      -5.390  15.640  -2.493  1.00  0.00           O  
ATOM   1191  HG1 THR    74      -5.397  14.774  -2.078  1.00  0.00           H  
ATOM   1192  C   THR    74      -1.859  15.305  -3.773  1.00  0.00           C  
ATOM   1193  O   THR    74      -0.866  15.308  -3.030  1.00  0.00           O  
ATOM   1194  N   PHE    75      -1.733  15.545  -5.075  1.00  0.00           N  
ATOM   1195  H   PHE    75      -2.572  15.396  -5.616  1.00  0.00           H  
ATOM   1196  CA  PHE    75      -0.472  15.971  -5.720  1.00  0.00           C  
ATOM   1197  HA  PHE    75       0.327  15.364  -5.294  1.00  0.00           H  
ATOM   1198  CB  PHE    75      -0.550  15.755  -7.157  1.00  0.00           C  
ATOM   1199  HB2 PHE    75      -0.877  14.726  -7.309  1.00  0.00           H  
ATOM   1200  HB3 PHE    75      -1.307  16.375  -7.637  1.00  0.00           H  
ATOM   1201  CG  PHE    75       0.834  15.913  -7.763  1.00  0.00           C  
ATOM   1202  CD1 PHE    75       1.893  15.115  -7.355  1.00  0.00           C  
ATOM   1203  HD1 PHE    75       1.777  14.439  -6.521  1.00  0.00           H  
ATOM   1204  CE1 PHE    75       3.113  15.119  -7.993  1.00  0.00           C  
ATOM   1205  HE1 PHE    75       3.872  14.378  -7.790  1.00  0.00           H  
ATOM   1206  CZ  PHE    75       3.306  16.082  -8.934  1.00  0.00           C  
ATOM   1207  HZ  PHE    75       4.209  15.956  -9.513  1.00  0.00           H  
ATOM   1208  CE2 PHE    75       2.294  16.998  -9.308  1.00  0.00           C  
ATOM   1209  HE2 PHE    75       2.440  17.848  -9.958  1.00  0.00           H  
ATOM   1210  CD2 PHE    75       1.039  16.926  -8.750  1.00  0.00           C  
ATOM   1211  HD2 PHE    75       0.178  17.485  -9.084  1.00  0.00           H  
ATOM   1212  C   PHE    75      -0.180  17.444  -5.459  1.00  0.00           C  
ATOM   1213  O   PHE    75      -0.859  18.358  -6.025  1.00  0.00           O  
ATOM   1214  N   ASP    76       0.805  17.849  -4.598  1.00  0.00           N  
ATOM   1215  H   ASP    76       1.322  17.081  -4.195  1.00  0.00           H  
ATOM   1216  CA  ASP    76       1.328  19.217  -4.374  1.00  0.00           C  
ATOM   1217  HA  ASP    76       0.476  19.894  -4.436  1.00  0.00           H  
ATOM   1218  CB  ASP    76       1.995  19.470  -3.021  1.00  0.00           C  
ATOM   1219  HB2 ASP    76       2.894  18.856  -2.967  1.00  0.00           H  
ATOM   1220  HB3 ASP    76       2.204  20.534  -2.907  1.00  0.00           H  
ATOM   1221  CG  ASP    76       1.165  19.010  -1.881  1.00  0.00           C  
ATOM   1222  OD1 ASP    76      -0.096  19.049  -1.914  1.00  0.00           O  
ATOM   1223  OD2 ASP    76       1.752  18.525  -0.883  1.00  0.00           O  
ATOM   1224  C   ASP    76       2.308  19.638  -5.550  1.00  0.00           C  
ATOM   1225  O   ASP    76       3.508  19.333  -5.372  1.00  0.00           O  
ATOM   1226  N   LYS    77       1.855  20.312  -6.691  1.00  0.00           N  
ATOM   1227  H   LYS    77       0.855  20.229  -6.801  1.00  0.00           H  
ATOM   1228  CA  LYS    77       2.703  20.768  -7.841  1.00  0.00           C  
ATOM   1229  HA  LYS    77       3.313  19.910  -8.125  1.00  0.00           H  
ATOM   1230  CB  LYS    77       1.782  21.052  -9.103  1.00  0.00           C  
ATOM   1231  HB2 LYS    77       2.372  21.417  -9.943  1.00  0.00           H  
ATOM   1232  HB3 LYS    77       1.472  20.042  -9.373  1.00  0.00           H  
ATOM   1233  CG  LYS    77       0.708  21.848  -8.810  1.00  0.00           C  
ATOM   1234  HG2 LYS    77       0.041  21.338  -8.115  1.00  0.00           H  
ATOM   1235  HG3 LYS    77       1.049  22.648  -8.153  1.00  0.00           H  
ATOM   1236  CD  LYS    77       0.032  22.390  -9.838  1.00  0.00           C  
ATOM   1237  HD2 LYS    77       0.698  23.126 -10.289  1.00  0.00           H  
ATOM   1238  HD3 LYS    77      -0.227  21.580 -10.519  1.00  0.00           H  
ATOM   1239  CE  LYS    77      -1.097  23.087  -9.542  1.00  0.00           C  
ATOM   1240  HE2 LYS    77      -0.840  23.803  -8.762  1.00  0.00           H  
ATOM   1241  HE3 LYS    77      -1.463  23.721 -10.349  1.00  0.00           H  
ATOM   1242  NZ  LYS    77      -2.128  22.096  -9.097  1.00  0.00           N  
ATOM   1243  HZ1 LYS    77      -1.825  21.348  -8.490  1.00  0.00           H  
ATOM   1244  HZ2 LYS    77      -2.864  22.490  -8.527  1.00  0.00           H  
ATOM   1245  HZ3 LYS    77      -2.661  21.712  -9.864  1.00  0.00           H  
ATOM   1246  C   LYS    77       3.648  21.937  -7.599  1.00  0.00           C  
ATOM   1247  O   LYS    77       4.772  21.878  -8.092  1.00  0.00           O  
ATOM   1248  N   ALA    78       3.303  22.872  -6.668  1.00  0.00           N  
ATOM   1249  H   ALA    78       2.375  22.826  -6.272  1.00  0.00           H  
ATOM   1250  CA  ALA    78       4.151  24.019  -6.339  1.00  0.00           C  
ATOM   1251  HA  ALA    78       4.382  24.464  -7.307  1.00  0.00           H  
ATOM   1252  CB  ALA    78       3.291  25.044  -5.568  1.00  0.00           C  
ATOM   1253  HB1 ALA    78       2.463  25.401  -6.179  1.00  0.00           H  
ATOM   1254  HB2 ALA    78       2.999  24.668  -4.587  1.00  0.00           H  
ATOM   1255  HB3 ALA    78       3.892  25.940  -5.416  1.00  0.00           H  
ATOM   1256  C   ALA    78       5.411  23.501  -5.696  1.00  0.00           C  
ATOM   1257  O   ALA    78       6.489  24.001  -6.021  1.00  0.00           O  
ATOM   1258  N   LYS    79       5.278  22.477  -4.830  1.00  0.00           N  
ATOM   1259  H   LYS    79       4.356  22.071  -4.768  1.00  0.00           H  
ATOM   1260  CA  LYS    79       6.409  21.697  -4.254  1.00  0.00           C  
ATOM   1261  HA  LYS    79       7.090  22.385  -3.754  1.00  0.00           H  
ATOM   1262  CB  LYS    79       5.803  20.771  -3.018  1.00  0.00           C  
ATOM   1263  HB2 LYS    79       5.040  20.181  -3.525  1.00  0.00           H  
ATOM   1264  HB3 LYS    79       6.664  20.147  -2.777  1.00  0.00           H  
ATOM   1265  CG  LYS    79       5.296  21.539  -2.010  1.00  0.00           C  
ATOM   1266  HG2 LYS    79       6.149  22.070  -1.587  1.00  0.00           H  
ATOM   1267  HG3 LYS    79       4.529  22.208  -2.402  1.00  0.00           H  
ATOM   1268  CD  LYS    79       4.610  20.873  -1.005  1.00  0.00           C  
ATOM   1269  HD2 LYS    79       3.909  20.242  -1.552  1.00  0.00           H  
ATOM   1270  HD3 LYS    79       5.283  20.173  -0.510  1.00  0.00           H  
ATOM   1271  CE  LYS    79       4.042  21.642  -0.017  1.00  0.00           C  
ATOM   1272  HE2 LYS    79       4.777  22.071   0.665  1.00  0.00           H  
ATOM   1273  HE3 LYS    79       3.501  22.496  -0.426  1.00  0.00           H  
ATOM   1274  NZ  LYS    79       3.095  20.852   0.836  1.00  0.00           N  
ATOM   1275  HZ1 LYS    79       2.365  21.340   1.335  1.00  0.00           H  
ATOM   1276  HZ2 LYS    79       2.675  20.158   0.235  1.00  0.00           H  
ATOM   1277  HZ3 LYS    79       3.519  20.311   1.576  1.00  0.00           H  
ATOM   1278  C   LYS    79       7.263  20.891  -5.207  1.00  0.00           C  
ATOM   1279  O   LYS    79       8.483  21.021  -5.275  1.00  0.00           O  
ATOM   1280  N   ALA    80       6.594  20.261  -6.171  1.00  0.00           N  
ATOM   1281  H   ALA    80       5.589  20.354  -6.217  1.00  0.00           H  
ATOM   1282  CA  ALA    80       7.335  19.424  -7.165  1.00  0.00           C  
ATOM   1283  HA  ALA    80       7.908  18.641  -6.668  1.00  0.00           H  
ATOM   1284  CB  ALA    80       6.260  18.710  -7.957  1.00  0.00           C  
ATOM   1285  HB1 ALA    80       5.648  18.126  -7.269  1.00  0.00           H  
ATOM   1286  HB2 ALA    80       5.564  19.485  -8.279  1.00  0.00           H  
ATOM   1287  HB3 ALA    80       6.733  18.084  -8.714  1.00  0.00           H  
ATOM   1288  C   ALA    80       8.235  20.233  -8.100  1.00  0.00           C  
ATOM   1289  O   ALA    80       9.467  19.966  -8.230  1.00  0.00           O  
ATOM   1290  N   GLU    81       7.836  21.421  -8.619  1.00  0.00           N  
ATOM   1291  H   GLU    81       6.863  21.635  -8.453  1.00  0.00           H  
ATOM   1292  CA  GLU    81       8.724  22.383  -9.303  1.00  0.00           C  
ATOM   1293  HA  GLU    81       9.165  21.805 -10.115  1.00  0.00           H  
ATOM   1294  CB  GLU    81       7.888  23.463  -9.898  1.00  0.00           C  
ATOM   1295  HB2 GLU    81       7.429  23.945  -9.035  1.00  0.00           H  
ATOM   1296  HB3 GLU    81       8.495  24.135 -10.504  1.00  0.00           H  
ATOM   1297  CG  GLU    81       6.936  22.949 -10.964  1.00  0.00           C  
ATOM   1298  HG2 GLU    81       7.586  22.401 -11.646  1.00  0.00           H  
ATOM   1299  HG3 GLU    81       6.141  22.378 -10.484  1.00  0.00           H  
ATOM   1300  CD  GLU    81       6.440  24.113 -11.819  1.00  0.00           C  
ATOM   1301  OE1 GLU    81       6.476  24.079 -13.050  1.00  0.00           O  
ATOM   1302  OE2 GLU    81       6.202  25.232 -11.291  1.00  0.00           O  
ATOM   1303  C   GLU    81       9.805  22.959  -8.344  1.00  0.00           C  
ATOM   1304  O   GLU    81      10.945  23.106  -8.833  1.00  0.00           O  
ATOM   1305  N   ALA    82       9.525  23.269  -7.073  1.00  0.00           N  
ATOM   1306  H   ALA    82       8.646  22.995  -6.658  1.00  0.00           H  
ATOM   1307  CA  ALA    82      10.630  23.701  -6.113  1.00  0.00           C  
ATOM   1308  HA  ALA    82      11.150  24.596  -6.453  1.00  0.00           H  
ATOM   1309  CB  ALA    82       9.986  24.068  -4.771  1.00  0.00           C  
ATOM   1310  HB1 ALA    82      10.733  24.357  -4.031  1.00  0.00           H  
ATOM   1311  HB2 ALA    82       9.429  24.996  -4.899  1.00  0.00           H  
ATOM   1312  HB3 ALA    82       9.317  23.290  -4.404  1.00  0.00           H  
ATOM   1313  C   ALA    82      11.690  22.591  -6.012  1.00  0.00           C  
ATOM   1314  O   ALA    82      12.887  22.942  -5.810  1.00  0.00           O  
ATOM   1315  N   GLN    83      11.276  21.297  -5.962  1.00  0.00           N  
ATOM   1316  H   GLN    83      10.303  21.103  -5.776  1.00  0.00           H  
ATOM   1317  CA  GLN    83      12.212  20.220  -5.822  1.00  0.00           C  
ATOM   1318  HA  GLN    83      12.858  20.535  -5.003  1.00  0.00           H  
ATOM   1319  CB  GLN    83      11.599  18.877  -5.275  1.00  0.00           C  
ATOM   1320  HB2 GLN    83      10.862  19.067  -4.495  1.00  0.00           H  
ATOM   1321  HB3 GLN    83      10.978  18.435  -6.055  1.00  0.00           H  
ATOM   1322  CG  GLN    83      12.693  17.893  -4.755  1.00  0.00           C  
ATOM   1323  HG2 GLN    83      12.155  17.050  -4.322  1.00  0.00           H  
ATOM   1324  HG3 GLN    83      13.257  17.700  -5.668  1.00  0.00           H  
ATOM   1325  CD  GLN    83      13.711  18.464  -3.803  1.00  0.00           C  
ATOM   1326  OE1 GLN    83      13.545  19.428  -3.105  1.00  0.00           O  
ATOM   1327  NE2 GLN    83      14.731  17.716  -3.729  1.00  0.00           N  
ATOM   1328 HE21 GLN    83      15.447  18.007  -3.079  1.00  0.00           H  
ATOM   1329 HE22 GLN    83      14.885  16.865  -4.251  1.00  0.00           H  
ATOM   1330  C   GLN    83      13.127  20.129  -7.019  1.00  0.00           C  
ATOM   1331  O   GLN    83      14.309  20.036  -6.838  1.00  0.00           O  
ATOM   1332  N   ILE    84      12.564  20.181  -8.207  1.00  0.00           N  
ATOM   1333  H   ILE    84      11.554  20.207  -8.195  1.00  0.00           H  
ATOM   1334  CA  ILE    84      13.278  20.337  -9.569  1.00  0.00           C  
ATOM   1335  HA  ILE    84      13.886  19.433  -9.600  1.00  0.00           H  
ATOM   1336  CB  ILE    84      12.222  20.178 -10.692  1.00  0.00           C  
ATOM   1337  HB  ILE    84      11.497  20.985 -10.584  1.00  0.00           H  
ATOM   1338  CG2 ILE    84      12.866  20.374 -12.100  1.00  0.00           C  
ATOM   1339 HG21 ILE    84      12.104  20.272 -12.873  1.00  0.00           H  
ATOM   1340 HG22 ILE    84      13.468  21.279 -12.181  1.00  0.00           H  
ATOM   1341 HG23 ILE    84      13.437  19.458 -12.252  1.00  0.00           H  
ATOM   1342  CG1 ILE    84      11.394  18.897 -10.671  1.00  0.00           C  
ATOM   1343 HG12 ILE    84      11.969  18.013 -10.949  1.00  0.00           H  
ATOM   1344 HG13 ILE    84      11.097  18.799  -9.626  1.00  0.00           H  
ATOM   1345  CD1 ILE    84      10.071  18.881 -11.511  1.00  0.00           C  
ATOM   1346 HD11 ILE    84       9.385  18.087 -11.217  1.00  0.00           H  
ATOM   1347 HD12 ILE    84       9.474  19.781 -11.361  1.00  0.00           H  
ATOM   1348 HD13 ILE    84      10.265  18.920 -12.583  1.00  0.00           H  
ATOM   1349  C   ILE    84      14.294  21.518  -9.641  1.00  0.00           C  
ATOM   1350  O   ILE    84      15.484  21.309  -9.807  1.00  0.00           O  
ATOM   1351  N   ALA    85      13.830  22.725  -9.442  1.00  0.00           N  
ATOM   1352  H   ALA    85      12.841  22.884  -9.314  1.00  0.00           H  
ATOM   1353  CA  ALA    85      14.592  23.955  -9.267  1.00  0.00           C  
ATOM   1354  HA  ALA    85      14.939  24.336 -10.227  1.00  0.00           H  
ATOM   1355  CB  ALA    85      13.657  24.959  -8.702  1.00  0.00           C  
ATOM   1356  HB1 ALA    85      13.004  25.340  -9.487  1.00  0.00           H  
ATOM   1357  HB2 ALA    85      13.093  24.585  -7.847  1.00  0.00           H  
ATOM   1358  HB3 ALA    85      14.293  25.764  -8.332  1.00  0.00           H  
ATOM   1359  C   ALA    85      15.776  23.815  -8.225  1.00  0.00           C  
ATOM   1360  O   ALA    85      16.814  24.406  -8.446  1.00  0.00           O  
ATOM   1361  N   LYS    86      15.756  23.005  -7.205  1.00  0.00           N  
ATOM   1362  H   LYS    86      14.955  22.404  -7.070  1.00  0.00           H  
ATOM   1363  CA  LYS    86      16.918  22.796  -6.269  1.00  0.00           C  
ATOM   1364  HA  LYS    86      17.179  23.789  -5.903  1.00  0.00           H  
ATOM   1365  CB  LYS    86      16.317  21.927  -5.094  1.00  0.00           C  
ATOM   1366  HB2 LYS    86      15.356  22.374  -4.840  1.00  0.00           H  
ATOM   1367  HB3 LYS    86      16.150  20.956  -5.560  1.00  0.00           H  
ATOM   1368  CG  LYS    86      17.072  21.970  -3.955  1.00  0.00           C  
ATOM   1369  HG2 LYS    86      18.134  21.799  -4.132  1.00  0.00           H  
ATOM   1370  HG3 LYS    86      17.075  23.018  -3.656  1.00  0.00           H  
ATOM   1371  CD  LYS    86      16.599  21.081  -3.004  1.00  0.00           C  
ATOM   1372  HD2 LYS    86      15.511  21.130  -2.967  1.00  0.00           H  
ATOM   1373  HD3 LYS    86      17.007  20.123  -3.326  1.00  0.00           H  
ATOM   1374  CE  LYS    86      16.951  21.314  -1.763  1.00  0.00           C  
ATOM   1375  HE2 LYS    86      18.031  21.462  -1.766  1.00  0.00           H  
ATOM   1376  HE3 LYS    86      16.583  22.305  -1.498  1.00  0.00           H  
ATOM   1377  NZ  LYS    86      16.470  20.262  -0.837  1.00  0.00           N  
ATOM   1378  HZ1 LYS    86      16.855  20.273   0.096  1.00  0.00           H  
ATOM   1379  HZ2 LYS    86      15.462  20.209  -0.857  1.00  0.00           H  
ATOM   1380  HZ3 LYS    86      16.830  19.370  -1.146  1.00  0.00           H  
ATOM   1381  C   LYS    86      18.129  22.198  -6.883  1.00  0.00           C  
ATOM   1382  O   LYS    86      19.242  22.327  -6.305  1.00  0.00           O  
ATOM   1383  N   MET    87      17.898  21.353  -7.917  1.00  0.00           N  
ATOM   1384  H   MET    87      16.938  21.275  -8.223  1.00  0.00           H  
ATOM   1385  CA  MET    87      18.853  20.403  -8.516  1.00  0.00           C  
ATOM   1386  HA  MET    87      19.839  20.702  -8.160  1.00  0.00           H  
ATOM   1387  CB  MET    87      18.693  18.983  -7.972  1.00  0.00           C  
ATOM   1388  HB2 MET    87      19.450  18.316  -8.386  1.00  0.00           H  
ATOM   1389  HB3 MET    87      18.812  19.080  -6.893  1.00  0.00           H  
ATOM   1390  CG  MET    87      17.246  18.497  -8.199  1.00  0.00           C  
ATOM   1391  HG2 MET    87      16.615  19.335  -7.902  1.00  0.00           H  
ATOM   1392  HG3 MET    87      17.065  18.273  -9.250  1.00  0.00           H  
ATOM   1393  SD  MET    87      16.809  17.150  -7.097  1.00  0.00           S  
ATOM   1394  CE  MET    87      15.113  16.912  -7.597  1.00  0.00           C  
ATOM   1395  HE1 MET    87      14.575  17.849  -7.456  1.00  0.00           H  
ATOM   1396  HE2 MET    87      15.070  16.712  -8.668  1.00  0.00           H  
ATOM   1397  HE3 MET    87      14.667  16.099  -7.024  1.00  0.00           H  
ATOM   1398  C   MET    87      18.923  20.432 -10.054  1.00  0.00           C  
ATOM   1399  O   MET    87      19.751  19.708 -10.665  1.00  0.00           O  
ATOM   1400  N   GLU    88      18.164  21.279 -10.772  1.00  0.00           N  
ATOM   1401  H   GLU    88      17.448  21.807 -10.294  1.00  0.00           H  
ATOM   1402  CA  GLU    88      18.275  21.460 -12.226  1.00  0.00           C  
ATOM   1403  HA  GLU    88      18.046  20.583 -12.831  1.00  0.00           H  
ATOM   1404  CB  GLU    88      17.252  22.490 -12.661  1.00  0.00           C  
ATOM   1405  HB2 GLU    88      17.404  22.748 -13.709  1.00  0.00           H  
ATOM   1406  HB3 GLU    88      16.205  22.213 -12.542  1.00  0.00           H  
ATOM   1407  CG  GLU    88      17.459  23.814 -11.902  1.00  0.00           C  
ATOM   1408  HG2 GLU    88      16.950  23.608 -10.960  1.00  0.00           H  
ATOM   1409  HG3 GLU    88      18.479  24.180 -11.789  1.00  0.00           H  
ATOM   1410  CD  GLU    88      16.690  25.011 -12.516  1.00  0.00           C  
ATOM   1411  OE1 GLU    88      16.707  25.253 -13.799  1.00  0.00           O  
ATOM   1412  OE2 GLU    88      15.947  25.748 -11.852  1.00  0.00           O  
ATOM   1413  C   GLU    88      19.656  21.930 -12.787  1.00  0.00           C  
ATOM   1414  O   GLU    88      20.075  21.588 -13.943  1.00  0.00           O  
ATOM   1415  N   GLU    89      20.407  22.669 -12.032  1.00  0.00           N  
ATOM   1416  H   GLU    89      19.993  22.962 -11.159  1.00  0.00           H  
ATOM   1417  CA  GLU    89      21.656  23.339 -12.430  1.00  0.00           C  
ATOM   1418  HA  GLU    89      21.556  23.523 -13.500  1.00  0.00           H  
ATOM   1419  CB  GLU    89      21.978  24.640 -11.638  1.00  0.00           C  
ATOM   1420  HB2 GLU    89      22.018  24.425 -10.570  1.00  0.00           H  
ATOM   1421  HB3 GLU    89      23.032  24.844 -11.823  1.00  0.00           H  
ATOM   1422  CG  GLU    89      21.022  25.829 -11.815  1.00  0.00           C  
ATOM   1423  HG2 GLU    89      20.027  25.594 -11.438  1.00  0.00           H  
ATOM   1424  HG3 GLU    89      21.457  26.665 -11.267  1.00  0.00           H  
ATOM   1425  CD  GLU    89      20.871  26.415 -13.295  1.00  0.00           C  
ATOM   1426  OE1 GLU    89      21.782  26.447 -14.138  1.00  0.00           O  
ATOM   1427  OE2 GLU    89      19.812  26.992 -13.551  1.00  0.00           O  
ATOM   1428  C   GLU    89      22.762  22.245 -12.487  1.00  0.00           C  
ATOM   1429  O   GLU    89      23.442  22.252 -13.490  1.00  0.00           O  
ATOM   1430  N   GLN    90      22.763  21.265 -11.616  1.00  0.00           N  
ATOM   1431  H   GLN    90      21.940  21.281 -11.031  1.00  0.00           H  
ATOM   1432  CA  GLN    90      23.611  20.033 -11.751  1.00  0.00           C  
ATOM   1433  HA  GLN    90      24.636  20.295 -12.014  1.00  0.00           H  
ATOM   1434  CB  GLN    90      23.713  19.513 -10.347  1.00  0.00           C  
ATOM   1435  HB2 GLN    90      24.006  20.315  -9.670  1.00  0.00           H  
ATOM   1436  HB3 GLN    90      22.766  19.184  -9.921  1.00  0.00           H  
ATOM   1437  CG  GLN    90      24.679  18.334 -10.196  1.00  0.00           C  
ATOM   1438  HG2 GLN    90      24.673  18.147  -9.123  1.00  0.00           H  
ATOM   1439  HG3 GLN    90      24.266  17.451 -10.685  1.00  0.00           H  
ATOM   1440  CD  GLN    90      26.051  18.456 -10.825  1.00  0.00           C  
ATOM   1441  OE1 GLN    90      26.893  19.286 -10.302  1.00  0.00           O  
ATOM   1442  NE2 GLN    90      26.359  17.800 -11.907  1.00  0.00           N  
ATOM   1443 HE21 GLN    90      27.259  17.916 -12.350  1.00  0.00           H  
ATOM   1444 HE22 GLN    90      25.584  17.425 -12.436  1.00  0.00           H  
ATOM   1445  C   GLN    90      23.178  18.984 -12.769  1.00  0.00           C  
ATOM   1446  O   GLN    90      24.004  18.270 -13.356  1.00  0.00           O  
ATOM   1447  N   ASP    91      21.925  18.981 -13.178  1.00  0.00           N  
ATOM   1448  H   ASP    91      21.298  19.496 -12.578  1.00  0.00           H  
ATOM   1449  CA  ASP    91      21.388  18.230 -14.328  1.00  0.00           C  
ATOM   1450  HA  ASP    91      21.784  17.228 -14.159  1.00  0.00           H  
ATOM   1451  CB  ASP    91      19.820  18.159 -14.247  1.00  0.00           C  
ATOM   1452  HB2 ASP    91      19.598  17.546 -13.373  1.00  0.00           H  
ATOM   1453  HB3 ASP    91      19.411  19.167 -14.170  1.00  0.00           H  
ATOM   1454  CG  ASP    91      19.265  17.474 -15.485  1.00  0.00           C  
ATOM   1455  OD1 ASP    91      18.174  17.963 -15.961  1.00  0.00           O  
ATOM   1456  OD2 ASP    91      19.790  16.404 -15.813  1.00  0.00           O  
ATOM   1457  C   ASP    91      21.925  18.809 -15.665  1.00  0.00           C  
ATOM   1458  O   ASP    91      22.493  18.126 -16.500  1.00  0.00           O  
ATOM   1459  N   LYS    92      21.849  20.166 -15.839  1.00  0.00           N  
ATOM   1460  H   LYS    92      21.473  20.731 -15.091  1.00  0.00           H  
ATOM   1461  CA  LYS    92      22.461  20.870 -16.947  1.00  0.00           C  
ATOM   1462  HA  LYS    92      22.048  20.461 -17.870  1.00  0.00           H  
ATOM   1463  CB  LYS    92      22.041  22.368 -16.822  1.00  0.00           C  
ATOM   1464  HB2 LYS    92      22.601  22.715 -15.954  1.00  0.00           H  
ATOM   1465  HB3 LYS    92      22.505  22.924 -17.637  1.00  0.00           H  
ATOM   1466  CG  LYS    92      20.780  22.712 -16.866  1.00  0.00           C  
ATOM   1467  HG2 LYS    92      20.395  22.719 -17.886  1.00  0.00           H  
ATOM   1468  HG3 LYS    92      20.188  21.915 -16.416  1.00  0.00           H  
ATOM   1469  CD  LYS    92      20.460  24.020 -16.493  1.00  0.00           C  
ATOM   1470  HD2 LYS    92      21.176  24.202 -15.691  1.00  0.00           H  
ATOM   1471  HD3 LYS    92      20.846  24.676 -17.273  1.00  0.00           H  
ATOM   1472  CE  LYS    92      19.196  24.227 -16.098  1.00  0.00           C  
ATOM   1473  HE2 LYS    92      18.620  23.700 -16.860  1.00  0.00           H  
ATOM   1474  HE3 LYS    92      19.211  23.676 -15.158  1.00  0.00           H  
ATOM   1475  NZ  LYS    92      18.823  25.635 -15.851  1.00  0.00           N  
ATOM   1476  HZ1 LYS    92      19.298  26.251 -16.495  1.00  0.00           H  
ATOM   1477  HZ2 LYS    92      17.838  25.839 -15.948  1.00  0.00           H  
ATOM   1478  HZ3 LYS    92      19.074  25.946 -14.923  1.00  0.00           H  
ATOM   1479  C   LYS    92      23.977  20.816 -16.961  1.00  0.00           C  
ATOM   1480  O   LYS    92      24.559  20.919 -18.029  1.00  0.00           O  
ATOM   1481  N   ALA    93      24.644  20.652 -15.771  1.00  0.00           N  
ATOM   1482  H   ALA    93      24.171  20.766 -14.886  1.00  0.00           H  
ATOM   1483  CA  ALA    93      26.063  20.266 -15.779  1.00  0.00           C  
ATOM   1484  HA  ALA    93      26.547  20.971 -16.455  1.00  0.00           H  
ATOM   1485  CB  ALA    93      26.728  20.442 -14.360  1.00  0.00           C  
ATOM   1486  HB1 ALA    93      26.610  21.436 -13.929  1.00  0.00           H  
ATOM   1487  HB2 ALA    93      26.350  19.812 -13.555  1.00  0.00           H  
ATOM   1488  HB3 ALA    93      27.814  20.340 -14.367  1.00  0.00           H  
ATOM   1489  C   ALA    93      26.397  18.876 -16.345  1.00  0.00           C  
ATOM   1490  O   ALA    93      27.386  18.749 -17.104  1.00  0.00           O  
ATOM   1491  N   ASN    94      25.641  17.797 -16.067  1.00  0.00           N  
ATOM   1492  H   ASN    94      24.792  18.007 -15.562  1.00  0.00           H  
ATOM   1493  CA  ASN    94      25.711  16.496 -16.738  1.00  0.00           C  
ATOM   1494  HA  ASN    94      26.744  16.162 -16.648  1.00  0.00           H  
ATOM   1495  CB  ASN    94      24.805  15.449 -15.966  1.00  0.00           C  
ATOM   1496  HB2 ASN    94      23.732  15.637 -15.949  1.00  0.00           H  
ATOM   1497  HB3 ASN    94      24.916  14.451 -16.390  1.00  0.00           H  
ATOM   1498  CG  ASN    94      25.223  15.242 -14.505  1.00  0.00           C  
ATOM   1499  OD1 ASN    94      26.386  15.486 -14.203  1.00  0.00           O  
ATOM   1500  ND2 ASN    94      24.390  14.607 -13.737  1.00  0.00           N  
ATOM   1501 HD21 ASN    94      24.494  14.653 -12.733  1.00  0.00           H  
ATOM   1502 HD22 ASN    94      23.478  14.305 -14.048  1.00  0.00           H  
ATOM   1503  C   ASN    94      25.431  16.595 -18.224  1.00  0.00           C  
ATOM   1504  O   ASN    94      26.119  15.929 -19.000  1.00  0.00           O  
ATOM   1505  N   MET    95      24.491  17.473 -18.676  1.00  0.00           N  
ATOM   1506  H   MET    95      23.819  17.936 -18.081  1.00  0.00           H  
ATOM   1507  CA  MET    95      24.260  17.627 -20.084  1.00  0.00           C  
ATOM   1508  HA  MET    95      24.317  16.638 -20.539  1.00  0.00           H  
ATOM   1509  CB  MET    95      22.896  18.258 -20.346  1.00  0.00           C  
ATOM   1510  HB2 MET    95      22.173  17.664 -19.787  1.00  0.00           H  
ATOM   1511  HB3 MET    95      22.850  19.251 -19.900  1.00  0.00           H  
ATOM   1512  CG  MET    95      22.497  18.420 -21.805  1.00  0.00           C  
ATOM   1513  HG2 MET    95      21.420  18.553 -21.900  1.00  0.00           H  
ATOM   1514  HG3 MET    95      23.111  19.227 -22.206  1.00  0.00           H  
ATOM   1515  SD  MET    95      22.897  16.940 -22.862  1.00  0.00           S  
ATOM   1516  CE  MET    95      21.731  15.817 -22.209  1.00  0.00           C  
ATOM   1517  HE1 MET    95      21.793  14.830 -22.667  1.00  0.00           H  
ATOM   1518  HE2 MET    95      21.642  15.757 -21.125  1.00  0.00           H  
ATOM   1519  HE3 MET    95      20.810  16.192 -22.656  1.00  0.00           H  
ATOM   1520  C   MET    95      25.429  18.438 -20.774  1.00  0.00           C  
ATOM   1521  O   MET    95      25.922  18.068 -21.836  1.00  0.00           O  
ATOM   1522  N   LEU    96      25.989  19.390 -20.083  1.00  0.00           N  
ATOM   1523  H   LEU    96      25.479  19.707 -19.271  1.00  0.00           H  
ATOM   1524  CA  LEU    96      27.273  20.087 -20.434  1.00  0.00           C  
ATOM   1525  HA  LEU    96      27.089  20.520 -21.417  1.00  0.00           H  
ATOM   1526  CB  LEU    96      27.469  21.267 -19.462  1.00  0.00           C  
ATOM   1527  HB2 LEU    96      26.662  21.959 -19.704  1.00  0.00           H  
ATOM   1528  HB3 LEU    96      27.458  20.919 -18.430  1.00  0.00           H  
ATOM   1529  CG  LEU    96      28.768  21.996 -19.689  1.00  0.00           C  
ATOM   1530  HG  LEU    96      29.583  21.274 -19.640  1.00  0.00           H  
ATOM   1531  CD1 LEU    96      28.694  22.670 -21.054  1.00  0.00           C  
ATOM   1532 HD11 LEU    96      29.537  23.326 -21.268  1.00  0.00           H  
ATOM   1533 HD12 LEU    96      28.489  21.870 -21.766  1.00  0.00           H  
ATOM   1534 HD13 LEU    96      27.793  23.282 -21.007  1.00  0.00           H  
ATOM   1535  CD2 LEU    96      28.827  23.136 -18.656  1.00  0.00           C  
ATOM   1536 HD21 LEU    96      27.858  23.635 -18.655  1.00  0.00           H  
ATOM   1537 HD22 LEU    96      29.140  22.665 -17.724  1.00  0.00           H  
ATOM   1538 HD23 LEU    96      29.559  23.942 -18.706  1.00  0.00           H  
ATOM   1539  C   LEU    96      28.447  19.121 -20.489  1.00  0.00           C  
ATOM   1540  O   LEU    96      29.239  19.207 -21.449  1.00  0.00           O  
ATOM   1541  N   ALA    97      28.536  18.182 -19.559  1.00  0.00           N  
ATOM   1542  H   ALA    97      27.870  18.154 -18.800  1.00  0.00           H  
ATOM   1543  CA  ALA    97      29.558  17.142 -19.714  1.00  0.00           C  
ATOM   1544  HA  ALA    97      30.552  17.525 -19.947  1.00  0.00           H  
ATOM   1545  CB  ALA    97      29.669  16.306 -18.363  1.00  0.00           C  
ATOM   1546  HB1 ALA    97      29.828  16.916 -17.474  1.00  0.00           H  
ATOM   1547  HB2 ALA    97      28.689  15.855 -18.208  1.00  0.00           H  
ATOM   1548  HB3 ALA    97      30.465  15.568 -18.461  1.00  0.00           H  
ATOM   1549  C   ALA    97      29.276  16.160 -20.862  1.00  0.00           C  
ATOM   1550  O   ALA    97      30.292  15.732 -21.420  1.00  0.00           O  
ATOM   1551  N   HIE    98      28.003  15.824 -21.235  1.00  0.00           N  
ATOM   1552  H   HIE    98      27.266  16.261 -20.699  1.00  0.00           H  
ATOM   1553  CA  HIE    98      27.694  15.072 -22.451  1.00  0.00           C  
ATOM   1554  HA  HIE    98      28.225  14.122 -22.400  1.00  0.00           H  
ATOM   1555  CB  HIE    98      26.238  14.574 -22.511  1.00  0.00           C  
ATOM   1556  HB2 HIE    98      26.106  13.829 -21.726  1.00  0.00           H  
ATOM   1557  HB3 HIE    98      25.523  15.349 -22.237  1.00  0.00           H  
ATOM   1558  CG  HIE    98      25.906  13.895 -23.774  1.00  0.00           C  
ATOM   1559  ND1 HIE    98      26.487  12.810 -24.307  1.00  0.00           N  
ATOM   1560  CE1 HIE    98      25.827  12.596 -25.449  1.00  0.00           C  
ATOM   1561  HE1 HIE    98      26.039  11.829 -26.179  1.00  0.00           H  
ATOM   1562  NE2 HIE    98      24.792  13.453 -25.596  1.00  0.00           N  
ATOM   1563  HE2 HIE    98      24.048  13.468 -26.279  1.00  0.00           H  
ATOM   1564  CD2 HIE    98      24.812  14.300 -24.510  1.00  0.00           C  
ATOM   1565  HD2 HIE    98      24.106  15.052 -24.189  1.00  0.00           H  
ATOM   1566  C   HIE    98      28.013  15.879 -23.745  1.00  0.00           C  
ATOM   1567  O   HIE    98      28.639  15.333 -24.728  1.00  0.00           O  
ATOM   1568  N   MET    99      27.791  17.176 -23.701  1.00  0.00           N  
ATOM   1569  H   MET    99      27.375  17.555 -22.863  1.00  0.00           H  
ATOM   1570  CA  MET    99      28.411  18.027 -24.710  1.00  0.00           C  
ATOM   1571  HA  MET    99      28.072  17.678 -25.685  1.00  0.00           H  
ATOM   1572  CB  MET    99      28.054  19.505 -24.614  1.00  0.00           C  
ATOM   1573  HB2 MET    99      28.341  19.945 -23.659  1.00  0.00           H  
ATOM   1574  HB3 MET    99      28.645  20.116 -25.296  1.00  0.00           H  
ATOM   1575  CG  MET    99      26.543  19.772 -24.820  1.00  0.00           C  
ATOM   1576  HG2 MET    99      26.148  19.140 -25.616  1.00  0.00           H  
ATOM   1577  HG3 MET    99      25.994  19.482 -23.925  1.00  0.00           H  
ATOM   1578  SD  MET    99      26.018  21.442 -25.208  1.00  0.00           S  
ATOM   1579  CE  MET    99      26.639  21.729 -26.896  1.00  0.00           C  
ATOM   1580  HE1 MET    99      27.710  21.572 -27.027  1.00  0.00           H  
ATOM   1581  HE2 MET    99      26.216  21.010 -27.597  1.00  0.00           H  
ATOM   1582  HE3 MET    99      26.373  22.768 -27.090  1.00  0.00           H  
ATOM   1583  C   MET    99      29.939  17.958 -24.738  1.00  0.00           C  
ATOM   1584  O   MET    99      30.512  17.803 -25.784  1.00  0.00           O  
ATOM   1585  N   GLU   100      30.608  18.050 -23.562  1.00  0.00           N  
ATOM   1586  H   GLU   100      30.080  18.299 -22.738  1.00  0.00           H  
ATOM   1587  CA  GLU   100      32.100  18.069 -23.540  1.00  0.00           C  
ATOM   1588  HA  GLU   100      32.459  18.887 -24.165  1.00  0.00           H  
ATOM   1589  CB  GLU   100      32.645  18.481 -22.171  1.00  0.00           C  
ATOM   1590  HB2 GLU   100      32.363  19.527 -22.050  1.00  0.00           H  
ATOM   1591  HB3 GLU   100      32.125  17.883 -21.423  1.00  0.00           H  
ATOM   1592  CG  GLU   100      34.186  18.432 -22.027  1.00  0.00           C  
ATOM   1593  HG2 GLU   100      34.463  17.384 -22.141  1.00  0.00           H  
ATOM   1594  HG3 GLU   100      34.478  18.879 -22.977  1.00  0.00           H  
ATOM   1595  CD  GLU   100      34.742  19.117 -20.775  1.00  0.00           C  
ATOM   1596  OE1 GLU   100      34.730  20.378 -20.608  1.00  0.00           O  
ATOM   1597  OE2 GLU   100      35.316  18.451 -19.906  1.00  0.00           O  
ATOM   1598  C   GLU   100      32.667  16.783 -24.082  1.00  0.00           C  
ATOM   1599  O   GLU   100      33.482  16.818 -24.941  1.00  0.00           O  
ATOM   1600  N   THR   101      32.036  15.625 -23.828  1.00  0.00           N  
ATOM   1601  H   THR   101      31.334  15.801 -23.123  1.00  0.00           H  
ATOM   1602  CA  THR   101      32.383  14.291 -24.147  1.00  0.00           C  
ATOM   1603  HA  THR   101      33.464  14.149 -24.117  1.00  0.00           H  
ATOM   1604  CB  THR   101      31.696  13.218 -23.297  1.00  0.00           C  
ATOM   1605  HB  THR   101      30.619  13.365 -23.379  1.00  0.00           H  
ATOM   1606  CG2 THR   101      32.133  11.739 -23.686  1.00  0.00           C  
ATOM   1607 HG21 THR   101      31.296  11.062 -23.859  1.00  0.00           H  
ATOM   1608 HG22 THR   101      32.761  11.729 -24.577  1.00  0.00           H  
ATOM   1609 HG23 THR   101      32.647  11.229 -22.872  1.00  0.00           H  
ATOM   1610  OG1 THR   101      32.134  13.536 -21.948  1.00  0.00           O  
ATOM   1611  HG1 THR   101      31.582  14.250 -21.622  1.00  0.00           H  
ATOM   1612  C   THR   101      32.186  14.114 -25.687  1.00  0.00           C  
ATOM   1613  O   THR   101      33.076  13.610 -26.380  1.00  0.00           O  
ATOM   1614  N   GLN   102      31.117  14.576 -26.239  1.00  0.00           N  
ATOM   1615  H   GLN   102      30.494  15.127 -25.665  1.00  0.00           H  
ATOM   1616  CA  GLN   102      30.861  14.474 -27.663  1.00  0.00           C  
ATOM   1617  HA  GLN   102      31.094  13.489 -28.069  1.00  0.00           H  
ATOM   1618  CB  GLN   102      29.352  14.738 -27.905  1.00  0.00           C  
ATOM   1619  HB2 GLN   102      28.747  14.344 -27.089  1.00  0.00           H  
ATOM   1620  HB3 GLN   102      29.111  15.789 -28.063  1.00  0.00           H  
ATOM   1621  CG  GLN   102      28.911  14.065 -29.200  1.00  0.00           C  
ATOM   1622  HG2 GLN   102      28.033  14.607 -29.550  1.00  0.00           H  
ATOM   1623  HG3 GLN   102      29.651  14.228 -29.984  1.00  0.00           H  
ATOM   1624  CD  GLN   102      28.491  12.615 -29.229  1.00  0.00           C  
ATOM   1625  OE1 GLN   102      28.763  11.730 -28.366  1.00  0.00           O  
ATOM   1626  NE2 GLN   102      27.733  12.219 -30.279  1.00  0.00           N  
ATOM   1627 HE21 GLN   102      27.329  11.293 -30.271  1.00  0.00           H  
ATOM   1628 HE22 GLN   102      27.371  12.864 -30.966  1.00  0.00           H  
ATOM   1629  C   GLN   102      31.763  15.304 -28.502  1.00  0.00           C  
ATOM   1630  O   GLN   102      32.169  14.860 -29.565  1.00  0.00           O  
ATOM   1631  N   ASN   103      32.054  16.571 -28.000  1.00  0.00           N  
ATOM   1632  H   ASN   103      31.584  16.887 -27.165  1.00  0.00           H  
ATOM   1633  CA  ASN   103      33.080  17.402 -28.523  1.00  0.00           C  
ATOM   1634  HA  ASN   103      32.981  17.658 -29.578  1.00  0.00           H  
ATOM   1635  CB  ASN   103      33.089  18.715 -27.695  1.00  0.00           C  
ATOM   1636  HB2 ASN   103      32.352  19.423 -28.074  1.00  0.00           H  
ATOM   1637  HB3 ASN   103      32.764  18.414 -26.699  1.00  0.00           H  
ATOM   1638  CG  ASN   103      34.424  19.432 -27.748  1.00  0.00           C  
ATOM   1639  OD1 ASN   103      34.811  20.020 -28.761  1.00  0.00           O  
ATOM   1640  ND2 ASN   103      35.219  19.303 -26.659  1.00  0.00           N  
ATOM   1641 HD21 ASN   103      36.093  19.807 -26.622  1.00  0.00           H  
ATOM   1642 HD22 ASN   103      34.992  18.547 -26.029  1.00  0.00           H  
ATOM   1643  C   ASN   103      34.482  16.769 -28.587  1.00  0.00           C  
ATOM   1644  O   ASN   103      35.300  16.954 -29.480  1.00  0.00           O  
ATOM   1645  N   LYS   104      34.785  15.835 -27.680  1.00  0.00           N  
ATOM   1646  H   LYS   104      34.011  15.582 -27.083  1.00  0.00           H  
ATOM   1647  CA  LYS   104      36.073  15.150 -27.545  1.00  0.00           C  
ATOM   1648  HA  LYS   104      36.772  15.936 -27.833  1.00  0.00           H  
ATOM   1649  CB  LYS   104      36.403  14.846 -26.019  1.00  0.00           C  
ATOM   1650  HB2 LYS   104      35.478  14.440 -25.608  1.00  0.00           H  
ATOM   1651  HB3 LYS   104      37.200  14.103 -26.055  1.00  0.00           H  
ATOM   1652  CG  LYS   104      36.932  15.892 -25.286  1.00  0.00           C  
ATOM   1653  HG2 LYS   104      37.918  16.043 -25.725  1.00  0.00           H  
ATOM   1654  HG3 LYS   104      36.391  16.806 -25.530  1.00  0.00           H  
ATOM   1655  CD  LYS   104      37.013  15.808 -23.892  1.00  0.00           C  
ATOM   1656  HD2 LYS   104      37.265  16.822 -23.581  1.00  0.00           H  
ATOM   1657  HD3 LYS   104      36.018  15.458 -23.614  1.00  0.00           H  
ATOM   1658  CE  LYS   104      37.954  15.040 -23.400  1.00  0.00           C  
ATOM   1659  HE2 LYS   104      38.057  14.172 -24.052  1.00  0.00           H  
ATOM   1660  HE3 LYS   104      38.908  15.564 -23.337  1.00  0.00           H  
ATOM   1661  NZ  LYS   104      37.588  14.571 -22.041  1.00  0.00           N  
ATOM   1662  HZ1 LYS   104      37.799  15.378 -21.471  1.00  0.00           H  
ATOM   1663  HZ2 LYS   104      36.607  14.334 -22.089  1.00  0.00           H  
ATOM   1664  HZ3 LYS   104      38.166  13.820 -21.690  1.00  0.00           H  
ATOM   1665  C   LYS   104      36.138  13.809 -28.261  1.00  0.00           C  
ATOM   1666  O   LYS   104      37.208  13.420 -28.836  1.00  0.00           O  
ATOM   1667  N   ILE   105      34.980  13.161 -28.380  1.00  0.00           N  
ATOM   1668  H   ILE   105      34.273  13.534 -27.763  1.00  0.00           H  
ATOM   1669  CA  ILE   105      34.729  12.061 -29.346  1.00  0.00           C  
ATOM   1670  HA  ILE   105      35.446  11.255 -29.189  1.00  0.00           H  
ATOM   1671  CB  ILE   105      33.333  11.379 -29.063  1.00  0.00           C  
ATOM   1672  HB  ILE   105      32.567  12.140 -28.921  1.00  0.00           H  
ATOM   1673  CG2 ILE   105      32.789  10.341 -30.125  1.00  0.00           C  
ATOM   1674 HG21 ILE   105      32.131   9.570 -29.724  1.00  0.00           H  
ATOM   1675 HG22 ILE   105      32.083  10.816 -30.806  1.00  0.00           H  
ATOM   1676 HG23 ILE   105      33.568   9.817 -30.678  1.00  0.00           H  
ATOM   1677  CG1 ILE   105      33.485  10.582 -27.778  1.00  0.00           C  
ATOM   1678 HG12 ILE   105      33.801   9.546 -27.900  1.00  0.00           H  
ATOM   1679 HG13 ILE   105      34.058  11.102 -27.011  1.00  0.00           H  
ATOM   1680  CD1 ILE   105      32.116  10.300 -27.070  1.00  0.00           C  
ATOM   1681 HD11 ILE   105      32.094   9.700 -26.160  1.00  0.00           H  
ATOM   1682 HD12 ILE   105      31.589  11.178 -26.697  1.00  0.00           H  
ATOM   1683 HD13 ILE   105      31.397   9.704 -27.631  1.00  0.00           H  
ATOM   1684  C   ILE   105      34.806  12.451 -30.808  1.00  0.00           C  
ATOM   1685  O   ILE   105      35.582  11.782 -31.518  1.00  0.00           O  
ATOM   1686  N   TYR   106      34.102  13.517 -31.277  1.00  0.00           N  
ATOM   1687  H   TYR   106      33.489  13.984 -30.624  1.00  0.00           H  
ATOM   1688  CA  TYR   106      33.858  13.937 -32.625  1.00  0.00           C  
ATOM   1689  HA  TYR   106      33.360  13.105 -33.123  1.00  0.00           H  
ATOM   1690  CB  TYR   106      33.005  15.141 -32.844  1.00  0.00           C  
ATOM   1691  HB2 TYR   106      31.942  14.991 -32.660  1.00  0.00           H  
ATOM   1692  HB3 TYR   106      33.399  15.953 -32.232  1.00  0.00           H  
ATOM   1693  CG  TYR   106      32.988  15.730 -34.239  1.00  0.00           C  
ATOM   1694  CD1 TYR   106      32.414  15.023 -35.252  1.00  0.00           C  
ATOM   1695  HD1 TYR   106      31.953  14.087 -34.973  1.00  0.00           H  
ATOM   1696  CE1 TYR   106      32.322  15.589 -36.507  1.00  0.00           C  
ATOM   1697  HE1 TYR   106      31.654  15.232 -37.277  1.00  0.00           H  
ATOM   1698  CZ  TYR   106      32.824  16.890 -36.755  1.00  0.00           C  
ATOM   1699  OH  TYR   106      32.753  17.340 -38.017  1.00  0.00           O  
ATOM   1700  HH  TYR   106      33.423  18.002 -38.204  1.00  0.00           H  
ATOM   1701  CE2 TYR   106      33.532  17.610 -35.774  1.00  0.00           C  
ATOM   1702  HE2 TYR   106      34.027  18.527 -36.058  1.00  0.00           H  
ATOM   1703  CD2 TYR   106      33.613  16.974 -34.533  1.00  0.00           C  
ATOM   1704  HD2 TYR   106      34.177  17.521 -33.791  1.00  0.00           H  
ATOM   1705  C   TYR   106      35.239  14.115 -33.355  1.00  0.00           C  
ATOM   1706  O   TYR   106      35.430  13.824 -34.520  1.00  0.00           O  
ATOM   1707  N   ASN   107      36.259  14.568 -32.597  1.00  0.00           N  
ATOM   1708  H   ASN   107      36.039  14.892 -31.666  1.00  0.00           H  
ATOM   1709  CA  ASN   107      37.634  14.809 -33.007  1.00  0.00           C  
ATOM   1710  HA  ASN   107      37.532  15.143 -34.039  1.00  0.00           H  
ATOM   1711  CB  ASN   107      38.231  16.091 -32.443  1.00  0.00           C  
ATOM   1712  HB2 ASN   107      38.305  16.113 -31.356  1.00  0.00           H  
ATOM   1713  HB3 ASN   107      39.213  16.317 -32.857  1.00  0.00           H  
ATOM   1714  CG  ASN   107      37.371  17.271 -32.990  1.00  0.00           C  
ATOM   1715  OD1 ASN   107      37.526  17.655 -34.142  1.00  0.00           O  
ATOM   1716  ND2 ASN   107      36.426  17.803 -32.253  1.00  0.00           N  
ATOM   1717 HD21 ASN   107      35.888  18.588 -32.590  1.00  0.00           H  
ATOM   1718 HD22 ASN   107      36.147  17.422 -31.360  1.00  0.00           H  
ATOM   1719  C   ASN   107      38.566  13.544 -32.998  1.00  0.00           C  
ATOM   1720  O   ASN   107      39.742  13.568 -33.340  1.00  0.00           O  
ATOM   1721  N   ILE   108      38.039  12.413 -32.639  1.00  0.00           N  
ATOM   1722  H   ILE   108      37.165  12.458 -32.135  1.00  0.00           H  
ATOM   1723  CA  ILE   108      38.708  11.152 -32.774  1.00  0.00           C  
ATOM   1724  HA  ILE   108      39.779  11.284 -32.926  1.00  0.00           H  
ATOM   1725  CB  ILE   108      38.529  10.385 -31.449  1.00  0.00           C  
ATOM   1726  HB  ILE   108      37.475  10.281 -31.190  1.00  0.00           H  
ATOM   1727  CG2 ILE   108      39.156   8.936 -31.498  1.00  0.00           C  
ATOM   1728 HG21 ILE   108      39.354   8.435 -30.551  1.00  0.00           H  
ATOM   1729 HG22 ILE   108      38.448   8.339 -32.074  1.00  0.00           H  
ATOM   1730 HG23 ILE   108      40.138   9.027 -31.963  1.00  0.00           H  
ATOM   1731  CG1 ILE   108      39.168  11.208 -30.249  1.00  0.00           C  
ATOM   1732 HG12 ILE   108      40.240  11.194 -30.443  1.00  0.00           H  
ATOM   1733 HG13 ILE   108      38.906  12.263 -30.329  1.00  0.00           H  
ATOM   1734  CD1 ILE   108      38.964  10.721 -28.859  1.00  0.00           C  
ATOM   1735 HD11 ILE   108      39.281  11.443 -28.107  1.00  0.00           H  
ATOM   1736 HD12 ILE   108      37.882  10.593 -28.828  1.00  0.00           H  
ATOM   1737 HD13 ILE   108      39.343   9.747 -28.550  1.00  0.00           H  
ATOM   1738  C   ILE   108      38.213  10.351 -34.015  1.00  0.00           C  
ATOM   1739  O   ILE   108      38.946   9.409 -34.448  1.00  0.00           O  
ATOM   1740  N   LEU   109      37.019  10.748 -34.622  1.00  0.00           N  
ATOM   1741  H   LEU   109      36.576  11.550 -34.196  1.00  0.00           H  
ATOM   1742  CA  LEU   109      36.537  10.196 -35.899  1.00  0.00           C  
ATOM   1743  HA  LEU   109      36.681   9.118 -35.839  1.00  0.00           H  
ATOM   1744  CB  LEU   109      35.011  10.489 -36.103  1.00  0.00           C  
ATOM   1745  HB2 LEU   109      34.718  11.534 -35.998  1.00  0.00           H  
ATOM   1746  HB3 LEU   109      34.770  10.242 -37.137  1.00  0.00           H  
ATOM   1747  CG  LEU   109      34.168   9.593 -35.170  1.00  0.00           C  
ATOM   1748  HG  LEU   109      34.445   8.548 -35.311  1.00  0.00           H  
ATOM   1749  CD1 LEU   109      34.242   9.900 -33.718  1.00  0.00           C  
ATOM   1750 HD11 LEU   109      34.319  10.980 -33.587  1.00  0.00           H  
ATOM   1751 HD12 LEU   109      33.451   9.401 -33.158  1.00  0.00           H  
ATOM   1752 HD13 LEU   109      35.194   9.486 -33.387  1.00  0.00           H  
ATOM   1753  CD2 LEU   109      32.678   9.910 -35.553  1.00  0.00           C  
ATOM   1754 HD21 LEU   109      32.415   9.318 -36.429  1.00  0.00           H  
ATOM   1755 HD22 LEU   109      31.946   9.521 -34.845  1.00  0.00           H  
ATOM   1756 HD23 LEU   109      32.533  10.969 -35.765  1.00  0.00           H  
ATOM   1757  C   LEU   109      37.298  10.725 -37.103  1.00  0.00           C  
ATOM   1758  O   LEU   109      37.623  11.889 -37.139  1.00  0.00           O  
ATOM   1759  N   THR   110      37.541   9.804 -38.050  1.00  0.00           N  
ATOM   1760  H   THR   110      37.243   8.847 -37.925  1.00  0.00           H  
ATOM   1761  CA  THR   110      38.190  10.136 -39.343  1.00  0.00           C  
ATOM   1762  HA  THR   110      39.193  10.479 -39.091  1.00  0.00           H  
ATOM   1763  CB  THR   110      38.307   8.969 -40.388  1.00  0.00           C  
ATOM   1764  HB  THR   110      38.913   9.354 -41.208  1.00  0.00           H  
ATOM   1765  CG2 THR   110      39.095   7.722 -39.869  1.00  0.00           C  
ATOM   1766 HG21 THR   110      39.582   7.930 -38.917  1.00  0.00           H  
ATOM   1767 HG22 THR   110      38.373   6.906 -39.868  1.00  0.00           H  
ATOM   1768 HG23 THR   110      39.881   7.494 -40.590  1.00  0.00           H  
ATOM   1769  OG1 THR   110      37.015   8.584 -40.925  1.00  0.00           O  
ATOM   1770  HG1 THR   110      37.107   7.859 -41.546  1.00  0.00           H  
ATOM   1771  C   THR   110      37.445  11.300 -40.084  1.00  0.00           C  
ATOM   1772  O   THR   110      36.217  11.505 -39.979  1.00  0.00           O  
ATOM   1773  N   PRO   111      38.157  12.072 -40.948  1.00  0.00           N  
ATOM   1774  CD  PRO   111      39.599  12.138 -41.053  1.00  0.00           C  
ATOM   1775  HD2 PRO   111      39.951  11.266 -41.604  1.00  0.00           H  
ATOM   1776  HD3 PRO   111      40.099  12.264 -40.093  1.00  0.00           H  
ATOM   1777  CG  PRO   111      39.818  13.522 -41.786  1.00  0.00           C  
ATOM   1778  HG2 PRO   111      40.839  13.540 -42.168  1.00  0.00           H  
ATOM   1779  HG3 PRO   111      39.700  14.347 -41.084  1.00  0.00           H  
ATOM   1780  CB  PRO   111      38.706  13.514 -42.839  1.00  0.00           C  
ATOM   1781  HB2 PRO   111      39.037  12.817 -43.609  1.00  0.00           H  
ATOM   1782  HB3 PRO   111      38.382  14.419 -43.354  1.00  0.00           H  
ATOM   1783  CA  PRO   111      37.573  12.948 -41.931  1.00  0.00           C  
ATOM   1784  HA  PRO   111      37.166  13.817 -41.413  1.00  0.00           H  
ATOM   1785  C   PRO   111      36.402  12.426 -42.849  1.00  0.00           C  
ATOM   1786  O   PRO   111      35.425  13.114 -43.153  1.00  0.00           O  
ATOM   1787  N   GLU   112      36.430  11.149 -43.242  1.00  0.00           N  
ATOM   1788  H   GLU   112      37.176  10.579 -42.869  1.00  0.00           H  
ATOM   1789  CA  GLU   112      35.342  10.449 -43.928  1.00  0.00           C  
ATOM   1790  HA  GLU   112      34.855  11.103 -44.652  1.00  0.00           H  
ATOM   1791  CB  GLU   112      35.769   9.117 -44.602  1.00  0.00           C  
ATOM   1792  HB2 GLU   112      36.146   8.534 -43.762  1.00  0.00           H  
ATOM   1793  HB3 GLU   112      34.826   8.608 -44.805  1.00  0.00           H  
ATOM   1794  CG  GLU   112      36.805   9.019 -45.754  1.00  0.00           C  
ATOM   1795  HG2 GLU   112      36.813   7.940 -45.909  1.00  0.00           H  
ATOM   1796  HG3 GLU   112      36.390   9.540 -46.618  1.00  0.00           H  
ATOM   1797  CD  GLU   112      38.182   9.447 -45.354  1.00  0.00           C  
ATOM   1798  OE1 GLU   112      38.926   9.759 -46.305  1.00  0.00           O  
ATOM   1799  OE2 GLU   112      38.568   9.273 -44.184  1.00  0.00           O  
ATOM   1800  C   GLU   112      34.139  10.288 -42.986  1.00  0.00           C  
ATOM   1801  O   GLU   112      33.000  10.441 -43.371  1.00  0.00           O  
ATOM   1802  N   GLN   113      34.336   9.858 -41.761  1.00  0.00           N  
ATOM   1803  H   GLN   113      35.292   9.677 -41.490  1.00  0.00           H  
ATOM   1804  CA  GLN   113      33.227   9.758 -40.780  1.00  0.00           C  
ATOM   1805  HA  GLN   113      32.354   9.322 -41.265  1.00  0.00           H  
ATOM   1806  CB  GLN   113      33.602   8.979 -39.536  1.00  0.00           C  
ATOM   1807  HB2 GLN   113      34.631   9.337 -39.498  1.00  0.00           H  
ATOM   1808  HB3 GLN   113      33.152   9.289 -38.593  1.00  0.00           H  
ATOM   1809  CG  GLN   113      33.616   7.427 -39.620  1.00  0.00           C  
ATOM   1810  HG2 GLN   113      32.642   6.943 -39.541  1.00  0.00           H  
ATOM   1811  HG3 GLN   113      33.921   7.140 -40.627  1.00  0.00           H  
ATOM   1812  CD  GLN   113      34.780   6.799 -38.726  1.00  0.00           C  
ATOM   1813  OE1 GLN   113      35.726   7.451 -38.290  1.00  0.00           O  
ATOM   1814  NE2 GLN   113      34.653   5.633 -38.245  1.00  0.00           N  
ATOM   1815 HE21 GLN   113      35.053   5.622 -37.318  1.00  0.00           H  
ATOM   1816 HE22 GLN   113      33.750   5.184 -38.302  1.00  0.00           H  
ATOM   1817  C   GLN   113      32.776  11.154 -40.277  1.00  0.00           C  
ATOM   1818  O   GLN   113      31.654  11.318 -39.850  1.00  0.00           O  
ATOM   1819  N   LYS   114      33.624  12.183 -40.351  1.00  0.00           N  
ATOM   1820  H   LYS   114      34.607  11.981 -40.467  1.00  0.00           H  
ATOM   1821  CA  LYS   114      33.228  13.540 -39.923  1.00  0.00           C  
ATOM   1822  HA  LYS   114      32.721  13.390 -38.970  1.00  0.00           H  
ATOM   1823  CB  LYS   114      34.369  14.522 -39.790  1.00  0.00           C  
ATOM   1824  HB2 LYS   114      35.009  14.365 -40.658  1.00  0.00           H  
ATOM   1825  HB3 LYS   114      33.968  15.534 -39.757  1.00  0.00           H  
ATOM   1826  CG  LYS   114      35.186  14.313 -38.704  1.00  0.00           C  
ATOM   1827  HG2 LYS   114      34.626  14.059 -37.803  1.00  0.00           H  
ATOM   1828  HG3 LYS   114      35.939  13.544 -38.876  1.00  0.00           H  
ATOM   1829  CD  LYS   114      35.896  15.427 -38.363  1.00  0.00           C  
ATOM   1830  HD2 LYS   114      36.543  15.663 -39.209  1.00  0.00           H  
ATOM   1831  HD3 LYS   114      35.235  16.262 -38.131  1.00  0.00           H  
ATOM   1832  CE  LYS   114      36.527  15.347 -37.168  1.00  0.00           C  
ATOM   1833  HE2 LYS   114      35.738  15.599 -36.460  1.00  0.00           H  
ATOM   1834  HE3 LYS   114      36.933  14.337 -37.099  1.00  0.00           H  
ATOM   1835  NZ  LYS   114      37.587  16.366 -37.027  1.00  0.00           N  
ATOM   1836  HZ1 LYS   114      38.153  16.035 -36.259  1.00  0.00           H  
ATOM   1837  HZ2 LYS   114      38.097  16.293 -37.895  1.00  0.00           H  
ATOM   1838  HZ3 LYS   114      37.321  17.337 -36.945  1.00  0.00           H  
ATOM   1839  C   LYS   114      32.182  14.106 -40.880  1.00  0.00           C  
ATOM   1840  O   LYS   114      31.318  14.794 -40.378  1.00  0.00           O  
ATOM   1841  N   LYS   115      32.283  13.720 -42.105  1.00  0.00           N  
ATOM   1842  H   LYS   115      33.192  13.369 -42.370  1.00  0.00           H  
ATOM   1843  CA  LYS   115      31.258  14.038 -43.096  1.00  0.00           C  
ATOM   1844  HA  LYS   115      30.969  15.079 -42.953  1.00  0.00           H  
ATOM   1845  CB  LYS   115      31.825  13.901 -44.551  1.00  0.00           C  
ATOM   1846  HB2 LYS   115      32.767  14.442 -44.631  1.00  0.00           H  
ATOM   1847  HB3 LYS   115      32.082  12.862 -44.757  1.00  0.00           H  
ATOM   1848  CG  LYS   115      31.036  14.463 -45.534  1.00  0.00           C  
ATOM   1849  HG2 LYS   115      30.005  14.116 -45.467  1.00  0.00           H  
ATOM   1850  HG3 LYS   115      30.992  15.530 -45.314  1.00  0.00           H  
ATOM   1851  CD  LYS   115      31.446  14.274 -46.867  1.00  0.00           C  
ATOM   1852  HD2 LYS   115      32.426  14.734 -46.992  1.00  0.00           H  
ATOM   1853  HD3 LYS   115      31.498  13.195 -47.015  1.00  0.00           H  
ATOM   1854  CE  LYS   115      30.553  14.856 -47.708  1.00  0.00           C  
ATOM   1855  HE2 LYS   115      29.526  14.529 -47.548  1.00  0.00           H  
ATOM   1856  HE3 LYS   115      30.611  15.940 -47.607  1.00  0.00           H  
ATOM   1857  NZ  LYS   115      30.876  14.494 -49.139  1.00  0.00           N  
ATOM   1858  HZ1 LYS   115      30.722  13.501 -49.242  1.00  0.00           H  
ATOM   1859  HZ2 LYS   115      30.260  14.815 -49.872  1.00  0.00           H  
ATOM   1860  HZ3 LYS   115      31.795  14.841 -49.375  1.00  0.00           H  
ATOM   1861  C   LYS   115      29.939  13.335 -42.765  1.00  0.00           C  
ATOM   1862  O   LYS   115      28.877  13.947 -42.709  1.00  0.00           O  
ATOM   1863  N   GLN   116      29.968  11.986 -42.602  1.00  0.00           N  
ATOM   1864  H   GLN   116      30.880  11.554 -42.647  1.00  0.00           H  
ATOM   1865  CA  GLN   116      28.771  11.203 -42.308  1.00  0.00           C  
ATOM   1866  HA  GLN   116      28.041  11.343 -43.105  1.00  0.00           H  
ATOM   1867  CB  GLN   116      29.226   9.722 -42.034  1.00  0.00           C  
ATOM   1868  HB2 GLN   116      29.419   9.391 -43.054  1.00  0.00           H  
ATOM   1869  HB3 GLN   116      30.136   9.692 -41.435  1.00  0.00           H  
ATOM   1870  CG  GLN   116      28.246   8.797 -41.424  1.00  0.00           C  
ATOM   1871  HG2 GLN   116      28.687   7.826 -41.648  1.00  0.00           H  
ATOM   1872  HG3 GLN   116      28.297   8.945 -40.346  1.00  0.00           H  
ATOM   1873  CD  GLN   116      26.812   8.762 -41.948  1.00  0.00           C  
ATOM   1874  OE1 GLN   116      26.515   9.400 -42.914  1.00  0.00           O  
ATOM   1875  NE2 GLN   116      25.969   8.036 -41.243  1.00  0.00           N  
ATOM   1876 HE21 GLN   116      24.967   8.143 -41.313  1.00  0.00           H  
ATOM   1877 HE22 GLN   116      26.320   7.450 -40.499  1.00  0.00           H  
ATOM   1878  C   GLN   116      28.118  11.679 -40.977  1.00  0.00           C  
ATOM   1879  O   GLN   116      26.893  11.569 -40.814  1.00  0.00           O  
ATOM   1880  N   PHE   117      28.897  12.294 -40.043  1.00  0.00           N  
ATOM   1881  H   PHE   117      29.867  12.530 -40.195  1.00  0.00           H  
ATOM   1882  CA  PHE   117      28.483  12.739 -38.742  1.00  0.00           C  
ATOM   1883  HA  PHE   117      27.906  11.916 -38.322  1.00  0.00           H  
ATOM   1884  CB  PHE   117      29.735  13.013 -37.867  1.00  0.00           C  
ATOM   1885  HB2 PHE   117      30.294  12.094 -37.692  1.00  0.00           H  
ATOM   1886  HB3 PHE   117      30.398  13.774 -38.279  1.00  0.00           H  
ATOM   1887  CG  PHE   117      29.324  13.390 -36.446  1.00  0.00           C  
ATOM   1888  CD1 PHE   117      29.206  14.744 -36.026  1.00  0.00           C  
ATOM   1889  HD1 PHE   117      29.261  15.589 -36.697  1.00  0.00           H  
ATOM   1890  CE1 PHE   117      29.017  15.053 -34.642  1.00  0.00           C  
ATOM   1891  HE1 PHE   117      28.829  16.067 -34.319  1.00  0.00           H  
ATOM   1892  CZ  PHE   117      29.077  14.111 -33.658  1.00  0.00           C  
ATOM   1893  HZ  PHE   117      29.081  14.495 -32.648  1.00  0.00           H  
ATOM   1894  CE2 PHE   117      29.225  12.751 -34.066  1.00  0.00           C  
ATOM   1895  HE2 PHE   117      29.200  11.961 -33.329  1.00  0.00           H  
ATOM   1896  CD2 PHE   117      29.260  12.455 -35.453  1.00  0.00           C  
ATOM   1897  HD2 PHE   117      29.336  11.458 -35.861  1.00  0.00           H  
ATOM   1898  C   PHE   117      27.567  13.930 -38.792  1.00  0.00           C  
ATOM   1899  O   PHE   117      26.712  14.075 -37.903  1.00  0.00           O  
ATOM   1900  N   ASN   118      27.758  14.755 -39.701  1.00  0.00           N  
ATOM   1901  H   ASN   118      28.528  14.616 -40.341  1.00  0.00           H  
ATOM   1902  CA  ASN   118      26.882  15.885 -39.896  1.00  0.00           C  
ATOM   1903  HA  ASN   118      26.183  16.048 -39.076  1.00  0.00           H  
ATOM   1904  CB  ASN   118      27.743  17.140 -40.090  1.00  0.00           C  
ATOM   1905  HB2 ASN   118      28.392  17.072 -40.963  1.00  0.00           H  
ATOM   1906  HB3 ASN   118      27.233  18.100 -40.168  1.00  0.00           H  
ATOM   1907  CG  ASN   118      28.728  17.311 -38.918  1.00  0.00           C  
ATOM   1908  OD1 ASN   118      28.458  18.142 -38.094  1.00  0.00           O  
ATOM   1909  ND2 ASN   118      29.933  16.927 -38.991  1.00  0.00           N  
ATOM   1910 HD21 ASN   118      30.578  17.428 -38.397  1.00  0.00           H  
ATOM   1911 HD22 ASN   118      30.207  16.301 -39.735  1.00  0.00           H  
ATOM   1912  C   ASN   118      25.863  15.634 -41.084  1.00  0.00           C  
ATOM   1913  O   ASN   118      24.740  16.125 -40.902  1.00  0.00           O  
ATOM   1914  N   ALA   119      26.127  14.804 -42.090  1.00  0.00           N  
ATOM   1915  H   ALA   119      26.969  14.246 -42.084  1.00  0.00           H  
ATOM   1916  CA  ALA   119      25.177  14.621 -43.205  1.00  0.00           C  
ATOM   1917  HA  ALA   119      24.875  15.611 -43.548  1.00  0.00           H  
ATOM   1918  CB  ALA   119      25.872  13.984 -44.395  1.00  0.00           C  
ATOM   1919  HB1 ALA   119      25.049  13.801 -45.086  1.00  0.00           H  
ATOM   1920  HB2 ALA   119      26.623  14.686 -44.758  1.00  0.00           H  
ATOM   1921  HB3 ALA   119      26.247  13.004 -44.101  1.00  0.00           H  
ATOM   1922  C   ALA   119      23.897  13.918 -42.736  1.00  0.00           C  
ATOM   1923  O   ALA   119      22.725  14.281 -43.036  1.00  0.00           O  
ATOM   1924  N   ASN   120      24.007  12.961 -41.796  1.00  0.00           N  
ATOM   1925  H   ASN   120      24.878  12.597 -41.435  1.00  0.00           H  
ATOM   1926  CA  ASN   120      22.904  11.995 -41.517  1.00  0.00           C  
ATOM   1927  HA  ASN   120      22.413  11.640 -42.423  1.00  0.00           H  
ATOM   1928  CB  ASN   120      23.545  10.825 -40.730  1.00  0.00           C  
ATOM   1929  HB2 ASN   120      24.581  10.750 -41.060  1.00  0.00           H  
ATOM   1930  HB3 ASN   120      23.358  11.039 -39.678  1.00  0.00           H  
ATOM   1931  CG  ASN   120      22.863   9.575 -40.994  1.00  0.00           C  
ATOM   1932  OD1 ASN   120      21.973   9.125 -40.238  1.00  0.00           O  
ATOM   1933  ND2 ASN   120      23.201   9.010 -42.109  1.00  0.00           N  
ATOM   1934 HD21 ASN   120      22.521   8.329 -42.418  1.00  0.00           H  
ATOM   1935 HD22 ASN   120      23.824   9.492 -42.740  1.00  0.00           H  
ATOM   1936  C   ASN   120      21.793  12.632 -40.768  1.00  0.00           C  
ATOM   1937  O   ASN   120      20.723  11.982 -40.656  1.00  0.00           O  
ATOM   1938  N   PHE   121      21.864  13.867 -40.175  1.00  0.00           N  
ATOM   1939  H   PHE   121      22.681  14.409 -40.418  1.00  0.00           H  
ATOM   1940  CA  PHE   121      20.729  14.385 -39.268  1.00  0.00           C  
ATOM   1941  HA  PHE   121      20.737  13.978 -38.257  1.00  0.00           H  
ATOM   1942  CB  PHE   121      21.005  15.866 -38.957  1.00  0.00           C  
ATOM   1943  HB2 PHE   121      22.056  16.005 -38.705  1.00  0.00           H  
ATOM   1944  HB3 PHE   121      20.848  16.391 -39.900  1.00  0.00           H  
ATOM   1945  CG  PHE   121      20.152  16.376 -37.762  1.00  0.00           C  
ATOM   1946  CD1 PHE   121      20.739  16.419 -36.531  1.00  0.00           C  
ATOM   1947  HD1 PHE   121      21.758  16.070 -36.456  1.00  0.00           H  
ATOM   1948  CE1 PHE   121      20.041  16.901 -35.399  1.00  0.00           C  
ATOM   1949  HE1 PHE   121      20.534  16.985 -34.442  1.00  0.00           H  
ATOM   1950  CZ  PHE   121      18.718  17.447 -35.574  1.00  0.00           C  
ATOM   1951  HZ  PHE   121      18.205  17.919 -34.750  1.00  0.00           H  
ATOM   1952  CE2 PHE   121      18.133  17.441 -36.849  1.00  0.00           C  
ATOM   1953  HE2 PHE   121      17.130  17.838 -36.909  1.00  0.00           H  
ATOM   1954  CD2 PHE   121      18.830  16.895 -37.970  1.00  0.00           C  
ATOM   1955  HD2 PHE   121      18.354  16.853 -38.938  1.00  0.00           H  
ATOM   1956  C   PHE   121      19.335  14.235 -39.793  1.00  0.00           C  
ATOM   1957  O   PHE   121      18.411  13.988 -39.009  1.00  0.00           O  
ATOM   1958  N   GLU   122      19.105  14.267 -41.085  1.00  0.00           N  
ATOM   1959  H   GLU   122      19.858  14.340 -41.754  1.00  0.00           H  
ATOM   1960  CA  GLU   122      17.759  14.359 -41.581  1.00  0.00           C  
ATOM   1961  HA  GLU   122      17.153  14.987 -40.928  1.00  0.00           H  
ATOM   1962  CB  GLU   122      17.834  14.968 -42.922  1.00  0.00           C  
ATOM   1963  HB2 GLU   122      18.295  14.293 -43.643  1.00  0.00           H  
ATOM   1964  HB3 GLU   122      16.797  15.153 -43.203  1.00  0.00           H  
ATOM   1965  CG  GLU   122      18.611  16.396 -43.080  1.00  0.00           C  
ATOM   1966  HG2 GLU   122      19.650  16.068 -43.128  1.00  0.00           H  
ATOM   1967  HG3 GLU   122      18.356  16.807 -44.057  1.00  0.00           H  
ATOM   1968  CD  GLU   122      18.369  17.318 -41.945  1.00  0.00           C  
ATOM   1969  OE1 GLU   122      17.262  17.355 -41.374  1.00  0.00           O  
ATOM   1970  OE2 GLU   122      19.261  18.041 -41.525  1.00  0.00           O  
ATOM   1971  C   GLU   122      17.103  12.947 -41.655  1.00  0.00           C  
ATOM   1972  O   GLU   122      16.088  12.755 -40.986  1.00  0.00           O  
ATOM   1973  N   LYS   123      17.813  12.012 -42.213  1.00  0.00           N  
ATOM   1974  H   LYS   123      18.707  12.137 -42.667  1.00  0.00           H  
ATOM   1975  CA  LYS   123      17.414  10.632 -42.172  1.00  0.00           C  
ATOM   1976  HA  LYS   123      16.565  10.438 -42.827  1.00  0.00           H  
ATOM   1977  CB  LYS   123      18.630   9.820 -42.849  1.00  0.00           C  
ATOM   1978  HB2 LYS   123      19.487  10.424 -43.145  1.00  0.00           H  
ATOM   1979  HB3 LYS   123      19.057   9.103 -42.148  1.00  0.00           H  
ATOM   1980  CG  LYS   123      18.239   9.002 -43.905  1.00  0.00           C  
ATOM   1981  HG2 LYS   123      17.362   8.409 -43.648  1.00  0.00           H  
ATOM   1982  HG3 LYS   123      17.849   9.661 -44.680  1.00  0.00           H  
ATOM   1983  CD  LYS   123      19.164   8.281 -44.544  1.00  0.00           C  
ATOM   1984  HD2 LYS   123      20.083   8.812 -44.791  1.00  0.00           H  
ATOM   1985  HD3 LYS   123      19.280   7.552 -43.742  1.00  0.00           H  
ATOM   1986  CE  LYS   123      18.878   7.603 -45.663  1.00  0.00           C  
ATOM   1987  HE2 LYS   123      17.953   7.053 -45.488  1.00  0.00           H  
ATOM   1988  HE3 LYS   123      18.646   8.269 -46.493  1.00  0.00           H  
ATOM   1989  NZ  LYS   123      19.953   6.642 -46.059  1.00  0.00           N  
ATOM   1990  HZ1 LYS   123      19.540   6.086 -46.794  1.00  0.00           H  
ATOM   1991  HZ2 LYS   123      20.725   7.119 -46.503  1.00  0.00           H  
ATOM   1992  HZ3 LYS   123      20.281   6.112 -45.264  1.00  0.00           H  
ATOM   1993  C   LYS   123      17.144  10.090 -40.838  1.00  0.00           C  
ATOM   1994  O   LYS   123      16.018   9.565 -40.684  1.00  0.00           O  
ATOM   1995  N   ARG   124      17.986  10.385 -39.806  1.00  0.00           N  
ATOM   1996  H   ARG   124      18.839  10.819 -40.130  1.00  0.00           H  
ATOM   1997  CA  ARG   124      17.820   9.950 -38.392  1.00  0.00           C  
ATOM   1998  HA  ARG   124      17.556   8.892 -38.407  1.00  0.00           H  
ATOM   1999  CB  ARG   124      19.242  10.064 -37.776  1.00  0.00           C  
ATOM   2000  HB2 ARG   124      19.918   9.584 -38.483  1.00  0.00           H  
ATOM   2001  HB3 ARG   124      19.379  11.144 -37.834  1.00  0.00           H  
ATOM   2002  CG  ARG   124      19.417   9.785 -36.462  1.00  0.00           C  
ATOM   2003  HG2 ARG   124      20.431   9.967 -36.106  1.00  0.00           H  
ATOM   2004  HG3 ARG   124      18.830  10.456 -35.835  1.00  0.00           H  
ATOM   2005  CD  ARG   124      19.146   8.474 -36.070  1.00  0.00           C  
ATOM   2006  HD2 ARG   124      19.273   8.427 -34.989  1.00  0.00           H  
ATOM   2007  HD3 ARG   124      18.091   8.323 -36.300  1.00  0.00           H  
ATOM   2008  NE  ARG   124      19.836   7.394 -36.714  1.00  0.00           N  
ATOM   2009  HE  ARG   124      20.619   7.614 -37.313  1.00  0.00           H  
ATOM   2010  CZ  ARG   124      19.470   6.099 -36.711  1.00  0.00           C  
ATOM   2011  NH1 ARG   124      18.525   5.622 -36.019  1.00  0.00           N  
ATOM   2012 HH11 ARG   124      18.355   6.129 -35.162  1.00  0.00           H  
ATOM   2013 HH12 ARG   124      18.586   4.614 -35.999  1.00  0.00           H  
ATOM   2014  NH2 ARG   124      20.116   5.228 -37.455  1.00  0.00           N  
ATOM   2015 HH21 ARG   124      20.813   5.581 -38.096  1.00  0.00           H  
ATOM   2016 HH22 ARG   124      19.860   4.253 -37.520  1.00  0.00           H  
ATOM   2017  C   ARG   124      16.667  10.675 -37.649  1.00  0.00           C  
ATOM   2018  O   ARG   124      16.070  10.107 -36.707  1.00  0.00           O  
ATOM   2019  N   LEU   125      16.232  11.824 -38.148  1.00  0.00           N  
ATOM   2020  H   LEU   125      16.711  12.204 -38.952  1.00  0.00           H  
ATOM   2021  CA  LEU   125      15.035  12.645 -37.647  1.00  0.00           C  
ATOM   2022  HA  LEU   125      14.933  12.476 -36.575  1.00  0.00           H  
ATOM   2023  CB  LEU   125      15.350  14.140 -37.879  1.00  0.00           C  
ATOM   2024  HB2 LEU   125      16.328  14.432 -37.497  1.00  0.00           H  
ATOM   2025  HB3 LEU   125      15.647  14.294 -38.917  1.00  0.00           H  
ATOM   2026  CG  LEU   125      14.219  15.204 -37.693  1.00  0.00           C  
ATOM   2027  HG  LEU   125      13.321  14.647 -37.962  1.00  0.00           H  
ATOM   2028  CD1 LEU   125      14.142  15.547 -36.234  1.00  0.00           C  
ATOM   2029 HD11 LEU   125      15.119  15.603 -35.755  1.00  0.00           H  
ATOM   2030 HD12 LEU   125      13.574  16.470 -36.121  1.00  0.00           H  
ATOM   2031 HD13 LEU   125      13.568  14.796 -35.691  1.00  0.00           H  
ATOM   2032  CD2 LEU   125      14.373  16.506 -38.492  1.00  0.00           C  
ATOM   2033 HD21 LEU   125      13.607  17.225 -38.201  1.00  0.00           H  
ATOM   2034 HD22 LEU   125      15.387  16.870 -38.327  1.00  0.00           H  
ATOM   2035 HD23 LEU   125      14.199  16.329 -39.553  1.00  0.00           H  
ATOM   2036  C   LEU   125      13.732  12.231 -38.292  1.00  0.00           C  
ATOM   2037  O   LEU   125      12.734  12.219 -37.612  1.00  0.00           O  
ATOM   2038  N   THR   126      13.762  11.859 -39.531  1.00  0.00           N  
ATOM   2039  H   THR   126      14.665  11.918 -39.979  1.00  0.00           H  
ATOM   2040  CA  THR   126      12.553  11.798 -40.375  1.00  0.00           C  
ATOM   2041  HA  THR   126      11.723  12.086 -39.729  1.00  0.00           H  
ATOM   2042  CB  THR   126      12.532  12.925 -41.360  1.00  0.00           C  
ATOM   2043  HB  THR   126      11.546  12.827 -41.814  1.00  0.00           H  
ATOM   2044  CG2 THR   126      12.640  14.365 -40.845  1.00  0.00           C  
ATOM   2045 HG21 THR   126      11.851  14.767 -40.210  1.00  0.00           H  
ATOM   2046 HG22 THR   126      13.561  14.438 -40.267  1.00  0.00           H  
ATOM   2047 HG23 THR   126      12.657  15.019 -41.717  1.00  0.00           H  
ATOM   2048  OG1 THR   126      13.595  12.823 -42.260  1.00  0.00           O  
ATOM   2049  HG1 THR   126      14.407  12.996 -41.777  1.00  0.00           H  
ATOM   2050  C   THR   126      12.290  10.528 -41.164  1.00  0.00           C  
ATOM   2051  O   THR   126      11.113  10.151 -41.296  1.00  0.00           O  
ATOM   2052  N   GLU   127      13.355   9.865 -41.688  1.00  0.00           N  
ATOM   2053  H   GLU   127      14.283  10.240 -41.555  1.00  0.00           H  
ATOM   2054  CA  GLU   127      13.109   8.527 -42.365  1.00  0.00           C  
ATOM   2055  HA  GLU   127      12.032   8.445 -42.512  1.00  0.00           H  
ATOM   2056  CB  GLU   127      13.892   8.551 -43.679  1.00  0.00           C  
ATOM   2057  HB2 GLU   127      13.951   9.540 -44.132  1.00  0.00           H  
ATOM   2058  HB3 GLU   127      14.922   8.234 -43.512  1.00  0.00           H  
ATOM   2059  CG  GLU   127      13.293   7.579 -44.694  1.00  0.00           C  
ATOM   2060  HG2 GLU   127      13.080   6.705 -44.078  1.00  0.00           H  
ATOM   2061  HG3 GLU   127      12.410   8.033 -45.144  1.00  0.00           H  
ATOM   2062  CD  GLU   127      14.227   7.178 -45.802  1.00  0.00           C  
ATOM   2063  OE1 GLU   127      14.202   7.815 -46.899  1.00  0.00           O  
ATOM   2064  OE2 GLU   127      15.089   6.286 -45.600  1.00  0.00           O  
ATOM   2065  C   GLU   127      13.340   7.254 -41.501  1.00  0.00           C  
ATOM   2066  O   GLU   127      12.874   6.163 -41.822  1.00  0.00           O  
ATOM   2067  N   ARG   128      14.174   7.474 -40.453  1.00  0.00           N  
ATOM   2068  H   ARG   128      14.702   8.333 -40.405  1.00  0.00           H  
ATOM   2069  CA  ARG   128      14.381   6.371 -39.464  1.00  0.00           C  
ATOM   2070  HA  ARG   128      14.370   5.446 -40.040  1.00  0.00           H  
ATOM   2071  CB  ARG   128      15.705   6.579 -38.631  1.00  0.00           C  
ATOM   2072  HB2 ARG   128      15.715   7.608 -38.269  1.00  0.00           H  
ATOM   2073  HB3 ARG   128      15.671   5.840 -37.831  1.00  0.00           H  
ATOM   2074  CG  ARG   128      16.878   6.317 -39.301  1.00  0.00           C  
ATOM   2075  HG2 ARG   128      16.928   6.870 -40.238  1.00  0.00           H  
ATOM   2076  HG3 ARG   128      17.793   6.627 -38.796  1.00  0.00           H  
ATOM   2077  CD  ARG   128      17.161   4.994 -39.666  1.00  0.00           C  
ATOM   2078  HD2 ARG   128      17.088   4.390 -38.762  1.00  0.00           H  
ATOM   2079  HD3 ARG   128      16.338   4.683 -40.310  1.00  0.00           H  
ATOM   2080  NE  ARG   128      18.390   4.716 -40.332  1.00  0.00           N  
ATOM   2081  HE  ARG   128      19.092   5.441 -40.330  1.00  0.00           H  
ATOM   2082  CZ  ARG   128      18.836   3.500 -40.670  1.00  0.00           C  
ATOM   2083  NH1 ARG   128      18.148   2.371 -40.679  1.00  0.00           N  
ATOM   2084 HH11 ARG   128      17.280   2.359 -40.162  1.00  0.00           H  
ATOM   2085 HH12 ARG   128      18.497   1.489 -41.026  1.00  0.00           H  
ATOM   2086  NH2 ARG   128      20.115   3.418 -40.954  1.00  0.00           N  
ATOM   2087 HH21 ARG   128      20.655   4.269 -41.018  1.00  0.00           H  
ATOM   2088 HH22 ARG   128      20.436   2.544 -41.346  1.00  0.00           H  
ATOM   2089  C   ARG   128      13.098   6.177 -38.595  1.00  0.00           C  
ATOM   2090  O   ARG   128      12.822   5.010 -38.261  1.00  0.00           O  
ATOM   2091  N   PRO   129      12.362   7.223 -38.093  1.00  0.00           N  
ATOM   2092  CD  PRO   129      12.740   8.593 -37.817  1.00  0.00           C  
ATOM   2093  HD2 PRO   129      12.422   9.044 -38.757  1.00  0.00           H  
ATOM   2094  HD3 PRO   129      13.823   8.664 -37.713  1.00  0.00           H  
ATOM   2095  CG  PRO   129      11.937   9.044 -36.629  1.00  0.00           C  
ATOM   2096  HG2 PRO   129      11.699  10.107 -36.576  1.00  0.00           H  
ATOM   2097  HG3 PRO   129      12.341   8.603 -35.719  1.00  0.00           H  
ATOM   2098  CB  PRO   129      10.630   8.347 -36.854  1.00  0.00           C  
ATOM   2099  HB2 PRO   129       9.892   8.964 -37.367  1.00  0.00           H  
ATOM   2100  HB3 PRO   129      10.150   8.085 -35.911  1.00  0.00           H  
ATOM   2101  CA  PRO   129      10.977   7.075 -37.696  1.00  0.00           C  
ATOM   2102  HA  PRO   129      11.043   6.240 -36.998  1.00  0.00           H  
ATOM   2103  C   PRO   129       9.967   6.811 -38.809  1.00  0.00           C  
ATOM   2104  O   PRO   129       9.039   6.057 -38.529  1.00  0.00           O  
ATOM   2105  N   ALA   130      10.108   7.401 -39.970  1.00  0.00           N  
ATOM   2106  H   ALA   130      10.886   8.045 -39.995  1.00  0.00           H  
ATOM   2107  CA  ALA   130       9.174   7.452 -41.127  1.00  0.00           C  
ATOM   2108  HA  ALA   130       9.486   8.231 -41.823  1.00  0.00           H  
ATOM   2109  CB  ALA   130       9.313   6.070 -41.794  1.00  0.00           C  
ATOM   2110  HB1 ALA   130       8.520   6.019 -42.541  1.00  0.00           H  
ATOM   2111  HB2 ALA   130      10.264   5.881 -42.291  1.00  0.00           H  
ATOM   2112  HB3 ALA   130       9.186   5.284 -41.049  1.00  0.00           H  
ATOM   2113  C   ALA   130       7.734   7.789 -40.777  1.00  0.00           C  
ATOM   2114  O   ALA   130       7.426   8.029 -39.620  1.00  0.00           O  
ATOM   2115  N   ALA   131       6.996   8.186 -41.819  1.00  0.00           N  
ATOM   2116  H   ALA   131       7.140   7.752 -42.720  1.00  0.00           H  
ATOM   2117  CA  ALA   131       5.668   8.957 -41.759  1.00  0.00           C  
ATOM   2118  HA  ALA   131       5.900   9.880 -41.228  1.00  0.00           H  
ATOM   2119  CB  ALA   131       5.413   9.391 -43.270  1.00  0.00           C  
ATOM   2120  HB1 ALA   131       6.278  10.028 -43.452  1.00  0.00           H  
ATOM   2121  HB2 ALA   131       5.367   8.481 -43.868  1.00  0.00           H  
ATOM   2122  HB3 ALA   131       4.463   9.907 -43.410  1.00  0.00           H  
ATOM   2123  C   ALA   131       4.479   8.229 -41.156  1.00  0.00           C  
ATOM   2124  O   ALA   131       3.306   8.399 -41.498  1.00  0.00           O  
ATOM   2125  N   LYS   132       4.833   7.372 -40.216  1.00  0.00           N  
ATOM   2126  H   LYS   132       5.728   7.509 -39.768  1.00  0.00           H  
ATOM   2127  CA  LYS   132       3.886   6.372 -39.665  1.00  0.00           C  
ATOM   2128  HA  LYS   132       3.342   5.925 -40.497  1.00  0.00           H  
ATOM   2129  CB  LYS   132       4.661   5.366 -38.807  1.00  0.00           C  
ATOM   2130  HB2 LYS   132       5.383   5.918 -38.204  1.00  0.00           H  
ATOM   2131  HB3 LYS   132       4.041   4.649 -38.268  1.00  0.00           H  
ATOM   2132  CG  LYS   132       5.376   4.456 -39.601  1.00  0.00           C  
ATOM   2133  HG2 LYS   132       4.605   3.931 -40.165  1.00  0.00           H  
ATOM   2134  HG3 LYS   132       5.941   5.048 -40.322  1.00  0.00           H  
ATOM   2135  CD  LYS   132       6.166   3.568 -38.930  1.00  0.00           C  
ATOM   2136  HD2 LYS   132       6.816   4.202 -38.328  1.00  0.00           H  
ATOM   2137  HD3 LYS   132       5.624   2.888 -38.273  1.00  0.00           H  
ATOM   2138  CE  LYS   132       6.838   2.796 -39.790  1.00  0.00           C  
ATOM   2139  HE2 LYS   132       6.235   2.194 -40.469  1.00  0.00           H  
ATOM   2140  HE3 LYS   132       7.408   3.449 -40.451  1.00  0.00           H  
ATOM   2141  NZ  LYS   132       7.849   1.946 -39.056  1.00  0.00           N  
ATOM   2142  HZ1 LYS   132       8.370   2.540 -38.427  1.00  0.00           H  
ATOM   2143  HZ2 LYS   132       7.492   1.223 -38.448  1.00  0.00           H  
ATOM   2144  HZ3 LYS   132       8.523   1.549 -39.695  1.00  0.00           H  
ATOM   2145  C   LYS   132       2.831   6.971 -38.838  1.00  0.00           C  
ATOM   2146  O   LYS   132       2.963   7.977 -38.153  1.00  0.00           O  
ATOM   2147  N   GLY   133       1.757   6.219 -38.795  1.00  0.00           N  
ATOM   2148  H   GLY   133       1.823   5.406 -39.391  1.00  0.00           H  
ATOM   2149  CA  GLY   133       0.564   6.479 -38.032  1.00  0.00           C  
ATOM   2150  HA2 GLY   133      -0.091   5.626 -38.208  1.00  0.00           H  
ATOM   2151  HA3 GLY   133       0.821   6.494 -36.972  1.00  0.00           H  
ATOM   2152  C   GLY   133      -0.224   7.709 -38.415  1.00  0.00           C  
ATOM   2153  O   GLY   133      -0.451   8.569 -37.609  1.00  0.00           O  
ATOM   2154  N   LYS   134      -0.693   7.865 -39.608  1.00  0.00           N  
ATOM   2155  H   LYS   134      -0.478   7.077 -40.202  1.00  0.00           H  
ATOM   2156  CA  LYS   134      -1.468   9.011 -40.163  1.00  0.00           C  
ATOM   2157  HA  LYS   134      -1.798   9.615 -39.318  1.00  0.00           H  
ATOM   2158  CB  LYS   134      -0.502   9.847 -41.081  1.00  0.00           C  
ATOM   2159  HB2 LYS   134      -0.088   9.130 -41.791  1.00  0.00           H  
ATOM   2160  HB3 LYS   134      -1.057  10.500 -41.755  1.00  0.00           H  
ATOM   2161  CG  LYS   134       0.498  10.569 -40.435  1.00  0.00           C  
ATOM   2162  HG2 LYS   134      -0.002  11.284 -39.782  1.00  0.00           H  
ATOM   2163  HG3 LYS   134       1.160   9.961 -39.818  1.00  0.00           H  
ATOM   2164  CD  LYS   134       1.317  11.232 -41.269  1.00  0.00           C  
ATOM   2165  HD2 LYS   134       1.868  10.590 -41.956  1.00  0.00           H  
ATOM   2166  HD3 LYS   134       0.688  11.996 -41.726  1.00  0.00           H  
ATOM   2167  CE  LYS   134       2.307  11.941 -40.619  1.00  0.00           C  
ATOM   2168  HE2 LYS   134       1.762  12.645 -39.991  1.00  0.00           H  
ATOM   2169  HE3 LYS   134       2.946  11.227 -40.099  1.00  0.00           H  
ATOM   2170  NZ  LYS   134       3.229  12.764 -41.508  1.00  0.00           N  
ATOM   2171  HZ1 LYS   134       3.596  12.258 -42.302  1.00  0.00           H  
ATOM   2172  HZ2 LYS   134       2.773  13.602 -41.837  1.00  0.00           H  
ATOM   2173  HZ3 LYS   134       4.047  12.971 -40.952  1.00  0.00           H  
ATOM   2174  C   LYS   134      -2.632   8.493 -41.113  1.00  0.00           C  
ATOM   2175  O   LYS   134      -2.451   7.611 -41.856  1.00  0.00           O  
ATOM   2176  N   MET   135      -3.795   9.088 -40.905  1.00  0.00           N  
ATOM   2177  H   MET   135      -3.952   9.757 -40.165  1.00  0.00           H  
ATOM   2178  CA  MET   135      -4.992   8.682 -41.765  1.00  0.00           C  
ATOM   2179  HA  MET   135      -4.947   7.642 -42.087  1.00  0.00           H  
ATOM   2180  CB  MET   135      -6.273   8.690 -40.828  1.00  0.00           C  
ATOM   2181  HB2 MET   135      -6.039   8.112 -39.934  1.00  0.00           H  
ATOM   2182  HB3 MET   135      -6.428   9.726 -40.528  1.00  0.00           H  
ATOM   2183  CG  MET   135      -7.509   8.127 -41.448  1.00  0.00           C  
ATOM   2184  HG2 MET   135      -8.077   7.717 -40.614  1.00  0.00           H  
ATOM   2185  HG3 MET   135      -7.221   7.446 -42.249  1.00  0.00           H  
ATOM   2186  SD  MET   135      -8.573   9.495 -42.086  1.00  0.00           S  
ATOM   2187  CE  MET   135     -10.039   8.511 -42.232  1.00  0.00           C  
ATOM   2188  HE1 MET   135     -10.720   8.750 -43.048  1.00  0.00           H  
ATOM   2189  HE2 MET   135      -9.932   7.435 -42.370  1.00  0.00           H  
ATOM   2190  HE3 MET   135     -10.510   8.507 -41.248  1.00  0.00           H  
ATOM   2191  C   MET   135      -5.260   9.540 -42.970  1.00  0.00           C  
ATOM   2192  O   MET   135      -5.244  10.759 -42.831  1.00  0.00           O  
ATOM   2193  N   PRO   136      -5.492   9.029 -44.232  1.00  0.00           N  
ATOM   2194  CD  PRO   136      -5.510   7.634 -44.693  1.00  0.00           C  
ATOM   2195  HD2 PRO   136      -6.546   7.344 -44.518  1.00  0.00           H  
ATOM   2196  HD3 PRO   136      -4.844   6.884 -44.267  1.00  0.00           H  
ATOM   2197  CG  PRO   136      -5.245   7.625 -46.166  1.00  0.00           C  
ATOM   2198  HG2 PRO   136      -5.755   6.796 -46.657  1.00  0.00           H  
ATOM   2199  HG3 PRO   136      -4.170   7.637 -46.352  1.00  0.00           H  
ATOM   2200  CB  PRO   136      -5.834   9.019 -46.567  1.00  0.00           C  
ATOM   2201  HB2 PRO   136      -6.885   9.004 -46.853  1.00  0.00           H  
ATOM   2202  HB3 PRO   136      -5.257   9.394 -47.412  1.00  0.00           H  
ATOM   2203  CA  PRO   136      -5.553   9.936 -45.390  1.00  0.00           C  
ATOM   2204  HA  PRO   136      -4.565  10.351 -45.592  1.00  0.00           H  
ATOM   2205  C   PRO   136      -6.461  11.209 -45.315  1.00  0.00           C  
ATOM   2206  O   PRO   136      -6.025  12.254 -45.762  1.00  0.00           O  
ATOM   2207  N   ALA   137      -7.694  11.047 -44.758  1.00  0.00           N  
ATOM   2208  H   ALA   137      -8.156  10.160 -44.621  1.00  0.00           H  
ATOM   2209  CA  ALA   137      -8.667  12.141 -44.770  1.00  0.00           C  
ATOM   2210  HA  ALA   137      -8.477  12.606 -45.738  1.00  0.00           H  
ATOM   2211  CB  ALA   137     -10.089  11.510 -44.640  1.00  0.00           C  
ATOM   2212  HB1 ALA   137     -10.184  10.504 -45.048  1.00  0.00           H  
ATOM   2213  HB2 ALA   137     -10.389  11.483 -43.593  1.00  0.00           H  
ATOM   2214  HB3 ALA   137     -10.806  12.224 -45.047  1.00  0.00           H  
ATOM   2215  C   ALA   137      -8.447  13.222 -43.694  1.00  0.00           C  
ATOM   2216  O   ALA   137      -8.956  14.358 -43.855  1.00  0.00           O  
ATOM   2217  N   THR   138      -7.727  12.955 -42.584  1.00  0.00           N  
ATOM   2218  H   THR   138      -7.344  12.021 -42.541  1.00  0.00           H  
ATOM   2219  CA  THR   138      -7.371  13.761 -41.466  1.00  0.00           C  
ATOM   2220  HA  THR   138      -8.048  14.608 -41.347  1.00  0.00           H  
ATOM   2221  CB  THR   138      -7.484  12.860 -40.188  1.00  0.00           C  
ATOM   2222  HB  THR   138      -6.899  11.941 -40.171  1.00  0.00           H  
ATOM   2223  CG2 THR   138      -7.356  13.637 -38.913  1.00  0.00           C  
ATOM   2224 HG21 THR   138      -6.290  13.783 -38.741  1.00  0.00           H  
ATOM   2225 HG22 THR   138      -7.679  14.676 -38.981  1.00  0.00           H  
ATOM   2226 HG23 THR   138      -7.725  13.181 -37.995  1.00  0.00           H  
ATOM   2227  OG1 THR   138      -8.787  12.425 -40.128  1.00  0.00           O  
ATOM   2228  HG1 THR   138      -8.815  11.737 -39.459  1.00  0.00           H  
ATOM   2229  C   THR   138      -5.956  14.292 -41.559  1.00  0.00           C  
ATOM   2230  O   THR   138      -5.703  15.273 -40.977  1.00  0.00           O  
ATOM   2231  N   ALA   139      -5.029  13.518 -42.104  1.00  0.00           N  
ATOM   2232  H   ALA   139      -5.435  12.663 -42.456  1.00  0.00           H  
ATOM   2233  CA  ALA   139      -3.629  13.931 -42.251  1.00  0.00           C  
ATOM   2234  HA  ALA   139      -3.554  14.961 -41.900  1.00  0.00           H  
ATOM   2235  CB  ALA   139      -2.768  13.159 -41.353  1.00  0.00           C  
ATOM   2236  HB1 ALA   139      -1.790  13.638 -41.309  1.00  0.00           H  
ATOM   2237  HB2 ALA   139      -3.162  13.129 -40.337  1.00  0.00           H  
ATOM   2238  HB3 ALA   139      -2.597  12.129 -41.666  1.00  0.00           H  
ATOM   2239  C   ALA   139      -3.066  13.917 -43.682  1.00  0.00           C  
ATOM   2240  O   ALA   139      -3.653  13.487 -44.684  1.00  0.00           O  
ATOM   2241  N   GLU   140      -1.817  14.388 -43.853  1.00  0.00           N  
ATOM   2242  H   GLU   140      -1.349  14.755 -43.037  1.00  0.00           H  
ATOM   2243  CA  GLU   140      -0.997  14.380 -45.131  1.00  0.00           C  
ATOM   2244  HA  GLU   140      -1.579  14.051 -45.992  1.00  0.00           H  
ATOM   2245  CB  GLU   140      -0.319  15.751 -45.437  1.00  0.00           C  
ATOM   2246  HB2 GLU   140       0.624  15.870 -44.904  1.00  0.00           H  
ATOM   2247  HB3 GLU   140      -0.143  15.720 -46.512  1.00  0.00           H  
ATOM   2248  CG  GLU   140      -1.162  16.996 -45.031  1.00  0.00           C  
ATOM   2249  HG2 GLU   140      -0.920  17.318 -44.019  1.00  0.00           H  
ATOM   2250  HG3 GLU   140      -0.912  17.835 -45.681  1.00  0.00           H  
ATOM   2251  CD  GLU   140      -2.708  16.847 -45.183  1.00  0.00           C  
ATOM   2252  OE1 GLU   140      -3.443  17.195 -44.258  1.00  0.00           O  
ATOM   2253  OE2 GLU   140      -3.161  16.503 -46.281  1.00  0.00           O  
ATOM   2254  C   GLU   140       0.161  13.299 -45.040  1.00  0.00           C  
ATOM   2255  O   GLU   140       0.015  12.209 -45.592  1.00  0.00           O  
ATOM   2256  OXT GLU   140       1.121  13.559 -44.361  1.00  0.00           O  
TER    2257      GLU   140 
ATOM   2257  N   SER   141       1.965   0.149 -32.173  1.00  0.00           N  
ATOM   2258  H1  SER   141       1.293  -0.603 -32.223  1.00  0.00           H  
ATOM   2259  H2  SER   141       2.707  -0.155 -32.787  1.00  0.00           H  
ATOM   2260  H3  SER   141       1.520   1.022 -32.417  1.00  0.00           H  
ATOM   2261  CA  SER   141       2.536   0.079 -30.839  1.00  0.00           C  
ATOM   2262  HA  SER   141       1.820   0.256 -30.036  1.00  0.00           H  
ATOM   2263  CB  SER   141       3.082  -1.298 -30.580  1.00  0.00           C  
ATOM   2264  HB2 SER   141       2.372  -2.100 -30.379  1.00  0.00           H  
ATOM   2265  HB3 SER   141       3.791  -1.649 -31.329  1.00  0.00           H  
ATOM   2266  OG  SER   141       3.799  -1.200 -29.374  1.00  0.00           O  
ATOM   2267  HG  SER   141       3.623  -1.931 -28.777  1.00  0.00           H  
ATOM   2268  C   SER   141       3.629   1.114 -30.665  1.00  0.00           C  
ATOM   2269  O   SER   141       4.370   1.301 -31.581  1.00  0.00           O  
ATOM   2270  N   ALA   142       3.700   1.859 -29.514  1.00  0.00           N  
ATOM   2271  H   ALA   142       2.991   1.793 -28.797  1.00  0.00           H  
ATOM   2272  CA  ALA   142       4.874   2.730 -29.373  1.00  0.00           C  
ATOM   2273  HA  ALA   142       5.329   3.165 -30.263  1.00  0.00           H  
ATOM   2274  CB  ALA   142       4.358   3.946 -28.493  1.00  0.00           C  
ATOM   2275  HB1 ALA   142       3.560   4.464 -29.025  1.00  0.00           H  
ATOM   2276  HB2 ALA   142       3.954   3.546 -27.563  1.00  0.00           H  
ATOM   2277  HB3 ALA   142       5.196   4.611 -28.286  1.00  0.00           H  
ATOM   2278  C   ALA   142       6.041   2.077 -28.729  1.00  0.00           C  
ATOM   2279  O   ALA   142       7.058   2.744 -28.486  1.00  0.00           O  
ATOM   2280  N   ASP   143       5.926   0.753 -28.540  1.00  0.00           N  
ATOM   2281  H   ASP   143       5.063   0.319 -28.836  1.00  0.00           H  
ATOM   2282  CA  ASP   143       6.933  -0.113 -27.920  1.00  0.00           C  
ATOM   2283  HA  ASP   143       7.452   0.410 -27.118  1.00  0.00           H  
ATOM   2284  CB  ASP   143       6.430  -1.397 -27.307  1.00  0.00           C  
ATOM   2285  HB2 ASP   143       5.909  -1.980 -28.067  1.00  0.00           H  
ATOM   2286  HB3 ASP   143       7.287  -2.009 -27.027  1.00  0.00           H  
ATOM   2287  CG  ASP   143       5.383  -1.181 -26.105  1.00  0.00           C  
ATOM   2288  OD1 ASP   143       5.544  -0.275 -25.241  1.00  0.00           O  
ATOM   2289  OD2 ASP   143       4.407  -1.978 -26.072  1.00  0.00           O  
ATOM   2290  C   ASP   143       8.113  -0.453 -28.954  1.00  0.00           C  
ATOM   2291  O   ASP   143       9.142  -0.855 -28.416  1.00  0.00           O  
ATOM   2292  N   THR   144       7.826  -0.410 -30.260  1.00  0.00           N  
ATOM   2293  H   THR   144       7.034   0.202 -30.396  1.00  0.00           H  
ATOM   2294  CA  THR   144       8.570  -0.989 -31.356  1.00  0.00           C  
ATOM   2295  HA  THR   144       7.822  -1.175 -32.127  1.00  0.00           H  
ATOM   2296  CB  THR   144       9.617  -0.042 -31.963  1.00  0.00           C  
ATOM   2297  HB  THR   144      10.418   0.137 -31.245  1.00  0.00           H  
ATOM   2298  CG2 THR   144      10.140  -0.529 -33.244  1.00  0.00           C  
ATOM   2299 HG21 THR   144      10.394   0.247 -33.966  1.00  0.00           H  
ATOM   2300 HG22 THR   144      11.055  -1.114 -33.148  1.00  0.00           H  
ATOM   2301 HG23 THR   144       9.487  -1.226 -33.770  1.00  0.00           H  
ATOM   2302  OG1 THR   144       8.987   1.272 -32.219  1.00  0.00           O  
ATOM   2303  HG1 THR   144       9.245   1.763 -31.435  1.00  0.00           H  
ATOM   2304  C   THR   144       9.134  -2.380 -30.999  1.00  0.00           C  
ATOM   2305  O   THR   144      10.314  -2.568 -31.126  1.00  0.00           O  
ATOM   2306  N   THR   145       8.369  -3.307 -30.393  1.00  0.00           N  
ATOM   2307  H   THR   145       7.393  -3.059 -30.313  1.00  0.00           H  
ATOM   2308  CA  THR   145       8.700  -4.651 -29.830  1.00  0.00           C  
ATOM   2309  HA  THR   145       9.623  -4.541 -29.261  1.00  0.00           H  
ATOM   2310  CB  THR   145       7.665  -5.250 -28.859  1.00  0.00           C  
ATOM   2311  HB  THR   145       7.409  -4.471 -28.140  1.00  0.00           H  
ATOM   2312  CG2 THR   145       6.290  -5.543 -29.478  1.00  0.00           C  
ATOM   2313 HG21 THR   145       6.376  -6.280 -30.276  1.00  0.00           H  
ATOM   2314 HG22 THR   145       5.495  -5.887 -28.816  1.00  0.00           H  
ATOM   2315 HG23 THR   145       5.968  -4.596 -29.912  1.00  0.00           H  
ATOM   2316  OG1 THR   145       8.093  -6.423 -28.131  1.00  0.00           O  
ATOM   2317  HG1 THR   145       8.622  -6.070 -27.412  1.00  0.00           H  
ATOM   2318  C   THR   145       9.172  -5.610 -30.913  1.00  0.00           C  
ATOM   2319  O   THR   145       8.486  -5.664 -31.968  1.00  0.00           O  
ATOM   2320  N   THR   146      10.311  -6.350 -30.731  1.00  0.00           N  
ATOM   2321  H   THR   146      10.885  -6.206 -29.912  1.00  0.00           H  
ATOM   2322  CA  THR   146      10.926  -7.158 -31.832  1.00  0.00           C  
ATOM   2323  HA  THR   146      10.245  -7.338 -32.664  1.00  0.00           H  
ATOM   2324  CB  THR   146      12.129  -6.362 -32.453  1.00  0.00           C  
ATOM   2325  HB  THR   146      12.647  -7.064 -33.107  1.00  0.00           H  
ATOM   2326  CG2 THR   146      11.655  -5.207 -33.372  1.00  0.00           C  
ATOM   2327 HG21 THR   146      11.199  -4.400 -32.798  1.00  0.00           H  
ATOM   2328 HG22 THR   146      12.500  -4.836 -33.953  1.00  0.00           H  
ATOM   2329 HG23 THR   146      10.859  -5.687 -33.941  1.00  0.00           H  
ATOM   2330  OG1 THR   146      12.897  -5.929 -31.437  1.00  0.00           O  
ATOM   2331  HG1 THR   146      13.396  -6.672 -31.090  1.00  0.00           H  
ATOM   2332  C   THR   146      11.400  -8.545 -31.347  1.00  0.00           C  
ATOM   2333  O   THR   146      12.609  -8.787 -31.279  1.00  0.00           O  
ATOM   2334  N   ALA   147      10.494  -9.487 -31.086  1.00  0.00           N  
ATOM   2335  H   ALA   147       9.531  -9.263 -31.291  1.00  0.00           H  
ATOM   2336  CA  ALA   147      10.873 -10.835 -30.590  1.00  0.00           C  
ATOM   2337  HA  ALA   147      11.623 -10.747 -29.804  1.00  0.00           H  
ATOM   2338  CB  ALA   147       9.754 -11.553 -29.831  1.00  0.00           C  
ATOM   2339  HB1 ALA   147      10.095 -12.513 -29.444  1.00  0.00           H  
ATOM   2340  HB2 ALA   147       9.337 -10.938 -29.034  1.00  0.00           H  
ATOM   2341  HB3 ALA   147       8.874 -11.794 -30.427  1.00  0.00           H  
ATOM   2342  C   ALA   147      11.533 -11.783 -31.633  1.00  0.00           C  
ATOM   2343  O   ALA   147      11.223 -11.802 -32.793  1.00  0.00           O  
ATOM   2344  N   ALA   148      12.532 -12.556 -31.172  1.00  0.00           N  
ATOM   2345  H   ALA   148      12.727 -12.557 -30.181  1.00  0.00           H  
ATOM   2346  CA  ALA   148      13.155 -13.736 -31.916  1.00  0.00           C  
ATOM   2347  HA  ALA   148      13.365 -13.495 -32.958  1.00  0.00           H  
ATOM   2348  CB  ALA   148      14.525 -14.011 -31.370  1.00  0.00           C  
ATOM   2349  HB1 ALA   148      14.581 -14.421 -30.362  1.00  0.00           H  
ATOM   2350  HB2 ALA   148      15.120 -14.634 -32.038  1.00  0.00           H  
ATOM   2351  HB3 ALA   148      15.082 -13.081 -31.259  1.00  0.00           H  
ATOM   2352  C   ALA   148      12.281 -14.972 -31.909  1.00  0.00           C  
ATOM   2353  O   ALA   148      11.491 -15.118 -30.935  1.00  0.00           O  
ATOM   2354  N   PRO   149      12.286 -15.961 -32.866  1.00  0.00           N  
ATOM   2355  CD  PRO   149      12.958 -15.862 -34.167  1.00  0.00           C  
ATOM   2356  HD2 PRO   149      13.984 -15.605 -33.906  1.00  0.00           H  
ATOM   2357  HD3 PRO   149      12.580 -15.166 -34.916  1.00  0.00           H  
ATOM   2358  CG  PRO   149      12.830 -17.230 -34.753  1.00  0.00           C  
ATOM   2359  HG2 PRO   149      13.603 -17.899 -34.376  1.00  0.00           H  
ATOM   2360  HG3 PRO   149      12.803 -17.138 -35.839  1.00  0.00           H  
ATOM   2361  CB  PRO   149      11.480 -17.745 -34.284  1.00  0.00           C  
ATOM   2362  HB2 PRO   149      11.378 -18.828 -34.224  1.00  0.00           H  
ATOM   2363  HB3 PRO   149      10.679 -17.331 -34.897  1.00  0.00           H  
ATOM   2364  CA  PRO   149      11.317 -17.079 -32.887  1.00  0.00           C  
ATOM   2365  HA  PRO   149      10.278 -16.772 -32.766  1.00  0.00           H  
ATOM   2366  C   PRO   149      11.758 -18.094 -31.819  1.00  0.00           C  
ATOM   2367  O   PRO   149      12.922 -18.561 -31.768  1.00  0.00           O  
ATOM   2368  N   ALA   150      10.839 -18.428 -30.913  1.00  0.00           N  
ATOM   2369  H   ALA   150       9.907 -18.060 -31.038  1.00  0.00           H  
ATOM   2370  CA  ALA   150      10.954 -19.555 -30.016  1.00  0.00           C  
ATOM   2371  HA  ALA   150      11.862 -19.312 -29.463  1.00  0.00           H  
ATOM   2372  CB  ALA   150       9.789 -19.608 -29.019  1.00  0.00           C  
ATOM   2373  HB1 ALA   150       9.754 -18.761 -28.334  1.00  0.00           H  
ATOM   2374  HB2 ALA   150       8.833 -19.819 -29.498  1.00  0.00           H  
ATOM   2375  HB3 ALA   150      10.085 -20.460 -28.408  1.00  0.00           H  
ATOM   2376  C   ALA   150      11.093 -20.866 -30.711  1.00  0.00           C  
ATOM   2377  O   ALA   150      11.572 -21.820 -30.069  1.00  0.00           O  
ATOM   2378  N   ASP   151      10.521 -21.035 -31.942  1.00  0.00           N  
ATOM   2379  H   ASP   151       9.904 -20.352 -32.357  1.00  0.00           H  
ATOM   2380  CA  ASP   151      10.393 -22.403 -32.554  1.00  0.00           C  
ATOM   2381  HA  ASP   151      10.218 -23.103 -31.737  1.00  0.00           H  
ATOM   2382  CB  ASP   151       9.152 -22.476 -33.455  1.00  0.00           C  
ATOM   2383  HB2 ASP   151       9.183 -21.851 -34.347  1.00  0.00           H  
ATOM   2384  HB3 ASP   151       9.186 -23.512 -33.792  1.00  0.00           H  
ATOM   2385  CG  ASP   151       7.774 -22.296 -32.728  1.00  0.00           C  
ATOM   2386  OD1 ASP   151       7.272 -21.190 -32.618  1.00  0.00           O  
ATOM   2387  OD2 ASP   151       7.135 -23.277 -32.392  1.00  0.00           O  
ATOM   2388  C   ASP   151      11.704 -22.819 -33.192  1.00  0.00           C  
ATOM   2389  O   ASP   151      11.944 -23.980 -33.459  1.00  0.00           O  
ATOM   2390  N   ALA   152      12.526 -21.804 -33.480  1.00  0.00           N  
ATOM   2391  H   ALA   152      12.275 -20.852 -33.254  1.00  0.00           H  
ATOM   2392  CA  ALA   152      13.860 -22.053 -33.976  1.00  0.00           C  
ATOM   2393  HA  ALA   152      13.751 -22.617 -34.903  1.00  0.00           H  
ATOM   2394  CB  ALA   152      14.454 -20.763 -34.322  1.00  0.00           C  
ATOM   2395  HB1 ALA   152      13.852 -20.398 -35.155  1.00  0.00           H  
ATOM   2396  HB2 ALA   152      14.508 -20.095 -33.462  1.00  0.00           H  
ATOM   2397  HB3 ALA   152      15.480 -20.808 -34.686  1.00  0.00           H  
ATOM   2398  C   ALA   152      14.876 -22.679 -33.009  1.00  0.00           C  
ATOM   2399  O   ALA   152      16.038 -22.484 -33.188  1.00  0.00           O  
ATOM   2400  N   LYS   153      14.389 -23.487 -32.057  1.00  0.00           N  
ATOM   2401  H   LYS   153      13.387 -23.600 -32.122  1.00  0.00           H  
ATOM   2402  CA  LYS   153      15.154 -24.090 -30.931  1.00  0.00           C  
ATOM   2403  HA  LYS   153      15.324 -23.264 -30.241  1.00  0.00           H  
ATOM   2404  CB  LYS   153      14.278 -24.939 -30.034  1.00  0.00           C  
ATOM   2405  HB2 LYS   153      14.919 -25.320 -29.239  1.00  0.00           H  
ATOM   2406  HB3 LYS   153      13.683 -24.209 -29.486  1.00  0.00           H  
ATOM   2407  CG  LYS   153      13.493 -26.002 -30.530  1.00  0.00           C  
ATOM   2408  HG2 LYS   153      12.869 -25.737 -31.383  1.00  0.00           H  
ATOM   2409  HG3 LYS   153      14.181 -26.733 -30.953  1.00  0.00           H  
ATOM   2410  CD  LYS   153      12.775 -26.725 -29.654  1.00  0.00           C  
ATOM   2411  HD2 LYS   153      13.491 -27.173 -28.964  1.00  0.00           H  
ATOM   2412  HD3 LYS   153      12.011 -26.089 -29.208  1.00  0.00           H  
ATOM   2413  CE  LYS   153      12.114 -27.756 -30.181  1.00  0.00           C  
ATOM   2414  HE2 LYS   153      11.449 -27.427 -30.980  1.00  0.00           H  
ATOM   2415  HE3 LYS   153      12.841 -28.451 -30.600  1.00  0.00           H  
ATOM   2416  NZ  LYS   153      11.280 -28.416 -29.185  1.00  0.00           N  
ATOM   2417  HZ1 LYS   153      11.959 -28.691 -28.490  1.00  0.00           H  
ATOM   2418  HZ2 LYS   153      10.551 -27.820 -28.818  1.00  0.00           H  
ATOM   2419  HZ3 LYS   153      10.812 -29.252 -29.504  1.00  0.00           H  
ATOM   2420  C   LYS   153      16.469 -24.724 -31.309  1.00  0.00           C  
ATOM   2421  O   LYS   153      17.472 -24.377 -30.692  1.00  0.00           O  
ATOM   2422  N   PRO   154      16.543 -25.537 -32.422  1.00  0.00           N  
ATOM   2423  CD  PRO   154      15.565 -25.649 -33.590  1.00  0.00           C  
ATOM   2424  HD2 PRO   154      15.841 -25.029 -34.443  1.00  0.00           H  
ATOM   2425  HD3 PRO   154      14.485 -25.625 -33.451  1.00  0.00           H  
ATOM   2426  CG  PRO   154      15.846 -27.042 -34.056  1.00  0.00           C  
ATOM   2427  HG2 PRO   154      15.541 -27.208 -35.089  1.00  0.00           H  
ATOM   2428  HG3 PRO   154      15.304 -27.697 -33.374  1.00  0.00           H  
ATOM   2429  CB  PRO   154      17.326 -27.170 -33.817  1.00  0.00           C  
ATOM   2430  HB2 PRO   154      17.884 -26.798 -34.677  1.00  0.00           H  
ATOM   2431  HB3 PRO   154      17.466 -28.222 -33.570  1.00  0.00           H  
ATOM   2432  CA  PRO   154      17.661 -26.352 -32.618  1.00  0.00           C  
ATOM   2433  HA  PRO   154      17.754 -27.035 -31.774  1.00  0.00           H  
ATOM   2434  C   PRO   154      19.082 -25.738 -32.666  1.00  0.00           C  
ATOM   2435  O   PRO   154      20.052 -26.458 -32.448  1.00  0.00           O  
ATOM   2436  N   MET   155      19.163 -24.485 -33.115  1.00  0.00           N  
ATOM   2437  H   MET   155      18.317 -23.989 -33.355  1.00  0.00           H  
ATOM   2438  CA  MET   155      20.475 -23.864 -33.303  1.00  0.00           C  
ATOM   2439  HA  MET   155      21.108 -24.645 -33.723  1.00  0.00           H  
ATOM   2440  CB  MET   155      20.309 -22.601 -34.257  1.00  0.00           C  
ATOM   2441  HB2 MET   155      21.322 -22.200 -34.300  1.00  0.00           H  
ATOM   2442  HB3 MET   155      20.175 -22.925 -35.289  1.00  0.00           H  
ATOM   2443  CG  MET   155      19.360 -21.524 -33.779  1.00  0.00           C  
ATOM   2444  HG2 MET   155      18.361 -21.913 -33.977  1.00  0.00           H  
ATOM   2445  HG3 MET   155      19.426 -21.408 -32.697  1.00  0.00           H  
ATOM   2446  SD  MET   155      19.702 -19.802 -34.405  1.00  0.00           S  
ATOM   2447  CE  MET   155      19.336 -20.105 -36.080  1.00  0.00           C  
ATOM   2448  HE1 MET   155      19.495 -19.286 -36.781  1.00  0.00           H  
ATOM   2449  HE2 MET   155      19.971 -20.900 -36.471  1.00  0.00           H  
ATOM   2450  HE3 MET   155      18.323 -20.499 -36.162  1.00  0.00           H  
ATOM   2451  C   MET   155      21.112 -23.575 -31.954  1.00  0.00           C  
ATOM   2452  O   MET   155      22.339 -23.366 -32.034  1.00  0.00           O  
ATOM   2453  N   MET   156      20.383 -23.550 -30.832  1.00  0.00           N  
ATOM   2454  H   MET   156      19.394 -23.752 -30.846  1.00  0.00           H  
ATOM   2455  CA  MET   156      20.921 -22.900 -29.575  1.00  0.00           C  
ATOM   2456  HA  MET   156      22.003 -23.013 -29.646  1.00  0.00           H  
ATOM   2457  CB  MET   156      20.525 -21.371 -29.604  1.00  0.00           C  
ATOM   2458  HB2 MET   156      21.099 -20.898 -28.807  1.00  0.00           H  
ATOM   2459  HB3 MET   156      20.825 -20.972 -30.573  1.00  0.00           H  
ATOM   2460  CG  MET   156      19.021 -21.164 -29.496  1.00  0.00           C  
ATOM   2461  HG2 MET   156      18.730 -20.176 -29.854  1.00  0.00           H  
ATOM   2462  HG3 MET   156      18.511 -21.799 -30.220  1.00  0.00           H  
ATOM   2463  SD  MET   156      18.370 -21.323 -27.761  1.00  0.00           S  
ATOM   2464  CE  MET   156      16.722 -21.957 -28.074  1.00  0.00           C  
ATOM   2465  HE1 MET   156      16.804 -23.023 -28.284  1.00  0.00           H  
ATOM   2466  HE2 MET   156      16.058 -21.910 -27.211  1.00  0.00           H  
ATOM   2467  HE3 MET   156      16.171 -21.384 -28.821  1.00  0.00           H  
ATOM   2468  C   MET   156      20.353 -23.676 -28.345  1.00  0.00           C  
ATOM   2469  O   MET   156      20.852 -23.376 -27.280  1.00  0.00           O  
ATOM   2470  N   HIE   157      19.263 -24.533 -28.485  1.00  0.00           N  
ATOM   2471  H   HIE   157      18.821 -24.747 -29.368  1.00  0.00           H  
ATOM   2472  CA  HIE   157      18.805 -25.313 -27.310  1.00  0.00           C  
ATOM   2473  HA  HIE   157      19.603 -25.831 -26.778  1.00  0.00           H  
ATOM   2474  CB  HIE   157      18.233 -24.532 -26.193  1.00  0.00           C  
ATOM   2475  HB2 HIE   157      18.458 -23.466 -26.192  1.00  0.00           H  
ATOM   2476  HB3 HIE   157      17.148 -24.533 -26.293  1.00  0.00           H  
ATOM   2477  CG  HIE   157      18.493 -25.099 -24.756  1.00  0.00           C  
ATOM   2478  ND1 HIE   157      17.674 -26.011 -24.082  1.00  0.00           N  
ATOM   2479  CE1 HIE   157      18.231 -26.372 -22.939  1.00  0.00           C  
ATOM   2480  HE1 HIE   157      17.717 -26.958 -22.192  1.00  0.00           H  
ATOM   2481  NE2 HIE   157      19.436 -25.757 -22.839  1.00  0.00           N  
ATOM   2482  HE2 HIE   157      20.102 -25.871 -22.089  1.00  0.00           H  
ATOM   2483  CD2 HIE   157      19.577 -24.908 -23.933  1.00  0.00           C  
ATOM   2484  HD2 HIE   157      20.399 -24.219 -24.061  1.00  0.00           H  
ATOM   2485  C   HIE   157      17.912 -26.545 -27.575  1.00  0.00           C  
ATOM   2486  O   HIE   157      17.197 -26.627 -28.592  1.00  0.00           O  
ATOM   2487  N   HIE   158      17.908 -27.471 -26.586  1.00  0.00           N  
ATOM   2488  H   HIE   158      18.451 -27.250 -25.764  1.00  0.00           H  
ATOM   2489  CA  HIE   158      17.111 -28.713 -26.556  1.00  0.00           C  
ATOM   2490  HA  HIE   158      17.189 -29.137 -27.557  1.00  0.00           H  
ATOM   2491  CB  HIE   158      17.594 -29.672 -25.410  1.00  0.00           C  
ATOM   2492  HB2 HIE   158      17.399 -29.147 -24.475  1.00  0.00           H  
ATOM   2493  HB3 HIE   158      16.908 -30.514 -25.499  1.00  0.00           H  
ATOM   2494  CG  HIE   158      18.939 -30.264 -25.493  1.00  0.00           C  
ATOM   2495  ND1 HIE   158      19.490 -31.212 -24.638  1.00  0.00           N  
ATOM   2496  CE1 HIE   158      20.620 -31.659 -25.236  1.00  0.00           C  
ATOM   2497  HE1 HIE   158      21.251 -32.468 -24.899  1.00  0.00           H  
ATOM   2498  NE2 HIE   158      20.861 -30.902 -26.320  1.00  0.00           N  
ATOM   2499  HE2 HIE   158      21.684 -30.979 -26.901  1.00  0.00           H  
ATOM   2500  CD2 HIE   158      19.802 -30.081 -26.583  1.00  0.00           C  
ATOM   2501  HD2 HIE   158      19.683 -29.458 -27.457  1.00  0.00           H  
ATOM   2502  C   HIE   158      15.594 -28.364 -26.301  1.00  0.00           C  
ATOM   2503  O   HIE   158      14.701 -28.868 -27.002  1.00  0.00           O  
ATOM   2504  N   LYS   159      15.317 -27.497 -25.321  1.00  0.00           N  
ATOM   2505  H   LYS   159      16.060 -26.991 -24.860  1.00  0.00           H  
ATOM   2506  CA  LYS   159      13.905 -27.046 -25.027  1.00  0.00           C  
ATOM   2507  HA  LYS   159      13.258 -27.736 -25.571  1.00  0.00           H  
ATOM   2508  CB  LYS   159      13.705 -27.233 -23.545  1.00  0.00           C  
ATOM   2509  HB2 LYS   159      14.658 -27.166 -23.021  1.00  0.00           H  
ATOM   2510  HB3 LYS   159      13.042 -26.466 -23.145  1.00  0.00           H  
ATOM   2511  CG  LYS   159      13.173 -28.296 -22.901  1.00  0.00           C  
ATOM   2512  HG2 LYS   159      13.345 -28.242 -21.826  1.00  0.00           H  
ATOM   2513  HG3 LYS   159      12.110 -28.213 -23.127  1.00  0.00           H  
ATOM   2514  CD  LYS   159      13.780 -29.459 -23.311  1.00  0.00           C  
ATOM   2515  HD2 LYS   159      13.971 -29.589 -24.376  1.00  0.00           H  
ATOM   2516  HD3 LYS   159      14.729 -29.457 -22.775  1.00  0.00           H  
ATOM   2517  CE  LYS   159      13.089 -30.464 -22.883  1.00  0.00           C  
ATOM   2518  HE2 LYS   159      12.989 -30.479 -21.797  1.00  0.00           H  
ATOM   2519  HE3 LYS   159      12.146 -30.443 -23.430  1.00  0.00           H  
ATOM   2520  NZ  LYS   159      13.668 -31.762 -23.177  1.00  0.00           N  
ATOM   2521  HZ1 LYS   159      13.047 -32.553 -23.088  1.00  0.00           H  
ATOM   2522  HZ2 LYS   159      13.887 -31.786 -24.163  1.00  0.00           H  
ATOM   2523  HZ3 LYS   159      14.557 -31.834 -22.703  1.00  0.00           H  
ATOM   2524  C   LYS   159      13.654 -25.620 -25.432  1.00  0.00           C  
ATOM   2525  O   LYS   159      14.552 -24.766 -25.397  1.00  0.00           O  
ATOM   2526  N   GLY   160      12.472 -25.316 -25.993  1.00  0.00           N  
ATOM   2527  H   GLY   160      11.698 -25.959 -25.916  1.00  0.00           H  
ATOM   2528  CA  GLY   160      12.160 -23.958 -26.374  1.00  0.00           C  
ATOM   2529  HA2 GLY   160      13.024 -23.552 -26.900  1.00  0.00           H  
ATOM   2530  HA3 GLY   160      11.415 -23.927 -27.170  1.00  0.00           H  
ATOM   2531  C   GLY   160      11.949 -22.964 -25.199  1.00  0.00           C  
ATOM   2532  O   GLY   160      11.371 -23.366 -24.165  1.00  0.00           O  
ATOM   2533  N   LYS   161      12.478 -21.758 -25.396  1.00  0.00           N  
ATOM   2534  H   LYS   161      12.730 -21.554 -26.352  1.00  0.00           H  
ATOM   2535  CA  LYS   161      12.518 -20.622 -24.385  1.00  0.00           C  
ATOM   2536  HA  LYS   161      12.559 -21.080 -23.397  1.00  0.00           H  
ATOM   2537  CB  LYS   161      13.822 -19.813 -24.512  1.00  0.00           C  
ATOM   2538  HB2 LYS   161      13.807 -19.407 -25.524  1.00  0.00           H  
ATOM   2539  HB3 LYS   161      13.706 -18.998 -23.798  1.00  0.00           H  
ATOM   2540  CG  LYS   161      14.991 -20.557 -24.257  1.00  0.00           C  
ATOM   2541  HG2 LYS   161      14.897 -21.231 -23.405  1.00  0.00           H  
ATOM   2542  HG3 LYS   161      15.083 -21.274 -25.074  1.00  0.00           H  
ATOM   2543  CD  LYS   161      16.117 -19.791 -24.128  1.00  0.00           C  
ATOM   2544  HD2 LYS   161      16.213 -19.228 -25.057  1.00  0.00           H  
ATOM   2545  HD3 LYS   161      16.041 -19.156 -23.246  1.00  0.00           H  
ATOM   2546  CE  LYS   161      17.286 -20.481 -23.916  1.00  0.00           C  
ATOM   2547  HE2 LYS   161      17.003 -21.208 -23.155  1.00  0.00           H  
ATOM   2548  HE3 LYS   161      17.469 -20.969 -24.873  1.00  0.00           H  
ATOM   2549  NZ  LYS   161      18.364 -19.553 -23.520  1.00  0.00           N  
ATOM   2550  HZ1 LYS   161      18.226 -19.110 -22.623  1.00  0.00           H  
ATOM   2551  HZ2 LYS   161      19.290 -19.950 -23.585  1.00  0.00           H  
ATOM   2552  HZ3 LYS   161      18.342 -18.770 -24.157  1.00  0.00           H  
ATOM   2553  C   LYS   161      11.195 -19.784 -24.445  1.00  0.00           C  
ATOM   2554  O   LYS   161      11.271 -18.633 -24.833  1.00  0.00           O  
ATOM   2555  N   PHE   162      10.049 -20.406 -24.253  1.00  0.00           N  
ATOM   2556  H   PHE   162      10.133 -21.283 -23.761  1.00  0.00           H  
ATOM   2557  CA  PHE   162       8.765 -19.744 -24.217  1.00  0.00           C  
ATOM   2558  HA  PHE   162       8.663 -19.315 -25.214  1.00  0.00           H  
ATOM   2559  CB  PHE   162       7.614 -20.831 -24.105  1.00  0.00           C  
ATOM   2560  HB2 PHE   162       7.700 -21.234 -23.095  1.00  0.00           H  
ATOM   2561  HB3 PHE   162       6.650 -20.333 -24.198  1.00  0.00           H  
ATOM   2562  CG  PHE   162       7.763 -22.032 -25.029  1.00  0.00           C  
ATOM   2563  CD1 PHE   162       7.651 -21.781 -26.397  1.00  0.00           C  
ATOM   2564  HD1 PHE   162       7.573 -20.740 -26.674  1.00  0.00           H  
ATOM   2565  CE1 PHE   162       7.652 -22.825 -27.335  1.00  0.00           C  
ATOM   2566  HE1 PHE   162       7.611 -22.532 -28.374  1.00  0.00           H  
ATOM   2567  CZ  PHE   162       7.888 -24.122 -26.940  1.00  0.00           C  
ATOM   2568  HZ  PHE   162       7.909 -24.960 -27.621  1.00  0.00           H  
ATOM   2569  CE2 PHE   162       8.149 -24.378 -25.588  1.00  0.00           C  
ATOM   2570  HE2 PHE   162       8.288 -25.373 -25.192  1.00  0.00           H  
ATOM   2571  CD2 PHE   162       8.146 -23.356 -24.630  1.00  0.00           C  
ATOM   2572  HD2 PHE   162       8.469 -23.565 -23.621  1.00  0.00           H  
ATOM   2573  C   PHE   162       8.616 -18.722 -23.120  1.00  0.00           C  
ATOM   2574  O   PHE   162       8.846 -19.038 -21.944  1.00  0.00           O  
ATOM   2575  N   GLY   163       8.189 -17.467 -23.525  1.00  0.00           N  
ATOM   2576  H   GLY   163       7.924 -17.403 -24.497  1.00  0.00           H  
ATOM   2577  CA  GLY   163       8.008 -16.367 -22.649  1.00  0.00           C  
ATOM   2578  HA2 GLY   163       7.187 -16.691 -22.009  1.00  0.00           H  
ATOM   2579  HA3 GLY   163       8.854 -16.278 -21.967  1.00  0.00           H  
ATOM   2580  C   GLY   163       7.893 -15.032 -23.317  1.00  0.00           C  
ATOM   2581  O   GLY   163       8.503 -14.858 -24.363  1.00  0.00           O  
ATOM   2582  N   PRO   164       7.082 -14.095 -22.785  1.00  0.00           N  
ATOM   2583  CD  PRO   164       6.416 -14.174 -21.552  1.00  0.00           C  
ATOM   2584  HD2 PRO   164       7.064 -14.386 -20.701  1.00  0.00           H  
ATOM   2585  HD3 PRO   164       5.713 -15.006 -21.585  1.00  0.00           H  
ATOM   2586  CG  PRO   164       5.734 -12.845 -21.355  1.00  0.00           C  
ATOM   2587  HG2 PRO   164       6.294 -12.226 -20.654  1.00  0.00           H  
ATOM   2588  HG3 PRO   164       4.742 -12.962 -20.920  1.00  0.00           H  
ATOM   2589  CB  PRO   164       5.675 -12.225 -22.712  1.00  0.00           C  
ATOM   2590  HB2 PRO   164       5.636 -11.136 -22.685  1.00  0.00           H  
ATOM   2591  HB3 PRO   164       4.780 -12.626 -23.187  1.00  0.00           H  
ATOM   2592  CA  PRO   164       6.930 -12.742 -23.379  1.00  0.00           C  
ATOM   2593  HA  PRO   164       6.656 -12.874 -24.426  1.00  0.00           H  
ATOM   2594  C   PRO   164       8.122 -11.834 -23.333  1.00  0.00           C  
ATOM   2595  O   PRO   164       8.765 -11.777 -22.323  1.00  0.00           O  
ATOM   2596  N   HIE   165       8.496 -11.330 -24.531  1.00  0.00           N  
ATOM   2597  H   HIE   165       7.916 -11.625 -25.304  1.00  0.00           H  
ATOM   2598  CA  HIE   165       9.607 -10.403 -24.815  1.00  0.00           C  
ATOM   2599  HA  HIE   165      10.405 -10.704 -24.137  1.00  0.00           H  
ATOM   2600  CB  HIE   165       9.980 -10.650 -26.343  1.00  0.00           C  
ATOM   2601  HB2 HIE   165      10.014 -11.730 -26.486  1.00  0.00           H  
ATOM   2602  HB3 HIE   165       9.134 -10.178 -26.843  1.00  0.00           H  
ATOM   2603  CG  HIE   165      11.294 -10.093 -26.793  1.00  0.00           C  
ATOM   2604  ND1 HIE   165      12.594 -10.483 -26.437  1.00  0.00           N  
ATOM   2605  CE1 HIE   165      13.377  -9.509 -27.007  1.00  0.00           C  
ATOM   2606  HE1 HIE   165      14.448  -9.374 -26.985  1.00  0.00           H  
ATOM   2607  NE2 HIE   165      12.670  -8.573 -27.711  1.00  0.00           N  
ATOM   2608  HE2 HIE   165      13.073  -7.817 -28.246  1.00  0.00           H  
ATOM   2609  CD2 HIE   165      11.348  -8.905 -27.537  1.00  0.00           C  
ATOM   2610  HD2 HIE   165      10.562  -8.379 -28.058  1.00  0.00           H  
ATOM   2611  C   HIE   165       9.205  -8.890 -24.478  1.00  0.00           C  
ATOM   2612  O   HIE   165       9.996  -7.997 -24.274  1.00  0.00           O  
ATOM   2613  N   GLN   166       7.909  -8.737 -24.311  1.00  0.00           N  
ATOM   2614  H   GLN   166       7.314  -9.539 -24.461  1.00  0.00           H  
ATOM   2615  CA  GLN   166       7.221  -7.633 -23.650  1.00  0.00           C  
ATOM   2616  HA  GLN   166       7.763  -6.728 -23.924  1.00  0.00           H  
ATOM   2617  CB  GLN   166       5.714  -7.465 -23.940  1.00  0.00           C  
ATOM   2618  HB2 GLN   166       5.141  -8.388 -23.854  1.00  0.00           H  
ATOM   2619  HB3 GLN   166       5.169  -6.670 -23.430  1.00  0.00           H  
ATOM   2620  CG  GLN   166       5.675  -7.092 -25.512  1.00  0.00           C  
ATOM   2621  HG2 GLN   166       6.281  -6.218 -25.751  1.00  0.00           H  
ATOM   2622  HG3 GLN   166       6.044  -7.916 -26.124  1.00  0.00           H  
ATOM   2623  CD  GLN   166       4.208  -6.749 -25.844  1.00  0.00           C  
ATOM   2624  OE1 GLN   166       3.530  -5.993 -25.131  1.00  0.00           O  
ATOM   2625  NE2 GLN   166       3.636  -7.183 -26.893  1.00  0.00           N  
ATOM   2626 HE21 GLN   166       2.766  -6.779 -27.208  1.00  0.00           H  
ATOM   2627 HE22 GLN   166       3.964  -8.010 -27.372  1.00  0.00           H  
ATOM   2628  C   GLN   166       7.287  -7.721 -22.150  1.00  0.00           C  
ATOM   2629  O   GLN   166       7.267  -8.856 -21.627  1.00  0.00           O  
ATOM   2630  N   CML   167       7.336  -6.637 -21.470  1.00  0.00           N  
ATOM   2631  H   CML   167       7.319  -5.822 -22.067  1.00  0.00           H  
ATOM   2632  CA  CML   167       7.305  -6.531 -20.042  1.00  0.00           C  
ATOM   2633  HA  CML   167       7.577  -7.505 -19.636  1.00  0.00           H  
ATOM   2634  CB  CML   167       5.868  -6.134 -19.401  1.00  0.00           C  
ATOM   2635  HB2 CML   167       6.088  -6.210 -18.336  1.00  0.00           H  
ATOM   2636  HB3 CML   167       5.159  -6.865 -19.790  1.00  0.00           H  
ATOM   2637  SG  CML   167       5.249  -4.502 -19.774  1.00  0.00           S  
ATOM   2638  S1L CML   167       3.378  -4.294 -18.992  1.00  0.00           S  
ATOM   2639  C1L CML   167       2.228  -5.110 -20.182  1.00  0.00           C  
ATOM   2640  H1L CML   167       2.535  -4.894 -21.228  1.00  0.00           H  
ATOM   2641  H1M CML   167       1.255  -4.580 -20.094  1.00  0.00           H  
ATOM   2642  C1R CML   167       2.072  -6.539 -19.921  1.00  0.00           C  
ATOM   2643  C2R CML   167       2.596  -7.504 -20.685  1.00  0.00           C  
ATOM   2644  H2R CML   167       3.384  -7.262 -21.414  1.00  0.00           H  
ATOM   2645  C1  CML   167       0.851  -6.999 -19.063  1.00  0.00           C  
ATOM   2646  C2  CML   167       2.062  -8.800 -20.468  1.00  0.00           C  
ATOM   2647  N1  CML   167       0.928  -8.436 -19.553  1.00  0.00           N  
ATOM   2648  O1  CML   167       0.096  -9.303 -19.076  1.00  0.00           O  
ATOM   2649  C1A CML   167      -0.533  -6.532 -19.480  1.00  0.00           C  
ATOM   2650  H1A CML   167      -1.349  -7.128 -19.016  1.00  0.00           H  
ATOM   2651  H1B CML   167      -0.532  -6.688 -20.580  1.00  0.00           H  
ATOM   2652  H1C CML   167      -0.769  -5.477 -19.225  1.00  0.00           H  
ATOM   2653  C2A CML   167       1.406  -9.313 -21.713  1.00  0.00           C  
ATOM   2654  H2A CML   167       1.065  -8.490 -22.377  1.00  0.00           H  
ATOM   2655  H2B CML   167       0.512  -9.932 -21.486  1.00  0.00           H  
ATOM   2656  H2C CML   167       2.160  -9.981 -22.182  1.00  0.00           H  
ATOM   2657  C1D CML   167       1.218  -7.096 -17.533  1.00  0.00           C  
ATOM   2658  H1D CML   167       2.255  -7.432 -17.318  1.00  0.00           H  
ATOM   2659  H1E CML   167       0.520  -7.752 -16.972  1.00  0.00           H  
ATOM   2660  H1F CML   167       1.276  -6.025 -17.244  1.00  0.00           H  
ATOM   2661  C2D CML   167       2.988  -9.729 -19.680  1.00  0.00           C  
ATOM   2662  H2D CML   167       3.409  -9.242 -18.775  1.00  0.00           H  
ATOM   2663  H2E CML   167       3.849  -9.872 -20.367  1.00  0.00           H  
ATOM   2664  H2F CML   167       2.517 -10.652 -19.279  1.00  0.00           H  
ATOM   2665  C   CML   167       8.350  -5.590 -19.458  1.00  0.00           C  
ATOM   2666  O   CML   167       9.114  -5.026 -20.232  1.00  0.00           O  
ATOM   2667  N   ASP   168       8.477  -5.553 -18.113  1.00  0.00           N  
ATOM   2668  H   ASP   168       8.053  -6.335 -17.636  1.00  0.00           H  
ATOM   2669  CA  ASP   168       9.524  -4.741 -17.523  1.00  0.00           C  
ATOM   2670  HA  ASP   168      10.419  -4.696 -18.144  1.00  0.00           H  
ATOM   2671  CB  ASP   168       8.909  -3.285 -17.410  1.00  0.00           C  
ATOM   2672  HB2 ASP   168       8.494  -2.965 -18.365  1.00  0.00           H  
ATOM   2673  HB3 ASP   168       8.139  -3.238 -16.640  1.00  0.00           H  
ATOM   2674  CG  ASP   168       9.984  -2.271 -16.989  1.00  0.00           C  
ATOM   2675  OD1 ASP   168      10.918  -2.536 -16.228  1.00  0.00           O  
ATOM   2676  OD2 ASP   168       9.798  -1.083 -17.419  1.00  0.00           O  
ATOM   2677  C   ASP   168       9.877  -5.467 -16.231  1.00  0.00           C  
ATOM   2678  O   ASP   168       8.886  -6.067 -15.744  1.00  0.00           O  
ATOM   2679  N   MET   169      11.149  -5.412 -15.748  1.00  0.00           N  
ATOM   2680  H   MET   169      11.759  -4.912 -16.380  1.00  0.00           H  
ATOM   2681  CA  MET   169      11.693  -5.925 -14.500  1.00  0.00           C  
ATOM   2682  HA  MET   169      12.756  -5.692 -14.438  1.00  0.00           H  
ATOM   2683  CB  MET   169      11.638  -7.511 -14.424  1.00  0.00           C  
ATOM   2684  HB2 MET   169      11.967  -7.952 -13.483  1.00  0.00           H  
ATOM   2685  HB3 MET   169      10.616  -7.835 -14.622  1.00  0.00           H  
ATOM   2686  CG  MET   169      12.491  -8.248 -15.478  1.00  0.00           C  
ATOM   2687  HG2 MET   169      13.494  -7.823 -15.448  1.00  0.00           H  
ATOM   2688  HG3 MET   169      12.655  -9.282 -15.176  1.00  0.00           H  
ATOM   2689  SD  MET   169      11.945  -8.144 -17.228  1.00  0.00           S  
ATOM   2690  CE  MET   169      10.425  -9.087 -17.049  1.00  0.00           C  
ATOM   2691  HE1 MET   169       9.747  -8.983 -17.897  1.00  0.00           H  
ATOM   2692  HE2 MET   169      10.793 -10.107 -16.939  1.00  0.00           H  
ATOM   2693  HE3 MET   169       9.742  -8.925 -16.216  1.00  0.00           H  
ATOM   2694  C   MET   169      11.132  -5.183 -13.270  1.00  0.00           C  
ATOM   2695  O   MET   169      10.835  -5.774 -12.293  1.00  0.00           O  
ATOM   2696  N   MET   170      10.863  -3.831 -13.431  1.00  0.00           N  
ATOM   2697  H   MET   170      10.945  -3.344 -14.312  1.00  0.00           H  
ATOM   2698  CA  MET   170      10.420  -3.006 -12.270  1.00  0.00           C  
ATOM   2699  HA  MET   170       9.881  -3.667 -11.591  1.00  0.00           H  
ATOM   2700  CB  MET   170       9.376  -1.918 -12.654  1.00  0.00           C  
ATOM   2701  HB2 MET   170       9.061  -1.446 -11.723  1.00  0.00           H  
ATOM   2702  HB3 MET   170       9.764  -1.169 -13.345  1.00  0.00           H  
ATOM   2703  CG  MET   170       8.182  -2.598 -13.356  1.00  0.00           C  
ATOM   2704  HG2 MET   170       8.514  -3.404 -14.010  1.00  0.00           H  
ATOM   2705  HG3 MET   170       7.612  -2.983 -12.510  1.00  0.00           H  
ATOM   2706  SD  MET   170       7.028  -1.499 -14.271  1.00  0.00           S  
ATOM   2707  CE  MET   170       6.284  -0.427 -12.984  1.00  0.00           C  
ATOM   2708  HE1 MET   170       5.681  -1.051 -12.324  1.00  0.00           H  
ATOM   2709  HE2 MET   170       7.040   0.043 -12.355  1.00  0.00           H  
ATOM   2710  HE3 MET   170       5.629   0.240 -13.544  1.00  0.00           H  
ATOM   2711  C   MET   170      11.507  -2.536 -11.421  1.00  0.00           C  
ATOM   2712  O   MET   170      12.422  -1.951 -12.017  1.00  0.00           O  
ATOM   2713  N   PHE   171      11.552  -2.666 -10.067  1.00  0.00           N  
ATOM   2714  H   PHE   171      12.343  -2.245  -9.602  1.00  0.00           H  
ATOM   2715  CA  PHE   171      10.793  -3.712  -9.299  1.00  0.00           C  
ATOM   2716  HA  PHE   171      10.919  -4.716  -9.705  1.00  0.00           H  
ATOM   2717  CB  PHE   171      11.389  -3.692  -7.799  1.00  0.00           C  
ATOM   2718  HB2 PHE   171      10.833  -2.915  -7.275  1.00  0.00           H  
ATOM   2719  HB3 PHE   171      11.144  -4.677  -7.402  1.00  0.00           H  
ATOM   2720  CG  PHE   171      12.920  -3.573  -7.855  1.00  0.00           C  
ATOM   2721  CD1 PHE   171      13.511  -2.329  -7.547  1.00  0.00           C  
ATOM   2722  HD1 PHE   171      12.874  -1.489  -7.312  1.00  0.00           H  
ATOM   2723  CE1 PHE   171      14.899  -2.226  -7.464  1.00  0.00           C  
ATOM   2724  HE1 PHE   171      15.268  -1.252  -7.177  1.00  0.00           H  
ATOM   2725  CZ  PHE   171      15.668  -3.339  -7.858  1.00  0.00           C  
ATOM   2726  HZ  PHE   171      16.746  -3.272  -7.823  1.00  0.00           H  
ATOM   2727  CE2 PHE   171      15.021  -4.539  -8.192  1.00  0.00           C  
ATOM   2728  HE2 PHE   171      15.625  -5.400  -8.439  1.00  0.00           H  
ATOM   2729  CD2 PHE   171      13.626  -4.662  -8.251  1.00  0.00           C  
ATOM   2730  HD2 PHE   171      13.260  -5.653  -8.476  1.00  0.00           H  
ATOM   2731  C   PHE   171       9.208  -3.607  -9.132  1.00  0.00           C  
ATOM   2732  O   PHE   171       8.662  -2.514  -9.285  1.00  0.00           O  
ATOM   2733  N   LYS   172       8.479  -4.689  -8.833  1.00  0.00           N  
ATOM   2734  H   LYS   172       8.962  -5.576  -8.807  1.00  0.00           H  
ATOM   2735  CA  LYS   172       7.030  -4.859  -8.954  1.00  0.00           C  
ATOM   2736  HA  LYS   172       6.583  -3.995  -8.465  1.00  0.00           H  
ATOM   2737  CB  LYS   172       6.589  -5.042 -10.439  1.00  0.00           C  
ATOM   2738  HB2 LYS   172       5.544  -5.344 -10.496  1.00  0.00           H  
ATOM   2739  HB3 LYS   172       6.738  -4.085 -10.939  1.00  0.00           H  
ATOM   2740  CG  LYS   172       7.472  -5.814 -11.111  1.00  0.00           C  
ATOM   2741  HG2 LYS   172       8.454  -5.364 -11.256  1.00  0.00           H  
ATOM   2742  HG3 LYS   172       7.733  -6.657 -10.472  1.00  0.00           H  
ATOM   2743  CD  LYS   172       7.010  -6.196 -12.328  1.00  0.00           C  
ATOM   2744  HD2 LYS   172       5.936  -6.363 -12.246  1.00  0.00           H  
ATOM   2745  HD3 LYS   172       7.041  -5.307 -12.958  1.00  0.00           H  
ATOM   2746  CE  LYS   172       7.702  -7.192 -13.015  1.00  0.00           C  
ATOM   2747  HE2 LYS   172       8.783  -7.057 -12.981  1.00  0.00           H  
ATOM   2748  HE3 LYS   172       7.614  -8.013 -12.303  1.00  0.00           H  
ATOM   2749  NZ  LYS   172       7.190  -7.637 -14.282  1.00  0.00           N  
ATOM   2750  HZ1 LYS   172       6.197  -7.453 -14.291  1.00  0.00           H  
ATOM   2751  HZ2 LYS   172       7.679  -7.072 -14.962  1.00  0.00           H  
ATOM   2752  HZ3 LYS   172       7.339  -8.634 -14.341  1.00  0.00           H  
ATOM   2753  C   LYS   172       6.463  -6.042  -8.062  1.00  0.00           C  
ATOM   2754  O   LYS   172       5.476  -6.598  -8.370  1.00  0.00           O  
ATOM   2755  N   ASP   173       7.171  -6.326  -6.961  1.00  0.00           N  
ATOM   2756  H   ASP   173       8.060  -5.859  -6.856  1.00  0.00           H  
ATOM   2757  CA  ASP   173       6.823  -7.374  -5.975  1.00  0.00           C  
ATOM   2758  HA  ASP   173       6.398  -8.201  -6.544  1.00  0.00           H  
ATOM   2759  CB  ASP   173       8.118  -7.667  -5.306  1.00  0.00           C  
ATOM   2760  HB2 ASP   173       8.837  -7.937  -6.079  1.00  0.00           H  
ATOM   2761  HB3 ASP   173       8.597  -6.771  -4.912  1.00  0.00           H  
ATOM   2762  CG  ASP   173       8.150  -8.865  -4.370  1.00  0.00           C  
ATOM   2763  OD1 ASP   173       7.273  -9.734  -4.448  1.00  0.00           O  
ATOM   2764  OD2 ASP   173       9.227  -9.071  -3.732  1.00  0.00           O  
ATOM   2765  C   ASP   173       5.682  -6.911  -5.118  1.00  0.00           C  
ATOM   2766  O   ASP   173       5.836  -6.361  -4.026  1.00  0.00           O  
ATOM   2767  N   LEU   174       4.456  -6.912  -5.653  1.00  0.00           N  
ATOM   2768  H   LEU   174       4.398  -7.274  -6.594  1.00  0.00           H  
ATOM   2769  CA  LEU   174       3.348  -6.032  -5.170  1.00  0.00           C  
ATOM   2770  HA  LEU   174       3.449  -5.732  -4.127  1.00  0.00           H  
ATOM   2771  CB  LEU   174       3.277  -4.852  -6.124  1.00  0.00           C  
ATOM   2772  HB2 LEU   174       3.051  -5.254  -7.111  1.00  0.00           H  
ATOM   2773  HB3 LEU   174       2.429  -4.287  -5.736  1.00  0.00           H  
ATOM   2774  CG  LEU   174       4.441  -3.819  -6.046  1.00  0.00           C  
ATOM   2775  HG  LEU   174       5.350  -4.342  -6.344  1.00  0.00           H  
ATOM   2776  CD1 LEU   174       4.157  -2.720  -7.073  1.00  0.00           C  
ATOM   2777 HD11 LEU   174       3.113  -2.424  -6.965  1.00  0.00           H  
ATOM   2778 HD12 LEU   174       4.818  -1.880  -6.858  1.00  0.00           H  
ATOM   2779 HD13 LEU   174       4.446  -3.052  -8.070  1.00  0.00           H  
ATOM   2780  CD2 LEU   174       4.813  -3.245  -4.766  1.00  0.00           C  
ATOM   2781 HD21 LEU   174       5.445  -3.888  -4.154  1.00  0.00           H  
ATOM   2782 HD22 LEU   174       5.420  -2.353  -4.920  1.00  0.00           H  
ATOM   2783 HD23 LEU   174       3.948  -3.020  -4.143  1.00  0.00           H  
ATOM   2784  C   LEU   174       1.997  -6.640  -5.179  1.00  0.00           C  
ATOM   2785  O   LEU   174       1.189  -6.194  -4.405  1.00  0.00           O  
ATOM   2786  N   ASN   175       1.761  -7.573  -6.035  1.00  0.00           N  
ATOM   2787  H   ASN   175       2.422  -7.780  -6.771  1.00  0.00           H  
ATOM   2788  CA  ASN   175       0.473  -8.209  -6.204  1.00  0.00           C  
ATOM   2789  HA  ASN   175       0.437  -8.825  -7.102  1.00  0.00           H  
ATOM   2790  CB  ASN   175       0.319  -9.164  -5.070  1.00  0.00           C  
ATOM   2791  HB2 ASN   175      -0.264  -8.696  -4.276  1.00  0.00           H  
ATOM   2792  HB3 ASN   175      -0.446  -9.906  -5.301  1.00  0.00           H  
ATOM   2793  CG  ASN   175       1.573  -9.996  -4.655  1.00  0.00           C  
ATOM   2794  OD1 ASN   175       1.920 -11.028  -5.160  1.00  0.00           O  
ATOM   2795  ND2 ASN   175       2.335  -9.579  -3.656  1.00  0.00           N  
ATOM   2796 HD21 ASN   175       3.217 -10.061  -3.552  1.00  0.00           H  
ATOM   2797 HD22 ASN   175       2.318  -8.689  -3.178  1.00  0.00           H  
ATOM   2798  C   ASN   175      -0.783  -7.343  -6.437  1.00  0.00           C  
ATOM   2799  O   ASN   175      -1.848  -7.263  -5.744  1.00  0.00           O  
ATOM   2800  N   LEU   176      -0.778  -6.690  -7.660  1.00  0.00           N  
ATOM   2801  H   LEU   176       0.007  -6.878  -8.266  1.00  0.00           H  
ATOM   2802  CA  LEU   176      -1.886  -5.914  -8.181  1.00  0.00           C  
ATOM   2803  HA  LEU   176      -2.278  -5.221  -7.436  1.00  0.00           H  
ATOM   2804  CB  LEU   176      -1.295  -5.152  -9.379  1.00  0.00           C  
ATOM   2805  HB2 LEU   176      -0.900  -5.915 -10.050  1.00  0.00           H  
ATOM   2806  HB3 LEU   176      -2.163  -4.699  -9.857  1.00  0.00           H  
ATOM   2807  CG  LEU   176      -0.328  -3.964  -9.121  1.00  0.00           C  
ATOM   2808  HG  LEU   176       0.437  -4.275  -8.411  1.00  0.00           H  
ATOM   2809  CD1 LEU   176       0.343  -3.528 -10.433  1.00  0.00           C  
ATOM   2810 HD11 LEU   176       1.059  -4.313 -10.675  1.00  0.00           H  
ATOM   2811 HD12 LEU   176      -0.381  -3.382 -11.234  1.00  0.00           H  
ATOM   2812 HD13 LEU   176       0.946  -2.630 -10.297  1.00  0.00           H  
ATOM   2813  CD2 LEU   176      -1.105  -2.782  -8.569  1.00  0.00           C  
ATOM   2814 HD21 LEU   176      -1.787  -3.229  -7.846  1.00  0.00           H  
ATOM   2815 HD22 LEU   176      -0.454  -2.071  -8.061  1.00  0.00           H  
ATOM   2816 HD23 LEU   176      -1.725  -2.322  -9.338  1.00  0.00           H  
ATOM   2817  C   LEU   176      -3.030  -6.842  -8.667  1.00  0.00           C  
ATOM   2818  O   LEU   176      -2.821  -7.800  -9.391  1.00  0.00           O  
ATOM   2819  N   THR   177      -4.251  -6.567  -8.278  1.00  0.00           N  
ATOM   2820  H   THR   177      -4.425  -5.724  -7.750  1.00  0.00           H  
ATOM   2821  CA  THR   177      -5.428  -7.076  -9.064  1.00  0.00           C  
ATOM   2822  HA  THR   177      -5.224  -8.102  -9.370  1.00  0.00           H  
ATOM   2823  CB  THR   177      -6.608  -7.231  -8.088  1.00  0.00           C  
ATOM   2824  HB  THR   177      -7.335  -7.869  -8.591  1.00  0.00           H  
ATOM   2825  CG2 THR   177      -6.370  -7.842  -6.806  1.00  0.00           C  
ATOM   2826 HG21 THR   177      -7.302  -8.228  -6.393  1.00  0.00           H  
ATOM   2827 HG22 THR   177      -5.730  -8.721  -6.890  1.00  0.00           H  
ATOM   2828 HG23 THR   177      -5.915  -7.203  -6.050  1.00  0.00           H  
ATOM   2829  OG1 THR   177      -7.174  -5.993  -7.793  1.00  0.00           O  
ATOM   2830  HG1 THR   177      -6.425  -5.435  -7.572  1.00  0.00           H  
ATOM   2831  C   THR   177      -5.775  -6.247 -10.359  1.00  0.00           C  
ATOM   2832  O   THR   177      -5.297  -5.085 -10.550  1.00  0.00           O  
ATOM   2833  N   ASP   178      -6.716  -6.684 -11.189  1.00  0.00           N  
ATOM   2834  H   ASP   178      -7.329  -7.401 -10.826  1.00  0.00           H  
ATOM   2835  CA  ASP   178      -7.141  -6.167 -12.488  1.00  0.00           C  
ATOM   2836  HA  ASP   178      -6.276  -6.154 -13.151  1.00  0.00           H  
ATOM   2837  CB  ASP   178      -8.109  -7.091 -13.271  1.00  0.00           C  
ATOM   2838  HB2 ASP   178      -9.050  -7.165 -12.727  1.00  0.00           H  
ATOM   2839  HB3 ASP   178      -8.217  -6.630 -14.253  1.00  0.00           H  
ATOM   2840  CG  ASP   178      -7.646  -8.526 -13.441  1.00  0.00           C  
ATOM   2841  OD1 ASP   178      -7.561  -8.967 -14.598  1.00  0.00           O  
ATOM   2842  OD2 ASP   178      -7.389  -9.251 -12.467  1.00  0.00           O  
ATOM   2843  C   ASP   178      -7.725  -4.799 -12.308  1.00  0.00           C  
ATOM   2844  O   ASP   178      -7.539  -3.857 -13.101  1.00  0.00           O  
ATOM   2845  N   ALA   179      -8.532  -4.568 -11.299  1.00  0.00           N  
ATOM   2846  H   ALA   179      -8.659  -5.211 -10.531  1.00  0.00           H  
ATOM   2847  CA  ALA   179      -9.081  -3.256 -10.888  1.00  0.00           C  
ATOM   2848  HA  ALA   179      -9.760  -2.873 -11.651  1.00  0.00           H  
ATOM   2849  CB  ALA   179      -9.933  -3.298  -9.604  1.00  0.00           C  
ATOM   2850  HB1 ALA   179     -10.733  -4.033  -9.692  1.00  0.00           H  
ATOM   2851  HB2 ALA   179      -9.339  -3.508  -8.715  1.00  0.00           H  
ATOM   2852  HB3 ALA   179     -10.450  -2.341  -9.534  1.00  0.00           H  
ATOM   2853  C   ALA   179      -8.099  -2.134 -10.664  1.00  0.00           C  
ATOM   2854  O   ALA   179      -8.524  -0.953 -10.711  1.00  0.00           O  
ATOM   2855  N   GLN   180      -6.779  -2.535 -10.411  1.00  0.00           N  
ATOM   2856  H   GLN   180      -6.638  -3.534 -10.451  1.00  0.00           H  
ATOM   2857  CA  GLN   180      -5.654  -1.624 -10.519  1.00  0.00           C  
ATOM   2858  HA  GLN   180      -6.057  -0.612 -10.541  1.00  0.00           H  
ATOM   2859  CB  GLN   180      -4.662  -1.862  -9.332  1.00  0.00           C  
ATOM   2860  HB2 GLN   180      -4.245  -2.869  -9.300  1.00  0.00           H  
ATOM   2861  HB3 GLN   180      -3.885  -1.112  -9.477  1.00  0.00           H  
ATOM   2862  CG  GLN   180      -5.253  -1.557  -7.940  1.00  0.00           C  
ATOM   2863  HG2 GLN   180      -4.425  -1.138  -7.367  1.00  0.00           H  
ATOM   2864  HG3 GLN   180      -6.006  -0.774  -8.020  1.00  0.00           H  
ATOM   2865  CD  GLN   180      -5.799  -2.795  -7.244  1.00  0.00           C  
ATOM   2866  OE1 GLN   180      -5.306  -3.945  -7.287  1.00  0.00           O  
ATOM   2867  NE2 GLN   180      -6.789  -2.559  -6.460  1.00  0.00           N  
ATOM   2868 HE21 GLN   180      -7.220  -3.364  -6.028  1.00  0.00           H  
ATOM   2869 HE22 GLN   180      -7.131  -1.654  -6.169  1.00  0.00           H  
ATOM   2870  C   GLN   180      -4.889  -1.731 -11.814  1.00  0.00           C  
ATOM   2871  O   GLN   180      -4.649  -0.787 -12.521  1.00  0.00           O  
ATOM   2872  N   LYS   181      -4.356  -2.953 -12.090  1.00  0.00           N  
ATOM   2873  H   LYS   181      -4.638  -3.683 -11.451  1.00  0.00           H  
ATOM   2874  CA  LYS   181      -3.287  -3.366 -13.109  1.00  0.00           C  
ATOM   2875  HA  LYS   181      -2.321  -2.893 -12.936  1.00  0.00           H  
ATOM   2876  CB  LYS   181      -3.055  -4.915 -13.081  1.00  0.00           C  
ATOM   2877  HB2 LYS   181      -2.944  -5.133 -12.019  1.00  0.00           H  
ATOM   2878  HB3 LYS   181      -3.975  -5.410 -13.393  1.00  0.00           H  
ATOM   2879  CG  LYS   181      -1.967  -5.380 -13.748  1.00  0.00           C  
ATOM   2880  HG2 LYS   181      -2.028  -5.034 -14.779  1.00  0.00           H  
ATOM   2881  HG3 LYS   181      -1.039  -5.066 -13.269  1.00  0.00           H  
ATOM   2882  CD  LYS   181      -1.931  -6.775 -13.789  1.00  0.00           C  
ATOM   2883  HD2 LYS   181      -1.963  -7.120 -12.755  1.00  0.00           H  
ATOM   2884  HD3 LYS   181      -2.865  -7.111 -14.238  1.00  0.00           H  
ATOM   2885  CE  LYS   181      -0.947  -7.250 -14.465  1.00  0.00           C  
ATOM   2886  HE2 LYS   181      -1.260  -8.232 -14.820  1.00  0.00           H  
ATOM   2887  HE3 LYS   181      -0.745  -6.631 -15.339  1.00  0.00           H  
ATOM   2888  NZ  LYS   181       0.300  -7.510 -13.712  1.00  0.00           N  
ATOM   2889  HZ1 LYS   181       0.604  -6.645 -13.289  1.00  0.00           H  
ATOM   2890  HZ2 LYS   181       0.132  -8.210 -13.003  1.00  0.00           H  
ATOM   2891  HZ3 LYS   181       1.106  -7.791 -14.252  1.00  0.00           H  
ATOM   2892  C   LYS   181      -3.653  -2.787 -14.482  1.00  0.00           C  
ATOM   2893  O   LYS   181      -2.723  -2.244 -15.119  1.00  0.00           O  
ATOM   2894  N   GLN   182      -4.939  -2.842 -14.794  1.00  0.00           N  
ATOM   2895  H   GLN   182      -5.549  -3.290 -14.125  1.00  0.00           H  
ATOM   2896  CA  GLN   182      -5.544  -2.447 -16.046  1.00  0.00           C  
ATOM   2897  HA  GLN   182      -4.933  -2.821 -16.868  1.00  0.00           H  
ATOM   2898  CB  GLN   182      -6.865  -3.202 -16.401  1.00  0.00           C  
ATOM   2899  HB2 GLN   182      -6.603  -4.256 -16.487  1.00  0.00           H  
ATOM   2900  HB3 GLN   182      -7.530  -2.997 -15.562  1.00  0.00           H  
ATOM   2901  CG  GLN   182      -7.667  -2.727 -17.539  1.00  0.00           C  
ATOM   2902  HG2 GLN   182      -8.537  -3.383 -17.587  1.00  0.00           H  
ATOM   2903  HG3 GLN   182      -7.939  -1.701 -17.290  1.00  0.00           H  
ATOM   2904  CD  GLN   182      -7.131  -2.809 -18.977  1.00  0.00           C  
ATOM   2905  OE1 GLN   182      -6.103  -3.437 -19.214  1.00  0.00           O  
ATOM   2906  NE2 GLN   182      -7.670  -2.075 -19.964  1.00  0.00           N  
ATOM   2907 HE21 GLN   182      -7.279  -2.339 -20.857  1.00  0.00           H  
ATOM   2908 HE22 GLN   182      -8.498  -1.505 -19.867  1.00  0.00           H  
ATOM   2909  C   GLN   182      -5.672  -0.959 -16.130  1.00  0.00           C  
ATOM   2910  O   GLN   182      -5.297  -0.398 -17.177  1.00  0.00           O  
ATOM   2911  N   GLN   183      -6.082  -0.317 -15.084  1.00  0.00           N  
ATOM   2912  H   GLN   183      -6.123  -0.788 -14.192  1.00  0.00           H  
ATOM   2913  CA  GLN   183      -6.255   1.094 -15.200  1.00  0.00           C  
ATOM   2914  HA  GLN   183      -6.639   1.273 -16.204  1.00  0.00           H  
ATOM   2915  CB  GLN   183      -7.235   1.542 -14.034  1.00  0.00           C  
ATOM   2916  HB2 GLN   183      -6.560   1.671 -13.187  1.00  0.00           H  
ATOM   2917  HB3 GLN   183      -7.754   2.454 -14.330  1.00  0.00           H  
ATOM   2918  CG  GLN   183      -8.385   0.520 -13.753  1.00  0.00           C  
ATOM   2919  HG2 GLN   183      -7.936  -0.395 -13.367  1.00  0.00           H  
ATOM   2920  HG3 GLN   183      -9.071   0.892 -12.992  1.00  0.00           H  
ATOM   2921  CD  GLN   183      -9.215   0.267 -15.045  1.00  0.00           C  
ATOM   2922  OE1 GLN   183      -9.114   0.969 -16.044  1.00  0.00           O  
ATOM   2923  NE2 GLN   183     -10.012  -0.730 -15.128  1.00  0.00           N  
ATOM   2924 HE21 GLN   183     -10.211  -1.000 -16.080  1.00  0.00           H  
ATOM   2925 HE22 GLN   183     -10.602  -1.088 -14.391  1.00  0.00           H  
ATOM   2926  C   GLN   183      -4.865   1.867 -15.019  1.00  0.00           C  
ATOM   2927  O   GLN   183      -4.781   2.940 -15.550  1.00  0.00           O  
ATOM   2928  N   ILE   184      -3.910   1.295 -14.349  1.00  0.00           N  
ATOM   2929  H   ILE   184      -4.159   0.504 -13.772  1.00  0.00           H  
ATOM   2930  CA  ILE   184      -2.609   1.890 -14.332  1.00  0.00           C  
ATOM   2931  HA  ILE   184      -2.734   2.957 -14.145  1.00  0.00           H  
ATOM   2932  CB  ILE   184      -1.657   1.368 -13.244  1.00  0.00           C  
ATOM   2933  HB  ILE   184      -0.835   2.079 -13.320  1.00  0.00           H  
ATOM   2934  CG2 ILE   184      -2.222   1.560 -11.854  1.00  0.00           C  
ATOM   2935 HG21 ILE   184      -2.974   0.800 -11.648  1.00  0.00           H  
ATOM   2936 HG22 ILE   184      -1.416   1.578 -11.120  1.00  0.00           H  
ATOM   2937 HG23 ILE   184      -2.690   2.542 -11.784  1.00  0.00           H  
ATOM   2938  CG1 ILE   184      -0.980  -0.044 -13.459  1.00  0.00           C  
ATOM   2939 HG12 ILE   184      -1.546  -0.805 -12.922  1.00  0.00           H  
ATOM   2940 HG13 ILE   184      -0.861  -0.190 -14.532  1.00  0.00           H  
ATOM   2941  CD1 ILE   184       0.472   0.042 -12.950  1.00  0.00           C  
ATOM   2942 HD11 ILE   184       1.100   0.547 -13.684  1.00  0.00           H  
ATOM   2943 HD12 ILE   184       0.448   0.313 -11.894  1.00  0.00           H  
ATOM   2944 HD13 ILE   184       0.797  -0.999 -12.935  1.00  0.00           H  
ATOM   2945  C   ILE   184      -1.908   1.846 -15.720  1.00  0.00           C  
ATOM   2946  O   ILE   184      -1.120   2.682 -15.980  1.00  0.00           O  
ATOM   2947  N   ARG   185      -2.386   0.954 -16.643  1.00  0.00           N  
ATOM   2948  H   ARG   185      -3.095   0.280 -16.391  1.00  0.00           H  
ATOM   2949  CA  ARG   185      -1.862   1.068 -18.008  1.00  0.00           C  
ATOM   2950  HA  ARG   185      -0.778   0.995 -17.920  1.00  0.00           H  
ATOM   2951  CB  ARG   185      -2.215  -0.272 -18.689  1.00  0.00           C  
ATOM   2952  HB2 ARG   185      -2.027  -1.118 -18.028  1.00  0.00           H  
ATOM   2953  HB3 ARG   185      -3.273  -0.427 -18.901  1.00  0.00           H  
ATOM   2954  CG  ARG   185      -1.762  -0.559 -19.945  1.00  0.00           C  
ATOM   2955  HG2 ARG   185      -2.127   0.152 -20.685  1.00  0.00           H  
ATOM   2956  HG3 ARG   185      -0.673  -0.500 -19.948  1.00  0.00           H  
ATOM   2957  CD  ARG   185      -1.998  -1.809 -20.515  1.00  0.00           C  
ATOM   2958  HD2 ARG   185      -1.726  -2.623 -19.844  1.00  0.00           H  
ATOM   2959  HD3 ARG   185      -3.052  -1.934 -20.767  1.00  0.00           H  
ATOM   2960  NE  ARG   185      -1.234  -2.047 -21.705  1.00  0.00           N  
ATOM   2961  HE  ARG   185      -0.510  -1.380 -21.931  1.00  0.00           H  
ATOM   2962  CZ  ARG   185      -1.423  -3.075 -22.484  1.00  0.00           C  
ATOM   2963  NH1 ARG   185      -2.501  -3.789 -22.520  1.00  0.00           N  
ATOM   2964 HH11 ARG   185      -3.131  -3.719 -21.734  1.00  0.00           H  
ATOM   2965 HH12 ARG   185      -2.903  -4.134 -23.381  1.00  0.00           H  
ATOM   2966  NH2 ARG   185      -0.504  -3.321 -23.333  1.00  0.00           N  
ATOM   2967 HH21 ARG   185       0.375  -2.823 -23.323  1.00  0.00           H  
ATOM   2968 HH22 ARG   185      -0.730  -4.079 -23.962  1.00  0.00           H  
ATOM   2969  C   ARG   185      -2.303   2.322 -18.835  1.00  0.00           C  
ATOM   2970  O   ARG   185      -1.470   2.975 -19.447  1.00  0.00           O  
ATOM   2971  N   GLU   186      -3.513   2.720 -18.631  1.00  0.00           N  
ATOM   2972  H   GLU   186      -4.091   2.022 -18.185  1.00  0.00           H  
ATOM   2973  CA  GLU   186      -4.134   3.938 -19.141  1.00  0.00           C  
ATOM   2974  HA  GLU   186      -4.001   3.912 -20.222  1.00  0.00           H  
ATOM   2975  CB  GLU   186      -5.611   4.016 -18.728  1.00  0.00           C  
ATOM   2976  HB2 GLU   186      -6.187   3.312 -19.328  1.00  0.00           H  
ATOM   2977  HB3 GLU   186      -5.693   3.612 -17.719  1.00  0.00           H  
ATOM   2978  CG  GLU   186      -6.314   5.346 -18.827  1.00  0.00           C  
ATOM   2979  HG2 GLU   186      -6.003   5.929 -17.960  1.00  0.00           H  
ATOM   2980  HG3 GLU   186      -6.060   5.854 -19.758  1.00  0.00           H  
ATOM   2981  CD  GLU   186      -7.854   5.222 -18.733  1.00  0.00           C  
ATOM   2982  OE1 GLU   186      -8.536   5.848 -19.573  1.00  0.00           O  
ATOM   2983  OE2 GLU   186      -8.356   4.552 -17.764  1.00  0.00           O  
ATOM   2984  C   GLU   186      -3.441   5.186 -18.488  1.00  0.00           C  
ATOM   2985  O   GLU   186      -2.992   6.115 -19.116  1.00  0.00           O  
ATOM   2986  N   ILE   187      -3.157   5.172 -17.207  1.00  0.00           N  
ATOM   2987  H   ILE   187      -3.668   4.523 -16.626  1.00  0.00           H  
ATOM   2988  CA  ILE   187      -2.359   6.223 -16.535  1.00  0.00           C  
ATOM   2989  HA  ILE   187      -2.893   7.157 -16.710  1.00  0.00           H  
ATOM   2990  CB  ILE   187      -2.325   5.990 -15.049  1.00  0.00           C  
ATOM   2991  HB  ILE   187      -1.910   5.000 -14.861  1.00  0.00           H  
ATOM   2992  CG2 ILE   187      -1.449   7.132 -14.503  1.00  0.00           C  
ATOM   2993 HG21 ILE   187      -1.674   8.081 -14.990  1.00  0.00           H  
ATOM   2994 HG22 ILE   187      -1.582   7.273 -13.430  1.00  0.00           H  
ATOM   2995 HG23 ILE   187      -0.412   6.864 -14.707  1.00  0.00           H  
ATOM   2996  CG1 ILE   187      -3.717   6.087 -14.507  1.00  0.00           C  
ATOM   2997 HG12 ILE   187      -3.977   7.145 -14.544  1.00  0.00           H  
ATOM   2998 HG13 ILE   187      -4.495   5.583 -15.081  1.00  0.00           H  
ATOM   2999  CD1 ILE   187      -3.852   5.725 -13.047  1.00  0.00           C  
ATOM   3000 HD11 ILE   187      -3.541   4.685 -12.956  1.00  0.00           H  
ATOM   3001 HD12 ILE   187      -3.324   6.403 -12.376  1.00  0.00           H  
ATOM   3002 HD13 ILE   187      -4.912   5.791 -12.801  1.00  0.00           H  
ATOM   3003  C   ILE   187      -1.006   6.450 -17.219  1.00  0.00           C  
ATOM   3004  O   ILE   187      -0.700   7.595 -17.586  1.00  0.00           O  
ATOM   3005  N   MET   188      -0.223   5.336 -17.290  1.00  0.00           N  
ATOM   3006  H   MET   188      -0.488   4.486 -16.813  1.00  0.00           H  
ATOM   3007  CA  MET   188       1.115   5.372 -17.780  1.00  0.00           C  
ATOM   3008  HA  MET   188       1.662   6.099 -17.180  1.00  0.00           H  
ATOM   3009  CB  MET   188       1.811   4.095 -17.457  1.00  0.00           C  
ATOM   3010  HB2 MET   188       1.231   3.298 -17.922  1.00  0.00           H  
ATOM   3011  HB3 MET   188       2.825   4.095 -17.857  1.00  0.00           H  
ATOM   3012  CG  MET   188       1.947   3.768 -15.931  1.00  0.00           C  
ATOM   3013  HG2 MET   188       2.626   4.491 -15.479  1.00  0.00           H  
ATOM   3014  HG3 MET   188       0.943   3.804 -15.508  1.00  0.00           H  
ATOM   3015  SD  MET   188       2.772   2.157 -15.508  1.00  0.00           S  
ATOM   3016  CE  MET   188       4.386   2.280 -16.415  1.00  0.00           C  
ATOM   3017  HE1 MET   188       4.881   3.246 -16.320  1.00  0.00           H  
ATOM   3018  HE2 MET   188       5.084   1.548 -16.009  1.00  0.00           H  
ATOM   3019  HE3 MET   188       4.272   2.039 -17.472  1.00  0.00           H  
ATOM   3020  C   MET   188       1.189   5.644 -19.294  1.00  0.00           C  
ATOM   3021  O   MET   188       1.966   6.481 -19.799  1.00  0.00           O  
ATOM   3022  N   LYS   189       0.373   4.952 -20.099  1.00  0.00           N  
ATOM   3023  H   LYS   189      -0.197   4.212 -19.716  1.00  0.00           H  
ATOM   3024  CA  LYS   189       0.167   5.373 -21.576  1.00  0.00           C  
ATOM   3025  HA  LYS   189       1.101   5.311 -22.135  1.00  0.00           H  
ATOM   3026  CB  LYS   189      -0.814   4.449 -22.311  1.00  0.00           C  
ATOM   3027  HB2 LYS   189      -0.590   3.441 -21.964  1.00  0.00           H  
ATOM   3028  HB3 LYS   189      -1.831   4.660 -21.982  1.00  0.00           H  
ATOM   3029  CG  LYS   189      -0.974   4.579 -23.646  1.00  0.00           C  
ATOM   3030  HG2 LYS   189       0.020   4.698 -24.077  1.00  0.00           H  
ATOM   3031  HG3 LYS   189      -1.464   3.667 -23.984  1.00  0.00           H  
ATOM   3032  CD  LYS   189      -1.796   5.582 -24.164  1.00  0.00           C  
ATOM   3033  HD2 LYS   189      -2.797   5.323 -23.820  1.00  0.00           H  
ATOM   3034  HD3 LYS   189      -1.527   6.553 -23.746  1.00  0.00           H  
ATOM   3035  CE  LYS   189      -1.729   5.561 -25.515  1.00  0.00           C  
ATOM   3036  HE2 LYS   189      -0.657   5.491 -25.699  1.00  0.00           H  
ATOM   3037  HE3 LYS   189      -2.127   4.621 -25.898  1.00  0.00           H  
ATOM   3038  NZ  LYS   189      -2.373   6.718 -26.124  1.00  0.00           N  
ATOM   3039  HZ1 LYS   189      -3.280   6.345 -26.364  1.00  0.00           H  
ATOM   3040  HZ2 LYS   189      -2.452   7.565 -25.579  1.00  0.00           H  
ATOM   3041  HZ3 LYS   189      -1.938   6.925 -27.012  1.00  0.00           H  
ATOM   3042  C   LYS   189      -0.190   6.871 -21.692  1.00  0.00           C  
ATOM   3043  O   LYS   189       0.407   7.570 -22.538  1.00  0.00           O  
ATOM   3044  N   GLY   190      -1.085   7.357 -20.815  1.00  0.00           N  
ATOM   3045  H   GLY   190      -1.678   6.709 -20.317  1.00  0.00           H  
ATOM   3046  CA  GLY   190      -1.349   8.785 -20.776  1.00  0.00           C  
ATOM   3047  HA2 GLY   190      -1.739   9.206 -21.703  1.00  0.00           H  
ATOM   3048  HA3 GLY   190      -2.116   8.982 -20.027  1.00  0.00           H  
ATOM   3049  C   GLY   190      -0.196   9.738 -20.483  1.00  0.00           C  
ATOM   3050  O   GLY   190      -0.185  10.909 -20.901  1.00  0.00           O  
ATOM   3051  N   GLN   191       0.874   9.238 -19.821  1.00  0.00           N  
ATOM   3052  H   GLN   191       0.907   8.275 -19.516  1.00  0.00           H  
ATOM   3053  CA  GLN   191       2.065  10.127 -19.566  1.00  0.00           C  
ATOM   3054  HA  GLN   191       1.845  11.077 -19.079  1.00  0.00           H  
ATOM   3055  CB  GLN   191       3.015   9.375 -18.667  1.00  0.00           C  
ATOM   3056  HB2 GLN   191       2.393   8.962 -17.873  1.00  0.00           H  
ATOM   3057  HB3 GLN   191       3.577   8.615 -19.211  1.00  0.00           H  
ATOM   3058  CG  GLN   191       4.118  10.284 -18.124  1.00  0.00           C  
ATOM   3059  HG2 GLN   191       4.644  10.869 -18.878  1.00  0.00           H  
ATOM   3060  HG3 GLN   191       3.739  10.969 -17.366  1.00  0.00           H  
ATOM   3061  CD  GLN   191       5.086   9.276 -17.436  1.00  0.00           C  
ATOM   3062  OE1 GLN   191       4.983   9.013 -16.237  1.00  0.00           O  
ATOM   3063  NE2 GLN   191       5.906   8.455 -18.100  1.00  0.00           N  
ATOM   3064 HE21 GLN   191       6.211   7.621 -17.620  1.00  0.00           H  
ATOM   3065 HE22 GLN   191       5.968   8.606 -19.097  1.00  0.00           H  
ATOM   3066  C   GLN   191       2.721  10.478 -20.846  1.00  0.00           C  
ATOM   3067  O   GLN   191       3.008  11.704 -21.062  1.00  0.00           O  
ATOM   3068  N   ARG   192       2.871   9.501 -21.759  1.00  0.00           N  
ATOM   3069  H   ARG   192       2.580   8.586 -21.448  1.00  0.00           H  
ATOM   3070  CA  ARG   192       3.616   9.598 -23.042  1.00  0.00           C  
ATOM   3071  HA  ARG   192       4.580  10.026 -22.768  1.00  0.00           H  
ATOM   3072  CB  ARG   192       3.866   8.175 -23.550  1.00  0.00           C  
ATOM   3073  HB2 ARG   192       4.367   7.647 -22.738  1.00  0.00           H  
ATOM   3074  HB3 ARG   192       2.941   7.646 -23.783  1.00  0.00           H  
ATOM   3075  CG  ARG   192       4.785   8.070 -24.544  1.00  0.00           C  
ATOM   3076  HG2 ARG   192       5.419   8.956 -24.520  1.00  0.00           H  
ATOM   3077  HG3 ARG   192       5.401   7.221 -24.250  1.00  0.00           H  
ATOM   3078  CD  ARG   192       4.290   7.799 -25.791  1.00  0.00           C  
ATOM   3079  HD2 ARG   192       3.734   6.861 -25.804  1.00  0.00           H  
ATOM   3080  HD3 ARG   192       3.698   8.655 -26.115  1.00  0.00           H  
ATOM   3081  NE  ARG   192       5.406   7.615 -26.711  1.00  0.00           N  
ATOM   3082  HE  ARG   192       6.321   7.694 -26.289  1.00  0.00           H  
ATOM   3083  CZ  ARG   192       5.442   7.500 -28.028  1.00  0.00           C  
ATOM   3084  NH1 ARG   192       4.408   7.449 -28.823  1.00  0.00           N  
ATOM   3085 HH11 ARG   192       3.551   7.395 -28.291  1.00  0.00           H  
ATOM   3086 HH12 ARG   192       4.520   7.614 -29.813  1.00  0.00           H  
ATOM   3087  NH2 ARG   192       6.613   7.589 -28.567  1.00  0.00           N  
ATOM   3088 HH21 ARG   192       7.451   7.619 -28.004  1.00  0.00           H  
ATOM   3089 HH22 ARG   192       6.786   7.415 -29.546  1.00  0.00           H  
ATOM   3090  C   ARG   192       2.791  10.492 -24.032  1.00  0.00           C  
ATOM   3091  O   ARG   192       3.413  11.089 -24.924  1.00  0.00           O  
ATOM   3092  N   ASP   193       1.439  10.548 -23.864  1.00  0.00           N  
ATOM   3093  H   ASP   193       1.011   9.929 -23.190  1.00  0.00           H  
ATOM   3094  CA  ASP   193       0.545  11.427 -24.707  1.00  0.00           C  
ATOM   3095  HA  ASP   193       0.749  11.312 -25.772  1.00  0.00           H  
ATOM   3096  CB  ASP   193      -0.920  11.034 -24.527  1.00  0.00           C  
ATOM   3097  HB2 ASP   193      -1.132  11.069 -23.458  1.00  0.00           H  
ATOM   3098  HB3 ASP   193      -1.529  11.756 -25.071  1.00  0.00           H  
ATOM   3099  CG  ASP   193      -1.312   9.636 -25.031  1.00  0.00           C  
ATOM   3100  OD1 ASP   193      -2.296   8.996 -24.541  1.00  0.00           O  
ATOM   3101  OD2 ASP   193      -0.678   9.162 -25.968  1.00  0.00           O  
ATOM   3102  C   ASP   193       0.697  12.932 -24.339  1.00  0.00           C  
ATOM   3103  O   ASP   193       0.444  13.740 -25.228  1.00  0.00           O  
ATOM   3104  N   GLN   194       1.251  13.203 -23.175  1.00  0.00           N  
ATOM   3105  H   GLN   194       1.568  12.449 -22.582  1.00  0.00           H  
ATOM   3106  CA  GLN   194       1.663  14.561 -22.689  1.00  0.00           C  
ATOM   3107  HA  GLN   194       0.981  15.273 -23.153  1.00  0.00           H  
ATOM   3108  CB  GLN   194       1.160  14.589 -21.176  1.00  0.00           C  
ATOM   3109  HB2 GLN   194       0.076  14.479 -21.154  1.00  0.00           H  
ATOM   3110  HB3 GLN   194       1.567  13.686 -20.721  1.00  0.00           H  
ATOM   3111  CG  GLN   194       1.623  15.758 -20.252  1.00  0.00           C  
ATOM   3112  HG2 GLN   194       2.635  15.524 -19.924  1.00  0.00           H  
ATOM   3113  HG3 GLN   194       1.664  16.687 -20.822  1.00  0.00           H  
ATOM   3114  CD  GLN   194       0.679  15.943 -18.994  1.00  0.00           C  
ATOM   3115  OE1 GLN   194      -0.346  15.239 -18.797  1.00  0.00           O  
ATOM   3116  NE2 GLN   194       0.960  16.779 -18.083  1.00  0.00           N  
ATOM   3117 HE21 GLN   194       0.564  16.424 -17.225  1.00  0.00           H  
ATOM   3118 HE22 GLN   194       1.816  17.299 -18.213  1.00  0.00           H  
ATOM   3119  C   GLN   194       3.087  15.016 -22.968  1.00  0.00           C  
ATOM   3120  O   GLN   194       3.423  16.152 -22.767  1.00  0.00           O  
ATOM   3121  N   MET   195       3.957  14.083 -23.308  1.00  0.00           N  
ATOM   3122  H   MET   195       3.605  13.146 -23.442  1.00  0.00           H  
ATOM   3123  CA  MET   195       5.432  14.227 -23.256  1.00  0.00           C  
ATOM   3124  HA  MET   195       5.605  14.655 -22.269  1.00  0.00           H  
ATOM   3125  CB  MET   195       6.106  12.841 -23.413  1.00  0.00           C  
ATOM   3126  HB2 MET   195       5.592  12.158 -22.737  1.00  0.00           H  
ATOM   3127  HB3 MET   195       6.101  12.546 -24.462  1.00  0.00           H  
ATOM   3128  CG  MET   195       7.564  13.035 -23.055  1.00  0.00           C  
ATOM   3129  HG2 MET   195       8.181  13.231 -23.932  1.00  0.00           H  
ATOM   3130  HG3 MET   195       7.663  13.944 -22.461  1.00  0.00           H  
ATOM   3131  SD  MET   195       8.337  11.589 -22.295  1.00  0.00           S  
ATOM   3132  CE  MET   195       8.656  10.609 -23.761  1.00  0.00           C  
ATOM   3133  HE1 MET   195       9.459  11.125 -24.289  1.00  0.00           H  
ATOM   3134  HE2 MET   195       8.988   9.572 -23.703  1.00  0.00           H  
ATOM   3135  HE3 MET   195       7.818  10.665 -24.456  1.00  0.00           H  
ATOM   3136  C   MET   195       5.942  15.232 -24.283  1.00  0.00           C  
ATOM   3137  O   MET   195       5.556  15.226 -25.517  1.00  0.00           O  
ATOM   3138  N   LYS   196       6.882  16.147 -23.951  1.00  0.00           N  
ATOM   3139  H   LYS   196       7.240  15.977 -23.022  1.00  0.00           H  
ATOM   3140  CA  LYS   196       7.497  17.181 -24.684  1.00  0.00           C  
ATOM   3141  HA  LYS   196       6.842  17.397 -25.529  1.00  0.00           H  
ATOM   3142  CB  LYS   196       7.542  18.475 -23.818  1.00  0.00           C  
ATOM   3143  HB2 LYS   196       8.258  18.359 -23.004  1.00  0.00           H  
ATOM   3144  HB3 LYS   196       7.848  19.300 -24.462  1.00  0.00           H  
ATOM   3145  CG  LYS   196       6.411  18.897 -23.178  1.00  0.00           C  
ATOM   3146  HG2 LYS   196       6.252  18.172 -22.379  1.00  0.00           H  
ATOM   3147  HG3 LYS   196       6.620  19.824 -22.644  1.00  0.00           H  
ATOM   3148  CD  LYS   196       5.234  19.126 -23.897  1.00  0.00           C  
ATOM   3149  HD2 LYS   196       5.311  19.650 -24.849  1.00  0.00           H  
ATOM   3150  HD3 LYS   196       4.995  18.125 -24.257  1.00  0.00           H  
ATOM   3151  CE  LYS   196       4.079  19.553 -23.304  1.00  0.00           C  
ATOM   3152  HE2 LYS   196       4.268  20.589 -23.025  1.00  0.00           H  
ATOM   3153  HE3 LYS   196       3.201  19.509 -23.950  1.00  0.00           H  
ATOM   3154  NZ  LYS   196       3.790  18.813 -22.057  1.00  0.00           N  
ATOM   3155  HZ1 LYS   196       2.832  18.936 -21.762  1.00  0.00           H  
ATOM   3156  HZ2 LYS   196       3.965  17.833 -22.226  1.00  0.00           H  
ATOM   3157  HZ3 LYS   196       4.398  19.092 -21.300  1.00  0.00           H  
ATOM   3158  C   LYS   196       8.905  16.889 -25.236  1.00  0.00           C  
ATOM   3159  O   LYS   196       9.668  16.181 -24.601  1.00  0.00           O  
ATOM   3160  N   ARG   197       9.230  17.490 -26.416  1.00  0.00           N  
ATOM   3161  H   ARG   197       8.412  17.909 -26.834  1.00  0.00           H  
ATOM   3162  CA  ARG   197      10.554  17.586 -26.980  1.00  0.00           C  
ATOM   3163  HA  ARG   197      11.251  17.195 -26.239  1.00  0.00           H  
ATOM   3164  CB  ARG   197      10.671  16.794 -28.319  1.00  0.00           C  
ATOM   3165  HB2 ARG   197      10.001  17.220 -29.066  1.00  0.00           H  
ATOM   3166  HB3 ARG   197      11.708  16.948 -28.617  1.00  0.00           H  
ATOM   3167  CG  ARG   197      10.619  15.518 -28.121  1.00  0.00           C  
ATOM   3168  HG2 ARG   197      11.417  15.063 -27.534  1.00  0.00           H  
ATOM   3169  HG3 ARG   197       9.727  15.332 -27.523  1.00  0.00           H  
ATOM   3170  CD  ARG   197      10.476  14.865 -29.359  1.00  0.00           C  
ATOM   3171  HD2 ARG   197      11.366  15.146 -29.922  1.00  0.00           H  
ATOM   3172  HD3 ARG   197      10.504  13.788 -29.192  1.00  0.00           H  
ATOM   3173  NE  ARG   197       9.139  14.993 -30.096  1.00  0.00           N  
ATOM   3174  HE  ARG   197       8.792  15.937 -30.188  1.00  0.00           H  
ATOM   3175  CZ  ARG   197       8.381  14.066 -30.639  1.00  0.00           C  
ATOM   3176  NH1 ARG   197       8.686  12.841 -30.795  1.00  0.00           N  
ATOM   3177 HH11 ARG   197       9.600  12.456 -30.606  1.00  0.00           H  
ATOM   3178 HH12 ARG   197       8.056  12.336 -31.402  1.00  0.00           H  
ATOM   3179  NH2 ARG   197       7.293  14.424 -31.106  1.00  0.00           N  
ATOM   3180 HH21 ARG   197       7.061  15.400 -31.218  1.00  0.00           H  
ATOM   3181 HH22 ARG   197       6.590  13.765 -31.413  1.00  0.00           H  
ATOM   3182  C   ARG   197      10.951  19.049 -27.327  1.00  0.00           C  
ATOM   3183  O   ARG   197      10.054  19.894 -27.332  1.00  0.00           O  
ATOM   3184  N   PRO   198      12.295  19.397 -27.500  1.00  0.00           N  
ATOM   3185  CD  PRO   198      13.375  18.469 -27.292  1.00  0.00           C  
ATOM   3186  HD2 PRO   198      13.615  18.055 -28.272  1.00  0.00           H  
ATOM   3187  HD3 PRO   198      13.303  17.775 -26.455  1.00  0.00           H  
ATOM   3188  CG  PRO   198      14.602  19.194 -26.980  1.00  0.00           C  
ATOM   3189  HG2 PRO   198      15.479  18.807 -27.499  1.00  0.00           H  
ATOM   3190  HG3 PRO   198      14.827  19.210 -25.914  1.00  0.00           H  
ATOM   3191  CB  PRO   198      14.363  20.650 -27.371  1.00  0.00           C  
ATOM   3192  HB2 PRO   198      14.965  20.936 -28.234  1.00  0.00           H  
ATOM   3193  HB3 PRO   198      14.648  21.332 -26.570  1.00  0.00           H  
ATOM   3194  CA  PRO   198      12.880  20.669 -27.651  1.00  0.00           C  
ATOM   3195  HA  PRO   198      12.441  21.310 -26.887  1.00  0.00           H  
ATOM   3196  C   PRO   198      12.461  21.199 -29.031  1.00  0.00           C  
ATOM   3197  O   PRO   198      12.217  20.402 -29.974  1.00  0.00           O  
ATOM   3198  N   PRO   199      12.467  22.549 -29.144  1.00  0.00           N  
ATOM   3199  CD  PRO   199      12.577  23.566 -28.047  1.00  0.00           C  
ATOM   3200  HD2 PRO   199      13.222  23.239 -27.231  1.00  0.00           H  
ATOM   3201  HD3 PRO   199      11.592  23.829 -27.662  1.00  0.00           H  
ATOM   3202  CG  PRO   199      13.290  24.785 -28.690  1.00  0.00           C  
ATOM   3203  HG2 PRO   199      14.315  24.520 -28.950  1.00  0.00           H  
ATOM   3204  HG3 PRO   199      13.041  25.726 -28.201  1.00  0.00           H  
ATOM   3205  CB  PRO   199      12.672  24.846 -30.101  1.00  0.00           C  
ATOM   3206  HB2 PRO   199      13.367  25.368 -30.758  1.00  0.00           H  
ATOM   3207  HB3 PRO   199      11.680  25.296 -30.130  1.00  0.00           H  
ATOM   3208  CA  PRO   199      12.581  23.326 -30.402  1.00  0.00           C  
ATOM   3209  HA  PRO   199      11.689  23.188 -31.012  1.00  0.00           H  
ATOM   3210  C   PRO   199      13.673  22.774 -31.313  1.00  0.00           C  
ATOM   3211  O   PRO   199      14.911  22.556 -30.981  1.00  0.00           O  
ATOM   3212  N   LEU   200      13.313  22.629 -32.600  1.00  0.00           N  
ATOM   3213  H   LEU   200      12.401  22.931 -32.910  1.00  0.00           H  
ATOM   3214  CA  LEU   200      14.218  22.013 -33.541  1.00  0.00           C  
ATOM   3215  HA  LEU   200      14.363  21.033 -33.086  1.00  0.00           H  
ATOM   3216  CB  LEU   200      13.446  21.741 -34.868  1.00  0.00           C  
ATOM   3217  HB2 LEU   200      12.545  21.157 -34.680  1.00  0.00           H  
ATOM   3218  HB3 LEU   200      13.312  22.712 -35.346  1.00  0.00           H  
ATOM   3219  CG  LEU   200      14.271  20.764 -35.726  1.00  0.00           C  
ATOM   3220  HG  LEU   200      15.207  21.196 -36.080  1.00  0.00           H  
ATOM   3221  CD1 LEU   200      14.630  19.451 -35.010  1.00  0.00           C  
ATOM   3222 HD11 LEU   200      15.516  19.667 -34.412  1.00  0.00           H  
ATOM   3223 HD12 LEU   200      13.788  19.124 -34.400  1.00  0.00           H  
ATOM   3224 HD13 LEU   200      14.878  18.635 -35.688  1.00  0.00           H  
ATOM   3225  CD2 LEU   200      13.501  20.437 -37.018  1.00  0.00           C  
ATOM   3226 HD21 LEU   200      12.601  19.870 -36.779  1.00  0.00           H  
ATOM   3227 HD22 LEU   200      13.307  21.346 -37.587  1.00  0.00           H  
ATOM   3228 HD23 LEU   200      14.092  19.789 -37.665  1.00  0.00           H  
ATOM   3229  C   LEU   200      15.544  22.802 -33.831  1.00  0.00           C  
ATOM   3230  O   LEU   200      16.522  22.177 -34.082  1.00  0.00           O  
ATOM   3231  N   GLU   201      15.497  24.110 -33.858  1.00  0.00           N  
ATOM   3232  H   GLU   201      14.569  24.508 -33.874  1.00  0.00           H  
ATOM   3233  CA  GLU   201      16.629  24.992 -34.109  1.00  0.00           C  
ATOM   3234  HA  GLU   201      16.906  24.655 -35.108  1.00  0.00           H  
ATOM   3235  CB  GLU   201      16.185  26.507 -34.025  1.00  0.00           C  
ATOM   3236  HB2 GLU   201      15.599  26.585 -33.109  1.00  0.00           H  
ATOM   3237  HB3 GLU   201      17.066  27.148 -34.043  1.00  0.00           H  
ATOM   3238  CG  GLU   201      15.376  26.848 -35.253  1.00  0.00           C  
ATOM   3239  HG2 GLU   201      14.796  25.966 -35.526  1.00  0.00           H  
ATOM   3240  HG3 GLU   201      14.564  27.537 -35.022  1.00  0.00           H  
ATOM   3241  CD  GLU   201      16.176  27.326 -36.436  1.00  0.00           C  
ATOM   3242  OE1 GLU   201      16.845  28.386 -36.345  1.00  0.00           O  
ATOM   3243  OE2 GLU   201      16.359  26.524 -37.374  1.00  0.00           O  
ATOM   3244  C   GLU   201      17.707  24.682 -33.056  1.00  0.00           C  
ATOM   3245  O   GLU   201      18.876  24.557 -33.453  1.00  0.00           O  
ATOM   3246  N   GLU   202      17.411  24.598 -31.757  1.00  0.00           N  
ATOM   3247  H   GLU   202      16.448  24.791 -31.522  1.00  0.00           H  
ATOM   3248  CA  GLU   202      18.437  24.504 -30.662  1.00  0.00           C  
ATOM   3249  HA  GLU   202      19.317  25.134 -30.791  1.00  0.00           H  
ATOM   3250  CB  GLU   202      17.802  24.648 -29.278  1.00  0.00           C  
ATOM   3251  HB2 GLU   202      17.274  23.704 -29.153  1.00  0.00           H  
ATOM   3252  HB3 GLU   202      18.579  24.687 -28.514  1.00  0.00           H  
ATOM   3253  CG  GLU   202      16.901  25.836 -29.209  1.00  0.00           C  
ATOM   3254  HG2 GLU   202      16.069  25.660 -29.891  1.00  0.00           H  
ATOM   3255  HG3 GLU   202      16.604  25.860 -28.161  1.00  0.00           H  
ATOM   3256  CD  GLU   202      17.596  27.183 -29.418  1.00  0.00           C  
ATOM   3257  OE1 GLU   202      18.781  27.296 -28.950  1.00  0.00           O  
ATOM   3258  OE2 GLU   202      16.931  28.136 -29.929  1.00  0.00           O  
ATOM   3259  C   GLU   202      18.943  23.025 -30.809  1.00  0.00           C  
ATOM   3260  O   GLU   202      20.152  22.845 -30.716  1.00  0.00           O  
ATOM   3261  N   ARG   203      18.107  22.024 -31.195  1.00  0.00           N  
ATOM   3262  H   ARG   203      17.144  22.319 -31.268  1.00  0.00           H  
ATOM   3263  CA  ARG   203      18.519  20.568 -31.294  1.00  0.00           C  
ATOM   3264  HA  ARG   203      18.931  20.217 -30.348  1.00  0.00           H  
ATOM   3265  CB  ARG   203      17.351  19.590 -31.591  1.00  0.00           C  
ATOM   3266  HB2 ARG   203      16.995  19.846 -32.589  1.00  0.00           H  
ATOM   3267  HB3 ARG   203      17.760  18.592 -31.746  1.00  0.00           H  
ATOM   3268  CG  ARG   203      16.313  19.489 -30.709  1.00  0.00           C  
ATOM   3269  HG2 ARG   203      16.663  18.986 -29.807  1.00  0.00           H  
ATOM   3270  HG3 ARG   203      16.099  20.457 -30.256  1.00  0.00           H  
ATOM   3271  CD  ARG   203      15.095  18.970 -31.080  1.00  0.00           C  
ATOM   3272  HD2 ARG   203      14.332  19.167 -30.328  1.00  0.00           H  
ATOM   3273  HD3 ARG   203      14.669  19.521 -31.919  1.00  0.00           H  
ATOM   3274  NE  ARG   203      15.105  17.498 -31.261  1.00  0.00           N  
ATOM   3275  HE  ARG   203      15.878  16.956 -30.901  1.00  0.00           H  
ATOM   3276  CZ  ARG   203      14.167  16.787 -31.802  1.00  0.00           C  
ATOM   3277  NH1 ARG   203      12.989  17.178 -32.127  1.00  0.00           N  
ATOM   3278 HH11 ARG   203      12.748  18.156 -32.201  1.00  0.00           H  
ATOM   3279 HH12 ARG   203      12.361  16.572 -32.636  1.00  0.00           H  
ATOM   3280  NH2 ARG   203      14.374  15.534 -31.898  1.00  0.00           N  
ATOM   3281 HH21 ARG   203      15.323  15.203 -31.802  1.00  0.00           H  
ATOM   3282 HH22 ARG   203      13.647  14.861 -32.094  1.00  0.00           H  
ATOM   3283  C   ARG   203      19.533  20.322 -32.414  1.00  0.00           C  
ATOM   3284  O   ARG   203      20.284  19.402 -32.349  1.00  0.00           O  
ATOM   3285  N   ARG   204      19.482  21.165 -33.439  1.00  0.00           N  
ATOM   3286  H   ARG   204      18.743  21.849 -33.361  1.00  0.00           H  
ATOM   3287  CA  ARG   204      20.455  21.256 -34.597  1.00  0.00           C  
ATOM   3288  HA  ARG   204      20.799  20.269 -34.906  1.00  0.00           H  
ATOM   3289  CB  ARG   204      19.886  22.045 -35.789  1.00  0.00           C  
ATOM   3290  HB2 ARG   204      19.505  23.024 -35.497  1.00  0.00           H  
ATOM   3291  HB3 ARG   204      20.713  22.210 -36.479  1.00  0.00           H  
ATOM   3292  CG  ARG   204      18.925  21.439 -36.522  1.00  0.00           C  
ATOM   3293  HG2 ARG   204      19.364  20.473 -36.772  1.00  0.00           H  
ATOM   3294  HG3 ARG   204      18.113  21.354 -35.799  1.00  0.00           H  
ATOM   3295  CD  ARG   204      18.611  22.096 -37.676  1.00  0.00           C  
ATOM   3296  HD2 ARG   204      18.317  23.098 -37.364  1.00  0.00           H  
ATOM   3297  HD3 ARG   204      19.451  22.194 -38.363  1.00  0.00           H  
ATOM   3298  NE  ARG   204      17.608  21.378 -38.553  1.00  0.00           N  
ATOM   3299  HE  ARG   204      16.718  21.853 -38.500  1.00  0.00           H  
ATOM   3300  CZ  ARG   204      17.861  20.355 -39.336  1.00  0.00           C  
ATOM   3301  NH1 ARG   204      16.889  19.954 -40.085  1.00  0.00           N  
ATOM   3302 HH11 ARG   204      16.022  20.473 -40.065  1.00  0.00           H  
ATOM   3303 HH12 ARG   204      16.966  19.095 -40.610  1.00  0.00           H  
ATOM   3304  NH2 ARG   204      18.961  19.697 -39.465  1.00  0.00           N  
ATOM   3305 HH21 ARG   204      19.723  19.968 -38.860  1.00  0.00           H  
ATOM   3306 HH22 ARG   204      19.076  19.012 -40.198  1.00  0.00           H  
ATOM   3307  C   ARG   204      21.752  21.802 -34.003  1.00  0.00           C  
ATOM   3308  O   ARG   204      22.841  21.284 -34.231  1.00  0.00           O  
ATOM   3309  N   ALA   205      21.653  22.942 -33.341  1.00  0.00           N  
ATOM   3310  H   ALA   205      20.735  23.229 -33.032  1.00  0.00           H  
ATOM   3311  CA  ALA   205      22.709  23.845 -32.853  1.00  0.00           C  
ATOM   3312  HA  ALA   205      23.241  24.154 -33.753  1.00  0.00           H  
ATOM   3313  CB  ALA   205      22.022  25.060 -32.327  1.00  0.00           C  
ATOM   3314  HB1 ALA   205      22.816  25.769 -32.094  1.00  0.00           H  
ATOM   3315  HB2 ALA   205      21.221  25.429 -32.968  1.00  0.00           H  
ATOM   3316  HB3 ALA   205      21.507  24.915 -31.377  1.00  0.00           H  
ATOM   3317  C   ALA   205      23.498  23.159 -31.727  1.00  0.00           C  
ATOM   3318  O   ALA   205      24.701  23.393 -31.652  1.00  0.00           O  
ATOM   3319  N   MET   206      22.895  22.312 -30.870  1.00  0.00           N  
ATOM   3320  H   MET   206      21.887  22.362 -30.845  1.00  0.00           H  
ATOM   3321  CA  MET   206      23.575  21.330 -29.989  1.00  0.00           C  
ATOM   3322  HA  MET   206      24.154  21.823 -29.209  1.00  0.00           H  
ATOM   3323  CB  MET   206      22.472  20.625 -29.218  1.00  0.00           C  
ATOM   3324  HB2 MET   206      22.120  21.349 -28.483  1.00  0.00           H  
ATOM   3325  HB3 MET   206      21.672  20.617 -29.959  1.00  0.00           H  
ATOM   3326  CG  MET   206      22.578  19.231 -28.630  1.00  0.00           C  
ATOM   3327  HG2 MET   206      21.628  18.896 -28.214  1.00  0.00           H  
ATOM   3328  HG3 MET   206      22.858  18.522 -29.409  1.00  0.00           H  
ATOM   3329  SD  MET   206      23.697  19.099 -27.212  1.00  0.00           S  
ATOM   3330  CE  MET   206      22.757  19.946 -25.948  1.00  0.00           C  
ATOM   3331  HE1 MET   206      21.919  19.324 -25.635  1.00  0.00           H  
ATOM   3332  HE2 MET   206      23.350  20.105 -25.048  1.00  0.00           H  
ATOM   3333  HE3 MET   206      22.385  20.940 -26.199  1.00  0.00           H  
ATOM   3334  C   MET   206      24.573  20.478 -30.838  1.00  0.00           C  
ATOM   3335  O   MET   206      25.733  20.348 -30.478  1.00  0.00           O  
ATOM   3336  N   HIE   207      23.996  19.864 -31.921  1.00  0.00           N  
ATOM   3337  H   HIE   207      23.035  20.050 -32.169  1.00  0.00           H  
ATOM   3338  CA  HIE   207      24.785  19.007 -32.851  1.00  0.00           C  
ATOM   3339  HA  HIE   207      25.271  18.328 -32.151  1.00  0.00           H  
ATOM   3340  CB  HIE   207      23.897  18.205 -33.764  1.00  0.00           C  
ATOM   3341  HB2 HIE   207      22.990  17.842 -33.281  1.00  0.00           H  
ATOM   3342  HB3 HIE   207      23.518  18.890 -34.523  1.00  0.00           H  
ATOM   3343  CG  HIE   207      24.551  17.050 -34.481  1.00  0.00           C  
ATOM   3344  ND1 HIE   207      25.260  16.064 -33.746  1.00  0.00           N  
ATOM   3345  CE1 HIE   207      25.801  15.333 -34.714  1.00  0.00           C  
ATOM   3346  HE1 HIE   207      26.356  14.424 -34.535  1.00  0.00           H  
ATOM   3347  NE2 HIE   207      25.341  15.698 -35.938  1.00  0.00           N  
ATOM   3348  HE2 HIE   207      25.566  15.249 -36.814  1.00  0.00           H  
ATOM   3349  CD2 HIE   207      24.483  16.661 -35.786  1.00  0.00           C  
ATOM   3350  HD2 HIE   207      23.818  16.997 -36.567  1.00  0.00           H  
ATOM   3351  C   HIE   207      25.831  19.823 -33.559  1.00  0.00           C  
ATOM   3352  O   HIE   207      26.991  19.428 -33.684  1.00  0.00           O  
ATOM   3353  N   ASP   208      25.524  21.034 -34.062  1.00  0.00           N  
ATOM   3354  H   ASP   208      24.545  21.260 -33.962  1.00  0.00           H  
ATOM   3355  CA  ASP   208      26.412  22.031 -34.871  1.00  0.00           C  
ATOM   3356  HA  ASP   208      26.968  21.618 -35.712  1.00  0.00           H  
ATOM   3357  CB  ASP   208      25.526  23.107 -35.479  1.00  0.00           C  
ATOM   3358  HB2 ASP   208      24.922  23.558 -34.691  1.00  0.00           H  
ATOM   3359  HB3 ASP   208      26.205  23.886 -35.825  1.00  0.00           H  
ATOM   3360  CG  ASP   208      24.582  22.758 -36.608  1.00  0.00           C  
ATOM   3361  OD1 ASP   208      24.619  21.654 -37.188  1.00  0.00           O  
ATOM   3362  OD2 ASP   208      23.945  23.739 -37.041  1.00  0.00           O  
ATOM   3363  C   ASP   208      27.491  22.720 -33.985  1.00  0.00           C  
ATOM   3364  O   ASP   208      28.608  22.868 -34.472  1.00  0.00           O  
ATOM   3365  N   ILE   209      27.205  23.122 -32.728  1.00  0.00           N  
ATOM   3366  H   ILE   209      26.245  23.048 -32.424  1.00  0.00           H  
ATOM   3367  CA  ILE   209      28.152  23.637 -31.724  1.00  0.00           C  
ATOM   3368  HA  ILE   209      28.783  24.380 -32.212  1.00  0.00           H  
ATOM   3369  CB  ILE   209      27.374  24.145 -30.447  1.00  0.00           C  
ATOM   3370  HB  ILE   209      26.557  23.453 -30.243  1.00  0.00           H  
ATOM   3371  CG2 ILE   209      28.237  24.249 -29.138  1.00  0.00           C  
ATOM   3372 HG21 ILE   209      27.916  25.055 -28.479  1.00  0.00           H  
ATOM   3373 HG22 ILE   209      28.207  23.351 -28.521  1.00  0.00           H  
ATOM   3374 HG23 ILE   209      29.276  24.555 -29.259  1.00  0.00           H  
ATOM   3375  CG1 ILE   209      26.861  25.542 -30.782  1.00  0.00           C  
ATOM   3376 HG12 ILE   209      27.717  26.204 -30.649  1.00  0.00           H  
ATOM   3377 HG13 ILE   209      26.454  25.646 -31.788  1.00  0.00           H  
ATOM   3378  CD1 ILE   209      25.782  26.089 -29.869  1.00  0.00           C  
ATOM   3379 HD11 ILE   209      26.214  26.098 -28.869  1.00  0.00           H  
ATOM   3380 HD12 ILE   209      25.557  27.118 -30.148  1.00  0.00           H  
ATOM   3381 HD13 ILE   209      24.857  25.525 -29.988  1.00  0.00           H  
ATOM   3382  C   ILE   209      29.100  22.447 -31.381  1.00  0.00           C  
ATOM   3383  O   ILE   209      30.294  22.796 -31.292  1.00  0.00           O  
ATOM   3384  N   ILE   210      28.710  21.172 -31.408  1.00  0.00           N  
ATOM   3385  H   ILE   210      27.746  20.979 -31.638  1.00  0.00           H  
ATOM   3386  CA  ILE   210      29.518  20.019 -31.108  1.00  0.00           C  
ATOM   3387  HA  ILE   210      30.028  20.032 -30.145  1.00  0.00           H  
ATOM   3388  CB  ILE   210      28.550  18.851 -30.746  1.00  0.00           C  
ATOM   3389  HB  ILE   210      27.624  18.778 -31.315  1.00  0.00           H  
ATOM   3390  CG2 ILE   210      29.067  17.486 -31.110  1.00  0.00           C  
ATOM   3391 HG21 ILE   210      28.380  16.647 -31.002  1.00  0.00           H  
ATOM   3392 HG22 ILE   210      29.311  17.322 -32.159  1.00  0.00           H  
ATOM   3393 HG23 ILE   210      29.781  17.238 -30.325  1.00  0.00           H  
ATOM   3394  CG1 ILE   210      28.162  18.848 -29.237  1.00  0.00           C  
ATOM   3395 HG12 ILE   210      29.056  18.631 -28.652  1.00  0.00           H  
ATOM   3396 HG13 ILE   210      27.886  19.869 -28.973  1.00  0.00           H  
ATOM   3397  CD1 ILE   210      27.045  17.882 -28.766  1.00  0.00           C  
ATOM   3398 HD11 ILE   210      27.329  16.831 -28.805  1.00  0.00           H  
ATOM   3399 HD12 ILE   210      26.694  18.246 -27.800  1.00  0.00           H  
ATOM   3400 HD13 ILE   210      26.179  17.908 -29.427  1.00  0.00           H  
ATOM   3401  C   ILE   210      30.595  19.716 -32.120  1.00  0.00           C  
ATOM   3402  O   ILE   210      31.712  19.318 -31.769  1.00  0.00           O  
ATOM   3403  N   ALA   211      30.170  19.896 -33.378  1.00  0.00           N  
ATOM   3404  H   ALA   211      29.199  20.146 -33.497  1.00  0.00           H  
ATOM   3405  CA  ALA   211      30.991  19.706 -34.546  1.00  0.00           C  
ATOM   3406  HA  ALA   211      31.719  18.919 -34.346  1.00  0.00           H  
ATOM   3407  CB  ALA   211      30.081  19.215 -35.612  1.00  0.00           C  
ATOM   3408  HB1 ALA   211      29.617  18.275 -35.313  1.00  0.00           H  
ATOM   3409  HB2 ALA   211      29.290  19.946 -35.778  1.00  0.00           H  
ATOM   3410  HB3 ALA   211      30.582  19.094 -36.573  1.00  0.00           H  
ATOM   3411  C   ALA   211      31.844  20.914 -34.872  1.00  0.00           C  
ATOM   3412  O   ALA   211      32.622  20.856 -35.897  1.00  0.00           O  
ATOM   3413  N   SER   212      31.727  22.030 -34.124  1.00  0.00           N  
ATOM   3414  H   SER   212      31.138  21.968 -33.305  1.00  0.00           H  
ATOM   3415  CA  SER   212      32.341  23.288 -34.427  1.00  0.00           C  
ATOM   3416  HA  SER   212      32.062  23.514 -35.456  1.00  0.00           H  
ATOM   3417  CB  SER   212      31.829  24.371 -33.470  1.00  0.00           C  
ATOM   3418  HB2 SER   212      30.742  24.342 -33.388  1.00  0.00           H  
ATOM   3419  HB3 SER   212      32.203  24.210 -32.459  1.00  0.00           H  
ATOM   3420  OG  SER   212      32.311  25.623 -33.965  1.00  0.00           O  
ATOM   3421  HG  SER   212      31.697  26.049 -34.567  1.00  0.00           H  
ATOM   3422  C   SER   212      33.854  23.176 -34.445  1.00  0.00           C  
ATOM   3423  O   SER   212      34.444  22.425 -33.648  1.00  0.00           O  
ATOM   3424  N   ASP   213      34.509  24.019 -35.303  1.00  0.00           N  
ATOM   3425  H   ASP   213      33.917  24.310 -36.068  1.00  0.00           H  
ATOM   3426  CA  ASP   213      35.931  24.528 -35.261  1.00  0.00           C  
ATOM   3427  HA  ASP   213      36.583  23.674 -35.076  1.00  0.00           H  
ATOM   3428  CB  ASP   213      36.292  25.204 -36.587  1.00  0.00           C  
ATOM   3429  HB2 ASP   213      35.728  26.109 -36.813  1.00  0.00           H  
ATOM   3430  HB3 ASP   213      37.280  25.662 -36.537  1.00  0.00           H  
ATOM   3431  CG  ASP   213      36.441  24.297 -37.802  1.00  0.00           C  
ATOM   3432  OD1 ASP   213      37.106  24.807 -38.765  1.00  0.00           O  
ATOM   3433  OD2 ASP   213      35.661  23.320 -37.957  1.00  0.00           O  
ATOM   3434  C   ASP   213      36.234  25.425 -34.006  1.00  0.00           C  
ATOM   3435  O   ASP   213      37.395  25.789 -33.705  1.00  0.00           O  
ATOM   3436  N   THR   214      35.264  25.759 -33.241  1.00  0.00           N  
ATOM   3437  H   THR   214      34.319  25.498 -33.485  1.00  0.00           H  
ATOM   3438  CA  THR   214      35.307  26.268 -31.904  1.00  0.00           C  
ATOM   3439  HA  THR   214      36.121  25.857 -31.307  1.00  0.00           H  
ATOM   3440  CB  THR   214      35.495  27.757 -31.824  1.00  0.00           C  
ATOM   3441  HB  THR   214      34.547  28.242 -32.057  1.00  0.00           H  
ATOM   3442  CG2 THR   214      35.812  28.296 -30.463  1.00  0.00           C  
ATOM   3443 HG21 THR   214      36.662  27.710 -30.114  1.00  0.00           H  
ATOM   3444 HG22 THR   214      36.032  29.363 -30.496  1.00  0.00           H  
ATOM   3445 HG23 THR   214      35.023  28.166 -29.723  1.00  0.00           H  
ATOM   3446  OG1 THR   214      36.633  28.217 -32.565  1.00  0.00           O  
ATOM   3447  HG1 THR   214      36.781  27.549 -33.238  1.00  0.00           H  
ATOM   3448  C   THR   214      34.123  25.883 -31.098  1.00  0.00           C  
ATOM   3449  O   THR   214      33.260  26.707 -30.823  1.00  0.00           O  
ATOM   3450  N   PHE   215      34.184  24.718 -30.465  1.00  0.00           N  
ATOM   3451  H   PHE   215      34.998  24.159 -30.675  1.00  0.00           H  
ATOM   3452  CA  PHE   215      33.499  24.499 -29.227  1.00  0.00           C  
ATOM   3453  HA  PHE   215      32.458  24.732 -29.450  1.00  0.00           H  
ATOM   3454  CB  PHE   215      33.613  22.998 -28.937  1.00  0.00           C  
ATOM   3455  HB2 PHE   215      33.221  22.566 -29.857  1.00  0.00           H  
ATOM   3456  HB3 PHE   215      34.635  22.712 -28.687  1.00  0.00           H  
ATOM   3457  CG  PHE   215      32.736  22.517 -27.833  1.00  0.00           C  
ATOM   3458  CD1 PHE   215      31.501  21.991 -28.085  1.00  0.00           C  
ATOM   3459  HD1 PHE   215      31.138  22.109 -29.095  1.00  0.00           H  
ATOM   3460  CE1 PHE   215      30.702  21.500 -27.045  1.00  0.00           C  
ATOM   3461  HE1 PHE   215      29.750  21.002 -27.154  1.00  0.00           H  
ATOM   3462  CZ  PHE   215      31.252  21.506 -25.779  1.00  0.00           C  
ATOM   3463  HZ  PHE   215      30.698  21.189 -24.908  1.00  0.00           H  
ATOM   3464  CE2 PHE   215      32.530  22.038 -25.490  1.00  0.00           C  
ATOM   3465  HE2 PHE   215      32.965  21.923 -24.509  1.00  0.00           H  
ATOM   3466  CD2 PHE   215      33.274  22.533 -26.549  1.00  0.00           C  
ATOM   3467  HD2 PHE   215      34.284  22.837 -26.318  1.00  0.00           H  
ATOM   3468  C   PHE   215      34.059  25.326 -28.063  1.00  0.00           C  
ATOM   3469  O   PHE   215      35.170  25.816 -28.136  1.00  0.00           O  
ATOM   3470  N   ASP   216      33.255  25.502 -27.036  1.00  0.00           N  
ATOM   3471  H   ASP   216      32.322  25.123 -27.105  1.00  0.00           H  
ATOM   3472  CA  ASP   216      33.639  26.047 -25.736  1.00  0.00           C  
ATOM   3473  HA  ASP   216      34.577  25.632 -25.369  1.00  0.00           H  
ATOM   3474  CB  ASP   216      33.798  27.573 -25.831  1.00  0.00           C  
ATOM   3475  HB2 ASP   216      34.681  27.866 -26.400  1.00  0.00           H  
ATOM   3476  HB3 ASP   216      33.012  27.914 -26.504  1.00  0.00           H  
ATOM   3477  CG  ASP   216      33.954  28.325 -24.462  1.00  0.00           C  
ATOM   3478  OD1 ASP   216      34.012  27.708 -23.371  1.00  0.00           O  
ATOM   3479  OD2 ASP   216      33.955  29.573 -24.528  1.00  0.00           O  
ATOM   3480  C   ASP   216      32.528  25.591 -24.826  1.00  0.00           C  
ATOM   3481  O   ASP   216      31.368  25.627 -25.131  1.00  0.00           O  
ATOM   3482  N   LYS   217      32.894  25.189 -23.626  1.00  0.00           N  
ATOM   3483  H   LYS   217      33.897  25.164 -23.505  1.00  0.00           H  
ATOM   3484  CA  LYS   217      31.976  24.921 -22.503  1.00  0.00           C  
ATOM   3485  HA  LYS   217      31.390  24.088 -22.891  1.00  0.00           H  
ATOM   3486  CB  LYS   217      32.824  24.464 -21.299  1.00  0.00           C  
ATOM   3487  HB2 LYS   217      33.786  24.051 -21.601  1.00  0.00           H  
ATOM   3488  HB3 LYS   217      33.243  25.275 -20.705  1.00  0.00           H  
ATOM   3489  CG  LYS   217      32.273  23.529 -20.464  1.00  0.00           C  
ATOM   3490  HG2 LYS   217      31.280  23.878 -20.182  1.00  0.00           H  
ATOM   3491  HG3 LYS   217      32.096  22.684 -21.129  1.00  0.00           H  
ATOM   3492  CD  LYS   217      33.060  23.062 -19.446  1.00  0.00           C  
ATOM   3493  HD2 LYS   217      34.082  22.930 -19.801  1.00  0.00           H  
ATOM   3494  HD3 LYS   217      33.011  23.783 -18.630  1.00  0.00           H  
ATOM   3495  CE  LYS   217      32.571  21.924 -18.871  1.00  0.00           C  
ATOM   3496  HE2 LYS   217      31.781  22.278 -18.209  1.00  0.00           H  
ATOM   3497  HE3 LYS   217      32.220  21.281 -19.678  1.00  0.00           H  
ATOM   3498  NZ  LYS   217      33.612  21.148 -18.223  1.00  0.00           N  
ATOM   3499  HZ1 LYS   217      33.201  20.407 -17.672  1.00  0.00           H  
ATOM   3500  HZ2 LYS   217      34.229  20.658 -18.856  1.00  0.00           H  
ATOM   3501  HZ3 LYS   217      34.005  21.694 -17.469  1.00  0.00           H  
ATOM   3502  C   LYS   217      30.993  25.991 -22.105  1.00  0.00           C  
ATOM   3503  O   LYS   217      29.833  25.741 -22.165  1.00  0.00           O  
ATOM   3504  N   ALA   218      31.505  27.263 -21.858  1.00  0.00           N  
ATOM   3505  H   ALA   218      32.497  27.445 -21.914  1.00  0.00           H  
ATOM   3506  CA  ALA   218      30.670  28.461 -21.718  1.00  0.00           C  
ATOM   3507  HA  ALA   218      30.181  28.353 -20.750  1.00  0.00           H  
ATOM   3508  CB  ALA   218      31.515  29.770 -21.559  1.00  0.00           C  
ATOM   3509  HB1 ALA   218      32.306  29.677 -22.304  1.00  0.00           H  
ATOM   3510  HB2 ALA   218      30.922  30.642 -21.834  1.00  0.00           H  
ATOM   3511  HB3 ALA   218      31.916  29.857 -20.549  1.00  0.00           H  
ATOM   3512  C   ALA   218      29.608  28.527 -22.828  1.00  0.00           C  
ATOM   3513  O   ALA   218      28.460  28.875 -22.559  1.00  0.00           O  
ATOM   3514  N   LYS   219      29.985  28.226 -24.114  1.00  0.00           N  
ATOM   3515  H   LYS   219      30.934  27.920 -24.277  1.00  0.00           H  
ATOM   3516  CA  LYS   219      29.097  28.293 -25.293  1.00  0.00           C  
ATOM   3517  HA  LYS   219      28.433  29.154 -25.224  1.00  0.00           H  
ATOM   3518  CB  LYS   219      29.852  28.389 -26.642  1.00  0.00           C  
ATOM   3519  HB2 LYS   219      30.295  27.441 -26.947  1.00  0.00           H  
ATOM   3520  HB3 LYS   219      29.061  28.543 -27.375  1.00  0.00           H  
ATOM   3521  CG  LYS   219      30.684  29.389 -26.923  1.00  0.00           C  
ATOM   3522  HG2 LYS   219      31.384  29.409 -26.088  1.00  0.00           H  
ATOM   3523  HG3 LYS   219      31.362  29.112 -27.731  1.00  0.00           H  
ATOM   3524  CD  LYS   219      30.136  30.675 -27.023  1.00  0.00           C  
ATOM   3525  HD2 LYS   219      29.424  30.638 -27.848  1.00  0.00           H  
ATOM   3526  HD3 LYS   219      29.609  30.924 -26.102  1.00  0.00           H  
ATOM   3527  CE  LYS   219      31.003  31.656 -27.347  1.00  0.00           C  
ATOM   3528  HE2 LYS   219      31.974  31.548 -26.863  1.00  0.00           H  
ATOM   3529  HE3 LYS   219      31.244  31.651 -28.410  1.00  0.00           H  
ATOM   3530  NZ  LYS   219      30.507  33.044 -26.982  1.00  0.00           N  
ATOM   3531  HZ1 LYS   219      31.198  33.767 -27.125  1.00  0.00           H  
ATOM   3532  HZ2 LYS   219      29.745  33.305 -27.591  1.00  0.00           H  
ATOM   3533  HZ3 LYS   219      30.412  33.198 -25.988  1.00  0.00           H  
ATOM   3534  C   LYS   219      28.033  27.177 -25.390  1.00  0.00           C  
ATOM   3535  O   LYS   219      26.868  27.435 -25.654  1.00  0.00           O  
ATOM   3536  N   ALA   220      28.427  25.925 -25.135  1.00  0.00           N  
ATOM   3537  H   ALA   220      29.392  25.814 -24.860  1.00  0.00           H  
ATOM   3538  CA  ALA   220      27.556  24.825 -24.852  1.00  0.00           C  
ATOM   3539  HA  ALA   220      27.034  24.540 -25.765  1.00  0.00           H  
ATOM   3540  CB  ALA   220      28.538  23.687 -24.671  1.00  0.00           C  
ATOM   3541  HB1 ALA   220      29.436  23.897 -24.091  1.00  0.00           H  
ATOM   3542  HB2 ALA   220      28.145  22.691 -24.467  1.00  0.00           H  
ATOM   3543  HB3 ALA   220      28.990  23.506 -25.646  1.00  0.00           H  
ATOM   3544  C   ALA   220      26.588  25.078 -23.656  1.00  0.00           C  
ATOM   3545  O   ALA   220      25.443  24.667 -23.670  1.00  0.00           O  
ATOM   3546  N   GLU   221      27.019  25.801 -22.599  1.00  0.00           N  
ATOM   3547  H   GLU   221      27.953  26.182 -22.618  1.00  0.00           H  
ATOM   3548  CA  GLU   221      26.227  26.077 -21.360  1.00  0.00           C  
ATOM   3549  HA  GLU   221      25.777  25.121 -21.093  1.00  0.00           H  
ATOM   3550  CB  GLU   221      27.156  26.454 -20.243  1.00  0.00           C  
ATOM   3551  HB2 GLU   221      27.901  25.662 -20.166  1.00  0.00           H  
ATOM   3552  HB3 GLU   221      27.678  27.336 -20.611  1.00  0.00           H  
ATOM   3553  CG  GLU   221      26.513  26.547 -18.840  1.00  0.00           C  
ATOM   3554  HG2 GLU   221      25.536  26.070 -18.753  1.00  0.00           H  
ATOM   3555  HG3 GLU   221      27.067  25.981 -18.092  1.00  0.00           H  
ATOM   3556  CD  GLU   221      26.477  27.956 -18.269  1.00  0.00           C  
ATOM   3557  OE1 GLU   221      27.509  28.499 -18.004  1.00  0.00           O  
ATOM   3558  OE2 GLU   221      25.401  28.549 -18.078  1.00  0.00           O  
ATOM   3559  C   GLU   221      25.187  27.123 -21.712  1.00  0.00           C  
ATOM   3560  O   GLU   221      23.982  26.977 -21.363  1.00  0.00           O  
ATOM   3561  N   ALA   222      25.477  28.087 -22.589  1.00  0.00           N  
ATOM   3562  H   ALA   222      26.454  28.181 -22.827  1.00  0.00           H  
ATOM   3563  CA  ALA   222      24.547  29.051 -23.106  1.00  0.00           C  
ATOM   3564  HA  ALA   222      23.900  29.412 -22.306  1.00  0.00           H  
ATOM   3565  CB  ALA   222      25.346  30.201 -23.714  1.00  0.00           C  
ATOM   3566  HB1 ALA   222      25.982  29.806 -24.507  1.00  0.00           H  
ATOM   3567  HB2 ALA   222      24.613  30.864 -24.175  1.00  0.00           H  
ATOM   3568  HB3 ALA   222      25.947  30.742 -22.983  1.00  0.00           H  
ATOM   3569  C   ALA   222      23.567  28.444 -24.128  1.00  0.00           C  
ATOM   3570  O   ALA   222      22.605  29.058 -24.486  1.00  0.00           O  
ATOM   3571  N   GLN   223      23.830  27.229 -24.598  1.00  0.00           N  
ATOM   3572  H   GLN   223      24.770  26.898 -24.437  1.00  0.00           H  
ATOM   3573  CA  GLN   223      22.995  26.502 -25.592  1.00  0.00           C  
ATOM   3574  HA  GLN   223      22.478  27.229 -26.219  1.00  0.00           H  
ATOM   3575  CB  GLN   223      23.900  25.669 -26.502  1.00  0.00           C  
ATOM   3576  HB2 GLN   223      24.555  26.439 -26.910  1.00  0.00           H  
ATOM   3577  HB3 GLN   223      24.487  24.910 -25.984  1.00  0.00           H  
ATOM   3578  CG  GLN   223      23.129  25.066 -27.659  1.00  0.00           C  
ATOM   3579  HG2 GLN   223      23.677  24.485 -28.401  1.00  0.00           H  
ATOM   3580  HG3 GLN   223      22.501  24.269 -27.260  1.00  0.00           H  
ATOM   3581  CD  GLN   223      22.169  26.020 -28.346  1.00  0.00           C  
ATOM   3582  OE1 GLN   223      22.601  26.793 -29.246  1.00  0.00           O  
ATOM   3583  NE2 GLN   223      20.873  25.915 -27.984  1.00  0.00           N  
ATOM   3584 HE21 GLN   223      20.140  26.555 -28.254  1.00  0.00           H  
ATOM   3585 HE22 GLN   223      20.511  25.123 -27.473  1.00  0.00           H  
ATOM   3586  C   GLN   223      21.929  25.562 -24.850  1.00  0.00           C  
ATOM   3587  O   GLN   223      20.733  25.607 -25.032  1.00  0.00           O  
ATOM   3588  N   ILE   224      22.393  24.767 -23.861  1.00  0.00           N  
ATOM   3589  H   ILE   224      23.389  24.789 -23.695  1.00  0.00           H  
ATOM   3590  CA  ILE   224      21.514  24.182 -22.864  1.00  0.00           C  
ATOM   3591  HA  ILE   224      20.848  23.436 -23.299  1.00  0.00           H  
ATOM   3592  CB  ILE   224      22.312  23.369 -21.846  1.00  0.00           C  
ATOM   3593  HB  ILE   224      23.096  23.984 -21.404  1.00  0.00           H  
ATOM   3594  CG2 ILE   224      21.489  22.937 -20.623  1.00  0.00           C  
ATOM   3595 HG21 ILE   224      20.586  22.376 -20.864  1.00  0.00           H  
ATOM   3596 HG22 ILE   224      22.073  22.307 -19.952  1.00  0.00           H  
ATOM   3597 HG23 ILE   224      21.161  23.834 -20.097  1.00  0.00           H  
ATOM   3598  CG1 ILE   224      23.044  22.265 -22.613  1.00  0.00           C  
ATOM   3599 HG12 ILE   224      22.309  21.488 -22.820  1.00  0.00           H  
ATOM   3600 HG13 ILE   224      23.392  22.619 -23.584  1.00  0.00           H  
ATOM   3601  CD1 ILE   224      24.282  21.649 -21.884  1.00  0.00           C  
ATOM   3602 HD11 ILE   224      24.136  21.302 -20.861  1.00  0.00           H  
ATOM   3603 HD12 ILE   224      24.596  20.825 -22.524  1.00  0.00           H  
ATOM   3604 HD13 ILE   224      25.011  22.457 -21.825  1.00  0.00           H  
ATOM   3605  C   ILE   224      20.500  25.226 -22.188  1.00  0.00           C  
ATOM   3606  O   ILE   224      19.334  25.005 -22.082  1.00  0.00           O  
ATOM   3607  N   ALA   225      21.034  26.421 -21.893  1.00  0.00           N  
ATOM   3608  H   ALA   225      22.039  26.478 -21.964  1.00  0.00           H  
ATOM   3609  CA  ALA   225      20.348  27.581 -21.250  1.00  0.00           C  
ATOM   3610  HA  ALA   225      19.953  27.483 -20.239  1.00  0.00           H  
ATOM   3611  CB  ALA   225      21.212  28.763 -21.261  1.00  0.00           C  
ATOM   3612  HB1 ALA   225      20.759  29.443 -20.539  1.00  0.00           H  
ATOM   3613  HB2 ALA   225      22.208  28.562 -20.867  1.00  0.00           H  
ATOM   3614  HB3 ALA   225      21.212  29.229 -22.246  1.00  0.00           H  
ATOM   3615  C   ALA   225      19.035  27.975 -21.970  1.00  0.00           C  
ATOM   3616  O   ALA   225      18.186  28.695 -21.429  1.00  0.00           O  
ATOM   3617  N   LYS   226      18.863  27.534 -23.216  1.00  0.00           N  
ATOM   3618  H   LYS   226      19.555  26.882 -23.555  1.00  0.00           H  
ATOM   3619  CA  LYS   226      17.685  27.800 -24.085  1.00  0.00           C  
ATOM   3620  HA  LYS   226      17.063  28.590 -23.663  1.00  0.00           H  
ATOM   3621  CB  LYS   226      18.187  28.204 -25.528  1.00  0.00           C  
ATOM   3622  HB2 LYS   226      18.601  27.335 -26.039  1.00  0.00           H  
ATOM   3623  HB3 LYS   226      17.334  28.664 -26.028  1.00  0.00           H  
ATOM   3624  CG  LYS   226      19.184  29.116 -25.573  1.00  0.00           C  
ATOM   3625  HG2 LYS   226      18.817  29.877 -24.884  1.00  0.00           H  
ATOM   3626  HG3 LYS   226      20.104  28.738 -25.126  1.00  0.00           H  
ATOM   3627  CD  LYS   226      19.489  29.690 -26.764  1.00  0.00           C  
ATOM   3628  HD2 LYS   226      20.235  29.037 -27.216  1.00  0.00           H  
ATOM   3629  HD3 LYS   226      18.528  29.827 -27.261  1.00  0.00           H  
ATOM   3630  CE  LYS   226      19.942  30.955 -26.532  1.00  0.00           C  
ATOM   3631  HE2 LYS   226      19.184  31.639 -26.150  1.00  0.00           H  
ATOM   3632  HE3 LYS   226      20.770  31.066 -25.832  1.00  0.00           H  
ATOM   3633  NZ  LYS   226      20.061  31.620 -27.844  1.00  0.00           N  
ATOM   3634  HZ1 LYS   226      19.209  32.057 -28.166  1.00  0.00           H  
ATOM   3635  HZ2 LYS   226      20.644  32.441 -27.782  1.00  0.00           H  
ATOM   3636  HZ3 LYS   226      20.480  30.997 -28.519  1.00  0.00           H  
ATOM   3637  C   LYS   226      16.752  26.543 -24.260  1.00  0.00           C  
ATOM   3638  O   LYS   226      15.585  26.708 -24.677  1.00  0.00           O  
ATOM   3639  N   MET   227      17.314  25.357 -24.227  1.00  0.00           N  
ATOM   3640  H   MET   227      18.253  25.401 -23.856  1.00  0.00           H  
ATOM   3641  CA  MET   227      16.566  24.071 -24.384  1.00  0.00           C  
ATOM   3642  HA  MET   227      15.510  24.333 -24.320  1.00  0.00           H  
ATOM   3643  CB  MET   227      16.855  23.463 -25.736  1.00  0.00           C  
ATOM   3644  HB2 MET   227      16.428  22.460 -25.706  1.00  0.00           H  
ATOM   3645  HB3 MET   227      16.370  23.906 -26.606  1.00  0.00           H  
ATOM   3646  CG  MET   227      18.414  23.272 -25.924  1.00  0.00           C  
ATOM   3647  HG2 MET   227      18.928  24.195 -26.194  1.00  0.00           H  
ATOM   3648  HG3 MET   227      18.833  22.999 -24.955  1.00  0.00           H  
ATOM   3649  SD  MET   227      19.067  21.965 -27.045  1.00  0.00           S  
ATOM   3650  CE  MET   227      18.332  20.362 -26.446  1.00  0.00           C  
ATOM   3651  HE1 MET   227      18.699  20.031 -25.475  1.00  0.00           H  
ATOM   3652  HE2 MET   227      17.250  20.399 -26.572  1.00  0.00           H  
ATOM   3653  HE3 MET   227      18.565  19.663 -27.249  1.00  0.00           H  
ATOM   3654  C   MET   227      16.680  23.074 -23.151  1.00  0.00           C  
ATOM   3655  O   MET   227      17.169  21.931 -23.248  1.00  0.00           O  
ATOM   3656  N   GLU   228      16.258  23.510 -21.999  1.00  0.00           N  
ATOM   3657  H   GLU   228      15.771  24.393 -22.051  1.00  0.00           H  
ATOM   3658  CA  GLU   228      16.192  22.752 -20.714  1.00  0.00           C  
ATOM   3659  HA  GLU   228      16.509  21.725 -20.894  1.00  0.00           H  
ATOM   3660  CB  GLU   228      17.282  23.244 -19.668  1.00  0.00           C  
ATOM   3661  HB2 GLU   228      17.220  22.749 -18.699  1.00  0.00           H  
ATOM   3662  HB3 GLU   228      18.321  23.051 -19.936  1.00  0.00           H  
ATOM   3663  CG  GLU   228      17.323  24.809 -19.484  1.00  0.00           C  
ATOM   3664  HG2 GLU   228      18.167  25.085 -18.852  1.00  0.00           H  
ATOM   3665  HG3 GLU   228      17.281  25.240 -20.484  1.00  0.00           H  
ATOM   3666  CD  GLU   228      16.074  25.266 -18.697  1.00  0.00           C  
ATOM   3667  OE1 GLU   228      15.371  26.122 -19.216  1.00  0.00           O  
ATOM   3668  OE2 GLU   228      16.020  25.039 -17.441  1.00  0.00           O  
ATOM   3669  C   GLU   228      14.893  22.592 -20.045  1.00  0.00           C  
ATOM   3670  O   GLU   228      14.643  21.692 -19.296  1.00  0.00           O  
ATOM   3671  N   GLU   229      13.926  23.385 -20.404  1.00  0.00           N  
ATOM   3672  H   GLU   229      14.222  24.028 -21.125  1.00  0.00           H  
ATOM   3673  CA  GLU   229      12.543  23.420 -19.842  1.00  0.00           C  
ATOM   3674  HA  GLU   229      12.543  23.351 -18.754  1.00  0.00           H  
ATOM   3675  CB  GLU   229      11.788  24.719 -20.330  1.00  0.00           C  
ATOM   3676  HB2 GLU   229      12.219  25.647 -19.955  1.00  0.00           H  
ATOM   3677  HB3 GLU   229      12.027  24.793 -21.391  1.00  0.00           H  
ATOM   3678  CG  GLU   229      10.293  24.850 -20.226  1.00  0.00           C  
ATOM   3679  HG2 GLU   229       9.990  25.828 -20.601  1.00  0.00           H  
ATOM   3680  HG3 GLU   229       9.742  24.067 -20.747  1.00  0.00           H  
ATOM   3681  CD  GLU   229       9.813  24.961 -18.850  1.00  0.00           C  
ATOM   3682  OE1 GLU   229      10.481  25.496 -17.981  1.00  0.00           O  
ATOM   3683  OE2 GLU   229       8.579  24.603 -18.593  1.00  0.00           O  
ATOM   3684  C   GLU   229      11.721  22.133 -20.084  1.00  0.00           C  
ATOM   3685  O   GLU   229      11.063  21.744 -19.171  1.00  0.00           O  
ATOM   3686  N   GLN   230      11.904  21.387 -21.203  1.00  0.00           N  
ATOM   3687  H   GLN   230      12.555  21.713 -21.902  1.00  0.00           H  
ATOM   3688  CA  GLN   230      11.170  20.141 -21.425  1.00  0.00           C  
ATOM   3689  HA  GLN   230      10.134  20.442 -21.267  1.00  0.00           H  
ATOM   3690  CB  GLN   230      11.388  19.579 -22.839  1.00  0.00           C  
ATOM   3691  HB2 GLN   230      10.641  18.785 -22.819  1.00  0.00           H  
ATOM   3692  HB3 GLN   230      11.001  20.323 -23.535  1.00  0.00           H  
ATOM   3693  CG  GLN   230      12.863  19.216 -23.172  1.00  0.00           C  
ATOM   3694  HG2 GLN   230      13.108  18.474 -22.412  1.00  0.00           H  
ATOM   3695  HG3 GLN   230      12.895  18.630 -24.090  1.00  0.00           H  
ATOM   3696  CD  GLN   230      13.924  20.225 -23.144  1.00  0.00           C  
ATOM   3697  OE1 GLN   230      13.744  21.373 -23.359  1.00  0.00           O  
ATOM   3698  NE2 GLN   230      15.118  19.802 -22.826  1.00  0.00           N  
ATOM   3699 HE21 GLN   230      15.858  20.490 -22.815  1.00  0.00           H  
ATOM   3700 HE22 GLN   230      15.155  18.923 -22.330  1.00  0.00           H  
ATOM   3701  C   GLN   230      11.428  19.006 -20.386  1.00  0.00           C  
ATOM   3702  O   GLN   230      10.537  18.271 -20.042  1.00  0.00           O  
ATOM   3703  N   ASP   231      12.631  18.997 -19.773  1.00  0.00           N  
ATOM   3704  H   ASP   231      13.165  19.842 -19.919  1.00  0.00           H  
ATOM   3705  CA  ASP   231      12.992  17.982 -18.785  1.00  0.00           C  
ATOM   3706  HA  ASP   231      12.522  17.056 -19.117  1.00  0.00           H  
ATOM   3707  CB  ASP   231      14.533  17.944 -18.736  1.00  0.00           C  
ATOM   3708  HB2 ASP   231      14.869  18.926 -18.401  1.00  0.00           H  
ATOM   3709  HB3 ASP   231      14.778  17.389 -17.830  1.00  0.00           H  
ATOM   3710  CG  ASP   231      15.311  17.403 -19.875  1.00  0.00           C  
ATOM   3711  OD1 ASP   231      14.895  17.326 -21.066  1.00  0.00           O  
ATOM   3712  OD2 ASP   231      16.538  17.117 -19.658  1.00  0.00           O  
ATOM   3713  C   ASP   231      12.303  18.297 -17.413  1.00  0.00           C  
ATOM   3714  O   ASP   231      11.917  17.336 -16.722  1.00  0.00           O  
ATOM   3715  N   LYS   232      12.158  19.607 -17.101  1.00  0.00           N  
ATOM   3716  H   LYS   232      12.511  20.354 -17.682  1.00  0.00           H  
ATOM   3717  CA  LYS   232      11.333  19.990 -15.940  1.00  0.00           C  
ATOM   3718  HA  LYS   232      11.731  19.426 -15.096  1.00  0.00           H  
ATOM   3719  CB  LYS   232      11.304  21.457 -15.632  1.00  0.00           C  
ATOM   3720  HB2 LYS   232      10.975  21.890 -16.577  1.00  0.00           H  
ATOM   3721  HB3 LYS   232      10.650  21.596 -14.771  1.00  0.00           H  
ATOM   3722  CG  LYS   232      12.511  22.038 -15.398  1.00  0.00           C  
ATOM   3723  HG2 LYS   232      12.932  21.473 -14.567  1.00  0.00           H  
ATOM   3724  HG3 LYS   232      13.164  21.853 -16.251  1.00  0.00           H  
ATOM   3725  CD  LYS   232      12.585  23.390 -15.076  1.00  0.00           C  
ATOM   3726  HD2 LYS   232      12.406  23.853 -16.047  1.00  0.00           H  
ATOM   3727  HD3 LYS   232      11.783  23.745 -14.429  1.00  0.00           H  
ATOM   3728  CE  LYS   232      13.769  23.899 -14.608  1.00  0.00           C  
ATOM   3729  HE2 LYS   232      13.549  24.899 -14.236  1.00  0.00           H  
ATOM   3730  HE3 LYS   232      13.995  23.461 -13.636  1.00  0.00           H  
ATOM   3731  NZ  LYS   232      15.013  23.756 -15.395  1.00  0.00           N  
ATOM   3732  HZ1 LYS   232      15.014  24.230 -16.287  1.00  0.00           H  
ATOM   3733  HZ2 LYS   232      15.745  24.210 -14.868  1.00  0.00           H  
ATOM   3734  HZ3 LYS   232      15.326  22.807 -15.544  1.00  0.00           H  
ATOM   3735  C   LYS   232       9.896  19.602 -16.153  1.00  0.00           C  
ATOM   3736  O   LYS   232       9.292  19.000 -15.264  1.00  0.00           O  
ATOM   3737  N   ALA   233       9.358  19.832 -17.337  1.00  0.00           N  
ATOM   3738  H   ALA   233       9.921  20.067 -18.142  1.00  0.00           H  
ATOM   3739  CA  ALA   233       7.920  19.643 -17.624  1.00  0.00           C  
ATOM   3740  HA  ALA   233       7.301  20.042 -16.820  1.00  0.00           H  
ATOM   3741  CB  ALA   233       7.624  20.264 -18.991  1.00  0.00           C  
ATOM   3742  HB1 ALA   233       6.549  20.446 -18.992  1.00  0.00           H  
ATOM   3743  HB2 ALA   233       8.038  21.272 -18.985  1.00  0.00           H  
ATOM   3744  HB3 ALA   233       7.936  19.680 -19.857  1.00  0.00           H  
ATOM   3745  C   ALA   233       7.587  18.063 -17.665  1.00  0.00           C  
ATOM   3746  O   ALA   233       6.682  17.471 -17.059  1.00  0.00           O  
ATOM   3747  N   ASN   234       8.445  17.305 -18.281  1.00  0.00           N  
ATOM   3748  H   ASN   234       9.190  17.765 -18.784  1.00  0.00           H  
ATOM   3749  CA  ASN   234       8.385  15.769 -18.400  1.00  0.00           C  
ATOM   3750  HA  ASN   234       7.365  15.451 -18.619  1.00  0.00           H  
ATOM   3751  CB  ASN   234       9.312  15.250 -19.479  1.00  0.00           C  
ATOM   3752  HB2 ASN   234      10.291  15.650 -19.215  1.00  0.00           H  
ATOM   3753  HB3 ASN   234       9.337  14.161 -19.491  1.00  0.00           H  
ATOM   3754  CG  ASN   234       9.010  15.707 -20.920  1.00  0.00           C  
ATOM   3755  OD1 ASN   234       7.895  16.103 -21.217  1.00  0.00           O  
ATOM   3756  ND2 ASN   234       9.998  15.835 -21.724  1.00  0.00           N  
ATOM   3757 HD21 ASN   234       9.743  16.095 -22.666  1.00  0.00           H  
ATOM   3758 HD22 ASN   234      10.953  15.879 -21.398  1.00  0.00           H  
ATOM   3759  C   ASN   234       8.659  15.179 -16.989  1.00  0.00           C  
ATOM   3760  O   ASN   234       7.834  14.389 -16.590  1.00  0.00           O  
ATOM   3761  N   MET   235       9.589  15.683 -16.150  1.00  0.00           N  
ATOM   3762  H   MET   235      10.155  16.460 -16.461  1.00  0.00           H  
ATOM   3763  CA  MET   235       9.675  15.149 -14.795  1.00  0.00           C  
ATOM   3764  HA  MET   235       9.816  14.068 -14.789  1.00  0.00           H  
ATOM   3765  CB  MET   235      10.988  15.731 -14.135  1.00  0.00           C  
ATOM   3766  HB2 MET   235      11.754  15.528 -14.884  1.00  0.00           H  
ATOM   3767  HB3 MET   235      10.744  16.774 -13.934  1.00  0.00           H  
ATOM   3768  CG  MET   235      11.213  14.980 -12.701  1.00  0.00           C  
ATOM   3769  HG2 MET   235      10.373  15.111 -12.019  1.00  0.00           H  
ATOM   3770  HG3 MET   235      11.257  13.912 -12.918  1.00  0.00           H  
ATOM   3771  SD  MET   235      12.688  15.444 -11.843  1.00  0.00           S  
ATOM   3772  CE  MET   235      13.921  14.739 -12.980  1.00  0.00           C  
ATOM   3773  HE1 MET   235      14.856  14.831 -12.426  1.00  0.00           H  
ATOM   3774  HE2 MET   235      13.661  13.703 -13.200  1.00  0.00           H  
ATOM   3775  HE3 MET   235      13.981  15.208 -13.962  1.00  0.00           H  
ATOM   3776  C   MET   235       8.514  15.538 -13.903  1.00  0.00           C  
ATOM   3777  O   MET   235       8.041  14.690 -13.122  1.00  0.00           O  
ATOM   3778  N   LEU   236       7.956  16.749 -14.009  1.00  0.00           N  
ATOM   3779  H   LEU   236       8.357  17.302 -14.753  1.00  0.00           H  
ATOM   3780  CA  LEU   236       6.708  17.156 -13.389  1.00  0.00           C  
ATOM   3781  HA  LEU   236       6.846  17.025 -12.315  1.00  0.00           H  
ATOM   3782  CB  LEU   236       6.448  18.597 -13.696  1.00  0.00           C  
ATOM   3783  HB2 LEU   236       7.325  19.155 -13.365  1.00  0.00           H  
ATOM   3784  HB3 LEU   236       6.455  18.721 -14.779  1.00  0.00           H  
ATOM   3785  CG  LEU   236       5.277  19.314 -13.063  1.00  0.00           C  
ATOM   3786  HG  LEU   236       4.305  18.943 -13.388  1.00  0.00           H  
ATOM   3787  CD1 LEU   236       5.206  19.308 -11.629  1.00  0.00           C  
ATOM   3788 HD11 LEU   236       6.060  19.879 -11.267  1.00  0.00           H  
ATOM   3789 HD12 LEU   236       4.264  19.756 -11.312  1.00  0.00           H  
ATOM   3790 HD13 LEU   236       5.185  18.252 -11.359  1.00  0.00           H  
ATOM   3791  CD2 LEU   236       5.432  20.822 -13.417  1.00  0.00           C  
ATOM   3792 HD21 LEU   236       4.612  21.400 -12.991  1.00  0.00           H  
ATOM   3793 HD22 LEU   236       6.406  21.158 -13.063  1.00  0.00           H  
ATOM   3794 HD23 LEU   236       5.449  20.958 -14.498  1.00  0.00           H  
ATOM   3795  C   LEU   236       5.541  16.154 -13.663  1.00  0.00           C  
ATOM   3796  O   LEU   236       5.024  15.523 -12.718  1.00  0.00           O  
ATOM   3797  N   ALA   237       5.192  15.960 -14.970  1.00  0.00           N  
ATOM   3798  H   ALA   237       5.601  16.491 -15.726  1.00  0.00           H  
ATOM   3799  CA  ALA   237       4.145  15.075 -15.304  1.00  0.00           C  
ATOM   3800  HA  ALA   237       3.327  15.424 -14.673  1.00  0.00           H  
ATOM   3801  CB  ALA   237       3.726  15.343 -16.758  1.00  0.00           C  
ATOM   3802  HB1 ALA   237       4.520  15.110 -17.467  1.00  0.00           H  
ATOM   3803  HB2 ALA   237       2.814  14.788 -16.977  1.00  0.00           H  
ATOM   3804  HB3 ALA   237       3.632  16.425 -16.851  1.00  0.00           H  
ATOM   3805  C   ALA   237       4.369  13.598 -15.056  1.00  0.00           C  
ATOM   3806  O   ALA   237       3.361  12.956 -14.785  1.00  0.00           O  
ATOM   3807  N   HIE   238       5.598  13.147 -15.033  1.00  0.00           N  
ATOM   3808  H   HIE   238       6.416  13.733 -15.123  1.00  0.00           H  
ATOM   3809  CA  HIE   238       6.048  11.805 -14.452  1.00  0.00           C  
ATOM   3810  HA  HIE   238       5.350  11.077 -14.866  1.00  0.00           H  
ATOM   3811  CB  HIE   238       7.495  11.442 -14.786  1.00  0.00           C  
ATOM   3812  HB2 HIE   238       7.493  11.655 -15.854  1.00  0.00           H  
ATOM   3813  HB3 HIE   238       8.177  12.199 -14.401  1.00  0.00           H  
ATOM   3814  CG  HIE   238       7.977  10.085 -14.450  1.00  0.00           C  
ATOM   3815  ND1 HIE   238       8.432   9.673 -13.156  1.00  0.00           N  
ATOM   3816  CE1 HIE   238       8.889   8.403 -13.301  1.00  0.00           C  
ATOM   3817  HE1 HIE   238       9.081   7.637 -12.564  1.00  0.00           H  
ATOM   3818  NE2 HIE   238       8.690   8.012 -14.488  1.00  0.00           N  
ATOM   3819  HE2 HIE   238       8.885   7.084 -14.834  1.00  0.00           H  
ATOM   3820  CD2 HIE   238       8.185   9.073 -15.279  1.00  0.00           C  
ATOM   3821  HD2 HIE   238       8.118   9.186 -16.351  1.00  0.00           H  
ATOM   3822  C   HIE   238       5.857  11.660 -12.951  1.00  0.00           C  
ATOM   3823  O   HIE   238       5.331  10.647 -12.487  1.00  0.00           O  
ATOM   3824  N   MET   239       6.282  12.739 -12.229  1.00  0.00           N  
ATOM   3825  H   MET   239       6.848  13.454 -12.663  1.00  0.00           H  
ATOM   3826  CA  MET   239       6.100  12.624 -10.777  1.00  0.00           C  
ATOM   3827  HA  MET   239       6.414  11.666 -10.360  1.00  0.00           H  
ATOM   3828  CB  MET   239       6.935  13.718 -10.111  1.00  0.00           C  
ATOM   3829  HB2 MET   239       7.915  13.632 -10.581  1.00  0.00           H  
ATOM   3830  HB3 MET   239       6.392  14.642 -10.309  1.00  0.00           H  
ATOM   3831  CG  MET   239       7.119  13.690  -8.611  1.00  0.00           C  
ATOM   3832  HG2 MET   239       6.273  13.162  -8.169  1.00  0.00           H  
ATOM   3833  HG3 MET   239       8.001  13.132  -8.295  1.00  0.00           H  
ATOM   3834  SD  MET   239       7.264  15.318  -7.930  1.00  0.00           S  
ATOM   3835  CE  MET   239       9.017  15.649  -8.527  1.00  0.00           C  
ATOM   3836  HE1 MET   239       9.375  16.565  -8.057  1.00  0.00           H  
ATOM   3837  HE2 MET   239       9.688  14.818  -8.309  1.00  0.00           H  
ATOM   3838  HE3 MET   239       8.996  15.759  -9.611  1.00  0.00           H  
ATOM   3839  C   MET   239       4.569  12.734 -10.388  1.00  0.00           C  
ATOM   3840  O   MET   239       4.280  12.092  -9.386  1.00  0.00           O  
ATOM   3841  N   GLU   240       3.672  13.349 -11.216  1.00  0.00           N  
ATOM   3842  H   GLU   240       4.012  13.988 -11.921  1.00  0.00           H  
ATOM   3843  CA  GLU   240       2.212  13.311 -11.002  1.00  0.00           C  
ATOM   3844  HA  GLU   240       2.091  13.519  -9.939  1.00  0.00           H  
ATOM   3845  CB  GLU   240       1.452  14.273 -11.903  1.00  0.00           C  
ATOM   3846  HB2 GLU   240       1.842  15.244 -11.600  1.00  0.00           H  
ATOM   3847  HB3 GLU   240       1.798  14.108 -12.923  1.00  0.00           H  
ATOM   3848  CG  GLU   240      -0.060  14.155 -11.689  1.00  0.00           C  
ATOM   3849  HG2 GLU   240      -0.549  13.293 -12.142  1.00  0.00           H  
ATOM   3850  HG3 GLU   240      -0.238  14.138 -10.614  1.00  0.00           H  
ATOM   3851  CD  GLU   240      -0.869  15.443 -12.123  1.00  0.00           C  
ATOM   3852  OE1 GLU   240      -0.842  15.863 -13.262  1.00  0.00           O  
ATOM   3853  OE2 GLU   240      -1.700  15.950 -11.376  1.00  0.00           O  
ATOM   3854  C   GLU   240       1.693  11.965 -11.275  1.00  0.00           C  
ATOM   3855  O   GLU   240       0.893  11.412 -10.532  1.00  0.00           O  
ATOM   3856  N   THR   241       2.052  11.438 -12.455  1.00  0.00           N  
ATOM   3857  H   THR   241       2.687  11.982 -13.021  1.00  0.00           H  
ATOM   3858  CA  THR   241       1.593  10.129 -12.966  1.00  0.00           C  
ATOM   3859  HA  THR   241       0.529  10.137 -13.204  1.00  0.00           H  
ATOM   3860  CB  THR   241       2.376   9.773 -14.307  1.00  0.00           C  
ATOM   3861  HB  THR   241       3.437   9.872 -14.078  1.00  0.00           H  
ATOM   3862  CG2 THR   241       2.005   8.467 -14.914  1.00  0.00           C  
ATOM   3863 HG21 THR   241       1.977   7.681 -14.160  1.00  0.00           H  
ATOM   3864 HG22 THR   241       1.119   8.553 -15.543  1.00  0.00           H  
ATOM   3865 HG23 THR   241       2.745   8.068 -15.609  1.00  0.00           H  
ATOM   3866  OG1 THR   241       1.927  10.712 -15.272  1.00  0.00           O  
ATOM   3867  HG1 THR   241       2.323  11.584 -15.205  1.00  0.00           H  
ATOM   3868  C   THR   241       1.831   8.993 -11.863  1.00  0.00           C  
ATOM   3869  O   THR   241       0.961   8.238 -11.524  1.00  0.00           O  
ATOM   3870  N   GLN   242       2.937   9.047 -11.121  1.00  0.00           N  
ATOM   3871  H   GLN   242       3.643   9.713 -11.399  1.00  0.00           H  
ATOM   3872  CA  GLN   242       3.356   8.185  -9.910  1.00  0.00           C  
ATOM   3873  HA  GLN   242       3.197   7.134 -10.150  1.00  0.00           H  
ATOM   3874  CB  GLN   242       4.836   8.394  -9.530  1.00  0.00           C  
ATOM   3875  HB2 GLN   242       4.925   9.471  -9.390  1.00  0.00           H  
ATOM   3876  HB3 GLN   242       4.982   7.966  -8.538  1.00  0.00           H  
ATOM   3877  CG  GLN   242       5.933   7.939 -10.491  1.00  0.00           C  
ATOM   3878  HG2 GLN   242       6.560   8.807 -10.694  1.00  0.00           H  
ATOM   3879  HG3 GLN   242       6.597   7.245  -9.976  1.00  0.00           H  
ATOM   3880  CD  GLN   242       5.524   7.235 -11.797  1.00  0.00           C  
ATOM   3881  OE1 GLN   242       5.171   6.074 -11.754  1.00  0.00           O  
ATOM   3882  NE2 GLN   242       5.497   7.834 -12.951  1.00  0.00           N  
ATOM   3883 HE21 GLN   242       5.168   7.292 -13.737  1.00  0.00           H  
ATOM   3884 HE22 GLN   242       5.702   8.820 -13.023  1.00  0.00           H  
ATOM   3885  C   GLN   242       2.399   8.407  -8.790  1.00  0.00           C  
ATOM   3886  O   GLN   242       2.078   7.437  -8.139  1.00  0.00           O  
ATOM   3887  N   ASN   243       1.926   9.629  -8.591  1.00  0.00           N  
ATOM   3888  H   ASN   243       1.905  10.322  -9.326  1.00  0.00           H  
ATOM   3889  CA  ASN   243       0.942   9.842  -7.509  1.00  0.00           C  
ATOM   3890  HA  ASN   243       1.189   9.432  -6.530  1.00  0.00           H  
ATOM   3891  CB  ASN   243       0.897  11.367  -7.270  1.00  0.00           C  
ATOM   3892  HB2 ASN   243       1.864  11.768  -6.966  1.00  0.00           H  
ATOM   3893  HB3 ASN   243       0.653  11.895  -8.191  1.00  0.00           H  
ATOM   3894  CG  ASN   243      -0.171  11.759  -6.223  1.00  0.00           C  
ATOM   3895  OD1 ASN   243      -1.290  12.136  -6.570  1.00  0.00           O  
ATOM   3896  ND2 ASN   243       0.159  11.589  -5.000  1.00  0.00           N  
ATOM   3897 HD21 ASN   243      -0.517  11.712  -4.260  1.00  0.00           H  
ATOM   3898 HD22 ASN   243       1.127  11.392  -4.790  1.00  0.00           H  
ATOM   3899  C   ASN   243      -0.451   9.236  -7.791  1.00  0.00           C  
ATOM   3900  O   ASN   243      -1.049   8.685  -6.890  1.00  0.00           O  
ATOM   3901  N   LYS   244      -0.984   9.367  -9.075  1.00  0.00           N  
ATOM   3902  H   LYS   244      -0.455   9.941  -9.716  1.00  0.00           H  
ATOM   3903  CA  LYS   244      -2.278   8.652  -9.450  1.00  0.00           C  
ATOM   3904  HA  LYS   244      -3.080   8.934  -8.768  1.00  0.00           H  
ATOM   3905  CB  LYS   244      -2.665   8.972 -10.921  1.00  0.00           C  
ATOM   3906  HB2 LYS   244      -1.813   8.671 -11.531  1.00  0.00           H  
ATOM   3907  HB3 LYS   244      -3.447   8.348 -11.355  1.00  0.00           H  
ATOM   3908  CG  LYS   244      -2.926  10.291 -11.293  1.00  0.00           C  
ATOM   3909  HG2 LYS   244      -3.872  10.542 -10.813  1.00  0.00           H  
ATOM   3910  HG3 LYS   244      -2.243  10.942 -10.748  1.00  0.00           H  
ATOM   3911  CD  LYS   244      -2.984  10.590 -12.619  1.00  0.00           C  
ATOM   3912  HD2 LYS   244      -2.000  10.530 -13.085  1.00  0.00           H  
ATOM   3913  HD3 LYS   244      -3.663   9.904 -13.125  1.00  0.00           H  
ATOM   3914  CE  LYS   244      -3.450  11.840 -12.922  1.00  0.00           C  
ATOM   3915  HE2 LYS   244      -4.081  12.273 -12.145  1.00  0.00           H  
ATOM   3916  HE3 LYS   244      -2.588  12.507 -12.917  1.00  0.00           H  
ATOM   3917  NZ  LYS   244      -4.206  11.951 -14.207  1.00  0.00           N  
ATOM   3918  HZ1 LYS   244      -4.496  12.916 -14.277  1.00  0.00           H  
ATOM   3919  HZ2 LYS   244      -3.744  11.753 -15.083  1.00  0.00           H  
ATOM   3920  HZ3 LYS   244      -5.030  11.366 -14.212  1.00  0.00           H  
ATOM   3921  C   LYS   244      -2.185   7.132  -9.178  1.00  0.00           C  
ATOM   3922  O   LYS   244      -3.123   6.562  -8.685  1.00  0.00           O  
ATOM   3923  N   ILE   245      -1.016   6.589  -9.525  1.00  0.00           N  
ATOM   3924  H   ILE   245      -0.313   7.147  -9.986  1.00  0.00           H  
ATOM   3925  CA  ILE   245      -0.828   5.126  -9.309  1.00  0.00           C  
ATOM   3926  HA  ILE   245      -1.619   4.485  -9.699  1.00  0.00           H  
ATOM   3927  CB  ILE   245       0.421   4.701 -10.110  1.00  0.00           C  
ATOM   3928  HB  ILE   245       1.108   5.543 -10.021  1.00  0.00           H  
ATOM   3929  CG2 ILE   245       0.993   3.270  -9.688  1.00  0.00           C  
ATOM   3930 HG21 ILE   245       1.536   3.410  -8.753  1.00  0.00           H  
ATOM   3931 HG22 ILE   245       0.083   2.678  -9.596  1.00  0.00           H  
ATOM   3932 HG23 ILE   245       1.682   2.755 -10.357  1.00  0.00           H  
ATOM   3933  CG1 ILE   245       0.137   4.763 -11.623  1.00  0.00           C  
ATOM   3934 HG12 ILE   245      -0.759   4.165 -11.791  1.00  0.00           H  
ATOM   3935 HG13 ILE   245      -0.022   5.809 -11.883  1.00  0.00           H  
ATOM   3936  CD1 ILE   245       1.180   4.287 -12.566  1.00  0.00           C  
ATOM   3937 HD11 ILE   245       2.194   4.340 -12.168  1.00  0.00           H  
ATOM   3938 HD12 ILE   245       0.996   3.217 -12.671  1.00  0.00           H  
ATOM   3939 HD13 ILE   245       1.083   4.803 -13.521  1.00  0.00           H  
ATOM   3940  C   ILE   245      -0.749   4.748  -7.866  1.00  0.00           C  
ATOM   3941  O   ILE   245      -1.488   3.994  -7.364  1.00  0.00           O  
ATOM   3942  N   TYR   246       0.034   5.568  -7.047  1.00  0.00           N  
ATOM   3943  H   TYR   246       0.824   6.025  -7.481  1.00  0.00           H  
ATOM   3944  CA  TYR   246       0.171   5.445  -5.696  1.00  0.00           C  
ATOM   3945  HA  TYR   246       0.665   4.496  -5.487  1.00  0.00           H  
ATOM   3946  CB  TYR   246       1.064   6.556  -5.067  1.00  0.00           C  
ATOM   3947  HB2 TYR   246       2.097   6.440  -5.394  1.00  0.00           H  
ATOM   3948  HB3 TYR   246       0.836   7.553  -5.444  1.00  0.00           H  
ATOM   3949  CG  TYR   246       0.828   6.597  -3.550  1.00  0.00           C  
ATOM   3950  CD1 TYR   246       1.353   5.592  -2.708  1.00  0.00           C  
ATOM   3951  HD1 TYR   246       1.953   4.834  -3.190  1.00  0.00           H  
ATOM   3952  CE1 TYR   246       1.187   5.628  -1.297  1.00  0.00           C  
ATOM   3953  HE1 TYR   246       1.579   4.904  -0.598  1.00  0.00           H  
ATOM   3954  CZ  TYR   246       0.486   6.698  -0.739  1.00  0.00           C  
ATOM   3955  OH  TYR   246       0.296   6.690   0.644  1.00  0.00           O  
ATOM   3956  HH  TYR   246      -0.232   7.444   0.917  1.00  0.00           H  
ATOM   3957  CE2 TYR   246      -0.080   7.674  -1.595  1.00  0.00           C  
ATOM   3958  HE2 TYR   246      -0.602   8.502  -1.140  1.00  0.00           H  
ATOM   3959  CD2 TYR   246       0.016   7.587  -2.965  1.00  0.00           C  
ATOM   3960  HD2 TYR   246      -0.488   8.311  -3.588  1.00  0.00           H  
ATOM   3961  C   TYR   246      -1.236   5.421  -4.904  1.00  0.00           C  
ATOM   3962  O   TYR   246      -1.476   4.545  -4.070  1.00  0.00           O  
ATOM   3963  N   ASN   247      -2.108   6.271  -5.389  1.00  0.00           N  
ATOM   3964  H   ASN   247      -1.743   6.835  -6.143  1.00  0.00           H  
ATOM   3965  CA  ASN   247      -3.448   6.502  -4.899  1.00  0.00           C  
ATOM   3966  HA  ASN   247      -3.437   6.360  -3.819  1.00  0.00           H  
ATOM   3967  CB  ASN   247      -3.849   7.979  -5.212  1.00  0.00           C  
ATOM   3968  HB2 ASN   247      -3.347   8.207  -6.152  1.00  0.00           H  
ATOM   3969  HB3 ASN   247      -4.930   8.106  -5.276  1.00  0.00           H  
ATOM   3970  CG  ASN   247      -3.465   8.929  -4.113  1.00  0.00           C  
ATOM   3971  OD1 ASN   247      -3.829   8.709  -2.964  1.00  0.00           O  
ATOM   3972  ND2 ASN   247      -2.790   9.965  -4.466  1.00  0.00           N  
ATOM   3973 HD21 ASN   247      -2.517  10.669  -3.795  1.00  0.00           H  
ATOM   3974 HD22 ASN   247      -2.595  10.084  -5.450  1.00  0.00           H  
ATOM   3975  C   ASN   247      -4.481   5.399  -5.347  1.00  0.00           C  
ATOM   3976  O   ASN   247      -5.481   5.082  -4.749  1.00  0.00           O  
ATOM   3977  N   ILE   248      -4.233   4.679  -6.440  1.00  0.00           N  
ATOM   3978  H   ILE   248      -3.364   4.939  -6.884  1.00  0.00           H  
ATOM   3979  CA  ILE   248      -4.990   3.559  -6.856  1.00  0.00           C  
ATOM   3980  HA  ILE   248      -6.057   3.776  -6.804  1.00  0.00           H  
ATOM   3981  CB  ILE   248      -4.718   3.293  -8.319  1.00  0.00           C  
ATOM   3982  HB  ILE   248      -4.069   4.092  -8.678  1.00  0.00           H  
ATOM   3983  CG2 ILE   248      -3.861   2.010  -8.582  1.00  0.00           C  
ATOM   3984 HG21 ILE   248      -4.524   1.146  -8.590  1.00  0.00           H  
ATOM   3985 HG22 ILE   248      -3.434   2.038  -9.585  1.00  0.00           H  
ATOM   3986 HG23 ILE   248      -2.991   1.907  -7.933  1.00  0.00           H  
ATOM   3987  CG1 ILE   248      -5.936   3.287  -9.202  1.00  0.00           C  
ATOM   3988 HG12 ILE   248      -6.532   2.401  -8.982  1.00  0.00           H  
ATOM   3989 HG13 ILE   248      -6.586   4.121  -8.937  1.00  0.00           H  
ATOM   3990  CD1 ILE   248      -5.757   3.285 -10.785  1.00  0.00           C  
ATOM   3991 HD11 ILE   248      -5.178   2.420 -11.107  1.00  0.00           H  
ATOM   3992 HD12 ILE   248      -6.785   3.304 -11.148  1.00  0.00           H  
ATOM   3993 HD13 ILE   248      -5.258   4.203 -11.094  1.00  0.00           H  
ATOM   3994  C   ILE   248      -4.855   2.379  -5.824  1.00  0.00           C  
ATOM   3995  O   ILE   248      -5.816   1.646  -5.588  1.00  0.00           O  
ATOM   3996  N   LEU   249      -3.592   2.193  -5.363  1.00  0.00           N  
ATOM   3997  H   LEU   249      -2.940   2.925  -5.604  1.00  0.00           H  
ATOM   3998  CA  LEU   249      -3.218   1.034  -4.526  1.00  0.00           C  
ATOM   3999  HA  LEU   249      -3.305   0.174  -5.191  1.00  0.00           H  
ATOM   4000  CB  LEU   249      -1.757   1.215  -4.099  1.00  0.00           C  
ATOM   4001  HB2 LEU   249      -1.692   2.126  -3.504  1.00  0.00           H  
ATOM   4002  HB3 LEU   249      -1.473   0.405  -3.427  1.00  0.00           H  
ATOM   4003  CG  LEU   249      -0.577   1.420  -5.116  1.00  0.00           C  
ATOM   4004  HG  LEU   249      -0.789   2.441  -5.432  1.00  0.00           H  
ATOM   4005  CD1 LEU   249       0.680   1.416  -4.377  1.00  0.00           C  
ATOM   4006 HD11 LEU   249       1.410   2.055  -4.873  1.00  0.00           H  
ATOM   4007 HD12 LEU   249       0.606   1.890  -3.398  1.00  0.00           H  
ATOM   4008 HD13 LEU   249       1.150   0.441  -4.247  1.00  0.00           H  
ATOM   4009  CD2 LEU   249      -0.659   0.399  -6.224  1.00  0.00           C  
ATOM   4010 HD21 LEU   249      -0.614  -0.602  -5.796  1.00  0.00           H  
ATOM   4011 HD22 LEU   249      -1.526   0.507  -6.876  1.00  0.00           H  
ATOM   4012 HD23 LEU   249       0.161   0.663  -6.892  1.00  0.00           H  
ATOM   4013  C   LEU   249      -4.104   0.820  -3.225  1.00  0.00           C  
ATOM   4014  O   LEU   249      -4.576   1.840  -2.672  1.00  0.00           O  
ATOM   4015  N   THR   250      -4.383  -0.470  -2.906  1.00  0.00           N  
ATOM   4016  H   THR   250      -4.034  -1.223  -3.483  1.00  0.00           H  
ATOM   4017  CA  THR   250      -5.053  -0.865  -1.584  1.00  0.00           C  
ATOM   4018  HA  THR   250      -5.860  -0.169  -1.357  1.00  0.00           H  
ATOM   4019  CB  THR   250      -5.704  -2.267  -1.670  1.00  0.00           C  
ATOM   4020  HB  THR   250      -6.277  -2.414  -0.754  1.00  0.00           H  
ATOM   4021  CG2 THR   250      -6.493  -2.520  -2.895  1.00  0.00           C  
ATOM   4022 HG21 THR   250      -5.910  -2.533  -3.816  1.00  0.00           H  
ATOM   4023 HG22 THR   250      -6.967  -3.497  -2.988  1.00  0.00           H  
ATOM   4024 HG23 THR   250      -7.290  -1.827  -3.162  1.00  0.00           H  
ATOM   4025  OG1 THR   250      -4.780  -3.344  -1.659  1.00  0.00           O  
ATOM   4026  HG1 THR   250      -5.284  -4.140  -1.475  1.00  0.00           H  
ATOM   4027  C   THR   250      -4.040  -0.760  -0.424  1.00  0.00           C  
ATOM   4028  O   THR   250      -2.844  -0.808  -0.677  1.00  0.00           O  
ATOM   4029  N   PRO   251      -4.402  -0.638   0.844  1.00  0.00           N  
ATOM   4030  CD  PRO   251      -5.769  -0.533   1.350  1.00  0.00           C  
ATOM   4031  HD2 PRO   251      -6.210  -1.509   1.148  1.00  0.00           H  
ATOM   4032  HD3 PRO   251      -6.328   0.169   0.731  1.00  0.00           H  
ATOM   4033  CG  PRO   251      -5.721  -0.176   2.811  1.00  0.00           C  
ATOM   4034  HG2 PRO   251      -6.133  -0.934   3.477  1.00  0.00           H  
ATOM   4035  HG3 PRO   251      -6.214   0.771   3.033  1.00  0.00           H  
ATOM   4036  CB  PRO   251      -4.178  -0.022   3.062  1.00  0.00           C  
ATOM   4037  HB2 PRO   251      -3.909  -0.599   3.947  1.00  0.00           H  
ATOM   4038  HB3 PRO   251      -3.991   1.016   3.337  1.00  0.00           H  
ATOM   4039  CA  PRO   251      -3.440  -0.432   1.872  1.00  0.00           C  
ATOM   4040  HA  PRO   251      -2.880   0.464   1.606  1.00  0.00           H  
ATOM   4041  C   PRO   251      -2.414  -1.547   2.043  1.00  0.00           C  
ATOM   4042  O   PRO   251      -1.230  -1.352   2.309  1.00  0.00           O  
ATOM   4043  N   GLU   252      -2.823  -2.819   1.641  1.00  0.00           N  
ATOM   4044  H   GLU   252      -3.810  -3.035   1.659  1.00  0.00           H  
ATOM   4045  CA  GLU   252      -1.845  -3.916   1.713  1.00  0.00           C  
ATOM   4046  HA  GLU   252      -1.156  -3.797   2.550  1.00  0.00           H  
ATOM   4047  CB  GLU   252      -2.588  -5.284   1.917  1.00  0.00           C  
ATOM   4048  HB2 GLU   252      -1.823  -6.059   1.907  1.00  0.00           H  
ATOM   4049  HB3 GLU   252      -3.247  -5.383   2.781  1.00  0.00           H  
ATOM   4050  CG  GLU   252      -3.509  -5.787   0.784  1.00  0.00           C  
ATOM   4051  HG2 GLU   252      -3.072  -5.736  -0.213  1.00  0.00           H  
ATOM   4052  HG3 GLU   252      -3.588  -6.854   0.992  1.00  0.00           H  
ATOM   4053  CD  GLU   252      -4.887  -5.263   0.753  1.00  0.00           C  
ATOM   4054  OE1 GLU   252      -5.694  -5.409  -0.220  1.00  0.00           O  
ATOM   4055  OE2 GLU   252      -5.207  -4.516   1.685  1.00  0.00           O  
ATOM   4056  C   GLU   252      -0.981  -3.983   0.440  1.00  0.00           C  
ATOM   4057  O   GLU   252       0.137  -4.493   0.472  1.00  0.00           O  
ATOM   4058  N   GLN   253      -1.372  -3.364  -0.666  1.00  0.00           N  
ATOM   4059  H   GLN   253      -2.259  -2.889  -0.581  1.00  0.00           H  
ATOM   4060  CA  GLN   253      -0.426  -3.006  -1.745  1.00  0.00           C  
ATOM   4061  HA  GLN   253       0.198  -3.870  -1.974  1.00  0.00           H  
ATOM   4062  CB  GLN   253      -1.161  -2.719  -3.048  1.00  0.00           C  
ATOM   4063  HB2 GLN   253      -1.858  -1.886  -2.955  1.00  0.00           H  
ATOM   4064  HB3 GLN   253      -0.492  -2.450  -3.865  1.00  0.00           H  
ATOM   4065  CG  GLN   253      -2.050  -3.882  -3.497  1.00  0.00           C  
ATOM   4066  HG2 GLN   253      -1.460  -4.783  -3.669  1.00  0.00           H  
ATOM   4067  HG3 GLN   253      -2.742  -4.216  -2.724  1.00  0.00           H  
ATOM   4068  CD  GLN   253      -2.878  -3.547  -4.750  1.00  0.00           C  
ATOM   4069  OE1 GLN   253      -2.829  -2.611  -5.514  1.00  0.00           O  
ATOM   4070  NE2 GLN   253      -3.928  -4.296  -4.916  1.00  0.00           N  
ATOM   4071 HE21 GLN   253      -4.503  -4.091  -5.721  1.00  0.00           H  
ATOM   4072 HE22 GLN   253      -4.074  -5.043  -4.253  1.00  0.00           H  
ATOM   4073  C   GLN   253       0.501  -1.823  -1.337  1.00  0.00           C  
ATOM   4074  O   GLN   253       1.563  -1.824  -1.919  1.00  0.00           O  
ATOM   4075  N   LYS   254       0.068  -0.901  -0.461  1.00  0.00           N  
ATOM   4076  H   LYS   254      -0.854  -0.968  -0.055  1.00  0.00           H  
ATOM   4077  CA  LYS   254       0.863   0.243  -0.159  1.00  0.00           C  
ATOM   4078  HA  LYS   254       1.361   0.632  -1.047  1.00  0.00           H  
ATOM   4079  CB  LYS   254       0.092   1.510   0.320  1.00  0.00           C  
ATOM   4080  HB2 LYS   254      -0.333   1.302   1.302  1.00  0.00           H  
ATOM   4081  HB3 LYS   254       0.861   2.268   0.476  1.00  0.00           H  
ATOM   4082  CG  LYS   254      -0.771   2.015  -0.507  1.00  0.00           C  
ATOM   4083  HG2 LYS   254      -0.209   2.463  -1.327  1.00  0.00           H  
ATOM   4084  HG3 LYS   254      -1.376   1.226  -0.954  1.00  0.00           H  
ATOM   4085  CD  LYS   254      -1.496   3.068  -0.008  1.00  0.00           C  
ATOM   4086  HD2 LYS   254      -1.961   2.731   0.918  1.00  0.00           H  
ATOM   4087  HD3 LYS   254      -0.823   3.907   0.169  1.00  0.00           H  
ATOM   4088  CE  LYS   254      -2.471   3.593  -0.802  1.00  0.00           C  
ATOM   4089  HE2 LYS   254      -2.038   4.005  -1.714  1.00  0.00           H  
ATOM   4090  HE3 LYS   254      -3.184   2.806  -1.048  1.00  0.00           H  
ATOM   4091  NZ  LYS   254      -3.271   4.667  -0.263  1.00  0.00           N  
ATOM   4092  HZ1 LYS   254      -3.692   5.214  -1.000  1.00  0.00           H  
ATOM   4093  HZ2 LYS   254      -4.025   4.299   0.300  1.00  0.00           H  
ATOM   4094  HZ3 LYS   254      -2.661   5.174   0.363  1.00  0.00           H  
ATOM   4095  C   LYS   254       2.057  -0.160   0.781  1.00  0.00           C  
ATOM   4096  O   LYS   254       3.124   0.415   0.751  1.00  0.00           O  
ATOM   4097  N   LYS   255       1.892  -1.251   1.525  1.00  0.00           N  
ATOM   4098  H   LYS   255       0.978  -1.673   1.445  1.00  0.00           H  
ATOM   4099  CA  LYS   255       2.901  -1.828   2.505  1.00  0.00           C  
ATOM   4100  HA  LYS   255       3.121  -1.095   3.282  1.00  0.00           H  
ATOM   4101  CB  LYS   255       2.180  -2.939   3.425  1.00  0.00           C  
ATOM   4102  HB2 LYS   255       1.394  -3.396   2.824  1.00  0.00           H  
ATOM   4103  HB3 LYS   255       2.830  -3.793   3.613  1.00  0.00           H  
ATOM   4104  CG  LYS   255       1.514  -2.540   4.570  1.00  0.00           C  
ATOM   4105  HG2 LYS   255       2.313  -2.017   5.096  1.00  0.00           H  
ATOM   4106  HG3 LYS   255       0.753  -1.841   4.224  1.00  0.00           H  
ATOM   4107  CD  LYS   255       1.000  -3.481   5.438  1.00  0.00           C  
ATOM   4108  HD2 LYS   255       0.532  -4.280   4.864  1.00  0.00           H  
ATOM   4109  HD3 LYS   255       1.786  -4.019   5.967  1.00  0.00           H  
ATOM   4110  CE  LYS   255       0.084  -3.098   6.380  1.00  0.00           C  
ATOM   4111  HE2 LYS   255      -0.830  -2.772   5.885  1.00  0.00           H  
ATOM   4112  HE3 LYS   255      -0.140  -4.038   6.884  1.00  0.00           H  
ATOM   4113  NZ  LYS   255       0.568  -1.915   7.147  1.00  0.00           N  
ATOM   4114  HZ1 LYS   255       0.686  -1.123   6.531  1.00  0.00           H  
ATOM   4115  HZ2 LYS   255      -0.007  -1.710   7.952  1.00  0.00           H  
ATOM   4116  HZ3 LYS   255       1.480  -1.999   7.572  1.00  0.00           H  
ATOM   4117  C   LYS   255       4.112  -2.426   1.789  1.00  0.00           C  
ATOM   4118  O   LYS   255       5.284  -2.229   2.254  1.00  0.00           O  
ATOM   4119  N   GLN   256       3.885  -3.064   0.597  1.00  0.00           N  
ATOM   4120  H   GLN   256       2.921  -3.142   0.308  1.00  0.00           H  
ATOM   4121  CA  GLN   256       4.969  -3.490  -0.349  1.00  0.00           C  
ATOM   4122  HA  GLN   256       5.884  -3.838   0.131  1.00  0.00           H  
ATOM   4123  CB  GLN   256       4.406  -4.552  -1.305  1.00  0.00           C  
ATOM   4124  HB2 GLN   256       3.411  -4.228  -1.613  1.00  0.00           H  
ATOM   4125  HB3 GLN   256       4.992  -4.556  -2.224  1.00  0.00           H  
ATOM   4126  CG  GLN   256       4.142  -5.952  -0.742  1.00  0.00           C  
ATOM   4127  HG2 GLN   256       3.527  -5.927   0.158  1.00  0.00           H  
ATOM   4128  HG3 GLN   256       3.522  -6.406  -1.515  1.00  0.00           H  
ATOM   4129  CD  GLN   256       5.405  -6.777  -0.503  1.00  0.00           C  
ATOM   4130  OE1 GLN   256       5.650  -7.165   0.618  1.00  0.00           O  
ATOM   4131  NE2 GLN   256       6.253  -6.961  -1.465  1.00  0.00           N  
ATOM   4132 HE21 GLN   256       7.166  -7.348  -1.274  1.00  0.00           H  
ATOM   4133 HE22 GLN   256       5.930  -6.724  -2.392  1.00  0.00           H  
ATOM   4134  C   GLN   256       5.427  -2.294  -1.065  1.00  0.00           C  
ATOM   4135  O   GLN   256       6.652  -2.253  -1.460  1.00  0.00           O  
ATOM   4136  N   PHE   257       4.605  -1.333  -1.443  1.00  0.00           N  
ATOM   4137  H   PHE   257       3.644  -1.416  -1.142  1.00  0.00           H  
ATOM   4138  CA  PHE   257       4.968  -0.335  -2.432  1.00  0.00           C  
ATOM   4139  HA  PHE   257       5.323  -0.814  -3.345  1.00  0.00           H  
ATOM   4140  CB  PHE   257       3.734   0.588  -2.743  1.00  0.00           C  
ATOM   4141  HB2 PHE   257       3.030   0.005  -3.336  1.00  0.00           H  
ATOM   4142  HB3 PHE   257       3.176   0.898  -1.859  1.00  0.00           H  
ATOM   4143  CG  PHE   257       4.151   1.711  -3.636  1.00  0.00           C  
ATOM   4144  CD1 PHE   257       4.525   3.012  -3.143  1.00  0.00           C  
ATOM   4145  HD1 PHE   257       4.708   3.167  -2.090  1.00  0.00           H  
ATOM   4146  CE1 PHE   257       4.636   4.130  -4.037  1.00  0.00           C  
ATOM   4147  HE1 PHE   257       4.740   5.149  -3.694  1.00  0.00           H  
ATOM   4148  CZ  PHE   257       4.313   3.984  -5.396  1.00  0.00           C  
ATOM   4149  HZ  PHE   257       4.324   4.809  -6.093  1.00  0.00           H  
ATOM   4150  CE2 PHE   257       3.877   2.698  -5.920  1.00  0.00           C  
ATOM   4151  HE2 PHE   257       3.568   2.736  -6.954  1.00  0.00           H  
ATOM   4152  CD2 PHE   257       3.874   1.636  -5.068  1.00  0.00           C  
ATOM   4153  HD2 PHE   257       3.456   0.730  -5.482  1.00  0.00           H  
ATOM   4154  C   PHE   257       6.112   0.514  -1.896  1.00  0.00           C  
ATOM   4155  O   PHE   257       7.023   0.839  -2.621  1.00  0.00           O  
ATOM   4156  N   ASN   258       6.020   0.978  -0.666  1.00  0.00           N  
ATOM   4157  H   ASN   258       5.228   0.680  -0.114  1.00  0.00           H  
ATOM   4158  CA  ASN   258       7.023   1.946  -0.077  1.00  0.00           C  
ATOM   4159  HA  ASN   258       7.193   2.643  -0.898  1.00  0.00           H  
ATOM   4160  CB  ASN   258       6.420   2.544   1.245  1.00  0.00           C  
ATOM   4161  HB2 ASN   258       6.217   1.723   1.933  1.00  0.00           H  
ATOM   4162  HB3 ASN   258       7.126   3.167   1.794  1.00  0.00           H  
ATOM   4163  CG  ASN   258       5.321   3.517   0.938  1.00  0.00           C  
ATOM   4164  OD1 ASN   258       5.595   4.575   0.401  1.00  0.00           O  
ATOM   4165  ND2 ASN   258       4.089   3.158   1.258  1.00  0.00           N  
ATOM   4166 HD21 ASN   258       3.425   3.916   1.181  1.00  0.00           H  
ATOM   4167 HD22 ASN   258       3.879   2.293   1.734  1.00  0.00           H  
ATOM   4168  C   ASN   258       8.418   1.314   0.104  1.00  0.00           C  
ATOM   4169  O   ASN   258       9.410   1.984  -0.002  1.00  0.00           O  
ATOM   4170  N   ALA   259       8.520  -0.020   0.424  1.00  0.00           N  
ATOM   4171  H   ALA   259       7.663  -0.519   0.617  1.00  0.00           H  
ATOM   4172  CA  ALA   259       9.706  -0.827   0.362  1.00  0.00           C  
ATOM   4173  HA  ALA   259      10.466  -0.331   0.966  1.00  0.00           H  
ATOM   4174  CB  ALA   259       9.383  -2.072   1.103  1.00  0.00           C  
ATOM   4175  HB1 ALA   259       8.711  -2.672   0.489  1.00  0.00           H  
ATOM   4176  HB2 ALA   259      10.313  -2.598   1.320  1.00  0.00           H  
ATOM   4177  HB3 ALA   259       8.838  -1.812   2.011  1.00  0.00           H  
ATOM   4178  C   ALA   259      10.239  -1.164  -1.105  1.00  0.00           C  
ATOM   4179  O   ALA   259      11.389  -0.843  -1.400  1.00  0.00           O  
ATOM   4180  N   ASN   260       9.324  -1.419  -2.056  1.00  0.00           N  
ATOM   4181  H   ASN   260       8.349  -1.537  -1.819  1.00  0.00           H  
ATOM   4182  CA  ASN   260       9.587  -1.689  -3.487  1.00  0.00           C  
ATOM   4183  HA  ASN   260      10.387  -2.419  -3.608  1.00  0.00           H  
ATOM   4184  CB  ASN   260       8.298  -2.228  -4.114  1.00  0.00           C  
ATOM   4185  HB2 ASN   260       8.143  -3.117  -3.504  1.00  0.00           H  
ATOM   4186  HB3 ASN   260       7.532  -1.454  -4.059  1.00  0.00           H  
ATOM   4187  CG  ASN   260       8.424  -2.782  -5.558  1.00  0.00           C  
ATOM   4188  OD1 ASN   260       9.088  -3.818  -5.763  1.00  0.00           O  
ATOM   4189  ND2 ASN   260       8.103  -1.982  -6.501  1.00  0.00           N  
ATOM   4190 HD21 ASN   260       8.560  -2.135  -7.389  1.00  0.00           H  
ATOM   4191 HD22 ASN   260       7.659  -1.108  -6.259  1.00  0.00           H  
ATOM   4192  C   ASN   260      10.071  -0.343  -4.165  1.00  0.00           C  
ATOM   4193  O   ASN   260      11.009  -0.390  -4.944  1.00  0.00           O  
ATOM   4194  N   PHE   261       9.462   0.777  -3.786  1.00  0.00           N  
ATOM   4195  H   PHE   261       8.704   0.751  -3.119  1.00  0.00           H  
ATOM   4196  CA  PHE   261       9.809   2.123  -4.317  1.00  0.00           C  
ATOM   4197  HA  PHE   261       9.771   2.075  -5.405  1.00  0.00           H  
ATOM   4198  CB  PHE   261       8.716   3.083  -3.817  1.00  0.00           C  
ATOM   4199  HB2 PHE   261       7.747   2.595  -3.920  1.00  0.00           H  
ATOM   4200  HB3 PHE   261       8.694   3.275  -2.744  1.00  0.00           H  
ATOM   4201  CG  PHE   261       8.670   4.368  -4.724  1.00  0.00           C  
ATOM   4202  CD1 PHE   261       7.912   4.325  -5.952  1.00  0.00           C  
ATOM   4203  HD1 PHE   261       7.281   3.476  -6.169  1.00  0.00           H  
ATOM   4204  CE1 PHE   261       8.040   5.482  -6.781  1.00  0.00           C  
ATOM   4205  HE1 PHE   261       7.478   5.475  -7.703  1.00  0.00           H  
ATOM   4206  CZ  PHE   261       8.777   6.636  -6.385  1.00  0.00           C  
ATOM   4207  HZ  PHE   261       8.781   7.478  -7.060  1.00  0.00           H  
ATOM   4208  CE2 PHE   261       9.520   6.660  -5.236  1.00  0.00           C  
ATOM   4209  HE2 PHE   261      10.015   7.556  -4.893  1.00  0.00           H  
ATOM   4210  CD2 PHE   261       9.515   5.512  -4.389  1.00  0.00           C  
ATOM   4211  HD2 PHE   261      10.112   5.569  -3.491  1.00  0.00           H  
ATOM   4212  C   PHE   261      11.274   2.530  -3.881  1.00  0.00           C  
ATOM   4213  O   PHE   261      12.112   2.962  -4.704  1.00  0.00           O  
ATOM   4214  N   GLU   262      11.557   2.411  -2.554  1.00  0.00           N  
ATOM   4215  H   GLU   262      10.904   2.144  -1.832  1.00  0.00           H  
ATOM   4216  CA  GLU   262      12.825   2.768  -1.984  1.00  0.00           C  
ATOM   4217  HA  GLU   262      13.094   3.763  -2.339  1.00  0.00           H  
ATOM   4218  CB  GLU   262      12.688   2.739  -0.475  1.00  0.00           C  
ATOM   4219  HB2 GLU   262      11.747   3.219  -0.208  1.00  0.00           H  
ATOM   4220  HB3 GLU   262      12.610   1.726  -0.081  1.00  0.00           H  
ATOM   4221  CG  GLU   262      13.802   3.503   0.296  1.00  0.00           C  
ATOM   4222  HG2 GLU   262      14.737   3.141  -0.131  1.00  0.00           H  
ATOM   4223  HG3 GLU   262      13.754   4.582   0.147  1.00  0.00           H  
ATOM   4224  CD  GLU   262      13.773   3.326   1.816  1.00  0.00           C  
ATOM   4225  OE1 GLU   262      12.674   3.544   2.409  1.00  0.00           O  
ATOM   4226  OE2 GLU   262      14.762   2.887   2.406  1.00  0.00           O  
ATOM   4227  C   GLU   262      14.044   1.877  -2.409  1.00  0.00           C  
ATOM   4228  O   GLU   262      15.167   2.353  -2.661  1.00  0.00           O  
ATOM   4229  N   LYS   263      13.658   0.625  -2.634  1.00  0.00           N  
ATOM   4230  H   LYS   263      12.713   0.292  -2.507  1.00  0.00           H  
ATOM   4231  CA  LYS   263      14.598  -0.391  -3.269  1.00  0.00           C  
ATOM   4232  HA  LYS   263      15.427  -0.546  -2.578  1.00  0.00           H  
ATOM   4233  CB  LYS   263      13.811  -1.690  -3.284  1.00  0.00           C  
ATOM   4234  HB2 LYS   263      13.533  -1.971  -2.268  1.00  0.00           H  
ATOM   4235  HB3 LYS   263      12.800  -1.564  -3.672  1.00  0.00           H  
ATOM   4236  CG  LYS   263      14.422  -2.764  -3.894  1.00  0.00           C  
ATOM   4237  HG2 LYS   263      14.484  -2.470  -4.942  1.00  0.00           H  
ATOM   4238  HG3 LYS   263      15.454  -2.882  -3.566  1.00  0.00           H  
ATOM   4239  CD  LYS   263      13.697  -4.006  -3.913  1.00  0.00           C  
ATOM   4240  HD2 LYS   263      13.541  -4.269  -2.867  1.00  0.00           H  
ATOM   4241  HD3 LYS   263      12.731  -3.834  -4.389  1.00  0.00           H  
ATOM   4242  CE  LYS   263      14.448  -4.926  -4.509  1.00  0.00           C  
ATOM   4243  HE2 LYS   263      14.481  -4.761  -5.586  1.00  0.00           H  
ATOM   4244  HE3 LYS   263      15.429  -4.874  -4.035  1.00  0.00           H  
ATOM   4245  NZ  LYS   263      13.932  -6.315  -4.270  1.00  0.00           N  
ATOM   4246  HZ1 LYS   263      14.670  -6.873  -4.676  1.00  0.00           H  
ATOM   4247  HZ2 LYS   263      13.869  -6.420  -3.267  1.00  0.00           H  
ATOM   4248  HZ3 LYS   263      13.024  -6.315  -4.711  1.00  0.00           H  
ATOM   4249  C   LYS   263      14.988   0.099  -4.695  1.00  0.00           C  
ATOM   4250  O   LYS   263      16.059  -0.152  -5.155  1.00  0.00           O  
ATOM   4251  N   ARG   264      14.116   0.792  -5.416  1.00  0.00           N  
ATOM   4252  H   ARG   264      13.182   1.009  -5.096  1.00  0.00           H  
ATOM   4253  CA  ARG   264      14.374   1.407  -6.720  1.00  0.00           C  
ATOM   4254  HA  ARG   264      14.918   0.711  -7.358  1.00  0.00           H  
ATOM   4255  CB  ARG   264      13.052   1.683  -7.477  1.00  0.00           C  
ATOM   4256  HB2 ARG   264      12.314   0.959  -7.132  1.00  0.00           H  
ATOM   4257  HB3 ARG   264      12.709   2.669  -7.164  1.00  0.00           H  
ATOM   4258  CG  ARG   264      13.164   1.569  -8.835  1.00  0.00           C  
ATOM   4259  HG2 ARG   264      13.967   2.177  -9.252  1.00  0.00           H  
ATOM   4260  HG3 ARG   264      13.438   0.588  -9.224  1.00  0.00           H  
ATOM   4261  CD  ARG   264      12.029   1.957  -9.408  1.00  0.00           C  
ATOM   4262  HD2 ARG   264      11.163   1.497  -8.932  1.00  0.00           H  
ATOM   4263  HD3 ARG   264      11.826   3.012  -9.223  1.00  0.00           H  
ATOM   4264  NE  ARG   264      12.076   1.781 -10.885  1.00  0.00           N  
ATOM   4265  HE  ARG   264      12.979   1.784 -11.336  1.00  0.00           H  
ATOM   4266  CZ  ARG   264      11.114   1.618 -11.735  1.00  0.00           C  
ATOM   4267  NH1 ARG   264       9.871   1.988 -11.477  1.00  0.00           N  
ATOM   4268 HH11 ARG   264       9.583   2.337 -10.574  1.00  0.00           H  
ATOM   4269 HH12 ARG   264       9.188   2.023 -12.220  1.00  0.00           H  
ATOM   4270  NH2 ARG   264      11.271   1.217 -12.999  1.00  0.00           N  
ATOM   4271 HH21 ARG   264      12.160   0.779 -13.193  1.00  0.00           H  
ATOM   4272 HH22 ARG   264      10.492   1.302 -13.637  1.00  0.00           H  
ATOM   4273  C   ARG   264      15.372   2.630  -6.657  1.00  0.00           C  
ATOM   4274  O   ARG   264      16.037   2.968  -7.657  1.00  0.00           O  
ATOM   4275  N   LEU   265      15.499   3.279  -5.478  1.00  0.00           N  
ATOM   4276  H   LEU   265      14.815   2.996  -4.790  1.00  0.00           H  
ATOM   4277  CA  LEU   265      16.396   4.463  -5.090  1.00  0.00           C  
ATOM   4278  HA  LEU   265      16.503   5.134  -5.942  1.00  0.00           H  
ATOM   4279  CB  LEU   265      15.839   5.337  -3.870  1.00  0.00           C  
ATOM   4280  HB2 LEU   265      15.961   4.734  -2.970  1.00  0.00           H  
ATOM   4281  HB3 LEU   265      16.580   6.109  -3.661  1.00  0.00           H  
ATOM   4282  CG  LEU   265      14.402   5.943  -4.038  1.00  0.00           C  
ATOM   4283  HG  LEU   265      13.611   5.205  -4.168  1.00  0.00           H  
ATOM   4284  CD1 LEU   265      14.196   6.839  -2.875  1.00  0.00           C  
ATOM   4285 HD11 LEU   265      14.350   6.322  -1.928  1.00  0.00           H  
ATOM   4286 HD12 LEU   265      14.962   7.603  -3.006  1.00  0.00           H  
ATOM   4287 HD13 LEU   265      13.247   7.355  -3.022  1.00  0.00           H  
ATOM   4288  CD2 LEU   265      14.302   6.772  -5.314  1.00  0.00           C  
ATOM   4289 HD21 LEU   265      13.470   7.468  -5.202  1.00  0.00           H  
ATOM   4290 HD22 LEU   265      15.221   7.350  -5.409  1.00  0.00           H  
ATOM   4291 HD23 LEU   265      14.147   6.126  -6.178  1.00  0.00           H  
ATOM   4292  C   LEU   265      17.788   4.048  -4.675  1.00  0.00           C  
ATOM   4293  O   LEU   265      18.683   4.852  -4.923  1.00  0.00           O  
ATOM   4294  N   THR   266      17.951   2.941  -3.914  1.00  0.00           N  
ATOM   4295  H   THR   266      17.150   2.412  -3.600  1.00  0.00           H  
ATOM   4296  CA  THR   266      19.328   2.467  -3.581  1.00  0.00           C  
ATOM   4297  HA  THR   266      20.098   3.237  -3.547  1.00  0.00           H  
ATOM   4298  CB  THR   266      19.167   1.940  -2.132  1.00  0.00           C  
ATOM   4299  HB  THR   266      20.059   1.356  -1.905  1.00  0.00           H  
ATOM   4300  CG2 THR   266      19.150   2.972  -1.050  1.00  0.00           C  
ATOM   4301 HG21 THR   266      19.848   3.784  -1.255  1.00  0.00           H  
ATOM   4302 HG22 THR   266      18.187   3.480  -1.087  1.00  0.00           H  
ATOM   4303 HG23 THR   266      19.360   2.462  -0.110  1.00  0.00           H  
ATOM   4304  OG1 THR   266      18.101   0.955  -1.953  1.00  0.00           O  
ATOM   4305  HG1 THR   266      18.200   0.374  -2.711  1.00  0.00           H  
ATOM   4306  C   THR   266      19.996   1.632  -4.675  1.00  0.00           C  
ATOM   4307  O   THR   266      19.591   1.446  -5.793  1.00  0.00           O  
ATOM   4308  N   GLU   267      21.239   1.220  -4.253  1.00  0.00           N  
ATOM   4309  H   GLU   267      21.430   1.222  -3.261  1.00  0.00           H  
ATOM   4310  CA  GLU   267      22.386   0.750  -5.095  1.00  0.00           C  
ATOM   4311  HA  GLU   267      23.087   0.597  -4.274  1.00  0.00           H  
ATOM   4312  CB  GLU   267      21.933  -0.602  -5.759  1.00  0.00           C  
ATOM   4313  HB2 GLU   267      21.608  -1.267  -4.959  1.00  0.00           H  
ATOM   4314  HB3 GLU   267      21.101  -0.513  -6.457  1.00  0.00           H  
ATOM   4315  CG  GLU   267      23.033  -1.222  -6.558  1.00  0.00           C  
ATOM   4316  HG2 GLU   267      23.347  -0.430  -7.238  1.00  0.00           H  
ATOM   4317  HG3 GLU   267      23.856  -1.493  -5.897  1.00  0.00           H  
ATOM   4318  CD  GLU   267      22.545  -2.473  -7.330  1.00  0.00           C  
ATOM   4319  OE1 GLU   267      23.412  -3.264  -7.707  1.00  0.00           O  
ATOM   4320  OE2 GLU   267      21.375  -2.607  -7.618  1.00  0.00           O  
ATOM   4321  C   GLU   267      22.985   1.888  -5.946  1.00  0.00           C  
ATOM   4322  O   GLU   267      24.185   2.054  -6.021  1.00  0.00           O  
ATOM   4323  N   ARG   268      22.133   2.856  -6.382  1.00  0.00           N  
ATOM   4324  H   ARG   268      21.202   2.774  -6.001  1.00  0.00           H  
ATOM   4325  CA  ARG   268      22.494   4.022  -7.166  1.00  0.00           C  
ATOM   4326  HA  ARG   268      22.923   3.657  -8.099  1.00  0.00           H  
ATOM   4327  CB  ARG   268      21.211   4.810  -7.562  1.00  0.00           C  
ATOM   4328  HB2 ARG   268      20.765   5.161  -6.630  1.00  0.00           H  
ATOM   4329  HB3 ARG   268      21.654   5.670  -8.064  1.00  0.00           H  
ATOM   4330  CG  ARG   268      20.248   4.143  -8.336  1.00  0.00           C  
ATOM   4331  HG2 ARG   268      20.772   3.792  -9.225  1.00  0.00           H  
ATOM   4332  HG3 ARG   268      19.875   3.274  -7.792  1.00  0.00           H  
ATOM   4333  CD  ARG   268      19.205   4.931  -8.684  1.00  0.00           C  
ATOM   4334  HD2 ARG   268      18.932   5.573  -7.847  1.00  0.00           H  
ATOM   4335  HD3 ARG   268      19.645   5.626  -9.399  1.00  0.00           H  
ATOM   4336  NE  ARG   268      18.041   4.220  -9.172  1.00  0.00           N  
ATOM   4337  HE  ARG   268      17.580   3.749  -8.406  1.00  0.00           H  
ATOM   4338  CZ  ARG   268      17.345   4.195 -10.287  1.00  0.00           C  
ATOM   4339  NH1 ARG   268      17.712   4.655 -11.438  1.00  0.00           N  
ATOM   4340 HH11 ARG   268      18.614   5.090 -11.574  1.00  0.00           H  
ATOM   4341 HH12 ARG   268      17.225   4.326 -12.259  1.00  0.00           H  
ATOM   4342  NH2 ARG   268      16.228   3.532 -10.253  1.00  0.00           N  
ATOM   4343 HH21 ARG   268      16.036   3.046  -9.389  1.00  0.00           H  
ATOM   4344 HH22 ARG   268      15.809   3.305 -11.143  1.00  0.00           H  
ATOM   4345  C   ARG   268      23.457   5.103  -6.552  1.00  0.00           C  
ATOM   4346  O   ARG   268      24.334   5.586  -7.250  1.00  0.00           O  
ATOM   4347  N   PRO   269      23.380   5.517  -5.286  1.00  0.00           N  
ATOM   4348  CD  PRO   269      22.568   4.922  -4.193  1.00  0.00           C  
ATOM   4349  HD2 PRO   269      22.722   3.847  -4.287  1.00  0.00           H  
ATOM   4350  HD3 PRO   269      21.535   5.260  -4.271  1.00  0.00           H  
ATOM   4351  CG  PRO   269      23.202   5.461  -2.847  1.00  0.00           C  
ATOM   4352  HG2 PRO   269      23.802   4.658  -2.419  1.00  0.00           H  
ATOM   4353  HG3 PRO   269      22.429   5.717  -2.123  1.00  0.00           H  
ATOM   4354  CB  PRO   269      24.027   6.731  -3.248  1.00  0.00           C  
ATOM   4355  HB2 PRO   269      24.823   6.802  -2.507  1.00  0.00           H  
ATOM   4356  HB3 PRO   269      23.495   7.682  -3.249  1.00  0.00           H  
ATOM   4357  CA  PRO   269      24.433   6.304  -4.692  1.00  0.00           C  
ATOM   4358  HA  PRO   269      24.525   7.239  -5.245  1.00  0.00           H  
ATOM   4359  C   PRO   269      25.807   5.673  -4.603  1.00  0.00           C  
ATOM   4360  O   PRO   269      26.747   6.276  -4.206  1.00  0.00           O  
ATOM   4361  N   ALA   270      25.893   4.369  -4.923  1.00  0.00           N  
ATOM   4362  H   ALA   270      25.124   3.954  -5.430  1.00  0.00           H  
ATOM   4363  CA  ALA   270      26.966   3.394  -4.725  1.00  0.00           C  
ATOM   4364  HA  ALA   270      26.526   2.411  -4.896  1.00  0.00           H  
ATOM   4365  CB  ALA   270      27.969   3.634  -5.832  1.00  0.00           C  
ATOM   4366  HB1 ALA   270      28.291   4.675  -5.864  1.00  0.00           H  
ATOM   4367  HB2 ALA   270      28.803   2.944  -5.706  1.00  0.00           H  
ATOM   4368  HB3 ALA   270      27.508   3.386  -6.788  1.00  0.00           H  
ATOM   4369  C   ALA   270      27.536   3.381  -3.331  1.00  0.00           C  
ATOM   4370  O   ALA   270      27.280   4.232  -2.448  1.00  0.00           O  
ATOM   4371  N   ALA   271      28.359   2.358  -2.960  1.00  0.00           N  
ATOM   4372  H   ALA   271      28.631   1.614  -3.587  1.00  0.00           H  
ATOM   4373  CA  ALA   271      28.923   2.187  -1.589  1.00  0.00           C  
ATOM   4374  HA  ALA   271      28.133   1.938  -0.881  1.00  0.00           H  
ATOM   4375  CB  ALA   271      29.874   0.938  -1.585  1.00  0.00           C  
ATOM   4376  HB1 ALA   271      30.054   0.598  -0.565  1.00  0.00           H  
ATOM   4377  HB2 ALA   271      29.337   0.177  -2.150  1.00  0.00           H  
ATOM   4378  HB3 ALA   271      30.883   1.155  -1.936  1.00  0.00           H  
ATOM   4379  C   ALA   271      29.544   3.477  -1.027  1.00  0.00           C  
ATOM   4380  O   ALA   271      29.343   3.743   0.149  1.00  0.00           O  
ATOM   4381  N   LYS   272      30.254   4.286  -1.793  1.00  0.00           N  
ATOM   4382  H   LYS   272      30.616   3.951  -2.675  1.00  0.00           H  
ATOM   4383  CA  LYS   272      30.897   5.561  -1.409  1.00  0.00           C  
ATOM   4384  HA  LYS   272      31.496   5.370  -0.519  1.00  0.00           H  
ATOM   4385  CB  LYS   272      31.937   5.931  -2.535  1.00  0.00           C  
ATOM   4386  HB2 LYS   272      32.572   5.075  -2.766  1.00  0.00           H  
ATOM   4387  HB3 LYS   272      31.451   6.248  -3.458  1.00  0.00           H  
ATOM   4388  CG  LYS   272      32.867   6.802  -2.112  1.00  0.00           C  
ATOM   4389  HG2 LYS   272      32.340   7.628  -1.634  1.00  0.00           H  
ATOM   4390  HG3 LYS   272      33.411   6.224  -1.365  1.00  0.00           H  
ATOM   4391  CD  LYS   272      33.758   7.275  -3.021  1.00  0.00           C  
ATOM   4392  HD2 LYS   272      34.126   6.414  -3.579  1.00  0.00           H  
ATOM   4393  HD3 LYS   272      33.226   7.886  -3.750  1.00  0.00           H  
ATOM   4394  CE  LYS   272      34.800   7.863  -2.417  1.00  0.00           C  
ATOM   4395  HE2 LYS   272      35.239   7.174  -1.696  1.00  0.00           H  
ATOM   4396  HE3 LYS   272      35.542   7.990  -3.205  1.00  0.00           H  
ATOM   4397  NZ  LYS   272      34.536   9.219  -1.958  1.00  0.00           N  
ATOM   4398  HZ1 LYS   272      35.375   9.605  -1.549  1.00  0.00           H  
ATOM   4399  HZ2 LYS   272      34.094   9.802  -2.654  1.00  0.00           H  
ATOM   4400  HZ3 LYS   272      33.896   9.378  -1.193  1.00  0.00           H  
ATOM   4401  C   LYS   272      29.906   6.647  -1.093  1.00  0.00           C  
ATOM   4402  O   LYS   272      30.112   7.489  -0.201  1.00  0.00           O  
ATOM   4403  N   GLY   273      28.795   6.768  -1.771  1.00  0.00           N  
ATOM   4404  H   GLY   273      28.655   6.132  -2.543  1.00  0.00           H  
ATOM   4405  CA  GLY   273      27.640   7.639  -1.490  1.00  0.00           C  
ATOM   4406  HA2 GLY   273      27.952   8.633  -1.168  1.00  0.00           H  
ATOM   4407  HA3 GLY   273      27.006   7.836  -2.354  1.00  0.00           H  
ATOM   4408  C   GLY   273      26.851   7.177  -0.218  1.00  0.00           C  
ATOM   4409  O   GLY   273      26.429   7.881   0.703  1.00  0.00           O  
ATOM   4410  N   LYS   274      26.754   5.834  -0.100  1.00  0.00           N  
ATOM   4411  H   LYS   274      27.104   5.310  -0.888  1.00  0.00           H  
ATOM   4412  CA  LYS   274      26.131   5.180   1.120  1.00  0.00           C  
ATOM   4413  HA  LYS   274      25.178   5.698   1.225  1.00  0.00           H  
ATOM   4414  CB  LYS   274      25.880   3.644   0.885  1.00  0.00           C  
ATOM   4415  HB2 LYS   274      25.498   3.475  -0.122  1.00  0.00           H  
ATOM   4416  HB3 LYS   274      26.863   3.187   0.769  1.00  0.00           H  
ATOM   4417  CG  LYS   274      25.181   2.971   1.843  1.00  0.00           C  
ATOM   4418  HG2 LYS   274      25.695   3.069   2.799  1.00  0.00           H  
ATOM   4419  HG3 LYS   274      24.229   3.489   1.964  1.00  0.00           H  
ATOM   4420  CD  LYS   274      24.835   1.666   1.579  1.00  0.00           C  
ATOM   4421  HD2 LYS   274      24.149   1.577   0.736  1.00  0.00           H  
ATOM   4422  HD3 LYS   274      25.658   0.975   1.397  1.00  0.00           H  
ATOM   4423  CE  LYS   274      24.147   1.092   2.554  1.00  0.00           C  
ATOM   4424  HE2 LYS   274      24.734   1.045   3.471  1.00  0.00           H  
ATOM   4425  HE3 LYS   274      23.423   1.845   2.865  1.00  0.00           H  
ATOM   4426  NZ  LYS   274      23.512  -0.167   2.174  1.00  0.00           N  
ATOM   4427  HZ1 LYS   274      23.003  -0.660   2.894  1.00  0.00           H  
ATOM   4428  HZ2 LYS   274      22.799   0.001   1.479  1.00  0.00           H  
ATOM   4429  HZ3 LYS   274      24.200  -0.815   1.818  1.00  0.00           H  
ATOM   4430  C   LYS   274      26.961   5.392   2.430  1.00  0.00           C  
ATOM   4431  O   LYS   274      26.384   5.715   3.479  1.00  0.00           O  
ATOM   4432  N   MET   275      28.293   5.291   2.350  1.00  0.00           N  
ATOM   4433  H   MET   275      28.512   4.819   1.485  1.00  0.00           H  
ATOM   4434  CA  MET   275      29.261   5.651   3.397  1.00  0.00           C  
ATOM   4435  HA  MET   275      29.354   4.675   3.873  1.00  0.00           H  
ATOM   4436  CB  MET   275      30.631   5.858   2.711  1.00  0.00           C  
ATOM   4437  HB2 MET   275      30.890   5.010   2.077  1.00  0.00           H  
ATOM   4438  HB3 MET   275      30.680   6.677   1.993  1.00  0.00           H  
ATOM   4439  CG  MET   275      31.675   5.924   3.822  1.00  0.00           C  
ATOM   4440  HG2 MET   275      31.474   5.095   4.501  1.00  0.00           H  
ATOM   4441  HG3 MET   275      31.647   6.826   4.434  1.00  0.00           H  
ATOM   4442  SD  MET   275      33.446   5.696   3.328  1.00  0.00           S  
ATOM   4443  CE  MET   275      33.294   5.839   1.500  1.00  0.00           C  
ATOM   4444  HE1 MET   275      34.334   5.821   1.176  1.00  0.00           H  
ATOM   4445  HE2 MET   275      32.663   5.079   1.038  1.00  0.00           H  
ATOM   4446  HE3 MET   275      32.961   6.859   1.305  1.00  0.00           H  
ATOM   4447  C   MET   275      28.934   6.649   4.468  1.00  0.00           C  
ATOM   4448  O   MET   275      28.934   6.228   5.647  1.00  0.00           O  
ATOM   4449  N   PRO   276      28.557   7.936   4.250  1.00  0.00           N  
ATOM   4450  CD  PRO   276      28.650   8.644   2.969  1.00  0.00           C  
ATOM   4451  HD2 PRO   276      28.141   8.008   2.245  1.00  0.00           H  
ATOM   4452  HD3 PRO   276      29.689   8.712   2.646  1.00  0.00           H  
ATOM   4453  CG  PRO   276      28.019   9.974   3.204  1.00  0.00           C  
ATOM   4454  HG2 PRO   276      26.956   9.889   2.975  1.00  0.00           H  
ATOM   4455  HG3 PRO   276      28.422  10.771   2.579  1.00  0.00           H  
ATOM   4456  CB  PRO   276      28.208  10.279   4.692  1.00  0.00           C  
ATOM   4457  HB2 PRO   276      27.329  10.777   5.100  1.00  0.00           H  
ATOM   4458  HB3 PRO   276      29.140  10.837   4.785  1.00  0.00           H  
ATOM   4459  CA  PRO   276      28.267   8.902   5.311  1.00  0.00           C  
ATOM   4460  HA  PRO   276      29.140   8.872   5.963  1.00  0.00           H  
ATOM   4461  C   PRO   276      27.032   8.624   6.082  1.00  0.00           C  
ATOM   4462  O   PRO   276      27.058   8.922   7.254  1.00  0.00           O  
ATOM   4463  N   ALA   277      25.964   8.105   5.501  1.00  0.00           N  
ATOM   4464  H   ALA   277      26.039   7.818   4.536  1.00  0.00           H  
ATOM   4465  CA  ALA   277      24.744   7.702   6.302  1.00  0.00           C  
ATOM   4466  HA  ALA   277      24.616   8.525   7.006  1.00  0.00           H  
ATOM   4467  CB  ALA   277      23.485   7.877   5.345  1.00  0.00           C  
ATOM   4468  HB1 ALA   277      23.564   7.112   4.573  1.00  0.00           H  
ATOM   4469  HB2 ALA   277      22.570   7.748   5.924  1.00  0.00           H  
ATOM   4470  HB3 ALA   277      23.480   8.881   4.919  1.00  0.00           H  
ATOM   4471  C   ALA   277      24.830   6.382   7.162  1.00  0.00           C  
ATOM   4472  O   ALA   277      24.152   6.254   8.199  1.00  0.00           O  
ATOM   4473  N   THR   278      25.819   5.509   6.953  1.00  0.00           N  
ATOM   4474  H   THR   278      26.406   5.765   6.172  1.00  0.00           H  
ATOM   4475  CA  THR   278      26.148   4.338   7.731  1.00  0.00           C  
ATOM   4476  HA  THR   278      25.320   3.631   7.782  1.00  0.00           H  
ATOM   4477  CB  THR   278      27.300   3.516   7.230  1.00  0.00           C  
ATOM   4478  HB  THR   278      27.444   2.666   7.897  1.00  0.00           H  
ATOM   4479  CG2 THR   278      27.051   3.088   5.766  1.00  0.00           C  
ATOM   4480 HG21 THR   278      26.888   3.824   4.979  1.00  0.00           H  
ATOM   4481 HG22 THR   278      27.752   2.293   5.513  1.00  0.00           H  
ATOM   4482 HG23 THR   278      26.081   2.598   5.849  1.00  0.00           H  
ATOM   4483  OG1 THR   278      28.514   4.267   7.261  1.00  0.00           O  
ATOM   4484  HG1 THR   278      28.500   4.839   6.491  1.00  0.00           H  
ATOM   4485  C   THR   278      26.640   4.816   9.207  1.00  0.00           C  
ATOM   4486  O   THR   278      26.763   3.929  10.048  1.00  0.00           O  
ATOM   4487  N   ALA   279      26.818   6.132   9.509  1.00  0.00           N  
ATOM   4488  H   ALA   279      26.551   6.854   8.855  1.00  0.00           H  
ATOM   4489  CA  ALA   279      27.203   6.537  10.885  1.00  0.00           C  
ATOM   4490  HA  ALA   279      27.845   5.786  11.345  1.00  0.00           H  
ATOM   4491  CB  ALA   279      28.054   7.802  10.641  1.00  0.00           C  
ATOM   4492  HB1 ALA   279      27.451   8.691  10.455  1.00  0.00           H  
ATOM   4493  HB2 ALA   279      28.654   8.003  11.529  1.00  0.00           H  
ATOM   4494  HB3 ALA   279      28.717   7.659   9.788  1.00  0.00           H  
ATOM   4495  C   ALA   279      25.990   6.698  11.761  1.00  0.00           C  
ATOM   4496  O   ALA   279      24.883   6.733  11.246  1.00  0.00           O  
ATOM   4497  N   GLU   280      26.169   7.059  13.011  1.00  0.00           N  
ATOM   4498  H   GLU   280      27.105   6.990  13.384  1.00  0.00           H  
ATOM   4499  CA  GLU   280      25.236   7.437  14.111  1.00  0.00           C  
ATOM   4500  HA  GLU   280      24.239   7.600  13.702  1.00  0.00           H  
ATOM   4501  CB  GLU   280      25.080   6.309  15.217  1.00  0.00           C  
ATOM   4502  HB2 GLU   280      26.033   6.265  15.744  1.00  0.00           H  
ATOM   4503  HB3 GLU   280      24.407   6.665  15.997  1.00  0.00           H  
ATOM   4504  CG  GLU   280      24.689   4.947  14.628  1.00  0.00           C  
ATOM   4505  HG2 GLU   280      25.561   4.634  14.054  1.00  0.00           H  
ATOM   4506  HG3 GLU   280      24.488   4.294  15.478  1.00  0.00           H  
ATOM   4507  CD  GLU   280      23.367   4.977  13.800  1.00  0.00           C  
ATOM   4508  OE1 GLU   280      22.652   5.998  13.977  1.00  0.00           O  
ATOM   4509  OE2 GLU   280      23.155   4.150  12.868  1.00  0.00           O  
ATOM   4510  C   GLU   280      25.635   8.813  14.684  1.00  0.00           C  
ATOM   4511  O   GLU   280      25.018   9.865  14.263  1.00  0.00           O  
ATOM   4512  OXT GLU   280      26.640   8.809  15.469  1.00  0.00           O  
TER    4513      GLU   280 
END   
