# Supplementary material for: Insights into the client protein release mechanism of the ATP-independent chaperone Spy
Source: Nat Commun. 2022 May 20;13:2818. doi: 10.1038/s41467-022-30499-x (PMC9122904; doi:10.1038/s41467-022-30499-x)
Supplement: Supplementary file 4 — Supplementary Data 1 [file 41467_2022_30499_MOESM4_ESM.zip › MD-structure/Spy_1-124_CI_R89D_v2_initial.pdb]

CRYST1   80.652   80.652   80.652 109.47 109.47 109.47 P 1           1
ATOM      1  N   ALA     1      13.108  37.813 -28.696  1.00  0.00           N  
ATOM      2  H1  ALA     1      12.648  36.941 -28.917  1.00  0.00           H  
ATOM      3  H2  ALA     1      13.963  37.759 -29.231  1.00  0.00           H  
ATOM      4  H3  ALA     1      12.586  38.548 -29.151  1.00  0.00           H  
ATOM      5  CA  ALA     1      13.494  38.108 -27.297  1.00  0.00           C  
ATOM      6  HA  ALA     1      14.045  39.048 -27.255  1.00  0.00           H  
ATOM      7  CB  ALA     1      12.218  38.496 -26.504  1.00  0.00           C  
ATOM      8  HB1 ALA     1      11.764  37.559 -26.184  1.00  0.00           H  
ATOM      9  HB2 ALA     1      12.401  39.200 -25.692  1.00  0.00           H  
ATOM     10  HB3 ALA     1      11.582  39.069 -27.178  1.00  0.00           H  
ATOM     11  C   ALA     1      14.245  36.998 -26.672  1.00  0.00           C  
ATOM     12  O   ALA     1      14.024  35.858 -27.082  1.00  0.00           O  
ATOM     13  N   ASP     2      15.036  37.263 -25.660  1.00  0.00           N  
ATOM     14  H   ASP     2      15.112  38.174 -25.231  1.00  0.00           H  
ATOM     15  CA  ASP     2      15.875  36.244 -25.096  1.00  0.00           C  
ATOM     16  HA  ASP     2      16.372  35.822 -25.970  1.00  0.00           H  
ATOM     17  CB  ASP     2      17.023  36.817 -24.170  1.00  0.00           C  
ATOM     18  HB2 ASP     2      16.526  37.422 -23.411  1.00  0.00           H  
ATOM     19  HB3 ASP     2      17.530  35.984 -23.683  1.00  0.00           H  
ATOM     20  CG  ASP     2      18.058  37.688 -24.916  1.00  0.00           C  
ATOM     21  OD1 ASP     2      18.247  37.526 -26.147  1.00  0.00           O  
ATOM     22  OD2 ASP     2      18.542  38.622 -24.234  1.00  0.00           O  
ATOM     23  C   ASP     2      15.164  35.044 -24.411  1.00  0.00           C  
ATOM     24  O   ASP     2      13.990  35.111 -23.902  1.00  0.00           O  
ATOM     25  N   THR     3      15.842  33.871 -24.490  1.00  0.00           N  
ATOM     26  H   THR     3      16.737  33.923 -24.955  1.00  0.00           H  
ATOM     27  CA  THR     3      15.538  32.552 -23.891  1.00  0.00           C  
ATOM     28  HA  THR     3      14.674  32.130 -24.404  1.00  0.00           H  
ATOM     29  CB  THR     3      16.673  31.552 -24.134  1.00  0.00           C  
ATOM     30  HB  THR     3      17.596  31.863 -23.644  1.00  0.00           H  
ATOM     31  CG2 THR     3      16.241  30.180 -23.567  1.00  0.00           C  
ATOM     32 HG21 THR     3      16.227  30.211 -22.478  1.00  0.00           H  
ATOM     33 HG22 THR     3      15.280  29.814 -23.927  1.00  0.00           H  
ATOM     34 HG23 THR     3      16.990  29.458 -23.890  1.00  0.00           H  
ATOM     35  OG1 THR     3      16.900  31.404 -25.472  1.00  0.00           O  
ATOM     36  HG1 THR     3      17.459  32.151 -25.698  1.00  0.00           H  
ATOM     37  C   THR     3      15.433  32.717 -22.408  1.00  0.00           C  
ATOM     38  O   THR     3      16.307  33.319 -21.805  1.00  0.00           O  
ATOM     39  N   THR     4      14.386  32.104 -21.787  1.00  0.00           N  
ATOM     40  H   THR     4      13.781  31.476 -22.296  1.00  0.00           H  
ATOM     41  CA  THR     4      13.972  32.184 -20.377  1.00  0.00           C  
ATOM     42  HA  THR     4      14.850  32.478 -19.803  1.00  0.00           H  
ATOM     43  CB  THR     4      12.984  33.407 -20.232  1.00  0.00           C  
ATOM     44  HB  THR     4      13.481  34.308 -20.593  1.00  0.00           H  
ATOM     45  CG2 THR     4      11.626  33.077 -20.833  1.00  0.00           C  
ATOM     46 HG21 THR     4      11.139  34.051 -20.798  1.00  0.00           H  
ATOM     47 HG22 THR     4      11.748  32.932 -21.906  1.00  0.00           H  
ATOM     48 HG23 THR     4      11.117  32.302 -20.259  1.00  0.00           H  
ATOM     49  OG1 THR     4      12.640  33.599 -18.818  1.00  0.00           O  
ATOM     50  HG1 THR     4      13.433  33.855 -18.341  1.00  0.00           H  
ATOM     51  C   THR     4      13.365  30.883 -19.709  1.00  0.00           C  
ATOM     52  O   THR     4      12.829  30.039 -20.426  1.00  0.00           O  
ATOM     53  N   THR     5      13.579  30.683 -18.377  1.00  0.00           N  
ATOM     54  H   THR     5      14.054  31.454 -17.929  1.00  0.00           H  
ATOM     55  CA  THR     5      13.034  29.605 -17.625  1.00  0.00           C  
ATOM     56  HA  THR     5      13.040  28.617 -18.086  1.00  0.00           H  
ATOM     57  CB  THR     5      13.883  29.391 -16.294  1.00  0.00           C  
ATOM     58  HB  THR     5      13.683  30.235 -15.634  1.00  0.00           H  
ATOM     59  CG2 THR     5      13.458  28.160 -15.515  1.00  0.00           C  
ATOM     60 HG21 THR     5      13.741  27.353 -16.191  1.00  0.00           H  
ATOM     61 HG22 THR     5      14.115  28.109 -14.646  1.00  0.00           H  
ATOM     62 HG23 THR     5      12.441  28.148 -15.124  1.00  0.00           H  
ATOM     63  OG1 THR     5      15.238  29.025 -16.686  1.00  0.00           O  
ATOM     64  HG1 THR     5      15.749  29.699 -16.231  1.00  0.00           H  
ATOM     65  C   THR     5      11.544  29.853 -17.443  1.00  0.00           C  
ATOM     66  O   THR     5      10.843  28.971 -16.899  1.00  0.00           O  
ATOM     67  N   ALA     6      10.953  30.954 -17.845  1.00  0.00           N  
ATOM     68  H   ALA     6      11.549  31.613 -18.326  1.00  0.00           H  
ATOM     69  CA  ALA     6       9.530  31.072 -18.071  1.00  0.00           C  
ATOM     70  HA  ALA     6       9.425  32.087 -18.452  1.00  0.00           H  
ATOM     71  CB  ALA     6       9.092  29.981 -19.064  1.00  0.00           C  
ATOM     72  HB1 ALA     6       9.235  28.951 -18.736  1.00  0.00           H  
ATOM     73  HB2 ALA     6       8.081  30.154 -19.432  1.00  0.00           H  
ATOM     74  HB3 ALA     6       9.691  30.058 -19.972  1.00  0.00           H  
ATOM     75  C   ALA     6       8.717  31.053 -16.791  1.00  0.00           C  
ATOM     76  O   ALA     6       7.442  31.084 -16.856  1.00  0.00           O  
ATOM     77  N   ALA     7       9.204  31.117 -15.575  1.00  0.00           N  
ATOM     78  H   ALA     7      10.193  31.317 -15.617  1.00  0.00           H  
ATOM     79  CA  ALA     7       8.499  31.249 -14.308  1.00  0.00           C  
ATOM     80  HA  ALA     7       7.426  31.381 -14.442  1.00  0.00           H  
ATOM     81  CB  ALA     7       8.730  29.851 -13.687  1.00  0.00           C  
ATOM     82  HB1 ALA     7       8.422  29.834 -12.642  1.00  0.00           H  
ATOM     83  HB2 ALA     7       8.069  29.122 -14.156  1.00  0.00           H  
ATOM     84  HB3 ALA     7       9.751  29.475 -13.758  1.00  0.00           H  
ATOM     85  C   ALA     7       9.128  32.283 -13.371  1.00  0.00           C  
ATOM     86  O   ALA     7      10.335  32.182 -13.082  1.00  0.00           O  
ATOM     87  N   PRO     8       8.367  33.316 -12.939  1.00  0.00           N  
ATOM     88  CD  PRO     8       6.995  33.474 -13.268  1.00  0.00           C  
ATOM     89  HD2 PRO     8       6.383  32.674 -12.851  1.00  0.00           H  
ATOM     90  HD3 PRO     8       6.919  33.423 -14.354  1.00  0.00           H  
ATOM     91  CG  PRO     8       6.514  34.809 -12.775  1.00  0.00           C  
ATOM     92  HG2 PRO     8       5.559  34.755 -12.253  1.00  0.00           H  
ATOM     93  HG3 PRO     8       6.335  35.476 -13.618  1.00  0.00           H  
ATOM     94  CB  PRO     8       7.730  35.381 -12.014  1.00  0.00           C  
ATOM     95  HB2 PRO     8       7.495  35.679 -10.992  1.00  0.00           H  
ATOM     96  HB3 PRO     8       8.090  36.261 -12.548  1.00  0.00           H  
ATOM     97  CA  PRO     8       8.880  34.351 -12.058  1.00  0.00           C  
ATOM     98  HA  PRO     8       9.770  34.887 -12.389  1.00  0.00           H  
ATOM     99  C   PRO     8       9.213  33.854 -10.637  1.00  0.00           C  
ATOM    100  O   PRO     8       8.656  32.808 -10.250  1.00  0.00           O  
ATOM    101  N   ALA     9       9.980  34.531  -9.773  1.00  0.00           N  
ATOM    102  H   ALA     9      10.456  35.314 -10.197  1.00  0.00           H  
ATOM    103  CA  ALA     9      10.047  34.187  -8.367  1.00  0.00           C  
ATOM    104  HA  ALA     9      10.529  33.210  -8.354  1.00  0.00           H  
ATOM    105  CB  ALA     9      11.024  35.125  -7.650  1.00  0.00           C  
ATOM    106  HB1 ALA     9      12.058  34.953  -7.949  1.00  0.00           H  
ATOM    107  HB2 ALA     9      10.764  36.165  -7.843  1.00  0.00           H  
ATOM    108  HB3 ALA     9      10.978  34.890  -6.586  1.00  0.00           H  
ATOM    109  C   ALA     9       8.723  34.122  -7.487  1.00  0.00           C  
ATOM    110  O   ALA     9       8.602  33.461  -6.419  1.00  0.00           O  
ATOM    111  N   ASP    10       7.669  34.845  -7.912  1.00  0.00           N  
ATOM    112  H   ASP    10       7.798  35.562  -8.612  1.00  0.00           H  
ATOM    113  CA  ASP    10       6.436  34.867  -7.190  1.00  0.00           C  
ATOM    114  HA  ASP    10       6.656  34.972  -6.128  1.00  0.00           H  
ATOM    115  CB  ASP    10       5.479  36.039  -7.456  1.00  0.00           C  
ATOM    116  HB2 ASP    10       5.133  35.875  -8.476  1.00  0.00           H  
ATOM    117  HB3 ASP    10       4.599  35.852  -6.841  1.00  0.00           H  
ATOM    118  CG  ASP    10       6.056  37.474  -7.372  1.00  0.00           C  
ATOM    119  OD1 ASP    10       6.800  37.739  -6.375  1.00  0.00           O  
ATOM    120  OD2 ASP    10       5.605  38.284  -8.226  1.00  0.00           O  
ATOM    121  C   ASP    10       5.595  33.583  -7.351  1.00  0.00           C  
ATOM    122  O   ASP    10       4.712  33.246  -6.512  1.00  0.00           O  
ATOM    123  N   ALA    11       5.923  32.780  -8.410  1.00  0.00           N  
ATOM    124  H   ALA    11       6.744  33.012  -8.950  1.00  0.00           H  
ATOM    125  CA  ALA    11       5.228  31.488  -8.741  1.00  0.00           C  
ATOM    126  HA  ALA    11       4.155  31.677  -8.705  1.00  0.00           H  
ATOM    127  CB  ALA    11       5.623  31.011 -10.113  1.00  0.00           C  
ATOM    128  HB1 ALA    11       5.164  30.090 -10.470  1.00  0.00           H  
ATOM    129  HB2 ALA    11       5.387  31.718 -10.908  1.00  0.00           H  
ATOM    130  HB3 ALA    11       6.702  30.868 -10.046  1.00  0.00           H  
ATOM    131  C   ALA    11       5.605  30.426  -7.754  1.00  0.00           C  
ATOM    132  O   ALA    11       4.815  29.550  -7.480  1.00  0.00           O  
ATOM    133  N   LYS    12       6.826  30.401  -7.178  1.00  0.00           N  
ATOM    134  H   LYS    12       7.356  31.248  -7.326  1.00  0.00           H  
ATOM    135  CA  LYS    12       7.334  29.505  -6.106  1.00  0.00           C  
ATOM    136  HA  LYS    12       8.410  29.681  -6.093  1.00  0.00           H  
ATOM    137  CB  LYS    12       6.797  30.090  -4.766  1.00  0.00           C  
ATOM    138  HB2 LYS    12       5.729  29.898  -4.871  1.00  0.00           H  
ATOM    139  HB3 LYS    12       7.113  29.460  -3.934  1.00  0.00           H  
ATOM    140  CG  LYS    12       6.959  31.406  -4.412  1.00  0.00           C  
ATOM    141  HG2 LYS    12       7.980  31.424  -4.031  1.00  0.00           H  
ATOM    142  HG3 LYS    12       6.923  31.902  -5.382  1.00  0.00           H  
ATOM    143  CD  LYS    12       6.101  32.023  -3.604  1.00  0.00           C  
ATOM    144  HD2 LYS    12       5.072  31.847  -3.915  1.00  0.00           H  
ATOM    145  HD3 LYS    12       6.179  31.537  -2.631  1.00  0.00           H  
ATOM    146  CE  LYS    12       6.330  33.352  -3.422  1.00  0.00           C  
ATOM    147  HE2 LYS    12       7.282  33.543  -2.927  1.00  0.00           H  
ATOM    148  HE3 LYS    12       6.531  33.830  -4.380  1.00  0.00           H  
ATOM    149  NZ  LYS    12       5.415  33.880  -2.341  1.00  0.00           N  
ATOM    150  HZ1 LYS    12       4.446  33.619  -2.452  1.00  0.00           H  
ATOM    151  HZ2 LYS    12       5.676  33.485  -1.449  1.00  0.00           H  
ATOM    152  HZ3 LYS    12       5.345  34.886  -2.380  1.00  0.00           H  
ATOM    153  C   LYS    12       6.998  28.007  -6.382  1.00  0.00           C  
ATOM    154  O   LYS    12       6.309  27.354  -5.589  1.00  0.00           O  
ATOM    155  N   PRO    13       7.471  27.421  -7.526  1.00  0.00           N  
ATOM    156  CD  PRO    13       8.377  28.075  -8.464  1.00  0.00           C  
ATOM    157  HD2 PRO    13       9.185  28.569  -7.923  1.00  0.00           H  
ATOM    158  HD3 PRO    13       7.872  28.766  -9.139  1.00  0.00           H  
ATOM    159  CG  PRO    13       8.951  26.965  -9.318  1.00  0.00           C  
ATOM    160  HG2 PRO    13       9.922  26.728  -8.884  1.00  0.00           H  
ATOM    161  HG3 PRO    13       9.147  27.367 -10.313  1.00  0.00           H  
ATOM    162  CB  PRO    13       7.804  25.837  -9.151  1.00  0.00           C  
ATOM    163  HB2 PRO    13       8.216  24.863  -9.416  1.00  0.00           H  
ATOM    164  HB3 PRO    13       7.015  26.071  -9.866  1.00  0.00           H  
ATOM    165  CA  PRO    13       7.368  25.970  -7.720  1.00  0.00           C  
ATOM    166  HA  PRO    13       6.358  25.677  -7.430  1.00  0.00           H  
ATOM    167  C   PRO    13       8.328  25.131  -6.800  1.00  0.00           C  
ATOM    168  O   PRO    13       9.447  25.541  -6.461  1.00  0.00           O  
ATOM    169  N   MET    14       7.821  24.033  -6.254  1.00  0.00           N  
ATOM    170  H   MET    14       6.839  23.885  -6.441  1.00  0.00           H  
ATOM    171  CA  MET    14       8.613  22.992  -5.528  1.00  0.00           C  
ATOM    172  HA  MET    14       9.296  23.537  -4.877  1.00  0.00           H  
ATOM    173  CB  MET    14       7.596  22.033  -4.762  1.00  0.00           C  
ATOM    174  HB2 MET    14       6.808  21.611  -5.386  1.00  0.00           H  
ATOM    175  HB3 MET    14       8.191  21.212  -4.362  1.00  0.00           H  
ATOM    176  CG  MET    14       6.837  22.678  -3.587  1.00  0.00           C  
ATOM    177  HG2 MET    14       6.405  23.617  -3.931  1.00  0.00           H  
ATOM    178  HG3 MET    14       7.558  22.863  -2.790  1.00  0.00           H  
ATOM    179  SD  MET    14       5.513  21.700  -2.947  1.00  0.00           S  
ATOM    180  CE  MET    14       4.795  22.856  -1.831  1.00  0.00           C  
ATOM    181  HE1 MET    14       5.528  23.232  -1.117  1.00  0.00           H  
ATOM    182  HE2 MET    14       4.194  23.635  -2.300  1.00  0.00           H  
ATOM    183  HE3 MET    14       4.019  22.377  -1.236  1.00  0.00           H  
ATOM    184  C   MET    14       9.468  22.119  -6.424  1.00  0.00           C  
ATOM    185  O   MET    14       8.984  21.694  -7.433  1.00  0.00           O  
ATOM    186  N   MET    15      10.707  21.745  -6.002  1.00  0.00           N  
ATOM    187  H   MET    15      11.045  22.073  -5.108  1.00  0.00           H  
ATOM    188  CA  MET    15      11.554  20.873  -6.763  1.00  0.00           C  
ATOM    189  HA  MET    15      12.545  20.940  -6.313  1.00  0.00           H  
ATOM    190  CB  MET    15      11.145  19.426  -6.773  1.00  0.00           C  
ATOM    191  HB2 MET    15      10.159  19.249  -7.202  1.00  0.00           H  
ATOM    192  HB3 MET    15      11.816  18.832  -7.392  1.00  0.00           H  
ATOM    193  CG  MET    15      11.183  18.854  -5.366  1.00  0.00           C  
ATOM    194  HG2 MET    15      12.078  19.205  -4.853  1.00  0.00           H  
ATOM    195  HG3 MET    15      10.321  19.177  -4.783  1.00  0.00           H  
ATOM    196  SD  MET    15      11.065  17.031  -5.491  1.00  0.00           S  
ATOM    197  CE  MET    15       9.299  16.805  -6.095  1.00  0.00           C  
ATOM    198  HE1 MET    15       9.244  17.033  -7.160  1.00  0.00           H  
ATOM    199  HE2 MET    15       9.060  15.745  -6.008  1.00  0.00           H  
ATOM    200  HE3 MET    15       8.533  17.399  -5.596  1.00  0.00           H  
ATOM    201  C   MET    15      11.893  21.417  -8.185  1.00  0.00           C  
ATOM    202  O   MET    15      12.012  20.716  -9.157  1.00  0.00           O  
ATOM    203  N   HIE    16      11.931  22.762  -8.326  1.00  0.00           N  
ATOM    204  H   HIE    16      11.956  23.210  -7.421  1.00  0.00           H  
ATOM    205  CA  HIE    16      12.140  23.451  -9.604  1.00  0.00           C  
ATOM    206  HA  HIE    16      11.412  23.021 -10.292  1.00  0.00           H  
ATOM    207  CB  HIE    16      11.815  24.917  -9.240  1.00  0.00           C  
ATOM    208  HB2 HIE    16      10.887  24.877  -8.670  1.00  0.00           H  
ATOM    209  HB3 HIE    16      12.601  25.214  -8.546  1.00  0.00           H  
ATOM    210  CG  HIE    16      11.741  25.746 -10.474  1.00  0.00           C  
ATOM    211  ND1 HIE    16      12.081  27.078 -10.675  1.00  0.00           N  
ATOM    212  CE1 HIE    16      11.666  27.455 -11.897  1.00  0.00           C  
ATOM    213  HE1 HIE    16      11.786  28.462 -12.270  1.00  0.00           H  
ATOM    214  NE2 HIE    16      11.033  26.395 -12.445  1.00  0.00           N  
ATOM    215  HE2 HIE    16      10.630  26.422 -13.370  1.00  0.00           H  
ATOM    216  CD2 HIE    16      11.161  25.331 -11.606  1.00  0.00           C  
ATOM    217  HD2 HIE    16      10.763  24.333 -11.715  1.00  0.00           H  
ATOM    218  C   HIE    16      13.540  23.345 -10.279  1.00  0.00           C  
ATOM    219  O   HIE    16      13.594  23.498 -11.459  1.00  0.00           O  
ATOM    220  N   HIE    17      14.642  22.978  -9.515  1.00  0.00           N  
ATOM    221  H   HIE    17      14.480  22.813  -8.531  1.00  0.00           H  
ATOM    222  CA  HIE    17      16.057  23.005  -9.963  1.00  0.00           C  
ATOM    223  HA  HIE    17      16.215  23.911 -10.548  1.00  0.00           H  
ATOM    224  CB  HIE    17      16.914  22.965  -8.711  1.00  0.00           C  
ATOM    225  HB2 HIE    17      16.822  22.045  -8.135  1.00  0.00           H  
ATOM    226  HB3 HIE    17      17.975  22.922  -8.958  1.00  0.00           H  
ATOM    227  CG  HIE    17      16.983  24.050  -7.664  1.00  0.00           C  
ATOM    228  ND1 HIE    17      15.996  24.248  -6.688  1.00  0.00           N  
ATOM    229  CE1 HIE    17      16.398  25.374  -6.022  1.00  0.00           C  
ATOM    230  HE1 HIE    17      15.870  25.886  -5.231  1.00  0.00           H  
ATOM    231  NE2 HIE    17      17.667  25.665  -6.364  1.00  0.00           N  
ATOM    232  HE2 HIE    17      18.271  26.259  -5.815  1.00  0.00           H  
ATOM    233  CD2 HIE    17      18.000  24.905  -7.490  1.00  0.00           C  
ATOM    234  HD2 HIE    17      18.967  24.967  -7.966  1.00  0.00           H  
ATOM    235  C   HIE    17      16.486  21.799 -10.904  1.00  0.00           C  
ATOM    236  O   HIE    17      15.953  20.705 -10.781  1.00  0.00           O  
ATOM    237  N   LYS    18      17.370  22.065 -11.888  1.00  0.00           N  
ATOM    238  H   LYS    18      17.740  23.005 -11.920  1.00  0.00           H  
ATOM    239  CA  LYS    18      18.052  21.142 -12.776  1.00  0.00           C  
ATOM    240  HA  LYS    18      17.332  20.475 -13.251  1.00  0.00           H  
ATOM    241  CB  LYS    18      18.701  21.922 -13.950  1.00  0.00           C  
ATOM    242  HB2 LYS    18      17.958  22.675 -14.212  1.00  0.00           H  
ATOM    243  HB3 LYS    18      19.474  22.509 -13.453  1.00  0.00           H  
ATOM    244  CG  LYS    18      19.059  21.252 -15.087  1.00  0.00           C  
ATOM    245  HG2 LYS    18      19.654  21.867 -15.763  1.00  0.00           H  
ATOM    246  HG3 LYS    18      19.714  20.453 -14.740  1.00  0.00           H  
ATOM    247  CD  LYS    18      18.069  20.696 -15.907  1.00  0.00           C  
ATOM    248  HD2 LYS    18      17.686  19.838 -15.355  1.00  0.00           H  
ATOM    249  HD3 LYS    18      17.213  21.369 -15.883  1.00  0.00           H  
ATOM    250  CE  LYS    18      18.417  20.322 -17.169  1.00  0.00           C  
ATOM    251  HE2 LYS    18      18.976  21.104 -17.683  1.00  0.00           H  
ATOM    252  HE3 LYS    18      19.109  19.493 -17.018  1.00  0.00           H  
ATOM    253  NZ  LYS    18      17.314  19.779 -18.020  1.00  0.00           N  
ATOM    254  HZ1 LYS    18      17.603  19.431 -18.923  1.00  0.00           H  
ATOM    255  HZ2 LYS    18      16.966  19.019 -17.453  1.00  0.00           H  
ATOM    256  HZ3 LYS    18      16.515  20.374 -18.185  1.00  0.00           H  
ATOM    257  C   LYS    18      18.943  20.239 -12.036  1.00  0.00           C  
ATOM    258  O   LYS    18      19.853  20.746 -11.349  1.00  0.00           O  
ATOM    259  N   GLY    19      18.663  18.990 -12.126  1.00  0.00           N  
ATOM    260  H   GLY    19      17.996  18.651 -12.806  1.00  0.00           H  
ATOM    261  CA  GLY    19      19.161  17.870 -11.274  1.00  0.00           C  
ATOM    262  HA2 GLY    19      20.041  17.465 -11.773  1.00  0.00           H  
ATOM    263  HA3 GLY    19      19.505  18.305 -10.335  1.00  0.00           H  
ATOM    264  C   GLY    19      18.154  16.805 -11.075  1.00  0.00           C  
ATOM    265  O   GLY    19      17.186  16.771 -11.836  1.00  0.00           O  
ATOM    266  N   LYS    20      18.270  15.927 -10.035  1.00  0.00           N  
ATOM    267  H   LYS    20      19.037  16.108  -9.404  1.00  0.00           H  
ATOM    268  CA  LYS    20      17.593  14.622 -10.052  1.00  0.00           C  
ATOM    269  HA  LYS    20      17.701  14.172 -11.039  1.00  0.00           H  
ATOM    270  CB  LYS    20      18.313  13.593  -9.129  1.00  0.00           C  
ATOM    271  HB2 LYS    20      18.142  13.732  -8.062  1.00  0.00           H  
ATOM    272  HB3 LYS    20      17.756  12.666  -9.261  1.00  0.00           H  
ATOM    273  CG  LYS    20      19.606  13.403  -9.398  1.00  0.00           C  
ATOM    274  HG2 LYS    20      19.664  13.026 -10.419  1.00  0.00           H  
ATOM    275  HG3 LYS    20      20.104  14.357  -9.224  1.00  0.00           H  
ATOM    276  CD  LYS    20      20.353  12.448  -8.674  1.00  0.00           C  
ATOM    277  HD2 LYS    20      20.197  12.552  -7.600  1.00  0.00           H  
ATOM    278  HD3 LYS    20      20.121  11.427  -8.976  1.00  0.00           H  
ATOM    279  CE  LYS    20      21.709  12.647  -8.793  1.00  0.00           C  
ATOM    280  HE2 LYS    20      21.863  12.788  -9.862  1.00  0.00           H  
ATOM    281  HE3 LYS    20      21.931  13.515  -8.172  1.00  0.00           H  
ATOM    282  NZ  LYS    20      22.444  11.502  -8.287  1.00  0.00           N  
ATOM    283  HZ1 LYS    20      22.077  11.090  -7.441  1.00  0.00           H  
ATOM    284  HZ2 LYS    20      22.525  10.694  -8.888  1.00  0.00           H  
ATOM    285  HZ3 LYS    20      23.420  11.720  -8.152  1.00  0.00           H  
ATOM    286  C   LYS    20      16.069  14.719  -9.760  1.00  0.00           C  
ATOM    287  O   LYS    20      15.339  13.708  -9.872  1.00  0.00           O  
ATOM    288  N   PHE    21      15.584  15.934  -9.521  1.00  0.00           N  
ATOM    289  H   PHE    21      16.292  16.654  -9.557  1.00  0.00           H  
ATOM    290  CA  PHE    21      14.156  16.326  -9.683  1.00  0.00           C  
ATOM    291  HA  PHE    21      13.533  15.622  -9.132  1.00  0.00           H  
ATOM    292  CB  PHE    21      13.965  17.807  -9.211  1.00  0.00           C  
ATOM    293  HB2 PHE    21      14.445  18.556  -9.840  1.00  0.00           H  
ATOM    294  HB3 PHE    21      12.930  18.134  -9.110  1.00  0.00           H  
ATOM    295  CG  PHE    21      14.598  18.050  -7.811  1.00  0.00           C  
ATOM    296  CD1 PHE    21      15.697  18.915  -7.741  1.00  0.00           C  
ATOM    297  HD1 PHE    21      16.026  19.539  -8.559  1.00  0.00           H  
ATOM    298  CE1 PHE    21      16.438  19.109  -6.545  1.00  0.00           C  
ATOM    299  HE1 PHE    21      17.194  19.880  -6.565  1.00  0.00           H  
ATOM    300  CZ  PHE    21      16.052  18.423  -5.379  1.00  0.00           C  
ATOM    301  HZ  PHE    21      16.703  18.594  -4.534  1.00  0.00           H  
ATOM    302  CE2 PHE    21      14.889  17.617  -5.448  1.00  0.00           C  
ATOM    303  HE2 PHE    21      14.560  17.100  -4.558  1.00  0.00           H  
ATOM    304  CD2 PHE    21      14.183  17.389  -6.621  1.00  0.00           C  
ATOM    305  HD2 PHE    21      13.310  16.760  -6.522  1.00  0.00           H  
ATOM    306  C   PHE    21      13.653  16.078 -11.192  1.00  0.00           C  
ATOM    307  O   PHE    21      12.539  15.688 -11.440  1.00  0.00           O  
ATOM    308  N   GLY    22      14.465  16.229 -12.180  1.00  0.00           N  
ATOM    309  H   GLY    22      15.450  16.365 -12.003  1.00  0.00           H  
ATOM    310  CA  GLY    22      14.176  16.021 -13.540  1.00  0.00           C  
ATOM    311  HA2 GLY    22      13.297  16.592 -13.841  1.00  0.00           H  
ATOM    312  HA3 GLY    22      15.004  16.443 -14.108  1.00  0.00           H  
ATOM    313  C   GLY    22      13.996  14.553 -13.898  1.00  0.00           C  
ATOM    314  O   GLY    22      13.850  13.701 -13.074  1.00  0.00           O  
ATOM    315  N   PRO    23      13.796  14.360 -15.196  1.00  0.00           N  
ATOM    316  CD  PRO    23      13.702  15.388 -16.171  1.00  0.00           C  
ATOM    317  HD2 PRO    23      14.528  16.090 -16.283  1.00  0.00           H  
ATOM    318  HD3 PRO    23      12.770  15.920 -15.979  1.00  0.00           H  
ATOM    319  CG  PRO    23      13.486  14.697 -17.510  1.00  0.00           C  
ATOM    320  HG2 PRO    23      14.450  14.375 -17.905  1.00  0.00           H  
ATOM    321  HG3 PRO    23      13.080  15.412 -18.226  1.00  0.00           H  
ATOM    322  CB  PRO    23      12.797  13.449 -17.200  1.00  0.00           C  
ATOM    323  HB2 PRO    23      12.947  12.651 -17.927  1.00  0.00           H  
ATOM    324  HB3 PRO    23      11.712  13.410 -17.109  1.00  0.00           H  
ATOM    325  CA  PRO    23      13.253  13.120 -15.784  1.00  0.00           C  
ATOM    326  HA  PRO    23      12.403  12.672 -15.268  1.00  0.00           H  
ATOM    327  C   PRO    23      14.297  11.984 -15.807  1.00  0.00           C  
ATOM    328  O   PRO    23      15.446  12.257 -16.210  1.00  0.00           O  
ATOM    329  N   HIE    24      13.957  10.645 -15.543  1.00  0.00           N  
ATOM    330  H   HIE    24      14.614   9.903 -15.738  1.00  0.00           H  
ATOM    331  CA  HIE    24      12.666  10.145 -15.262  1.00  0.00           C  
ATOM    332  HA  HIE    24      12.131  10.924 -14.718  1.00  0.00           H  
ATOM    333  CB  HIE    24      11.984   9.883 -16.573  1.00  0.00           C  
ATOM    334  HB2 HIE    24      12.149  10.691 -17.285  1.00  0.00           H  
ATOM    335  HB3 HIE    24      12.383   9.014 -17.097  1.00  0.00           H  
ATOM    336  CG  HIE    24      10.455   9.898 -16.553  1.00  0.00           C  
ATOM    337  ND1 HIE    24       9.789   9.128 -15.618  1.00  0.00           N  
ATOM    338  CE1 HIE    24       8.503   9.318 -15.879  1.00  0.00           C  
ATOM    339  HE1 HIE    24       7.744   8.633 -15.531  1.00  0.00           H  
ATOM    340  NE2 HIE    24       8.355  10.103 -16.974  1.00  0.00           N  
ATOM    341  HE2 HIE    24       7.450  10.239 -17.400  1.00  0.00           H  
ATOM    342  CD2 HIE    24       9.594  10.572 -17.393  1.00  0.00           C  
ATOM    343  HD2 HIE    24       9.782  11.277 -18.189  1.00  0.00           H  
ATOM    344  C   HIE    24      12.709   8.845 -14.333  1.00  0.00           C  
ATOM    345  O   HIE    24      13.615   7.971 -14.470  1.00  0.00           O  
ATOM    346  N   GLN    25      11.763   8.727 -13.413  1.00  0.00           N  
ATOM    347  H   GLN    25      11.110   9.496 -13.377  1.00  0.00           H  
ATOM    348  CA  GLN    25      11.854   7.858 -12.221  1.00  0.00           C  
ATOM    349  HA  GLN    25      12.890   7.520 -12.210  1.00  0.00           H  
ATOM    350  CB  GLN    25      11.626   8.474 -10.831  1.00  0.00           C  
ATOM    351  HB2 GLN    25      10.612   8.820 -10.630  1.00  0.00           H  
ATOM    352  HB3 GLN    25      11.805   7.628 -10.166  1.00  0.00           H  
ATOM    353  CG  GLN    25      12.642   9.528 -10.456  1.00  0.00           C  
ATOM    354  HG2 GLN    25      12.586   9.802  -9.402  1.00  0.00           H  
ATOM    355  HG3 GLN    25      13.652   9.166 -10.651  1.00  0.00           H  
ATOM    356  CD  GLN    25      12.545  10.821 -11.209  1.00  0.00           C  
ATOM    357  OE1 GLN    25      11.632  11.116 -11.993  1.00  0.00           O  
ATOM    358  NE2 GLN    25      13.442  11.767 -10.956  1.00  0.00           N  
ATOM    359 HE21 GLN    25      13.272  12.656 -11.404  1.00  0.00           H  
ATOM    360 HE22 GLN    25      13.997  11.567 -10.137  1.00  0.00           H  
ATOM    361  C   GLN    25      11.034   6.508 -12.387  1.00  0.00           C  
ATOM    362  O   GLN    25      10.774   5.840 -11.456  1.00  0.00           O  
ATOM    363  N   CML    26      10.702   6.091 -13.603  1.00  0.00           N  
ATOM    364  H   CML    26      10.905   6.627 -14.435  1.00  0.00           H  
ATOM    365  CA  CML    26      10.047   4.807 -13.806  1.00  0.00           C  
ATOM    366  HA  CML    26      10.549   4.122 -13.123  1.00  0.00           H  
ATOM    367  CB  CML    26       8.553   4.914 -13.578  1.00  0.00           C  
ATOM    368  HB2 CML    26       8.557   5.267 -12.547  1.00  0.00           H  
ATOM    369  HB3 CML    26       8.037   3.954 -13.579  1.00  0.00           H  
ATOM    370  SG  CML    26       7.615   6.014 -14.643  1.00  0.00           S  
ATOM    371  S1L CML    26       5.897   6.329 -13.652  1.00  0.00           S  
ATOM    372  C1L CML    26       6.364   7.422 -12.304  1.00  0.00           C  
ATOM    373  H1L CML    26       6.137   8.490 -12.513  1.00  0.00           H  
ATOM    374  H1M CML    26       7.472   7.451 -12.233  1.00  0.00           H  
ATOM    375  C1R CML    26       5.719   7.126 -10.910  1.00  0.00           C  
ATOM    376  C2R CML    26       4.426   6.951 -10.698  1.00  0.00           C  
ATOM    377  H2R CML    26       3.704   6.921 -11.527  1.00  0.00           H  
ATOM    378  C1  CML    26       6.565   6.851  -9.713  1.00  0.00           C  
ATOM    379  C2  CML    26       4.067   6.715  -9.280  1.00  0.00           C  
ATOM    380  N1  CML    26       5.439   6.933  -8.655  1.00  0.00           N  
ATOM    381  O1  CML    26       5.685   6.748  -7.429  1.00  0.00           O  
ATOM    382  C1A CML    26       7.590   7.969  -9.470  1.00  0.00           C  
ATOM    383  H1A CML    26       7.908   7.798  -8.419  1.00  0.00           H  
ATOM    384  H1B CML    26       7.288   9.036  -9.544  1.00  0.00           H  
ATOM    385  H1C CML    26       8.479   7.691 -10.074  1.00  0.00           H  
ATOM    386  C2A CML    26       3.226   7.930  -8.674  1.00  0.00           C  
ATOM    387  H2A CML    26       2.233   7.710  -9.120  1.00  0.00           H  
ATOM    388  H2B CML    26       3.578   8.940  -8.975  1.00  0.00           H  
ATOM    389  H2C CML    26       3.124   7.758  -7.581  1.00  0.00           H  
ATOM    390  C1D CML    26       7.084   5.417  -9.770  1.00  0.00           C  
ATOM    391  H1D CML    26       7.692   5.190  -8.869  1.00  0.00           H  
ATOM    392  H1E CML    26       7.887   5.334 -10.533  1.00  0.00           H  
ATOM    393  H1F CML    26       6.297   4.643  -9.898  1.00  0.00           H  
ATOM    394  C2D CML    26       3.363   5.389  -8.905  1.00  0.00           C  
ATOM    395  H2D CML    26       3.480   5.011  -7.867  1.00  0.00           H  
ATOM    396  H2E CML    26       3.972   4.680  -9.507  1.00  0.00           H  
ATOM    397  H2F CML    26       2.353   5.320  -9.362  1.00  0.00           H  
ATOM    398  C   CML    26      10.371   4.226 -15.137  1.00  0.00           C  
ATOM    399  O   CML    26      10.816   4.957 -16.035  1.00  0.00           O  
ATOM    400  N   ASP    27      10.303   2.927 -15.342  1.00  0.00           N  
ATOM    401  H   ASP    27       9.923   2.335 -14.617  1.00  0.00           H  
ATOM    402  CA  ASP    27      10.749   2.306 -16.632  1.00  0.00           C  
ATOM    403  HA  ASP    27      11.713   2.744 -16.889  1.00  0.00           H  
ATOM    404  CB  ASP    27      10.969   0.774 -16.445  1.00  0.00           C  
ATOM    405  HB2 ASP    27       9.956   0.388 -16.557  1.00  0.00           H  
ATOM    406  HB3 ASP    27      11.487   0.391 -17.324  1.00  0.00           H  
ATOM    407  CG  ASP    27      11.536   0.206 -15.163  1.00  0.00           C  
ATOM    408  OD1 ASP    27      11.250  -0.980 -14.750  1.00  0.00           O  
ATOM    409  OD2 ASP    27      12.420   0.832 -14.525  1.00  0.00           O  
ATOM    410  C   ASP    27       9.768   2.686 -17.770  1.00  0.00           C  
ATOM    411  O   ASP    27       9.064   1.882 -18.185  1.00  0.00           O  
ATOM    412  N   MET    28       9.780   3.949 -18.260  1.00  0.00           N  
ATOM    413  H   MET    28      10.153   4.658 -17.645  1.00  0.00           H  
ATOM    414  CA  MET    28       8.980   4.493 -19.401  1.00  0.00           C  
ATOM    415  HA  MET    28       9.013   5.577 -19.512  1.00  0.00           H  
ATOM    416  CB  MET    28       9.530   4.085 -20.824  1.00  0.00           C  
ATOM    417  HB2 MET    28       9.730   3.016 -20.740  1.00  0.00           H  
ATOM    418  HB3 MET    28       8.830   4.381 -21.605  1.00  0.00           H  
ATOM    419  CG  MET    28      10.898   4.851 -21.166  1.00  0.00           C  
ATOM    420  HG2 MET    28      10.696   5.898 -21.393  1.00  0.00           H  
ATOM    421  HG3 MET    28      11.582   4.646 -20.343  1.00  0.00           H  
ATOM    422  SD  MET    28      11.838   4.169 -22.586  1.00  0.00           S  
ATOM    423  CE  MET    28      10.567   3.938 -23.911  1.00  0.00           C  
ATOM    424  HE1 MET    28      10.837   3.348 -24.786  1.00  0.00           H  
ATOM    425  HE2 MET    28       9.703   3.457 -23.453  1.00  0.00           H  
ATOM    426  HE3 MET    28      10.172   4.891 -24.265  1.00  0.00           H  
ATOM    427  C   MET    28       7.474   4.362 -19.192  1.00  0.00           C  
ATOM    428  O   MET    28       6.746   4.825 -20.087  1.00  0.00           O  
ATOM    429  N   MET    29       6.928   3.795 -18.140  1.00  0.00           N  
ATOM    430  H   MET    29       7.499   3.244 -17.514  1.00  0.00           H  
ATOM    431  CA  MET    29       5.442   3.721 -18.000  1.00  0.00           C  
ATOM    432  HA  MET    29       4.890   3.347 -18.863  1.00  0.00           H  
ATOM    433  CB  MET    29       5.099   2.817 -16.743  1.00  0.00           C  
ATOM    434  HB2 MET    29       5.707   3.136 -15.897  1.00  0.00           H  
ATOM    435  HB3 MET    29       4.083   2.843 -16.350  1.00  0.00           H  
ATOM    436  CG  MET    29       5.423   1.264 -17.067  1.00  0.00           C  
ATOM    437  HG2 MET    29       4.844   0.938 -17.931  1.00  0.00           H  
ATOM    438  HG3 MET    29       6.375   1.376 -17.588  1.00  0.00           H  
ATOM    439  SD  MET    29       5.430   0.158 -15.705  1.00  0.00           S  
ATOM    440  CE  MET    29       7.198   0.179 -15.157  1.00  0.00           C  
ATOM    441  HE1 MET    29       7.860  -0.212 -15.929  1.00  0.00           H  
ATOM    442  HE2 MET    29       7.555   1.172 -14.881  1.00  0.00           H  
ATOM    443  HE3 MET    29       7.325  -0.524 -14.334  1.00  0.00           H  
ATOM    444  C   MET    29       4.834   5.080 -17.816  1.00  0.00           C  
ATOM    445  O   MET    29       5.594   5.948 -17.389  1.00  0.00           O  
ATOM    446  N   PHE    30       3.612   5.268 -18.209  1.00  0.00           N  
ATOM    447  H   PHE    30       3.093   4.501 -18.614  1.00  0.00           H  
ATOM    448  CA  PHE    30       2.765   6.464 -18.016  1.00  0.00           C  
ATOM    449  HA  PHE    30       3.336   7.264 -18.488  1.00  0.00           H  
ATOM    450  CB  PHE    30       1.392   6.252 -18.757  1.00  0.00           C  
ATOM    451  HB2 PHE    30       0.736   5.865 -17.978  1.00  0.00           H  
ATOM    452  HB3 PHE    30       1.076   7.258 -19.033  1.00  0.00           H  
ATOM    453  CG  PHE    30       1.287   5.222 -19.998  1.00  0.00           C  
ATOM    454  CD1 PHE    30       0.385   4.132 -19.883  1.00  0.00           C  
ATOM    455  HD1 PHE    30      -0.218   3.897 -19.018  1.00  0.00           H  
ATOM    456  CE1 PHE    30       0.412   3.138 -20.936  1.00  0.00           C  
ATOM    457  HE1 PHE    30      -0.248   2.284 -20.921  1.00  0.00           H  
ATOM    458  CZ  PHE    30       1.195   3.280 -22.087  1.00  0.00           C  
ATOM    459  HZ  PHE    30       1.260   2.591 -22.917  1.00  0.00           H  
ATOM    460  CE2 PHE    30       1.978   4.473 -22.152  1.00  0.00           C  
ATOM    461  HE2 PHE    30       2.715   4.443 -22.940  1.00  0.00           H  
ATOM    462  CD2 PHE    30       2.096   5.422 -21.067  1.00  0.00           C  
ATOM    463  HD2 PHE    30       2.796   6.244 -21.105  1.00  0.00           H  
ATOM    464  C   PHE    30       2.518   6.906 -16.585  1.00  0.00           C  
ATOM    465  O   PHE    30       2.321   5.986 -15.741  1.00  0.00           O  
ATOM    466  N   LYS    31       2.489   8.196 -16.335  1.00  0.00           N  
ATOM    467  H   LYS    31       2.568   8.799 -17.141  1.00  0.00           H  
ATOM    468  CA  LYS    31       2.237   8.848 -15.058  1.00  0.00           C  
ATOM    469  HA  LYS    31       2.362   8.115 -14.261  1.00  0.00           H  
ATOM    470  CB  LYS    31       3.345   9.883 -14.649  1.00  0.00           C  
ATOM    471  HB2 LYS    31       2.963  10.314 -13.724  1.00  0.00           H  
ATOM    472  HB3 LYS    31       4.252   9.376 -14.321  1.00  0.00           H  
ATOM    473  CG  LYS    31       3.545  10.909 -15.500  1.00  0.00           C  
ATOM    474  HG2 LYS    31       3.782  10.558 -16.504  1.00  0.00           H  
ATOM    475  HG3 LYS    31       2.641  11.510 -15.596  1.00  0.00           H  
ATOM    476  CD  LYS    31       4.581  11.773 -15.119  1.00  0.00           C  
ATOM    477  HD2 LYS    31       4.250  12.085 -14.129  1.00  0.00           H  
ATOM    478  HD3 LYS    31       5.505  11.214 -14.971  1.00  0.00           H  
ATOM    479  CE  LYS    31       4.832  12.788 -15.989  1.00  0.00           C  
ATOM    480  HE2 LYS    31       5.337  12.386 -16.868  1.00  0.00           H  
ATOM    481  HE3 LYS    31       3.881  13.276 -16.202  1.00  0.00           H  
ATOM    482  NZ  LYS    31       5.643  13.770 -15.316  1.00  0.00           N  
ATOM    483  HZ1 LYS    31       5.155  14.063 -14.482  1.00  0.00           H  
ATOM    484  HZ2 LYS    31       6.524  13.410 -14.979  1.00  0.00           H  
ATOM    485  HZ3 LYS    31       5.827  14.588 -15.879  1.00  0.00           H  
ATOM    486  C   LYS    31       0.852   9.490 -14.916  1.00  0.00           C  
ATOM    487  O   LYS    31       0.311   9.476 -13.807  1.00  0.00           O  
ATOM    488  N   ASP    32       0.291  10.204 -15.955  1.00  0.00           N  
ATOM    489  H   ASP    32       0.633  10.001 -16.884  1.00  0.00           H  
ATOM    490  CA  ASP    32      -0.899  11.091 -15.890  1.00  0.00           C  
ATOM    491  HA  ASP    32      -0.635  11.760 -15.071  1.00  0.00           H  
ATOM    492  CB  ASP    32      -1.120  11.929 -17.192  1.00  0.00           C  
ATOM    493  HB2 ASP    32      -1.909  12.657 -17.005  1.00  0.00           H  
ATOM    494  HB3 ASP    32      -0.184  12.369 -17.538  1.00  0.00           H  
ATOM    495  CG  ASP    32      -1.586  11.122 -18.375  1.00  0.00           C  
ATOM    496  OD1 ASP    32      -2.349  11.624 -19.215  1.00  0.00           O  
ATOM    497  OD2 ASP    32      -0.986  10.064 -18.606  1.00  0.00           O  
ATOM    498  C   ASP    32      -2.244  10.409 -15.534  1.00  0.00           C  
ATOM    499  O   ASP    32      -3.268  10.824 -16.063  1.00  0.00           O  
ATOM    500  N   LEU    33      -2.298   9.247 -14.842  1.00  0.00           N  
ATOM    501  H   LEU    33      -1.447   8.847 -14.472  1.00  0.00           H  
ATOM    502  CA  LEU    33      -3.440   8.314 -14.939  1.00  0.00           C  
ATOM    503  HA  LEU    33      -4.025   8.495 -15.841  1.00  0.00           H  
ATOM    504  CB  LEU    33      -2.907   6.835 -14.891  1.00  0.00           C  
ATOM    505  HB2 LEU    33      -2.407   6.681 -13.935  1.00  0.00           H  
ATOM    506  HB3 LEU    33      -3.716   6.107 -14.833  1.00  0.00           H  
ATOM    507  CG  LEU    33      -1.851   6.489 -16.010  1.00  0.00           C  
ATOM    508  HG  LEU    33      -0.933   7.073 -15.948  1.00  0.00           H  
ATOM    509  CD1 LEU    33      -1.466   5.041 -15.857  1.00  0.00           C  
ATOM    510 HD11 LEU    33      -2.239   4.341 -16.173  1.00  0.00           H  
ATOM    511 HD12 LEU    33      -0.576   4.768 -16.425  1.00  0.00           H  
ATOM    512 HD13 LEU    33      -1.267   4.904 -14.794  1.00  0.00           H  
ATOM    513  CD2 LEU    33      -2.503   6.612 -17.323  1.00  0.00           C  
ATOM    514 HD21 LEU    33      -1.878   6.317 -18.166  1.00  0.00           H  
ATOM    515 HD22 LEU    33      -3.463   6.101 -17.260  1.00  0.00           H  
ATOM    516 HD23 LEU    33      -2.617   7.693 -17.407  1.00  0.00           H  
ATOM    517  C   LEU    33      -4.543   8.443 -13.828  1.00  0.00           C  
ATOM    518  O   LEU    33      -5.351   7.571 -13.621  1.00  0.00           O  
ATOM    519  N   ASN    34      -4.502   9.584 -13.114  1.00  0.00           N  
ATOM    520  H   ASN    34      -3.767  10.210 -13.410  1.00  0.00           H  
ATOM    521  CA  ASN    34      -5.456  10.106 -12.145  1.00  0.00           C  
ATOM    522  HA  ASN    34      -5.086  10.975 -11.601  1.00  0.00           H  
ATOM    523  CB  ASN    34      -6.741  10.556 -12.940  1.00  0.00           C  
ATOM    524  HB2 ASN    34      -6.956   9.767 -13.661  1.00  0.00           H  
ATOM    525  HB3 ASN    34      -7.647  10.754 -12.367  1.00  0.00           H  
ATOM    526  CG  ASN    34      -6.588  11.715 -13.819  1.00  0.00           C  
ATOM    527  OD1 ASN    34      -5.823  12.645 -13.622  1.00  0.00           O  
ATOM    528  ND2 ASN    34      -7.560  11.786 -14.725  1.00  0.00           N  
ATOM    529 HD21 ASN    34      -7.641  12.681 -15.186  1.00  0.00           H  
ATOM    530 HD22 ASN    34      -8.222  11.049 -14.920  1.00  0.00           H  
ATOM    531  C   ASN    34      -5.826   9.060 -10.981  1.00  0.00           C  
ATOM    532  O   ASN    34      -6.965   8.866 -10.587  1.00  0.00           O  
ATOM    533  N   LEU    35      -4.808   8.328 -10.509  1.00  0.00           N  
ATOM    534  H   LEU    35      -3.909   8.542 -10.915  1.00  0.00           H  
ATOM    535  CA  LEU    35      -4.819   7.406  -9.419  1.00  0.00           C  
ATOM    536  HA  LEU    35      -5.681   6.756  -9.572  1.00  0.00           H  
ATOM    537  CB  LEU    35      -3.647   6.527  -9.606  1.00  0.00           C  
ATOM    538  HB2 LEU    35      -2.771   7.105  -9.313  1.00  0.00           H  
ATOM    539  HB3 LEU    35      -3.538   5.701  -8.902  1.00  0.00           H  
ATOM    540  CG  LEU    35      -3.211   6.038 -10.966  1.00  0.00           C  
ATOM    541  HG  LEU    35      -3.110   6.951 -11.553  1.00  0.00           H  
ATOM    542  CD1 LEU    35      -1.867   5.326 -10.859  1.00  0.00           C  
ATOM    543 HD11 LEU    35      -1.118   5.800 -10.224  1.00  0.00           H  
ATOM    544 HD12 LEU    35      -2.120   4.332 -10.492  1.00  0.00           H  
ATOM    545 HD13 LEU    35      -1.412   5.252 -11.847  1.00  0.00           H  
ATOM    546  CD2 LEU    35      -4.360   5.112 -11.488  1.00  0.00           C  
ATOM    547 HD21 LEU    35      -4.512   4.307 -10.769  1.00  0.00           H  
ATOM    548 HD22 LEU    35      -5.256   5.716 -11.631  1.00  0.00           H  
ATOM    549 HD23 LEU    35      -4.039   4.680 -12.436  1.00  0.00           H  
ATOM    550  C   LEU    35      -5.010   8.049  -8.045  1.00  0.00           C  
ATOM    551  O   LEU    35      -4.389   9.062  -7.698  1.00  0.00           O  
ATOM    552  N   THR    36      -5.711   7.408  -7.104  1.00  0.00           N  
ATOM    553  H   THR    36      -5.913   6.446  -7.338  1.00  0.00           H  
ATOM    554  CA  THR    36      -5.725   7.745  -5.690  1.00  0.00           C  
ATOM    555  HA  THR    36      -5.822   8.830  -5.652  1.00  0.00           H  
ATOM    556  CB  THR    36      -7.019   7.166  -5.087  1.00  0.00           C  
ATOM    557  HB  THR    36      -7.918   7.647  -5.472  1.00  0.00           H  
ATOM    558  CG2 THR    36      -7.087   5.636  -4.847  1.00  0.00           C  
ATOM    559 HG21 THR    36      -7.149   5.061  -5.771  1.00  0.00           H  
ATOM    560 HG22 THR    36      -6.173   5.333  -4.337  1.00  0.00           H  
ATOM    561 HG23 THR    36      -8.001   5.504  -4.267  1.00  0.00           H  
ATOM    562  OG1 THR    36      -7.051   7.452  -3.764  1.00  0.00           O  
ATOM    563  HG1 THR    36      -7.404   8.345  -3.768  1.00  0.00           H  
ATOM    564  C   THR    36      -4.374   7.451  -5.032  1.00  0.00           C  
ATOM    565  O   THR    36      -3.693   6.547  -5.443  1.00  0.00           O  
ATOM    566  N   ASP    37      -3.931   8.299  -4.078  1.00  0.00           N  
ATOM    567  H   ASP    37      -4.485   9.097  -3.802  1.00  0.00           H  
ATOM    568  CA  ASP    37      -2.657   8.087  -3.372  1.00  0.00           C  
ATOM    569  HA  ASP    37      -1.854   8.217  -4.098  1.00  0.00           H  
ATOM    570  CB  ASP    37      -2.444   9.034  -2.176  1.00  0.00           C  
ATOM    571  HB2 ASP    37      -3.200   8.867  -1.408  1.00  0.00           H  
ATOM    572  HB3 ASP    37      -1.518   8.713  -1.699  1.00  0.00           H  
ATOM    573  CG  ASP    37      -2.348  10.533  -2.389  1.00  0.00           C  
ATOM    574  OD1 ASP    37      -2.426  11.020  -3.554  1.00  0.00           O  
ATOM    575  OD2 ASP    37      -2.353  11.282  -1.399  1.00  0.00           O  
ATOM    576  C   ASP    37      -2.335   6.591  -2.892  1.00  0.00           C  
ATOM    577  O   ASP    37      -1.187   6.123  -3.137  1.00  0.00           O  
ATOM    578  N   ALA    38      -3.260   5.892  -2.270  1.00  0.00           N  
ATOM    579  H   ALA    38      -4.190   6.275  -2.168  1.00  0.00           H  
ATOM    580  CA  ALA    38      -3.117   4.483  -1.966  1.00  0.00           C  
ATOM    581  HA  ALA    38      -2.167   4.376  -1.443  1.00  0.00           H  
ATOM    582  CB  ALA    38      -4.204   3.963  -0.998  1.00  0.00           C  
ATOM    583  HB1 ALA    38      -4.037   2.886  -1.008  1.00  0.00           H  
ATOM    584  HB2 ALA    38      -4.070   4.404  -0.010  1.00  0.00           H  
ATOM    585  HB3 ALA    38      -5.161   4.214  -1.456  1.00  0.00           H  
ATOM    586  C   ALA    38      -3.046   3.591  -3.176  1.00  0.00           C  
ATOM    587  O   ALA    38      -2.284   2.682  -3.196  1.00  0.00           O  
ATOM    588  N   GLN    39      -3.741   3.961  -4.210  1.00  0.00           N  
ATOM    589  H   GLN    39      -4.517   4.593  -4.075  1.00  0.00           H  
ATOM    590  CA  GLN    39      -3.562   3.308  -5.516  1.00  0.00           C  
ATOM    591  HA  GLN    39      -3.574   2.234  -5.330  1.00  0.00           H  
ATOM    592  CB  GLN    39      -4.703   3.634  -6.459  1.00  0.00           C  
ATOM    593  HB2 GLN    39      -5.667   3.561  -5.954  1.00  0.00           H  
ATOM    594  HB3 GLN    39      -4.460   4.636  -6.813  1.00  0.00           H  
ATOM    595  CG  GLN    39      -4.972   2.831  -7.636  1.00  0.00           C  
ATOM    596  HG2 GLN    39      -4.050   2.698  -8.202  1.00  0.00           H  
ATOM    597  HG3 GLN    39      -5.177   1.831  -7.255  1.00  0.00           H  
ATOM    598  CD  GLN    39      -6.149   3.455  -8.396  1.00  0.00           C  
ATOM    599  OE1 GLN    39      -6.617   4.552  -8.205  1.00  0.00           O  
ATOM    600  NE2 GLN    39      -6.565   2.781  -9.425  1.00  0.00           N  
ATOM    601 HE21 GLN    39      -7.209   3.203 -10.079  1.00  0.00           H  
ATOM    602 HE22 GLN    39      -6.239   1.841  -9.601  1.00  0.00           H  
ATOM    603  C   GLN    39      -2.149   3.572  -6.202  1.00  0.00           C  
ATOM    604  O   GLN    39      -1.431   2.656  -6.652  1.00  0.00           O  
ATOM    605  N   LYS    40      -1.653   4.779  -6.176  1.00  0.00           N  
ATOM    606  H   LYS    40      -2.227   5.543  -5.850  1.00  0.00           H  
ATOM    607  CA  LYS    40      -0.248   4.991  -6.635  1.00  0.00           C  
ATOM    608  HA  LYS    40      -0.213   4.819  -7.711  1.00  0.00           H  
ATOM    609  CB  LYS    40       0.255   6.477  -6.482  1.00  0.00           C  
ATOM    610  HB2 LYS    40       0.082   6.786  -5.451  1.00  0.00           H  
ATOM    611  HB3 LYS    40       1.324   6.557  -6.678  1.00  0.00           H  
ATOM    612  CG  LYS    40      -0.460   7.225  -7.381  1.00  0.00           C  
ATOM    613  HG2 LYS    40      -0.116   7.065  -8.403  1.00  0.00           H  
ATOM    614  HG3 LYS    40      -1.514   6.959  -7.301  1.00  0.00           H  
ATOM    615  CD  LYS    40      -0.457   8.532  -7.133  1.00  0.00           C  
ATOM    616  HD2 LYS    40      -0.784   8.674  -6.103  1.00  0.00           H  
ATOM    617  HD3 LYS    40       0.583   8.796  -7.322  1.00  0.00           H  
ATOM    618  CE  LYS    40      -1.196   9.308  -7.998  1.00  0.00           C  
ATOM    619  HE2 LYS    40      -1.237   8.912  -9.012  1.00  0.00           H  
ATOM    620  HE3 LYS    40      -2.235   9.203  -7.686  1.00  0.00           H  
ATOM    621  NZ  LYS    40      -0.817  10.756  -7.879  1.00  0.00           N  
ATOM    622  HZ1 LYS    40      -0.977  11.106  -6.945  1.00  0.00           H  
ATOM    623  HZ2 LYS    40       0.171  10.957  -7.927  1.00  0.00           H  
ATOM    624  HZ3 LYS    40      -1.365  11.346  -8.490  1.00  0.00           H  
ATOM    625  C   LYS    40       0.716   4.037  -5.924  1.00  0.00           C  
ATOM    626  O   LYS    40       1.598   3.455  -6.512  1.00  0.00           O  
ATOM    627  N   GLN    41       0.526   3.924  -4.623  1.00  0.00           N  
ATOM    628  H   GLN    41      -0.046   4.615  -4.158  1.00  0.00           H  
ATOM    629  CA  GLN    41       1.331   3.125  -3.792  1.00  0.00           C  
ATOM    630  HA  GLN    41       2.376   3.333  -4.024  1.00  0.00           H  
ATOM    631  CB  GLN    41       0.962   3.355  -2.326  1.00  0.00           C  
ATOM    632  HB2 GLN    41       1.248   4.392  -2.147  1.00  0.00           H  
ATOM    633  HB3 GLN    41      -0.100   3.190  -2.141  1.00  0.00           H  
ATOM    634  CG  GLN    41       1.680   2.501  -1.257  1.00  0.00           C  
ATOM    635  HG2 GLN    41       1.496   3.063  -0.341  1.00  0.00           H  
ATOM    636  HG3 GLN    41       1.216   1.519  -1.176  1.00  0.00           H  
ATOM    637  CD  GLN    41       3.174   2.279  -1.355  1.00  0.00           C  
ATOM    638  OE1 GLN    41       3.934   3.155  -1.655  1.00  0.00           O  
ATOM    639  NE2 GLN    41       3.751   1.148  -1.071  1.00  0.00           N  
ATOM    640 HE21 GLN    41       4.730   1.106  -0.826  1.00  0.00           H  
ATOM    641 HE22 GLN    41       3.147   0.426  -0.703  1.00  0.00           H  
ATOM    642  C   GLN    41       1.215   1.656  -4.154  1.00  0.00           C  
ATOM    643  O   GLN    41       2.210   0.936  -4.317  1.00  0.00           O  
ATOM    644  N   GLN    42      -0.065   1.183  -4.382  1.00  0.00           N  
ATOM    645  H   GLN    42      -0.812   1.843  -4.220  1.00  0.00           H  
ATOM    646  CA  GLN    42      -0.366  -0.141  -4.901  1.00  0.00           C  
ATOM    647  HA  GLN    42      -0.128  -0.819  -4.081  1.00  0.00           H  
ATOM    648  CB  GLN    42      -1.886  -0.164  -5.011  1.00  0.00           C  
ATOM    649  HB2 GLN    42      -2.298   0.368  -4.154  1.00  0.00           H  
ATOM    650  HB3 GLN    42      -2.159   0.306  -5.956  1.00  0.00           H  
ATOM    651  CG  GLN    42      -2.406  -1.645  -5.042  1.00  0.00           C  
ATOM    652  HG2 GLN    42      -1.678  -2.194  -5.640  1.00  0.00           H  
ATOM    653  HG3 GLN    42      -2.539  -2.113  -4.066  1.00  0.00           H  
ATOM    654  CD  GLN    42      -3.772  -1.763  -5.851  1.00  0.00           C  
ATOM    655  OE1 GLN    42      -4.580  -0.858  -5.923  1.00  0.00           O  
ATOM    656  NE2 GLN    42      -3.926  -2.826  -6.632  1.00  0.00           N  
ATOM    657 HE21 GLN    42      -4.865  -2.971  -6.974  1.00  0.00           H  
ATOM    658 HE22 GLN    42      -3.312  -3.622  -6.526  1.00  0.00           H  
ATOM    659  C   GLN    42       0.322  -0.495  -6.216  1.00  0.00           C  
ATOM    660  O   GLN    42       0.998  -1.541  -6.255  1.00  0.00           O  
ATOM    661  N   ILE    43       0.221   0.371  -7.213  1.00  0.00           N  
ATOM    662  H   ILE    43      -0.464   1.105  -7.099  1.00  0.00           H  
ATOM    663  CA  ILE    43       0.749   0.092  -8.563  1.00  0.00           C  
ATOM    664  HA  ILE    43       0.466  -0.912  -8.879  1.00  0.00           H  
ATOM    665  CB  ILE    43       0.165   1.036  -9.693  1.00  0.00           C  
ATOM    666  HB  ILE    43       0.538   0.576 -10.608  1.00  0.00           H  
ATOM    667  CG2 ILE    43      -1.369   1.013  -9.718  1.00  0.00           C  
ATOM    668 HG21 ILE    43      -1.672   1.674 -10.530  1.00  0.00           H  
ATOM    669 HG22 ILE    43      -1.724   0.041 -10.059  1.00  0.00           H  
ATOM    670 HG23 ILE    43      -1.813   1.293  -8.762  1.00  0.00           H  
ATOM    671  CG1 ILE    43       0.630   2.514  -9.697  1.00  0.00           C  
ATOM    672 HG12 ILE    43      -0.118   3.195  -9.291  1.00  0.00           H  
ATOM    673 HG13 ILE    43       1.602   2.445  -9.210  1.00  0.00           H  
ATOM    674  CD1 ILE    43       0.879   2.997 -11.087  1.00  0.00           C  
ATOM    675 HD11 ILE    43       0.913   4.081 -10.982  1.00  0.00           H  
ATOM    676 HD12 ILE    43       1.845   2.671 -11.470  1.00  0.00           H  
ATOM    677 HD13 ILE    43       0.078   2.684 -11.757  1.00  0.00           H  
ATOM    678  C   ILE    43       2.223   0.117  -8.658  1.00  0.00           C  
ATOM    679  O   ILE    43       2.724  -0.697  -9.422  1.00  0.00           O  
ATOM    680  N   ARG    44       3.016   0.820  -7.794  1.00  0.00           N  
ATOM    681  H   ARG    44       2.502   1.371  -7.122  1.00  0.00           H  
ATOM    682  CA  ARG    44       4.475   0.883  -7.910  1.00  0.00           C  
ATOM    683  HA  ARG    44       4.638   1.129  -8.960  1.00  0.00           H  
ATOM    684  CB  ARG    44       4.974   1.999  -7.040  1.00  0.00           C  
ATOM    685  HB2 ARG    44       4.404   2.879  -7.336  1.00  0.00           H  
ATOM    686  HB3 ARG    44       4.732   1.696  -6.021  1.00  0.00           H  
ATOM    687  CG  ARG    44       6.352   2.247  -7.006  1.00  0.00           C  
ATOM    688  HG2 ARG    44       6.746   1.492  -6.326  1.00  0.00           H  
ATOM    689  HG3 ARG    44       6.951   2.312  -7.915  1.00  0.00           H  
ATOM    690  CD  ARG    44       6.559   3.459  -6.472  1.00  0.00           C  
ATOM    691  HD2 ARG    44       6.276   4.189  -7.231  1.00  0.00           H  
ATOM    692  HD3 ARG    44       6.109   3.643  -5.497  1.00  0.00           H  
ATOM    693  NE  ARG    44       8.027   3.723  -6.233  1.00  0.00           N  
ATOM    694  HE  ARG    44       8.615   3.696  -7.054  1.00  0.00           H  
ATOM    695  CZ  ARG    44       8.796   3.440  -5.149  1.00  0.00           C  
ATOM    696  NH1 ARG    44      10.096   3.229  -5.280  1.00  0.00           N  
ATOM    697 HH11 ARG    44      10.461   3.271  -6.221  1.00  0.00           H  
ATOM    698 HH12 ARG    44      10.591   2.871  -4.476  1.00  0.00           H  
ATOM    699  NH2 ARG    44       8.405   3.318  -3.859  1.00  0.00           N  
ATOM    700 HH21 ARG    44       7.412   3.379  -3.687  1.00  0.00           H  
ATOM    701 HH22 ARG    44       9.068   3.162  -3.114  1.00  0.00           H  
ATOM    702  C   ARG    44       5.165  -0.541  -7.697  1.00  0.00           C  
ATOM    703  O   ARG    44       6.012  -0.836  -8.491  1.00  0.00           O  
ATOM    704  N   GLU    45       4.593  -1.344  -6.801  1.00  0.00           N  
ATOM    705  H   GLU    45       3.970  -0.993  -6.088  1.00  0.00           H  
ATOM    706  CA  GLU    45       5.167  -2.689  -6.608  1.00  0.00           C  
ATOM    707  HA  GLU    45       6.220  -2.520  -6.379  1.00  0.00           H  
ATOM    708  CB  GLU    45       4.433  -3.392  -5.468  1.00  0.00           C  
ATOM    709  HB2 GLU    45       4.458  -2.756  -4.584  1.00  0.00           H  
ATOM    710  HB3 GLU    45       3.362  -3.487  -5.650  1.00  0.00           H  
ATOM    711  CG  GLU    45       4.990  -4.753  -5.070  1.00  0.00           C  
ATOM    712  HG2 GLU    45       4.265  -5.277  -4.447  1.00  0.00           H  
ATOM    713  HG3 GLU    45       5.167  -5.378  -5.945  1.00  0.00           H  
ATOM    714  CD  GLU    45       6.366  -4.503  -4.295  1.00  0.00           C  
ATOM    715  OE1 GLU    45       6.347  -4.680  -2.982  1.00  0.00           O  
ATOM    716  OE2 GLU    45       7.348  -4.010  -4.853  1.00  0.00           O  
ATOM    717  C   GLU    45       5.091  -3.549  -7.895  1.00  0.00           C  
ATOM    718  O   GLU    45       6.063  -4.327  -8.149  1.00  0.00           O  
ATOM    719  N   ILE    46       4.018  -3.440  -8.703  1.00  0.00           N  
ATOM    720  H   ILE    46       3.311  -2.765  -8.449  1.00  0.00           H  
ATOM    721  CA  ILE    46       3.861  -4.165  -9.975  1.00  0.00           C  
ATOM    722  HA  ILE    46       3.987  -5.224  -9.749  1.00  0.00           H  
ATOM    723  CB  ILE    46       2.414  -3.994 -10.565  1.00  0.00           C  
ATOM    724  HB  ILE    46       2.220  -2.927 -10.456  1.00  0.00           H  
ATOM    725  CG2 ILE    46       2.220  -4.563 -11.983  1.00  0.00           C  
ATOM    726 HG21 ILE    46       2.404  -5.636 -12.035  1.00  0.00           H  
ATOM    727 HG22 ILE    46       1.189  -4.345 -12.259  1.00  0.00           H  
ATOM    728 HG23 ILE    46       2.917  -4.001 -12.605  1.00  0.00           H  
ATOM    729  CG1 ILE    46       1.283  -4.621  -9.614  1.00  0.00           C  
ATOM    730 HG12 ILE    46       0.390  -4.438 -10.212  1.00  0.00           H  
ATOM    731 HG13 ILE    46       1.459  -5.687  -9.761  1.00  0.00           H  
ATOM    732  CD1 ILE    46       1.048  -4.271  -8.142  1.00  0.00           C  
ATOM    733 HD11 ILE    46       0.903  -3.196  -8.034  1.00  0.00           H  
ATOM    734 HD12 ILE    46       0.154  -4.810  -7.827  1.00  0.00           H  
ATOM    735 HD13 ILE    46       1.874  -4.575  -7.499  1.00  0.00           H  
ATOM    736  C   ILE    46       4.925  -3.706 -10.994  1.00  0.00           C  
ATOM    737  O   ILE    46       5.501  -4.470 -11.774  1.00  0.00           O  
ATOM    738  N   MET    47       5.152  -2.369 -11.023  1.00  0.00           N  
ATOM    739  H   MET    47       4.515  -1.735 -10.562  1.00  0.00           H  
ATOM    740  CA  MET    47       6.133  -1.706 -11.793  1.00  0.00           C  
ATOM    741  HA  MET    47       5.990  -2.014 -12.829  1.00  0.00           H  
ATOM    742  CB  MET    47       5.945  -0.169 -11.722  1.00  0.00           C  
ATOM    743  HB2 MET    47       6.188   0.197 -10.725  1.00  0.00           H  
ATOM    744  HB3 MET    47       6.701   0.227 -12.401  1.00  0.00           H  
ATOM    745  CG  MET    47       4.506   0.411 -11.980  1.00  0.00           C  
ATOM    746  HG2 MET    47       4.106   0.250 -12.981  1.00  0.00           H  
ATOM    747  HG3 MET    47       3.900  -0.199 -11.311  1.00  0.00           H  
ATOM    748  SD  MET    47       4.457   2.151 -11.371  1.00  0.00           S  
ATOM    749  CE  MET    47       4.972   3.051 -12.903  1.00  0.00           C  
ATOM    750  HE1 MET    47       4.793   4.101 -12.673  1.00  0.00           H  
ATOM    751  HE2 MET    47       6.019   2.989 -13.198  1.00  0.00           H  
ATOM    752  HE3 MET    47       4.306   2.928 -13.757  1.00  0.00           H  
ATOM    753  C   MET    47       7.546  -2.166 -11.364  1.00  0.00           C  
ATOM    754  O   MET    47       8.253  -2.721 -12.205  1.00  0.00           O  
ATOM    755  N   LYS    48       7.873  -2.210 -10.080  1.00  0.00           N  
ATOM    756  H   LYS    48       7.167  -1.801  -9.485  1.00  0.00           H  
ATOM    757  CA  LYS    48       9.113  -2.802  -9.533  1.00  0.00           C  
ATOM    758  HA  LYS    48       9.886  -2.183  -9.989  1.00  0.00           H  
ATOM    759  CB  LYS    48       9.188  -2.583  -7.974  1.00  0.00           C  
ATOM    760  HB2 LYS    48       8.377  -3.138  -7.503  1.00  0.00           H  
ATOM    761  HB3 LYS    48      10.118  -3.076  -7.692  1.00  0.00           H  
ATOM    762  CG  LYS    48       9.261  -1.311  -7.439  1.00  0.00           C  
ATOM    763  HG2 LYS    48      10.287  -0.957  -7.542  1.00  0.00           H  
ATOM    764  HG3 LYS    48       8.549  -0.656  -7.941  1.00  0.00           H  
ATOM    765  CD  LYS    48       8.923  -1.204  -6.158  1.00  0.00           C  
ATOM    766  HD2 LYS    48       8.734  -0.186  -5.816  1.00  0.00           H  
ATOM    767  HD3 LYS    48       7.937  -1.643  -6.007  1.00  0.00           H  
ATOM    768  CE  LYS    48       9.734  -1.763  -5.256  1.00  0.00           C  
ATOM    769  HE2 LYS    48      10.003  -2.774  -5.561  1.00  0.00           H  
ATOM    770  HE3 LYS    48      10.600  -1.119  -5.100  1.00  0.00           H  
ATOM    771  NZ  LYS    48       9.001  -2.013  -3.958  1.00  0.00           N  
ATOM    772  HZ1 LYS    48       9.551  -2.297  -3.160  1.00  0.00           H  
ATOM    773  HZ2 LYS    48       8.724  -1.167  -3.481  1.00  0.00           H  
ATOM    774  HZ3 LYS    48       8.240  -2.659  -4.110  1.00  0.00           H  
ATOM    775  C   LYS    48       9.389  -4.281  -9.898  1.00  0.00           C  
ATOM    776  O   LYS    48      10.582  -4.721 -10.051  1.00  0.00           O  
ATOM    777  N   GLY    49       8.325  -5.029 -10.209  1.00  0.00           N  
ATOM    778  H   GLY    49       7.464  -4.653  -9.840  1.00  0.00           H  
ATOM    779  CA  GLY    49       8.383  -6.331 -10.748  1.00  0.00           C  
ATOM    780  HA2 GLY    49       9.012  -6.984 -10.143  1.00  0.00           H  
ATOM    781  HA3 GLY    49       7.374  -6.700 -10.566  1.00  0.00           H  
ATOM    782  C   GLY    49       8.682  -6.413 -12.235  1.00  0.00           C  
ATOM    783  O   GLY    49       9.130  -7.478 -12.674  1.00  0.00           O  
ATOM    784  N   GLN    50       8.642  -5.366 -13.059  1.00  0.00           N  
ATOM    785  H   GLN    50       8.350  -4.495 -12.640  1.00  0.00           H  
ATOM    786  CA  GLN    50       8.719  -5.416 -14.494  1.00  0.00           C  
ATOM    787  HA  GLN    50       8.048  -6.175 -14.897  1.00  0.00           H  
ATOM    788  CB  GLN    50       8.181  -4.100 -15.211  1.00  0.00           C  
ATOM    789  HB2 GLN    50       7.277  -3.951 -14.621  1.00  0.00           H  
ATOM    790  HB3 GLN    50       8.798  -3.207 -15.111  1.00  0.00           H  
ATOM    791  CG  GLN    50       7.814  -4.433 -16.664  1.00  0.00           C  
ATOM    792  HG2 GLN    50       8.709  -4.836 -17.138  1.00  0.00           H  
ATOM    793  HG3 GLN    50       6.971  -5.109 -16.806  1.00  0.00           H  
ATOM    794  CD  GLN    50       7.573  -3.219 -17.529  1.00  0.00           C  
ATOM    795  OE1 GLN    50       6.560  -3.105 -18.078  1.00  0.00           O  
ATOM    796  NE2 GLN    50       8.504  -2.327 -17.689  1.00  0.00           N  
ATOM    797 HE21 GLN    50       8.381  -1.632 -18.412  1.00  0.00           H  
ATOM    798 HE22 GLN    50       9.428  -2.457 -17.304  1.00  0.00           H  
ATOM    799  C   GLN    50      10.207  -5.811 -14.987  1.00  0.00           C  
ATOM    800  O   GLN    50      10.396  -6.736 -15.709  1.00  0.00           O  
ATOM    801  N   ARG    51      11.223  -4.990 -14.554  1.00  0.00           N  
ATOM    802  H   ARG    51      10.843  -4.175 -14.095  1.00  0.00           H  
ATOM    803  CA  ARG    51      12.682  -5.269 -14.888  1.00  0.00           C  
ATOM    804  HA  ARG    51      12.656  -5.317 -15.977  1.00  0.00           H  
ATOM    805  CB  ARG    51      13.542  -4.046 -14.494  1.00  0.00           C  
ATOM    806  HB2 ARG    51      12.906  -3.238 -14.856  1.00  0.00           H  
ATOM    807  HB3 ARG    51      13.654  -4.084 -13.411  1.00  0.00           H  
ATOM    808  CG  ARG    51      14.732  -4.006 -15.130  1.00  0.00           C  
ATOM    809  HG2 ARG    51      15.226  -4.977 -15.146  1.00  0.00           H  
ATOM    810  HG3 ARG    51      14.652  -3.837 -16.204  1.00  0.00           H  
ATOM    811  CD  ARG    51      15.537  -3.027 -14.747  1.00  0.00           C  
ATOM    812  HD2 ARG    51      15.032  -2.063 -14.804  1.00  0.00           H  
ATOM    813  HD3 ARG    51      15.855  -3.244 -13.728  1.00  0.00           H  
ATOM    814  NE  ARG    51      16.700  -2.997 -15.635  1.00  0.00           N  
ATOM    815  HE  ARG    51      16.635  -2.430 -16.468  1.00  0.00           H  
ATOM    816  CZ  ARG    51      17.871  -3.638 -15.444  1.00  0.00           C  
ATOM    817  NH1 ARG    51      17.968  -4.554 -14.520  1.00  0.00           N  
ATOM    818 HH11 ARG    51      17.216  -4.695 -13.860  1.00  0.00           H  
ATOM    819 HH12 ARG    51      18.742  -5.171 -14.322  1.00  0.00           H  
ATOM    820  NH2 ARG    51      18.885  -3.290 -16.164  1.00  0.00           N  
ATOM    821 HH21 ARG    51      18.886  -2.660 -16.954  1.00  0.00           H  
ATOM    822 HH22 ARG    51      19.755  -3.775 -15.998  1.00  0.00           H  
ATOM    823  C   ARG    51      13.258  -6.696 -14.610  1.00  0.00           C  
ATOM    824  O   ARG    51      14.249  -7.141 -15.212  1.00  0.00           O  
ATOM    825  N   ASP    52      12.664  -7.407 -13.665  1.00  0.00           N  
ATOM    826  H   ASP    52      12.024  -6.917 -13.056  1.00  0.00           H  
ATOM    827  CA  ASP    52      13.240  -8.577 -13.201  1.00  0.00           C  
ATOM    828  HA  ASP    52      14.294  -8.380 -13.002  1.00  0.00           H  
ATOM    829  CB  ASP    52      12.510  -9.089 -11.925  1.00  0.00           C  
ATOM    830  HB2 ASP    52      11.508  -9.500 -12.048  1.00  0.00           H  
ATOM    831  HB3 ASP    52      13.132  -9.916 -11.585  1.00  0.00           H  
ATOM    832  CG  ASP    52      12.344  -8.041 -10.773  1.00  0.00           C  
ATOM    833  OD1 ASP    52      11.329  -8.136 -10.027  1.00  0.00           O  
ATOM    834  OD2 ASP    52      13.245  -7.186 -10.524  1.00  0.00           O  
ATOM    835  C   ASP    52      13.104  -9.710 -14.227  1.00  0.00           C  
ATOM    836  O   ASP    52      13.955 -10.582 -14.311  1.00  0.00           O  
ATOM    837  N   GLN    53      11.972  -9.742 -14.992  1.00  0.00           N  
ATOM    838  H   GLN    53      11.350  -8.999 -14.707  1.00  0.00           H  
ATOM    839  CA  GLN    53      11.602 -10.751 -16.058  1.00  0.00           C  
ATOM    840  HA  GLN    53      11.760 -11.707 -15.559  1.00  0.00           H  
ATOM    841  CB  GLN    53      10.101 -10.555 -16.322  1.00  0.00           C  
ATOM    842  HB2 GLN    53      10.003  -9.566 -16.770  1.00  0.00           H  
ATOM    843  HB3 GLN    53       9.702 -11.278 -17.033  1.00  0.00           H  
ATOM    844  CG  GLN    53       9.119 -10.590 -15.188  1.00  0.00           C  
ATOM    845  HG2 GLN    53       8.806 -11.582 -14.864  1.00  0.00           H  
ATOM    846  HG3 GLN    53       9.500 -10.139 -14.272  1.00  0.00           H  
ATOM    847  CD  GLN    53       7.745  -9.895 -15.462  1.00  0.00           C  
ATOM    848  OE1 GLN    53       7.106 -10.161 -16.459  1.00  0.00           O  
ATOM    849  NE2 GLN    53       7.245  -9.174 -14.498  1.00  0.00           N  
ATOM    850 HE21 GLN    53       6.355  -8.696 -14.508  1.00  0.00           H  
ATOM    851 HE22 GLN    53       7.765  -9.177 -13.632  1.00  0.00           H  
ATOM    852  C   GLN    53      12.382 -10.695 -17.375  1.00  0.00           C  
ATOM    853  O   GLN    53      12.299 -11.670 -18.136  1.00  0.00           O  
ATOM    854  N   MET    54      13.334  -9.728 -17.597  1.00  0.00           N  
ATOM    855  H   MET    54      13.562  -9.041 -16.893  1.00  0.00           H  
ATOM    856  CA  MET    54      14.015  -9.505 -18.896  1.00  0.00           C  
ATOM    857  HA  MET    54      13.628 -10.187 -19.653  1.00  0.00           H  
ATOM    858  CB  MET    54      13.736  -8.126 -19.624  1.00  0.00           C  
ATOM    859  HB2 MET    54      14.449  -8.034 -20.443  1.00  0.00           H  
ATOM    860  HB3 MET    54      12.704  -8.185 -19.969  1.00  0.00           H  
ATOM    861  CG  MET    54      13.944  -6.950 -18.737  1.00  0.00           C  
ATOM    862  HG2 MET    54      13.321  -7.006 -17.845  1.00  0.00           H  
ATOM    863  HG3 MET    54      14.994  -6.698 -18.582  1.00  0.00           H  
ATOM    864  SD  MET    54      13.201  -5.486 -19.475  1.00  0.00           S  
ATOM    865  CE  MET    54      14.576  -4.409 -19.383  1.00  0.00           C  
ATOM    866  HE1 MET    54      14.747  -4.063 -18.364  1.00  0.00           H  
ATOM    867  HE2 MET    54      15.493  -4.885 -19.731  1.00  0.00           H  
ATOM    868  HE3 MET    54      14.324  -3.542 -19.994  1.00  0.00           H  
ATOM    869  C   MET    54      15.466  -9.939 -18.887  1.00  0.00           C  
ATOM    870  O   MET    54      16.154 -10.003 -17.806  1.00  0.00           O  
ATOM    871  N   LYS    55      16.040 -10.372 -20.010  1.00  0.00           N  
ATOM    872  H   LYS    55      15.487 -10.274 -20.849  1.00  0.00           H  
ATOM    873  CA  LYS    55      17.352 -10.959 -20.170  1.00  0.00           C  
ATOM    874  HA  LYS    55      18.106 -10.483 -19.543  1.00  0.00           H  
ATOM    875  CB  LYS    55      17.434 -12.525 -19.911  1.00  0.00           C  
ATOM    876  HB2 LYS    55      16.812 -12.950 -20.699  1.00  0.00           H  
ATOM    877  HB3 LYS    55      18.404 -12.989 -20.085  1.00  0.00           H  
ATOM    878  CG  LYS    55      16.937 -12.918 -18.689  1.00  0.00           C  
ATOM    879  HG2 LYS    55      17.584 -12.540 -17.898  1.00  0.00           H  
ATOM    880  HG3 LYS    55      15.948 -12.477 -18.563  1.00  0.00           H  
ATOM    881  CD  LYS    55      16.803 -14.266 -18.467  1.00  0.00           C  
ATOM    882  HD2 LYS    55      16.075 -14.748 -19.119  1.00  0.00           H  
ATOM    883  HD3 LYS    55      17.791 -14.718 -18.549  1.00  0.00           H  
ATOM    884  CE  LYS    55      16.290 -14.614 -17.257  1.00  0.00           C  
ATOM    885  HE2 LYS    55      16.883 -14.036 -16.548  1.00  0.00           H  
ATOM    886  HE3 LYS    55      15.286 -14.211 -17.127  1.00  0.00           H  
ATOM    887  NZ  LYS    55      16.378 -16.118 -17.005  1.00  0.00           N  
ATOM    888  HZ1 LYS    55      17.309 -16.482 -17.150  1.00  0.00           H  
ATOM    889  HZ2 LYS    55      16.089 -16.438 -16.092  1.00  0.00           H  
ATOM    890  HZ3 LYS    55      15.835 -16.689 -17.636  1.00  0.00           H  
ATOM    891  C   LYS    55      17.921 -10.853 -21.635  1.00  0.00           C  
ATOM    892  O   LYS    55      17.156 -10.879 -22.639  1.00  0.00           O  
ATOM    893  N   ARG    56      19.233 -10.782 -21.839  1.00  0.00           N  
ATOM    894  H   ARG    56      19.759 -10.639 -20.989  1.00  0.00           H  
ATOM    895  CA  ARG    56      19.966 -10.838 -23.146  1.00  0.00           C  
ATOM    896  HA  ARG    56      19.421 -10.184 -23.826  1.00  0.00           H  
ATOM    897  CB  ARG    56      21.425 -10.272 -23.032  1.00  0.00           C  
ATOM    898  HB2 ARG    56      21.859 -10.081 -24.013  1.00  0.00           H  
ATOM    899  HB3 ARG    56      21.292  -9.309 -22.538  1.00  0.00           H  
ATOM    900  CG  ARG    56      22.263 -11.136 -22.307  1.00  0.00           C  
ATOM    901  HG2 ARG    56      21.741 -11.302 -21.364  1.00  0.00           H  
ATOM    902  HG3 ARG    56      22.401 -12.100 -22.796  1.00  0.00           H  
ATOM    903  CD  ARG    56      23.495 -10.651 -21.997  1.00  0.00           C  
ATOM    904  HD2 ARG    56      24.055 -10.705 -22.931  1.00  0.00           H  
ATOM    905  HD3 ARG    56      23.463  -9.732 -21.412  1.00  0.00           H  
ATOM    906  NE  ARG    56      24.223 -11.599 -21.062  1.00  0.00           N  
ATOM    907  HE  ARG    56      23.657 -12.392 -20.795  1.00  0.00           H  
ATOM    908  CZ  ARG    56      25.418 -11.453 -20.527  1.00  0.00           C  
ATOM    909  NH1 ARG    56      25.932 -12.373 -19.791  1.00  0.00           N  
ATOM    910 HH11 ARG    56      25.414 -13.216 -19.592  1.00  0.00           H  
ATOM    911 HH12 ARG    56      26.753 -12.153 -19.245  1.00  0.00           H  
ATOM    912  NH2 ARG    56      26.200 -10.405 -20.696  1.00  0.00           N  
ATOM    913 HH21 ARG    56      25.791  -9.555 -21.057  1.00  0.00           H  
ATOM    914 HH22 ARG    56      27.150 -10.340 -20.358  1.00  0.00           H  
ATOM    915  C   ARG    56      19.824 -12.279 -23.691  1.00  0.00           C  
ATOM    916  O   ARG    56      19.636 -13.163 -22.859  1.00  0.00           O  
ATOM    917  N   PRO    57      19.964 -12.452 -24.970  1.00  0.00           N  
ATOM    918  CD  PRO    57      20.330 -11.565 -26.115  1.00  0.00           C  
ATOM    919  HD2 PRO    57      21.293 -11.092 -25.925  1.00  0.00           H  
ATOM    920  HD3 PRO    57      19.529 -10.834 -26.224  1.00  0.00           H  
ATOM    921  CG  PRO    57      20.559 -12.452 -27.352  1.00  0.00           C  
ATOM    922  HG2 PRO    57      21.619 -12.569 -27.579  1.00  0.00           H  
ATOM    923  HG3 PRO    57      20.131 -12.047 -28.269  1.00  0.00           H  
ATOM    924  CB  PRO    57      19.843 -13.817 -27.066  1.00  0.00           C  
ATOM    925  HB2 PRO    57      20.224 -14.693 -27.590  1.00  0.00           H  
ATOM    926  HB3 PRO    57      18.799 -13.727 -27.366  1.00  0.00           H  
ATOM    927  CA  PRO    57      20.042 -13.832 -25.510  1.00  0.00           C  
ATOM    928  HA  PRO    57      19.349 -14.486 -24.980  1.00  0.00           H  
ATOM    929  C   PRO    57      21.455 -14.526 -25.174  1.00  0.00           C  
ATOM    930  O   PRO    57      22.329 -13.749 -24.781  1.00  0.00           O  
ATOM    931  N   PRO    58      21.661 -15.846 -25.252  1.00  0.00           N  
ATOM    932  CD  PRO    58      20.663 -16.793 -25.703  1.00  0.00           C  
ATOM    933  HD2 PRO    58      20.501 -16.673 -26.774  1.00  0.00           H  
ATOM    934  HD3 PRO    58      19.724 -16.732 -25.153  1.00  0.00           H  
ATOM    935  CG  PRO    58      21.243 -18.217 -25.324  1.00  0.00           C  
ATOM    936  HG2 PRO    58      20.924 -19.025 -25.983  1.00  0.00           H  
ATOM    937  HG3 PRO    58      20.999 -18.365 -24.272  1.00  0.00           H  
ATOM    938  CB  PRO    58      22.768 -17.930 -25.242  1.00  0.00           C  
ATOM    939  HB2 PRO    58      23.463 -18.229 -26.026  1.00  0.00           H  
ATOM    940  HB3 PRO    58      23.055 -18.538 -24.384  1.00  0.00           H  
ATOM    941  CA  PRO    58      22.956 -16.463 -24.854  1.00  0.00           C  
ATOM    942  HA  PRO    58      23.032 -16.404 -23.768  1.00  0.00           H  
ATOM    943  C   PRO    58      24.200 -15.899 -25.577  1.00  0.00           C  
ATOM    944  O   PRO    58      24.098 -15.417 -26.721  1.00  0.00           O  
ATOM    945  N   LEU    59      25.344 -16.014 -24.954  1.00  0.00           N  
ATOM    946  H   LEU    59      25.493 -16.422 -24.042  1.00  0.00           H  
ATOM    947  CA  LEU    59      26.580 -15.510 -25.630  1.00  0.00           C  
ATOM    948  HA  LEU    59      26.411 -14.438 -25.736  1.00  0.00           H  
ATOM    949  CB  LEU    59      27.807 -15.650 -24.625  1.00  0.00           C  
ATOM    950  HB2 LEU    59      27.758 -14.923 -23.815  1.00  0.00           H  
ATOM    951  HB3 LEU    59      27.857 -16.675 -24.256  1.00  0.00           H  
ATOM    952  CG  LEU    59      29.183 -15.420 -25.252  1.00  0.00           C  
ATOM    953  HG  LEU    59      29.338 -16.082 -26.104  1.00  0.00           H  
ATOM    954  CD1 LEU    59      29.289 -13.959 -25.668  1.00  0.00           C  
ATOM    955 HD11 LEU    59      30.363 -13.777 -25.701  1.00  0.00           H  
ATOM    956 HD12 LEU    59      28.729 -13.710 -26.569  1.00  0.00           H  
ATOM    957 HD13 LEU    59      28.906 -13.381 -24.826  1.00  0.00           H  
ATOM    958  CD2 LEU    59      30.279 -15.898 -24.283  1.00  0.00           C  
ATOM    959 HD21 LEU    59      30.326 -15.165 -23.478  1.00  0.00           H  
ATOM    960 HD22 LEU    59      29.991 -16.909 -23.996  1.00  0.00           H  
ATOM    961 HD23 LEU    59      31.243 -15.959 -24.788  1.00  0.00           H  
ATOM    962  C   LEU    59      26.900 -16.006 -27.061  1.00  0.00           C  
ATOM    963  O   LEU    59      27.395 -15.251 -27.898  1.00  0.00           O  
ATOM    964  N   GLU    60      26.561 -17.292 -27.264  1.00  0.00           N  
ATOM    965  H   GLU    60      26.118 -17.845 -26.544  1.00  0.00           H  
ATOM    966  CA  GLU    60      26.667 -18.024 -28.588  1.00  0.00           C  
ATOM    967  HA  GLU    60      27.663 -17.761 -28.944  1.00  0.00           H  
ATOM    968  CB  GLU    60      26.331 -19.515 -28.400  1.00  0.00           C  
ATOM    969  HB2 GLU    60      27.025 -20.032 -27.737  1.00  0.00           H  
ATOM    970  HB3 GLU    60      25.404 -19.442 -27.831  1.00  0.00           H  
ATOM    971  CG  GLU    60      26.089 -20.291 -29.716  1.00  0.00           C  
ATOM    972  HG2 GLU    60      25.460 -19.673 -30.358  1.00  0.00           H  
ATOM    973  HG3 GLU    60      26.970 -20.411 -30.347  1.00  0.00           H  
ATOM    974  CD  GLU    60      25.603 -21.725 -29.549  1.00  0.00           C  
ATOM    975  OE1 GLU    60      26.303 -22.595 -30.150  1.00  0.00           O  
ATOM    976  OE2 GLU    60      24.668 -22.036 -28.764  1.00  0.00           O  
ATOM    977  C   GLU    60      25.655 -17.304 -29.537  1.00  0.00           C  
ATOM    978  O   GLU    60      26.108 -17.171 -30.734  1.00  0.00           O  
ATOM    979  N   GLU    61      24.435 -16.920 -29.191  1.00  0.00           N  
ATOM    980  H   GLU    61      24.199 -16.899 -28.209  1.00  0.00           H  
ATOM    981  CA  GLU    61      23.667 -16.072 -30.100  1.00  0.00           C  
ATOM    982  HA  GLU    61      23.608 -16.650 -31.023  1.00  0.00           H  
ATOM    983  CB  GLU    61      22.253 -16.020 -29.649  1.00  0.00           C  
ATOM    984  HB2 GLU    61      22.129 -15.257 -28.881  1.00  0.00           H  
ATOM    985  HB3 GLU    61      21.613 -15.678 -30.462  1.00  0.00           H  
ATOM    986  CG  GLU    61      21.656 -17.333 -29.136  1.00  0.00           C  
ATOM    987  HG2 GLU    61      22.108 -17.594 -28.180  1.00  0.00           H  
ATOM    988  HG3 GLU    61      20.638 -17.145 -28.795  1.00  0.00           H  
ATOM    989  CD  GLU    61      21.571 -18.529 -30.024  1.00  0.00           C  
ATOM    990  OE1 GLU    61      22.125 -18.541 -31.146  1.00  0.00           O  
ATOM    991  OE2 GLU    61      20.979 -19.523 -29.525  1.00  0.00           O  
ATOM    992  C   GLU    61      24.371 -14.731 -30.474  1.00  0.00           C  
ATOM    993  O   GLU    61      24.222 -14.296 -31.623  1.00  0.00           O  
ATOM    994  N   ARG    62      24.962 -14.071 -29.522  1.00  0.00           N  
ATOM    995  H   ARG    62      24.921 -14.568 -28.644  1.00  0.00           H  
ATOM    996  CA  ARG    62      25.621 -12.731 -29.544  1.00  0.00           C  
ATOM    997  HA  ARG    62      25.115 -12.020 -30.197  1.00  0.00           H  
ATOM    998  CB  ARG    62      25.701 -12.117 -28.118  1.00  0.00           C  
ATOM    999  HB2 ARG    62      26.267 -12.854 -27.549  1.00  0.00           H  
ATOM   1000  HB3 ARG    62      26.168 -11.135 -28.046  1.00  0.00           H  
ATOM   1001  CG  ARG    62      24.478 -11.989 -27.515  1.00  0.00           C  
ATOM   1002  HG2 ARG    62      23.772 -11.520 -28.200  1.00  0.00           H  
ATOM   1003  HG3 ARG    62      24.021 -12.968 -27.373  1.00  0.00           H  
ATOM   1004  CD  ARG    62      24.445 -11.274 -26.349  1.00  0.00           C  
ATOM   1005  HD2 ARG    62      24.944 -10.306 -26.399  1.00  0.00           H  
ATOM   1006  HD3 ARG    62      23.427 -11.010 -26.063  1.00  0.00           H  
ATOM   1007  NE  ARG    62      24.916 -11.995 -25.185  1.00  0.00           N  
ATOM   1008  HE  ARG    62      24.267 -12.571 -24.669  1.00  0.00           H  
ATOM   1009  CZ  ARG    62      26.049 -11.799 -24.551  1.00  0.00           C  
ATOM   1010  NH1 ARG    62      26.925 -11.038 -24.956  1.00  0.00           N  
ATOM   1011 HH11 ARG    62      26.654 -10.384 -25.676  1.00  0.00           H  
ATOM   1012 HH12 ARG    62      27.818 -11.013 -24.485  1.00  0.00           H  
ATOM   1013  NH2 ARG    62      26.344 -12.468 -23.496  1.00  0.00           N  
ATOM   1014 HH21 ARG    62      25.688 -13.149 -23.141  1.00  0.00           H  
ATOM   1015 HH22 ARG    62      27.151 -12.249 -22.931  1.00  0.00           H  
ATOM   1016  C   ARG    62      26.956 -12.841 -30.276  1.00  0.00           C  
ATOM   1017  O   ARG    62      27.129 -11.970 -31.087  1.00  0.00           O  
ATOM   1018  N   ARG    63      27.899 -13.789 -30.181  1.00  0.00           N  
ATOM   1019  H   ARG    63      27.664 -14.444 -29.449  1.00  0.00           H  
ATOM   1020  CA  ARG    63      28.926 -14.145 -31.086  1.00  0.00           C  
ATOM   1021  HA  ARG    63      29.710 -13.399 -31.211  1.00  0.00           H  
ATOM   1022  CB  ARG    63      29.572 -15.521 -30.604  1.00  0.00           C  
ATOM   1023  HB2 ARG    63      28.757 -16.175 -30.292  1.00  0.00           H  
ATOM   1024  HB3 ARG    63      30.002 -16.033 -31.465  1.00  0.00           H  
ATOM   1025  CG  ARG    63      30.429 -15.441 -29.639  1.00  0.00           C  
ATOM   1026  HG2 ARG    63      30.996 -14.537 -29.862  1.00  0.00           H  
ATOM   1027  HG3 ARG    63      29.840 -15.365 -28.725  1.00  0.00           H  
ATOM   1028  CD  ARG    63      31.289 -16.411 -29.326  1.00  0.00           C  
ATOM   1029  HD2 ARG    63      31.872 -16.650 -30.215  1.00  0.00           H  
ATOM   1030  HD3 ARG    63      31.993 -15.975 -28.617  1.00  0.00           H  
ATOM   1031  NE  ARG    63      30.678 -17.717 -28.747  1.00  0.00           N  
ATOM   1032  HE  ARG    63      30.778 -17.949 -27.770  1.00  0.00           H  
ATOM   1033  CZ  ARG    63      30.315 -18.794 -29.473  1.00  0.00           C  
ATOM   1034  NH1 ARG    63      29.845 -19.810 -28.818  1.00  0.00           N  
ATOM   1035 HH11 ARG    63      29.962 -19.829 -27.815  1.00  0.00           H  
ATOM   1036 HH12 ARG    63      29.704 -20.717 -29.240  1.00  0.00           H  
ATOM   1037  NH2 ARG    63      30.323 -18.820 -30.810  1.00  0.00           N  
ATOM   1038 HH21 ARG    63      30.767 -18.094 -31.354  1.00  0.00           H  
ATOM   1039 HH22 ARG    63      30.068 -19.700 -31.235  1.00  0.00           H  
ATOM   1040  C   ARG    63      28.446 -14.276 -32.520  1.00  0.00           C  
ATOM   1041  O   ARG    63      28.923 -13.532 -33.336  1.00  0.00           O  
ATOM   1042  N   ALA    64      27.462 -15.088 -32.787  1.00  0.00           N  
ATOM   1043  H   ALA    64      27.039 -15.602 -32.027  1.00  0.00           H  
ATOM   1044  CA  ALA    64      27.112 -15.393 -34.187  1.00  0.00           C  
ATOM   1045  HA  ALA    64      27.958 -15.828 -34.720  1.00  0.00           H  
ATOM   1046  CB  ALA    64      25.978 -16.425 -34.107  1.00  0.00           C  
ATOM   1047  HB1 ALA    64      26.452 -17.407 -34.105  1.00  0.00           H  
ATOM   1048  HB2 ALA    64      25.323 -16.216 -33.261  1.00  0.00           H  
ATOM   1049  HB3 ALA    64      25.385 -16.374 -35.021  1.00  0.00           H  
ATOM   1050  C   ALA    64      26.634 -14.084 -34.943  1.00  0.00           C  
ATOM   1051  O   ALA    64      27.060 -13.876 -36.064  1.00  0.00           O  
ATOM   1052  N   MET    65      25.959 -13.180 -34.186  1.00  0.00           N  
ATOM   1053  H   MET    65      25.601 -13.452 -33.281  1.00  0.00           H  
ATOM   1054  CA  MET    65      25.541 -11.906 -34.823  1.00  0.00           C  
ATOM   1055  HA  MET    65      25.235 -12.014 -35.863  1.00  0.00           H  
ATOM   1056  CB  MET    65      24.186 -11.471 -34.185  1.00  0.00           C  
ATOM   1057  HB2 MET    65      23.600 -10.893 -34.899  1.00  0.00           H  
ATOM   1058  HB3 MET    65      23.734 -12.451 -34.033  1.00  0.00           H  
ATOM   1059  CG  MET    65      24.228 -10.769 -32.763  1.00  0.00           C  
ATOM   1060  HG2 MET    65      23.271 -10.979 -32.285  1.00  0.00           H  
ATOM   1061  HG3 MET    65      25.003 -11.270 -32.182  1.00  0.00           H  
ATOM   1062  SD  MET    65      24.395  -8.959 -33.062  1.00  0.00           S  
ATOM   1063  CE  MET    65      24.775  -8.332 -31.438  1.00  0.00           C  
ATOM   1064  HE1 MET    65      24.711  -7.245 -31.401  1.00  0.00           H  
ATOM   1065  HE2 MET    65      24.095  -8.778 -30.712  1.00  0.00           H  
ATOM   1066  HE3 MET    65      25.736  -8.729 -31.110  1.00  0.00           H  
ATOM   1067  C   MET    65      26.702 -10.869 -34.921  1.00  0.00           C  
ATOM   1068  O   MET    65      26.697 -10.124 -35.857  1.00  0.00           O  
ATOM   1069  N   HIE    66      27.779 -10.911 -34.096  1.00  0.00           N  
ATOM   1070  H   HIE    66      27.748 -11.471 -33.256  1.00  0.00           H  
ATOM   1071  CA  HIE    66      29.074 -10.210 -34.378  1.00  0.00           C  
ATOM   1072  HA  HIE    66      28.918  -9.142 -34.532  1.00  0.00           H  
ATOM   1073  CB  HIE    66      30.167 -10.389 -33.323  1.00  0.00           C  
ATOM   1074  HB2 HIE    66      29.705 -10.129 -32.371  1.00  0.00           H  
ATOM   1075  HB3 HIE    66      30.556 -11.402 -33.215  1.00  0.00           H  
ATOM   1076  CG  HIE    66      31.423  -9.551 -33.461  1.00  0.00           C  
ATOM   1077  ND1 HIE    66      32.610  -9.833 -32.729  1.00  0.00           N  
ATOM   1078  CE1 HIE    66      33.518  -8.916 -33.161  1.00  0.00           C  
ATOM   1079  HE1 HIE    66      34.538  -8.770 -32.840  1.00  0.00           H  
ATOM   1080  NE2 HIE    66      33.004  -8.122 -34.078  1.00  0.00           N  
ATOM   1081  HE2 HIE    66      33.460  -7.387 -34.600  1.00  0.00           H  
ATOM   1082  CD2 HIE    66      31.708  -8.598 -34.369  1.00  0.00           C  
ATOM   1083  HD2 HIE    66      31.049  -8.130 -35.084  1.00  0.00           H  
ATOM   1084  C   HIE    66      29.584 -10.762 -35.762  1.00  0.00           C  
ATOM   1085  O   HIE    66      29.797  -9.954 -36.628  1.00  0.00           O  
ATOM   1086  N   ASP    67      29.787 -12.041 -35.927  1.00  0.00           N  
ATOM   1087  H   ASP    67      29.554 -12.731 -35.227  1.00  0.00           H  
ATOM   1088  CA  ASP    67      30.400 -12.676 -37.174  1.00  0.00           C  
ATOM   1089  HA  ASP    67      31.362 -12.211 -37.386  1.00  0.00           H  
ATOM   1090  CB  ASP    67      30.548 -14.207 -36.900  1.00  0.00           C  
ATOM   1091  HB2 ASP    67      29.632 -14.448 -36.361  1.00  0.00           H  
ATOM   1092  HB3 ASP    67      30.581 -14.734 -37.854  1.00  0.00           H  
ATOM   1093  CG  ASP    67      31.751 -14.620 -36.026  1.00  0.00           C  
ATOM   1094  OD1 ASP    67      32.581 -13.763 -35.638  1.00  0.00           O  
ATOM   1095  OD2 ASP    67      31.716 -15.788 -35.537  1.00  0.00           O  
ATOM   1096  C   ASP    67      29.575 -12.490 -38.451  1.00  0.00           C  
ATOM   1097  O   ASP    67      30.105 -12.726 -39.534  1.00  0.00           O  
ATOM   1098  N   ILE    68      28.253 -12.112 -38.418  1.00  0.00           N  
ATOM   1099  H   ILE    68      27.920 -12.051 -37.466  1.00  0.00           H  
ATOM   1100  CA  ILE    68      27.535 -11.653 -39.621  1.00  0.00           C  
ATOM   1101  HA  ILE    68      27.818 -12.070 -40.587  1.00  0.00           H  
ATOM   1102  CB  ILE    68      26.111 -12.057 -39.449  1.00  0.00           C  
ATOM   1103  HB  ILE    68      25.878 -11.686 -38.451  1.00  0.00           H  
ATOM   1104  CG2 ILE    68      25.254 -11.367 -40.547  1.00  0.00           C  
ATOM   1105 HG21 ILE    68      24.208 -11.564 -40.313  1.00  0.00           H  
ATOM   1106 HG22 ILE    68      25.486 -10.310 -40.672  1.00  0.00           H  
ATOM   1107 HG23 ILE    68      25.453 -11.925 -41.462  1.00  0.00           H  
ATOM   1108  CG1 ILE    68      25.977 -13.593 -39.500  1.00  0.00           C  
ATOM   1109 HG12 ILE    68      25.905 -13.927 -40.535  1.00  0.00           H  
ATOM   1110 HG13 ILE    68      26.911 -13.947 -39.064  1.00  0.00           H  
ATOM   1111  CD1 ILE    68      24.826 -14.026 -38.602  1.00  0.00           C  
ATOM   1112 HD11 ILE    68      24.945 -13.664 -37.581  1.00  0.00           H  
ATOM   1113 HD12 ILE    68      23.952 -13.536 -39.031  1.00  0.00           H  
ATOM   1114 HD13 ILE    68      24.679 -15.102 -38.504  1.00  0.00           H  
ATOM   1115  C   ILE    68      27.697 -10.097 -39.832  1.00  0.00           C  
ATOM   1116  O   ILE    68      28.061  -9.666 -40.915  1.00  0.00           O  
ATOM   1117  N   ILE    69      27.617  -9.269 -38.810  1.00  0.00           N  
ATOM   1118  H   ILE    69      27.454  -9.725 -37.925  1.00  0.00           H  
ATOM   1119  CA  ILE    69      27.869  -7.795 -38.887  1.00  0.00           C  
ATOM   1120  HA  ILE    69      27.124  -7.312 -39.519  1.00  0.00           H  
ATOM   1121  CB  ILE    69      27.757  -7.217 -37.419  1.00  0.00           C  
ATOM   1122  HB  ILE    69      28.200  -7.956 -36.751  1.00  0.00           H  
ATOM   1123  CG2 ILE    69      28.509  -5.895 -37.322  1.00  0.00           C  
ATOM   1124 HG21 ILE    69      29.592  -6.013 -37.279  1.00  0.00           H  
ATOM   1125 HG22 ILE    69      28.351  -5.191 -38.139  1.00  0.00           H  
ATOM   1126 HG23 ILE    69      28.242  -5.327 -36.431  1.00  0.00           H  
ATOM   1127  CG1 ILE    69      26.259  -7.140 -37.025  1.00  0.00           C  
ATOM   1128 HG12 ILE    69      25.807  -6.321 -37.585  1.00  0.00           H  
ATOM   1129 HG13 ILE    69      25.808  -8.082 -37.335  1.00  0.00           H  
ATOM   1130  CD1 ILE    69      25.950  -6.874 -35.576  1.00  0.00           C  
ATOM   1131 HD11 ILE    69      26.075  -5.839 -35.260  1.00  0.00           H  
ATOM   1132 HD12 ILE    69      24.907  -7.076 -35.329  1.00  0.00           H  
ATOM   1133 HD13 ILE    69      26.553  -7.413 -34.845  1.00  0.00           H  
ATOM   1134  C   ILE    69      29.302  -7.481 -39.487  1.00  0.00           C  
ATOM   1135  O   ILE    69      29.435  -6.870 -40.580  1.00  0.00           O  
ATOM   1136  N   ALA    70      30.335  -7.992 -38.891  1.00  0.00           N  
ATOM   1137  H   ALA    70      30.225  -8.599 -38.091  1.00  0.00           H  
ATOM   1138  CA  ALA    70      31.693  -7.850 -39.328  1.00  0.00           C  
ATOM   1139  HA  ALA    70      31.841  -6.847 -39.727  1.00  0.00           H  
ATOM   1140  CB  ALA    70      32.560  -7.870 -38.136  1.00  0.00           C  
ATOM   1141  HB1 ALA    70      32.334  -8.748 -37.532  1.00  0.00           H  
ATOM   1142  HB2 ALA    70      33.586  -7.629 -38.414  1.00  0.00           H  
ATOM   1143  HB3 ALA    70      32.222  -7.002 -37.569  1.00  0.00           H  
ATOM   1144  C   ALA    70      32.133  -8.880 -40.397  1.00  0.00           C  
ATOM   1145  O   ALA    70      33.344  -8.845 -40.680  1.00  0.00           O  
ATOM   1146  N   SER    71      31.265  -9.636 -41.131  1.00  0.00           N  
ATOM   1147  H   SER    71      30.276  -9.670 -40.930  1.00  0.00           H  
ATOM   1148  CA  SER    71      31.686 -10.342 -42.385  1.00  0.00           C  
ATOM   1149  HA  SER    71      32.532 -10.944 -42.054  1.00  0.00           H  
ATOM   1150  CB  SER    71      30.573 -11.248 -42.774  1.00  0.00           C  
ATOM   1151  HB2 SER    71      30.216 -11.936 -42.008  1.00  0.00           H  
ATOM   1152  HB3 SER    71      29.685 -10.653 -42.985  1.00  0.00           H  
ATOM   1153  OG  SER    71      30.945 -11.999 -43.912  1.00  0.00           O  
ATOM   1154  HG  SER    71      30.226 -12.506 -44.297  1.00  0.00           H  
ATOM   1155  C   SER    71      31.985  -9.340 -43.509  1.00  0.00           C  
ATOM   1156  O   SER    71      31.445  -8.222 -43.596  1.00  0.00           O  
ATOM   1157  N   ASP    72      32.893  -9.639 -44.453  1.00  0.00           N  
ATOM   1158  H   ASP    72      33.197 -10.602 -44.426  1.00  0.00           H  
ATOM   1159  CA  ASP    72      33.095  -8.928 -45.724  1.00  0.00           C  
ATOM   1160  HA  ASP    72      33.565  -7.955 -45.580  1.00  0.00           H  
ATOM   1161  CB  ASP    72      34.057  -9.718 -46.579  1.00  0.00           C  
ATOM   1162  HB2 ASP    72      33.877 -10.777 -46.395  1.00  0.00           H  
ATOM   1163  HB3 ASP    72      33.981  -9.611 -47.661  1.00  0.00           H  
ATOM   1164  CG  ASP    72      35.582  -9.575 -46.171  1.00  0.00           C  
ATOM   1165  OD1 ASP    72      35.807  -8.899 -45.129  1.00  0.00           O  
ATOM   1166  OD2 ASP    72      36.452  -9.979 -46.945  1.00  0.00           O  
ATOM   1167  C   ASP    72      31.889  -8.671 -46.668  1.00  0.00           C  
ATOM   1168  O   ASP    72      32.113  -7.936 -47.623  1.00  0.00           O  
ATOM   1169  N   THR    73      30.795  -9.473 -46.508  1.00  0.00           N  
ATOM   1170  H   THR    73      30.893 -10.113 -45.733  1.00  0.00           H  
ATOM   1171  CA  THR    73      29.404  -9.203 -46.983  1.00  0.00           C  
ATOM   1172  HA  THR    73      29.401  -8.114 -46.935  1.00  0.00           H  
ATOM   1173  CB  THR    73      29.349  -9.594 -48.473  1.00  0.00           C  
ATOM   1174  HB  THR    73      30.205  -9.341 -49.099  1.00  0.00           H  
ATOM   1175  CG2 THR    73      29.010 -11.039 -48.781  1.00  0.00           C  
ATOM   1176 HG21 THR    73      27.995 -11.214 -48.425  1.00  0.00           H  
ATOM   1177 HG22 THR    73      29.062 -11.127 -49.866  1.00  0.00           H  
ATOM   1178 HG23 THR    73      29.811 -11.603 -48.302  1.00  0.00           H  
ATOM   1179  OG1 THR    73      28.384  -8.842 -49.139  1.00  0.00           O  
ATOM   1180  HG1 THR    73      28.757  -7.992 -49.385  1.00  0.00           H  
ATOM   1181  C   THR    73      28.325  -9.771 -46.148  1.00  0.00           C  
ATOM   1182  O   THR    73      28.440 -10.800 -45.495  1.00  0.00           O  
ATOM   1183  N   PHE    74      27.260  -9.057 -46.276  1.00  0.00           N  
ATOM   1184  H   PHE    74      27.245  -8.363 -47.010  1.00  0.00           H  
ATOM   1185  CA  PHE    74      25.947  -9.478 -45.736  1.00  0.00           C  
ATOM   1186  HA  PHE    74      26.083 -10.048 -44.817  1.00  0.00           H  
ATOM   1187  CB  PHE    74      25.146  -8.197 -45.620  1.00  0.00           C  
ATOM   1188  HB2 PHE    74      25.725  -7.542 -44.969  1.00  0.00           H  
ATOM   1189  HB3 PHE    74      24.939  -7.789 -46.609  1.00  0.00           H  
ATOM   1190  CG  PHE    74      23.852  -8.478 -44.988  1.00  0.00           C  
ATOM   1191  CD1 PHE    74      23.736  -8.787 -43.549  1.00  0.00           C  
ATOM   1192  HD1 PHE    74      24.614  -8.780 -42.920  1.00  0.00           H  
ATOM   1193  CE1 PHE    74      22.455  -9.073 -42.998  1.00  0.00           C  
ATOM   1194  HE1 PHE    74      22.429  -9.372 -41.961  1.00  0.00           H  
ATOM   1195  CZ  PHE    74      21.344  -9.126 -43.783  1.00  0.00           C  
ATOM   1196  HZ  PHE    74      20.366  -9.403 -43.419  1.00  0.00           H  
ATOM   1197  CE2 PHE    74      21.478  -8.923 -45.168  1.00  0.00           C  
ATOM   1198  HE2 PHE    74      20.596  -9.059 -45.775  1.00  0.00           H  
ATOM   1199  CD2 PHE    74      22.746  -8.493 -45.729  1.00  0.00           C  
ATOM   1200  HD2 PHE    74      22.779  -8.284 -46.788  1.00  0.00           H  
ATOM   1201  C   PHE    74      25.170 -10.464 -46.572  1.00  0.00           C  
ATOM   1202  O   PHE    74      25.239 -10.435 -47.805  1.00  0.00           O  
ATOM   1203  N   ASP    75      24.303 -11.416 -46.000  1.00  0.00           N  
ATOM   1204  H   ASP    75      24.247 -11.533 -44.998  1.00  0.00           H  
ATOM   1205  CA  ASP    75      23.320 -12.132 -46.840  1.00  0.00           C  
ATOM   1206  HA  ASP    75      23.069 -11.561 -47.734  1.00  0.00           H  
ATOM   1207  CB  ASP    75      23.801 -13.461 -47.485  1.00  0.00           C  
ATOM   1208  HB2 ASP    75      24.737 -13.123 -47.927  1.00  0.00           H  
ATOM   1209  HB3 ASP    75      24.170 -14.123 -46.702  1.00  0.00           H  
ATOM   1210  CG  ASP    75      22.866 -14.255 -48.497  1.00  0.00           C  
ATOM   1211  OD1 ASP    75      21.661 -14.057 -48.497  1.00  0.00           O  
ATOM   1212  OD2 ASP    75      23.391 -15.126 -49.171  1.00  0.00           O  
ATOM   1213  C   ASP    75      22.019 -12.470 -46.110  1.00  0.00           C  
ATOM   1214  O   ASP    75      22.110 -13.081 -45.036  1.00  0.00           O  
ATOM   1215  N   LYS    76      20.882 -11.978 -46.571  1.00  0.00           N  
ATOM   1216  H   LYS    76      20.878 -11.515 -47.469  1.00  0.00           H  
ATOM   1217  CA  LYS    76      19.574 -11.859 -45.859  1.00  0.00           C  
ATOM   1218  HA  LYS    76      19.791 -11.070 -45.139  1.00  0.00           H  
ATOM   1219  CB  LYS    76      18.562 -11.408 -46.919  1.00  0.00           C  
ATOM   1220  HB2 LYS    76      19.031 -10.721 -47.624  1.00  0.00           H  
ATOM   1221  HB3 LYS    76      18.155 -12.213 -47.531  1.00  0.00           H  
ATOM   1222  CG  LYS    76      17.503 -10.815 -46.295  1.00  0.00           C  
ATOM   1223  HG2 LYS    76      16.968 -11.530 -45.671  1.00  0.00           H  
ATOM   1224  HG3 LYS    76      17.999 -10.092 -45.647  1.00  0.00           H  
ATOM   1225  CD  LYS    76      16.638 -10.037 -47.110  1.00  0.00           C  
ATOM   1226  HD2 LYS    76      15.899  -9.683 -46.391  1.00  0.00           H  
ATOM   1227  HD3 LYS    76      17.053  -9.131 -47.553  1.00  0.00           H  
ATOM   1228  CE  LYS    76      15.961 -10.617 -48.091  1.00  0.00           C  
ATOM   1229  HE2 LYS    76      16.667 -11.066 -48.790  1.00  0.00           H  
ATOM   1230  HE3 LYS    76      15.414 -11.473 -47.697  1.00  0.00           H  
ATOM   1231  NZ  LYS    76      15.016  -9.661 -48.746  1.00  0.00           N  
ATOM   1232  HZ1 LYS    76      14.499  -9.039 -48.142  1.00  0.00           H  
ATOM   1233  HZ2 LYS    76      15.651  -9.134 -49.328  1.00  0.00           H  
ATOM   1234  HZ3 LYS    76      14.404 -10.088 -49.427  1.00  0.00           H  
ATOM   1235  C   LYS    76      19.284 -13.190 -45.234  1.00  0.00           C  
ATOM   1236  O   LYS    76      19.097 -13.281 -44.012  1.00  0.00           O  
ATOM   1237  N   ALA    77      19.200 -14.273 -45.974  1.00  0.00           N  
ATOM   1238  H   ALA    77      19.341 -14.176 -46.970  1.00  0.00           H  
ATOM   1239  CA  ALA    77      18.904 -15.600 -45.402  1.00  0.00           C  
ATOM   1240  HA  ALA    77      17.934 -15.570 -44.906  1.00  0.00           H  
ATOM   1241  CB  ALA    77      18.792 -16.615 -46.568  1.00  0.00           C  
ATOM   1242  HB1 ALA    77      19.752 -16.832 -47.039  1.00  0.00           H  
ATOM   1243  HB2 ALA    77      18.369 -17.535 -46.166  1.00  0.00           H  
ATOM   1244  HB3 ALA    77      18.046 -16.243 -47.270  1.00  0.00           H  
ATOM   1245  C   ALA    77      19.961 -16.245 -44.386  1.00  0.00           C  
ATOM   1246  O   ALA    77      19.574 -17.058 -43.562  1.00  0.00           O  
ATOM   1247  N   LYS    78      21.205 -15.813 -44.397  1.00  0.00           N  
ATOM   1248  H   LYS    78      21.384 -15.176 -45.161  1.00  0.00           H  
ATOM   1249  CA  LYS    78      22.244 -16.066 -43.438  1.00  0.00           C  
ATOM   1250  HA  LYS    78      22.225 -17.114 -43.139  1.00  0.00           H  
ATOM   1251  CB  LYS    78      23.578 -15.742 -43.977  1.00  0.00           C  
ATOM   1252  HB2 LYS    78      23.532 -16.069 -45.016  1.00  0.00           H  
ATOM   1253  HB3 LYS    78      23.585 -14.653 -44.023  1.00  0.00           H  
ATOM   1254  CG  LYS    78      24.679 -16.221 -43.261  1.00  0.00           C  
ATOM   1255  HG2 LYS    78      24.565 -15.762 -42.279  1.00  0.00           H  
ATOM   1256  HG3 LYS    78      24.651 -17.288 -43.039  1.00  0.00           H  
ATOM   1257  CD  LYS    78      25.913 -15.888 -43.840  1.00  0.00           C  
ATOM   1258  HD2 LYS    78      26.057 -16.387 -44.798  1.00  0.00           H  
ATOM   1259  HD3 LYS    78      25.968 -14.807 -43.973  1.00  0.00           H  
ATOM   1260  CE  LYS    78      26.877 -16.216 -42.945  1.00  0.00           C  
ATOM   1261  HE2 LYS    78      26.643 -15.710 -42.009  1.00  0.00           H  
ATOM   1262  HE3 LYS    78      26.810 -17.281 -42.723  1.00  0.00           H  
ATOM   1263  NZ  LYS    78      28.252 -15.978 -43.476  1.00  0.00           N  
ATOM   1264  HZ1 LYS    78      28.800 -15.595 -42.720  1.00  0.00           H  
ATOM   1265  HZ2 LYS    78      28.587 -16.891 -43.750  1.00  0.00           H  
ATOM   1266  HZ3 LYS    78      28.195 -15.338 -44.255  1.00  0.00           H  
ATOM   1267  C   LYS    78      21.952 -15.352 -42.102  1.00  0.00           C  
ATOM   1268  O   LYS    78      21.998 -15.912 -41.017  1.00  0.00           O  
ATOM   1269  N   ALA    79      21.578 -14.059 -42.115  1.00  0.00           N  
ATOM   1270  H   ALA    79      21.741 -13.655 -43.027  1.00  0.00           H  
ATOM   1271  CA  ALA    79      21.038 -13.255 -41.075  1.00  0.00           C  
ATOM   1272  HA  ALA    79      21.797 -13.455 -40.319  1.00  0.00           H  
ATOM   1273  CB  ALA    79      21.063 -11.764 -41.537  1.00  0.00           C  
ATOM   1274  HB1 ALA    79      22.081 -11.374 -41.551  1.00  0.00           H  
ATOM   1275  HB2 ALA    79      20.548 -11.671 -42.493  1.00  0.00           H  
ATOM   1276  HB3 ALA    79      20.580 -11.123 -40.799  1.00  0.00           H  
ATOM   1277  C   ALA    79      19.704 -13.910 -40.557  1.00  0.00           C  
ATOM   1278  O   ALA    79      19.550 -13.998 -39.342  1.00  0.00           O  
ATOM   1279  N   GLU    80      18.692 -14.318 -41.386  1.00  0.00           N  
ATOM   1280  H   GLU    80      18.845 -14.129 -42.367  1.00  0.00           H  
ATOM   1281  CA  GLU    80      17.415 -15.010 -40.918  1.00  0.00           C  
ATOM   1282  HA  GLU    80      16.853 -14.296 -40.315  1.00  0.00           H  
ATOM   1283  CB  GLU    80      16.584 -15.329 -42.218  1.00  0.00           C  
ATOM   1284  HB2 GLU    80      17.077 -16.113 -42.792  1.00  0.00           H  
ATOM   1285  HB3 GLU    80      15.739 -15.978 -41.987  1.00  0.00           H  
ATOM   1286  CG  GLU    80      16.100 -14.084 -42.996  1.00  0.00           C  
ATOM   1287  HG2 GLU    80      16.724 -13.195 -43.093  1.00  0.00           H  
ATOM   1288  HG3 GLU    80      16.074 -14.379 -44.045  1.00  0.00           H  
ATOM   1289  CD  GLU    80      14.590 -13.799 -42.684  1.00  0.00           C  
ATOM   1290  OE1 GLU    80      13.858 -13.522 -43.643  1.00  0.00           O  
ATOM   1291  OE2 GLU    80      14.255 -13.866 -41.422  1.00  0.00           O  
ATOM   1292  C   GLU    80      17.612 -16.253 -40.158  1.00  0.00           C  
ATOM   1293  O   GLU    80      16.862 -16.514 -39.173  1.00  0.00           O  
ATOM   1294  N   ALA    81      18.615 -17.129 -40.604  1.00  0.00           N  
ATOM   1295  H   ALA    81      19.162 -16.806 -41.390  1.00  0.00           H  
ATOM   1296  CA  ALA    81      19.045 -18.315 -39.841  1.00  0.00           C  
ATOM   1297  HA  ALA    81      18.158 -18.945 -39.792  1.00  0.00           H  
ATOM   1298  CB  ALA    81      20.215 -19.036 -40.563  1.00  0.00           C  
ATOM   1299  HB1 ALA    81      20.741 -19.805 -39.999  1.00  0.00           H  
ATOM   1300  HB2 ALA    81      19.858 -19.450 -41.506  1.00  0.00           H  
ATOM   1301  HB3 ALA    81      20.916 -18.229 -40.779  1.00  0.00           H  
ATOM   1302  C   ALA    81      19.404 -17.865 -38.417  1.00  0.00           C  
ATOM   1303  O   ALA    81      18.916 -18.497 -37.497  1.00  0.00           O  
ATOM   1304  N   GLN    82      20.241 -16.779 -38.226  1.00  0.00           N  
ATOM   1305  H   GLN    82      20.563 -16.354 -39.084  1.00  0.00           H  
ATOM   1306  CA  GLN    82      20.680 -16.345 -36.940  1.00  0.00           C  
ATOM   1307  HA  GLN    82      21.050 -17.171 -36.332  1.00  0.00           H  
ATOM   1308  CB  GLN    82      21.814 -15.343 -36.913  1.00  0.00           C  
ATOM   1309  HB2 GLN    82      22.608 -15.799 -37.505  1.00  0.00           H  
ATOM   1310  HB3 GLN    82      21.517 -14.473 -37.498  1.00  0.00           H  
ATOM   1311  CG  GLN    82      22.310 -15.006 -35.463  1.00  0.00           C  
ATOM   1312  HG2 GLN    82      23.209 -14.390 -35.457  1.00  0.00           H  
ATOM   1313  HG3 GLN    82      21.664 -14.249 -35.018  1.00  0.00           H  
ATOM   1314  CD  GLN    82      22.555 -16.204 -34.593  1.00  0.00           C  
ATOM   1315  OE1 GLN    82      22.944 -17.323 -34.932  1.00  0.00           O  
ATOM   1316  NE2 GLN    82      22.219 -16.048 -33.295  1.00  0.00           N  
ATOM   1317 HE21 GLN    82      22.278 -16.824 -32.650  1.00  0.00           H  
ATOM   1318 HE22 GLN    82      21.779 -15.188 -33.002  1.00  0.00           H  
ATOM   1319  C   GLN    82      19.469 -15.741 -36.152  1.00  0.00           C  
ATOM   1320  O   GLN    82      19.124 -16.085 -35.004  1.00  0.00           O  
ATOM   1321  N   ILE    83      18.816 -14.729 -36.690  1.00  0.00           N  
ATOM   1322  H   ILE    83      19.054 -14.556 -37.656  1.00  0.00           H  
ATOM   1323  CA  ILE    83      17.767 -13.888 -36.112  1.00  0.00           C  
ATOM   1324  HA  ILE    83      18.274 -13.328 -35.325  1.00  0.00           H  
ATOM   1325  CB  ILE    83      17.172 -13.002 -37.255  1.00  0.00           C  
ATOM   1326  HB  ILE    83      17.092 -13.596 -38.165  1.00  0.00           H  
ATOM   1327  CG2 ILE    83      15.759 -12.530 -36.972  1.00  0.00           C  
ATOM   1328 HG21 ILE    83      15.027 -13.325 -37.114  1.00  0.00           H  
ATOM   1329 HG22 ILE    83      15.792 -12.220 -35.928  1.00  0.00           H  
ATOM   1330 HG23 ILE    83      15.464 -11.662 -37.561  1.00  0.00           H  
ATOM   1331  CG1 ILE    83      18.161 -11.793 -37.449  1.00  0.00           C  
ATOM   1332 HG12 ILE    83      17.999 -11.104 -36.620  1.00  0.00           H  
ATOM   1333 HG13 ILE    83      19.229 -12.005 -37.476  1.00  0.00           H  
ATOM   1334  CD1 ILE    83      17.971 -10.885 -38.717  1.00  0.00           C  
ATOM   1335 HD11 ILE    83      17.040 -10.324 -38.800  1.00  0.00           H  
ATOM   1336 HD12 ILE    83      18.837 -10.312 -39.050  1.00  0.00           H  
ATOM   1337 HD13 ILE    83      17.884 -11.580 -39.552  1.00  0.00           H  
ATOM   1338  C   ILE    83      16.706 -14.730 -35.419  1.00  0.00           C  
ATOM   1339  O   ILE    83      16.385 -14.419 -34.252  1.00  0.00           O  
ATOM   1340  N   ALA    84      16.267 -15.779 -36.031  1.00  0.00           N  
ATOM   1341  H   ALA    84      16.735 -15.931 -36.912  1.00  0.00           H  
ATOM   1342  CA  ALA    84      15.328 -16.688 -35.501  1.00  0.00           C  
ATOM   1343  HA  ALA    84      14.397 -16.204 -35.206  1.00  0.00           H  
ATOM   1344  CB  ALA    84      14.817 -17.643 -36.635  1.00  0.00           C  
ATOM   1345  HB1 ALA    84      15.532 -18.435 -36.856  1.00  0.00           H  
ATOM   1346  HB2 ALA    84      13.880 -18.146 -36.397  1.00  0.00           H  
ATOM   1347  HB3 ALA    84      14.675 -17.076 -37.555  1.00  0.00           H  
ATOM   1348  C   ALA    84      15.792 -17.552 -34.231  1.00  0.00           C  
ATOM   1349  O   ALA    84      14.987 -18.338 -33.714  1.00  0.00           O  
ATOM   1350  N   LYS    85      17.033 -17.509 -33.818  1.00  0.00           N  
ATOM   1351  H   LYS    85      17.674 -17.026 -34.431  1.00  0.00           H  
ATOM   1352  CA  LYS    85      17.546 -18.018 -32.587  1.00  0.00           C  
ATOM   1353  HA  LYS    85      17.001 -18.915 -32.293  1.00  0.00           H  
ATOM   1354  CB  LYS    85      19.058 -18.396 -32.687  1.00  0.00           C  
ATOM   1355  HB2 LYS    85      19.555 -17.443 -32.869  1.00  0.00           H  
ATOM   1356  HB3 LYS    85      19.274 -18.893 -31.742  1.00  0.00           H  
ATOM   1357  CG  LYS    85      19.441 -19.264 -33.628  1.00  0.00           C  
ATOM   1358  HG2 LYS    85      18.776 -20.126 -33.678  1.00  0.00           H  
ATOM   1359  HG3 LYS    85      19.353 -18.695 -34.554  1.00  0.00           H  
ATOM   1360  CD  LYS    85      20.743 -19.672 -33.743  1.00  0.00           C  
ATOM   1361  HD2 LYS    85      21.317 -18.747 -33.699  1.00  0.00           H  
ATOM   1362  HD3 LYS    85      20.957 -20.337 -32.907  1.00  0.00           H  
ATOM   1363  CE  LYS    85      21.089 -20.281 -34.907  1.00  0.00           C  
ATOM   1364  HE2 LYS    85      20.699 -21.292 -34.793  1.00  0.00           H  
ATOM   1365  HE3 LYS    85      20.584 -19.798 -35.744  1.00  0.00           H  
ATOM   1366  NZ  LYS    85      22.522 -20.331 -35.038  1.00  0.00           N  
ATOM   1367  HZ1 LYS    85      22.884 -20.812 -34.227  1.00  0.00           H  
ATOM   1368  HZ2 LYS    85      22.888 -20.891 -35.794  1.00  0.00           H  
ATOM   1369  HZ3 LYS    85      22.943 -19.417 -34.953  1.00  0.00           H  
ATOM   1370  C   LYS    85      17.412 -17.042 -31.418  1.00  0.00           C  
ATOM   1371  O   LYS    85      17.479 -17.478 -30.295  1.00  0.00           O  
ATOM   1372  N   MET    86      17.192 -15.748 -31.653  1.00  0.00           N  
ATOM   1373  H   MET    86      17.041 -15.524 -32.626  1.00  0.00           H  
ATOM   1374  CA  MET    86      17.263 -14.631 -30.665  1.00  0.00           C  
ATOM   1375  HA  MET    86      17.735 -14.975 -29.745  1.00  0.00           H  
ATOM   1376  CB  MET    86      18.292 -13.591 -31.214  1.00  0.00           C  
ATOM   1377  HB2 MET    86      17.828 -12.796 -31.798  1.00  0.00           H  
ATOM   1378  HB3 MET    86      18.696 -12.996 -30.395  1.00  0.00           H  
ATOM   1379  CG  MET    86      19.432 -14.181 -32.010  1.00  0.00           C  
ATOM   1380  HG2 MET    86      19.692 -15.022 -31.368  1.00  0.00           H  
ATOM   1381  HG3 MET    86      19.169 -14.516 -33.013  1.00  0.00           H  
ATOM   1382  SD  MET    86      20.960 -13.213 -32.143  1.00  0.00           S  
ATOM   1383  CE  MET    86      20.336 -11.784 -33.321  1.00  0.00           C  
ATOM   1384  HE1 MET    86      20.063 -12.192 -34.294  1.00  0.00           H  
ATOM   1385  HE2 MET    86      19.549 -11.225 -32.815  1.00  0.00           H  
ATOM   1386  HE3 MET    86      21.141 -11.052 -33.254  1.00  0.00           H  
ATOM   1387  C   MET    86      15.808 -13.945 -30.384  1.00  0.00           C  
ATOM   1388  O   MET    86      15.597 -13.406 -29.265  1.00  0.00           O  
ATOM   1389  N   GLU    87      14.999 -13.787 -31.461  1.00  0.00           N  
ATOM   1390  H   GLU    87      15.446 -14.062 -32.324  1.00  0.00           H  
ATOM   1391  CA  GLU    87      13.667 -13.139 -31.515  1.00  0.00           C  
ATOM   1392  HA  GLU    87      13.905 -12.098 -31.299  1.00  0.00           H  
ATOM   1393  CB  GLU    87      13.108 -13.148 -32.922  1.00  0.00           C  
ATOM   1394  HB2 GLU    87      12.202 -12.543 -32.938  1.00  0.00           H  
ATOM   1395  HB3 GLU    87      13.738 -12.600 -33.623  1.00  0.00           H  
ATOM   1396  CG  GLU    87      12.719 -14.491 -33.513  1.00  0.00           C  
ATOM   1397  HG2 GLU    87      13.638 -15.047 -33.701  1.00  0.00           H  
ATOM   1398  HG3 GLU    87      12.011 -14.992 -32.854  1.00  0.00           H  
ATOM   1399  CD  GLU    87      11.857 -14.445 -34.880  1.00  0.00           C  
ATOM   1400  OE1 GLU    87      11.643 -15.491 -35.544  1.00  0.00           O  
ATOM   1401  OE2 GLU    87      11.233 -13.442 -35.174  1.00  0.00           O  
ATOM   1402  C   GLU    87      12.647 -13.686 -30.502  1.00  0.00           C  
ATOM   1403  O   GLU    87      11.864 -12.922 -30.003  1.00  0.00           O  
ATOM   1404  N   GLU    88      12.788 -14.921 -30.066  1.00  0.00           N  
ATOM   1405  H   GLU    88      13.534 -15.498 -30.428  1.00  0.00           H  
ATOM   1406  CA  GLU    88      11.940 -15.473 -29.023  1.00  0.00           C  
ATOM   1407  HA  GLU    88      10.889 -15.284 -29.244  1.00  0.00           H  
ATOM   1408  CB  GLU    88      12.092 -16.932 -29.057  1.00  0.00           C  
ATOM   1409  HB2 GLU    88      11.813 -17.251 -30.061  1.00  0.00           H  
ATOM   1410  HB3 GLU    88      13.124 -17.237 -28.879  1.00  0.00           H  
ATOM   1411  CG  GLU    88      11.183 -17.793 -28.114  1.00  0.00           C  
ATOM   1412  HG2 GLU    88      11.275 -17.398 -27.102  1.00  0.00           H  
ATOM   1413  HG3 GLU    88      10.120 -17.711 -28.340  1.00  0.00           H  
ATOM   1414  CD  GLU    88      11.428 -19.344 -28.196  1.00  0.00           C  
ATOM   1415  OE1 GLU    88      10.484 -20.086 -28.619  1.00  0.00           O  
ATOM   1416  OE2 GLU    88      12.574 -19.708 -27.901  1.00  0.00           O  
ATOM   1417  C   GLU    88      12.147 -14.873 -27.697  1.00  0.00           C  
ATOM   1418  O   GLU    88      11.250 -14.681 -26.872  1.00  0.00           O  
ATOM   1419  N   GLN    89      13.393 -14.502 -27.348  1.00  0.00           N  
ATOM   1420  H   GLN    89      14.129 -14.532 -28.039  1.00  0.00           H  
ATOM   1421  CA  GLN    89      13.828 -13.862 -26.106  1.00  0.00           C  
ATOM   1422  HA  GLN    89      13.178 -14.306 -25.351  1.00  0.00           H  
ATOM   1423  CB  GLN    89      15.314 -14.176 -25.758  1.00  0.00           C  
ATOM   1424  HB2 GLN    89      15.476 -15.243 -25.912  1.00  0.00           H  
ATOM   1425  HB3 GLN    89      15.892 -13.698 -26.549  1.00  0.00           H  
ATOM   1426  CG  GLN    89      15.809 -13.714 -24.343  1.00  0.00           C  
ATOM   1427  HG2 GLN    89      16.829 -14.073 -24.209  1.00  0.00           H  
ATOM   1428  HG3 GLN    89      15.738 -12.628 -24.301  1.00  0.00           H  
ATOM   1429  CD  GLN    89      14.939 -14.491 -23.325  1.00  0.00           C  
ATOM   1430  OE1 GLN    89      15.084 -15.720 -23.187  1.00  0.00           O  
ATOM   1431  NE2 GLN    89      14.090 -13.837 -22.542  1.00  0.00           N  
ATOM   1432 HE21 GLN    89      13.621 -14.212 -21.730  1.00  0.00           H  
ATOM   1433 HE22 GLN    89      14.072 -12.830 -22.621  1.00  0.00           H  
ATOM   1434  C   GLN    89      13.537 -12.359 -26.115  1.00  0.00           C  
ATOM   1435  O   GLN    89      13.244 -11.758 -25.105  1.00  0.00           O  
ATOM   1436  N   ASP    90      13.561 -11.771 -27.324  1.00  0.00           N  
ATOM   1437  H   ASP    90      13.678 -12.337 -28.152  1.00  0.00           H  
ATOM   1438  CA  ASP    90      13.010 -10.407 -27.648  1.00  0.00           C  
ATOM   1439  HA  ASP    90      13.587  -9.727 -27.023  1.00  0.00           H  
ATOM   1440  CB  ASP    90      13.266  -9.960 -29.117  1.00  0.00           C  
ATOM   1441  HB2 ASP    90      14.348  -9.942 -29.247  1.00  0.00           H  
ATOM   1442  HB3 ASP    90      12.684 -10.613 -29.768  1.00  0.00           H  
ATOM   1443  CG  ASP    90      12.894  -8.495 -29.371  1.00  0.00           C  
ATOM   1444  OD1 ASP    90      13.653  -7.676 -28.808  1.00  0.00           O  
ATOM   1445  OD2 ASP    90      11.912  -8.174 -30.017  1.00  0.00           O  
ATOM   1446  C   ASP    90      11.450 -10.424 -27.346  1.00  0.00           C  
ATOM   1447  O   ASP    90      11.009  -9.544 -26.563  1.00  0.00           O  
ATOM   1448  N   LYS    91      10.710 -11.405 -27.850  1.00  0.00           N  
ATOM   1449  H   LYS    91      11.149 -12.004 -28.534  1.00  0.00           H  
ATOM   1450  CA  LYS    91       9.278 -11.670 -27.639  1.00  0.00           C  
ATOM   1451  HA  LYS    91       8.667 -10.836 -27.982  1.00  0.00           H  
ATOM   1452  CB  LYS    91       8.912 -12.906 -28.498  1.00  0.00           C  
ATOM   1453  HB2 LYS    91       9.723 -13.622 -28.367  1.00  0.00           H  
ATOM   1454  HB3 LYS    91       7.999 -13.237 -28.004  1.00  0.00           H  
ATOM   1455  CG  LYS    91       8.635 -12.699 -29.768  1.00  0.00           C  
ATOM   1456  HG2 LYS    91       7.819 -11.977 -29.764  1.00  0.00           H  
ATOM   1457  HG3 LYS    91       9.451 -12.172 -30.263  1.00  0.00           H  
ATOM   1458  CD  LYS    91       8.202 -13.751 -30.509  1.00  0.00           C  
ATOM   1459  HD2 LYS    91       8.631 -14.682 -30.138  1.00  0.00           H  
ATOM   1460  HD3 LYS    91       7.137 -13.819 -30.290  1.00  0.00           H  
ATOM   1461  CE  LYS    91       8.518 -13.684 -31.780  1.00  0.00           C  
ATOM   1462  HE2 LYS    91       8.335 -12.717 -32.249  1.00  0.00           H  
ATOM   1463  HE3 LYS    91       9.595 -13.778 -31.918  1.00  0.00           H  
ATOM   1464  NZ  LYS    91       7.817 -14.723 -32.550  1.00  0.00           N  
ATOM   1465  HZ1 LYS    91       6.819 -14.681 -32.402  1.00  0.00           H  
ATOM   1466  HZ2 LYS    91       8.025 -14.692 -33.538  1.00  0.00           H  
ATOM   1467  HZ3 LYS    91       8.060 -15.657 -32.251  1.00  0.00           H  
ATOM   1468  C   LYS    91       9.058 -11.866 -26.128  1.00  0.00           C  
ATOM   1469  O   LYS    91       8.179 -11.266 -25.552  1.00  0.00           O  
ATOM   1470  N   ALA    92       9.857 -12.753 -25.461  1.00  0.00           N  
ATOM   1471  H   ALA    92      10.443 -13.401 -25.969  1.00  0.00           H  
ATOM   1472  CA  ALA    92       9.600 -13.000 -24.040  1.00  0.00           C  
ATOM   1473  HA  ALA    92       8.628 -13.489 -23.984  1.00  0.00           H  
ATOM   1474  CB  ALA    92      10.601 -14.106 -23.393  1.00  0.00           C  
ATOM   1475  HB1 ALA    92      10.576 -15.043 -23.950  1.00  0.00           H  
ATOM   1476  HB2 ALA    92      11.630 -13.747 -23.386  1.00  0.00           H  
ATOM   1477  HB3 ALA    92      10.208 -14.320 -22.399  1.00  0.00           H  
ATOM   1478  C   ALA    92       9.667 -11.683 -23.152  1.00  0.00           C  
ATOM   1479  O   ALA    92       8.828 -11.533 -22.251  1.00  0.00           O  
ATOM   1480  N   ASN    93      10.653 -10.923 -23.441  1.00  0.00           N  
ATOM   1481  H   ASN    93      11.327 -11.165 -24.153  1.00  0.00           H  
ATOM   1482  CA  ASN    93      10.897  -9.691 -22.769  1.00  0.00           C  
ATOM   1483  HA  ASN    93      10.890  -9.802 -21.684  1.00  0.00           H  
ATOM   1484  CB  ASN    93      12.278  -9.167 -23.100  1.00  0.00           C  
ATOM   1485  HB2 ASN    93      12.394  -8.963 -24.164  1.00  0.00           H  
ATOM   1486  HB3 ASN    93      12.341  -8.243 -22.525  1.00  0.00           H  
ATOM   1487  CG  ASN    93      13.526  -9.927 -22.711  1.00  0.00           C  
ATOM   1488  OD1 ASN    93      13.427 -10.991 -22.122  1.00  0.00           O  
ATOM   1489  ND2 ASN    93      14.734  -9.466 -22.951  1.00  0.00           N  
ATOM   1490 HD21 ASN    93      15.597  -9.962 -22.778  1.00  0.00           H  
ATOM   1491 HD22 ASN    93      14.745  -8.546 -23.368  1.00  0.00           H  
ATOM   1492  C   ASN    93       9.899  -8.563 -23.083  1.00  0.00           C  
ATOM   1493  O   ASN    93       9.522  -7.749 -22.236  1.00  0.00           O  
ATOM   1494  N   MET    94       9.486  -8.518 -24.343  1.00  0.00           N  
ATOM   1495  H   MET    94       9.815  -9.196 -25.017  1.00  0.00           H  
ATOM   1496  CA  MET    94       8.315  -7.660 -24.747  1.00  0.00           C  
ATOM   1497  HA  MET    94       8.442  -6.585 -24.625  1.00  0.00           H  
ATOM   1498  CB  MET    94       8.160  -7.829 -26.292  1.00  0.00           C  
ATOM   1499  HB2 MET    94       9.128  -7.588 -26.730  1.00  0.00           H  
ATOM   1500  HB3 MET    94       8.135  -8.908 -26.445  1.00  0.00           H  
ATOM   1501  CG  MET    94       6.930  -7.142 -26.972  1.00  0.00           C  
ATOM   1502  HG2 MET    94       6.027  -7.376 -26.409  1.00  0.00           H  
ATOM   1503  HG3 MET    94       7.060  -6.069 -26.831  1.00  0.00           H  
ATOM   1504  SD  MET    94       6.694  -7.492 -28.825  1.00  0.00           S  
ATOM   1505  CE  MET    94       7.978  -6.403 -29.510  1.00  0.00           C  
ATOM   1506  HE1 MET    94       7.576  -5.395 -29.604  1.00  0.00           H  
ATOM   1507  HE2 MET    94       8.941  -6.497 -29.008  1.00  0.00           H  
ATOM   1508  HE3 MET    94       8.037  -6.818 -30.516  1.00  0.00           H  
ATOM   1509  C   MET    94       6.999  -8.030 -23.961  1.00  0.00           C  
ATOM   1510  O   MET    94       6.243  -7.196 -23.532  1.00  0.00           O  
ATOM   1511  N   LEU    95       6.842  -9.302 -23.675  1.00  0.00           N  
ATOM   1512  H   LEU    95       7.463 -10.000 -24.059  1.00  0.00           H  
ATOM   1513  CA  LEU    95       5.525  -9.729 -23.199  1.00  0.00           C  
ATOM   1514  HA  LEU    95       4.762  -9.080 -23.628  1.00  0.00           H  
ATOM   1515  CB  LEU    95       5.277 -11.063 -23.887  1.00  0.00           C  
ATOM   1516  HB2 LEU    95       5.507 -10.873 -24.935  1.00  0.00           H  
ATOM   1517  HB3 LEU    95       5.967 -11.824 -23.524  1.00  0.00           H  
ATOM   1518  CG  LEU    95       3.817 -11.704 -23.767  1.00  0.00           C  
ATOM   1519  HG  LEU    95       3.547 -12.083 -22.781  1.00  0.00           H  
ATOM   1520  CD1 LEU    95       2.814 -10.580 -24.054  1.00  0.00           C  
ATOM   1521 HD11 LEU    95       2.591 -10.072 -23.117  1.00  0.00           H  
ATOM   1522 HD12 LEU    95       3.198  -9.893 -24.809  1.00  0.00           H  
ATOM   1523 HD13 LEU    95       1.899 -11.130 -24.275  1.00  0.00           H  
ATOM   1524  CD2 LEU    95       3.681 -12.810 -24.802  1.00  0.00           C  
ATOM   1525 HD21 LEU    95       4.139 -13.765 -24.545  1.00  0.00           H  
ATOM   1526 HD22 LEU    95       2.648 -13.083 -25.019  1.00  0.00           H  
ATOM   1527 HD23 LEU    95       3.999 -12.447 -25.779  1.00  0.00           H  
ATOM   1528  C   LEU    95       5.498  -9.800 -21.644  1.00  0.00           C  
ATOM   1529  O   LEU    95       4.434  -9.698 -21.046  1.00  0.00           O  
ATOM   1530  N   ALA    96       6.720  -9.835 -20.993  1.00  0.00           N  
ATOM   1531  H   ALA    96       7.502 -10.193 -21.523  1.00  0.00           H  
ATOM   1532  CA  ALA    96       6.927  -9.492 -19.615  1.00  0.00           C  
ATOM   1533  HA  ALA    96       6.405 -10.214 -18.987  1.00  0.00           H  
ATOM   1534  CB  ALA    96       8.452  -9.507 -19.389  1.00  0.00           C  
ATOM   1535  HB1 ALA    96       8.601  -9.185 -18.359  1.00  0.00           H  
ATOM   1536  HB2 ALA    96       8.706 -10.558 -19.525  1.00  0.00           H  
ATOM   1537  HB3 ALA    96       9.038  -8.972 -20.137  1.00  0.00           H  
ATOM   1538  C   ALA    96       6.363  -8.042 -19.352  1.00  0.00           C  
ATOM   1539  O   ALA    96       5.658  -7.794 -18.349  1.00  0.00           O  
ATOM   1540  N   HIE    97       6.655  -7.068 -20.224  1.00  0.00           N  
ATOM   1541  H   HIE    97       7.227  -7.310 -21.021  1.00  0.00           H  
ATOM   1542  CA  HIE    97       6.186  -5.670 -20.244  1.00  0.00           C  
ATOM   1543  HA  HIE    97       6.277  -5.234 -19.249  1.00  0.00           H  
ATOM   1544  CB  HIE    97       7.070  -4.856 -21.252  1.00  0.00           C  
ATOM   1545  HB2 HIE    97       7.275  -5.439 -22.149  1.00  0.00           H  
ATOM   1546  HB3 HIE    97       6.484  -3.971 -21.503  1.00  0.00           H  
ATOM   1547  CG  HIE    97       8.368  -4.398 -20.732  1.00  0.00           C  
ATOM   1548  ND1 HIE    97       9.050  -3.295 -21.313  1.00  0.00           N  
ATOM   1549  CE1 HIE    97      10.216  -3.191 -20.567  1.00  0.00           C  
ATOM   1550  HE1 HIE    97      10.820  -2.314 -20.744  1.00  0.00           H  
ATOM   1551  NE2 HIE    97      10.241  -4.070 -19.563  1.00  0.00           N  
ATOM   1552  HE2 HIE    97      10.919  -4.056 -18.815  1.00  0.00           H  
ATOM   1553  CD2 HIE    97       9.242  -5.013 -19.762  1.00  0.00           C  
ATOM   1554  HD2 HIE    97       8.987  -5.860 -19.142  1.00  0.00           H  
ATOM   1555  C   HIE    97       4.733  -5.649 -20.547  1.00  0.00           C  
ATOM   1556  O   HIE    97       3.970  -5.285 -19.678  1.00  0.00           O  
ATOM   1557  N   MET    98       4.252  -6.303 -21.599  1.00  0.00           N  
ATOM   1558  H   MET    98       4.834  -6.844 -22.223  1.00  0.00           H  
ATOM   1559  CA  MET    98       2.794  -6.332 -21.912  1.00  0.00           C  
ATOM   1560  HA  MET    98       2.432  -5.304 -21.894  1.00  0.00           H  
ATOM   1561  CB  MET    98       2.460  -6.885 -23.387  1.00  0.00           C  
ATOM   1562  HB2 MET    98       3.170  -6.434 -24.081  1.00  0.00           H  
ATOM   1563  HB3 MET    98       2.500  -7.972 -23.464  1.00  0.00           H  
ATOM   1564  CG  MET    98       1.059  -6.396 -23.700  1.00  0.00           C  
ATOM   1565  HG2 MET    98       0.349  -6.780 -22.968  1.00  0.00           H  
ATOM   1566  HG3 MET    98       1.039  -5.309 -23.632  1.00  0.00           H  
ATOM   1567  SD  MET    98       0.604  -6.881 -25.315  1.00  0.00           S  
ATOM   1568  CE  MET    98      -0.169  -5.301 -25.860  1.00  0.00           C  
ATOM   1569  HE1 MET    98      -0.732  -5.421 -26.786  1.00  0.00           H  
ATOM   1570  HE2 MET    98      -0.769  -4.890 -25.048  1.00  0.00           H  
ATOM   1571  HE3 MET    98       0.577  -4.524 -26.027  1.00  0.00           H  
ATOM   1572  C   MET    98       1.981  -7.109 -20.899  1.00  0.00           C  
ATOM   1573  O   MET    98       0.923  -6.562 -20.521  1.00  0.00           O  
ATOM   1574  N   GLU    99       2.448  -8.130 -20.176  1.00  0.00           N  
ATOM   1575  H   GLU    99       3.316  -8.546 -20.483  1.00  0.00           H  
ATOM   1576  CA  GLU    99       1.724  -8.830 -19.134  1.00  0.00           C  
ATOM   1577  HA  GLU    99       0.725  -8.782 -19.567  1.00  0.00           H  
ATOM   1578  CB  GLU    99       2.192 -10.274 -18.874  1.00  0.00           C  
ATOM   1579  HB2 GLU    99       2.246 -10.776 -19.840  1.00  0.00           H  
ATOM   1580  HB3 GLU    99       3.098 -10.171 -18.278  1.00  0.00           H  
ATOM   1581  CG  GLU    99       1.221 -11.115 -17.963  1.00  0.00           C  
ATOM   1582  HG2 GLU    99       1.448 -10.854 -16.929  1.00  0.00           H  
ATOM   1583  HG3 GLU    99       0.233 -10.757 -18.255  1.00  0.00           H  
ATOM   1584  CD  GLU    99       1.348 -12.667 -18.109  1.00  0.00           C  
ATOM   1585  OE1 GLU    99       2.535 -13.149 -18.196  1.00  0.00           O  
ATOM   1586  OE2 GLU    99       0.390 -13.438 -18.001  1.00  0.00           O  
ATOM   1587  C   GLU    99       1.562  -8.065 -17.819  1.00  0.00           C  
ATOM   1588  O   GLU    99       0.411  -7.949 -17.357  1.00  0.00           O  
ATOM   1589  N   THR   100       2.557  -7.281 -17.502  1.00  0.00           N  
ATOM   1590  H   THR   100       3.327  -7.141 -18.140  1.00  0.00           H  
ATOM   1591  CA  THR   100       2.600  -6.139 -16.574  1.00  0.00           C  
ATOM   1592  HA  THR   100       2.295  -6.478 -15.585  1.00  0.00           H  
ATOM   1593  CB  THR   100       4.083  -5.635 -16.437  1.00  0.00           C  
ATOM   1594  HB  THR   100       4.297  -5.246 -17.433  1.00  0.00           H  
ATOM   1595  CG2 THR   100       4.122  -4.519 -15.438  1.00  0.00           C  
ATOM   1596 HG21 THR   100       3.680  -4.938 -14.534  1.00  0.00           H  
ATOM   1597 HG22 THR   100       5.136  -4.222 -15.170  1.00  0.00           H  
ATOM   1598 HG23 THR   100       3.531  -3.646 -15.713  1.00  0.00           H  
ATOM   1599  OG1 THR   100       4.986  -6.610 -15.967  1.00  0.00           O  
ATOM   1600  HG1 THR   100       5.402  -6.984 -16.747  1.00  0.00           H  
ATOM   1601  C   THR   100       1.709  -4.964 -16.963  1.00  0.00           C  
ATOM   1602  O   THR   100       1.117  -4.422 -16.069  1.00  0.00           O  
ATOM   1603  N   GLN   101       1.584  -4.538 -18.235  1.00  0.00           N  
ATOM   1604  H   GLN   101       2.292  -4.873 -18.873  1.00  0.00           H  
ATOM   1605  CA  GLN   101       0.746  -3.426 -18.706  1.00  0.00           C  
ATOM   1606  HA  GLN   101       0.824  -2.491 -18.151  1.00  0.00           H  
ATOM   1607  CB  GLN   101       1.191  -2.933 -20.103  1.00  0.00           C  
ATOM   1608  HB2 GLN   101       1.144  -3.779 -20.789  1.00  0.00           H  
ATOM   1609  HB3 GLN   101       0.566  -2.180 -20.584  1.00  0.00           H  
ATOM   1610  CG  GLN   101       2.550  -2.278 -20.092  1.00  0.00           C  
ATOM   1611  HG2 GLN   101       2.416  -1.295 -19.641  1.00  0.00           H  
ATOM   1612  HG3 GLN   101       3.289  -2.903 -19.592  1.00  0.00           H  
ATOM   1613  CD  GLN   101       3.059  -2.121 -21.500  1.00  0.00           C  
ATOM   1614  OE1 GLN   101       2.781  -2.911 -22.462  1.00  0.00           O  
ATOM   1615  NE2 GLN   101       3.978  -1.233 -21.695  1.00  0.00           N  
ATOM   1616 HE21 GLN   101       4.458  -1.311 -22.580  1.00  0.00           H  
ATOM   1617 HE22 GLN   101       4.459  -1.069 -20.822  1.00  0.00           H  
ATOM   1618  C   GLN   101      -0.768  -3.850 -18.510  1.00  0.00           C  
ATOM   1619  O   GLN   101      -1.521  -3.181 -17.918  1.00  0.00           O  
ATOM   1620  N   ASN   102      -1.095  -5.096 -18.873  1.00  0.00           N  
ATOM   1621  H   ASN   102      -0.384  -5.635 -19.347  1.00  0.00           H  
ATOM   1622  CA  ASN   102      -2.371  -5.765 -18.511  1.00  0.00           C  
ATOM   1623  HA  ASN   102      -3.197  -5.302 -19.050  1.00  0.00           H  
ATOM   1624  CB  ASN   102      -2.355  -7.284 -18.918  1.00  0.00           C  
ATOM   1625  HB2 ASN   102      -2.659  -7.341 -19.963  1.00  0.00           H  
ATOM   1626  HB3 ASN   102      -1.375  -7.652 -18.615  1.00  0.00           H  
ATOM   1627  CG  ASN   102      -3.359  -8.229 -18.164  1.00  0.00           C  
ATOM   1628  OD1 ASN   102      -4.595  -8.199 -18.388  1.00  0.00           O  
ATOM   1629  ND2 ASN   102      -2.814  -8.982 -17.299  1.00  0.00           N  
ATOM   1630 HD21 ASN   102      -3.367  -9.588 -16.709  1.00  0.00           H  
ATOM   1631 HD22 ASN   102      -1.809  -9.008 -17.202  1.00  0.00           H  
ATOM   1632  C   ASN   102      -2.719  -5.697 -17.033  1.00  0.00           C  
ATOM   1633  O   ASN   102      -3.853  -5.431 -16.649  1.00  0.00           O  
ATOM   1634  N   LYS   103      -1.687  -6.079 -16.281  1.00  0.00           N  
ATOM   1635  H   LYS   103      -0.753  -6.156 -16.657  1.00  0.00           H  
ATOM   1636  CA  LYS   103      -1.775  -6.116 -14.769  1.00  0.00           C  
ATOM   1637  HA  LYS   103      -2.613  -6.758 -14.499  1.00  0.00           H  
ATOM   1638  CB  LYS   103      -0.601  -6.760 -14.092  1.00  0.00           C  
ATOM   1639  HB2 LYS   103       0.337  -6.308 -14.412  1.00  0.00           H  
ATOM   1640  HB3 LYS   103      -0.651  -6.609 -13.013  1.00  0.00           H  
ATOM   1641  CG  LYS   103      -0.482  -8.116 -14.234  1.00  0.00           C  
ATOM   1642  HG2 LYS   103      -1.363  -8.531 -13.745  1.00  0.00           H  
ATOM   1643  HG3 LYS   103      -0.580  -8.381 -15.287  1.00  0.00           H  
ATOM   1644  CD  LYS   103       0.612  -8.736 -13.681  1.00  0.00           C  
ATOM   1645  HD2 LYS   103       1.508  -8.166 -13.928  1.00  0.00           H  
ATOM   1646  HD3 LYS   103       0.656  -8.791 -12.593  1.00  0.00           H  
ATOM   1647  CE  LYS   103       0.803  -9.986 -14.175  1.00  0.00           C  
ATOM   1648  HE2 LYS   103      -0.106 -10.523 -13.904  1.00  0.00           H  
ATOM   1649  HE3 LYS   103       0.844  -9.745 -15.238  1.00  0.00           H  
ATOM   1650  NZ  LYS   103       2.002 -10.657 -13.620  1.00  0.00           N  
ATOM   1651  HZ1 LYS   103       2.132 -11.499 -14.163  1.00  0.00           H  
ATOM   1652  HZ2 LYS   103       2.777 -10.023 -13.747  1.00  0.00           H  
ATOM   1653  HZ3 LYS   103       1.967 -10.874 -12.634  1.00  0.00           H  
ATOM   1654  C   LYS   103      -2.057  -4.745 -14.216  1.00  0.00           C  
ATOM   1655  O   LYS   103      -2.941  -4.562 -13.404  1.00  0.00           O  
ATOM   1656  N   ILE   104      -1.319  -3.720 -14.694  1.00  0.00           N  
ATOM   1657  H   ILE   104      -0.436  -3.961 -15.120  1.00  0.00           H  
ATOM   1658  CA  ILE   104      -1.593  -2.318 -14.403  1.00  0.00           C  
ATOM   1659  HA  ILE   104      -1.475  -2.249 -13.322  1.00  0.00           H  
ATOM   1660  CB  ILE   104      -0.526  -1.400 -14.919  1.00  0.00           C  
ATOM   1661  HB  ILE   104      -0.226  -1.682 -15.929  1.00  0.00           H  
ATOM   1662  CG2 ILE   104      -0.973   0.111 -14.842  1.00  0.00           C  
ATOM   1663 HG21 ILE   104      -1.825   0.294 -15.496  1.00  0.00           H  
ATOM   1664 HG22 ILE   104      -1.268   0.332 -13.816  1.00  0.00           H  
ATOM   1665 HG23 ILE   104      -0.157   0.714 -15.240  1.00  0.00           H  
ATOM   1666  CG1 ILE   104       0.765  -1.552 -14.085  1.00  0.00           C  
ATOM   1667 HG12 ILE   104       0.999  -2.605 -13.926  1.00  0.00           H  
ATOM   1668 HG13 ILE   104       1.626  -1.172 -14.635  1.00  0.00           H  
ATOM   1669  CD1 ILE   104       0.919  -0.881 -12.740  1.00  0.00           C  
ATOM   1670 HD11 ILE   104       1.098   0.191 -12.825  1.00  0.00           H  
ATOM   1671 HD12 ILE   104       0.078  -1.132 -12.095  1.00  0.00           H  
ATOM   1672 HD13 ILE   104       1.736  -1.364 -12.205  1.00  0.00           H  
ATOM   1673  C   ILE   104      -2.980  -1.949 -14.802  1.00  0.00           C  
ATOM   1674  O   ILE   104      -3.720  -1.638 -13.876  1.00  0.00           O  
ATOM   1675  N   TYR   105      -3.460  -2.198 -16.063  1.00  0.00           N  
ATOM   1676  H   TYR   105      -2.755  -2.559 -16.689  1.00  0.00           H  
ATOM   1677  CA  TYR   105      -4.842  -1.823 -16.519  1.00  0.00           C  
ATOM   1678  HA  TYR   105      -4.993  -0.746 -16.436  1.00  0.00           H  
ATOM   1679  CB  TYR   105      -4.844  -2.341 -17.994  1.00  0.00           C  
ATOM   1680  HB2 TYR   105      -3.953  -1.960 -18.492  1.00  0.00           H  
ATOM   1681  HB3 TYR   105      -4.636  -3.407 -18.085  1.00  0.00           H  
ATOM   1682  CG  TYR   105      -6.105  -2.024 -18.709  1.00  0.00           C  
ATOM   1683  CD1 TYR   105      -6.225  -0.804 -19.439  1.00  0.00           C  
ATOM   1684  HD1 TYR   105      -5.391  -0.118 -19.414  1.00  0.00           H  
ATOM   1685  CE1 TYR   105      -7.347  -0.492 -20.206  1.00  0.00           C  
ATOM   1686  HE1 TYR   105      -7.478   0.435 -20.743  1.00  0.00           H  
ATOM   1687  CZ  TYR   105      -8.341  -1.466 -20.248  1.00  0.00           C  
ATOM   1688  OH  TYR   105      -9.370  -1.164 -21.061  1.00  0.00           O  
ATOM   1689  HH  TYR   105      -9.939  -1.929 -21.172  1.00  0.00           H  
ATOM   1690  CE2 TYR   105      -8.304  -2.718 -19.619  1.00  0.00           C  
ATOM   1691  HE2 TYR   105      -9.071  -3.422 -19.904  1.00  0.00           H  
ATOM   1692  CD2 TYR   105      -7.161  -2.962 -18.716  1.00  0.00           C  
ATOM   1693  HD2 TYR   105      -6.998  -3.897 -18.201  1.00  0.00           H  
ATOM   1694  C   TYR   105      -5.920  -2.473 -15.640  1.00  0.00           C  
ATOM   1695  O   TYR   105      -6.904  -1.758 -15.226  1.00  0.00           O  
ATOM   1696  N   ASN   106      -5.784  -3.715 -15.202  1.00  0.00           N  
ATOM   1697  H   ASN   106      -5.111  -4.344 -15.616  1.00  0.00           H  
ATOM   1698  CA  ASN   106      -6.785  -4.377 -14.358  1.00  0.00           C  
ATOM   1699  HA  ASN   106      -7.810  -4.312 -14.722  1.00  0.00           H  
ATOM   1700  CB  ASN   106      -6.637  -5.887 -14.333  1.00  0.00           C  
ATOM   1701  HB2 ASN   106      -5.592  -6.115 -14.119  1.00  0.00           H  
ATOM   1702  HB3 ASN   106      -7.186  -6.215 -13.451  1.00  0.00           H  
ATOM   1703  CG  ASN   106      -7.119  -6.667 -15.575  1.00  0.00           C  
ATOM   1704  OD1 ASN   106      -8.319  -7.035 -15.737  1.00  0.00           O  
ATOM   1705  ND2 ASN   106      -6.168  -6.895 -16.404  1.00  0.00           N  
ATOM   1706 HD21 ASN   106      -6.441  -7.250 -17.310  1.00  0.00           H  
ATOM   1707 HD22 ASN   106      -5.327  -6.338 -16.356  1.00  0.00           H  
ATOM   1708  C   ASN   106      -6.710  -3.798 -12.840  1.00  0.00           C  
ATOM   1709  O   ASN   106      -7.417  -4.276 -11.974  1.00  0.00           O  
ATOM   1710  N   ILE   107      -5.783  -2.961 -12.457  1.00  0.00           N  
ATOM   1711  H   ILE   107      -4.968  -2.852 -13.043  1.00  0.00           H  
ATOM   1712  CA  ILE   107      -5.769  -2.081 -11.234  1.00  0.00           C  
ATOM   1713  HA  ILE   107      -6.178  -2.541 -10.335  1.00  0.00           H  
ATOM   1714  CB  ILE   107      -4.330  -1.954 -10.766  1.00  0.00           C  
ATOM   1715  HB  ILE   107      -3.603  -1.551 -11.472  1.00  0.00           H  
ATOM   1716  CG2 ILE   107      -4.219  -0.957  -9.559  1.00  0.00           C  
ATOM   1717 HG21 ILE   107      -4.987  -1.103  -8.799  1.00  0.00           H  
ATOM   1718 HG22 ILE   107      -3.333  -1.001  -8.926  1.00  0.00           H  
ATOM   1719 HG23 ILE   107      -4.423   0.070  -9.862  1.00  0.00           H  
ATOM   1720  CG1 ILE   107      -3.778  -3.349 -10.343  1.00  0.00           C  
ATOM   1721 HG12 ILE   107      -4.381  -3.765  -9.536  1.00  0.00           H  
ATOM   1722 HG13 ILE   107      -3.881  -4.115 -11.110  1.00  0.00           H  
ATOM   1723  CD1 ILE   107      -2.348  -3.371  -9.885  1.00  0.00           C  
ATOM   1724 HD11 ILE   107      -2.073  -4.377  -9.567  1.00  0.00           H  
ATOM   1725 HD12 ILE   107      -1.783  -3.009 -10.743  1.00  0.00           H  
ATOM   1726 HD13 ILE   107      -2.132  -2.776  -8.998  1.00  0.00           H  
ATOM   1727  C   ILE   107      -6.568  -0.778 -11.348  1.00  0.00           C  
ATOM   1728  O   ILE   107      -6.905  -0.132 -10.382  1.00  0.00           O  
ATOM   1729  N   LEU   108      -6.935  -0.270 -12.522  1.00  0.00           N  
ATOM   1730  H   LEU   108      -6.731  -0.898 -13.286  1.00  0.00           H  
ATOM   1731  CA  LEU   108      -7.553   1.021 -12.778  1.00  0.00           C  
ATOM   1732  HA  LEU   108      -7.423   1.754 -11.982  1.00  0.00           H  
ATOM   1733  CB  LEU   108      -6.966   1.726 -13.990  1.00  0.00           C  
ATOM   1734  HB2 LEU   108      -6.957   1.117 -14.894  1.00  0.00           H  
ATOM   1735  HB3 LEU   108      -7.612   2.569 -14.234  1.00  0.00           H  
ATOM   1736  CG  LEU   108      -5.548   2.396 -13.715  1.00  0.00           C  
ATOM   1737  HG  LEU   108      -5.619   3.155 -12.936  1.00  0.00           H  
ATOM   1738  CD1 LEU   108      -4.384   1.521 -13.276  1.00  0.00           C  
ATOM   1739 HD11 LEU   108      -3.578   2.183 -12.960  1.00  0.00           H  
ATOM   1740 HD12 LEU   108      -4.688   0.901 -12.433  1.00  0.00           H  
ATOM   1741 HD13 LEU   108      -4.120   0.805 -14.055  1.00  0.00           H  
ATOM   1742  CD2 LEU   108      -5.253   3.137 -15.014  1.00  0.00           C  
ATOM   1743 HD21 LEU   108      -6.059   3.825 -15.268  1.00  0.00           H  
ATOM   1744 HD22 LEU   108      -4.218   3.470 -15.094  1.00  0.00           H  
ATOM   1745 HD23 LEU   108      -5.267   2.387 -15.805  1.00  0.00           H  
ATOM   1746  C   LEU   108      -9.076   0.877 -12.971  1.00  0.00           C  
ATOM   1747  O   LEU   108      -9.607  -0.113 -13.431  1.00  0.00           O  
ATOM   1748  N   THR   109      -9.705   1.963 -12.594  1.00  0.00           N  
ATOM   1749  H   THR   109      -9.215   2.752 -12.198  1.00  0.00           H  
ATOM   1750  CA  THR   109     -11.165   2.191 -12.722  1.00  0.00           C  
ATOM   1751  HA  THR   109     -11.631   1.227 -12.518  1.00  0.00           H  
ATOM   1752  CB  THR   109     -11.805   3.158 -11.688  1.00  0.00           C  
ATOM   1753  HB  THR   109     -12.877   3.293 -11.833  1.00  0.00           H  
ATOM   1754  CG2 THR   109     -11.542   2.701 -10.286  1.00  0.00           C  
ATOM   1755 HG21 THR   109     -11.824   3.473  -9.571  1.00  0.00           H  
ATOM   1756 HG22 THR   109     -12.261   1.923 -10.027  1.00  0.00           H  
ATOM   1757 HG23 THR   109     -10.519   2.366 -10.117  1.00  0.00           H  
ATOM   1758  OG1 THR   109     -11.287   4.473 -12.045  1.00  0.00           O  
ATOM   1759  HG1 THR   109     -11.785   5.090 -11.505  1.00  0.00           H  
ATOM   1760  C   THR   109     -11.552   2.697 -14.112  1.00  0.00           C  
ATOM   1761  O   THR   109     -10.668   3.139 -14.820  1.00  0.00           O  
ATOM   1762  N   PRO   110     -12.842   2.616 -14.479  1.00  0.00           N  
ATOM   1763  CD  PRO   110     -13.768   1.596 -13.962  1.00  0.00           C  
ATOM   1764  HD2 PRO   110     -14.112   1.925 -12.982  1.00  0.00           H  
ATOM   1765  HD3 PRO   110     -13.225   0.651 -13.912  1.00  0.00           H  
ATOM   1766  CG  PRO   110     -14.917   1.554 -15.043  1.00  0.00           C  
ATOM   1767  HG2 PRO   110     -15.872   1.716 -14.544  1.00  0.00           H  
ATOM   1768  HG3 PRO   110     -14.892   0.590 -15.552  1.00  0.00           H  
ATOM   1769  CB  PRO   110     -14.641   2.720 -16.024  1.00  0.00           C  
ATOM   1770  HB2 PRO   110     -15.263   3.573 -15.754  1.00  0.00           H  
ATOM   1771  HB3 PRO   110     -14.855   2.412 -17.047  1.00  0.00           H  
ATOM   1772  CA  PRO   110     -13.146   3.016 -15.899  1.00  0.00           C  
ATOM   1773  HA  PRO   110     -12.542   2.349 -16.515  1.00  0.00           H  
ATOM   1774  C   PRO   110     -12.761   4.440 -16.332  1.00  0.00           C  
ATOM   1775  O   PRO   110     -12.216   4.588 -17.447  1.00  0.00           O  
ATOM   1776  N   GLU   111     -12.875   5.434 -15.434  1.00  0.00           N  
ATOM   1777  H   GLU   111     -13.300   5.109 -14.577  1.00  0.00           H  
ATOM   1778  CA  GLU   111     -12.445   6.809 -15.662  1.00  0.00           C  
ATOM   1779  HA  GLU   111     -12.973   7.086 -16.574  1.00  0.00           H  
ATOM   1780  CB  GLU   111     -12.817   7.726 -14.451  1.00  0.00           C  
ATOM   1781  HB2 GLU   111     -13.752   7.390 -14.003  1.00  0.00           H  
ATOM   1782  HB3 GLU   111     -12.041   7.765 -13.686  1.00  0.00           H  
ATOM   1783  CG  GLU   111     -13.008   9.178 -14.824  1.00  0.00           C  
ATOM   1784  HG2 GLU   111     -13.339   9.816 -14.005  1.00  0.00           H  
ATOM   1785  HG3 GLU   111     -12.053   9.586 -15.156  1.00  0.00           H  
ATOM   1786  CD  GLU   111     -13.989   9.497 -16.001  1.00  0.00           C  
ATOM   1787  OE1 GLU   111     -14.997   8.723 -16.136  1.00  0.00           O  
ATOM   1788  OE2 GLU   111     -13.613  10.310 -16.923  1.00  0.00           O  
ATOM   1789  C   GLU   111     -10.974   6.892 -15.896  1.00  0.00           C  
ATOM   1790  O   GLU   111     -10.515   7.605 -16.802  1.00  0.00           O  
ATOM   1791  N   GLN   112     -10.179   6.167 -15.121  1.00  0.00           N  
ATOM   1792  H   GLN   112     -10.718   5.559 -14.521  1.00  0.00           H  
ATOM   1793  CA  GLN   112      -8.726   6.049 -15.196  1.00  0.00           C  
ATOM   1794  HA  GLN   112      -8.339   7.063 -15.296  1.00  0.00           H  
ATOM   1795  CB  GLN   112      -8.172   5.399 -13.955  1.00  0.00           C  
ATOM   1796  HB2 GLN   112      -8.754   4.480 -13.894  1.00  0.00           H  
ATOM   1797  HB3 GLN   112      -7.113   5.151 -14.025  1.00  0.00           H  
ATOM   1798  CG  GLN   112      -8.457   6.169 -12.612  1.00  0.00           C  
ATOM   1799  HG2 GLN   112      -7.932   7.117 -12.732  1.00  0.00           H  
ATOM   1800  HG3 GLN   112      -9.514   6.413 -12.513  1.00  0.00           H  
ATOM   1801  CD  GLN   112      -8.156   5.383 -11.339  1.00  0.00           C  
ATOM   1802  OE1 GLN   112      -8.134   4.136 -11.339  1.00  0.00           O  
ATOM   1803  NE2 GLN   112      -7.939   5.965 -10.183  1.00  0.00           N  
ATOM   1804 HE21 GLN   112      -7.640   5.355  -9.436  1.00  0.00           H  
ATOM   1805 HE22 GLN   112      -8.194   6.940 -10.113  1.00  0.00           H  
ATOM   1806  C   GLN   112      -8.163   5.310 -16.433  1.00  0.00           C  
ATOM   1807  O   GLN   112      -7.156   5.707 -17.085  1.00  0.00           O  
ATOM   1808  N   LYS   113      -8.910   4.299 -16.820  1.00  0.00           N  
ATOM   1809  H   LYS   113      -9.592   3.945 -16.165  1.00  0.00           H  
ATOM   1810  CA  LYS   113      -8.643   3.556 -18.081  1.00  0.00           C  
ATOM   1811  HA  LYS   113      -7.628   3.159 -18.103  1.00  0.00           H  
ATOM   1812  CB  LYS   113      -9.623   2.346 -18.079  1.00  0.00           C  
ATOM   1813  HB2 LYS   113     -10.618   2.689 -17.797  1.00  0.00           H  
ATOM   1814  HB3 LYS   113      -9.843   1.953 -19.072  1.00  0.00           H  
ATOM   1815  CG  LYS   113      -9.186   1.272 -17.337  1.00  0.00           C  
ATOM   1816  HG2 LYS   113      -8.323   0.883 -17.878  1.00  0.00           H  
ATOM   1817  HG3 LYS   113      -8.932   1.645 -16.345  1.00  0.00           H  
ATOM   1818  CD  LYS   113     -10.082   0.213 -17.216  1.00  0.00           C  
ATOM   1819  HD2 LYS   113     -11.107   0.445 -16.927  1.00  0.00           H  
ATOM   1820  HD3 LYS   113     -10.301  -0.176 -18.211  1.00  0.00           H  
ATOM   1821  CE  LYS   113      -9.567  -0.821 -16.586  1.00  0.00           C  
ATOM   1822  HE2 LYS   113      -8.750  -1.263 -17.157  1.00  0.00           H  
ATOM   1823  HE3 LYS   113      -9.283  -0.489 -15.587  1.00  0.00           H  
ATOM   1824  NZ  LYS   113     -10.619  -1.830 -16.536  1.00  0.00           N  
ATOM   1825  HZ1 LYS   113     -11.125  -1.925 -17.405  1.00  0.00           H  
ATOM   1826  HZ2 LYS   113     -10.130  -2.710 -16.462  1.00  0.00           H  
ATOM   1827  HZ3 LYS   113     -11.319  -1.735 -15.813  1.00  0.00           H  
ATOM   1828  C   LYS   113      -8.889   4.365 -19.400  1.00  0.00           C  
ATOM   1829  O   LYS   113      -8.242   4.152 -20.408  1.00  0.00           O  
ATOM   1830  N   LYS   114      -9.575   5.500 -19.297  1.00  0.00           N  
ATOM   1831  H   LYS   114     -10.336   5.645 -18.649  1.00  0.00           H  
ATOM   1832  CA  LYS   114      -9.572   6.519 -20.378  1.00  0.00           C  
ATOM   1833  HA  LYS   114      -9.851   5.978 -21.282  1.00  0.00           H  
ATOM   1834  CB  LYS   114     -10.493   7.745 -20.150  1.00  0.00           C  
ATOM   1835  HB2 LYS   114     -10.020   8.231 -19.297  1.00  0.00           H  
ATOM   1836  HB3 LYS   114     -10.415   8.441 -20.986  1.00  0.00           H  
ATOM   1837  CG  LYS   114     -11.767   7.461 -19.917  1.00  0.00           C  
ATOM   1838  HG2 LYS   114     -12.090   6.840 -20.753  1.00  0.00           H  
ATOM   1839  HG3 LYS   114     -11.800   6.652 -19.187  1.00  0.00           H  
ATOM   1840  CD  LYS   114     -12.633   8.532 -19.653  1.00  0.00           C  
ATOM   1841  HD2 LYS   114     -12.305   8.961 -18.705  1.00  0.00           H  
ATOM   1842  HD3 LYS   114     -12.564   9.308 -20.415  1.00  0.00           H  
ATOM   1843  CE  LYS   114     -13.851   8.058 -19.478  1.00  0.00           C  
ATOM   1844  HE2 LYS   114     -14.188   7.685 -20.445  1.00  0.00           H  
ATOM   1845  HE3 LYS   114     -13.889   7.303 -18.693  1.00  0.00           H  
ATOM   1846  NZ  LYS   114     -14.839   9.136 -19.107  1.00  0.00           N  
ATOM   1847  HZ1 LYS   114     -15.769   8.774 -18.948  1.00  0.00           H  
ATOM   1848  HZ2 LYS   114     -14.458   9.526 -18.257  1.00  0.00           H  
ATOM   1849  HZ3 LYS   114     -14.881   9.923 -19.738  1.00  0.00           H  
ATOM   1850  C   LYS   114      -8.050   7.011 -20.519  1.00  0.00           C  
ATOM   1851  O   LYS   114      -7.503   6.948 -21.660  1.00  0.00           O  
ATOM   1852  N   GLN   115      -7.450   7.475 -19.429  1.00  0.00           N  
ATOM   1853  H   GLN   115      -7.924   7.656 -18.556  1.00  0.00           H  
ATOM   1854  CA  GLN   115      -6.140   8.052 -19.499  1.00  0.00           C  
ATOM   1855  HA  GLN   115      -6.102   8.875 -20.212  1.00  0.00           H  
ATOM   1856  CB  GLN   115      -5.720   8.692 -18.147  1.00  0.00           C  
ATOM   1857  HB2 GLN   115      -5.745   7.850 -17.455  1.00  0.00           H  
ATOM   1858  HB3 GLN   115      -4.663   8.946 -18.217  1.00  0.00           H  
ATOM   1859  CG  GLN   115      -6.717   9.765 -17.666  1.00  0.00           C  
ATOM   1860  HG2 GLN   115      -7.741   9.478 -17.902  1.00  0.00           H  
ATOM   1861  HG3 GLN   115      -6.630   9.870 -16.584  1.00  0.00           H  
ATOM   1862  CD  GLN   115      -6.530  11.153 -18.242  1.00  0.00           C  
ATOM   1863  OE1 GLN   115      -7.319  11.581 -19.062  1.00  0.00           O  
ATOM   1864  NE2 GLN   115      -5.587  11.831 -17.687  1.00  0.00           N  
ATOM   1865 HE21 GLN   115      -5.551  12.837 -17.763  1.00  0.00           H  
ATOM   1866 HE22 GLN   115      -4.810  11.392 -17.213  1.00  0.00           H  
ATOM   1867  C   GLN   115      -5.116   7.008 -19.987  1.00  0.00           C  
ATOM   1868  O   GLN   115      -4.191   7.439 -20.719  1.00  0.00           O  
ATOM   1869  N   PHE   116      -5.202   5.713 -19.612  1.00  0.00           N  
ATOM   1870  H   PHE   116      -6.064   5.533 -19.117  1.00  0.00           H  
ATOM   1871  CA  PHE   116      -4.290   4.644 -20.097  1.00  0.00           C  
ATOM   1872  HA  PHE   116      -3.341   5.092 -19.800  1.00  0.00           H  
ATOM   1873  CB  PHE   116      -4.609   3.367 -19.322  1.00  0.00           C  
ATOM   1874  HB2 PHE   116      -4.569   3.623 -18.264  1.00  0.00           H  
ATOM   1875  HB3 PHE   116      -5.606   3.077 -19.653  1.00  0.00           H  
ATOM   1876  CG  PHE   116      -3.788   2.122 -19.557  1.00  0.00           C  
ATOM   1877  CD1 PHE   116      -3.863   1.356 -20.756  1.00  0.00           C  
ATOM   1878  HD1 PHE   116      -4.478   1.772 -21.540  1.00  0.00           H  
ATOM   1879  CE1 PHE   116      -3.065   0.216 -20.929  1.00  0.00           C  
ATOM   1880  HE1 PHE   116      -3.042  -0.145 -21.947  1.00  0.00           H  
ATOM   1881  CZ  PHE   116      -2.208  -0.156 -19.951  1.00  0.00           C  
ATOM   1882  HZ  PHE   116      -1.556  -1.010 -20.063  1.00  0.00           H  
ATOM   1883  CE2 PHE   116      -2.263   0.545 -18.754  1.00  0.00           C  
ATOM   1884  HE2 PHE   116      -1.672   0.165 -17.934  1.00  0.00           H  
ATOM   1885  CD2 PHE   116      -3.012   1.681 -18.510  1.00  0.00           C  
ATOM   1886  HD2 PHE   116      -2.974   2.245 -17.589  1.00  0.00           H  
ATOM   1887  C   PHE   116      -4.334   4.393 -21.606  1.00  0.00           C  
ATOM   1888  O   PHE   116      -3.377   4.387 -22.409  1.00  0.00           O  
ATOM   1889  N   ASN   117      -5.573   4.385 -22.143  1.00  0.00           N  
ATOM   1890  H   ASN   117      -6.276   4.385 -21.418  1.00  0.00           H  
ATOM   1891  CA  ASN   117      -5.852   4.252 -23.581  1.00  0.00           C  
ATOM   1892  HA  ASN   117      -5.530   3.277 -23.947  1.00  0.00           H  
ATOM   1893  CB  ASN   117      -7.353   4.050 -23.694  1.00  0.00           C  
ATOM   1894  HB2 ASN   117      -7.822   4.944 -23.283  1.00  0.00           H  
ATOM   1895  HB3 ASN   117      -7.527   4.175 -24.763  1.00  0.00           H  
ATOM   1896  CG  ASN   117      -7.920   2.795 -23.170  1.00  0.00           C  
ATOM   1897  OD1 ASN   117      -7.314   1.711 -23.133  1.00  0.00           O  
ATOM   1898  ND2 ASN   117      -9.198   2.788 -22.973  1.00  0.00           N  
ATOM   1899 HD21 ASN   117      -9.643   2.016 -22.496  1.00  0.00           H  
ATOM   1900 HD22 ASN   117      -9.669   3.675 -23.078  1.00  0.00           H  
ATOM   1901  C   ASN   117      -5.289   5.440 -24.381  1.00  0.00           C  
ATOM   1902  O   ASN   117      -4.609   5.288 -25.414  1.00  0.00           O  
ATOM   1903  N   ALA   118      -5.502   6.626 -23.864  1.00  0.00           N  
ATOM   1904  H   ALA   118      -5.907   6.731 -22.945  1.00  0.00           H  
ATOM   1905  CA  ALA   118      -5.105   7.936 -24.538  1.00  0.00           C  
ATOM   1906  HA  ALA   118      -5.594   7.974 -25.511  1.00  0.00           H  
ATOM   1907  CB  ALA   118      -5.640   9.048 -23.687  1.00  0.00           C  
ATOM   1908  HB1 ALA   118      -6.644   8.811 -23.336  1.00  0.00           H  
ATOM   1909  HB2 ALA   118      -5.033   9.128 -22.785  1.00  0.00           H  
ATOM   1910  HB3 ALA   118      -5.623   9.923 -24.337  1.00  0.00           H  
ATOM   1911  C   ALA   118      -3.597   8.023 -24.727  1.00  0.00           C  
ATOM   1912  O   ALA   118      -3.073   8.569 -25.687  1.00  0.00           O  
ATOM   1913  N   ASN   119      -2.800   7.480 -23.713  1.00  0.00           N  
ATOM   1914  H   ASN   119      -3.263   7.108 -22.896  1.00  0.00           H  
ATOM   1915  CA  ASN   119      -1.329   7.438 -23.788  1.00  0.00           C  
ATOM   1916  HA  ASN   119      -0.989   8.426 -24.098  1.00  0.00           H  
ATOM   1917  CB  ASN   119      -0.751   7.100 -22.375  1.00  0.00           C  
ATOM   1918  HB2 ASN   119      -1.368   6.292 -21.981  1.00  0.00           H  
ATOM   1919  HB3 ASN   119       0.277   6.741 -22.418  1.00  0.00           H  
ATOM   1920  CG  ASN   119      -0.832   8.272 -21.420  1.00  0.00           C  
ATOM   1921  OD1 ASN   119      -0.254   9.261 -21.713  1.00  0.00           O  
ATOM   1922  ND2 ASN   119      -1.627   8.240 -20.441  1.00  0.00           N  
ATOM   1923 HD21 ASN   119      -1.506   8.947 -19.731  1.00  0.00           H  
ATOM   1924 HD22 ASN   119      -2.495   7.723 -20.457  1.00  0.00           H  
ATOM   1925  C   ASN   119      -0.888   6.368 -24.775  1.00  0.00           C  
ATOM   1926  O   ASN   119       0.127   6.479 -25.468  1.00  0.00           O  
ATOM   1927  N   PHE   120      -1.647   5.313 -25.026  1.00  0.00           N  
ATOM   1928  H   PHE   120      -2.309   5.071 -24.303  1.00  0.00           H  
ATOM   1929  CA  PHE   120      -1.489   4.314 -26.069  1.00  0.00           C  
ATOM   1930  HA  PHE   120      -0.441   4.026 -26.155  1.00  0.00           H  
ATOM   1931  CB  PHE   120      -2.208   3.028 -25.580  1.00  0.00           C  
ATOM   1932  HB2 PHE   120      -2.661   3.253 -24.614  1.00  0.00           H  
ATOM   1933  HB3 PHE   120      -3.024   2.800 -26.266  1.00  0.00           H  
ATOM   1934  CG  PHE   120      -1.345   1.677 -25.479  1.00  0.00           C  
ATOM   1935  CD1 PHE   120      -1.192   1.080 -24.235  1.00  0.00           C  
ATOM   1936  HD1 PHE   120      -1.638   1.458 -23.327  1.00  0.00           H  
ATOM   1937  CE1 PHE   120      -0.383  -0.068 -24.207  1.00  0.00           C  
ATOM   1938  HE1 PHE   120      -0.147  -0.509 -23.250  1.00  0.00           H  
ATOM   1939  CZ  PHE   120       0.163  -0.633 -25.355  1.00  0.00           C  
ATOM   1940  HZ  PHE   120       0.619  -1.612 -25.319  1.00  0.00           H  
ATOM   1941  CE2 PHE   120      -0.133  -0.055 -26.625  1.00  0.00           C  
ATOM   1942  HE2 PHE   120       0.299  -0.417 -27.546  1.00  0.00           H  
ATOM   1943  CD2 PHE   120      -0.792   1.206 -26.612  1.00  0.00           C  
ATOM   1944  HD2 PHE   120      -1.044   1.655 -27.561  1.00  0.00           H  
ATOM   1945  C   PHE   120      -1.985   4.646 -27.468  1.00  0.00           C  
ATOM   1946  O   PHE   120      -1.505   4.197 -28.502  1.00  0.00           O  
ATOM   1947  N   GLU   121      -2.932   5.608 -27.656  1.00  0.00           N  
ATOM   1948  H   GLU   121      -3.474   5.683 -26.806  1.00  0.00           H  
ATOM   1949  CA  GLU   121      -3.241   6.262 -28.878  1.00  0.00           C  
ATOM   1950  HA  GLU   121      -3.446   5.479 -29.608  1.00  0.00           H  
ATOM   1951  CB  GLU   121      -4.507   7.105 -28.593  1.00  0.00           C  
ATOM   1952  HB2 GLU   121      -5.285   6.363 -28.420  1.00  0.00           H  
ATOM   1953  HB3 GLU   121      -4.373   7.497 -27.584  1.00  0.00           H  
ATOM   1954  CG  GLU   121      -4.851   8.251 -29.534  1.00  0.00           C  
ATOM   1955  HG2 GLU   121      -5.821   8.647 -29.235  1.00  0.00           H  
ATOM   1956  HG3 GLU   121      -3.989   8.917 -29.560  1.00  0.00           H  
ATOM   1957  CD  GLU   121      -5.292   7.679 -30.969  1.00  0.00           C  
ATOM   1958  OE1 GLU   121      -6.329   6.994 -30.991  1.00  0.00           O  
ATOM   1959  OE2 GLU   121      -4.493   7.758 -31.927  1.00  0.00           O  
ATOM   1960  C   GLU   121      -2.080   7.063 -29.296  1.00  0.00           C  
ATOM   1961  O   GLU   121      -1.562   7.015 -30.400  1.00  0.00           O  
ATOM   1962  N   LYS   122      -1.422   7.726 -28.325  1.00  0.00           N  
ATOM   1963  H   LYS   122      -1.851   7.608 -27.418  1.00  0.00           H  
ATOM   1964  CA  LYS   122      -0.369   8.728 -28.637  1.00  0.00           C  
ATOM   1965  HA  LYS   122      -0.488   9.114 -29.649  1.00  0.00           H  
ATOM   1966  CB  LYS   122      -0.570   9.931 -27.696  1.00  0.00           C  
ATOM   1967  HB2 LYS   122      -0.493   9.587 -26.664  1.00  0.00           H  
ATOM   1968  HB3 LYS   122       0.228  10.657 -27.849  1.00  0.00           H  
ATOM   1969  CG  LYS   122      -1.700  10.621 -27.915  1.00  0.00           C  
ATOM   1970  HG2 LYS   122      -1.744  10.981 -28.943  1.00  0.00           H  
ATOM   1971  HG3 LYS   122      -2.495   9.907 -27.704  1.00  0.00           H  
ATOM   1972  CD  LYS   122      -1.823  11.717 -27.089  1.00  0.00           C  
ATOM   1973  HD2 LYS   122      -1.839  11.393 -26.048  1.00  0.00           H  
ATOM   1974  HD3 LYS   122      -0.948  12.353 -27.220  1.00  0.00           H  
ATOM   1975  CE  LYS   122      -2.995  12.440 -27.207  1.00  0.00           C  
ATOM   1976  HE2 LYS   122      -3.034  12.957 -28.166  1.00  0.00           H  
ATOM   1977  HE3 LYS   122      -3.819  11.727 -27.227  1.00  0.00           H  
ATOM   1978  NZ  LYS   122      -3.153  13.353 -26.019  1.00  0.00           N  
ATOM   1979  HZ1 LYS   122      -2.249  13.775 -25.861  1.00  0.00           H  
ATOM   1980  HZ2 LYS   122      -3.849  14.083 -26.072  1.00  0.00           H  
ATOM   1981  HZ3 LYS   122      -3.339  12.820 -25.181  1.00  0.00           H  
ATOM   1982  C   LYS   122       1.064   8.155 -28.620  1.00  0.00           C  
ATOM   1983  O   LYS   122       2.023   8.865 -28.777  1.00  0.00           O  
ATOM   1984  N   ARG   123       1.103   6.839 -28.441  1.00  0.00           N  
ATOM   1985  H   ARG   123       0.227   6.339 -28.497  1.00  0.00           H  
ATOM   1986  CA  ARG   123       2.298   5.967 -28.668  1.00  0.00           C  
ATOM   1987  HA  ARG   123       3.232   6.329 -28.240  1.00  0.00           H  
ATOM   1988  CB  ARG   123       1.824   4.585 -28.155  1.00  0.00           C  
ATOM   1989  HB2 ARG   123       1.487   4.652 -27.120  1.00  0.00           H  
ATOM   1990  HB3 ARG   123       0.896   4.361 -28.681  1.00  0.00           H  
ATOM   1991  CG  ARG   123       2.760   3.601 -28.248  1.00  0.00           C  
ATOM   1992  HG2 ARG   123       2.821   3.328 -29.302  1.00  0.00           H  
ATOM   1993  HG3 ARG   123       3.661   4.041 -27.820  1.00  0.00           H  
ATOM   1994  CD  ARG   123       2.539   2.464 -27.518  1.00  0.00           C  
ATOM   1995  HD2 ARG   123       2.539   2.651 -26.445  1.00  0.00           H  
ATOM   1996  HD3 ARG   123       1.564   2.048 -27.775  1.00  0.00           H  
ATOM   1997  NE  ARG   123       3.597   1.465 -27.737  1.00  0.00           N  
ATOM   1998  HE  ARG   123       3.467   0.877 -28.547  1.00  0.00           H  
ATOM   1999  CZ  ARG   123       4.752   1.360 -27.064  1.00  0.00           C  
ATOM   2000  NH1 ARG   123       5.111   2.105 -26.084  1.00  0.00           N  
ATOM   2001 HH11 ARG   123       4.462   2.862 -25.923  1.00  0.00           H  
ATOM   2002 HH12 ARG   123       5.991   2.022 -25.595  1.00  0.00           H  
ATOM   2003  NH2 ARG   123       5.555   0.438 -27.395  1.00  0.00           N  
ATOM   2004 HH21 ARG   123       5.583   0.016 -28.312  1.00  0.00           H  
ATOM   2005 HH22 ARG   123       6.285   0.200 -26.740  1.00  0.00           H  
ATOM   2006  C   ARG   123       2.514   5.868 -30.206  1.00  0.00           C  
ATOM   2007  O   ARG   123       3.652   5.667 -30.605  1.00  0.00           O  
ATOM   2008  N   LEU   124       1.483   6.150 -31.052  1.00  0.00           N  
ATOM   2009  H   LEU   124       0.698   6.652 -30.661  1.00  0.00           H  
ATOM   2010  CA  LEU   124       1.570   6.087 -32.500  1.00  0.00           C  
ATOM   2011  HA  LEU   124       2.439   5.509 -32.814  1.00  0.00           H  
ATOM   2012  CB  LEU   124       0.312   5.400 -32.908  1.00  0.00           C  
ATOM   2013  HB2 LEU   124      -0.575   6.034 -32.879  1.00  0.00           H  
ATOM   2014  HB3 LEU   124       0.515   5.247 -33.968  1.00  0.00           H  
ATOM   2015  CG  LEU   124      -0.184   4.007 -32.333  1.00  0.00           C  
ATOM   2016  HG  LEU   124      -0.679   4.156 -31.374  1.00  0.00           H  
ATOM   2017  CD1 LEU   124      -1.195   3.447 -33.320  1.00  0.00           C  
ATOM   2018 HD11 LEU   124      -1.700   2.637 -32.793  1.00  0.00           H  
ATOM   2019 HD12 LEU   124      -1.969   4.191 -33.509  1.00  0.00           H  
ATOM   2020 HD13 LEU   124      -0.654   2.971 -34.137  1.00  0.00           H  
ATOM   2021  CD2 LEU   124       0.960   3.057 -32.171  1.00  0.00           C  
ATOM   2022 HD21 LEU   124       1.847   3.545 -31.766  1.00  0.00           H  
ATOM   2023 HD22 LEU   124       0.723   2.201 -31.539  1.00  0.00           H  
ATOM   2024 HD23 LEU   124       1.256   2.574 -33.102  1.00  0.00           H  
ATOM   2025  C   LEU   124       1.602   7.503 -33.018  1.00  0.00           C  
ATOM   2026  O   LEU   124       0.782   8.246 -32.538  1.00  0.00           O  
ATOM   2027  N   THR   125       2.403   7.793 -34.047  1.00  0.00           N  
ATOM   2028  H   THR   125       2.786   6.976 -34.500  1.00  0.00           H  
ATOM   2029  CA  THR   125       2.573   9.077 -34.649  1.00  0.00           C  
ATOM   2030  HA  THR   125       1.770   9.702 -34.257  1.00  0.00           H  
ATOM   2031  CB  THR   125       3.862   9.777 -34.280  1.00  0.00           C  
ATOM   2032  HB  THR   125       4.028  10.749 -34.745  1.00  0.00           H  
ATOM   2033  CG2 THR   125       4.004  10.148 -32.765  1.00  0.00           C  
ATOM   2034 HG21 THR   125       3.714   9.286 -32.164  1.00  0.00           H  
ATOM   2035 HG22 THR   125       4.993  10.493 -32.462  1.00  0.00           H  
ATOM   2036 HG23 THR   125       3.411  11.039 -32.556  1.00  0.00           H  
ATOM   2037  OG1 THR   125       4.982   9.050 -34.579  1.00  0.00           O  
ATOM   2038  HG1 THR   125       4.806   8.728 -35.466  1.00  0.00           H  
ATOM   2039  C   THR   125       2.391   8.947 -36.087  1.00  0.00           C  
ATOM   2040  O   THR   125       3.385   8.906 -36.853  1.00  0.00           O  
ATOM   2041  OXT THR   125       1.240   9.130 -36.493  1.00  0.00           O  
TER    2042      THR   125 
ATOM   2042  N   ALA   126      19.260  29.163   4.092  1.00  0.00           N  
ATOM   2043  H1  ALA   126      19.445  28.895   5.048  1.00  0.00           H  
ATOM   2044  H2  ALA   126      19.837  29.951   3.835  1.00  0.00           H  
ATOM   2045  H3  ALA   126      19.379  28.416   3.424  1.00  0.00           H  
ATOM   2046  CA  ALA   126      17.848  29.645   3.950  1.00  0.00           C  
ATOM   2047  HA  ALA   126      17.372  29.287   4.862  1.00  0.00           H  
ATOM   2048  CB  ALA   126      17.834  31.231   4.109  1.00  0.00           C  
ATOM   2049  HB1 ALA   126      16.825  31.370   4.498  1.00  0.00           H  
ATOM   2050  HB2 ALA   126      18.457  31.684   4.880  1.00  0.00           H  
ATOM   2051  HB3 ALA   126      18.040  31.777   3.188  1.00  0.00           H  
ATOM   2052  C   ALA   126      17.188  29.090   2.629  1.00  0.00           C  
ATOM   2053  O   ALA   126      17.928  28.484   1.785  1.00  0.00           O  
ATOM   2054  N   ASP   127      15.832  29.182   2.558  1.00  0.00           N  
ATOM   2055  H   ASP   127      15.320  29.798   3.173  1.00  0.00           H  
ATOM   2056  CA  ASP   127      15.056  28.167   1.814  1.00  0.00           C  
ATOM   2057  HA  ASP   127      15.266  27.242   2.352  1.00  0.00           H  
ATOM   2058  CB  ASP   127      13.527  28.488   1.830  1.00  0.00           C  
ATOM   2059  HB2 ASP   127      13.276  28.971   2.775  1.00  0.00           H  
ATOM   2060  HB3 ASP   127      13.501  29.241   1.042  1.00  0.00           H  
ATOM   2061  CG  ASP   127      12.551  27.375   1.435  1.00  0.00           C  
ATOM   2062  OD1 ASP   127      12.837  26.176   1.430  1.00  0.00           O  
ATOM   2063  OD2 ASP   127      11.364  27.704   1.175  1.00  0.00           O  
ATOM   2064  C   ASP   127      15.387  27.915   0.342  1.00  0.00           C  
ATOM   2065  O   ASP   127      15.769  28.832  -0.354  1.00  0.00           O  
ATOM   2066  N   THR   128      15.183  26.688  -0.154  1.00  0.00           N  
ATOM   2067  H   THR   128      14.853  25.971   0.476  1.00  0.00           H  
ATOM   2068  CA  THR   128      15.629  26.276  -1.484  1.00  0.00           C  
ATOM   2069  HA  THR   128      16.698  26.480  -1.547  1.00  0.00           H  
ATOM   2070  CB  THR   128      15.423  24.744  -1.509  1.00  0.00           C  
ATOM   2071  HB  THR   128      16.049  24.313  -0.728  1.00  0.00           H  
ATOM   2072  CG2 THR   128      14.004  24.130  -1.420  1.00  0.00           C  
ATOM   2073 HG21 THR   128      13.363  24.635  -2.143  1.00  0.00           H  
ATOM   2074 HG22 THR   128      14.028  23.062  -1.636  1.00  0.00           H  
ATOM   2075 HG23 THR   128      13.479  24.373  -0.497  1.00  0.00           H  
ATOM   2076  OG1 THR   128      15.943  24.217  -2.762  1.00  0.00           O  
ATOM   2077  HG1 THR   128      16.032  23.278  -2.583  1.00  0.00           H  
ATOM   2078  C   THR   128      14.899  27.064  -2.587  1.00  0.00           C  
ATOM   2079  O   THR   128      15.483  27.356  -3.540  1.00  0.00           O  
ATOM   2080  N   THR   129      13.640  27.543  -2.348  1.00  0.00           N  
ATOM   2081  H   THR   129      13.178  27.296  -1.485  1.00  0.00           H  
ATOM   2082  CA  THR   129      12.932  28.311  -3.367  1.00  0.00           C  
ATOM   2083  HA  THR   129      13.156  27.817  -4.313  1.00  0.00           H  
ATOM   2084  CB  THR   129      11.404  28.389  -3.136  1.00  0.00           C  
ATOM   2085  HB  THR   129      11.362  29.133  -2.339  1.00  0.00           H  
ATOM   2086  CG2 THR   129      10.640  28.793  -4.364  1.00  0.00           C  
ATOM   2087 HG21 THR   129       9.564  28.782  -4.193  1.00  0.00           H  
ATOM   2088 HG22 THR   129      10.874  29.817  -4.657  1.00  0.00           H  
ATOM   2089 HG23 THR   129      10.922  28.163  -5.208  1.00  0.00           H  
ATOM   2090  OG1 THR   129      10.949  27.088  -2.703  1.00  0.00           O  
ATOM   2091  HG1 THR   129      10.017  27.148  -2.479  1.00  0.00           H  
ATOM   2092  C   THR   129      13.549  29.708  -3.594  1.00  0.00           C  
ATOM   2093  O   THR   129      13.538  30.232  -4.719  1.00  0.00           O  
ATOM   2094  N   THR   130      14.322  30.224  -2.596  1.00  0.00           N  
ATOM   2095  H   THR   130      14.372  29.708  -1.729  1.00  0.00           H  
ATOM   2096  CA  THR   130      15.091  31.503  -2.771  1.00  0.00           C  
ATOM   2097  HA  THR   130      14.422  32.269  -3.163  1.00  0.00           H  
ATOM   2098  CB  THR   130      15.814  31.970  -1.473  1.00  0.00           C  
ATOM   2099  HB  THR   130      16.210  32.985  -1.512  1.00  0.00           H  
ATOM   2100  CG2 THR   130      14.876  32.011  -0.229  1.00  0.00           C  
ATOM   2101 HG21 THR   130      14.536  31.020   0.070  1.00  0.00           H  
ATOM   2102 HG22 THR   130      15.436  32.439   0.602  1.00  0.00           H  
ATOM   2103 HG23 THR   130      14.020  32.630  -0.498  1.00  0.00           H  
ATOM   2104  OG1 THR   130      16.878  31.123  -1.110  1.00  0.00           O  
ATOM   2105  HG1 THR   130      16.622  30.393  -0.540  1.00  0.00           H  
ATOM   2106  C   THR   130      16.194  31.389  -3.807  1.00  0.00           C  
ATOM   2107  O   THR   130      16.641  32.420  -4.343  1.00  0.00           O  
ATOM   2108  N   ALA   131      16.621  30.164  -4.051  1.00  0.00           N  
ATOM   2109  H   ALA   131      16.165  29.391  -3.587  1.00  0.00           H  
ATOM   2110  CA  ALA   131      17.748  29.765  -4.887  1.00  0.00           C  
ATOM   2111  HA  ALA   131      18.269  30.628  -5.302  1.00  0.00           H  
ATOM   2112  CB  ALA   131      18.766  28.998  -4.014  1.00  0.00           C  
ATOM   2113  HB1 ALA   131      18.346  28.123  -3.518  1.00  0.00           H  
ATOM   2114  HB2 ALA   131      19.499  28.598  -4.715  1.00  0.00           H  
ATOM   2115  HB3 ALA   131      19.155  29.649  -3.231  1.00  0.00           H  
ATOM   2116  C   ALA   131      17.298  28.899  -6.051  1.00  0.00           C  
ATOM   2117  O   ALA   131      18.146  28.464  -6.816  1.00  0.00           O  
ATOM   2118  N   ALA   132      15.949  28.837  -6.357  1.00  0.00           N  
ATOM   2119  H   ALA   132      15.347  29.256  -5.662  1.00  0.00           H  
ATOM   2120  CA  ALA   132      15.332  28.311  -7.547  1.00  0.00           C  
ATOM   2121  HA  ALA   132      15.697  27.305  -7.756  1.00  0.00           H  
ATOM   2122  CB  ALA   132      13.770  28.313  -7.377  1.00  0.00           C  
ATOM   2123  HB1 ALA   132      13.566  27.745  -6.469  1.00  0.00           H  
ATOM   2124  HB2 ALA   132      13.384  29.325  -7.255  1.00  0.00           H  
ATOM   2125  HB3 ALA   132      13.404  27.739  -8.229  1.00  0.00           H  
ATOM   2126  C   ALA   132      15.693  29.068  -8.846  1.00  0.00           C  
ATOM   2127  O   ALA   132      15.796  30.323  -8.777  1.00  0.00           O  
ATOM   2128  N   PRO   133      15.673  28.339  -9.981  1.00  0.00           N  
ATOM   2129  CD  PRO   133      15.400  26.923 -10.144  1.00  0.00           C  
ATOM   2130  HD2 PRO   133      14.451  26.553  -9.757  1.00  0.00           H  
ATOM   2131  HD3 PRO   133      16.214  26.355  -9.693  1.00  0.00           H  
ATOM   2132  CG  PRO   133      15.364  26.635 -11.636  1.00  0.00           C  
ATOM   2133  HG2 PRO   133      14.378  26.579 -12.098  1.00  0.00           H  
ATOM   2134  HG3 PRO   133      15.827  25.703 -11.959  1.00  0.00           H  
ATOM   2135  CB  PRO   133      16.106  27.799 -12.303  1.00  0.00           C  
ATOM   2136  HB2 PRO   133      15.710  28.000 -13.299  1.00  0.00           H  
ATOM   2137  HB3 PRO   133      17.174  27.595 -12.384  1.00  0.00           H  
ATOM   2138  CA  PRO   133      15.937  28.970 -11.340  1.00  0.00           C  
ATOM   2139  HA  PRO   133      16.876  29.524 -11.315  1.00  0.00           H  
ATOM   2140  C   PRO   133      14.888  29.972 -11.886  1.00  0.00           C  
ATOM   2141  O   PRO   133      14.973  30.487 -12.988  1.00  0.00           O  
ATOM   2142  N   ALA   134      13.850  30.323 -11.120  1.00  0.00           N  
ATOM   2143  H   ALA   134      13.767  29.864 -10.224  1.00  0.00           H  
ATOM   2144  CA  ALA   134      12.707  31.246 -11.407  1.00  0.00           C  
ATOM   2145  HA  ALA   134      12.358  30.951 -12.396  1.00  0.00           H  
ATOM   2146  CB  ALA   134      11.646  31.049 -10.243  1.00  0.00           C  
ATOM   2147  HB1 ALA   134      12.174  31.122  -9.293  1.00  0.00           H  
ATOM   2148  HB2 ALA   134      10.894  31.835 -10.176  1.00  0.00           H  
ATOM   2149  HB3 ALA   134      11.142  30.093 -10.390  1.00  0.00           H  
ATOM   2150  C   ALA   134      13.167  32.737 -11.447  1.00  0.00           C  
ATOM   2151  O   ALA   134      12.956  33.573 -10.552  1.00  0.00           O  
ATOM   2152  N   ASP   135      13.923  33.070 -12.489  1.00  0.00           N  
ATOM   2153  H   ASP   135      14.165  32.367 -13.173  1.00  0.00           H  
ATOM   2154  CA  ASP   135      14.639  34.331 -12.714  1.00  0.00           C  
ATOM   2155  HA  ASP   135      14.352  35.055 -11.951  1.00  0.00           H  
ATOM   2156  CB  ASP   135      16.152  34.090 -12.572  1.00  0.00           C  
ATOM   2157  HB2 ASP   135      16.379  33.619 -11.616  1.00  0.00           H  
ATOM   2158  HB3 ASP   135      16.465  33.282 -13.233  1.00  0.00           H  
ATOM   2159  CG  ASP   135      17.030  35.200 -12.770  1.00  0.00           C  
ATOM   2160  OD1 ASP   135      18.205  34.933 -13.214  1.00  0.00           O  
ATOM   2161  OD2 ASP   135      16.657  36.399 -12.569  1.00  0.00           O  
ATOM   2162  C   ASP   135      14.259  34.970 -14.054  1.00  0.00           C  
ATOM   2163  O   ASP   135      13.982  34.215 -14.936  1.00  0.00           O  
ATOM   2164  N   ALA   136      14.084  36.305 -14.119  1.00  0.00           N  
ATOM   2165  H   ALA   136      14.373  36.810 -13.294  1.00  0.00           H  
ATOM   2166  CA  ALA   136      13.720  36.971 -15.359  1.00  0.00           C  
ATOM   2167  HA  ALA   136      13.216  36.274 -16.028  1.00  0.00           H  
ATOM   2168  CB  ALA   136      12.789  38.099 -14.996  1.00  0.00           C  
ATOM   2169  HB1 ALA   136      13.211  38.989 -14.530  1.00  0.00           H  
ATOM   2170  HB2 ALA   136      12.350  38.408 -15.944  1.00  0.00           H  
ATOM   2171  HB3 ALA   136      11.965  37.665 -14.429  1.00  0.00           H  
ATOM   2172  C   ALA   136      14.893  37.338 -16.209  1.00  0.00           C  
ATOM   2173  O   ALA   136      14.749  37.886 -17.297  1.00  0.00           O  
ATOM   2174  N   LYS   137      16.170  37.191 -15.751  1.00  0.00           N  
ATOM   2175  H   LYS   137      16.312  36.814 -14.825  1.00  0.00           H  
ATOM   2176  CA  LYS   137      17.363  37.395 -16.536  1.00  0.00           C  
ATOM   2177  HA  LYS   137      17.392  38.320 -17.111  1.00  0.00           H  
ATOM   2178  CB  LYS   137      18.537  37.298 -15.566  1.00  0.00           C  
ATOM   2179  HB2 LYS   137      18.252  36.538 -14.838  1.00  0.00           H  
ATOM   2180  HB3 LYS   137      19.461  36.921 -16.004  1.00  0.00           H  
ATOM   2181  CG  LYS   137      18.822  38.488 -15.013  1.00  0.00           C  
ATOM   2182  HG2 LYS   137      19.219  39.071 -15.844  1.00  0.00           H  
ATOM   2183  HG3 LYS   137      17.887  38.947 -14.692  1.00  0.00           H  
ATOM   2184  CD  LYS   137      19.768  38.544 -14.061  1.00  0.00           C  
ATOM   2185  HD2 LYS   137      20.697  38.113 -14.433  1.00  0.00           H  
ATOM   2186  HD3 LYS   137      19.915  39.594 -13.808  1.00  0.00           H  
ATOM   2187  CE  LYS   137      19.450  37.905 -12.875  1.00  0.00           C  
ATOM   2188  HE2 LYS   137      18.714  38.564 -12.415  1.00  0.00           H  
ATOM   2189  HE3 LYS   137      18.803  37.045 -13.051  1.00  0.00           H  
ATOM   2190  NZ  LYS   137      20.540  37.631 -11.934  1.00  0.00           N  
ATOM   2191  HZ1 LYS   137      21.218  37.092 -12.454  1.00  0.00           H  
ATOM   2192  HZ2 LYS   137      20.961  38.469 -11.558  1.00  0.00           H  
ATOM   2193  HZ3 LYS   137      20.241  36.972 -11.229  1.00  0.00           H  
ATOM   2194  C   LYS   137      17.583  36.352 -17.651  1.00  0.00           C  
ATOM   2195  O   LYS   137      17.004  35.242 -17.509  1.00  0.00           O  
ATOM   2196  N   PRO   138      18.329  36.443 -18.741  1.00  0.00           N  
ATOM   2197  CD  PRO   138      19.038  37.704 -19.216  1.00  0.00           C  
ATOM   2198  HD2 PRO   138      19.790  38.160 -18.571  1.00  0.00           H  
ATOM   2199  HD3 PRO   138      18.230  38.431 -19.292  1.00  0.00           H  
ATOM   2200  CG  PRO   138      19.673  37.561 -20.550  1.00  0.00           C  
ATOM   2201  HG2 PRO   138      20.693  37.238 -20.345  1.00  0.00           H  
ATOM   2202  HG3 PRO   138      19.639  38.476 -21.141  1.00  0.00           H  
ATOM   2203  CB  PRO   138      18.783  36.382 -21.096  1.00  0.00           C  
ATOM   2204  HB2 PRO   138      19.327  35.752 -21.800  1.00  0.00           H  
ATOM   2205  HB3 PRO   138      17.923  36.813 -21.608  1.00  0.00           H  
ATOM   2206  CA  PRO   138      18.324  35.581 -19.897  1.00  0.00           C  
ATOM   2207  HA  PRO   138      17.278  35.326 -20.066  1.00  0.00           H  
ATOM   2208  C   PRO   138      19.139  34.300 -19.762  1.00  0.00           C  
ATOM   2209  O   PRO   138      20.270  34.312 -19.270  1.00  0.00           O  
ATOM   2210  N   MET   139      18.600  33.187 -20.273  1.00  0.00           N  
ATOM   2211  H   MET   139      17.759  33.255 -20.829  1.00  0.00           H  
ATOM   2212  CA  MET   139      19.183  31.823 -20.205  1.00  0.00           C  
ATOM   2213  HA  MET   139      20.103  31.976 -19.641  1.00  0.00           H  
ATOM   2214  CB  MET   139      18.206  30.824 -19.423  1.00  0.00           C  
ATOM   2215  HB2 MET   139      17.263  30.841 -19.969  1.00  0.00           H  
ATOM   2216  HB3 MET   139      18.644  29.826 -19.440  1.00  0.00           H  
ATOM   2217  CG  MET   139      18.008  31.112 -17.897  1.00  0.00           C  
ATOM   2218  HG2 MET   139      17.569  32.100 -17.760  1.00  0.00           H  
ATOM   2219  HG3 MET   139      17.405  30.339 -17.421  1.00  0.00           H  
ATOM   2220  SD  MET   139      19.499  31.215 -16.952  1.00  0.00           S  
ATOM   2221  CE  MET   139      20.268  29.721 -17.219  1.00  0.00           C  
ATOM   2222  HE1 MET   139      20.681  29.627 -18.223  1.00  0.00           H  
ATOM   2223  HE2 MET   139      21.165  29.644 -16.605  1.00  0.00           H  
ATOM   2224  HE3 MET   139      19.644  28.876 -16.928  1.00  0.00           H  
ATOM   2225  C   MET   139      19.638  31.272 -21.601  1.00  0.00           C  
ATOM   2226  O   MET   139      19.533  30.097 -21.900  1.00  0.00           O  
ATOM   2227  N   MET   140      20.155  32.215 -22.441  1.00  0.00           N  
ATOM   2228  H   MET   140      20.262  33.171 -22.133  1.00  0.00           H  
ATOM   2229  CA  MET   140      20.581  31.890 -23.828  1.00  0.00           C  
ATOM   2230  HA  MET   140      19.754  31.285 -24.201  1.00  0.00           H  
ATOM   2231  CB  MET   140      20.443  33.243 -24.533  1.00  0.00           C  
ATOM   2232  HB2 MET   140      20.390  33.130 -25.616  1.00  0.00           H  
ATOM   2233  HB3 MET   140      19.514  33.758 -24.288  1.00  0.00           H  
ATOM   2234  CG  MET   140      21.562  34.183 -24.245  1.00  0.00           C  
ATOM   2235  HG2 MET   140      22.474  33.726 -24.630  1.00  0.00           H  
ATOM   2236  HG3 MET   140      21.373  35.122 -24.764  1.00  0.00           H  
ATOM   2237  SD  MET   140      21.962  34.765 -22.549  1.00  0.00           S  
ATOM   2238  CE  MET   140      23.404  35.730 -22.930  1.00  0.00           C  
ATOM   2239  HE1 MET   140      23.904  35.729 -21.961  1.00  0.00           H  
ATOM   2240  HE2 MET   140      23.908  35.159 -23.709  1.00  0.00           H  
ATOM   2241  HE3 MET   140      23.225  36.735 -23.313  1.00  0.00           H  
ATOM   2242  C   MET   140      21.905  31.230 -23.983  1.00  0.00           C  
ATOM   2243  O   MET   140      22.152  30.558 -24.958  1.00  0.00           O  
ATOM   2244  N   HIE   141      22.850  31.382 -22.999  1.00  0.00           N  
ATOM   2245  H   HIE   141      22.659  31.999 -22.222  1.00  0.00           H  
ATOM   2246  CA  HIE   141      23.963  30.460 -22.946  1.00  0.00           C  
ATOM   2247  HA  HIE   141      24.484  30.484 -23.903  1.00  0.00           H  
ATOM   2248  CB  HIE   141      24.926  31.071 -21.934  1.00  0.00           C  
ATOM   2249  HB2 HIE   141      25.798  30.420 -21.877  1.00  0.00           H  
ATOM   2250  HB3 HIE   141      25.184  32.038 -22.365  1.00  0.00           H  
ATOM   2251  CG  HIE   141      24.341  31.117 -20.507  1.00  0.00           C  
ATOM   2252  ND1 HIE   141      23.112  31.680 -20.025  1.00  0.00           N  
ATOM   2253  CE1 HIE   141      23.188  31.647 -18.698  1.00  0.00           C  
ATOM   2254  HE1 HIE   141      22.398  31.915 -18.013  1.00  0.00           H  
ATOM   2255  NE2 HIE   141      24.416  31.225 -18.327  1.00  0.00           N  
ATOM   2256  HE2 HIE   141      24.782  31.068 -17.399  1.00  0.00           H  
ATOM   2257  CD2 HIE   141      25.202  30.989 -19.439  1.00  0.00           C  
ATOM   2258  HD2 HIE   141      26.245  30.741 -19.566  1.00  0.00           H  
ATOM   2259  C   HIE   141      23.488  28.967 -22.666  1.00  0.00           C  
ATOM   2260  O   HIE   141      24.127  28.063 -23.235  1.00  0.00           O  
ATOM   2261  N   HIE   142      22.336  28.711 -22.093  1.00  0.00           N  
ATOM   2262  H   HIE   142      21.851  29.478 -21.650  1.00  0.00           H  
ATOM   2263  CA  HIE   142      21.793  27.376 -21.957  1.00  0.00           C  
ATOM   2264  HA  HIE   142      22.525  26.574 -22.052  1.00  0.00           H  
ATOM   2265  CB  HIE   142      21.196  27.322 -20.588  1.00  0.00           C  
ATOM   2266  HB2 HIE   142      20.924  28.341 -20.311  1.00  0.00           H  
ATOM   2267  HB3 HIE   142      20.303  26.701 -20.526  1.00  0.00           H  
ATOM   2268  CG  HIE   142      22.295  26.959 -19.570  1.00  0.00           C  
ATOM   2269  ND1 HIE   142      22.492  25.729 -18.975  1.00  0.00           N  
ATOM   2270  CE1 HIE   142      23.571  25.853 -18.226  1.00  0.00           C  
ATOM   2271  HE1 HIE   142      24.103  25.051 -17.737  1.00  0.00           H  
ATOM   2272  NE2 HIE   142      23.949  27.132 -18.211  1.00  0.00           N  
ATOM   2273  HE2 HIE   142      24.624  27.531 -17.574  1.00  0.00           H  
ATOM   2274  CD2 HIE   142      23.094  27.827 -18.978  1.00  0.00           C  
ATOM   2275  HD2 HIE   142      23.048  28.901 -19.087  1.00  0.00           H  
ATOM   2276  C   HIE   142      20.794  27.192 -23.107  1.00  0.00           C  
ATOM   2277  O   HIE   142      19.825  26.400 -22.904  1.00  0.00           O  
ATOM   2278  N   LYS   143      21.085  27.673 -24.354  1.00  0.00           N  
ATOM   2279  H   LYS   143      21.696  28.473 -24.437  1.00  0.00           H  
ATOM   2280  CA  LYS   143      20.321  27.191 -25.568  1.00  0.00           C  
ATOM   2281  HA  LYS   143      19.266  27.433 -25.443  1.00  0.00           H  
ATOM   2282  CB  LYS   143      20.801  27.941 -26.817  1.00  0.00           C  
ATOM   2283  HB2 LYS   143      20.821  28.997 -26.549  1.00  0.00           H  
ATOM   2284  HB3 LYS   143      21.755  27.570 -27.191  1.00  0.00           H  
ATOM   2285  CG  LYS   143      20.083  27.824 -27.931  1.00  0.00           C  
ATOM   2286  HG2 LYS   143      20.131  26.755 -28.140  1.00  0.00           H  
ATOM   2287  HG3 LYS   143      19.074  28.119 -27.645  1.00  0.00           H  
ATOM   2288  CD  LYS   143      20.610  28.430 -29.049  1.00  0.00           C  
ATOM   2289  HD2 LYS   143      20.880  29.478 -28.914  1.00  0.00           H  
ATOM   2290  HD3 LYS   143      21.559  27.937 -29.254  1.00  0.00           H  
ATOM   2291  CE  LYS   143      19.781  28.328 -30.111  1.00  0.00           C  
ATOM   2292  HE2 LYS   143      20.368  28.551 -31.001  1.00  0.00           H  
ATOM   2293  HE3 LYS   143      19.371  27.320 -30.174  1.00  0.00           H  
ATOM   2294  NZ  LYS   143      18.699  29.344 -30.074  1.00  0.00           N  
ATOM   2295  HZ1 LYS   143      18.916  30.326 -30.172  1.00  0.00           H  
ATOM   2296  HZ2 LYS   143      18.100  29.109 -30.852  1.00  0.00           H  
ATOM   2297  HZ3 LYS   143      18.203  29.285 -29.196  1.00  0.00           H  
ATOM   2298  C   LYS   143      20.483  25.707 -25.824  1.00  0.00           C  
ATOM   2299  O   LYS   143      19.583  24.943 -26.122  1.00  0.00           O  
ATOM   2300  N   GLY   144      21.769  25.368 -25.755  1.00  0.00           N  
ATOM   2301  H   GLY   144      22.373  26.177 -25.724  1.00  0.00           H  
ATOM   2302  CA  GLY   144      22.425  24.077 -26.075  1.00  0.00           C  
ATOM   2303  HA2 GLY   144      23.425  24.206 -25.661  1.00  0.00           H  
ATOM   2304  HA3 GLY   144      21.878  23.336 -25.492  1.00  0.00           H  
ATOM   2305  C   GLY   144      22.463  23.600 -27.535  1.00  0.00           C  
ATOM   2306  O   GLY   144      22.056  24.379 -28.414  1.00  0.00           O  
ATOM   2307  N   LYS   145      23.018  22.382 -27.724  1.00  0.00           N  
ATOM   2308  H   LYS   145      23.379  21.923 -26.901  1.00  0.00           H  
ATOM   2309  CA  LYS   145      22.725  21.667 -28.953  1.00  0.00           C  
ATOM   2310  HA  LYS   145      23.182  22.240 -29.759  1.00  0.00           H  
ATOM   2311  CB  LYS   145      23.386  20.258 -28.789  1.00  0.00           C  
ATOM   2312  HB2 LYS   145      23.507  19.851 -29.793  1.00  0.00           H  
ATOM   2313  HB3 LYS   145      24.400  20.402 -28.415  1.00  0.00           H  
ATOM   2314  CG  LYS   145      22.751  19.283 -28.029  1.00  0.00           C  
ATOM   2315  HG2 LYS   145      22.741  19.590 -26.984  1.00  0.00           H  
ATOM   2316  HG3 LYS   145      21.677  19.212 -28.198  1.00  0.00           H  
ATOM   2317  CD  LYS   145      23.216  18.007 -28.100  1.00  0.00           C  
ATOM   2318  HD2 LYS   145      23.017  17.634 -29.104  1.00  0.00           H  
ATOM   2319  HD3 LYS   145      24.294  18.089 -27.960  1.00  0.00           H  
ATOM   2320  CE  LYS   145      22.720  17.137 -27.237  1.00  0.00           C  
ATOM   2321  HE2 LYS   145      22.613  17.568 -26.242  1.00  0.00           H  
ATOM   2322  HE3 LYS   145      21.690  16.925 -27.526  1.00  0.00           H  
ATOM   2323  NZ  LYS   145      23.472  15.855 -27.186  1.00  0.00           N  
ATOM   2324  HZ1 LYS   145      23.056  15.254 -26.489  1.00  0.00           H  
ATOM   2325  HZ2 LYS   145      23.362  15.442 -28.101  1.00  0.00           H  
ATOM   2326  HZ3 LYS   145      24.441  15.971 -26.925  1.00  0.00           H  
ATOM   2327  C   LYS   145      21.228  21.582 -29.266  1.00  0.00           C  
ATOM   2328  O   LYS   145      20.378  21.338 -28.339  1.00  0.00           O  
ATOM   2329  N   PHE   146      20.855  21.724 -30.545  1.00  0.00           N  
ATOM   2330  H   PHE   146      21.581  21.926 -31.218  1.00  0.00           H  
ATOM   2331  CA  PHE   146      19.585  21.259 -31.119  1.00  0.00           C  
ATOM   2332  HA  PHE   146      18.737  21.903 -30.884  1.00  0.00           H  
ATOM   2333  CB  PHE   146      19.677  21.304 -32.594  1.00  0.00           C  
ATOM   2334  HB2 PHE   146      20.590  20.789 -32.891  1.00  0.00           H  
ATOM   2335  HB3 PHE   146      18.850  20.709 -32.981  1.00  0.00           H  
ATOM   2336  CG  PHE   146      19.653  22.646 -33.262  1.00  0.00           C  
ATOM   2337  CD1 PHE   146      20.729  23.649 -33.158  1.00  0.00           C  
ATOM   2338  HD1 PHE   146      21.570  23.466 -32.505  1.00  0.00           H  
ATOM   2339  CE1 PHE   146      20.761  24.697 -34.147  1.00  0.00           C  
ATOM   2340  HE1 PHE   146      21.582  25.399 -34.146  1.00  0.00           H  
ATOM   2341  CZ  PHE   146      19.760  24.766 -35.139  1.00  0.00           C  
ATOM   2342  HZ  PHE   146      19.835  25.550 -35.878  1.00  0.00           H  
ATOM   2343  CE2 PHE   146      18.709  23.871 -35.127  1.00  0.00           C  
ATOM   2344  HE2 PHE   146      17.935  23.941 -35.877  1.00  0.00           H  
ATOM   2345  CD2 PHE   146      18.632  22.826 -34.175  1.00  0.00           C  
ATOM   2346  HD2 PHE   146      17.822  22.114 -34.129  1.00  0.00           H  
ATOM   2347  C   PHE   146      19.355  19.775 -30.743  1.00  0.00           C  
ATOM   2348  O   PHE   146      20.248  18.894 -30.884  1.00  0.00           O  
ATOM   2349  N   GLY   147      18.084  19.503 -30.308  1.00  0.00           N  
ATOM   2350  H   GLY   147      17.527  20.282 -29.988  1.00  0.00           H  
ATOM   2351  CA  GLY   147      17.627  18.136 -29.986  1.00  0.00           C  
ATOM   2352  HA2 GLY   147      18.357  17.456 -30.425  1.00  0.00           H  
ATOM   2353  HA3 GLY   147      17.620  18.007 -28.904  1.00  0.00           H  
ATOM   2354  C   GLY   147      16.206  17.875 -30.590  1.00  0.00           C  
ATOM   2355  O   GLY   147      15.547  18.777 -31.078  1.00  0.00           O  
ATOM   2356  N   PRO   148      15.733  16.634 -30.487  1.00  0.00           N  
ATOM   2357  CD  PRO   148      14.494  16.348 -31.047  1.00  0.00           C  
ATOM   2358  HD2 PRO   148      14.260  16.718 -32.046  1.00  0.00           H  
ATOM   2359  HD3 PRO   148      13.721  16.736 -30.384  1.00  0.00           H  
ATOM   2360  CG  PRO   148      14.326  14.839 -31.125  1.00  0.00           C  
ATOM   2361  HG2 PRO   148      14.736  14.423 -32.046  1.00  0.00           H  
ATOM   2362  HG3 PRO   148      13.263  14.606 -31.068  1.00  0.00           H  
ATOM   2363  CB  PRO   148      15.189  14.414 -29.919  1.00  0.00           C  
ATOM   2364  HB2 PRO   148      15.571  13.393 -29.929  1.00  0.00           H  
ATOM   2365  HB3 PRO   148      14.586  14.621 -29.035  1.00  0.00           H  
ATOM   2366  CA  PRO   148      16.309  15.413 -29.935  1.00  0.00           C  
ATOM   2367  HA  PRO   148      16.676  15.636 -28.933  1.00  0.00           H  
ATOM   2368  C   PRO   148      17.552  15.016 -30.754  1.00  0.00           C  
ATOM   2369  O   PRO   148      17.835  15.545 -31.814  1.00  0.00           O  
ATOM   2370  N   HIE   149      18.373  14.136 -30.207  1.00  0.00           N  
ATOM   2371  H   HIE   149      18.070  13.802 -29.303  1.00  0.00           H  
ATOM   2372  CA  HIE   149      19.752  13.944 -30.755  1.00  0.00           C  
ATOM   2373  HA  HIE   149      19.832  14.428 -31.728  1.00  0.00           H  
ATOM   2374  CB  HIE   149      20.613  14.810 -29.842  1.00  0.00           C  
ATOM   2375  HB2 HIE   149      20.229  15.824 -29.729  1.00  0.00           H  
ATOM   2376  HB3 HIE   149      20.536  14.410 -28.831  1.00  0.00           H  
ATOM   2377  CG  HIE   149      22.141  14.781 -30.120  1.00  0.00           C  
ATOM   2378  ND1 HIE   149      23.143  13.903 -29.651  1.00  0.00           N  
ATOM   2379  CE1 HIE   149      24.222  14.215 -30.311  1.00  0.00           C  
ATOM   2380  HE1 HIE   149      25.189  13.733 -30.312  1.00  0.00           H  
ATOM   2381  NE2 HIE   149      23.978  15.300 -31.079  1.00  0.00           N  
ATOM   2382  HE2 HIE   149      24.687  15.688 -31.685  1.00  0.00           H  
ATOM   2383  CD2 HIE   149      22.691  15.615 -31.042  1.00  0.00           C  
ATOM   2384  HD2 HIE   149      22.161  16.313 -31.674  1.00  0.00           H  
ATOM   2385  C   HIE   149      20.032  12.393 -30.887  1.00  0.00           C  
ATOM   2386  O   HIE   149      20.720  11.925 -31.780  1.00  0.00           O  
ATOM   2387  N   GLN   150      19.563  11.586 -29.940  1.00  0.00           N  
ATOM   2388  H   GLN   150      18.975  11.897 -29.180  1.00  0.00           H  
ATOM   2389  CA  GLN   150      19.654  10.163 -29.890  1.00  0.00           C  
ATOM   2390  HA  GLN   150      20.709   9.904 -29.983  1.00  0.00           H  
ATOM   2391  CB  GLN   150      18.953   9.565 -28.643  1.00  0.00           C  
ATOM   2392  HB2 GLN   150      17.881   9.450 -28.803  1.00  0.00           H  
ATOM   2393  HB3 GLN   150      19.230   8.515 -28.550  1.00  0.00           H  
ATOM   2394  CG  GLN   150      19.021  10.304 -27.290  1.00  0.00           C  
ATOM   2395  HG2 GLN   150      19.277  11.354 -27.435  1.00  0.00           H  
ATOM   2396  HG3 GLN   150      18.022  10.248 -26.859  1.00  0.00           H  
ATOM   2397  CD  GLN   150      20.054   9.736 -26.334  1.00  0.00           C  
ATOM   2398  OE1 GLN   150      20.455   8.565 -26.357  1.00  0.00           O  
ATOM   2399  NE2 GLN   150      20.430  10.638 -25.429  1.00  0.00           N  
ATOM   2400 HE21 GLN   150      20.900  10.289 -24.606  1.00  0.00           H  
ATOM   2401 HE22 GLN   150      19.911  11.504 -25.415  1.00  0.00           H  
ATOM   2402  C   GLN   150      18.995   9.559 -31.176  1.00  0.00           C  
ATOM   2403  O   GLN   150      17.780   9.594 -31.268  1.00  0.00           O  
ATOM   2404  N   CML   151      19.635   8.875 -32.146  1.00  0.00           N  
ATOM   2405  H   CML   151      19.005   8.554 -32.867  1.00  0.00           H  
ATOM   2406  CA  CML   151      21.068   8.505 -32.179  1.00  0.00           C  
ATOM   2407  HA  CML   151      21.655   9.423 -32.152  1.00  0.00           H  
ATOM   2408  CB  CML   151      21.242   7.484 -31.043  1.00  0.00           C  
ATOM   2409  HB2 CML   151      20.855   7.908 -30.116  1.00  0.00           H  
ATOM   2410  HB3 CML   151      22.298   7.219 -30.996  1.00  0.00           H  
ATOM   2411  SG  CML   151      20.334   5.880 -31.318  1.00  0.00           S  
ATOM   2412  S1L CML   151      21.069   4.867 -29.679  1.00  0.00           S  
ATOM   2413  C1L CML   151      19.678   5.282 -28.518  1.00  0.00           C  
ATOM   2414  H1L CML   151      19.507   6.379 -28.500  1.00  0.00           H  
ATOM   2415  H1M CML   151      20.129   5.059 -27.528  1.00  0.00           H  
ATOM   2416  C1R CML   151      18.477   4.394 -28.885  1.00  0.00           C  
ATOM   2417  C2R CML   151      17.338   4.712 -29.489  1.00  0.00           C  
ATOM   2418  H2R CML   151      16.995   5.660 -29.929  1.00  0.00           H  
ATOM   2419  C1  CML   151      18.473   2.894 -28.647  1.00  0.00           C  
ATOM   2420  C2  CML   151      16.374   3.541 -29.781  1.00  0.00           C  
ATOM   2421  N1  CML   151      17.125   2.506 -29.030  1.00  0.00           N  
ATOM   2422  O1  CML   151      16.787   1.302 -29.216  1.00  0.00           O  
ATOM   2423  C1A CML   151      18.635   2.454 -27.174  1.00  0.00           C  
ATOM   2424  H1A CML   151      18.621   1.363 -26.960  1.00  0.00           H  
ATOM   2425  H1B CML   151      17.863   2.968 -26.562  1.00  0.00           H  
ATOM   2426  H1C CML   151      19.645   2.687 -26.773  1.00  0.00           H  
ATOM   2427  C2A CML   151      15.044   3.839 -29.088  1.00  0.00           C  
ATOM   2428  H2A CML   151      14.754   4.877 -29.358  1.00  0.00           H  
ATOM   2429  H2B CML   151      15.135   3.789 -27.982  1.00  0.00           H  
ATOM   2430  H2C CML   151      14.291   3.099 -29.434  1.00  0.00           H  
ATOM   2431  C1D CML   151      19.453   2.079 -29.565  1.00  0.00           C  
ATOM   2432  H1D CML   151      19.411   2.465 -30.606  1.00  0.00           H  
ATOM   2433  H1E CML   151      19.279   1.002 -29.357  1.00  0.00           H  
ATOM   2434  H1F CML   151      20.497   2.130 -29.188  1.00  0.00           H  
ATOM   2435  C2D CML   151      16.303   3.355 -31.253  1.00  0.00           C  
ATOM   2436  H2D CML   151      15.622   2.548 -31.600  1.00  0.00           H  
ATOM   2437  H2E CML   151      17.241   2.913 -31.654  1.00  0.00           H  
ATOM   2438  H2F CML   151      15.991   4.324 -31.696  1.00  0.00           H  
ATOM   2439  C   CML   151      21.519   7.748 -33.441  1.00  0.00           C  
ATOM   2440  O   CML   151      20.793   7.666 -34.408  1.00  0.00           O  
ATOM   2441  N   ASP   152      22.756   7.333 -33.483  1.00  0.00           N  
ATOM   2442  H   ASP   152      23.353   7.400 -32.671  1.00  0.00           H  
ATOM   2443  CA  ASP   152      23.504   6.664 -34.610  1.00  0.00           C  
ATOM   2444  HA  ASP   152      23.545   7.381 -35.430  1.00  0.00           H  
ATOM   2445  CB  ASP   152      24.956   6.540 -34.170  1.00  0.00           C  
ATOM   2446  HB2 ASP   152      25.372   7.509 -33.896  1.00  0.00           H  
ATOM   2447  HB3 ASP   152      24.935   6.103 -33.172  1.00  0.00           H  
ATOM   2448  CG  ASP   152      26.061   5.945 -35.102  1.00  0.00           C  
ATOM   2449  OD1 ASP   152      25.760   5.383 -36.159  1.00  0.00           O  
ATOM   2450  OD2 ASP   152      27.204   6.013 -34.717  1.00  0.00           O  
ATOM   2451  C   ASP   152      22.878   5.298 -34.887  1.00  0.00           C  
ATOM   2452  O   ASP   152      22.501   4.571 -33.986  1.00  0.00           O  
ATOM   2453  N   MET   153      22.835   4.848 -36.217  1.00  0.00           N  
ATOM   2454  H   MET   153      23.324   5.384 -36.920  1.00  0.00           H  
ATOM   2455  CA  MET   153      22.318   3.498 -36.498  1.00  0.00           C  
ATOM   2456  HA  MET   153      21.439   3.464 -35.855  1.00  0.00           H  
ATOM   2457  CB  MET   153      21.917   3.556 -37.926  1.00  0.00           C  
ATOM   2458  HB2 MET   153      21.115   2.840 -38.105  1.00  0.00           H  
ATOM   2459  HB3 MET   153      21.391   4.484 -38.153  1.00  0.00           H  
ATOM   2460  CG  MET   153      23.068   3.420 -38.931  1.00  0.00           C  
ATOM   2461  HG2 MET   153      22.822   3.938 -39.858  1.00  0.00           H  
ATOM   2462  HG3 MET   153      23.887   4.025 -38.542  1.00  0.00           H  
ATOM   2463  SD  MET   153      23.759   1.752 -39.388  1.00  0.00           S  
ATOM   2464  CE  MET   153      22.259   0.725 -39.376  1.00  0.00           C  
ATOM   2465  HE1 MET   153      22.370  -0.307 -39.709  1.00  0.00           H  
ATOM   2466  HE2 MET   153      21.752   0.825 -38.416  1.00  0.00           H  
ATOM   2467  HE3 MET   153      21.565   1.187 -40.079  1.00  0.00           H  
ATOM   2468  C   MET   153      23.197   2.303 -36.125  1.00  0.00           C  
ATOM   2469  O   MET   153      22.760   1.198 -35.726  1.00  0.00           O  
ATOM   2470  N   MET   154      24.530   2.452 -36.164  1.00  0.00           N  
ATOM   2471  H   MET   154      24.825   3.329 -36.569  1.00  0.00           H  
ATOM   2472  CA  MET   154      25.539   1.460 -35.781  1.00  0.00           C  
ATOM   2473  HA  MET   154      25.115   0.492 -36.049  1.00  0.00           H  
ATOM   2474  CB  MET   154      26.779   1.606 -36.594  1.00  0.00           C  
ATOM   2475  HB2 MET   154      26.471   1.823 -37.616  1.00  0.00           H  
ATOM   2476  HB3 MET   154      27.408   2.466 -36.365  1.00  0.00           H  
ATOM   2477  CG  MET   154      27.722   0.404 -36.624  1.00  0.00           C  
ATOM   2478  HG2 MET   154      27.764  -0.069 -35.643  1.00  0.00           H  
ATOM   2479  HG3 MET   154      27.153  -0.303 -37.228  1.00  0.00           H  
ATOM   2480  SD  MET   154      29.406   0.676 -37.326  1.00  0.00           S  
ATOM   2481  CE  MET   154      29.317  -0.685 -38.509  1.00  0.00           C  
ATOM   2482  HE1 MET   154      30.299  -0.894 -38.934  1.00  0.00           H  
ATOM   2483  HE2 MET   154      29.124  -1.590 -37.931  1.00  0.00           H  
ATOM   2484  HE3 MET   154      28.589  -0.526 -39.304  1.00  0.00           H  
ATOM   2485  C   MET   154      25.906   1.586 -34.284  1.00  0.00           C  
ATOM   2486  O   MET   154      26.657   0.751 -33.696  1.00  0.00           O  
ATOM   2487  N   PHE   155      25.495   2.728 -33.649  1.00  0.00           N  
ATOM   2488  H   PHE   155      24.865   3.307 -34.185  1.00  0.00           H  
ATOM   2489  CA  PHE   155      25.835   3.067 -32.287  1.00  0.00           C  
ATOM   2490  HA  PHE   155      25.582   4.112 -32.105  1.00  0.00           H  
ATOM   2491  CB  PHE   155      24.893   2.276 -31.365  1.00  0.00           C  
ATOM   2492  HB2 PHE   155      23.874   2.563 -31.624  1.00  0.00           H  
ATOM   2493  HB3 PHE   155      24.954   1.210 -31.586  1.00  0.00           H  
ATOM   2494  CG  PHE   155      24.920   2.402 -29.846  1.00  0.00           C  
ATOM   2495  CD1 PHE   155      25.558   1.352 -29.086  1.00  0.00           C  
ATOM   2496  HD1 PHE   155      26.095   0.598 -29.642  1.00  0.00           H  
ATOM   2497  CE1 PHE   155      25.664   1.439 -27.670  1.00  0.00           C  
ATOM   2498  HE1 PHE   155      26.272   0.718 -27.144  1.00  0.00           H  
ATOM   2499  CZ  PHE   155      24.965   2.493 -27.050  1.00  0.00           C  
ATOM   2500  HZ  PHE   155      25.004   2.522 -25.971  1.00  0.00           H  
ATOM   2501  CE2 PHE   155      24.295   3.453 -27.783  1.00  0.00           C  
ATOM   2502  HE2 PHE   155      23.794   4.252 -27.257  1.00  0.00           H  
ATOM   2503  CD2 PHE   155      24.270   3.454 -29.195  1.00  0.00           C  
ATOM   2504  HD2 PHE   155      23.727   4.095 -29.874  1.00  0.00           H  
ATOM   2505  C   PHE   155      27.337   2.987 -31.939  1.00  0.00           C  
ATOM   2506  O   PHE   155      27.780   2.540 -30.867  1.00  0.00           O  
ATOM   2507  N   LYS   156      28.220   3.228 -32.904  1.00  0.00           N  
ATOM   2508  H   LYS   156      27.917   3.700 -33.744  1.00  0.00           H  
ATOM   2509  CA  LYS   156      29.578   2.603 -33.012  1.00  0.00           C  
ATOM   2510  HA  LYS   156      29.619   1.534 -32.800  1.00  0.00           H  
ATOM   2511  CB  LYS   156      29.940   2.831 -34.499  1.00  0.00           C  
ATOM   2512  HB2 LYS   156      30.927   2.419 -34.708  1.00  0.00           H  
ATOM   2513  HB3 LYS   156      29.165   2.322 -35.072  1.00  0.00           H  
ATOM   2514  CG  LYS   156      30.040   4.119 -34.980  1.00  0.00           C  
ATOM   2515  HG2 LYS   156      29.212   4.747 -34.652  1.00  0.00           H  
ATOM   2516  HG3 LYS   156      30.859   4.655 -34.501  1.00  0.00           H  
ATOM   2517  CD  LYS   156      30.176   4.297 -36.330  1.00  0.00           C  
ATOM   2518  HD2 LYS   156      31.032   3.743 -36.716  1.00  0.00           H  
ATOM   2519  HD3 LYS   156      29.355   3.815 -36.860  1.00  0.00           H  
ATOM   2520  CE  LYS   156      30.173   5.584 -36.778  1.00  0.00           C  
ATOM   2521  HE2 LYS   156      30.742   6.159 -36.048  1.00  0.00           H  
ATOM   2522  HE3 LYS   156      30.831   5.668 -37.643  1.00  0.00           H  
ATOM   2523  NZ  LYS   156      28.752   6.066 -36.990  1.00  0.00           N  
ATOM   2524  HZ1 LYS   156      28.233   5.354 -37.484  1.00  0.00           H  
ATOM   2525  HZ2 LYS   156      28.161   6.144 -36.175  1.00  0.00           H  
ATOM   2526  HZ3 LYS   156      28.787   6.950 -37.477  1.00  0.00           H  
ATOM   2527  C   LYS   156      30.734   3.232 -32.072  1.00  0.00           C  
ATOM   2528  O   LYS   156      31.657   2.450 -31.846  1.00  0.00           O  
ATOM   2529  N   ASP   157      30.585   4.450 -31.524  1.00  0.00           N  
ATOM   2530  H   ASP   157      29.758   4.977 -31.763  1.00  0.00           H  
ATOM   2531  CA  ASP   157      31.571   5.134 -30.717  1.00  0.00           C  
ATOM   2532  HA  ASP   157      31.308   6.190 -30.651  1.00  0.00           H  
ATOM   2533  CB  ASP   157      31.398   4.598 -29.300  1.00  0.00           C  
ATOM   2534  HB2 ASP   157      30.327   4.561 -29.104  1.00  0.00           H  
ATOM   2535  HB3 ASP   157      31.769   3.583 -29.156  1.00  0.00           H  
ATOM   2536  CG  ASP   157      32.179   5.394 -28.318  1.00  0.00           C  
ATOM   2537  OD1 ASP   157      32.123   6.628 -28.285  1.00  0.00           O  
ATOM   2538  OD2 ASP   157      32.790   4.709 -27.417  1.00  0.00           O  
ATOM   2539  C   ASP   157      32.999   5.089 -31.314  1.00  0.00           C  
ATOM   2540  O   ASP   157      33.952   4.721 -30.578  1.00  0.00           O  
ATOM   2541  N   LEU   158      33.111   5.374 -32.601  1.00  0.00           N  
ATOM   2542  H   LEU   158      32.255   5.480 -33.126  1.00  0.00           H  
ATOM   2543  CA  LEU   158      34.299   5.166 -33.414  1.00  0.00           C  
ATOM   2544  HA  LEU   158      34.898   4.539 -32.753  1.00  0.00           H  
ATOM   2545  CB  LEU   158      33.859   4.258 -34.692  1.00  0.00           C  
ATOM   2546  HB2 LEU   158      33.156   3.527 -34.293  1.00  0.00           H  
ATOM   2547  HB3 LEU   158      33.339   4.993 -35.307  1.00  0.00           H  
ATOM   2548  CG  LEU   158      34.907   3.527 -35.563  1.00  0.00           C  
ATOM   2549  HG  LEU   158      35.639   4.177 -36.043  1.00  0.00           H  
ATOM   2550  CD1 LEU   158      35.590   2.534 -34.699  1.00  0.00           C  
ATOM   2551 HD11 LEU   158      36.366   1.956 -35.201  1.00  0.00           H  
ATOM   2552 HD12 LEU   158      36.201   3.027 -33.944  1.00  0.00           H  
ATOM   2553 HD13 LEU   158      34.893   1.904 -34.148  1.00  0.00           H  
ATOM   2554  CD2 LEU   158      34.140   2.702 -36.645  1.00  0.00           C  
ATOM   2555 HD21 LEU   158      33.477   1.924 -36.264  1.00  0.00           H  
ATOM   2556 HD22 LEU   158      33.685   3.423 -37.323  1.00  0.00           H  
ATOM   2557 HD23 LEU   158      34.900   2.201 -37.244  1.00  0.00           H  
ATOM   2558  C   LEU   158      35.132   6.397 -33.667  1.00  0.00           C  
ATOM   2559  O   LEU   158      36.172   6.196 -34.269  1.00  0.00           O  
ATOM   2560  N   ASN   159      34.655   7.580 -33.305  1.00  0.00           N  
ATOM   2561  H   ASN   159      33.803   7.663 -32.768  1.00  0.00           H  
ATOM   2562  CA  ASN   159      35.355   8.901 -33.502  1.00  0.00           C  
ATOM   2563  HA  ASN   159      34.626   9.683 -33.288  1.00  0.00           H  
ATOM   2564  CB  ASN   159      36.430   9.006 -32.344  1.00  0.00           C  
ATOM   2565  HB2 ASN   159      35.981   8.554 -31.460  1.00  0.00           H  
ATOM   2566  HB3 ASN   159      37.246   8.352 -32.651  1.00  0.00           H  
ATOM   2567  CG  ASN   159      37.005  10.399 -32.095  1.00  0.00           C  
ATOM   2568  OD1 ASN   159      36.537  11.412 -32.604  1.00  0.00           O  
ATOM   2569  ND2 ASN   159      38.051  10.370 -31.379  1.00  0.00           N  
ATOM   2570 HD21 ASN   159      38.349  11.274 -31.041  1.00  0.00           H  
ATOM   2571 HD22 ASN   159      38.384   9.512 -30.961  1.00  0.00           H  
ATOM   2572  C   ASN   159      36.084   9.094 -34.858  1.00  0.00           C  
ATOM   2573  O   ASN   159      37.278   9.432 -34.944  1.00  0.00           O  
ATOM   2574  N   LEU   160      35.341   8.657 -35.880  1.00  0.00           N  
ATOM   2575  H   LEU   160      34.357   8.505 -35.714  1.00  0.00           H  
ATOM   2576  CA  LEU   160      35.950   8.535 -37.200  1.00  0.00           C  
ATOM   2577  HA  LEU   160      36.844   7.944 -37.002  1.00  0.00           H  
ATOM   2578  CB  LEU   160      34.943   7.688 -37.994  1.00  0.00           C  
ATOM   2579  HB2 LEU   160      34.604   6.909 -37.311  1.00  0.00           H  
ATOM   2580  HB3 LEU   160      34.012   8.247 -38.086  1.00  0.00           H  
ATOM   2581  CG  LEU   160      35.376   6.989 -39.305  1.00  0.00           C  
ATOM   2582  HG  LEU   160      35.893   7.718 -39.930  1.00  0.00           H  
ATOM   2583  CD1 LEU   160      36.409   5.897 -39.126  1.00  0.00           C  
ATOM   2584 HD11 LEU   160      36.308   5.280 -38.233  1.00  0.00           H  
ATOM   2585 HD12 LEU   160      36.401   5.224 -39.984  1.00  0.00           H  
ATOM   2586 HD13 LEU   160      37.378   6.395 -39.098  1.00  0.00           H  
ATOM   2587  CD2 LEU   160      34.139   6.409 -40.025  1.00  0.00           C  
ATOM   2588 HD21 LEU   160      33.776   5.678 -39.302  1.00  0.00           H  
ATOM   2589 HD22 LEU   160      33.344   7.154 -40.004  1.00  0.00           H  
ATOM   2590 HD23 LEU   160      34.241   6.059 -41.052  1.00  0.00           H  
ATOM   2591  C   LEU   160      36.327   9.818 -37.952  1.00  0.00           C  
ATOM   2592  O   LEU   160      35.875  10.914 -37.671  1.00  0.00           O  
ATOM   2593  N   THR   161      37.176   9.719 -38.941  1.00  0.00           N  
ATOM   2594  H   THR   161      37.712   8.865 -38.893  1.00  0.00           H  
ATOM   2595  CA  THR   161      37.757  10.839 -39.689  1.00  0.00           C  
ATOM   2596  HA  THR   161      38.102  11.618 -39.010  1.00  0.00           H  
ATOM   2597  CB  THR   161      39.045  10.388 -40.418  1.00  0.00           C  
ATOM   2598  HB  THR   161      39.664   9.886 -39.674  1.00  0.00           H  
ATOM   2599  CG2 THR   161      38.852   9.334 -41.537  1.00  0.00           C  
ATOM   2600 HG21 THR   161      38.105   8.663 -41.112  1.00  0.00           H  
ATOM   2601 HG22 THR   161      38.318   9.776 -42.378  1.00  0.00           H  
ATOM   2602 HG23 THR   161      39.782   8.845 -41.825  1.00  0.00           H  
ATOM   2603  OG1 THR   161      39.780  11.530 -40.822  1.00  0.00           O  
ATOM   2604  HG1 THR   161      40.006  12.080 -40.069  1.00  0.00           H  
ATOM   2605  C   THR   161      36.702  11.453 -40.698  1.00  0.00           C  
ATOM   2606  O   THR   161      35.789  10.780 -41.250  1.00  0.00           O  
ATOM   2607  N   ASP   162      36.896  12.741 -41.017  1.00  0.00           N  
ATOM   2608  H   ASP   162      37.716  13.153 -40.595  1.00  0.00           H  
ATOM   2609  CA  ASP   162      35.829  13.588 -41.637  1.00  0.00           C  
ATOM   2610  HA  ASP   162      34.957  13.564 -40.983  1.00  0.00           H  
ATOM   2611  CB  ASP   162      36.263  15.014 -41.773  1.00  0.00           C  
ATOM   2612  HB2 ASP   162      37.205  14.974 -42.320  1.00  0.00           H  
ATOM   2613  HB3 ASP   162      35.537  15.699 -42.212  1.00  0.00           H  
ATOM   2614  CG  ASP   162      36.588  15.591 -40.434  1.00  0.00           C  
ATOM   2615  OD1 ASP   162      37.711  15.535 -39.847  1.00  0.00           O  
ATOM   2616  OD2 ASP   162      35.584  16.049 -39.862  1.00  0.00           O  
ATOM   2617  C   ASP   162      35.358  13.174 -43.028  1.00  0.00           C  
ATOM   2618  O   ASP   162      34.132  13.166 -43.249  1.00  0.00           O  
ATOM   2619  N   ALA   163      36.178  12.933 -44.034  1.00  0.00           N  
ATOM   2620  H   ALA   163      37.159  12.965 -43.799  1.00  0.00           H  
ATOM   2621  CA  ALA   163      35.819  12.525 -45.462  1.00  0.00           C  
ATOM   2622  HA  ALA   163      35.049  13.144 -45.923  1.00  0.00           H  
ATOM   2623  CB  ALA   163      36.994  12.672 -46.388  1.00  0.00           C  
ATOM   2624  HB1 ALA   163      37.769  11.921 -46.236  1.00  0.00           H  
ATOM   2625  HB2 ALA   163      36.725  12.501 -47.430  1.00  0.00           H  
ATOM   2626  HB3 ALA   163      37.340  13.699 -46.272  1.00  0.00           H  
ATOM   2627  C   ALA   163      35.302  11.057 -45.482  1.00  0.00           C  
ATOM   2628  O   ALA   163      34.646  10.682 -46.412  1.00  0.00           O  
ATOM   2629  N   GLN   164      35.606  10.239 -44.430  1.00  0.00           N  
ATOM   2630  H   GLN   164      36.101  10.642 -43.648  1.00  0.00           H  
ATOM   2631  CA  GLN   164      35.008   8.944 -44.325  1.00  0.00           C  
ATOM   2632  HA  GLN   164      34.964   8.570 -45.348  1.00  0.00           H  
ATOM   2633  CB  GLN   164      35.884   7.918 -43.503  1.00  0.00           C  
ATOM   2634  HB2 GLN   164      36.130   8.277 -42.504  1.00  0.00           H  
ATOM   2635  HB3 GLN   164      35.215   7.127 -43.164  1.00  0.00           H  
ATOM   2636  CG  GLN   164      37.018   7.259 -44.413  1.00  0.00           C  
ATOM   2637  HG2 GLN   164      36.606   6.757 -45.288  1.00  0.00           H  
ATOM   2638  HG3 GLN   164      37.717   8.012 -44.776  1.00  0.00           H  
ATOM   2639  CD  GLN   164      37.817   6.162 -43.710  1.00  0.00           C  
ATOM   2640  OE1 GLN   164      38.994   6.236 -43.411  1.00  0.00           O  
ATOM   2641  NE2 GLN   164      37.112   5.066 -43.476  1.00  0.00           N  
ATOM   2642 HE21 GLN   164      37.606   4.415 -42.882  1.00  0.00           H  
ATOM   2643 HE22 GLN   164      36.187   4.883 -43.838  1.00  0.00           H  
ATOM   2644  C   GLN   164      33.568   9.128 -43.715  1.00  0.00           C  
ATOM   2645  O   GLN   164      32.691   8.375 -44.112  1.00  0.00           O  
ATOM   2646  N   LYS   165      33.277  10.133 -42.896  1.00  0.00           N  
ATOM   2647  H   LYS   165      33.954  10.882 -42.855  1.00  0.00           H  
ATOM   2648  CA  LYS   165      31.949  10.278 -42.277  1.00  0.00           C  
ATOM   2649  HA  LYS   165      31.518   9.371 -41.854  1.00  0.00           H  
ATOM   2650  CB  LYS   165      31.940  11.341 -41.177  1.00  0.00           C  
ATOM   2651  HB2 LYS   165      32.580  12.155 -41.516  1.00  0.00           H  
ATOM   2652  HB3 LYS   165      30.943  11.778 -41.124  1.00  0.00           H  
ATOM   2653  CG  LYS   165      32.355  10.836 -39.951  1.00  0.00           C  
ATOM   2654  HG2 LYS   165      31.509  10.266 -39.565  1.00  0.00           H  
ATOM   2655  HG3 LYS   165      33.187  10.197 -40.247  1.00  0.00           H  
ATOM   2656  CD  LYS   165      32.750  11.862 -39.147  1.00  0.00           C  
ATOM   2657  HD2 LYS   165      33.760  12.061 -39.506  1.00  0.00           H  
ATOM   2658  HD3 LYS   165      32.138  12.751 -39.305  1.00  0.00           H  
ATOM   2659  CE  LYS   165      32.926  11.495 -37.890  1.00  0.00           C  
ATOM   2660  HE2 LYS   165      31.998  11.160 -37.427  1.00  0.00           H  
ATOM   2661  HE3 LYS   165      33.677  10.713 -37.777  1.00  0.00           H  
ATOM   2662  NZ  LYS   165      33.357  12.692 -37.141  1.00  0.00           N  
ATOM   2663  HZ1 LYS   165      33.638  12.446 -36.203  1.00  0.00           H  
ATOM   2664  HZ2 LYS   165      34.129  13.211 -37.535  1.00  0.00           H  
ATOM   2665  HZ3 LYS   165      32.603  13.364 -37.122  1.00  0.00           H  
ATOM   2666  C   LYS   165      30.861  10.766 -43.342  1.00  0.00           C  
ATOM   2667  O   LYS   165      29.756  10.215 -43.345  1.00  0.00           O  
ATOM   2668  N   GLN   166      31.292  11.593 -44.246  1.00  0.00           N  
ATOM   2669  H   GLN   166      32.179  12.046 -44.073  1.00  0.00           H  
ATOM   2670  CA  GLN   166      30.456  12.023 -45.342  1.00  0.00           C  
ATOM   2671  HA  GLN   166      29.525  12.308 -44.852  1.00  0.00           H  
ATOM   2672  CB  GLN   166      31.023  13.290 -45.993  1.00  0.00           C  
ATOM   2673  HB2 GLN   166      31.186  13.958 -45.147  1.00  0.00           H  
ATOM   2674  HB3 GLN   166      31.976  13.029 -46.454  1.00  0.00           H  
ATOM   2675  CG  GLN   166      30.127  14.008 -47.049  1.00  0.00           C  
ATOM   2676  HG2 GLN   166      30.817  14.600 -47.651  1.00  0.00           H  
ATOM   2677  HG3 GLN   166      29.573  13.277 -47.638  1.00  0.00           H  
ATOM   2678  CD  GLN   166      28.993  14.839 -46.416  1.00  0.00           C  
ATOM   2679  OE1 GLN   166      28.904  15.082 -45.268  1.00  0.00           O  
ATOM   2680  NE2 GLN   166      28.082  15.303 -47.231  1.00  0.00           N  
ATOM   2681 HE21 GLN   166      27.199  15.578 -46.825  1.00  0.00           H  
ATOM   2682 HE22 GLN   166      28.147  15.013 -48.196  1.00  0.00           H  
ATOM   2683  C   GLN   166      30.072  10.910 -46.268  1.00  0.00           C  
ATOM   2684  O   GLN   166      28.962  10.900 -46.822  1.00  0.00           O  
ATOM   2685  N   GLN   167      31.077  10.028 -46.458  1.00  0.00           N  
ATOM   2686  H   GLN   167      32.007  10.197 -46.102  1.00  0.00           H  
ATOM   2687  CA  GLN   167      30.928   8.828 -47.284  1.00  0.00           C  
ATOM   2688  HA  GLN   167      30.384   9.092 -48.191  1.00  0.00           H  
ATOM   2689  CB  GLN   167      32.347   8.274 -47.549  1.00  0.00           C  
ATOM   2690  HB2 GLN   167      32.929   8.958 -48.167  1.00  0.00           H  
ATOM   2691  HB3 GLN   167      32.870   8.155 -46.601  1.00  0.00           H  
ATOM   2692  CG  GLN   167      32.260   6.927 -48.198  1.00  0.00           C  
ATOM   2693  HG2 GLN   167      31.681   6.230 -47.593  1.00  0.00           H  
ATOM   2694  HG3 GLN   167      31.569   7.091 -49.024  1.00  0.00           H  
ATOM   2695  CD  GLN   167      33.614   6.309 -48.596  1.00  0.00           C  
ATOM   2696  OE1 GLN   167      34.682   6.684 -48.082  1.00  0.00           O  
ATOM   2697  NE2 GLN   167      33.565   5.171 -49.243  1.00  0.00           N  
ATOM   2698 HE21 GLN   167      34.406   4.703 -49.548  1.00  0.00           H  
ATOM   2699 HE22 GLN   167      32.702   4.731 -49.528  1.00  0.00           H  
ATOM   2700  C   GLN   167      29.913   7.866 -46.579  1.00  0.00           C  
ATOM   2701  O   GLN   167      29.096   7.263 -47.237  1.00  0.00           O  
ATOM   2702  N   ILE   168      29.920   7.647 -45.283  1.00  0.00           N  
ATOM   2703  H   ILE   168      30.658   8.146 -44.808  1.00  0.00           H  
ATOM   2704  CA  ILE   168      29.153   6.600 -44.598  1.00  0.00           C  
ATOM   2705  HA  ILE   168      28.954   5.776 -45.282  1.00  0.00           H  
ATOM   2706  CB  ILE   168      29.867   5.855 -43.445  1.00  0.00           C  
ATOM   2707  HB  ILE   168      29.155   5.118 -43.072  1.00  0.00           H  
ATOM   2708  CG2 ILE   168      31.075   5.053 -43.921  1.00  0.00           C  
ATOM   2709 HG21 ILE   168      30.826   4.348 -44.714  1.00  0.00           H  
ATOM   2710 HG22 ILE   168      31.854   5.763 -44.199  1.00  0.00           H  
ATOM   2711 HG23 ILE   168      31.516   4.445 -43.132  1.00  0.00           H  
ATOM   2712  CG1 ILE   168      30.283   6.787 -42.289  1.00  0.00           C  
ATOM   2713 HG12 ILE   168      30.904   7.551 -42.756  1.00  0.00           H  
ATOM   2714 HG13 ILE   168      29.330   7.233 -42.006  1.00  0.00           H  
ATOM   2715  CD1 ILE   168      30.938   6.094 -41.033  1.00  0.00           C  
ATOM   2716 HD11 ILE   168      30.838   6.742 -40.163  1.00  0.00           H  
ATOM   2717 HD12 ILE   168      30.370   5.189 -40.819  1.00  0.00           H  
ATOM   2718 HD13 ILE   168      31.977   5.787 -41.157  1.00  0.00           H  
ATOM   2719  C   ILE   168      27.810   7.235 -44.075  1.00  0.00           C  
ATOM   2720  O   ILE   168      26.850   6.530 -43.771  1.00  0.00           O  
ATOM   2721  N   ARG   169      27.675   8.570 -43.950  1.00  0.00           N  
ATOM   2722  H   ARG   169      28.487   9.150 -44.108  1.00  0.00           H  
ATOM   2723  CA  ARG   169      26.359   9.322 -43.688  1.00  0.00           C  
ATOM   2724  HA  ARG   169      25.952   9.050 -42.714  1.00  0.00           H  
ATOM   2725  CB  ARG   169      26.592  10.861 -43.731  1.00  0.00           C  
ATOM   2726  HB2 ARG   169      27.387  11.025 -43.004  1.00  0.00           H  
ATOM   2727  HB3 ARG   169      27.045  11.056 -44.703  1.00  0.00           H  
ATOM   2728  CG  ARG   169      25.506  11.640 -43.449  1.00  0.00           C  
ATOM   2729  HG2 ARG   169      24.646  11.377 -44.065  1.00  0.00           H  
ATOM   2730  HG3 ARG   169      25.239  11.426 -42.415  1.00  0.00           H  
ATOM   2731  CD  ARG   169      25.770  12.951 -43.593  1.00  0.00           C  
ATOM   2732  HD2 ARG   169      26.727  13.246 -43.162  1.00  0.00           H  
ATOM   2733  HD3 ARG   169      25.890  12.984 -44.675  1.00  0.00           H  
ATOM   2734  NE  ARG   169      24.581  13.796 -43.281  1.00  0.00           N  
ATOM   2735  HE  ARG   169      23.687  13.486 -43.633  1.00  0.00           H  
ATOM   2736  CZ  ARG   169      24.670  15.075 -42.985  1.00  0.00           C  
ATOM   2737  NH1 ARG   169      25.650  15.586 -42.271  1.00  0.00           N  
ATOM   2738 HH11 ARG   169      26.360  14.906 -42.041  1.00  0.00           H  
ATOM   2739 HH12 ARG   169      25.650  16.497 -41.836  1.00  0.00           H  
ATOM   2740  NH2 ARG   169      23.743  15.965 -43.268  1.00  0.00           N  
ATOM   2741 HH21 ARG   169      22.956  15.615 -43.796  1.00  0.00           H  
ATOM   2742 HH22 ARG   169      23.883  16.838 -42.780  1.00  0.00           H  
ATOM   2743  C   ARG   169      25.383   8.876 -44.785  1.00  0.00           C  
ATOM   2744  O   ARG   169      24.272   8.392 -44.461  1.00  0.00           O  
ATOM   2745  N   GLU   170      25.750   8.868 -46.102  1.00  0.00           N  
ATOM   2746  H   GLU   170      26.632   9.284 -46.366  1.00  0.00           H  
ATOM   2747  CA  GLU   170      24.795   8.466 -47.229  1.00  0.00           C  
ATOM   2748  HA  GLU   170      23.888   9.053 -47.089  1.00  0.00           H  
ATOM   2749  CB  GLU   170      25.459   8.726 -48.611  1.00  0.00           C  
ATOM   2750  HB2 GLU   170      25.767   9.771 -48.643  1.00  0.00           H  
ATOM   2751  HB3 GLU   170      26.344   8.095 -48.699  1.00  0.00           H  
ATOM   2752  CG  GLU   170      24.546   8.358 -49.780  1.00  0.00           C  
ATOM   2753  HG2 GLU   170      25.290   8.296 -50.574  1.00  0.00           H  
ATOM   2754  HG3 GLU   170      24.230   7.325 -49.631  1.00  0.00           H  
ATOM   2755  CD  GLU   170      23.418   9.269 -50.125  1.00  0.00           C  
ATOM   2756  OE1 GLU   170      23.030  10.211 -49.364  1.00  0.00           O  
ATOM   2757  OE2 GLU   170      22.834   9.123 -51.271  1.00  0.00           O  
ATOM   2758  C   GLU   170      24.245   7.109 -47.016  1.00  0.00           C  
ATOM   2759  O   GLU   170      23.101   6.861 -47.330  1.00  0.00           O  
ATOM   2760  N   ILE   171      24.967   6.303 -46.270  1.00  0.00           N  
ATOM   2761  H   ILE   171      25.882   6.562 -45.928  1.00  0.00           H  
ATOM   2762  CA  ILE   171      24.562   4.937 -46.167  1.00  0.00           C  
ATOM   2763  HA  ILE   171      23.966   4.712 -47.051  1.00  0.00           H  
ATOM   2764  CB  ILE   171      25.837   4.016 -46.238  1.00  0.00           C  
ATOM   2765  HB  ILE   171      26.518   4.077 -45.389  1.00  0.00           H  
ATOM   2766  CG2 ILE   171      25.570   2.428 -46.312  1.00  0.00           C  
ATOM   2767 HG21 ILE   171      26.479   1.829 -46.257  1.00  0.00           H  
ATOM   2768 HG22 ILE   171      25.056   2.181 -45.383  1.00  0.00           H  
ATOM   2769 HG23 ILE   171      24.927   2.200 -47.163  1.00  0.00           H  
ATOM   2770  CG1 ILE   171      26.731   4.348 -47.441  1.00  0.00           C  
ATOM   2771 HG12 ILE   171      27.147   5.343 -47.284  1.00  0.00           H  
ATOM   2772 HG13 ILE   171      27.596   3.686 -47.409  1.00  0.00           H  
ATOM   2773  CD1 ILE   171      26.120   4.334 -48.840  1.00  0.00           C  
ATOM   2774 HD11 ILE   171      25.323   5.056 -49.015  1.00  0.00           H  
ATOM   2775 HD12 ILE   171      26.963   4.532 -49.502  1.00  0.00           H  
ATOM   2776 HD13 ILE   171      25.760   3.336 -49.090  1.00  0.00           H  
ATOM   2777  C   ILE   171      23.695   4.610 -44.978  1.00  0.00           C  
ATOM   2778  O   ILE   171      22.733   3.905 -45.094  1.00  0.00           O  
ATOM   2779  N   MET   172      23.970   5.278 -43.876  1.00  0.00           N  
ATOM   2780  H   MET   172      24.854   5.758 -43.965  1.00  0.00           H  
ATOM   2781  CA  MET   172      23.198   5.310 -42.696  1.00  0.00           C  
ATOM   2782  HA  MET   172      23.037   4.313 -42.287  1.00  0.00           H  
ATOM   2783  CB  MET   172      23.966   6.096 -41.624  1.00  0.00           C  
ATOM   2784  HB2 MET   172      24.829   5.492 -41.343  1.00  0.00           H  
ATOM   2785  HB3 MET   172      24.327   7.018 -42.081  1.00  0.00           H  
ATOM   2786  CG  MET   172      23.235   6.679 -40.413  1.00  0.00           C  
ATOM   2787  HG2 MET   172      22.569   7.456 -40.786  1.00  0.00           H  
ATOM   2788  HG3 MET   172      22.557   5.908 -40.046  1.00  0.00           H  
ATOM   2789  SD  MET   172      24.210   7.385 -39.084  1.00  0.00           S  
ATOM   2790  CE  MET   172      24.972   8.763 -39.974  1.00  0.00           C  
ATOM   2791  HE1 MET   172      25.803   8.349 -40.543  1.00  0.00           H  
ATOM   2792  HE2 MET   172      24.161   9.063 -40.638  1.00  0.00           H  
ATOM   2793  HE3 MET   172      25.259   9.600 -39.337  1.00  0.00           H  
ATOM   2794  C   MET   172      21.828   5.932 -42.896  1.00  0.00           C  
ATOM   2795  O   MET   172      20.798   5.464 -42.450  1.00  0.00           O  
ATOM   2796  N   LYS   173      21.804   7.014 -43.719  1.00  0.00           N  
ATOM   2797  H   LYS   173      22.656   7.443 -44.051  1.00  0.00           H  
ATOM   2798  CA  LYS   173      20.563   7.639 -44.143  1.00  0.00           C  
ATOM   2799  HA  LYS   173      19.938   7.926 -43.297  1.00  0.00           H  
ATOM   2800  CB  LYS   173      20.934   8.930 -44.984  1.00  0.00           C  
ATOM   2801  HB2 LYS   173      21.371   9.602 -44.245  1.00  0.00           H  
ATOM   2802  HB3 LYS   173      21.632   8.653 -45.773  1.00  0.00           H  
ATOM   2803  CG  LYS   173      19.838   9.569 -45.429  1.00  0.00           C  
ATOM   2804  HG2 LYS   173      19.303   8.915 -46.117  1.00  0.00           H  
ATOM   2805  HG3 LYS   173      19.106   9.648 -44.625  1.00  0.00           H  
ATOM   2806  CD  LYS   173      20.000  10.791 -46.000  1.00  0.00           C  
ATOM   2807  HD2 LYS   173      20.408  11.611 -45.409  1.00  0.00           H  
ATOM   2808  HD3 LYS   173      20.683  10.578 -46.823  1.00  0.00           H  
ATOM   2809  CE  LYS   173      18.900  11.249 -46.604  1.00  0.00           C  
ATOM   2810  HE2 LYS   173      18.388  10.575 -47.291  1.00  0.00           H  
ATOM   2811  HE3 LYS   173      18.148  11.483 -45.851  1.00  0.00           H  
ATOM   2812  NZ  LYS   173      19.107  12.412 -47.394  1.00  0.00           N  
ATOM   2813  HZ1 LYS   173      19.603  12.225 -48.254  1.00  0.00           H  
ATOM   2814  HZ2 LYS   173      18.216  12.800 -47.671  1.00  0.00           H  
ATOM   2815  HZ3 LYS   173      19.629  13.123 -46.902  1.00  0.00           H  
ATOM   2816  C   LYS   173      19.784   6.613 -44.975  1.00  0.00           C  
ATOM   2817  O   LYS   173      18.626   6.370 -44.600  1.00  0.00           O  
ATOM   2818  N   GLY   174      20.382   5.904 -45.913  1.00  0.00           N  
ATOM   2819  H   GLY   174      21.378   6.016 -46.034  1.00  0.00           H  
ATOM   2820  CA  GLY   174      19.740   4.882 -46.753  1.00  0.00           C  
ATOM   2821  HA2 GLY   174      19.104   5.467 -47.417  1.00  0.00           H  
ATOM   2822  HA3 GLY   174      20.387   4.391 -47.480  1.00  0.00           H  
ATOM   2823  C   GLY   174      18.862   3.919 -45.969  1.00  0.00           C  
ATOM   2824  O   GLY   174      17.759   3.670 -46.376  1.00  0.00           O  
ATOM   2825  N   GLN   175      19.334   3.405 -44.835  1.00  0.00           N  
ATOM   2826  H   GLN   175      20.243   3.741 -44.550  1.00  0.00           H  
ATOM   2827  CA  GLN   175      18.556   2.605 -43.841  1.00  0.00           C  
ATOM   2828  HA  GLN   175      17.932   1.883 -44.370  1.00  0.00           H  
ATOM   2829  CB  GLN   175      19.443   1.854 -42.820  1.00  0.00           C  
ATOM   2830  HB2 GLN   175      19.909   1.061 -43.406  1.00  0.00           H  
ATOM   2831  HB3 GLN   175      20.236   2.466 -42.390  1.00  0.00           H  
ATOM   2832  CG  GLN   175      18.736   1.169 -41.615  1.00  0.00           C  
ATOM   2833  HG2 GLN   175      17.854   0.598 -41.905  1.00  0.00           H  
ATOM   2834  HG3 GLN   175      19.469   0.435 -41.281  1.00  0.00           H  
ATOM   2835  CD  GLN   175      18.487   2.057 -40.442  1.00  0.00           C  
ATOM   2836  OE1 GLN   175      19.301   2.697 -39.844  1.00  0.00           O  
ATOM   2837  NE2 GLN   175      17.284   1.971 -40.000  1.00  0.00           N  
ATOM   2838 HE21 GLN   175      17.003   2.470 -39.169  1.00  0.00           H  
ATOM   2839 HE22 GLN   175      16.701   1.282 -40.454  1.00  0.00           H  
ATOM   2840  C   GLN   175      17.509   3.400 -43.008  1.00  0.00           C  
ATOM   2841  O   GLN   175      16.349   2.957 -42.971  1.00  0.00           O  
ATOM   2842  N   ARG   176      17.769   4.584 -42.467  1.00  0.00           N  
ATOM   2843  H   ARG   176      18.677   5.021 -42.535  1.00  0.00           H  
ATOM   2844  CA  ARG   176      16.721   5.433 -41.856  1.00  0.00           C  
ATOM   2845  HA  ARG   176      16.434   4.989 -40.903  1.00  0.00           H  
ATOM   2846  CB  ARG   176      17.487   6.780 -41.520  1.00  0.00           C  
ATOM   2847  HB2 ARG   176      18.105   7.037 -42.381  1.00  0.00           H  
ATOM   2848  HB3 ARG   176      16.791   7.572 -41.246  1.00  0.00           H  
ATOM   2849  CG  ARG   176      18.359   6.731 -40.456  1.00  0.00           C  
ATOM   2850  HG2 ARG   176      17.819   6.650 -39.513  1.00  0.00           H  
ATOM   2851  HG3 ARG   176      19.096   5.941 -40.598  1.00  0.00           H  
ATOM   2852  CD  ARG   176      19.084   7.859 -40.253  1.00  0.00           C  
ATOM   2853  HD2 ARG   176      19.990   7.762 -40.851  1.00  0.00           H  
ATOM   2854  HD3 ARG   176      18.524   8.707 -40.645  1.00  0.00           H  
ATOM   2855  NE  ARG   176      19.665   8.083 -38.933  1.00  0.00           N  
ATOM   2856  HE  ARG   176      19.500   7.339 -38.270  1.00  0.00           H  
ATOM   2857  CZ  ARG   176      20.494   9.028 -38.475  1.00  0.00           C  
ATOM   2858  NH1 ARG   176      20.967   9.997 -39.178  1.00  0.00           N  
ATOM   2859 HH11 ARG   176      20.596  10.289 -40.071  1.00  0.00           H  
ATOM   2860 HH12 ARG   176      21.574  10.612 -38.654  1.00  0.00           H  
ATOM   2861  NH2 ARG   176      20.957   8.955 -37.289  1.00  0.00           N  
ATOM   2862 HH21 ARG   176      20.573   8.289 -36.634  1.00  0.00           H  
ATOM   2863 HH22 ARG   176      21.570   9.664 -36.912  1.00  0.00           H  
ATOM   2864  C   ARG   176      15.569   5.801 -42.793  1.00  0.00           C  
ATOM   2865  O   ARG   176      14.468   5.937 -42.298  1.00  0.00           O  
ATOM   2866  N   ASP   177      15.810   5.751 -44.145  1.00  0.00           N  
ATOM   2867  H   ASP   177      16.778   5.645 -44.412  1.00  0.00           H  
ATOM   2868  CA  ASP   177      14.834   6.042 -45.211  1.00  0.00           C  
ATOM   2869  HA  ASP   177      14.061   6.697 -44.808  1.00  0.00           H  
ATOM   2870  CB  ASP   177      15.392   6.711 -46.459  1.00  0.00           C  
ATOM   2871  HB2 ASP   177      16.178   6.084 -46.881  1.00  0.00           H  
ATOM   2872  HB3 ASP   177      14.599   6.570 -47.193  1.00  0.00           H  
ATOM   2873  CG  ASP   177      15.888   8.150 -46.362  1.00  0.00           C  
ATOM   2874  OD1 ASP   177      15.585   8.845 -45.390  1.00  0.00           O  
ATOM   2875  OD2 ASP   177      16.641   8.621 -47.256  1.00  0.00           O  
ATOM   2876  C   ASP   177      14.117   4.728 -45.621  1.00  0.00           C  
ATOM   2877  O   ASP   177      13.002   4.831 -45.938  1.00  0.00           O  
ATOM   2878  N   GLN   178      14.727   3.544 -45.379  1.00  0.00           N  
ATOM   2879  H   GLN   178      15.611   3.590 -44.892  1.00  0.00           H  
ATOM   2880  CA  GLN   178      14.035   2.279 -45.602  1.00  0.00           C  
ATOM   2881  HA  GLN   178      13.355   2.479 -46.430  1.00  0.00           H  
ATOM   2882  CB  GLN   178      15.047   1.172 -45.926  1.00  0.00           C  
ATOM   2883  HB2 GLN   178      15.486   1.340 -46.909  1.00  0.00           H  
ATOM   2884  HB3 GLN   178      15.918   1.272 -45.278  1.00  0.00           H  
ATOM   2885  CG  GLN   178      14.505  -0.256 -45.990  1.00  0.00           C  
ATOM   2886  HG2 GLN   178      13.541  -0.308 -46.496  1.00  0.00           H  
ATOM   2887  HG3 GLN   178      15.243  -0.753 -46.620  1.00  0.00           H  
ATOM   2888  CD  GLN   178      14.381  -1.008 -44.744  1.00  0.00           C  
ATOM   2889  OE1 GLN   178      14.942  -0.735 -43.653  1.00  0.00           O  
ATOM   2890  NE2 GLN   178      13.635  -2.072 -44.663  1.00  0.00           N  
ATOM   2891 HE21 GLN   178      13.608  -2.557 -43.777  1.00  0.00           H  
ATOM   2892 HE22 GLN   178      13.215  -2.489 -45.481  1.00  0.00           H  
ATOM   2893  C   GLN   178      13.083   1.853 -44.375  1.00  0.00           C  
ATOM   2894  O   GLN   178      12.084   1.154 -44.548  1.00  0.00           O  
ATOM   2895  N   MET   179      13.421   2.216 -43.150  1.00  0.00           N  
ATOM   2896  H   MET   179      14.330   2.635 -43.016  1.00  0.00           H  
ATOM   2897  CA  MET   179      12.663   1.814 -41.924  1.00  0.00           C  
ATOM   2898  HA  MET   179      12.695   0.734 -41.780  1.00  0.00           H  
ATOM   2899  CB  MET   179      13.244   2.595 -40.707  1.00  0.00           C  
ATOM   2900  HB2 MET   179      14.284   2.287 -40.589  1.00  0.00           H  
ATOM   2901  HB3 MET   179      13.084   3.673 -40.736  1.00  0.00           H  
ATOM   2902  CG  MET   179      12.624   2.112 -39.401  1.00  0.00           C  
ATOM   2903  HG2 MET   179      12.659   1.022 -39.397  1.00  0.00           H  
ATOM   2904  HG3 MET   179      13.344   2.377 -38.628  1.00  0.00           H  
ATOM   2905  SD  MET   179      10.986   2.579 -38.954  1.00  0.00           S  
ATOM   2906  CE  MET   179      10.972   4.447 -39.004  1.00  0.00           C  
ATOM   2907  HE1 MET   179      11.026   4.830 -40.023  1.00  0.00           H  
ATOM   2908  HE2 MET   179      10.032   4.780 -38.565  1.00  0.00           H  
ATOM   2909  HE3 MET   179      11.889   4.652 -38.451  1.00  0.00           H  
ATOM   2910  C   MET   179      11.169   2.237 -42.108  1.00  0.00           C  
ATOM   2911  O   MET   179      10.858   3.478 -42.230  1.00  0.00           O  
ATOM   2912  N   LYS   180      10.175   1.331 -41.981  1.00  0.00           N  
ATOM   2913  H   LYS   180      10.557   0.409 -41.826  1.00  0.00           H  
ATOM   2914  CA  LYS   180       8.724   1.471 -41.747  1.00  0.00           C  
ATOM   2915  HA  LYS   180       8.610   2.477 -41.344  1.00  0.00           H  
ATOM   2916  CB  LYS   180       7.989   1.439 -43.162  1.00  0.00           C  
ATOM   2917  HB2 LYS   180       8.643   1.880 -43.914  1.00  0.00           H  
ATOM   2918  HB3 LYS   180       7.893   0.390 -43.443  1.00  0.00           H  
ATOM   2919  CG  LYS   180       6.723   1.845 -43.117  1.00  0.00           C  
ATOM   2920  HG2 LYS   180       6.073   1.114 -42.635  1.00  0.00           H  
ATOM   2921  HG3 LYS   180       6.692   2.804 -42.600  1.00  0.00           H  
ATOM   2922  CD  LYS   180       6.233   2.099 -44.344  1.00  0.00           C  
ATOM   2923  HD2 LYS   180       6.783   2.871 -44.883  1.00  0.00           H  
ATOM   2924  HD3 LYS   180       6.301   1.170 -44.909  1.00  0.00           H  
ATOM   2925  CE  LYS   180       4.919   2.477 -44.306  1.00  0.00           C  
ATOM   2926  HE2 LYS   180       4.288   1.610 -44.113  1.00  0.00           H  
ATOM   2927  HE3 LYS   180       4.761   3.247 -43.551  1.00  0.00           H  
ATOM   2928  NZ  LYS   180       4.621   2.976 -45.637  1.00  0.00           N  
ATOM   2929  HZ1 LYS   180       4.570   2.192 -46.272  1.00  0.00           H  
ATOM   2930  HZ2 LYS   180       3.719   3.424 -45.559  1.00  0.00           H  
ATOM   2931  HZ3 LYS   180       5.332   3.605 -45.983  1.00  0.00           H  
ATOM   2932  C   LYS   180       8.081   0.445 -40.896  1.00  0.00           C  
ATOM   2933  O   LYS   180       8.075  -0.749 -41.198  1.00  0.00           O  
ATOM   2934  N   ARG   181       7.622   0.812 -39.691  1.00  0.00           N  
ATOM   2935  H   ARG   181       7.629   1.818 -39.601  1.00  0.00           H  
ATOM   2936  CA  ARG   181       7.008  -0.048 -38.655  1.00  0.00           C  
ATOM   2937  HA  ARG   181       7.701  -0.862 -38.441  1.00  0.00           H  
ATOM   2938  CB  ARG   181       6.903   0.829 -37.299  1.00  0.00           C  
ATOM   2939  HB2 ARG   181       6.362   1.717 -37.625  1.00  0.00           H  
ATOM   2940  HB3 ARG   181       6.268   0.298 -36.590  1.00  0.00           H  
ATOM   2941  CG  ARG   181       8.057   1.137 -36.627  1.00  0.00           C  
ATOM   2942  HG2 ARG   181       8.522   0.203 -36.310  1.00  0.00           H  
ATOM   2943  HG3 ARG   181       8.709   1.643 -37.339  1.00  0.00           H  
ATOM   2944  CD  ARG   181       7.973   2.061 -35.614  1.00  0.00           C  
ATOM   2945  HD2 ARG   181       7.262   2.886 -35.662  1.00  0.00           H  
ATOM   2946  HD3 ARG   181       7.653   1.568 -34.696  1.00  0.00           H  
ATOM   2947  NE  ARG   181       9.249   2.600 -35.292  1.00  0.00           N  
ATOM   2948  HE  ARG   181       9.965   1.976 -34.948  1.00  0.00           H  
ATOM   2949  CZ  ARG   181       9.660   3.824 -35.435  1.00  0.00           C  
ATOM   2950  NH1 ARG   181       8.946   4.717 -36.023  1.00  0.00           N  
ATOM   2951 HH11 ARG   181       7.997   4.556 -36.329  1.00  0.00           H  
ATOM   2952 HH12 ARG   181       9.442   5.581 -36.192  1.00  0.00           H  
ATOM   2953  NH2 ARG   181      10.792   4.137 -34.943  1.00  0.00           N  
ATOM   2954 HH21 ARG   181      11.155   3.749 -34.084  1.00  0.00           H  
ATOM   2955 HH22 ARG   181      10.951   5.130 -35.040  1.00  0.00           H  
ATOM   2956  C   ARG   181       5.800  -0.848 -39.097  1.00  0.00           C  
ATOM   2957  O   ARG   181       5.212  -0.534 -40.143  1.00  0.00           O  
ATOM   2958  N   PRO   182       5.486  -1.949 -38.378  1.00  0.00           N  
ATOM   2959  CD  PRO   182       6.272  -2.574 -37.326  1.00  0.00           C  
ATOM   2960  HD2 PRO   182       6.885  -1.876 -36.756  1.00  0.00           H  
ATOM   2961  HD3 PRO   182       7.087  -3.176 -37.729  1.00  0.00           H  
ATOM   2962  CG  PRO   182       5.318  -3.309 -36.371  1.00  0.00           C  
ATOM   2963  HG2 PRO   182       4.864  -2.621 -35.657  1.00  0.00           H  
ATOM   2964  HG3 PRO   182       5.634  -4.245 -35.911  1.00  0.00           H  
ATOM   2965  CB  PRO   182       4.266  -3.753 -37.424  1.00  0.00           C  
ATOM   2966  HB2 PRO   182       3.244  -3.903 -37.077  1.00  0.00           H  
ATOM   2967  HB3 PRO   182       4.545  -4.687 -37.912  1.00  0.00           H  
ATOM   2968  CA  PRO   182       4.210  -2.667 -38.501  1.00  0.00           C  
ATOM   2969  HA  PRO   182       4.247  -3.195 -39.454  1.00  0.00           H  
ATOM   2970  C   PRO   182       2.931  -1.757 -38.418  1.00  0.00           C  
ATOM   2971  O   PRO   182       3.106  -0.636 -37.902  1.00  0.00           O  
ATOM   2972  N   PRO   183       1.790  -2.210 -39.098  1.00  0.00           N  
ATOM   2973  CD  PRO   183       1.803  -3.353 -39.906  1.00  0.00           C  
ATOM   2974  HD2 PRO   183       1.690  -4.259 -39.311  1.00  0.00           H  
ATOM   2975  HD3 PRO   183       2.708  -3.422 -40.510  1.00  0.00           H  
ATOM   2976  CG  PRO   183       0.609  -3.217 -40.891  1.00  0.00           C  
ATOM   2977  HG2 PRO   183      -0.046  -4.088 -40.869  1.00  0.00           H  
ATOM   2978  HG3 PRO   183       0.926  -2.883 -41.879  1.00  0.00           H  
ATOM   2979  CB  PRO   183      -0.219  -2.040 -40.391  1.00  0.00           C  
ATOM   2980  HB2 PRO   183      -1.017  -2.423 -39.755  1.00  0.00           H  
ATOM   2981  HB3 PRO   183      -0.439  -1.368 -41.220  1.00  0.00           H  
ATOM   2982  CA  PRO   183       0.737  -1.322 -39.436  1.00  0.00           C  
ATOM   2983  HA  PRO   183       1.152  -0.437 -39.919  1.00  0.00           H  
ATOM   2984  C   PRO   183       0.027  -0.874 -38.204  1.00  0.00           C  
ATOM   2985  O   PRO   183      -0.222  -1.576 -37.216  1.00  0.00           O  
ATOM   2986  N   LEU   184      -0.578   0.373 -38.359  1.00  0.00           N  
ATOM   2987  H   LEU   184      -0.514   0.829 -39.258  1.00  0.00           H  
ATOM   2988  CA  LEU   184      -1.328   1.153 -37.360  1.00  0.00           C  
ATOM   2989  HA  LEU   184      -0.772   1.382 -36.451  1.00  0.00           H  
ATOM   2990  CB  LEU   184      -1.746   2.471 -38.001  1.00  0.00           C  
ATOM   2991  HB2 LEU   184      -2.142   2.250 -38.992  1.00  0.00           H  
ATOM   2992  HB3 LEU   184      -2.618   2.807 -37.439  1.00  0.00           H  
ATOM   2993  CG  LEU   184      -0.646   3.552 -38.089  1.00  0.00           C  
ATOM   2994  HG  LEU   184      -0.518   4.082 -37.145  1.00  0.00           H  
ATOM   2995  CD1 LEU   184       0.703   3.121 -38.578  1.00  0.00           C  
ATOM   2996 HD11 LEU   184       1.090   2.402 -37.857  1.00  0.00           H  
ATOM   2997 HD12 LEU   184       0.604   2.649 -39.556  1.00  0.00           H  
ATOM   2998 HD13 LEU   184       1.373   3.974 -38.688  1.00  0.00           H  
ATOM   2999  CD2 LEU   184      -1.141   4.610 -39.091  1.00  0.00           C  
ATOM   3000 HD21 LEU   184      -0.454   5.456 -39.050  1.00  0.00           H  
ATOM   3001 HD22 LEU   184      -1.244   4.259 -40.117  1.00  0.00           H  
ATOM   3002 HD23 LEU   184      -2.045   5.048 -38.668  1.00  0.00           H  
ATOM   3003  C   LEU   184      -2.581   0.433 -36.964  1.00  0.00           C  
ATOM   3004  O   LEU   184      -3.026   0.619 -35.854  1.00  0.00           O  
ATOM   3005  N   GLU   185      -3.260  -0.291 -37.869  1.00  0.00           N  
ATOM   3006  H   GLU   185      -3.010  -0.395 -38.843  1.00  0.00           H  
ATOM   3007  CA  GLU   185      -4.410  -1.090 -37.638  1.00  0.00           C  
ATOM   3008  HA  GLU   185      -5.177  -0.566 -37.068  1.00  0.00           H  
ATOM   3009  CB  GLU   185      -5.046  -1.559 -38.935  1.00  0.00           C  
ATOM   3010  HB2 GLU   185      -5.549  -0.666 -39.305  1.00  0.00           H  
ATOM   3011  HB3 GLU   185      -4.172  -1.981 -39.432  1.00  0.00           H  
ATOM   3012  CG  GLU   185      -6.120  -2.700 -38.739  1.00  0.00           C  
ATOM   3013  HG2 GLU   185      -6.321  -3.151 -39.711  1.00  0.00           H  
ATOM   3014  HG3 GLU   185      -5.818  -3.509 -38.074  1.00  0.00           H  
ATOM   3015  CD  GLU   185      -7.451  -2.088 -38.215  1.00  0.00           C  
ATOM   3016  OE1 GLU   185      -8.149  -2.863 -37.563  1.00  0.00           O  
ATOM   3017  OE2 GLU   185      -7.739  -0.880 -38.269  1.00  0.00           O  
ATOM   3018  C   GLU   185      -3.963  -2.336 -36.688  1.00  0.00           C  
ATOM   3019  O   GLU   185      -4.609  -2.672 -35.709  1.00  0.00           O  
ATOM   3020  N   GLU   186      -2.878  -2.911 -36.988  1.00  0.00           N  
ATOM   3021  H   GLU   186      -2.362  -2.713 -37.833  1.00  0.00           H  
ATOM   3022  CA  GLU   186      -2.352  -4.096 -36.233  1.00  0.00           C  
ATOM   3023  HA  GLU   186      -3.170  -4.816 -36.212  1.00  0.00           H  
ATOM   3024  CB  GLU   186      -1.193  -4.678 -37.127  1.00  0.00           C  
ATOM   3025  HB2 GLU   186      -0.411  -3.921 -37.190  1.00  0.00           H  
ATOM   3026  HB3 GLU   186      -0.725  -5.538 -36.646  1.00  0.00           H  
ATOM   3027  CG  GLU   186      -1.553  -5.072 -38.589  1.00  0.00           C  
ATOM   3028  HG2 GLU   186      -1.990  -4.215 -39.101  1.00  0.00           H  
ATOM   3029  HG3 GLU   186      -0.630  -5.454 -39.025  1.00  0.00           H  
ATOM   3030  CD  GLU   186      -2.537  -6.301 -38.591  1.00  0.00           C  
ATOM   3031  OE1 GLU   186      -2.767  -6.933 -37.539  1.00  0.00           O  
ATOM   3032  OE2 GLU   186      -3.047  -6.609 -39.699  1.00  0.00           O  
ATOM   3033  C   GLU   186      -1.805  -3.798 -34.822  1.00  0.00           C  
ATOM   3034  O   GLU   186      -2.152  -4.485 -33.826  1.00  0.00           O  
ATOM   3035  N   ARG   187      -1.014  -2.736 -34.657  1.00  0.00           N  
ATOM   3036  H   ARG   187      -0.807  -2.279 -35.533  1.00  0.00           H  
ATOM   3037  CA  ARG   187      -0.595  -2.107 -33.351  1.00  0.00           C  
ATOM   3038  HA  ARG   187      -0.119  -2.927 -32.814  1.00  0.00           H  
ATOM   3039  CB  ARG   187       0.460  -0.951 -33.609  1.00  0.00           C  
ATOM   3040  HB2 ARG   187      -0.092  -0.141 -34.086  1.00  0.00           H  
ATOM   3041  HB3 ARG   187       0.683  -0.569 -32.613  1.00  0.00           H  
ATOM   3042  CG  ARG   187       1.589  -1.188 -34.261  1.00  0.00           C  
ATOM   3043  HG2 ARG   187       2.006  -2.083 -33.798  1.00  0.00           H  
ATOM   3044  HG3 ARG   187       1.366  -1.387 -35.309  1.00  0.00           H  
ATOM   3045  CD  ARG   187       2.553  -0.311 -34.414  1.00  0.00           C  
ATOM   3046  HD2 ARG   187       3.265  -0.739 -35.121  1.00  0.00           H  
ATOM   3047  HD3 ARG   187       2.169   0.525 -34.999  1.00  0.00           H  
ATOM   3048  NE  ARG   187       3.227   0.264 -33.193  1.00  0.00           N  
ATOM   3049  HE  ARG   187       2.896   0.017 -32.271  1.00  0.00           H  
ATOM   3050  CZ  ARG   187       4.191   1.191 -33.186  1.00  0.00           C  
ATOM   3051  NH1 ARG   187       4.843   1.555 -34.300  1.00  0.00           N  
ATOM   3052 HH11 ARG   187       4.403   1.351 -35.187  1.00  0.00           H  
ATOM   3053 HH12 ARG   187       5.602   2.216 -34.226  1.00  0.00           H  
ATOM   3054  NH2 ARG   187       4.426   1.660 -32.025  1.00  0.00           N  
ATOM   3055 HH21 ARG   187       4.085   1.170 -31.209  1.00  0.00           H  
ATOM   3056 HH22 ARG   187       5.362   1.994 -31.848  1.00  0.00           H  
ATOM   3057  C   ARG   187      -1.755  -1.567 -32.539  1.00  0.00           C  
ATOM   3058  O   ARG   187      -1.680  -1.763 -31.331  1.00  0.00           O  
ATOM   3059  N   ARG   188      -2.755  -0.977 -33.138  1.00  0.00           N  
ATOM   3060  H   ARG   188      -2.830  -0.915 -34.143  1.00  0.00           H  
ATOM   3061  CA  ARG   188      -4.004  -0.737 -32.427  1.00  0.00           C  
ATOM   3062  HA  ARG   188      -3.798  -0.220 -31.490  1.00  0.00           H  
ATOM   3063  CB  ARG   188      -5.024   0.219 -33.174  1.00  0.00           C  
ATOM   3064  HB2 ARG   188      -5.310  -0.173 -34.151  1.00  0.00           H  
ATOM   3065  HB3 ARG   188      -5.933   0.273 -32.575  1.00  0.00           H  
ATOM   3066  CG  ARG   188      -4.628   1.522 -33.348  1.00  0.00           C  
ATOM   3067  HG2 ARG   188      -4.669   1.958 -32.350  1.00  0.00           H  
ATOM   3068  HG3 ARG   188      -3.588   1.621 -33.662  1.00  0.00           H  
ATOM   3069  CD  ARG   188      -5.507   2.270 -34.105  1.00  0.00           C  
ATOM   3070  HD2 ARG   188      -5.606   1.751 -35.059  1.00  0.00           H  
ATOM   3071  HD3 ARG   188      -6.519   2.370 -33.714  1.00  0.00           H  
ATOM   3072  NE  ARG   188      -4.945   3.653 -34.388  1.00  0.00           N  
ATOM   3073  HE  ARG   188      -4.533   3.798 -35.299  1.00  0.00           H  
ATOM   3074  CZ  ARG   188      -4.957   4.681 -33.575  1.00  0.00           C  
ATOM   3075  NH1 ARG   188      -4.444   5.848 -33.970  1.00  0.00           N  
ATOM   3076 HH11 ARG   188      -3.886   5.897 -34.810  1.00  0.00           H  
ATOM   3077 HH12 ARG   188      -4.440   6.636 -33.338  1.00  0.00           H  
ATOM   3078  NH2 ARG   188      -5.410   4.577 -32.341  1.00  0.00           N  
ATOM   3079 HH21 ARG   188      -5.784   3.652 -32.185  1.00  0.00           H  
ATOM   3080 HH22 ARG   188      -5.735   5.368 -31.805  1.00  0.00           H  
ATOM   3081  C   ARG   188      -4.680  -2.021 -31.996  1.00  0.00           C  
ATOM   3082  O   ARG   188      -5.210  -2.094 -30.926  1.00  0.00           O  
ATOM   3083  N   ALA   189      -4.641  -3.182 -32.795  1.00  0.00           N  
ATOM   3084  H   ALA   189      -4.177  -3.137 -33.691  1.00  0.00           H  
ATOM   3085  CA  ALA   189      -5.136  -4.449 -32.342  1.00  0.00           C  
ATOM   3086  HA  ALA   189      -6.118  -4.246 -31.915  1.00  0.00           H  
ATOM   3087  CB  ALA   189      -5.228  -5.401 -33.484  1.00  0.00           C  
ATOM   3088  HB1 ALA   189      -4.269  -5.693 -33.912  1.00  0.00           H  
ATOM   3089  HB2 ALA   189      -5.745  -6.292 -33.127  1.00  0.00           H  
ATOM   3090  HB3 ALA   189      -5.854  -5.104 -34.325  1.00  0.00           H  
ATOM   3091  C   ALA   189      -4.295  -4.999 -31.143  1.00  0.00           C  
ATOM   3092  O   ALA   189      -4.854  -5.711 -30.338  1.00  0.00           O  
ATOM   3093  N   MET   190      -3.010  -4.719 -31.126  1.00  0.00           N  
ATOM   3094  H   MET   190      -2.708  -4.186 -31.929  1.00  0.00           H  
ATOM   3095  CA  MET   190      -2.138  -4.962 -29.966  1.00  0.00           C  
ATOM   3096  HA  MET   190      -2.266  -6.023 -29.751  1.00  0.00           H  
ATOM   3097  CB  MET   190      -0.642  -4.678 -30.408  1.00  0.00           C  
ATOM   3098  HB2 MET   190      -0.485  -4.935 -31.456  1.00  0.00           H  
ATOM   3099  HB3 MET   190      -0.390  -3.621 -30.323  1.00  0.00           H  
ATOM   3100  CG  MET   190       0.422  -5.539 -29.701  1.00  0.00           C  
ATOM   3101  HG2 MET   190       1.408  -5.318 -30.110  1.00  0.00           H  
ATOM   3102  HG3 MET   190       0.307  -5.368 -28.631  1.00  0.00           H  
ATOM   3103  SD  MET   190       0.292  -7.359 -30.067  1.00  0.00           S  
ATOM   3104  CE  MET   190       1.292  -7.938 -28.668  1.00  0.00           C  
ATOM   3105  HE1 MET   190       0.653  -8.234 -27.835  1.00  0.00           H  
ATOM   3106  HE2 MET   190       1.844  -8.797 -29.048  1.00  0.00           H  
ATOM   3107  HE3 MET   190       1.931  -7.093 -28.413  1.00  0.00           H  
ATOM   3108  C   MET   190      -2.581  -4.245 -28.655  1.00  0.00           C  
ATOM   3109  O   MET   190      -2.909  -4.917 -27.642  1.00  0.00           O  
ATOM   3110  N   HIE   191      -2.951  -3.002 -28.719  1.00  0.00           N  
ATOM   3111  H   HIE   191      -2.697  -2.516 -29.566  1.00  0.00           H  
ATOM   3112  CA  HIE   191      -3.751  -2.390 -27.665  1.00  0.00           C  
ATOM   3113  HA  HIE   191      -3.174  -2.465 -26.743  1.00  0.00           H  
ATOM   3114  CB  HIE   191      -3.873  -0.810 -27.933  1.00  0.00           C  
ATOM   3115  HB2 HIE   191      -2.894  -0.346 -27.812  1.00  0.00           H  
ATOM   3116  HB3 HIE   191      -4.313  -0.711 -28.925  1.00  0.00           H  
ATOM   3117  CG  HIE   191      -4.797  -0.027 -26.991  1.00  0.00           C  
ATOM   3118  ND1 HIE   191      -5.662   0.963 -27.467  1.00  0.00           N  
ATOM   3119  CE1 HIE   191      -6.339   1.432 -26.386  1.00  0.00           C  
ATOM   3120  HE1 HIE   191      -7.123   2.173 -26.430  1.00  0.00           H  
ATOM   3121  NE2 HIE   191      -5.884   0.810 -25.276  1.00  0.00           N  
ATOM   3122  HE2 HIE   191      -6.492   0.778 -24.471  1.00  0.00           H  
ATOM   3123  CD2 HIE   191      -4.906  -0.109 -25.668  1.00  0.00           C  
ATOM   3124  HD2 HIE   191      -4.377  -0.860 -25.100  1.00  0.00           H  
ATOM   3125  C   HIE   191      -5.143  -3.021 -27.267  1.00  0.00           C  
ATOM   3126  O   HIE   191      -5.440  -3.202 -26.113  1.00  0.00           O  
ATOM   3127  N   ASP   192      -5.924  -3.360 -28.285  1.00  0.00           N  
ATOM   3128  H   ASP   192      -5.681  -2.928 -29.165  1.00  0.00           H  
ATOM   3129  CA  ASP   192      -7.165  -4.138 -28.033  1.00  0.00           C  
ATOM   3130  HA  ASP   192      -7.697  -3.414 -27.416  1.00  0.00           H  
ATOM   3131  CB  ASP   192      -7.924  -4.547 -29.283  1.00  0.00           C  
ATOM   3132  HB2 ASP   192      -7.864  -3.840 -30.110  1.00  0.00           H  
ATOM   3133  HB3 ASP   192      -7.455  -5.445 -29.685  1.00  0.00           H  
ATOM   3134  CG  ASP   192      -9.363  -4.797 -29.109  1.00  0.00           C  
ATOM   3135  OD1 ASP   192      -9.925  -5.635 -29.838  1.00  0.00           O  
ATOM   3136  OD2 ASP   192      -9.956  -4.127 -28.198  1.00  0.00           O  
ATOM   3137  C   ASP   192      -6.970  -5.426 -27.157  1.00  0.00           C  
ATOM   3138  O   ASP   192      -7.870  -5.895 -26.440  1.00  0.00           O  
ATOM   3139  N   ILE   193      -5.777  -6.084 -27.140  1.00  0.00           N  
ATOM   3140  H   ILE   193      -5.054  -5.721 -27.744  1.00  0.00           H  
ATOM   3141  CA  ILE   193      -5.480  -7.311 -26.370  1.00  0.00           C  
ATOM   3142  HA  ILE   193      -6.307  -7.984 -26.594  1.00  0.00           H  
ATOM   3143  CB  ILE   193      -4.170  -8.100 -26.707  1.00  0.00           C  
ATOM   3144  HB  ILE   193      -3.309  -7.500 -26.413  1.00  0.00           H  
ATOM   3145  CG2 ILE   193      -4.042  -9.440 -25.956  1.00  0.00           C  
ATOM   3146 HG21 ILE   193      -4.151  -9.199 -24.899  1.00  0.00           H  
ATOM   3147 HG22 ILE   193      -4.861 -10.104 -26.234  1.00  0.00           H  
ATOM   3148 HG23 ILE   193      -3.058  -9.892 -26.082  1.00  0.00           H  
ATOM   3149  CG1 ILE   193      -4.061  -8.181 -28.278  1.00  0.00           C  
ATOM   3150 HG12 ILE   193      -4.843  -8.790 -28.732  1.00  0.00           H  
ATOM   3151 HG13 ILE   193      -4.093  -7.150 -28.628  1.00  0.00           H  
ATOM   3152  CD1 ILE   193      -2.771  -8.831 -28.738  1.00  0.00           C  
ATOM   3153 HD11 ILE   193      -2.778  -8.607 -29.804  1.00  0.00           H  
ATOM   3154 HD12 ILE   193      -1.892  -8.443 -28.223  1.00  0.00           H  
ATOM   3155 HD13 ILE   193      -2.817  -9.905 -28.558  1.00  0.00           H  
ATOM   3156  C   ILE   193      -5.536  -6.950 -24.838  1.00  0.00           C  
ATOM   3157  O   ILE   193      -6.003  -7.646 -23.975  1.00  0.00           O  
ATOM   3158  N   ILE   194      -5.037  -5.786 -24.533  1.00  0.00           N  
ATOM   3159  H   ILE   194      -4.834  -5.109 -25.254  1.00  0.00           H  
ATOM   3160  CA  ILE   194      -5.133  -5.180 -23.267  1.00  0.00           C  
ATOM   3161  HA  ILE   194      -4.908  -5.981 -22.563  1.00  0.00           H  
ATOM   3162  CB  ILE   194      -4.056  -4.089 -22.946  1.00  0.00           C  
ATOM   3163  HB  ILE   194      -3.833  -3.557 -23.871  1.00  0.00           H  
ATOM   3164  CG2 ILE   194      -4.514  -3.047 -21.944  1.00  0.00           C  
ATOM   3165 HG21 ILE   194      -5.376  -2.509 -22.338  1.00  0.00           H  
ATOM   3166 HG22 ILE   194      -4.842  -3.489 -21.003  1.00  0.00           H  
ATOM   3167 HG23 ILE   194      -3.726  -2.310 -21.788  1.00  0.00           H  
ATOM   3168  CG1 ILE   194      -2.768  -4.686 -22.390  1.00  0.00           C  
ATOM   3169 HG12 ILE   194      -2.985  -5.196 -21.451  1.00  0.00           H  
ATOM   3170 HG13 ILE   194      -2.471  -5.466 -23.092  1.00  0.00           H  
ATOM   3171  CD1 ILE   194      -1.677  -3.668 -22.386  1.00  0.00           C  
ATOM   3172 HD11 ILE   194      -1.610  -3.158 -23.347  1.00  0.00           H  
ATOM   3173 HD12 ILE   194      -1.835  -3.070 -21.489  1.00  0.00           H  
ATOM   3174 HD13 ILE   194      -0.672  -4.056 -22.223  1.00  0.00           H  
ATOM   3175  C   ILE   194      -6.626  -4.721 -22.943  1.00  0.00           C  
ATOM   3176  O   ILE   194      -7.109  -4.896 -21.839  1.00  0.00           O  
ATOM   3177  N   ALA   195      -7.203  -3.953 -23.883  1.00  0.00           N  
ATOM   3178  H   ALA   195      -6.714  -3.838 -24.760  1.00  0.00           H  
ATOM   3179  CA  ALA   195      -8.494  -3.235 -23.733  1.00  0.00           C  
ATOM   3180  HA  ALA   195      -8.340  -2.682 -22.807  1.00  0.00           H  
ATOM   3181  CB  ALA   195      -8.678  -2.120 -24.848  1.00  0.00           C  
ATOM   3182  HB1 ALA   195      -8.729  -2.496 -25.869  1.00  0.00           H  
ATOM   3183  HB2 ALA   195      -9.546  -1.490 -24.654  1.00  0.00           H  
ATOM   3184  HB3 ALA   195      -7.715  -1.609 -24.850  1.00  0.00           H  
ATOM   3185  C   ALA   195      -9.693  -4.144 -23.627  1.00  0.00           C  
ATOM   3186  O   ALA   195     -10.687  -3.742 -22.941  1.00  0.00           O  
ATOM   3187  N   SER   196      -9.715  -5.320 -24.264  1.00  0.00           N  
ATOM   3188  H   SER   196      -8.888  -5.469 -24.825  1.00  0.00           H  
ATOM   3189  CA  SER   196     -10.737  -6.351 -24.040  1.00  0.00           C  
ATOM   3190  HA  SER   196     -11.687  -5.902 -24.332  1.00  0.00           H  
ATOM   3191  CB  SER   196     -10.403  -7.632 -24.762  1.00  0.00           C  
ATOM   3192  HB2 SER   196      -9.431  -8.067 -24.529  1.00  0.00           H  
ATOM   3193  HB3 SER   196     -11.206  -8.363 -24.667  1.00  0.00           H  
ATOM   3194  OG  SER   196     -10.190  -7.330 -26.152  1.00  0.00           O  
ATOM   3195  HG  SER   196      -9.353  -6.863 -26.202  1.00  0.00           H  
ATOM   3196  C   SER   196     -10.858  -6.644 -22.541  1.00  0.00           C  
ATOM   3197  O   SER   196      -9.924  -6.665 -21.745  1.00  0.00           O  
ATOM   3198  N   ASP   197     -12.034  -7.103 -22.191  1.00  0.00           N  
ATOM   3199  H   ASP   197     -12.825  -6.828 -22.756  1.00  0.00           H  
ATOM   3200  CA  ASP   197     -12.332  -7.567 -20.775  1.00  0.00           C  
ATOM   3201  HA  ASP   197     -12.258  -6.640 -20.206  1.00  0.00           H  
ATOM   3202  CB  ASP   197     -13.821  -8.066 -20.634  1.00  0.00           C  
ATOM   3203  HB2 ASP   197     -13.883  -8.885 -21.350  1.00  0.00           H  
ATOM   3204  HB3 ASP   197     -13.884  -8.400 -19.599  1.00  0.00           H  
ATOM   3205  CG  ASP   197     -14.809  -7.024 -21.145  1.00  0.00           C  
ATOM   3206  OD1 ASP   197     -14.506  -5.776 -21.265  1.00  0.00           O  
ATOM   3207  OD2 ASP   197     -15.933  -7.355 -21.535  1.00  0.00           O  
ATOM   3208  C   ASP   197     -11.416  -8.651 -20.201  1.00  0.00           C  
ATOM   3209  O   ASP   197     -11.311  -8.835 -18.946  1.00  0.00           O  
ATOM   3210  N   THR   198     -10.657  -9.313 -21.040  1.00  0.00           N  
ATOM   3211  H   THR   198     -10.858  -9.019 -21.985  1.00  0.00           H  
ATOM   3212  CA  THR   198      -9.565 -10.235 -20.705  1.00  0.00           C  
ATOM   3213  HA  THR   198      -9.083  -9.952 -19.770  1.00  0.00           H  
ATOM   3214  CB  THR   198     -10.134 -11.586 -20.483  1.00  0.00           C  
ATOM   3215  HB  THR   198     -11.066 -11.639 -19.921  1.00  0.00           H  
ATOM   3216  CG2 THR   198     -10.496 -12.463 -21.772  1.00  0.00           C  
ATOM   3217 HG21 THR   198     -10.896 -13.403 -21.391  1.00  0.00           H  
ATOM   3218 HG22 THR   198     -11.036 -11.819 -22.466  1.00  0.00           H  
ATOM   3219 HG23 THR   198      -9.557 -12.725 -22.259  1.00  0.00           H  
ATOM   3220  OG1 THR   198      -9.240 -12.461 -19.826  1.00  0.00           O  
ATOM   3221  HG1 THR   198      -9.327 -12.354 -18.876  1.00  0.00           H  
ATOM   3222  C   THR   198      -8.388 -10.345 -21.723  1.00  0.00           C  
ATOM   3223  O   THR   198      -8.579 -10.455 -22.961  1.00  0.00           O  
ATOM   3224  N   PHE   199      -7.180 -10.356 -21.166  1.00  0.00           N  
ATOM   3225  H   PHE   199      -7.134 -10.352 -20.158  1.00  0.00           H  
ATOM   3226  CA  PHE   199      -5.909 -10.387 -21.827  1.00  0.00           C  
ATOM   3227  HA  PHE   199      -6.055  -9.921 -22.801  1.00  0.00           H  
ATOM   3228  CB  PHE   199      -4.839  -9.547 -21.067  1.00  0.00           C  
ATOM   3229  HB2 PHE   199      -5.125  -8.496 -21.028  1.00  0.00           H  
ATOM   3230  HB3 PHE   199      -4.865  -9.935 -20.049  1.00  0.00           H  
ATOM   3231  CG  PHE   199      -3.420  -9.593 -21.661  1.00  0.00           C  
ATOM   3232  CD1 PHE   199      -3.060  -8.677 -22.616  1.00  0.00           C  
ATOM   3233  HD1 PHE   199      -3.808  -7.989 -22.982  1.00  0.00           H  
ATOM   3234  CE1 PHE   199      -1.729  -8.653 -23.197  1.00  0.00           C  
ATOM   3235  HE1 PHE   199      -1.496  -7.921 -23.957  1.00  0.00           H  
ATOM   3236  CZ  PHE   199      -0.857  -9.722 -22.840  1.00  0.00           C  
ATOM   3237  HZ  PHE   199       0.060  -9.862 -23.394  1.00  0.00           H  
ATOM   3238  CE2 PHE   199      -1.226 -10.617 -21.861  1.00  0.00           C  
ATOM   3239  HE2 PHE   199      -0.477 -11.341 -21.575  1.00  0.00           H  
ATOM   3240  CD2 PHE   199      -2.506 -10.538 -21.222  1.00  0.00           C  
ATOM   3241  HD2 PHE   199      -2.806 -11.298 -20.515  1.00  0.00           H  
ATOM   3242  C   PHE   199      -5.395 -11.773 -22.080  1.00  0.00           C  
ATOM   3243  O   PHE   199      -5.432 -12.630 -21.234  1.00  0.00           O  
ATOM   3244  N   ASP   200      -4.925 -12.009 -23.324  1.00  0.00           N  
ATOM   3245  H   ASP   200      -4.813 -11.212 -23.934  1.00  0.00           H  
ATOM   3246  CA  ASP   200      -4.532 -13.378 -23.742  1.00  0.00           C  
ATOM   3247  HA  ASP   200      -4.430 -13.992 -22.848  1.00  0.00           H  
ATOM   3248  CB  ASP   200      -5.649 -14.043 -24.601  1.00  0.00           C  
ATOM   3249  HB2 ASP   200      -6.524 -14.224 -23.976  1.00  0.00           H  
ATOM   3250  HB3 ASP   200      -5.861 -13.436 -25.481  1.00  0.00           H  
ATOM   3251  CG  ASP   200      -5.359 -15.418 -25.113  1.00  0.00           C  
ATOM   3252  OD1 ASP   200      -6.135 -15.984 -25.926  1.00  0.00           O  
ATOM   3253  OD2 ASP   200      -4.349 -16.032 -24.691  1.00  0.00           O  
ATOM   3254  C   ASP   200      -3.168 -13.407 -24.401  1.00  0.00           C  
ATOM   3255  O   ASP   200      -3.011 -12.967 -25.505  1.00  0.00           O  
ATOM   3256  N   LYS   201      -2.131 -14.097 -23.841  1.00  0.00           N  
ATOM   3257  H   LYS   201      -2.354 -14.512 -22.948  1.00  0.00           H  
ATOM   3258  CA  LYS   201      -0.837 -14.299 -24.459  1.00  0.00           C  
ATOM   3259  HA  LYS   201      -0.470 -13.307 -24.723  1.00  0.00           H  
ATOM   3260  CB  LYS   201       0.210 -14.909 -23.497  1.00  0.00           C  
ATOM   3261  HB2 LYS   201      -0.278 -15.786 -23.072  1.00  0.00           H  
ATOM   3262  HB3 LYS   201       1.107 -15.207 -24.039  1.00  0.00           H  
ATOM   3263  CG  LYS   201       0.575 -14.054 -22.522  1.00  0.00           C  
ATOM   3264  HG2 LYS   201       0.883 -13.104 -22.959  1.00  0.00           H  
ATOM   3265  HG3 LYS   201      -0.306 -14.012 -21.881  1.00  0.00           H  
ATOM   3266  CD  LYS   201       1.650 -14.395 -21.740  1.00  0.00           C  
ATOM   3267  HD2 LYS   201       2.564 -14.427 -22.334  1.00  0.00           H  
ATOM   3268  HD3 LYS   201       1.840 -13.492 -21.159  1.00  0.00           H  
ATOM   3269  CE  LYS   201       1.674 -15.412 -20.842  1.00  0.00           C  
ATOM   3270  HE2 LYS   201       0.775 -15.428 -20.227  1.00  0.00           H  
ATOM   3271  HE3 LYS   201       1.746 -16.288 -21.487  1.00  0.00           H  
ATOM   3272  NZ  LYS   201       2.820 -15.396 -19.981  1.00  0.00           N  
ATOM   3273  HZ1 LYS   201       2.872 -16.323 -19.585  1.00  0.00           H  
ATOM   3274  HZ2 LYS   201       3.690 -15.146 -20.428  1.00  0.00           H  
ATOM   3275  HZ3 LYS   201       2.551 -14.787 -19.220  1.00  0.00           H  
ATOM   3276  C   LYS   201      -0.805 -15.156 -25.715  1.00  0.00           C  
ATOM   3277  O   LYS   201       0.116 -14.919 -26.553  1.00  0.00           O  
ATOM   3278  N   ALA   202      -1.727 -16.060 -25.901  1.00  0.00           N  
ATOM   3279  H   ALA   202      -2.524 -16.038 -25.281  1.00  0.00           H  
ATOM   3280  CA  ALA   202      -1.910 -16.724 -27.164  1.00  0.00           C  
ATOM   3281  HA  ALA   202      -0.997 -17.271 -27.399  1.00  0.00           H  
ATOM   3282  CB  ALA   202      -3.082 -17.704 -27.058  1.00  0.00           C  
ATOM   3283  HB1 ALA   202      -3.231 -18.209 -28.012  1.00  0.00           H  
ATOM   3284  HB2 ALA   202      -2.814 -18.304 -26.188  1.00  0.00           H  
ATOM   3285  HB3 ALA   202      -4.013 -17.182 -26.837  1.00  0.00           H  
ATOM   3286  C   ALA   202      -2.247 -15.707 -28.334  1.00  0.00           C  
ATOM   3287  O   ALA   202      -1.550 -15.801 -29.398  1.00  0.00           O  
ATOM   3288  N   LYS   203      -3.181 -14.791 -28.103  1.00  0.00           N  
ATOM   3289  H   LYS   203      -3.697 -14.845 -27.236  1.00  0.00           H  
ATOM   3290  CA  LYS   203      -3.589 -13.772 -29.119  1.00  0.00           C  
ATOM   3291  HA  LYS   203      -3.545 -14.233 -30.106  1.00  0.00           H  
ATOM   3292  CB  LYS   203      -5.082 -13.284 -28.761  1.00  0.00           C  
ATOM   3293  HB2 LYS   203      -5.735 -14.002 -29.256  1.00  0.00           H  
ATOM   3294  HB3 LYS   203      -5.281 -13.163 -27.696  1.00  0.00           H  
ATOM   3295  CG  LYS   203      -5.374 -12.083 -29.364  1.00  0.00           C  
ATOM   3296  HG2 LYS   203      -4.706 -11.428 -28.804  1.00  0.00           H  
ATOM   3297  HG3 LYS   203      -5.012 -12.137 -30.391  1.00  0.00           H  
ATOM   3298  CD  LYS   203      -6.618 -11.579 -29.291  1.00  0.00           C  
ATOM   3299  HD2 LYS   203      -6.741 -10.831 -30.075  1.00  0.00           H  
ATOM   3300  HD3 LYS   203      -7.280 -12.378 -29.625  1.00  0.00           H  
ATOM   3301  CE  LYS   203      -7.133 -11.137 -28.094  1.00  0.00           C  
ATOM   3302  HE2 LYS   203      -6.908 -11.829 -27.283  1.00  0.00           H  
ATOM   3303  HE3 LYS   203      -6.659 -10.210 -27.771  1.00  0.00           H  
ATOM   3304  NZ  LYS   203      -8.606 -10.829 -28.101  1.00  0.00           N  
ATOM   3305  HZ1 LYS   203      -9.209 -11.566 -28.439  1.00  0.00           H  
ATOM   3306  HZ2 LYS   203      -8.796 -10.673 -27.121  1.00  0.00           H  
ATOM   3307  HZ3 LYS   203      -8.877 -10.044 -28.675  1.00  0.00           H  
ATOM   3308  C   LYS   203      -2.481 -12.721 -29.374  1.00  0.00           C  
ATOM   3309  O   LYS   203      -2.139 -12.514 -30.526  1.00  0.00           O  
ATOM   3310  N   ALA   204      -1.677 -12.315 -28.387  1.00  0.00           N  
ATOM   3311  H   ALA   204      -2.038 -12.618 -27.494  1.00  0.00           H  
ATOM   3312  CA  ALA   204      -0.453 -11.503 -28.542  1.00  0.00           C  
ATOM   3313  HA  ALA   204      -0.602 -10.547 -29.044  1.00  0.00           H  
ATOM   3314  CB  ALA   204       0.179 -11.219 -27.203  1.00  0.00           C  
ATOM   3315  HB1 ALA   204       1.121 -10.703 -27.391  1.00  0.00           H  
ATOM   3316  HB2 ALA   204      -0.507 -10.662 -26.565  1.00  0.00           H  
ATOM   3317  HB3 ALA   204       0.282 -12.152 -26.650  1.00  0.00           H  
ATOM   3318  C   ALA   204       0.646 -12.198 -29.315  1.00  0.00           C  
ATOM   3319  O   ALA   204       1.255 -11.579 -30.206  1.00  0.00           O  
ATOM   3320  N   GLU   205       1.072 -13.422 -29.041  1.00  0.00           N  
ATOM   3321  H   GLU   205       0.547 -13.888 -28.315  1.00  0.00           H  
ATOM   3322  CA  GLU   205       1.991 -14.248 -29.762  1.00  0.00           C  
ATOM   3323  HA  GLU   205       2.950 -13.753 -29.917  1.00  0.00           H  
ATOM   3324  CB  GLU   205       2.166 -15.592 -29.112  1.00  0.00           C  
ATOM   3325  HB2 GLU   205       1.280 -16.043 -28.666  1.00  0.00           H  
ATOM   3326  HB3 GLU   205       2.593 -16.325 -29.795  1.00  0.00           H  
ATOM   3327  CG  GLU   205       3.118 -15.362 -27.959  1.00  0.00           C  
ATOM   3328  HG2 GLU   205       4.069 -15.028 -28.374  1.00  0.00           H  
ATOM   3329  HG3 GLU   205       2.736 -14.595 -27.285  1.00  0.00           H  
ATOM   3330  CD  GLU   205       3.394 -16.689 -27.234  1.00  0.00           C  
ATOM   3331  OE1 GLU   205       4.590 -16.983 -26.824  1.00  0.00           O  
ATOM   3332  OE2 GLU   205       2.408 -17.477 -26.963  1.00  0.00           O  
ATOM   3333  C   GLU   205       1.417 -14.532 -31.244  1.00  0.00           C  
ATOM   3334  O   GLU   205       2.228 -14.774 -32.161  1.00  0.00           O  
ATOM   3335  N   ALA   206       0.061 -14.520 -31.476  1.00  0.00           N  
ATOM   3336  H   ALA   206      -0.631 -14.359 -30.758  1.00  0.00           H  
ATOM   3337  CA  ALA   206      -0.473 -14.511 -32.857  1.00  0.00           C  
ATOM   3338  HA  ALA   206       0.100 -15.255 -33.409  1.00  0.00           H  
ATOM   3339  CB  ALA   206      -1.914 -15.044 -32.885  1.00  0.00           C  
ATOM   3340  HB1 ALA   206      -2.212 -15.813 -32.172  1.00  0.00           H  
ATOM   3341  HB2 ALA   206      -2.640 -14.285 -32.595  1.00  0.00           H  
ATOM   3342  HB3 ALA   206      -2.126 -15.425 -33.884  1.00  0.00           H  
ATOM   3343  C   ALA   206      -0.294 -13.183 -33.627  1.00  0.00           C  
ATOM   3344  O   ALA   206       0.135 -13.151 -34.801  1.00  0.00           O  
ATOM   3345  N   GLN   207      -0.660 -12.054 -33.009  1.00  0.00           N  
ATOM   3346  H   GLN   207      -1.061 -12.201 -32.094  1.00  0.00           H  
ATOM   3347  CA  GLN   207      -0.441 -10.640 -33.499  1.00  0.00           C  
ATOM   3348  HA  GLN   207      -1.085 -10.440 -34.356  1.00  0.00           H  
ATOM   3349  CB  GLN   207      -0.853  -9.666 -32.418  1.00  0.00           C  
ATOM   3350  HB2 GLN   207      -1.809  -9.943 -31.975  1.00  0.00           H  
ATOM   3351  HB3 GLN   207      -0.170  -9.708 -31.569  1.00  0.00           H  
ATOM   3352  CG  GLN   207      -0.928  -8.204 -32.872  1.00  0.00           C  
ATOM   3353  HG2 GLN   207      -1.367  -7.608 -32.073  1.00  0.00           H  
ATOM   3354  HG3 GLN   207       0.028  -7.765 -33.157  1.00  0.00           H  
ATOM   3355  CD  GLN   207      -1.906  -7.952 -33.955  1.00  0.00           C  
ATOM   3356  OE1 GLN   207      -3.088  -8.157 -33.778  1.00  0.00           O  
ATOM   3357  NE2 GLN   207      -1.431  -7.533 -35.144  1.00  0.00           N  
ATOM   3358 HE21 GLN   207      -2.011  -7.695 -35.955  1.00  0.00           H  
ATOM   3359 HE22 GLN   207      -0.444  -7.441 -35.338  1.00  0.00           H  
ATOM   3360  C   GLN   207       1.029 -10.382 -33.815  1.00  0.00           C  
ATOM   3361  O   GLN   207       1.278  -9.824 -34.887  1.00  0.00           O  
ATOM   3362  N   ILE   208       1.958 -10.785 -32.994  1.00  0.00           N  
ATOM   3363  H   ILE   208       1.595 -11.174 -32.136  1.00  0.00           H  
ATOM   3364  CA  ILE   208       3.430 -10.667 -33.154  1.00  0.00           C  
ATOM   3365  HA  ILE   208       3.621  -9.620 -33.389  1.00  0.00           H  
ATOM   3366  CB  ILE   208       4.260 -11.067 -31.955  1.00  0.00           C  
ATOM   3367  HB  ILE   208       3.760 -11.970 -31.606  1.00  0.00           H  
ATOM   3368  CG2 ILE   208       5.811 -11.357 -32.128  1.00  0.00           C  
ATOM   3369 HG21 ILE   208       6.142 -11.696 -31.146  1.00  0.00           H  
ATOM   3370 HG22 ILE   208       5.963 -12.140 -32.871  1.00  0.00           H  
ATOM   3371 HG23 ILE   208       6.333 -10.444 -32.412  1.00  0.00           H  
ATOM   3372  CG1 ILE   208       4.085  -9.987 -30.815  1.00  0.00           C  
ATOM   3373 HG12 ILE   208       4.812  -9.176 -30.845  1.00  0.00           H  
ATOM   3374 HG13 ILE   208       3.081  -9.565 -30.864  1.00  0.00           H  
ATOM   3375  CD1 ILE   208       4.229 -10.723 -29.466  1.00  0.00           C  
ATOM   3376 HD11 ILE   208       3.944 -11.775 -29.483  1.00  0.00           H  
ATOM   3377 HD12 ILE   208       5.288 -10.773 -29.214  1.00  0.00           H  
ATOM   3378 HD13 ILE   208       3.720 -10.120 -28.713  1.00  0.00           H  
ATOM   3379  C   ILE   208       3.947 -11.422 -34.378  1.00  0.00           C  
ATOM   3380  O   ILE   208       4.458 -10.760 -35.250  1.00  0.00           O  
ATOM   3381  N   ALA   209       3.526 -12.742 -34.593  1.00  0.00           N  
ATOM   3382  H   ALA   209       3.085 -13.255 -33.843  1.00  0.00           H  
ATOM   3383  CA  ALA   209       3.722 -13.444 -35.828  1.00  0.00           C  
ATOM   3384  HA  ALA   209       4.809 -13.417 -35.909  1.00  0.00           H  
ATOM   3385  CB  ALA   209       3.313 -14.922 -35.684  1.00  0.00           C  
ATOM   3386  HB1 ALA   209       3.838 -15.354 -34.831  1.00  0.00           H  
ATOM   3387  HB2 ALA   209       2.259 -15.131 -35.506  1.00  0.00           H  
ATOM   3388  HB3 ALA   209       3.496 -15.578 -36.535  1.00  0.00           H  
ATOM   3389  C   ALA   209       3.175 -12.806 -37.155  1.00  0.00           C  
ATOM   3390  O   ALA   209       3.611 -13.170 -38.259  1.00  0.00           O  
ATOM   3391  N   LYS   210       2.160 -11.953 -37.053  1.00  0.00           N  
ATOM   3392  H   LYS   210       1.816 -11.809 -36.114  1.00  0.00           H  
ATOM   3393  CA  LYS   210       1.486 -11.166 -38.113  1.00  0.00           C  
ATOM   3394  HA  LYS   210       1.519 -11.802 -38.998  1.00  0.00           H  
ATOM   3395  CB  LYS   210       0.002 -10.943 -37.765  1.00  0.00           C  
ATOM   3396  HB2 LYS   210      -0.425 -11.904 -37.479  1.00  0.00           H  
ATOM   3397  HB3 LYS   210      -0.078 -10.337 -36.863  1.00  0.00           H  
ATOM   3398  CG  LYS   210      -0.773 -10.421 -38.715  1.00  0.00           C  
ATOM   3399  HG2 LYS   210      -0.394  -9.411 -38.871  1.00  0.00           H  
ATOM   3400  HG3 LYS   210      -0.644 -10.870 -39.700  1.00  0.00           H  
ATOM   3401  CD  LYS   210      -2.117 -10.373 -38.599  1.00  0.00           C  
ATOM   3402  HD2 LYS   210      -2.546 -11.368 -38.721  1.00  0.00           H  
ATOM   3403  HD3 LYS   210      -2.386  -9.959 -37.627  1.00  0.00           H  
ATOM   3404  CE  LYS   210      -2.766  -9.698 -39.627  1.00  0.00           C  
ATOM   3405  HE2 LYS   210      -2.260  -8.751 -39.815  1.00  0.00           H  
ATOM   3406  HE3 LYS   210      -2.931 -10.260 -40.547  1.00  0.00           H  
ATOM   3407  NZ  LYS   210      -4.047  -9.102 -39.173  1.00  0.00           N  
ATOM   3408  HZ1 LYS   210      -4.316  -9.619 -38.348  1.00  0.00           H  
ATOM   3409  HZ2 LYS   210      -3.965  -8.128 -38.919  1.00  0.00           H  
ATOM   3410  HZ3 LYS   210      -4.730  -9.260 -39.900  1.00  0.00           H  
ATOM   3411  C   LYS   210       2.269  -9.904 -38.338  1.00  0.00           C  
ATOM   3412  O   LYS   210       2.385  -9.404 -39.455  1.00  0.00           O  
ATOM   3413  N   MET   211       2.793  -9.262 -37.269  1.00  0.00           N  
ATOM   3414  H   MET   211       2.632  -9.728 -36.388  1.00  0.00           H  
ATOM   3415  CA  MET   211       3.572  -7.947 -37.459  1.00  0.00           C  
ATOM   3416  HA  MET   211       2.974  -7.322 -38.122  1.00  0.00           H  
ATOM   3417  CB  MET   211       3.466  -7.110 -36.173  1.00  0.00           C  
ATOM   3418  HB2 MET   211       3.815  -7.651 -35.293  1.00  0.00           H  
ATOM   3419  HB3 MET   211       4.093  -6.220 -36.213  1.00  0.00           H  
ATOM   3420  CG  MET   211       2.045  -6.710 -35.929  1.00  0.00           C  
ATOM   3421  HG2 MET   211       1.554  -6.323 -36.822  1.00  0.00           H  
ATOM   3422  HG3 MET   211       1.517  -7.576 -35.529  1.00  0.00           H  
ATOM   3423  SD  MET   211       1.806  -5.374 -34.760  1.00  0.00           S  
ATOM   3424  CE  MET   211       3.027  -5.864 -33.490  1.00  0.00           C  
ATOM   3425  HE1 MET   211       2.700  -6.727 -32.910  1.00  0.00           H  
ATOM   3426  HE2 MET   211       3.956  -5.993 -34.046  1.00  0.00           H  
ATOM   3427  HE3 MET   211       3.045  -4.999 -32.827  1.00  0.00           H  
ATOM   3428  C   MET   211       5.008  -8.079 -37.877  1.00  0.00           C  
ATOM   3429  O   MET   211       5.670  -7.305 -38.588  1.00  0.00           O  
ATOM   3430  N   GLU   212       5.555  -9.210 -37.423  1.00  0.00           N  
ATOM   3431  H   GLU   212       5.018  -9.746 -36.756  1.00  0.00           H  
ATOM   3432  CA  GLU   212       6.786  -9.827 -37.919  1.00  0.00           C  
ATOM   3433  HA  GLU   212       7.581  -9.246 -37.450  1.00  0.00           H  
ATOM   3434  CB  GLU   212       6.793 -11.293 -37.460  1.00  0.00           C  
ATOM   3435  HB2 GLU   212       6.769 -11.217 -36.373  1.00  0.00           H  
ATOM   3436  HB3 GLU   212       5.840 -11.755 -37.717  1.00  0.00           H  
ATOM   3437  CG  GLU   212       7.937 -12.228 -37.949  1.00  0.00           C  
ATOM   3438  HG2 GLU   212       7.993 -12.057 -39.025  1.00  0.00           H  
ATOM   3439  HG3 GLU   212       8.775 -11.950 -37.311  1.00  0.00           H  
ATOM   3440  CD  GLU   212       7.766 -13.731 -37.834  1.00  0.00           C  
ATOM   3441  OE1 GLU   212       6.693 -14.268 -37.511  1.00  0.00           O  
ATOM   3442  OE2 GLU   212       8.777 -14.420 -38.076  1.00  0.00           O  
ATOM   3443  C   GLU   212       6.793  -9.885 -39.430  1.00  0.00           C  
ATOM   3444  O   GLU   212       7.912  -9.739 -39.955  1.00  0.00           O  
ATOM   3445  N   GLU   213       5.706  -9.997 -40.168  1.00  0.00           N  
ATOM   3446  H   GLU   213       4.843  -9.971 -39.644  1.00  0.00           H  
ATOM   3447  CA  GLU   213       5.564  -9.983 -41.656  1.00  0.00           C  
ATOM   3448  HA  GLU   213       6.437 -10.530 -42.014  1.00  0.00           H  
ATOM   3449  CB  GLU   213       4.193 -10.673 -42.007  1.00  0.00           C  
ATOM   3450  HB2 GLU   213       3.416 -10.165 -41.434  1.00  0.00           H  
ATOM   3451  HB3 GLU   213       4.022 -10.504 -43.070  1.00  0.00           H  
ATOM   3452  CG  GLU   213       4.053 -12.179 -41.630  1.00  0.00           C  
ATOM   3453  HG2 GLU   213       3.675 -12.070 -40.613  1.00  0.00           H  
ATOM   3454  HG3 GLU   213       3.295 -12.687 -42.227  1.00  0.00           H  
ATOM   3455  CD  GLU   213       5.376 -13.006 -41.837  1.00  0.00           C  
ATOM   3456  OE1 GLU   213       5.972 -13.421 -40.870  1.00  0.00           O  
ATOM   3457  OE2 GLU   213       5.869 -13.044 -42.972  1.00  0.00           O  
ATOM   3458  C   GLU   213       5.693  -8.588 -42.169  1.00  0.00           C  
ATOM   3459  O   GLU   213       5.238  -8.341 -43.301  1.00  0.00           O  
ATOM   3460  N   GLN   214       6.370  -7.722 -41.469  1.00  0.00           N  
ATOM   3461  H   GLN   214       6.764  -7.941 -40.565  1.00  0.00           H  
ATOM   3462  CA  GLN   214       6.900  -6.401 -41.888  1.00  0.00           C  
ATOM   3463  HA  GLN   214       7.308  -6.496 -42.894  1.00  0.00           H  
ATOM   3464  CB  GLN   214       5.871  -5.204 -41.875  1.00  0.00           C  
ATOM   3465  HB2 GLN   214       5.072  -5.316 -42.607  1.00  0.00           H  
ATOM   3466  HB3 GLN   214       5.474  -5.300 -40.864  1.00  0.00           H  
ATOM   3467  CG  GLN   214       6.477  -3.799 -41.958  1.00  0.00           C  
ATOM   3468  HG2 GLN   214       5.684  -3.058 -41.861  1.00  0.00           H  
ATOM   3469  HG3 GLN   214       7.064  -3.625 -41.056  1.00  0.00           H  
ATOM   3470  CD  GLN   214       7.324  -3.544 -43.286  1.00  0.00           C  
ATOM   3471  OE1 GLN   214       7.316  -4.310 -44.223  1.00  0.00           O  
ATOM   3472  NE2 GLN   214       8.032  -2.487 -43.347  1.00  0.00           N  
ATOM   3473 HE21 GLN   214       8.663  -2.418 -44.132  1.00  0.00           H  
ATOM   3474 HE22 GLN   214       8.007  -1.736 -42.672  1.00  0.00           H  
ATOM   3475  C   GLN   214       8.111  -6.011 -41.001  1.00  0.00           C  
ATOM   3476  O   GLN   214       9.134  -5.489 -41.490  1.00  0.00           O  
ATOM   3477  N   ASP   215       8.014  -6.217 -39.648  1.00  0.00           N  
ATOM   3478  H   ASP   215       7.131  -6.589 -39.326  1.00  0.00           H  
ATOM   3479  CA  ASP   215       8.901  -5.818 -38.544  1.00  0.00           C  
ATOM   3480  HA  ASP   215       9.050  -4.739 -38.572  1.00  0.00           H  
ATOM   3481  CB  ASP   215       8.323  -6.126 -37.142  1.00  0.00           C  
ATOM   3482  HB2 ASP   215       7.342  -5.651 -37.150  1.00  0.00           H  
ATOM   3483  HB3 ASP   215       8.132  -7.165 -36.875  1.00  0.00           H  
ATOM   3484  CG  ASP   215       9.129  -5.571 -35.977  1.00  0.00           C  
ATOM   3485  OD1 ASP   215       9.122  -4.354 -35.869  1.00  0.00           O  
ATOM   3486  OD2 ASP   215       9.525  -6.341 -35.098  1.00  0.00           O  
ATOM   3487  C   ASP   215      10.275  -6.450 -38.791  1.00  0.00           C  
ATOM   3488  O   ASP   215      11.238  -5.796 -38.511  1.00  0.00           O  
ATOM   3489  N   LYS   216      10.409  -7.685 -39.289  1.00  0.00           N  
ATOM   3490  H   LYS   216       9.540  -8.106 -39.585  1.00  0.00           H  
ATOM   3491  CA  LYS   216      11.681  -8.384 -39.364  1.00  0.00           C  
ATOM   3492  HA  LYS   216      12.110  -8.214 -38.376  1.00  0.00           H  
ATOM   3493  CB  LYS   216      11.426  -9.876 -39.452  1.00  0.00           C  
ATOM   3494  HB2 LYS   216      10.562 -10.087 -38.821  1.00  0.00           H  
ATOM   3495  HB3 LYS   216      11.054 -10.008 -40.468  1.00  0.00           H  
ATOM   3496  CG  LYS   216      12.536 -10.648 -39.276  1.00  0.00           C  
ATOM   3497  HG2 LYS   216      13.213 -10.423 -40.100  1.00  0.00           H  
ATOM   3498  HG3 LYS   216      13.081 -10.297 -38.399  1.00  0.00           H  
ATOM   3499  CD  LYS   216      12.411 -11.996 -39.228  1.00  0.00           C  
ATOM   3500  HD2 LYS   216      11.787 -12.215 -40.095  1.00  0.00           H  
ATOM   3501  HD3 LYS   216      13.370 -12.507 -39.315  1.00  0.00           H  
ATOM   3502  CE  LYS   216      11.954 -12.461 -38.043  1.00  0.00           C  
ATOM   3503  HE2 LYS   216      12.476 -11.974 -37.220  1.00  0.00           H  
ATOM   3504  HE3 LYS   216      10.926 -12.153 -37.849  1.00  0.00           H  
ATOM   3505  NZ  LYS   216      12.210 -13.957 -37.914  1.00  0.00           N  
ATOM   3506  HZ1 LYS   216      11.759 -14.255 -37.060  1.00  0.00           H  
ATOM   3507  HZ2 LYS   216      11.764 -14.536 -38.611  1.00  0.00           H  
ATOM   3508  HZ3 LYS   216      13.154 -14.315 -37.948  1.00  0.00           H  
ATOM   3509  C   LYS   216      12.614  -7.790 -40.524  1.00  0.00           C  
ATOM   3510  O   LYS   216      13.815  -7.600 -40.278  1.00  0.00           O  
ATOM   3511  N   ALA   217      11.990  -7.273 -41.583  1.00  0.00           N  
ATOM   3512  H   ALA   217      10.980  -7.290 -41.603  1.00  0.00           H  
ATOM   3513  CA  ALA   217      12.673  -6.610 -42.769  1.00  0.00           C  
ATOM   3514  HA  ALA   217      13.423  -7.351 -43.048  1.00  0.00           H  
ATOM   3515  CB  ALA   217      11.649  -6.228 -43.850  1.00  0.00           C  
ATOM   3516  HB1 ALA   217      11.281  -5.239 -43.578  1.00  0.00           H  
ATOM   3517  HB2 ALA   217      12.179  -6.108 -44.794  1.00  0.00           H  
ATOM   3518  HB3 ALA   217      10.953  -7.061 -43.944  1.00  0.00           H  
ATOM   3519  C   ALA   217      13.459  -5.320 -42.397  1.00  0.00           C  
ATOM   3520  O   ALA   217      14.523  -5.141 -42.911  1.00  0.00           O  
ATOM   3521  N   ASN   218      12.973  -4.546 -41.449  1.00  0.00           N  
ATOM   3522  H   ASN   218      11.989  -4.587 -41.223  1.00  0.00           H  
ATOM   3523  CA  ASN   218      13.726  -3.360 -40.838  1.00  0.00           C  
ATOM   3524  HA  ASN   218      13.992  -2.705 -41.668  1.00  0.00           H  
ATOM   3525  CB  ASN   218      12.676  -2.620 -39.997  1.00  0.00           C  
ATOM   3526  HB2 ASN   218      12.245  -3.122 -39.131  1.00  0.00           H  
ATOM   3527  HB3 ASN   218      13.152  -1.692 -39.677  1.00  0.00           H  
ATOM   3528  CG  ASN   218      11.524  -2.176 -40.858  1.00  0.00           C  
ATOM   3529  OD1 ASN   218      11.662  -1.558 -41.944  1.00  0.00           O  
ATOM   3530  ND2 ASN   218      10.358  -2.453 -40.474  1.00  0.00           N  
ATOM   3531 HD21 ASN   218       9.543  -2.222 -41.024  1.00  0.00           H  
ATOM   3532 HD22 ASN   218      10.232  -2.792 -39.531  1.00  0.00           H  
ATOM   3533  C   ASN   218      15.021  -3.786 -40.082  1.00  0.00           C  
ATOM   3534  O   ASN   218      16.068  -3.135 -40.297  1.00  0.00           O  
ATOM   3535  N   MET   219      15.003  -4.899 -39.354  1.00  0.00           N  
ATOM   3536  H   MET   219      14.124  -5.351 -39.146  1.00  0.00           H  
ATOM   3537  CA  MET   219      16.166  -5.526 -38.733  1.00  0.00           C  
ATOM   3538  HA  MET   219      16.641  -4.657 -38.279  1.00  0.00           H  
ATOM   3539  CB  MET   219      15.759  -6.454 -37.599  1.00  0.00           C  
ATOM   3540  HB2 MET   219      15.372  -5.932 -36.724  1.00  0.00           H  
ATOM   3541  HB3 MET   219      14.898  -7.007 -37.973  1.00  0.00           H  
ATOM   3542  CG  MET   219      16.769  -7.481 -37.110  1.00  0.00           C  
ATOM   3543  HG2 MET   219      16.152  -8.315 -36.777  1.00  0.00           H  
ATOM   3544  HG3 MET   219      17.533  -7.810 -37.813  1.00  0.00           H  
ATOM   3545  SD  MET   219      17.736  -7.007 -35.611  1.00  0.00           S  
ATOM   3546  CE  MET   219      18.696  -5.624 -36.345  1.00  0.00           C  
ATOM   3547  HE1 MET   219      18.838  -4.910 -35.533  1.00  0.00           H  
ATOM   3548  HE2 MET   219      19.546  -6.067 -36.862  1.00  0.00           H  
ATOM   3549  HE3 MET   219      18.086  -5.036 -37.031  1.00  0.00           H  
ATOM   3550  C   MET   219      17.136  -6.147 -39.679  1.00  0.00           C  
ATOM   3551  O   MET   219      18.316  -5.944 -39.401  1.00  0.00           O  
ATOM   3552  N   LEU   220      16.660  -6.730 -40.760  1.00  0.00           N  
ATOM   3553  H   LEU   220      15.668  -6.886 -40.872  1.00  0.00           H  
ATOM   3554  CA  LEU   220      17.433  -7.282 -41.908  1.00  0.00           C  
ATOM   3555  HA  LEU   220      18.178  -7.991 -41.546  1.00  0.00           H  
ATOM   3556  CB  LEU   220      16.494  -7.989 -42.872  1.00  0.00           C  
ATOM   3557  HB2 LEU   220      15.697  -7.273 -43.068  1.00  0.00           H  
ATOM   3558  HB3 LEU   220      17.060  -8.045 -43.802  1.00  0.00           H  
ATOM   3559  CG  LEU   220      15.876  -9.302 -42.327  1.00  0.00           C  
ATOM   3560  HG  LEU   220      15.258  -9.016 -41.476  1.00  0.00           H  
ATOM   3561  CD1 LEU   220      14.922  -9.862 -43.367  1.00  0.00           C  
ATOM   3562 HD11 LEU   220      15.493 -10.149 -44.250  1.00  0.00           H  
ATOM   3563 HD12 LEU   220      14.377 -10.654 -42.855  1.00  0.00           H  
ATOM   3564 HD13 LEU   220      14.242  -9.091 -43.729  1.00  0.00           H  
ATOM   3565  CD2 LEU   220      17.006 -10.299 -41.946  1.00  0.00           C  
ATOM   3566 HD21 LEU   220      17.571  -9.848 -41.131  1.00  0.00           H  
ATOM   3567 HD22 LEU   220      16.455 -11.136 -41.517  1.00  0.00           H  
ATOM   3568 HD23 LEU   220      17.740 -10.563 -42.707  1.00  0.00           H  
ATOM   3569  C   LEU   220      18.197  -6.141 -42.679  1.00  0.00           C  
ATOM   3570  O   LEU   220      19.471  -6.225 -42.820  1.00  0.00           O  
ATOM   3571  N   ALA   221      17.495  -5.064 -42.973  1.00  0.00           N  
ATOM   3572  H   ALA   221      16.488  -5.128 -43.012  1.00  0.00           H  
ATOM   3573  CA  ALA   221      18.257  -3.926 -43.582  1.00  0.00           C  
ATOM   3574  HA  ALA   221      18.930  -4.345 -44.330  1.00  0.00           H  
ATOM   3575  CB  ALA   221      17.176  -3.124 -44.371  1.00  0.00           C  
ATOM   3576  HB1 ALA   221      17.060  -3.595 -45.347  1.00  0.00           H  
ATOM   3577  HB2 ALA   221      16.215  -3.210 -43.863  1.00  0.00           H  
ATOM   3578  HB3 ALA   221      17.541  -2.104 -44.489  1.00  0.00           H  
ATOM   3579  C   ALA   221      19.071  -3.083 -42.511  1.00  0.00           C  
ATOM   3580  O   ALA   221      20.053  -2.460 -42.926  1.00  0.00           O  
ATOM   3581  N   HIE   222      18.628  -3.099 -41.238  1.00  0.00           N  
ATOM   3582  H   HIE   222      17.661  -3.381 -41.156  1.00  0.00           H  
ATOM   3583  CA  HIE   222      19.451  -2.591 -40.162  1.00  0.00           C  
ATOM   3584  HA  HIE   222      19.691  -1.592 -40.524  1.00  0.00           H  
ATOM   3585  CB  HIE   222      18.628  -2.328 -38.919  1.00  0.00           C  
ATOM   3586  HB2 HIE   222      17.743  -1.720 -39.109  1.00  0.00           H  
ATOM   3587  HB3 HIE   222      18.300  -3.271 -38.483  1.00  0.00           H  
ATOM   3588  CG  HIE   222      19.351  -1.653 -37.780  1.00  0.00           C  
ATOM   3589  ND1 HIE   222      19.737  -2.393 -36.619  1.00  0.00           N  
ATOM   3590  CE1 HIE   222      20.056  -1.372 -35.743  1.00  0.00           C  
ATOM   3591  HE1 HIE   222      20.141  -1.474 -34.671  1.00  0.00           H  
ATOM   3592  NE2 HIE   222      19.977  -0.178 -36.251  1.00  0.00           N  
ATOM   3593  HE2 HIE   222      20.253   0.670 -35.777  1.00  0.00           H  
ATOM   3594  CD2 HIE   222      19.376  -0.336 -37.474  1.00  0.00           C  
ATOM   3595  HD2 HIE   222      18.995   0.452 -38.108  1.00  0.00           H  
ATOM   3596  C   HIE   222      20.793  -3.316 -40.026  1.00  0.00           C  
ATOM   3597  O   HIE   222      21.819  -2.755 -40.279  1.00  0.00           O  
ATOM   3598  N   MET   223      20.690  -4.630 -39.768  1.00  0.00           N  
ATOM   3599  H   MET   223      19.792  -4.978 -39.464  1.00  0.00           H  
ATOM   3600  CA  MET   223      21.869  -5.464 -39.721  1.00  0.00           C  
ATOM   3601  HA  MET   223      22.604  -5.008 -39.057  1.00  0.00           H  
ATOM   3602  CB  MET   223      21.464  -6.856 -39.235  1.00  0.00           C  
ATOM   3603  HB2 MET   223      21.097  -6.636 -38.232  1.00  0.00           H  
ATOM   3604  HB3 MET   223      20.749  -7.352 -39.891  1.00  0.00           H  
ATOM   3605  CG  MET   223      22.700  -7.755 -39.091  1.00  0.00           C  
ATOM   3606  HG2 MET   223      23.398  -7.714 -39.927  1.00  0.00           H  
ATOM   3607  HG3 MET   223      23.330  -7.358 -38.295  1.00  0.00           H  
ATOM   3608  SD  MET   223      22.348  -9.522 -38.765  1.00  0.00           S  
ATOM   3609  CE  MET   223      21.042  -9.334 -37.547  1.00  0.00           C  
ATOM   3610  HE1 MET   223      21.404  -8.750 -36.701  1.00  0.00           H  
ATOM   3611  HE2 MET   223      20.168  -8.874 -38.008  1.00  0.00           H  
ATOM   3612  HE3 MET   223      20.777 -10.316 -37.155  1.00  0.00           H  
ATOM   3613  C   MET   223      22.714  -5.470 -40.946  1.00  0.00           C  
ATOM   3614  O   MET   223      23.929  -5.441 -40.818  1.00  0.00           O  
ATOM   3615  N   GLU   224      22.128  -5.339 -42.167  1.00  0.00           N  
ATOM   3616  H   GLU   224      21.121  -5.420 -42.182  1.00  0.00           H  
ATOM   3617  CA  GLU   224      22.794  -5.182 -43.476  1.00  0.00           C  
ATOM   3618  HA  GLU   224      23.407  -6.080 -43.561  1.00  0.00           H  
ATOM   3619  CB  GLU   224      21.817  -5.338 -44.628  1.00  0.00           C  
ATOM   3620  HB2 GLU   224      21.480  -6.369 -44.728  1.00  0.00           H  
ATOM   3621  HB3 GLU   224      21.012  -4.654 -44.358  1.00  0.00           H  
ATOM   3622  CG  GLU   224      22.349  -5.049 -45.989  1.00  0.00           C  
ATOM   3623  HG2 GLU   224      22.735  -4.031 -45.948  1.00  0.00           H  
ATOM   3624  HG3 GLU   224      23.161  -5.766 -46.112  1.00  0.00           H  
ATOM   3625  CD  GLU   224      21.384  -5.221 -47.136  1.00  0.00           C  
ATOM   3626  OE1 GLU   224      21.712  -5.632 -48.306  1.00  0.00           O  
ATOM   3627  OE2 GLU   224      20.212  -4.832 -46.942  1.00  0.00           O  
ATOM   3628  C   GLU   224      23.571  -3.855 -43.602  1.00  0.00           C  
ATOM   3629  O   GLU   224      24.644  -3.918 -44.078  1.00  0.00           O  
ATOM   3630  N   THR   225      22.959  -2.702 -43.198  1.00  0.00           N  
ATOM   3631  H   THR   225      22.054  -2.762 -42.755  1.00  0.00           H  
ATOM   3632  CA  THR   225      23.629  -1.364 -43.171  1.00  0.00           C  
ATOM   3633  HA  THR   225      24.114  -1.295 -44.145  1.00  0.00           H  
ATOM   3634  CB  THR   225      22.530  -0.251 -43.159  1.00  0.00           C  
ATOM   3635  HB  THR   225      21.928  -0.253 -42.250  1.00  0.00           H  
ATOM   3636  CG2 THR   225      23.067   1.183 -43.284  1.00  0.00           C  
ATOM   3637 HG21 THR   225      23.890   1.111 -43.995  1.00  0.00           H  
ATOM   3638 HG22 THR   225      22.304   1.874 -43.646  1.00  0.00           H  
ATOM   3639 HG23 THR   225      23.541   1.541 -42.371  1.00  0.00           H  
ATOM   3640  OG1 THR   225      21.537  -0.487 -44.197  1.00  0.00           O  
ATOM   3641  HG1 THR   225      21.159  -1.341 -43.975  1.00  0.00           H  
ATOM   3642  C   THR   225      24.787  -1.206 -42.162  1.00  0.00           C  
ATOM   3643  O   THR   225      25.673  -0.363 -42.331  1.00  0.00           O  
ATOM   3644  N   GLN   226      24.778  -2.013 -41.104  1.00  0.00           N  
ATOM   3645  H   GLN   226      23.966  -2.605 -41.005  1.00  0.00           H  
ATOM   3646  CA  GLN   226      25.950  -2.003 -40.214  1.00  0.00           C  
ATOM   3647  HA  GLN   226      26.238  -0.992 -39.927  1.00  0.00           H  
ATOM   3648  CB  GLN   226      25.567  -2.733 -38.859  1.00  0.00           C  
ATOM   3649  HB2 GLN   226      25.152  -3.685 -39.190  1.00  0.00           H  
ATOM   3650  HB3 GLN   226      26.505  -2.971 -38.357  1.00  0.00           H  
ATOM   3651  CG  GLN   226      24.625  -1.850 -37.947  1.00  0.00           C  
ATOM   3652  HG2 GLN   226      25.049  -0.846 -37.903  1.00  0.00           H  
ATOM   3653  HG3 GLN   226      23.629  -1.828 -38.389  1.00  0.00           H  
ATOM   3654  CD  GLN   226      24.464  -2.325 -36.478  1.00  0.00           C  
ATOM   3655  OE1 GLN   226      25.348  -2.054 -35.729  1.00  0.00           O  
ATOM   3656  NE2 GLN   226      23.414  -2.996 -36.148  1.00  0.00           N  
ATOM   3657 HE21 GLN   226      23.314  -3.264 -35.180  1.00  0.00           H  
ATOM   3658 HE22 GLN   226      22.672  -3.109 -36.825  1.00  0.00           H  
ATOM   3659  C   GLN   226      27.083  -2.731 -40.891  1.00  0.00           C  
ATOM   3660  O   GLN   226      28.205  -2.281 -40.928  1.00  0.00           O  
ATOM   3661  N   ASN   227      26.791  -3.847 -41.564  1.00  0.00           N  
ATOM   3662  H   ASN   227      25.844  -4.132 -41.361  1.00  0.00           H  
ATOM   3663  CA  ASN   227      27.693  -4.629 -42.444  1.00  0.00           C  
ATOM   3664  HA  ASN   227      28.608  -4.926 -41.931  1.00  0.00           H  
ATOM   3665  CB  ASN   227      27.060  -5.960 -42.975  1.00  0.00           C  
ATOM   3666  HB2 ASN   227      26.698  -6.592 -42.163  1.00  0.00           H  
ATOM   3667  HB3 ASN   227      26.327  -5.720 -43.744  1.00  0.00           H  
ATOM   3668  CG  ASN   227      28.142  -6.787 -43.715  1.00  0.00           C  
ATOM   3669  OD1 ASN   227      28.436  -6.589 -44.904  1.00  0.00           O  
ATOM   3670  ND2 ASN   227      28.727  -7.824 -43.098  1.00  0.00           N  
ATOM   3671 HD21 ASN   227      29.542  -8.225 -43.539  1.00  0.00           H  
ATOM   3672 HD22 ASN   227      28.473  -7.997 -42.136  1.00  0.00           H  
ATOM   3673  C   ASN   227      28.291  -3.720 -43.603  1.00  0.00           C  
ATOM   3674  O   ASN   227      29.511  -3.534 -43.680  1.00  0.00           O  
ATOM   3675  N   LYS   228      27.377  -2.980 -44.294  1.00  0.00           N  
ATOM   3676  H   LYS   228      26.386  -3.167 -44.238  1.00  0.00           H  
ATOM   3677  CA  LYS   228      27.835  -2.044 -45.361  1.00  0.00           C  
ATOM   3678  HA  LYS   228      28.569  -2.559 -45.980  1.00  0.00           H  
ATOM   3679  CB  LYS   228      26.622  -1.466 -46.182  1.00  0.00           C  
ATOM   3680  HB2 LYS   228      25.806  -1.247 -45.494  1.00  0.00           H  
ATOM   3681  HB3 LYS   228      26.918  -0.519 -46.633  1.00  0.00           H  
ATOM   3682  CG  LYS   228      26.294  -2.383 -47.100  1.00  0.00           C  
ATOM   3683  HG2 LYS   228      27.190  -2.689 -47.640  1.00  0.00           H  
ATOM   3684  HG3 LYS   228      25.884  -3.204 -46.511  1.00  0.00           H  
ATOM   3685  CD  LYS   228      25.468  -1.897 -48.026  1.00  0.00           C  
ATOM   3686  HD2 LYS   228      24.596  -1.444 -47.554  1.00  0.00           H  
ATOM   3687  HD3 LYS   228      25.914  -1.180 -48.715  1.00  0.00           H  
ATOM   3688  CE  LYS   228      24.967  -2.792 -48.854  1.00  0.00           C  
ATOM   3689  HE2 LYS   228      25.589  -2.984 -49.728  1.00  0.00           H  
ATOM   3690  HE3 LYS   228      24.814  -3.726 -48.314  1.00  0.00           H  
ATOM   3691  NZ  LYS   228      23.660  -2.378 -49.455  1.00  0.00           N  
ATOM   3692  HZ1 LYS   228      23.741  -1.618 -50.115  1.00  0.00           H  
ATOM   3693  HZ2 LYS   228      23.212  -3.184 -49.867  1.00  0.00           H  
ATOM   3694  HZ3 LYS   228      23.041  -1.961 -48.774  1.00  0.00           H  
ATOM   3695  C   LYS   228      28.737  -0.924 -44.800  1.00  0.00           C  
ATOM   3696  O   LYS   228      29.743  -0.490 -45.436  1.00  0.00           O  
ATOM   3697  N   ILE   229      28.522  -0.390 -43.603  1.00  0.00           N  
ATOM   3698  H   ILE   229      27.787  -0.736 -43.002  1.00  0.00           H  
ATOM   3699  CA  ILE   229      29.312   0.696 -43.059  1.00  0.00           C  
ATOM   3700  HA  ILE   229      29.575   1.377 -43.868  1.00  0.00           H  
ATOM   3701  CB  ILE   229      28.443   1.509 -42.092  1.00  0.00           C  
ATOM   3702  HB  ILE   229      27.918   0.855 -41.396  1.00  0.00           H  
ATOM   3703  CG2 ILE   229      29.327   2.514 -41.317  1.00  0.00           C  
ATOM   3704 HG21 ILE   229      29.914   3.167 -41.963  1.00  0.00           H  
ATOM   3705 HG22 ILE   229      28.718   3.205 -40.734  1.00  0.00           H  
ATOM   3706 HG23 ILE   229      30.061   2.105 -40.622  1.00  0.00           H  
ATOM   3707  CG1 ILE   229      27.412   2.408 -42.852  1.00  0.00           C  
ATOM   3708 HG12 ILE   229      27.796   3.275 -43.389  1.00  0.00           H  
ATOM   3709 HG13 ILE   229      26.861   1.726 -43.499  1.00  0.00           H  
ATOM   3710  CD1 ILE   229      26.433   3.138 -41.954  1.00  0.00           C  
ATOM   3711 HD11 ILE   229      25.613   3.486 -42.582  1.00  0.00           H  
ATOM   3712 HD12 ILE   229      26.149   2.547 -41.083  1.00  0.00           H  
ATOM   3713 HD13 ILE   229      26.811   4.125 -41.688  1.00  0.00           H  
ATOM   3714  C   ILE   229      30.652   0.123 -42.526  1.00  0.00           C  
ATOM   3715  O   ILE   229      31.722   0.735 -42.702  1.00  0.00           O  
ATOM   3716  N   TYR   230      30.635  -1.053 -41.858  1.00  0.00           N  
ATOM   3717  H   TYR   230      29.757  -1.535 -41.736  1.00  0.00           H  
ATOM   3718  CA  TYR   230      31.815  -1.748 -41.512  1.00  0.00           C  
ATOM   3719  HA  TYR   230      32.361  -1.126 -40.803  1.00  0.00           H  
ATOM   3720  CB  TYR   230      31.508  -3.050 -40.719  1.00  0.00           C  
ATOM   3721  HB2 TYR   230      31.049  -2.755 -39.775  1.00  0.00           H  
ATOM   3722  HB3 TYR   230      30.858  -3.686 -41.320  1.00  0.00           H  
ATOM   3723  CG  TYR   230      32.752  -3.892 -40.474  1.00  0.00           C  
ATOM   3724  CD1 TYR   230      33.473  -3.782 -39.271  1.00  0.00           C  
ATOM   3725  HD1 TYR   230      33.103  -3.164 -38.467  1.00  0.00           H  
ATOM   3726  CE1 TYR   230      34.554  -4.669 -39.089  1.00  0.00           C  
ATOM   3727  HE1 TYR   230      35.081  -4.711 -38.147  1.00  0.00           H  
ATOM   3728  CZ  TYR   230      34.910  -5.644 -40.097  1.00  0.00           C  
ATOM   3729  OH  TYR   230      35.926  -6.455 -39.777  1.00  0.00           O  
ATOM   3730  HH  TYR   230      36.096  -6.941 -40.588  1.00  0.00           H  
ATOM   3731  CE2 TYR   230      34.176  -5.733 -41.260  1.00  0.00           C  
ATOM   3732  HE2 TYR   230      34.463  -6.565 -41.885  1.00  0.00           H  
ATOM   3733  CD2 TYR   230      33.105  -4.905 -41.480  1.00  0.00           C  
ATOM   3734  HD2 TYR   230      32.414  -5.052 -42.296  1.00  0.00           H  
ATOM   3735  C   TYR   230      32.705  -1.964 -42.700  1.00  0.00           C  
ATOM   3736  O   TYR   230      33.929  -1.643 -42.697  1.00  0.00           O  
ATOM   3737  N   ASN   231      32.130  -2.353 -43.858  1.00  0.00           N  
ATOM   3738  H   ASN   231      31.150  -2.591 -43.822  1.00  0.00           H  
ATOM   3739  CA  ASN   231      32.877  -2.622 -45.091  1.00  0.00           C  
ATOM   3740  HA  ASN   231      33.774  -3.170 -44.803  1.00  0.00           H  
ATOM   3741  CB  ASN   231      32.095  -3.703 -45.919  1.00  0.00           C  
ATOM   3742  HB2 ASN   231      31.052  -3.416 -46.061  1.00  0.00           H  
ATOM   3743  HB3 ASN   231      32.524  -3.747 -46.920  1.00  0.00           H  
ATOM   3744  CG  ASN   231      32.158  -5.102 -45.347  1.00  0.00           C  
ATOM   3745  OD1 ASN   231      33.243  -5.703 -45.432  1.00  0.00           O  
ATOM   3746  ND2 ASN   231      31.067  -5.609 -44.795  1.00  0.00           N  
ATOM   3747 HD21 ASN   231      31.151  -6.499 -44.326  1.00  0.00           H  
ATOM   3748 HD22 ASN   231      30.248  -5.018 -44.800  1.00  0.00           H  
ATOM   3749  C   ASN   231      33.368  -1.395 -45.892  1.00  0.00           C  
ATOM   3750  O   ASN   231      33.901  -1.544 -47.035  1.00  0.00           O  
ATOM   3751  N   ILE   232      33.103  -0.172 -45.410  1.00  0.00           N  
ATOM   3752  H   ILE   232      32.536  -0.003 -44.591  1.00  0.00           H  
ATOM   3753  CA  ILE   232      33.957   1.021 -45.792  1.00  0.00           C  
ATOM   3754  HA  ILE   232      34.340   0.756 -46.778  1.00  0.00           H  
ATOM   3755  CB  ILE   232      33.004   2.285 -45.986  1.00  0.00           C  
ATOM   3756  HB  ILE   232      32.441   2.455 -45.068  1.00  0.00           H  
ATOM   3757  CG2 ILE   232      33.766   3.565 -46.246  1.00  0.00           C  
ATOM   3758 HG21 ILE   232      34.348   3.881 -45.381  1.00  0.00           H  
ATOM   3759 HG22 ILE   232      34.399   3.511 -47.132  1.00  0.00           H  
ATOM   3760 HG23 ILE   232      33.047   4.339 -46.513  1.00  0.00           H  
ATOM   3761  CG1 ILE   232      31.940   2.045 -47.081  1.00  0.00           C  
ATOM   3762 HG12 ILE   232      32.446   2.134 -48.042  1.00  0.00           H  
ATOM   3763 HG13 ILE   232      31.599   1.012 -47.020  1.00  0.00           H  
ATOM   3764  CD1 ILE   232      30.710   2.980 -46.966  1.00  0.00           C  
ATOM   3765 HD11 ILE   232      29.976   2.627 -47.691  1.00  0.00           H  
ATOM   3766 HD12 ILE   232      30.170   2.894 -46.023  1.00  0.00           H  
ATOM   3767 HD13 ILE   232      30.920   4.033 -47.156  1.00  0.00           H  
ATOM   3768  C   ILE   232      35.229   1.297 -44.993  1.00  0.00           C  
ATOM   3769  O   ILE   232      36.086   2.075 -45.444  1.00  0.00           O  
ATOM   3770  N   LEU   233      35.314   0.718 -43.760  1.00  0.00           N  
ATOM   3771  H   LEU   233      34.659   0.017 -43.440  1.00  0.00           H  
ATOM   3772  CA  LEU   233      36.336   0.910 -42.805  1.00  0.00           C  
ATOM   3773  HA  LEU   233      36.418   1.976 -42.593  1.00  0.00           H  
ATOM   3774  CB  LEU   233      35.915   0.378 -41.431  1.00  0.00           C  
ATOM   3775  HB2 LEU   233      35.837  -0.709 -41.446  1.00  0.00           H  
ATOM   3776  HB3 LEU   233      36.744   0.603 -40.761  1.00  0.00           H  
ATOM   3777  CG  LEU   233      34.629   0.772 -40.751  1.00  0.00           C  
ATOM   3778  HG  LEU   233      33.783   0.421 -41.343  1.00  0.00           H  
ATOM   3779  CD1 LEU   233      34.768   0.028 -39.394  1.00  0.00           C  
ATOM   3780 HD11 LEU   233      35.732   0.185 -38.910  1.00  0.00           H  
ATOM   3781 HD12 LEU   233      33.911   0.303 -38.779  1.00  0.00           H  
ATOM   3782 HD13 LEU   233      34.500  -1.028 -39.422  1.00  0.00           H  
ATOM   3783  CD2 LEU   233      34.635   2.284 -40.452  1.00  0.00           C  
ATOM   3784 HD21 LEU   233      34.618   2.848 -41.385  1.00  0.00           H  
ATOM   3785 HD22 LEU   233      33.754   2.617 -39.904  1.00  0.00           H  
ATOM   3786 HD23 LEU   233      35.460   2.526 -39.782  1.00  0.00           H  
ATOM   3787  C   LEU   233      37.709   0.323 -43.307  1.00  0.00           C  
ATOM   3788  O   LEU   233      37.817  -0.682 -43.952  1.00  0.00           O  
ATOM   3789  N   THR   234      38.834   0.962 -42.894  1.00  0.00           N  
ATOM   3790  H   THR   234      38.658   1.869 -42.486  1.00  0.00           H  
ATOM   3791  CA  THR   234      40.207   0.392 -43.190  1.00  0.00           C  
ATOM   3792  HA  THR   234      40.146  -0.005 -44.203  1.00  0.00           H  
ATOM   3793  CB  THR   234      41.341   1.423 -43.071  1.00  0.00           C  
ATOM   3794  HB  THR   234      42.222   0.985 -43.540  1.00  0.00           H  
ATOM   3795  CG2 THR   234      41.019   2.814 -43.653  1.00  0.00           C  
ATOM   3796 HG21 THR   234      40.285   2.653 -44.442  1.00  0.00           H  
ATOM   3797 HG22 THR   234      40.854   3.603 -42.919  1.00  0.00           H  
ATOM   3798 HG23 THR   234      41.754   3.227 -44.344  1.00  0.00           H  
ATOM   3799  OG1 THR   234      41.559   1.643 -41.668  1.00  0.00           O  
ATOM   3800  HG1 THR   234      42.293   2.260 -41.646  1.00  0.00           H  
ATOM   3801  C   THR   234      40.458  -0.887 -42.369  1.00  0.00           C  
ATOM   3802  O   THR   234      39.721  -1.078 -41.395  1.00  0.00           O  
ATOM   3803  N   PRO   235      41.363  -1.810 -42.751  1.00  0.00           N  
ATOM   3804  CD  PRO   235      41.807  -2.061 -44.108  1.00  0.00           C  
ATOM   3805  HD2 PRO   235      42.556  -1.308 -44.355  1.00  0.00           H  
ATOM   3806  HD3 PRO   235      40.965  -2.245 -44.775  1.00  0.00           H  
ATOM   3807  CG  PRO   235      42.690  -3.403 -43.915  1.00  0.00           C  
ATOM   3808  HG2 PRO   235      43.499  -3.609 -44.616  1.00  0.00           H  
ATOM   3809  HG3 PRO   235      41.999  -4.213 -44.147  1.00  0.00           H  
ATOM   3810  CB  PRO   235      43.071  -3.525 -42.414  1.00  0.00           C  
ATOM   3811  HB2 PRO   235      43.962  -2.936 -42.195  1.00  0.00           H  
ATOM   3812  HB3 PRO   235      43.148  -4.556 -42.070  1.00  0.00           H  
ATOM   3813  CA  PRO   235      41.822  -2.873 -41.855  1.00  0.00           C  
ATOM   3814  HA  PRO   235      40.986  -3.571 -41.877  1.00  0.00           H  
ATOM   3815  C   PRO   235      41.907  -2.459 -40.347  1.00  0.00           C  
ATOM   3816  O   PRO   235      41.470  -3.242 -39.576  1.00  0.00           O  
ATOM   3817  N   GLU   236      42.685  -1.380 -40.034  1.00  0.00           N  
ATOM   3818  H   GLU   236      43.136  -0.958 -40.833  1.00  0.00           H  
ATOM   3819  CA  GLU   236      42.966  -0.998 -38.665  1.00  0.00           C  
ATOM   3820  HA  GLU   236      43.146  -1.889 -38.063  1.00  0.00           H  
ATOM   3821  CB  GLU   236      44.174  -0.124 -38.667  1.00  0.00           C  
ATOM   3822  HB2 GLU   236      44.059   0.606 -39.468  1.00  0.00           H  
ATOM   3823  HB3 GLU   236      44.408   0.273 -37.679  1.00  0.00           H  
ATOM   3824  CG  GLU   236      45.460  -0.832 -38.961  1.00  0.00           C  
ATOM   3825  HG2 GLU   236      45.463  -1.122 -40.011  1.00  0.00           H  
ATOM   3826  HG3 GLU   236      46.301  -0.164 -38.774  1.00  0.00           H  
ATOM   3827  CD  GLU   236      45.715  -2.048 -38.068  1.00  0.00           C  
ATOM   3828  OE1 GLU   236      45.948  -1.823 -36.847  1.00  0.00           O  
ATOM   3829  OE2 GLU   236      45.510  -3.132 -38.586  1.00  0.00           O  
ATOM   3830  C   GLU   236      41.697  -0.328 -38.026  1.00  0.00           C  
ATOM   3831  O   GLU   236      41.642  -0.129 -36.836  1.00  0.00           O  
ATOM   3832  N   GLN   237      40.727   0.194 -38.820  1.00  0.00           N  
ATOM   3833  H   GLN   237      40.963   0.208 -39.802  1.00  0.00           H  
ATOM   3834  CA  GLN   237      39.381   0.654 -38.306  1.00  0.00           C  
ATOM   3835  HA  GLN   237      39.342   1.253 -37.397  1.00  0.00           H  
ATOM   3836  CB  GLN   237      38.839   1.616 -39.345  1.00  0.00           C  
ATOM   3837  HB2 GLN   237      38.883   1.129 -40.319  1.00  0.00           H  
ATOM   3838  HB3 GLN   237      37.803   1.924 -39.201  1.00  0.00           H  
ATOM   3839  CG  GLN   237      39.624   2.960 -39.499  1.00  0.00           C  
ATOM   3840  HG2 GLN   237      39.635   3.515 -38.561  1.00  0.00           H  
ATOM   3841  HG3 GLN   237      40.688   2.741 -39.582  1.00  0.00           H  
ATOM   3842  CD  GLN   237      39.102   3.828 -40.673  1.00  0.00           C  
ATOM   3843  OE1 GLN   237      38.165   3.511 -41.374  1.00  0.00           O  
ATOM   3844  NE2 GLN   237      39.613   4.994 -40.924  1.00  0.00           N  
ATOM   3845 HE21 GLN   237      39.293   5.572 -41.688  1.00  0.00           H  
ATOM   3846 HE22 GLN   237      40.318   5.321 -40.279  1.00  0.00           H  
ATOM   3847  C   GLN   237      38.467  -0.565 -38.046  1.00  0.00           C  
ATOM   3848  O   GLN   237      37.679  -0.568 -37.115  1.00  0.00           O  
ATOM   3849  N   LYS   238      38.570  -1.582 -38.889  1.00  0.00           N  
ATOM   3850  H   LYS   238      39.128  -1.432 -39.717  1.00  0.00           H  
ATOM   3851  CA  LYS   238      37.933  -2.906 -38.663  1.00  0.00           C  
ATOM   3852  HA  LYS   238      36.860  -2.751 -38.550  1.00  0.00           H  
ATOM   3853  CB  LYS   238      38.017  -3.758 -39.942  1.00  0.00           C  
ATOM   3854  HB2 LYS   238      39.034  -3.625 -40.310  1.00  0.00           H  
ATOM   3855  HB3 LYS   238      37.820  -4.781 -39.622  1.00  0.00           H  
ATOM   3856  CG  LYS   238      37.211  -3.375 -40.979  1.00  0.00           C  
ATOM   3857  HG2 LYS   238      36.178  -3.702 -40.861  1.00  0.00           H  
ATOM   3858  HG3 LYS   238      37.266  -2.303 -41.169  1.00  0.00           H  
ATOM   3859  CD  LYS   238      37.514  -4.024 -42.156  1.00  0.00           C  
ATOM   3860  HD2 LYS   238      38.520  -3.696 -42.419  1.00  0.00           H  
ATOM   3861  HD3 LYS   238      37.537  -5.106 -42.028  1.00  0.00           H  
ATOM   3862  CE  LYS   238      36.681  -3.693 -43.167  1.00  0.00           C  
ATOM   3863  HE2 LYS   238      35.732  -4.191 -42.967  1.00  0.00           H  
ATOM   3864  HE3 LYS   238      36.555  -2.619 -43.302  1.00  0.00           H  
ATOM   3865  NZ  LYS   238      37.158  -4.283 -44.506  1.00  0.00           N  
ATOM   3866  HZ1 LYS   238      36.318  -4.226 -45.064  1.00  0.00           H  
ATOM   3867  HZ2 LYS   238      37.803  -3.691 -45.010  1.00  0.00           H  
ATOM   3868  HZ3 LYS   238      37.526  -5.220 -44.432  1.00  0.00           H  
ATOM   3869  C   LYS   238      38.516  -3.624 -37.426  1.00  0.00           C  
ATOM   3870  O   LYS   238      37.715  -3.972 -36.494  1.00  0.00           O  
ATOM   3871  N   LYS   239      39.789  -3.758 -37.356  1.00  0.00           N  
ATOM   3872  H   LYS   239      40.356  -3.468 -38.140  1.00  0.00           H  
ATOM   3873  CA  LYS   239      40.459  -4.330 -36.195  1.00  0.00           C  
ATOM   3874  HA  LYS   239      40.187  -5.385 -36.171  1.00  0.00           H  
ATOM   3875  CB  LYS   239      42.016  -4.226 -36.412  1.00  0.00           C  
ATOM   3876  HB2 LYS   239      42.154  -4.390 -37.481  1.00  0.00           H  
ATOM   3877  HB3 LYS   239      42.296  -3.192 -36.214  1.00  0.00           H  
ATOM   3878  CG  LYS   239      42.834  -5.129 -35.775  1.00  0.00           C  
ATOM   3879  HG2 LYS   239      42.780  -4.861 -34.720  1.00  0.00           H  
ATOM   3880  HG3 LYS   239      42.445  -6.138 -35.916  1.00  0.00           H  
ATOM   3881  CD  LYS   239      44.148  -5.055 -36.158  1.00  0.00           C  
ATOM   3882  HD2 LYS   239      44.195  -5.120 -37.245  1.00  0.00           H  
ATOM   3883  HD3 LYS   239      44.560  -4.090 -35.865  1.00  0.00           H  
ATOM   3884  CE  LYS   239      44.752  -6.078 -35.509  1.00  0.00           C  
ATOM   3885  HE2 LYS   239      44.662  -6.034 -34.424  1.00  0.00           H  
ATOM   3886  HE3 LYS   239      44.342  -7.019 -35.874  1.00  0.00           H  
ATOM   3887  NZ  LYS   239      46.251  -6.022 -35.794  1.00  0.00           N  
ATOM   3888  HZ1 LYS   239      46.757  -6.838 -35.482  1.00  0.00           H  
ATOM   3889  HZ2 LYS   239      46.407  -6.113 -36.787  1.00  0.00           H  
ATOM   3890  HZ3 LYS   239      46.758  -5.219 -35.450  1.00  0.00           H  
ATOM   3891  C   LYS   239      39.921  -3.665 -34.875  1.00  0.00           C  
ATOM   3892  O   LYS   239      39.567  -4.344 -33.925  1.00  0.00           O  
ATOM   3893  N   GLN   240      39.850  -2.314 -34.829  1.00  0.00           N  
ATOM   3894  H   GLN   240      40.358  -1.813 -35.542  1.00  0.00           H  
ATOM   3895  CA  GLN   240      39.364  -1.482 -33.791  1.00  0.00           C  
ATOM   3896  HA  GLN   240      39.870  -1.893 -32.917  1.00  0.00           H  
ATOM   3897  CB  GLN   240      39.714  -0.081 -33.944  1.00  0.00           C  
ATOM   3898  HB2 GLN   240      40.798   0.012 -33.884  1.00  0.00           H  
ATOM   3899  HB3 GLN   240      39.556   0.352 -34.932  1.00  0.00           H  
ATOM   3900  CG  GLN   240      39.124   0.836 -32.845  1.00  0.00           C  
ATOM   3901  HG2 GLN   240      38.050   0.652 -32.826  1.00  0.00           H  
ATOM   3902  HG3 GLN   240      39.517   0.551 -31.869  1.00  0.00           H  
ATOM   3903  CD  GLN   240      39.551   2.273 -33.091  1.00  0.00           C  
ATOM   3904  OE1 GLN   240      39.099   2.799 -34.098  1.00  0.00           O  
ATOM   3905  NE2 GLN   240      40.382   2.899 -32.243  1.00  0.00           N  
ATOM   3906 HE21 GLN   240      40.762   3.774 -32.575  1.00  0.00           H  
ATOM   3907 HE22 GLN   240      40.703   2.397 -31.427  1.00  0.00           H  
ATOM   3908  C   GLN   240      37.857  -1.691 -33.534  1.00  0.00           C  
ATOM   3909  O   GLN   240      37.499  -2.016 -32.360  1.00  0.00           O  
ATOM   3910  N   PHE   241      36.923  -1.471 -34.477  1.00  0.00           N  
ATOM   3911  H   PHE   241      37.191  -0.981 -35.318  1.00  0.00           H  
ATOM   3912  CA  PHE   241      35.528  -1.878 -34.358  1.00  0.00           C  
ATOM   3913  HA  PHE   241      35.152  -1.270 -33.536  1.00  0.00           H  
ATOM   3914  CB  PHE   241      34.737  -1.449 -35.639  1.00  0.00           C  
ATOM   3915  HB2 PHE   241      34.887  -0.386 -35.828  1.00  0.00           H  
ATOM   3916  HB3 PHE   241      35.210  -2.028 -36.432  1.00  0.00           H  
ATOM   3917  CG  PHE   241      33.220  -1.668 -35.603  1.00  0.00           C  
ATOM   3918  CD1 PHE   241      32.706  -2.974 -35.895  1.00  0.00           C  
ATOM   3919  HD1 PHE   241      33.403  -3.678 -36.324  1.00  0.00           H  
ATOM   3920  CE1 PHE   241      31.329  -3.171 -35.947  1.00  0.00           C  
ATOM   3921  HE1 PHE   241      30.863  -4.086 -36.283  1.00  0.00           H  
ATOM   3922  CZ  PHE   241      30.464  -2.247 -35.442  1.00  0.00           C  
ATOM   3923  HZ  PHE   241      29.393  -2.383 -35.435  1.00  0.00           H  
ATOM   3924  CE2 PHE   241      30.933  -0.981 -35.025  1.00  0.00           C  
ATOM   3925  HE2 PHE   241      30.268  -0.246 -34.598  1.00  0.00           H  
ATOM   3926  CD2 PHE   241      32.318  -0.691 -35.134  1.00  0.00           C  
ATOM   3927  HD2 PHE   241      32.508   0.350 -34.917  1.00  0.00           H  
ATOM   3928  C   PHE   241      35.272  -3.284 -33.787  1.00  0.00           C  
ATOM   3929  O   PHE   241      34.602  -3.316 -32.749  1.00  0.00           O  
ATOM   3930  N   ASN   242      35.865  -4.373 -34.360  1.00  0.00           N  
ATOM   3931  H   ASN   242      36.679  -4.246 -34.945  1.00  0.00           H  
ATOM   3932  CA  ASN   242      35.751  -5.712 -33.623  1.00  0.00           C  
ATOM   3933  HA  ASN   242      34.703  -5.947 -33.437  1.00  0.00           H  
ATOM   3934  CB  ASN   242      36.450  -6.781 -34.526  1.00  0.00           C  
ATOM   3935  HB2 ASN   242      37.427  -6.301 -34.598  1.00  0.00           H  
ATOM   3936  HB3 ASN   242      36.596  -7.696 -33.952  1.00  0.00           H  
ATOM   3937  CG  ASN   242      35.743  -6.954 -35.896  1.00  0.00           C  
ATOM   3938  OD1 ASN   242      34.527  -6.716 -36.030  1.00  0.00           O  
ATOM   3939  ND2 ASN   242      36.416  -7.286 -36.999  1.00  0.00           N  
ATOM   3940 HD21 ASN   242      36.146  -6.940 -37.908  1.00  0.00           H  
ATOM   3941 HD22 ASN   242      37.377  -7.594 -36.947  1.00  0.00           H  
ATOM   3942  C   ASN   242      36.486  -5.830 -32.301  1.00  0.00           C  
ATOM   3943  O   ASN   242      35.988  -6.633 -31.507  1.00  0.00           O  
ATOM   3944  N   ALA   243      37.558  -5.097 -31.931  1.00  0.00           N  
ATOM   3945  H   ALA   243      37.942  -4.567 -32.700  1.00  0.00           H  
ATOM   3946  CA  ALA   243      38.128  -5.128 -30.623  1.00  0.00           C  
ATOM   3947  HA  ALA   243      38.391  -6.179 -30.505  1.00  0.00           H  
ATOM   3948  CB  ALA   243      39.481  -4.411 -30.687  1.00  0.00           C  
ATOM   3949  HB1 ALA   243      40.025  -4.290 -29.750  1.00  0.00           H  
ATOM   3950  HB2 ALA   243      40.118  -4.792 -31.485  1.00  0.00           H  
ATOM   3951  HB3 ALA   243      39.330  -3.398 -31.058  1.00  0.00           H  
ATOM   3952  C   ALA   243      37.199  -4.500 -29.555  1.00  0.00           C  
ATOM   3953  O   ALA   243      37.258  -4.807 -28.350  1.00  0.00           O  
ATOM   3954  N   ASN   244      36.324  -3.559 -29.912  1.00  0.00           N  
ATOM   3955  H   ASN   244      36.488  -3.172 -30.830  1.00  0.00           H  
ATOM   3956  CA  ASN   244      35.382  -2.903 -28.956  1.00  0.00           C  
ATOM   3957  HA  ASN   244      35.692  -2.959 -27.913  1.00  0.00           H  
ATOM   3958  CB  ASN   244      35.144  -1.410 -29.490  1.00  0.00           C  
ATOM   3959  HB2 ASN   244      35.175  -1.434 -30.579  1.00  0.00           H  
ATOM   3960  HB3 ASN   244      34.136  -1.162 -29.157  1.00  0.00           H  
ATOM   3961  CG  ASN   244      36.283  -0.483 -29.093  1.00  0.00           C  
ATOM   3962  OD1 ASN   244      36.104   0.572 -28.499  1.00  0.00           O  
ATOM   3963  ND2 ASN   244      37.510  -0.660 -29.552  1.00  0.00           N  
ATOM   3964 HD21 ASN   244      38.091   0.163 -29.478  1.00  0.00           H  
ATOM   3965 HD22 ASN   244      37.624  -1.223 -30.382  1.00  0.00           H  
ATOM   3966  C   ASN   244      34.014  -3.724 -28.981  1.00  0.00           C  
ATOM   3967  O   ASN   244      33.496  -3.892 -27.860  1.00  0.00           O  
ATOM   3968  N   PHE   245      33.522  -4.221 -30.059  1.00  0.00           N  
ATOM   3969  H   PHE   245      34.002  -4.170 -30.947  1.00  0.00           H  
ATOM   3970  CA  PHE   245      32.415  -5.210 -30.038  1.00  0.00           C  
ATOM   3971  HA  PHE   245      31.537  -4.783 -29.553  1.00  0.00           H  
ATOM   3972  CB  PHE   245      32.134  -5.506 -31.567  1.00  0.00           C  
ATOM   3973  HB2 PHE   245      32.333  -4.630 -32.184  1.00  0.00           H  
ATOM   3974  HB3 PHE   245      32.856  -6.300 -31.764  1.00  0.00           H  
ATOM   3975  CG  PHE   245      30.742  -6.101 -31.758  1.00  0.00           C  
ATOM   3976  CD1 PHE   245      29.854  -5.315 -32.520  1.00  0.00           C  
ATOM   3977  HD1 PHE   245      30.187  -4.306 -32.715  1.00  0.00           H  
ATOM   3978  CE1 PHE   245      28.560  -5.788 -32.841  1.00  0.00           C  
ATOM   3979  HE1 PHE   245      27.963  -5.203 -33.526  1.00  0.00           H  
ATOM   3980  CZ  PHE   245      28.136  -7.025 -32.391  1.00  0.00           C  
ATOM   3981  HZ  PHE   245      27.164  -7.437 -32.620  1.00  0.00           H  
ATOM   3982  CE2 PHE   245      28.967  -7.819 -31.496  1.00  0.00           C  
ATOM   3983  HE2 PHE   245      28.645  -8.758 -31.071  1.00  0.00           H  
ATOM   3984  CD2 PHE   245      30.248  -7.345 -31.158  1.00  0.00           C  
ATOM   3985  HD2 PHE   245      31.027  -7.876 -30.630  1.00  0.00           H  
ATOM   3986  C   PHE   245      32.867  -6.408 -29.223  1.00  0.00           C  
ATOM   3987  O   PHE   245      32.099  -6.966 -28.502  1.00  0.00           O  
ATOM   3988  N   GLU   246      34.121  -6.868 -29.322  1.00  0.00           N  
ATOM   3989  H   GLU   246      34.742  -6.563 -30.057  1.00  0.00           H  
ATOM   3990  CA  GLU   246      34.622  -7.965 -28.376  1.00  0.00           C  
ATOM   3991  HA  GLU   246      34.036  -8.870 -28.533  1.00  0.00           H  
ATOM   3992  CB  GLU   246      36.056  -8.368 -28.726  1.00  0.00           C  
ATOM   3993  HB2 GLU   246      36.571  -7.476 -29.083  1.00  0.00           H  
ATOM   3994  HB3 GLU   246      36.453  -8.734 -27.779  1.00  0.00           H  
ATOM   3995  CG  GLU   246      36.398  -9.392 -29.848  1.00  0.00           C  
ATOM   3996  HG2 GLU   246      36.124 -10.390 -29.506  1.00  0.00           H  
ATOM   3997  HG3 GLU   246      35.935  -9.142 -30.802  1.00  0.00           H  
ATOM   3998  CD  GLU   246      37.874  -9.529 -30.136  1.00  0.00           C  
ATOM   3999  OE1 GLU   246      38.680  -8.891 -29.473  1.00  0.00           O  
ATOM   4000  OE2 GLU   246      38.315 -10.371 -30.924  1.00  0.00           O  
ATOM   4001  C   GLU   246      34.516  -7.633 -26.837  1.00  0.00           C  
ATOM   4002  O   GLU   246      34.303  -8.563 -26.008  1.00  0.00           O  
ATOM   4003  N   LYS   247      34.724  -6.391 -26.423  1.00  0.00           N  
ATOM   4004  H   LYS   247      34.928  -5.720 -27.150  1.00  0.00           H  
ATOM   4005  CA  LYS   247      34.609  -5.826 -25.089  1.00  0.00           C  
ATOM   4006  HA  LYS   247      34.866  -6.657 -24.432  1.00  0.00           H  
ATOM   4007  CB  LYS   247      35.553  -4.670 -24.856  1.00  0.00           C  
ATOM   4008  HB2 LYS   247      35.319  -3.845 -25.529  1.00  0.00           H  
ATOM   4009  HB3 LYS   247      35.305  -4.345 -23.846  1.00  0.00           H  
ATOM   4010  CG  LYS   247      36.867  -4.982 -24.963  1.00  0.00           C  
ATOM   4011  HG2 LYS   247      37.115  -5.749 -24.230  1.00  0.00           H  
ATOM   4012  HG3 LYS   247      37.000  -5.359 -25.977  1.00  0.00           H  
ATOM   4013  CD  LYS   247      37.678  -3.888 -24.756  1.00  0.00           C  
ATOM   4014  HD2 LYS   247      37.463  -3.196 -25.570  1.00  0.00           H  
ATOM   4015  HD3 LYS   247      37.511  -3.498 -23.752  1.00  0.00           H  
ATOM   4016  CE  LYS   247      38.947  -4.261 -24.910  1.00  0.00           C  
ATOM   4017  HE2 LYS   247      39.117  -5.117 -24.256  1.00  0.00           H  
ATOM   4018  HE3 LYS   247      38.954  -4.556 -25.959  1.00  0.00           H  
ATOM   4019  NZ  LYS   247      39.897  -3.113 -24.677  1.00  0.00           N  
ATOM   4020  HZ1 LYS   247      39.679  -2.280 -25.205  1.00  0.00           H  
ATOM   4021  HZ2 LYS   247      39.864  -2.873 -23.697  1.00  0.00           H  
ATOM   4022  HZ3 LYS   247      40.853  -3.375 -24.871  1.00  0.00           H  
ATOM   4023  C   LYS   247      33.173  -5.494 -24.602  1.00  0.00           C  
ATOM   4024  O   LYS   247      33.018  -5.247 -23.443  1.00  0.00           O  
ATOM   4025  N   ARG   248      32.226  -5.372 -25.511  1.00  0.00           N  
ATOM   4026  H   ARG   248      32.622  -5.242 -26.431  1.00  0.00           H  
ATOM   4027  CA  ARG   248      30.819  -5.174 -25.285  1.00  0.00           C  
ATOM   4028  HA  ARG   248      30.617  -4.874 -24.257  1.00  0.00           H  
ATOM   4029  CB  ARG   248      30.362  -4.043 -26.223  1.00  0.00           C  
ATOM   4030  HB2 ARG   248      31.153  -3.307 -26.075  1.00  0.00           H  
ATOM   4031  HB3 ARG   248      30.346  -4.382 -27.258  1.00  0.00           H  
ATOM   4032  CG  ARG   248      29.147  -3.569 -26.004  1.00  0.00           C  
ATOM   4033  HG2 ARG   248      28.360  -4.315 -26.106  1.00  0.00           H  
ATOM   4034  HG3 ARG   248      29.190  -3.266 -24.958  1.00  0.00           H  
ATOM   4035  CD  ARG   248      28.674  -2.551 -26.812  1.00  0.00           C  
ATOM   4036  HD2 ARG   248      29.331  -1.721 -26.552  1.00  0.00           H  
ATOM   4037  HD3 ARG   248      28.957  -2.756 -27.845  1.00  0.00           H  
ATOM   4038  NE  ARG   248      27.289  -2.136 -26.639  1.00  0.00           N  
ATOM   4039  HE  ARG   248      27.045  -1.672 -25.776  1.00  0.00           H  
ATOM   4040  CZ  ARG   248      26.288  -2.335 -27.479  1.00  0.00           C  
ATOM   4041  NH1 ARG   248      26.311  -2.993 -28.589  1.00  0.00           N  
ATOM   4042 HH11 ARG   248      27.156  -3.428 -28.931  1.00  0.00           H  
ATOM   4043 HH12 ARG   248      25.487  -3.337 -29.061  1.00  0.00           H  
ATOM   4044  NH2 ARG   248      25.049  -2.023 -27.147  1.00  0.00           N  
ATOM   4045 HH21 ARG   248      24.861  -1.418 -26.360  1.00  0.00           H  
ATOM   4046 HH22 ARG   248      24.298  -2.415 -27.697  1.00  0.00           H  
ATOM   4047  C   ARG   248      30.070  -6.551 -25.323  1.00  0.00           C  
ATOM   4048  O   ARG   248      28.831  -6.579 -25.094  1.00  0.00           O  
ATOM   4049  N   LEU   249      30.647  -7.616 -25.836  1.00  0.00           N  
ATOM   4050  H   LEU   249      31.565  -7.454 -26.226  1.00  0.00           H  
ATOM   4051  CA  LEU   249      30.075  -8.952 -25.789  1.00  0.00           C  
ATOM   4052  HA  LEU   249      29.069  -8.970 -26.209  1.00  0.00           H  
ATOM   4053  CB  LEU   249      30.876  -9.920 -26.653  1.00  0.00           C  
ATOM   4054  HB2 LEU   249      31.923  -9.620 -26.597  1.00  0.00           H  
ATOM   4055  HB3 LEU   249      30.822 -10.944 -26.283  1.00  0.00           H  
ATOM   4056  CG  LEU   249      30.425 -10.006 -28.117  1.00  0.00           C  
ATOM   4057  HG  LEU   249      30.213  -8.998 -28.471  1.00  0.00           H  
ATOM   4058  CD1 LEU   249      31.521 -10.758 -29.025  1.00  0.00           C  
ATOM   4059 HD11 LEU   249      31.675 -11.754 -28.609  1.00  0.00           H  
ATOM   4060 HD12 LEU   249      31.083 -10.940 -30.006  1.00  0.00           H  
ATOM   4061 HD13 LEU   249      32.417 -10.138 -29.018  1.00  0.00           H  
ATOM   4062  CD2 LEU   249      29.147 -10.829 -28.374  1.00  0.00           C  
ATOM   4063 HD21 LEU   249      28.964 -10.833 -29.449  1.00  0.00           H  
ATOM   4064 HD22 LEU   249      29.153 -11.814 -27.907  1.00  0.00           H  
ATOM   4065 HD23 LEU   249      28.369 -10.249 -27.878  1.00  0.00           H  
ATOM   4066  C   LEU   249      30.035  -9.554 -24.393  1.00  0.00           C  
ATOM   4067  O   LEU   249      29.510 -10.647 -24.232  1.00  0.00           O  
ATOM   4068  N   THR   250      30.739  -8.970 -23.409  1.00  0.00           N  
ATOM   4069  H   THR   250      31.269  -8.119 -23.530  1.00  0.00           H  
ATOM   4070  CA  THR   250      30.631  -9.348 -22.020  1.00  0.00           C  
ATOM   4071  HA  THR   250      30.846 -10.412 -21.930  1.00  0.00           H  
ATOM   4072  CB  THR   250      31.480  -8.449 -21.125  1.00  0.00           C  
ATOM   4073  HB  THR   250      31.095  -8.711 -20.140  1.00  0.00           H  
ATOM   4074  CG2 THR   250      32.958  -8.707 -21.430  1.00  0.00           C  
ATOM   4075 HG21 THR   250      33.615  -8.033 -20.882  1.00  0.00           H  
ATOM   4076 HG22 THR   250      33.225  -9.750 -21.261  1.00  0.00           H  
ATOM   4077 HG23 THR   250      33.203  -8.483 -22.468  1.00  0.00           H  
ATOM   4078  OG1 THR   250      31.246  -7.097 -21.492  1.00  0.00           O  
ATOM   4079  HG1 THR   250      30.290  -7.043 -21.561  1.00  0.00           H  
ATOM   4080  C   THR   250      29.239  -9.209 -21.387  1.00  0.00           C  
ATOM   4081  O   THR   250      28.886 -10.059 -20.562  1.00  0.00           O  
ATOM   4082  OXT THR   250      28.541  -8.186 -21.576  1.00  0.00           O  
TER    4083      THR   250 
END   
