# Supplementary material for: Insights into the client protein release mechanism of the ATP-independent chaperone Spy
Source: Nat Commun. 2022 May 20;13:2818. doi: 10.1038/s41467-022-30499-x (PMC9122904; doi:10.1038/s41467-022-30499-x)
Supplement: Supplementary file 4 — Supplementary Data 1 [file 41467_2022_30499_MOESM4_ESM.zip › MD-structure/Spy_1-124_D26R_v4_final.pdb]

CRYST1   90.834   90.834   90.834 109.47 109.47 109.47 P 1           1
ATOM      1  N   ALA     1       1.280  14.379  18.502  1.00  0.00           N  
ATOM      2  H1  ALA     1       0.476  13.927  18.912  1.00  0.00           H  
ATOM      3  H2  ALA     1       1.283  15.321  18.866  1.00  0.00           H  
ATOM      4  H3  ALA     1       2.151  13.931  18.748  1.00  0.00           H  
ATOM      5  CA  ALA     1       1.036  14.497  17.075  1.00  0.00           C  
ATOM      6  HA  ALA     1       0.170  15.126  16.869  1.00  0.00           H  
ATOM      7  CB  ALA     1       2.263  15.074  16.416  1.00  0.00           C  
ATOM      8  HB1 ALA     1       2.152  15.041  15.332  1.00  0.00           H  
ATOM      9  HB2 ALA     1       2.317  16.112  16.745  1.00  0.00           H  
ATOM     10  HB3 ALA     1       3.155  14.529  16.727  1.00  0.00           H  
ATOM     11  C   ALA     1       0.709  13.103  16.434  1.00  0.00           C  
ATOM     12  O   ALA     1       1.092  12.116  17.017  1.00  0.00           O  
ATOM     13  N   ASP     2       0.090  13.135  15.289  1.00  0.00           N  
ATOM     14  H   ASP     2      -0.105  14.048  14.904  1.00  0.00           H  
ATOM     15  CA  ASP     2      -0.166  12.049  14.396  1.00  0.00           C  
ATOM     16  HA  ASP     2      -0.388  11.158  14.983  1.00  0.00           H  
ATOM     17  CB  ASP     2      -1.232  12.385  13.370  1.00  0.00           C  
ATOM     18  HB2 ASP     2      -1.864  13.224  13.660  1.00  0.00           H  
ATOM     19  HB3 ASP     2      -0.798  12.743  12.436  1.00  0.00           H  
ATOM     20  CG  ASP     2      -2.108  11.150  13.161  1.00  0.00           C  
ATOM     21  OD1 ASP     2      -3.240  11.125  13.699  1.00  0.00           O  
ATOM     22  OD2 ASP     2      -1.597  10.224  12.567  1.00  0.00           O  
ATOM     23  C   ASP     2       1.177  11.718  13.662  1.00  0.00           C  
ATOM     24  O   ASP     2       1.799  12.662  13.045  1.00  0.00           O  
ATOM     25  N   THR     3       1.479  10.419  13.549  1.00  0.00           N  
ATOM     26  H   THR     3       0.926   9.803  14.129  1.00  0.00           H  
ATOM     27  CA  THR     3       2.469   9.826  12.680  1.00  0.00           C  
ATOM     28  HA  THR     3       3.398  10.388  12.773  1.00  0.00           H  
ATOM     29  CB  THR     3       2.750   8.416  13.076  1.00  0.00           C  
ATOM     30  HB  THR     3       3.432   8.054  12.305  1.00  0.00           H  
ATOM     31  CG2 THR     3       3.313   8.251  14.463  1.00  0.00           C  
ATOM     32 HG21 THR     3       4.330   8.642  14.489  1.00  0.00           H  
ATOM     33 HG22 THR     3       2.768   8.770  15.252  1.00  0.00           H  
ATOM     34 HG23 THR     3       3.390   7.181  14.658  1.00  0.00           H  
ATOM     35  OG1 THR     3       1.554   7.664  13.134  1.00  0.00           O  
ATOM     36  HG1 THR     3       1.454   7.254  12.272  1.00  0.00           H  
ATOM     37  C   THR     3       2.042  10.024  11.178  1.00  0.00           C  
ATOM     38  O   THR     3       2.919   9.852  10.350  1.00  0.00           O  
ATOM     39  N   THR     4       0.772  10.144  10.791  1.00  0.00           N  
ATOM     40  H   THR     4       0.040  10.291  11.471  1.00  0.00           H  
ATOM     41  CA  THR     4       0.263  10.284   9.394  1.00  0.00           C  
ATOM     42  HA  THR     4       0.710   9.531   8.745  1.00  0.00           H  
ATOM     43  CB  THR     4      -1.260  10.038   9.301  1.00  0.00           C  
ATOM     44  HB  THR     4      -1.701  10.968   9.660  1.00  0.00           H  
ATOM     45  CG2 THR     4      -1.848   9.892   7.844  1.00  0.00           C  
ATOM     46 HG21 THR     4      -1.259   9.109   7.367  1.00  0.00           H  
ATOM     47 HG22 THR     4      -2.905   9.625   7.831  1.00  0.00           H  
ATOM     48 HG23 THR     4      -1.898  10.867   7.359  1.00  0.00           H  
ATOM     49  OG1 THR     4      -1.732   9.016  10.100  1.00  0.00           O  
ATOM     50  HG1 THR     4      -1.660   9.081  11.055  1.00  0.00           H  
ATOM     51  C   THR     4       0.622  11.612   8.839  1.00  0.00           C  
ATOM     52  O   THR     4       0.444  12.660   9.578  1.00  0.00           O  
ATOM     53  N   THR     5       0.997  11.756   7.542  1.00  0.00           N  
ATOM     54  H   THR     5       1.322  10.931   7.060  1.00  0.00           H  
ATOM     55  CA  THR     5       1.397  13.043   6.914  1.00  0.00           C  
ATOM     56  HA  THR     5       1.903  13.651   7.664  1.00  0.00           H  
ATOM     57  CB  THR     5       2.355  12.893   5.672  1.00  0.00           C  
ATOM     58  HB  THR     5       3.205  12.255   5.912  1.00  0.00           H  
ATOM     59  CG2 THR     5       1.551  12.178   4.522  1.00  0.00           C  
ATOM     60 HG21 THR     5       1.073  11.291   4.935  1.00  0.00           H  
ATOM     61 HG22 THR     5       0.693  12.755   4.178  1.00  0.00           H  
ATOM     62 HG23 THR     5       2.145  11.747   3.716  1.00  0.00           H  
ATOM     63  OG1 THR     5       2.765  14.152   5.115  1.00  0.00           O  
ATOM     64  HG1 THR     5       3.530  14.049   4.544  1.00  0.00           H  
ATOM     65  C   THR     5       0.095  13.805   6.555  1.00  0.00           C  
ATOM     66  O   THR     5      -0.912  13.227   6.130  1.00  0.00           O  
ATOM     67  N   ALA     6       0.216  15.151   6.536  1.00  0.00           N  
ATOM     68  H   ALA     6       1.103  15.498   6.872  1.00  0.00           H  
ATOM     69  CA  ALA     6      -0.767  16.024   5.973  1.00  0.00           C  
ATOM     70  HA  ALA     6      -1.682  15.763   6.507  1.00  0.00           H  
ATOM     71  CB  ALA     6      -0.442  17.439   6.367  1.00  0.00           C  
ATOM     72  HB1 ALA     6      -1.300  18.111   6.353  1.00  0.00           H  
ATOM     73  HB2 ALA     6      -0.159  17.373   7.418  1.00  0.00           H  
ATOM     74  HB3 ALA     6       0.271  17.843   5.648  1.00  0.00           H  
ATOM     75  C   ALA     6      -0.945  15.929   4.403  1.00  0.00           C  
ATOM     76  O   ALA     6      -2.009  16.005   3.891  1.00  0.00           O  
ATOM     77  N   ALA     7       0.176  15.658   3.755  1.00  0.00           N  
ATOM     78  H   ALA     7       0.997  15.435   4.300  1.00  0.00           H  
ATOM     79  CA  ALA     7       0.341  15.743   2.287  1.00  0.00           C  
ATOM     80  HA  ALA     7       0.154  16.788   2.042  1.00  0.00           H  
ATOM     81  CB  ALA     7       1.816  15.371   2.002  1.00  0.00           C  
ATOM     82  HB1 ALA     7       2.119  14.418   2.435  1.00  0.00           H  
ATOM     83  HB2 ALA     7       2.121  15.538   0.970  1.00  0.00           H  
ATOM     84  HB3 ALA     7       2.472  15.999   2.605  1.00  0.00           H  
ATOM     85  C   ALA     7      -0.656  14.884   1.519  1.00  0.00           C  
ATOM     86  O   ALA     7      -0.855  13.746   1.883  1.00  0.00           O  
ATOM     87  N   PRO     8      -1.264  15.402   0.412  1.00  0.00           N  
ATOM     88  CD  PRO     8      -0.855  16.587  -0.306  1.00  0.00           C  
ATOM     89  HD2 PRO     8       0.017  16.304  -0.895  1.00  0.00           H  
ATOM     90  HD3 PRO     8      -0.573  17.416   0.342  1.00  0.00           H  
ATOM     91  CG  PRO     8      -2.020  16.911  -1.230  1.00  0.00           C  
ATOM     92  HG2 PRO     8      -1.636  17.357  -2.147  1.00  0.00           H  
ATOM     93  HG3 PRO     8      -2.688  17.592  -0.702  1.00  0.00           H  
ATOM     94  CB  PRO     8      -2.769  15.602  -1.417  1.00  0.00           C  
ATOM     95  HB2 PRO     8      -2.501  15.227  -2.404  1.00  0.00           H  
ATOM     96  HB3 PRO     8      -3.853  15.575  -1.311  1.00  0.00           H  
ATOM     97  CA  PRO     8      -2.176  14.636  -0.406  1.00  0.00           C  
ATOM     98  HA  PRO     8      -2.976  14.329   0.268  1.00  0.00           H  
ATOM     99  C   PRO     8      -1.410  13.535  -1.047  1.00  0.00           C  
ATOM    100  O   PRO     8      -0.169  13.713  -1.264  1.00  0.00           O  
ATOM    101  N   ALA     9      -2.045  12.475  -1.537  1.00  0.00           N  
ATOM    102  H   ALA     9      -3.050  12.441  -1.448  1.00  0.00           H  
ATOM    103  CA  ALA     9      -1.426  11.376  -2.224  1.00  0.00           C  
ATOM    104  HA  ALA     9      -0.646  10.935  -1.603  1.00  0.00           H  
ATOM    105  CB  ALA     9      -2.523  10.301  -2.577  1.00  0.00           C  
ATOM    106  HB1 ALA     9      -3.350  10.858  -3.017  1.00  0.00           H  
ATOM    107  HB2 ALA     9      -2.156   9.520  -3.244  1.00  0.00           H  
ATOM    108  HB3 ALA     9      -2.904   9.834  -1.669  1.00  0.00           H  
ATOM    109  C   ALA     9      -0.748  11.915  -3.516  1.00  0.00           C  
ATOM    110  O   ALA     9      -1.276  12.746  -4.231  1.00  0.00           O  
ATOM    111  N   ASP    10       0.457  11.402  -3.874  1.00  0.00           N  
ATOM    112  H   ASP    10       0.802  10.674  -3.264  1.00  0.00           H  
ATOM    113  CA  ASP    10       1.170  11.743  -5.114  1.00  0.00           C  
ATOM    114  HA  ASP    10       1.398  12.809  -5.095  1.00  0.00           H  
ATOM    115  CB  ASP    10       2.500  10.900  -5.167  1.00  0.00           C  
ATOM    116  HB2 ASP    10       2.209   9.853  -5.247  1.00  0.00           H  
ATOM    117  HB3 ASP    10       3.013  11.149  -6.096  1.00  0.00           H  
ATOM    118  CG  ASP    10       3.508  11.125  -4.055  1.00  0.00           C  
ATOM    119  OD1 ASP    10       3.389  12.069  -3.227  1.00  0.00           O  
ATOM    120  OD2 ASP    10       4.540  10.454  -4.088  1.00  0.00           O  
ATOM    121  C   ASP    10       0.292  11.325  -6.281  1.00  0.00           C  
ATOM    122  O   ASP    10      -0.221  10.239  -6.288  1.00  0.00           O  
ATOM    123  N   ALA    11       0.050  12.211  -7.206  1.00  0.00           N  
ATOM    124  H   ALA    11       0.377  13.150  -7.029  1.00  0.00           H  
ATOM    125  CA  ALA    11      -0.782  12.130  -8.413  1.00  0.00           C  
ATOM    126  HA  ALA    11      -0.795  11.127  -8.839  1.00  0.00           H  
ATOM    127  CB  ALA    11      -2.209  12.629  -8.037  1.00  0.00           C  
ATOM    128  HB1 ALA    11      -2.979  12.172  -8.658  1.00  0.00           H  
ATOM    129  HB2 ALA    11      -2.430  12.181  -7.069  1.00  0.00           H  
ATOM    130  HB3 ALA    11      -2.242  13.718  -8.070  1.00  0.00           H  
ATOM    131  C   ALA    11      -0.309  13.043  -9.558  1.00  0.00           C  
ATOM    132  O   ALA    11      -0.827  13.034 -10.682  1.00  0.00           O  
ATOM    133  N   LYS    12       0.598  14.001  -9.218  1.00  0.00           N  
ATOM    134  H   LYS    12       1.026  13.899  -8.309  1.00  0.00           H  
ATOM    135  CA  LYS    12       0.976  15.121 -10.079  1.00  0.00           C  
ATOM    136  HA  LYS    12       0.021  15.620 -10.242  1.00  0.00           H  
ATOM    137  CB  LYS    12       2.047  15.938  -9.358  1.00  0.00           C  
ATOM    138  HB2 LYS    12       2.913  15.277  -9.308  1.00  0.00           H  
ATOM    139  HB3 LYS    12       2.413  16.755  -9.979  1.00  0.00           H  
ATOM    140  CG  LYS    12       1.676  16.747  -8.074  1.00  0.00           C  
ATOM    141  HG2 LYS    12       0.954  17.429  -8.523  1.00  0.00           H  
ATOM    142  HG3 LYS    12       1.189  16.178  -7.282  1.00  0.00           H  
ATOM    143  CD  LYS    12       2.894  17.475  -7.764  1.00  0.00           C  
ATOM    144  HD2 LYS    12       3.692  16.758  -7.571  1.00  0.00           H  
ATOM    145  HD3 LYS    12       3.193  18.194  -8.526  1.00  0.00           H  
ATOM    146  CE  LYS    12       2.957  18.256  -6.423  1.00  0.00           C  
ATOM    147  HE2 LYS    12       1.958  18.676  -6.311  1.00  0.00           H  
ATOM    148  HE3 LYS    12       3.092  17.610  -5.556  1.00  0.00           H  
ATOM    149  NZ  LYS    12       3.932  19.361  -6.337  1.00  0.00           N  
ATOM    150  HZ1 LYS    12       3.692  20.118  -6.962  1.00  0.00           H  
ATOM    151  HZ2 LYS    12       4.005  19.777  -5.420  1.00  0.00           H  
ATOM    152  HZ3 LYS    12       4.781  18.910  -6.648  1.00  0.00           H  
ATOM    153  C   LYS    12       1.556  14.688 -11.475  1.00  0.00           C  
ATOM    154  O   LYS    12       2.271  13.704 -11.614  1.00  0.00           O  
ATOM    155  N   PRO    13       1.495  15.561 -12.476  1.00  0.00           N  
ATOM    156  CD  PRO    13       0.715  16.722 -12.604  1.00  0.00           C  
ATOM    157  HD2 PRO    13       1.283  17.579 -12.241  1.00  0.00           H  
ATOM    158  HD3 PRO    13      -0.177  16.774 -11.980  1.00  0.00           H  
ATOM    159  CG  PRO    13       0.321  16.799 -14.051  1.00  0.00           C  
ATOM    160  HG2 PRO    13       0.053  17.789 -14.421  1.00  0.00           H  
ATOM    161  HG3 PRO    13      -0.557  16.176 -14.220  1.00  0.00           H  
ATOM    162  CB  PRO    13       1.566  16.294 -14.749  1.00  0.00           C  
ATOM    163  HB2 PRO    13       2.244  17.140 -14.861  1.00  0.00           H  
ATOM    164  HB3 PRO    13       1.129  15.804 -15.620  1.00  0.00           H  
ATOM    165  CA  PRO    13       2.240  15.339 -13.726  1.00  0.00           C  
ATOM    166  HA  PRO    13       2.021  14.306 -13.999  1.00  0.00           H  
ATOM    167  C   PRO    13       3.769  15.489 -13.697  1.00  0.00           C  
ATOM    168  O   PRO    13       4.285  16.225 -12.839  1.00  0.00           O  
ATOM    169  N   MET    14       4.459  14.675 -14.529  1.00  0.00           N  
ATOM    170  H   MET    14       3.835  14.199 -15.165  1.00  0.00           H  
ATOM    171  CA  MET    14       5.914  14.597 -14.721  1.00  0.00           C  
ATOM    172  HA  MET    14       6.466  14.611 -13.781  1.00  0.00           H  
ATOM    173  CB  MET    14       6.456  13.300 -15.391  1.00  0.00           C  
ATOM    174  HB2 MET    14       6.332  12.504 -14.657  1.00  0.00           H  
ATOM    175  HB3 MET    14       5.868  12.984 -16.253  1.00  0.00           H  
ATOM    176  CG  MET    14       7.872  13.363 -15.763  1.00  0.00           C  
ATOM    177  HG2 MET    14       7.820  13.703 -16.797  1.00  0.00           H  
ATOM    178  HG3 MET    14       8.456  14.014 -15.112  1.00  0.00           H  
ATOM    179  SD  MET    14       8.675  11.770 -15.850  1.00  0.00           S  
ATOM    180  CE  MET    14       7.834  11.028 -17.188  1.00  0.00           C  
ATOM    181  HE1 MET    14       8.317  10.090 -17.465  1.00  0.00           H  
ATOM    182  HE2 MET    14       6.800  10.791 -16.939  1.00  0.00           H  
ATOM    183  HE3 MET    14       7.870  11.760 -17.995  1.00  0.00           H  
ATOM    184  C   MET    14       6.386  15.913 -15.282  1.00  0.00           C  
ATOM    185  O   MET    14       7.317  16.425 -14.653  1.00  0.00           O  
ATOM    186  N   MET    15       5.774  16.451 -16.362  1.00  0.00           N  
ATOM    187  H   MET    15       5.082  15.934 -16.885  1.00  0.00           H  
ATOM    188  CA  MET    15       5.930  17.847 -16.680  1.00  0.00           C  
ATOM    189  HA  MET    15       6.393  18.401 -15.863  1.00  0.00           H  
ATOM    190  CB  MET    15       6.675  18.007 -17.964  1.00  0.00           C  
ATOM    191  HB2 MET    15       6.068  17.596 -18.771  1.00  0.00           H  
ATOM    192  HB3 MET    15       6.561  19.074 -18.157  1.00  0.00           H  
ATOM    193  CG  MET    15       8.185  17.590 -18.156  1.00  0.00           C  
ATOM    194  HG2 MET    15       8.706  18.344 -18.747  1.00  0.00           H  
ATOM    195  HG3 MET    15       8.648  17.671 -17.172  1.00  0.00           H  
ATOM    196  SD  MET    15       8.627  15.991 -18.814  1.00  0.00           S  
ATOM    197  CE  MET    15       7.854  16.288 -20.389  1.00  0.00           C  
ATOM    198  HE1 MET    15       6.778  16.140 -20.306  1.00  0.00           H  
ATOM    199  HE2 MET    15       8.027  17.307 -20.736  1.00  0.00           H  
ATOM    200  HE3 MET    15       8.165  15.552 -21.130  1.00  0.00           H  
ATOM    201  C   MET    15       4.467  18.325 -16.727  1.00  0.00           C  
ATOM    202  O   MET    15       3.632  17.754 -17.445  1.00  0.00           O  
ATOM    203  N   HIE    16       4.122  19.278 -15.869  1.00  0.00           N  
ATOM    204  H   HIE    16       4.885  19.655 -15.324  1.00  0.00           H  
ATOM    205  CA  HIE    16       2.882  19.952 -15.792  1.00  0.00           C  
ATOM    206  HA  HIE    16       2.089  19.324 -16.199  1.00  0.00           H  
ATOM    207  CB  HIE    16       2.645  20.347 -14.353  1.00  0.00           C  
ATOM    208  HB2 HIE    16       2.628  19.450 -13.735  1.00  0.00           H  
ATOM    209  HB3 HIE    16       3.473  20.817 -13.822  1.00  0.00           H  
ATOM    210  CG  HIE    16       1.332  21.029 -14.004  1.00  0.00           C  
ATOM    211  ND1 HIE    16       0.807  22.181 -14.587  1.00  0.00           N  
ATOM    212  CE1 HIE    16      -0.420  22.312 -14.034  1.00  0.00           C  
ATOM    213  HE1 HIE    16      -1.087  23.127 -14.271  1.00  0.00           H  
ATOM    214  NE2 HIE    16      -0.653  21.344 -13.235  1.00  0.00           N  
ATOM    215  HE2 HIE    16      -1.514  21.021 -12.815  1.00  0.00           H  
ATOM    216  CD2 HIE    16       0.383  20.454 -13.241  1.00  0.00           C  
ATOM    217  HD2 HIE    16       0.299  19.549 -12.658  1.00  0.00           H  
ATOM    218  C   HIE    16       2.923  21.221 -16.704  1.00  0.00           C  
ATOM    219  O   HIE    16       1.911  21.531 -17.348  1.00  0.00           O  
ATOM    220  N   HIE    17       4.132  21.769 -16.958  1.00  0.00           N  
ATOM    221  H   HIE    17       4.930  21.359 -16.494  1.00  0.00           H  
ATOM    222  CA  HIE    17       4.490  22.829 -17.914  1.00  0.00           C  
ATOM    223  HA  HIE    17       3.613  23.209 -18.437  1.00  0.00           H  
ATOM    224  CB  HIE    17       5.187  23.944 -17.109  1.00  0.00           C  
ATOM    225  HB2 HIE    17       4.637  24.134 -16.187  1.00  0.00           H  
ATOM    226  HB3 HIE    17       6.128  23.563 -16.712  1.00  0.00           H  
ATOM    227  CG  HIE    17       5.371  25.260 -17.855  1.00  0.00           C  
ATOM    228  ND1 HIE    17       6.397  25.613 -18.741  1.00  0.00           N  
ATOM    229  CE1 HIE    17       6.242  26.909 -19.018  1.00  0.00           C  
ATOM    230  HE1 HIE    17       6.854  27.456 -19.720  1.00  0.00           H  
ATOM    231  NE2 HIE    17       5.177  27.380 -18.362  1.00  0.00           N  
ATOM    232  HE2 HIE    17       4.863  28.340 -18.344  1.00  0.00           H  
ATOM    233  CD2 HIE    17       4.715  26.407 -17.556  1.00  0.00           C  
ATOM    234  HD2 HIE    17       3.982  26.469 -16.765  1.00  0.00           H  
ATOM    235  C   HIE    17       5.489  22.364 -18.970  1.00  0.00           C  
ATOM    236  O   HIE    17       6.386  21.602 -18.668  1.00  0.00           O  
ATOM    237  N   LYS    18       5.378  22.909 -20.198  1.00  0.00           N  
ATOM    238  H   LYS    18       4.485  23.356 -20.346  1.00  0.00           H  
ATOM    239  CA  LYS    18       6.127  22.597 -21.366  1.00  0.00           C  
ATOM    240  HA  LYS    18       5.840  21.599 -21.698  1.00  0.00           H  
ATOM    241  CB  LYS    18       5.621  23.557 -22.455  1.00  0.00           C  
ATOM    242  HB2 LYS    18       4.565  23.805 -22.343  1.00  0.00           H  
ATOM    243  HB3 LYS    18       6.218  24.464 -22.357  1.00  0.00           H  
ATOM    244  CG  LYS    18       5.714  22.985 -23.865  1.00  0.00           C  
ATOM    245  HG2 LYS    18       6.744  22.665 -24.021  1.00  0.00           H  
ATOM    246  HG3 LYS    18       5.169  22.052 -24.005  1.00  0.00           H  
ATOM    247  CD  LYS    18       5.248  24.070 -24.937  1.00  0.00           C  
ATOM    248  HD2 LYS    18       4.237  24.424 -24.741  1.00  0.00           H  
ATOM    249  HD3 LYS    18       5.864  24.969 -24.925  1.00  0.00           H  
ATOM    250  CE  LYS    18       5.392  23.502 -26.445  1.00  0.00           C  
ATOM    251  HE2 LYS    18       6.326  22.968 -26.621  1.00  0.00           H  
ATOM    252  HE3 LYS    18       4.603  22.751 -26.486  1.00  0.00           H  
ATOM    253  NZ  LYS    18       5.098  24.445 -27.537  1.00  0.00           N  
ATOM    254  HZ1 LYS    18       5.601  25.280 -27.274  1.00  0.00           H  
ATOM    255  HZ2 LYS    18       5.315  24.108 -28.464  1.00  0.00           H  
ATOM    256  HZ3 LYS    18       4.155  24.806 -27.504  1.00  0.00           H  
ATOM    257  C   LYS    18       7.632  22.653 -21.183  1.00  0.00           C  
ATOM    258  O   LYS    18       8.287  21.863 -21.793  1.00  0.00           O  
ATOM    259  N   GLY    19       8.141  23.686 -20.447  1.00  0.00           N  
ATOM    260  H   GLY    19       7.451  24.174 -19.895  1.00  0.00           H  
ATOM    261  CA  GLY    19       9.586  23.721 -20.182  1.00  0.00           C  
ATOM    262  HA2 GLY    19       9.775  24.393 -19.345  1.00  0.00           H  
ATOM    263  HA3 GLY    19       9.950  22.818 -19.694  1.00  0.00           H  
ATOM    264  C   GLY    19      10.412  24.174 -21.465  1.00  0.00           C  
ATOM    265  O   GLY    19       9.868  24.585 -22.473  1.00  0.00           O  
ATOM    266  N   LYS    20      11.752  24.055 -21.486  1.00  0.00           N  
ATOM    267  H   LYS    20      12.139  23.738 -20.609  1.00  0.00           H  
ATOM    268  CA  LYS    20      12.670  24.152 -22.616  1.00  0.00           C  
ATOM    269  HA  LYS    20      12.099  24.558 -23.451  1.00  0.00           H  
ATOM    270  CB  LYS    20      13.814  25.081 -22.271  1.00  0.00           C  
ATOM    271  HB2 LYS    20      13.408  26.088 -22.176  1.00  0.00           H  
ATOM    272  HB3 LYS    20      14.280  24.861 -21.311  1.00  0.00           H  
ATOM    273  CG  LYS    20      14.811  25.268 -23.341  1.00  0.00           C  
ATOM    274  HG2 LYS    20      15.648  25.883 -23.010  1.00  0.00           H  
ATOM    275  HG3 LYS    20      15.241  24.313 -23.641  1.00  0.00           H  
ATOM    276  CD  LYS    20      14.205  26.074 -24.480  1.00  0.00           C  
ATOM    277  HD2 LYS    20      13.323  25.618 -24.929  1.00  0.00           H  
ATOM    278  HD3 LYS    20      13.844  27.052 -24.162  1.00  0.00           H  
ATOM    279  CE  LYS    20      15.267  26.187 -25.647  1.00  0.00           C  
ATOM    280  HE2 LYS    20      16.172  26.658 -25.264  1.00  0.00           H  
ATOM    281  HE3 LYS    20      15.600  25.174 -25.872  1.00  0.00           H  
ATOM    282  NZ  LYS    20      14.747  26.814 -26.871  1.00  0.00           N  
ATOM    283  HZ1 LYS    20      14.422  27.737 -26.621  1.00  0.00           H  
ATOM    284  HZ2 LYS    20      15.508  26.920 -27.526  1.00  0.00           H  
ATOM    285  HZ3 LYS    20      14.080  26.233 -27.360  1.00  0.00           H  
ATOM    286  C   LYS    20      13.190  22.799 -22.932  1.00  0.00           C  
ATOM    287  O   LYS    20      13.623  22.023 -22.028  1.00  0.00           O  
ATOM    288  N   PHE    21      13.093  22.322 -24.211  1.00  0.00           N  
ATOM    289  H   PHE    21      12.770  22.950 -24.933  1.00  0.00           H  
ATOM    290  CA  PHE    21      13.572  21.062 -24.647  1.00  0.00           C  
ATOM    291  HA  PHE    21      12.935  20.273 -24.246  1.00  0.00           H  
ATOM    292  CB  PHE    21      13.560  21.045 -26.203  1.00  0.00           C  
ATOM    293  HB2 PHE    21      12.563  21.231 -26.602  1.00  0.00           H  
ATOM    294  HB3 PHE    21      14.271  21.809 -26.516  1.00  0.00           H  
ATOM    295  CG  PHE    21      13.983  19.700 -26.763  1.00  0.00           C  
ATOM    296  CD1 PHE    21      13.255  18.516 -26.420  1.00  0.00           C  
ATOM    297  HD1 PHE    21      12.362  18.524 -25.813  1.00  0.00           H  
ATOM    298  CE1 PHE    21      13.756  17.256 -26.888  1.00  0.00           C  
ATOM    299  HE1 PHE    21      13.304  16.341 -26.535  1.00  0.00           H  
ATOM    300  CZ  PHE    21      14.926  17.256 -27.661  1.00  0.00           C  
ATOM    301  HZ  PHE    21      15.295  16.338 -28.094  1.00  0.00           H  
ATOM    302  CE2 PHE    21      15.625  18.484 -28.042  1.00  0.00           C  
ATOM    303  HE2 PHE    21      16.529  18.532 -28.632  1.00  0.00           H  
ATOM    304  CD2 PHE    21      15.097  19.732 -27.605  1.00  0.00           C  
ATOM    305  HD2 PHE    21      15.655  20.612 -27.891  1.00  0.00           H  
ATOM    306  C   PHE    21      14.946  20.778 -24.203  1.00  0.00           C  
ATOM    307  O   PHE    21      15.846  21.608 -24.255  1.00  0.00           O  
ATOM    308  N   GLY    22      15.240  19.651 -23.493  1.00  0.00           N  
ATOM    309  H   GLY    22      14.457  19.022 -23.387  1.00  0.00           H  
ATOM    310  CA  GLY    22      16.496  19.351 -22.985  1.00  0.00           C  
ATOM    311  HA2 GLY    22      17.292  19.641 -23.671  1.00  0.00           H  
ATOM    312  HA3 GLY    22      16.660  19.855 -22.032  1.00  0.00           H  
ATOM    313  C   GLY    22      16.674  17.852 -22.699  1.00  0.00           C  
ATOM    314  O   GLY    22      15.767  17.011 -22.828  1.00  0.00           O  
ATOM    315  N   PRO    23      17.854  17.437 -22.228  1.00  0.00           N  
ATOM    316  CD  PRO    23      19.053  18.205 -22.081  1.00  0.00           C  
ATOM    317  HD2 PRO    23      19.007  18.883 -21.228  1.00  0.00           H  
ATOM    318  HD3 PRO    23      19.289  18.894 -22.892  1.00  0.00           H  
ATOM    319  CG  PRO    23      20.176  17.171 -22.102  1.00  0.00           C  
ATOM    320  HG2 PRO    23      20.889  17.497 -21.344  1.00  0.00           H  
ATOM    321  HG3 PRO    23      20.562  17.069 -23.116  1.00  0.00           H  
ATOM    322  CB  PRO    23      19.527  15.889 -21.542  1.00  0.00           C  
ATOM    323  HB2 PRO    23      19.578  15.910 -20.453  1.00  0.00           H  
ATOM    324  HB3 PRO    23      20.063  14.986 -21.834  1.00  0.00           H  
ATOM    325  CA  PRO    23      18.071  16.006 -22.001  1.00  0.00           C  
ATOM    326  HA  PRO    23      17.878  15.416 -22.898  1.00  0.00           H  
ATOM    327  C   PRO    23      17.273  15.383 -20.907  1.00  0.00           C  
ATOM    328  O   PRO    23      17.161  14.150 -20.959  1.00  0.00           O  
ATOM    329  N   HIE    24      16.812  16.163 -19.864  1.00  0.00           N  
ATOM    330  H   HIE    24      16.960  17.161 -19.912  1.00  0.00           H  
ATOM    331  CA  HIE    24      15.802  15.689 -18.913  1.00  0.00           C  
ATOM    332  HA  HIE    24      16.193  14.792 -18.431  1.00  0.00           H  
ATOM    333  CB  HIE    24      15.520  16.788 -17.915  1.00  0.00           C  
ATOM    334  HB2 HIE    24      14.686  16.470 -17.289  1.00  0.00           H  
ATOM    335  HB3 HIE    24      16.391  16.905 -17.271  1.00  0.00           H  
ATOM    336  CG  HIE    24      15.071  18.146 -18.469  1.00  0.00           C  
ATOM    337  ND1 HIE    24      15.493  18.717 -19.715  1.00  0.00           N  
ATOM    338  CE1 HIE    24      15.063  19.972 -19.728  1.00  0.00           C  
ATOM    339  HE1 HIE    24      15.208  20.755 -20.458  1.00  0.00           H  
ATOM    340  NE2 HIE    24      14.391  20.211 -18.585  1.00  0.00           N  
ATOM    341  HE2 HIE    24      13.780  21.004 -18.451  1.00  0.00           H  
ATOM    342  CD2 HIE    24      14.365  19.080 -17.753  1.00  0.00           C  
ATOM    343  HD2 HIE    24      13.897  18.991 -16.784  1.00  0.00           H  
ATOM    344  C   HIE    24      14.477  15.250 -19.624  1.00  0.00           C  
ATOM    345  O   HIE    24      14.043  14.103 -19.448  1.00  0.00           O  
ATOM    346  N   GLN    25      13.999  16.139 -20.524  1.00  0.00           N  
ATOM    347  H   GLN    25      14.597  16.948 -20.612  1.00  0.00           H  
ATOM    348  CA  GLN    25      12.887  15.746 -21.388  1.00  0.00           C  
ATOM    349  HA  GLN    25      12.119  15.366 -20.714  1.00  0.00           H  
ATOM    350  CB  GLN    25      12.418  16.972 -22.194  1.00  0.00           C  
ATOM    351  HB2 GLN    25      13.155  17.376 -22.888  1.00  0.00           H  
ATOM    352  HB3 GLN    25      11.701  16.580 -22.915  1.00  0.00           H  
ATOM    353  CG  GLN    25      11.817  18.031 -21.276  1.00  0.00           C  
ATOM    354  HG2 GLN    25      11.188  17.538 -20.535  1.00  0.00           H  
ATOM    355  HG3 GLN    25      12.614  18.488 -20.690  1.00  0.00           H  
ATOM    356  CD  GLN    25      11.033  19.123 -21.982  1.00  0.00           C  
ATOM    357  OE1 GLN    25      10.738  19.054 -23.168  1.00  0.00           O  
ATOM    358  NE2 GLN    25      10.672  20.176 -21.270  1.00  0.00           N  
ATOM    359 HE21 GLN    25       9.865  20.729 -21.517  1.00  0.00           H  
ATOM    360 HE22 GLN    25      11.012  20.217 -20.320  1.00  0.00           H  
ATOM    361  C   GLN    25      13.176  14.606 -22.314  1.00  0.00           C  
ATOM    362  O   GLN    25      12.232  13.979 -22.779  1.00  0.00           O  
ATOM    363  N   ARG    26      14.442  14.197 -22.592  1.00  0.00           N  
ATOM    364  H   ARG    26      15.177  14.756 -22.183  1.00  0.00           H  
ATOM    365  CA  ARG    26      14.784  13.097 -23.515  1.00  0.00           C  
ATOM    366  HA  ARG    26      14.113  13.159 -24.372  1.00  0.00           H  
ATOM    367  CB  ARG    26      16.152  13.239 -24.208  1.00  0.00           C  
ATOM    368  HB2 ARG    26      16.907  13.375 -23.435  1.00  0.00           H  
ATOM    369  HB3 ARG    26      16.219  12.298 -24.755  1.00  0.00           H  
ATOM    370  CG  ARG    26      16.194  14.381 -25.281  1.00  0.00           C  
ATOM    371  HG2 ARG    26      15.197  14.354 -25.721  1.00  0.00           H  
ATOM    372  HG3 ARG    26      16.197  15.337 -24.758  1.00  0.00           H  
ATOM    373  CD  ARG    26      17.338  14.449 -26.241  1.00  0.00           C  
ATOM    374  HD2 ARG    26      17.225  15.380 -26.796  1.00  0.00           H  
ATOM    375  HD3 ARG    26      18.235  14.338 -25.633  1.00  0.00           H  
ATOM    376  NE  ARG    26      17.339  13.382 -27.244  1.00  0.00           N  
ATOM    377  HE  ARG    26      16.470  13.142 -27.700  1.00  0.00           H  
ATOM    378  CZ  ARG    26      18.360  12.547 -27.507  1.00  0.00           C  
ATOM    379  NH1 ARG    26      19.493  12.647 -26.900  1.00  0.00           N  
ATOM    380 HH11 ARG    26      19.668  13.273 -26.127  1.00  0.00           H  
ATOM    381 HH12 ARG    26      20.234  12.001 -27.129  1.00  0.00           H  
ATOM    382  NH2 ARG    26      18.264  11.610 -28.303  1.00  0.00           N  
ATOM    383 HH21 ARG    26      17.481  11.466 -28.924  1.00  0.00           H  
ATOM    384 HH22 ARG    26      19.098  11.142 -28.628  1.00  0.00           H  
ATOM    385  C   ARG    26      14.583  11.739 -22.914  1.00  0.00           C  
ATOM    386  O   ARG    26      14.359  10.718 -23.472  1.00  0.00           O  
ATOM    387  N   MET    27      14.702  11.690 -21.540  1.00  0.00           N  
ATOM    388  H   MET    27      14.821  12.581 -21.081  1.00  0.00           H  
ATOM    389  CA  MET    27      14.587  10.444 -20.682  1.00  0.00           C  
ATOM    390  HA  MET    27      14.681   9.578 -21.337  1.00  0.00           H  
ATOM    391  CB  MET    27      15.882  10.380 -19.798  1.00  0.00           C  
ATOM    392  HB2 MET    27      15.790   9.429 -19.274  1.00  0.00           H  
ATOM    393  HB3 MET    27      16.771  10.277 -20.420  1.00  0.00           H  
ATOM    394  CG  MET    27      15.959  11.545 -18.832  1.00  0.00           C  
ATOM    395  HG2 MET    27      16.120  12.424 -19.456  1.00  0.00           H  
ATOM    396  HG3 MET    27      15.028  11.716 -18.291  1.00  0.00           H  
ATOM    397  SD  MET    27      17.344  11.409 -17.727  1.00  0.00           S  
ATOM    398  CE  MET    27      17.634  13.102 -17.119  1.00  0.00           C  
ATOM    399  HE1 MET    27      17.946  13.886 -17.808  1.00  0.00           H  
ATOM    400  HE2 MET    27      16.693  13.506 -16.745  1.00  0.00           H  
ATOM    401  HE3 MET    27      18.390  13.096 -16.333  1.00  0.00           H  
ATOM    402  C   MET    27      13.282  10.323 -19.912  1.00  0.00           C  
ATOM    403  O   MET    27      12.999   9.231 -19.462  1.00  0.00           O  
ATOM    404  N   MET    28      12.518  11.429 -19.891  1.00  0.00           N  
ATOM    405  H   MET    28      12.892  12.305 -20.228  1.00  0.00           H  
ATOM    406  CA  MET    28      11.073  11.683 -19.507  1.00  0.00           C  
ATOM    407  HA  MET    28      10.744  10.973 -18.748  1.00  0.00           H  
ATOM    408  CB  MET    28      11.094  13.049 -18.818  1.00  0.00           C  
ATOM    409  HB2 MET    28      11.650  13.822 -19.348  1.00  0.00           H  
ATOM    410  HB3 MET    28      10.060  13.320 -18.603  1.00  0.00           H  
ATOM    411  CG  MET    28      11.824  12.977 -17.503  1.00  0.00           C  
ATOM    412  HG2 MET    28      11.527  12.017 -17.081  1.00  0.00           H  
ATOM    413  HG3 MET    28      12.890  13.009 -17.729  1.00  0.00           H  
ATOM    414  SD  MET    28      11.370  14.194 -16.252  1.00  0.00           S  
ATOM    415  CE  MET    28      11.887  15.706 -17.047  1.00  0.00           C  
ATOM    416  HE1 MET    28      12.908  15.639 -17.424  1.00  0.00           H  
ATOM    417  HE2 MET    28      11.248  15.930 -17.901  1.00  0.00           H  
ATOM    418  HE3 MET    28      11.682  16.529 -16.362  1.00  0.00           H  
ATOM    419  C   MET    28      10.204  11.695 -20.775  1.00  0.00           C  
ATOM    420  O   MET    28       9.387  12.585 -20.960  1.00  0.00           O  
ATOM    421  N   PHE    29      10.457  10.715 -21.667  1.00  0.00           N  
ATOM    422  H   PHE    29      11.132  10.022 -21.374  1.00  0.00           H  
ATOM    423  CA  PHE    29       9.919  10.550 -23.029  1.00  0.00           C  
ATOM    424  HA  PHE    29       9.963  11.551 -23.459  1.00  0.00           H  
ATOM    425  CB  PHE    29      10.761   9.674 -23.923  1.00  0.00           C  
ATOM    426  HB2 PHE    29      10.211   9.579 -24.859  1.00  0.00           H  
ATOM    427  HB3 PHE    29      11.758  10.111 -23.981  1.00  0.00           H  
ATOM    428  CG  PHE    29      10.964   8.244 -23.346  1.00  0.00           C  
ATOM    429  CD1 PHE    29      10.155   7.148 -23.776  1.00  0.00           C  
ATOM    430  HD1 PHE    29       9.370   7.456 -24.450  1.00  0.00           H  
ATOM    431  CE1 PHE    29      10.380   5.881 -23.175  1.00  0.00           C  
ATOM    432  HE1 PHE    29       9.792   5.033 -23.492  1.00  0.00           H  
ATOM    433  CZ  PHE    29      11.426   5.722 -22.235  1.00  0.00           C  
ATOM    434  HZ  PHE    29      11.651   4.724 -21.889  1.00  0.00           H  
ATOM    435  CE2 PHE    29      12.354   6.758 -21.986  1.00  0.00           C  
ATOM    436  HE2 PHE    29      13.146   6.527 -21.289  1.00  0.00           H  
ATOM    437  CD2 PHE    29      12.049   8.046 -22.537  1.00  0.00           C  
ATOM    438  HD2 PHE    29      12.679   8.855 -22.198  1.00  0.00           H  
ATOM    439  C   PHE    29       8.442  10.143 -22.914  1.00  0.00           C  
ATOM    440  O   PHE    29       8.030   9.394 -22.058  1.00  0.00           O  
ATOM    441  N   LYS    30       7.688  10.607 -23.874  1.00  0.00           N  
ATOM    442  H   LYS    30       8.164  10.916 -24.709  1.00  0.00           H  
ATOM    443  CA  LYS    30       6.231  10.470 -23.810  1.00  0.00           C  
ATOM    444  HA  LYS    30       5.879  10.731 -22.812  1.00  0.00           H  
ATOM    445  CB  LYS    30       5.552  11.417 -24.824  1.00  0.00           C  
ATOM    446  HB2 LYS    30       5.834  12.460 -24.674  1.00  0.00           H  
ATOM    447  HB3 LYS    30       5.948  11.257 -25.827  1.00  0.00           H  
ATOM    448  CG  LYS    30       3.974  11.395 -24.797  1.00  0.00           C  
ATOM    449  HG2 LYS    30       3.542  10.451 -25.131  1.00  0.00           H  
ATOM    450  HG3 LYS    30       3.539  11.598 -23.818  1.00  0.00           H  
ATOM    451  CD  LYS    30       3.443  12.452 -25.738  1.00  0.00           C  
ATOM    452  HD2 LYS    30       3.774  13.383 -25.277  1.00  0.00           H  
ATOM    453  HD3 LYS    30       3.924  12.343 -26.710  1.00  0.00           H  
ATOM    454  CE  LYS    30       1.912  12.603 -25.727  1.00  0.00           C  
ATOM    455  HE2 LYS    30       1.363  11.676 -25.891  1.00  0.00           H  
ATOM    456  HE3 LYS    30       1.638  12.956 -24.733  1.00  0.00           H  
ATOM    457  NZ  LYS    30       1.545  13.605 -26.745  1.00  0.00           N  
ATOM    458  HZ1 LYS    30       0.538  13.675 -26.773  1.00  0.00           H  
ATOM    459  HZ2 LYS    30       1.895  14.526 -26.520  1.00  0.00           H  
ATOM    460  HZ3 LYS    30       1.940  13.257 -27.607  1.00  0.00           H  
ATOM    461  C   LYS    30       5.762   9.007 -24.075  1.00  0.00           C  
ATOM    462  O   LYS    30       4.776   8.517 -23.508  1.00  0.00           O  
ATOM    463  N   ASP    31       6.565   8.159 -24.802  1.00  0.00           N  
ATOM    464  H   ASP    31       7.453   8.505 -25.135  1.00  0.00           H  
ATOM    465  CA  ASP    31       6.252   6.775 -25.045  1.00  0.00           C  
ATOM    466  HA  ASP    31       5.213   6.682 -25.362  1.00  0.00           H  
ATOM    467  CB  ASP    31       7.147   6.275 -26.217  1.00  0.00           C  
ATOM    468  HB2 ASP    31       8.178   6.316 -25.867  1.00  0.00           H  
ATOM    469  HB3 ASP    31       6.981   5.260 -26.578  1.00  0.00           H  
ATOM    470  CG  ASP    31       7.031   7.018 -27.609  1.00  0.00           C  
ATOM    471  OD1 ASP    31       7.899   6.947 -28.433  1.00  0.00           O  
ATOM    472  OD2 ASP    31       5.958   7.576 -27.851  1.00  0.00           O  
ATOM    473  C   ASP    31       6.334   5.805 -23.819  1.00  0.00           C  
ATOM    474  O   ASP    31       6.106   4.596 -24.028  1.00  0.00           O  
ATOM    475  N   LEU    32       6.779   6.348 -22.681  1.00  0.00           N  
ATOM    476  H   LEU    32       7.241   7.241 -22.775  1.00  0.00           H  
ATOM    477  CA  LEU    32       6.816   5.627 -21.401  1.00  0.00           C  
ATOM    478  HA  LEU    32       6.993   4.577 -21.634  1.00  0.00           H  
ATOM    479  CB  LEU    32       8.016   6.175 -20.565  1.00  0.00           C  
ATOM    480  HB2 LEU    32       8.789   6.202 -21.332  1.00  0.00           H  
ATOM    481  HB3 LEU    32       7.892   7.183 -20.169  1.00  0.00           H  
ATOM    482  CG  LEU    32       8.426   5.293 -19.421  1.00  0.00           C  
ATOM    483  HG  LEU    32       7.560   5.293 -18.759  1.00  0.00           H  
ATOM    484  CD1 LEU    32       8.653   3.810 -19.817  1.00  0.00           C  
ATOM    485 HD11 LEU    32       9.476   3.636 -20.510  1.00  0.00           H  
ATOM    486 HD12 LEU    32       8.732   3.223 -18.901  1.00  0.00           H  
ATOM    487 HD13 LEU    32       7.737   3.446 -20.281  1.00  0.00           H  
ATOM    488  CD2 LEU    32       9.621   5.926 -18.741  1.00  0.00           C  
ATOM    489 HD21 LEU    32       9.298   6.860 -18.281  1.00  0.00           H  
ATOM    490 HD22 LEU    32      10.080   5.275 -17.997  1.00  0.00           H  
ATOM    491 HD23 LEU    32      10.419   6.121 -19.457  1.00  0.00           H  
ATOM    492  C   LEU    32       5.460   5.867 -20.750  1.00  0.00           C  
ATOM    493  O   LEU    32       4.965   6.963 -20.600  1.00  0.00           O  
ATOM    494  N   ASN    33       4.741   4.781 -20.587  1.00  0.00           N  
ATOM    495  H   ASN    33       5.001   3.990 -21.159  1.00  0.00           H  
ATOM    496  CA  ASN    33       3.367   4.616 -20.089  1.00  0.00           C  
ATOM    497  HA  ASN    33       2.869   5.582 -20.182  1.00  0.00           H  
ATOM    498  CB  ASN    33       2.639   3.494 -20.850  1.00  0.00           C  
ATOM    499  HB2 ASN    33       3.162   2.548 -20.712  1.00  0.00           H  
ATOM    500  HB3 ASN    33       1.683   3.378 -20.338  1.00  0.00           H  
ATOM    501  CG  ASN    33       2.410   3.818 -22.275  1.00  0.00           C  
ATOM    502  OD1 ASN    33       1.441   4.557 -22.546  1.00  0.00           O  
ATOM    503  ND2 ASN    33       3.116   3.307 -23.216  1.00  0.00           N  
ATOM    504 HD21 ASN    33       2.898   3.454 -24.192  1.00  0.00           H  
ATOM    505 HD22 ASN    33       3.747   2.532 -23.076  1.00  0.00           H  
ATOM    506  C   ASN    33       3.403   4.256 -18.586  1.00  0.00           C  
ATOM    507  O   ASN    33       3.866   3.193 -18.130  1.00  0.00           O  
ATOM    508  N   LEU    34       2.999   5.291 -17.854  1.00  0.00           N  
ATOM    509  H   LEU    34       2.728   6.158 -18.295  1.00  0.00           H  
ATOM    510  CA  LEU    34       3.220   5.416 -16.412  1.00  0.00           C  
ATOM    511  HA  LEU    34       3.802   4.569 -16.050  1.00  0.00           H  
ATOM    512  CB  LEU    34       4.117   6.682 -16.290  1.00  0.00           C  
ATOM    513  HB2 LEU    34       3.631   7.510 -16.804  1.00  0.00           H  
ATOM    514  HB3 LEU    34       4.184   6.926 -15.230  1.00  0.00           H  
ATOM    515  CG  LEU    34       5.584   6.535 -16.839  1.00  0.00           C  
ATOM    516  HG  LEU    34       5.637   6.221 -17.881  1.00  0.00           H  
ATOM    517  CD1 LEU    34       6.223   7.825 -16.625  1.00  0.00           C  
ATOM    518 HD11 LEU    34       7.250   7.799 -16.990  1.00  0.00           H  
ATOM    519 HD12 LEU    34       5.589   8.563 -17.115  1.00  0.00           H  
ATOM    520 HD13 LEU    34       6.253   8.128 -15.579  1.00  0.00           H  
ATOM    521  CD2 LEU    34       6.347   5.552 -15.936  1.00  0.00           C  
ATOM    522 HD21 LEU    34       7.436   5.542 -15.978  1.00  0.00           H  
ATOM    523 HD22 LEU    34       6.185   5.699 -14.868  1.00  0.00           H  
ATOM    524 HD23 LEU    34       6.083   4.520 -16.168  1.00  0.00           H  
ATOM    525  C   LEU    34       1.885   5.515 -15.687  1.00  0.00           C  
ATOM    526  O   LEU    34       0.873   5.712 -16.348  1.00  0.00           O  
ATOM    527  N   THR    35       1.851   5.286 -14.394  1.00  0.00           N  
ATOM    528  H   THR    35       2.748   5.079 -13.978  1.00  0.00           H  
ATOM    529  CA  THR    35       0.792   5.490 -13.447  1.00  0.00           C  
ATOM    530  HA  THR    35      -0.133   5.448 -14.022  1.00  0.00           H  
ATOM    531  CB  THR    35       0.734   4.487 -12.305  1.00  0.00           C  
ATOM    532  HB  THR    35      -0.174   4.656 -11.728  1.00  0.00           H  
ATOM    533  CG2 THR    35       0.697   3.115 -12.741  1.00  0.00           C  
ATOM    534 HG21 THR    35       0.603   2.427 -11.901  1.00  0.00           H  
ATOM    535 HG22 THR    35      -0.075   3.046 -13.508  1.00  0.00           H  
ATOM    536 HG23 THR    35       1.645   2.720 -13.108  1.00  0.00           H  
ATOM    537  OG1 THR    35       1.876   4.688 -11.511  1.00  0.00           O  
ATOM    538  HG1 THR    35       1.625   4.624 -10.586  1.00  0.00           H  
ATOM    539  C   THR    35       0.954   6.970 -12.930  1.00  0.00           C  
ATOM    540  O   THR    35       2.022   7.581 -12.919  1.00  0.00           O  
ATOM    541  N   ASP    36      -0.067   7.563 -12.292  1.00  0.00           N  
ATOM    542  H   ASP    36      -0.948   7.070 -12.312  1.00  0.00           H  
ATOM    543  CA  ASP    36      -0.015   8.929 -11.808  1.00  0.00           C  
ATOM    544  HA  ASP    36       0.398   9.609 -12.553  1.00  0.00           H  
ATOM    545  CB  ASP    36      -1.399   9.308 -11.305  1.00  0.00           C  
ATOM    546  HB2 ASP    36      -1.642   8.585 -10.526  1.00  0.00           H  
ATOM    547  HB3 ASP    36      -1.293  10.313 -10.897  1.00  0.00           H  
ATOM    548  CG  ASP    36      -2.499   9.288 -12.314  1.00  0.00           C  
ATOM    549  OD1 ASP    36      -3.634   9.458 -11.829  1.00  0.00           O  
ATOM    550  OD2 ASP    36      -2.227   9.118 -13.531  1.00  0.00           O  
ATOM    551  C   ASP    36       0.854   9.240 -10.642  1.00  0.00           C  
ATOM    552  O   ASP    36       1.610  10.178 -10.686  1.00  0.00           O  
ATOM    553  N   ALA    37       0.948   8.310  -9.742  1.00  0.00           N  
ATOM    554  H   ALA    37       0.303   7.533  -9.753  1.00  0.00           H  
ATOM    555  CA  ALA    37       1.799   8.416  -8.568  1.00  0.00           C  
ATOM    556  HA  ALA    37       1.776   9.428  -8.165  1.00  0.00           H  
ATOM    557  CB  ALA    37       1.272   7.492  -7.441  1.00  0.00           C  
ATOM    558  HB1 ALA    37       1.261   6.450  -7.760  1.00  0.00           H  
ATOM    559  HB2 ALA    37       1.839   7.533  -6.511  1.00  0.00           H  
ATOM    560  HB3 ALA    37       0.226   7.749  -7.270  1.00  0.00           H  
ATOM    561  C   ALA    37       3.335   8.219  -9.007  1.00  0.00           C  
ATOM    562  O   ALA    37       4.257   8.775  -8.378  1.00  0.00           O  
ATOM    563  N   GLN    38       3.511   7.584 -10.179  1.00  0.00           N  
ATOM    564  H   GLN    38       2.757   7.103 -10.649  1.00  0.00           H  
ATOM    565  CA  GLN    38       4.809   7.133 -10.764  1.00  0.00           C  
ATOM    566  HA  GLN    38       5.463   6.977  -9.906  1.00  0.00           H  
ATOM    567  CB  GLN    38       4.671   5.754 -11.462  1.00  0.00           C  
ATOM    568  HB2 GLN    38       4.110   5.039 -10.860  1.00  0.00           H  
ATOM    569  HB3 GLN    38       4.097   5.916 -12.375  1.00  0.00           H  
ATOM    570  CG  GLN    38       6.047   5.170 -11.928  1.00  0.00           C  
ATOM    571  HG2 GLN    38       6.490   5.755 -12.734  1.00  0.00           H  
ATOM    572  HG3 GLN    38       6.697   4.940 -11.084  1.00  0.00           H  
ATOM    573  CD  GLN    38       5.855   3.782 -12.600  1.00  0.00           C  
ATOM    574  OE1 GLN    38       4.880   3.631 -13.416  1.00  0.00           O  
ATOM    575  NE2 GLN    38       6.783   2.854 -12.536  1.00  0.00           N  
ATOM    576 HE21 GLN    38       6.578   2.027 -13.078  1.00  0.00           H  
ATOM    577 HE22 GLN    38       7.571   2.872 -11.904  1.00  0.00           H  
ATOM    578  C   GLN    38       5.474   8.189 -11.639  1.00  0.00           C  
ATOM    579  O   GLN    38       6.688   8.360 -11.695  1.00  0.00           O  
ATOM    580  N   LYS    39       4.626   8.983 -12.320  1.00  0.00           N  
ATOM    581  H   LYS    39       3.657   8.764 -12.135  1.00  0.00           H  
ATOM    582  CA  LYS    39       4.924  10.374 -12.844  1.00  0.00           C  
ATOM    583  HA  LYS    39       5.628  10.306 -13.673  1.00  0.00           H  
ATOM    584  CB  LYS    39       3.591  10.880 -13.464  1.00  0.00           C  
ATOM    585  HB2 LYS    39       2.721  10.449 -12.968  1.00  0.00           H  
ATOM    586  HB3 LYS    39       3.558  11.968 -13.516  1.00  0.00           H  
ATOM    587  CG  LYS    39       3.527  10.293 -14.838  1.00  0.00           C  
ATOM    588  HG2 LYS    39       4.377  10.611 -15.442  1.00  0.00           H  
ATOM    589  HG3 LYS    39       3.564   9.204 -14.814  1.00  0.00           H  
ATOM    590  CD  LYS    39       2.269  10.775 -15.587  1.00  0.00           C  
ATOM    591  HD2 LYS    39       1.457  10.351 -14.995  1.00  0.00           H  
ATOM    592  HD3 LYS    39       2.139  11.857 -15.540  1.00  0.00           H  
ATOM    593  CE  LYS    39       2.326  10.385 -17.005  1.00  0.00           C  
ATOM    594  HE2 LYS    39       2.883  11.161 -17.529  1.00  0.00           H  
ATOM    595  HE3 LYS    39       2.824   9.419 -16.920  1.00  0.00           H  
ATOM    596  NZ  LYS    39       0.988  10.195 -17.548  1.00  0.00           N  
ATOM    597  HZ1 LYS    39       0.416   9.649 -16.920  1.00  0.00           H  
ATOM    598  HZ2 LYS    39       0.627  11.116 -17.754  1.00  0.00           H  
ATOM    599  HZ3 LYS    39       1.044   9.737 -18.446  1.00  0.00           H  
ATOM    600  C   LYS    39       5.375  11.372 -11.822  1.00  0.00           C  
ATOM    601  O   LYS    39       6.405  11.999 -12.023  1.00  0.00           O  
ATOM    602  N   GLN    40       4.826  11.373 -10.598  1.00  0.00           N  
ATOM    603  H   GLN    40       3.904  10.965 -10.536  1.00  0.00           H  
ATOM    604  CA  GLN    40       5.233  12.259  -9.543  1.00  0.00           C  
ATOM    605  HA  GLN    40       5.446  13.207 -10.036  1.00  0.00           H  
ATOM    606  CB  GLN    40       4.150  12.535  -8.509  1.00  0.00           C  
ATOM    607  HB2 GLN    40       3.238  12.887  -8.991  1.00  0.00           H  
ATOM    608  HB3 GLN    40       4.021  11.613  -7.942  1.00  0.00           H  
ATOM    609  CG  GLN    40       4.723  13.622  -7.536  1.00  0.00           C  
ATOM    610  HG2 GLN    40       5.589  13.159  -7.061  1.00  0.00           H  
ATOM    611  HG3 GLN    40       5.035  14.512  -8.084  1.00  0.00           H  
ATOM    612  CD  GLN    40       3.563  13.940  -6.506  1.00  0.00           C  
ATOM    613  OE1 GLN    40       2.402  13.861  -6.794  1.00  0.00           O  
ATOM    614  NE2 GLN    40       3.824  14.166  -5.269  1.00  0.00           N  
ATOM    615 HE21 GLN    40       3.132  14.332  -4.553  1.00  0.00           H  
ATOM    616 HE22 GLN    40       4.766  14.298  -4.928  1.00  0.00           H  
ATOM    617  C   GLN    40       6.513  11.677  -8.927  1.00  0.00           C  
ATOM    618  O   GLN    40       7.398  12.462  -8.528  1.00  0.00           O  
ATOM    619  N   GLN    41       6.742  10.350  -8.895  1.00  0.00           N  
ATOM    620  H   GLN    41       6.095   9.679  -9.284  1.00  0.00           H  
ATOM    621  CA  GLN    41       8.066   9.866  -8.486  1.00  0.00           C  
ATOM    622  HA  GLN    41       8.324  10.312  -7.525  1.00  0.00           H  
ATOM    623  CB  GLN    41       8.131   8.271  -8.329  1.00  0.00           C  
ATOM    624  HB2 GLN    41       7.934   7.675  -9.220  1.00  0.00           H  
ATOM    625  HB3 GLN    41       9.122   7.980  -7.982  1.00  0.00           H  
ATOM    626  CG  GLN    41       7.187   7.569  -7.264  1.00  0.00           C  
ATOM    627  HG2 GLN    41       6.223   7.448  -7.758  1.00  0.00           H  
ATOM    628  HG3 GLN    41       7.539   6.664  -6.767  1.00  0.00           H  
ATOM    629  CD  GLN    41       6.864   8.589  -6.140  1.00  0.00           C  
ATOM    630  OE1 GLN    41       7.631   9.330  -5.523  1.00  0.00           O  
ATOM    631  NE2 GLN    41       5.617   8.744  -5.778  1.00  0.00           N  
ATOM    632 HE21 GLN    41       5.370   9.342  -5.002  1.00  0.00           H  
ATOM    633 HE22 GLN    41       4.876   8.319  -6.316  1.00  0.00           H  
ATOM    634  C   GLN    41       9.148  10.334  -9.410  1.00  0.00           C  
ATOM    635  O   GLN    41      10.155  10.843  -8.876  1.00  0.00           O  
ATOM    636  N   ILE    42       9.077  10.098 -10.727  1.00  0.00           N  
ATOM    637  H   ILE    42       8.239   9.674 -11.100  1.00  0.00           H  
ATOM    638  CA  ILE    42      10.125  10.400 -11.640  1.00  0.00           C  
ATOM    639  HA  ILE    42      11.013   9.813 -11.404  1.00  0.00           H  
ATOM    640  CB  ILE    42       9.735   9.852 -13.098  1.00  0.00           C  
ATOM    641  HB  ILE    42       8.798  10.330 -13.383  1.00  0.00           H  
ATOM    642  CG2 ILE    42      10.823  10.290 -14.037  1.00  0.00           C  
ATOM    643 HG21 ILE    42      10.645   9.851 -15.019  1.00  0.00           H  
ATOM    644 HG22 ILE    42      10.795  11.347 -14.303  1.00  0.00           H  
ATOM    645 HG23 ILE    42      11.799  10.021 -13.633  1.00  0.00           H  
ATOM    646  CG1 ILE    42       9.641   8.292 -13.173  1.00  0.00           C  
ATOM    647 HG12 ILE    42      10.601   7.800 -13.330  1.00  0.00           H  
ATOM    648 HG13 ILE    42       9.145   8.021 -12.241  1.00  0.00           H  
ATOM    649  CD1 ILE    42       8.760   7.755 -14.263  1.00  0.00           C  
ATOM    650 HD11 ILE    42       7.720   8.040 -14.105  1.00  0.00           H  
ATOM    651 HD12 ILE    42       9.013   8.052 -15.280  1.00  0.00           H  
ATOM    652 HD13 ILE    42       8.758   6.665 -14.282  1.00  0.00           H  
ATOM    653  C   ILE    42      10.539  11.815 -11.635  1.00  0.00           C  
ATOM    654  O   ILE    42      11.700  12.132 -11.956  1.00  0.00           O  
ATOM    655  N   ARG    43       9.586  12.719 -11.367  1.00  0.00           N  
ATOM    656  H   ARG    43       8.730  12.354 -10.975  1.00  0.00           H  
ATOM    657  CA  ARG    43       9.824  14.129 -11.292  1.00  0.00           C  
ATOM    658  HA  ARG    43      10.274  14.352 -12.259  1.00  0.00           H  
ATOM    659  CB  ARG    43       8.534  14.868 -11.139  1.00  0.00           C  
ATOM    660  HB2 ARG    43       7.844  14.363 -11.815  1.00  0.00           H  
ATOM    661  HB3 ARG    43       8.208  14.589 -10.137  1.00  0.00           H  
ATOM    662  CG  ARG    43       8.548  16.385 -11.251  1.00  0.00           C  
ATOM    663  HG2 ARG    43       9.157  16.851 -10.476  1.00  0.00           H  
ATOM    664  HG3 ARG    43       8.961  16.665 -12.221  1.00  0.00           H  
ATOM    665  CD  ARG    43       7.072  16.856 -11.226  1.00  0.00           C  
ATOM    666  HD2 ARG    43       6.509  16.630 -12.131  1.00  0.00           H  
ATOM    667  HD3 ARG    43       6.526  16.478 -10.361  1.00  0.00           H  
ATOM    668  NE  ARG    43       7.101  18.327 -11.105  1.00  0.00           N  
ATOM    669  HE  ARG    43       7.981  18.797 -10.945  1.00  0.00           H  
ATOM    670  CZ  ARG    43       6.039  19.086 -11.222  1.00  0.00           C  
ATOM    671  NH1 ARG    43       6.112  20.308 -10.720  1.00  0.00           N  
ATOM    672 HH11 ARG    43       6.950  20.360 -10.157  1.00  0.00           H  
ATOM    673 HH12 ARG    43       5.349  20.962 -10.623  1.00  0.00           H  
ATOM    674  NH2 ARG    43       4.898  18.651 -11.750  1.00  0.00           N  
ATOM    675 HH21 ARG    43       4.915  17.747 -12.200  1.00  0.00           H  
ATOM    676 HH22 ARG    43       4.134  19.309 -11.815  1.00  0.00           H  
ATOM    677  C   ARG    43      10.819  14.459 -10.141  1.00  0.00           C  
ATOM    678  O   ARG    43      11.609  15.409 -10.234  1.00  0.00           O  
ATOM    679  N   GLU    44      10.836  13.707  -9.087  1.00  0.00           N  
ATOM    680  H   GLU    44      10.110  13.012  -8.990  1.00  0.00           H  
ATOM    681  CA  GLU    44      11.831  13.816  -7.996  1.00  0.00           C  
ATOM    682  HA  GLU    44      12.036  14.880  -7.882  1.00  0.00           H  
ATOM    683  CB  GLU    44      11.214  13.401  -6.648  1.00  0.00           C  
ATOM    684  HB2 GLU    44      10.729  12.425  -6.642  1.00  0.00           H  
ATOM    685  HB3 GLU    44      11.970  13.421  -5.863  1.00  0.00           H  
ATOM    686  CG  GLU    44      10.123  14.347  -6.123  1.00  0.00           C  
ATOM    687  HG2 GLU    44       9.298  14.349  -6.836  1.00  0.00           H  
ATOM    688  HG3 GLU    44       9.709  14.024  -5.168  1.00  0.00           H  
ATOM    689  CD  GLU    44      10.559  15.787  -6.003  1.00  0.00           C  
ATOM    690  OE1 GLU    44       9.741  16.725  -6.273  1.00  0.00           O  
ATOM    691  OE2 GLU    44      11.622  15.976  -5.304  1.00  0.00           O  
ATOM    692  C   GLU    44      13.178  13.197  -8.361  1.00  0.00           C  
ATOM    693  O   GLU    44      14.235  13.690  -7.923  1.00  0.00           O  
ATOM    694  N   ILE    45      13.105  12.042  -9.135  1.00  0.00           N  
ATOM    695  H   ILE    45      12.200  11.611  -9.263  1.00  0.00           H  
ATOM    696  CA  ILE    45      14.345  11.271  -9.476  1.00  0.00           C  
ATOM    697  HA  ILE    45      14.977  11.144  -8.597  1.00  0.00           H  
ATOM    698  CB  ILE    45      14.119   9.828 -10.124  1.00  0.00           C  
ATOM    699  HB  ILE    45      13.582   9.972 -11.061  1.00  0.00           H  
ATOM    700  CG2 ILE    45      15.439   9.291 -10.574  1.00  0.00           C  
ATOM    701 HG21 ILE    45      15.863   9.705 -11.489  1.00  0.00           H  
ATOM    702 HG22 ILE    45      16.229   9.386  -9.828  1.00  0.00           H  
ATOM    703 HG23 ILE    45      15.309   8.211 -10.639  1.00  0.00           H  
ATOM    704  CG1 ILE    45      13.439   8.917  -9.114  1.00  0.00           C  
ATOM    705 HG12 ILE    45      14.193   8.693  -8.359  1.00  0.00           H  
ATOM    706 HG13 ILE    45      12.650   9.599  -8.796  1.00  0.00           H  
ATOM    707  CD1 ILE    45      12.812   7.653  -9.823  1.00  0.00           C  
ATOM    708 HD11 ILE    45      12.070   7.983 -10.550  1.00  0.00           H  
ATOM    709 HD12 ILE    45      13.568   6.984 -10.235  1.00  0.00           H  
ATOM    710 HD13 ILE    45      12.277   7.070  -9.074  1.00  0.00           H  
ATOM    711  C   ILE    45      15.255  12.110 -10.441  1.00  0.00           C  
ATOM    712  O   ILE    45      16.417  12.264 -10.182  1.00  0.00           O  
ATOM    713  N   MET    46      14.574  12.656 -11.519  1.00  0.00           N  
ATOM    714  H   MET    46      13.644  12.284 -11.645  1.00  0.00           H  
ATOM    715  CA  MET    46      15.214  13.560 -12.473  1.00  0.00           C  
ATOM    716  HA  MET    46      15.796  12.944 -13.158  1.00  0.00           H  
ATOM    717  CB  MET    46      13.987  14.096 -13.305  1.00  0.00           C  
ATOM    718  HB2 MET    46      13.465  13.260 -13.769  1.00  0.00           H  
ATOM    719  HB3 MET    46      13.191  14.538 -12.706  1.00  0.00           H  
ATOM    720  CG  MET    46      14.346  15.076 -14.344  1.00  0.00           C  
ATOM    721  HG2 MET    46      15.329  14.911 -14.785  1.00  0.00           H  
ATOM    722  HG3 MET    46      13.606  14.988 -15.140  1.00  0.00           H  
ATOM    723  SD  MET    46      14.376  16.764 -13.769  1.00  0.00           S  
ATOM    724  CE  MET    46      12.588  17.097 -13.739  1.00  0.00           C  
ATOM    725  HE1 MET    46      12.466  18.157 -13.958  1.00  0.00           H  
ATOM    726  HE2 MET    46      11.991  16.400 -14.328  1.00  0.00           H  
ATOM    727  HE3 MET    46      12.154  17.134 -12.740  1.00  0.00           H  
ATOM    728  C   MET    46      16.183  14.668 -11.929  1.00  0.00           C  
ATOM    729  O   MET    46      17.049  15.126 -12.647  1.00  0.00           O  
ATOM    730  N   LYS    47      15.930  15.080 -10.662  1.00  0.00           N  
ATOM    731  H   LYS    47      15.426  14.415 -10.092  1.00  0.00           H  
ATOM    732  CA  LYS    47      16.538  16.266 -10.061  1.00  0.00           C  
ATOM    733  HA  LYS    47      17.102  16.802 -10.824  1.00  0.00           H  
ATOM    734  CB  LYS    47      15.332  17.189  -9.601  1.00  0.00           C  
ATOM    735  HB2 LYS    47      15.725  18.155  -9.285  1.00  0.00           H  
ATOM    736  HB3 LYS    47      14.625  17.305 -10.424  1.00  0.00           H  
ATOM    737  CG  LYS    47      14.678  16.612  -8.265  1.00  0.00           C  
ATOM    738  HG2 LYS    47      13.868  15.940  -8.550  1.00  0.00           H  
ATOM    739  HG3 LYS    47      15.461  16.075  -7.729  1.00  0.00           H  
ATOM    740  CD  LYS    47      14.066  17.664  -7.434  1.00  0.00           C  
ATOM    741  HD2 LYS    47      13.865  18.481  -8.127  1.00  0.00           H  
ATOM    742  HD3 LYS    47      13.161  17.280  -6.962  1.00  0.00           H  
ATOM    743  CE  LYS    47      14.827  18.143  -6.169  1.00  0.00           C  
ATOM    744  HE2 LYS    47      14.967  17.266  -5.538  1.00  0.00           H  
ATOM    745  HE3 LYS    47      15.822  18.483  -6.458  1.00  0.00           H  
ATOM    746  NZ  LYS    47      14.148  19.180  -5.431  1.00  0.00           N  
ATOM    747  HZ1 LYS    47      14.290  19.050  -4.439  1.00  0.00           H  
ATOM    748  HZ2 LYS    47      14.556  20.075  -5.659  1.00  0.00           H  
ATOM    749  HZ3 LYS    47      13.139  19.173  -5.472  1.00  0.00           H  
ATOM    750  C   LYS    47      17.573  15.955  -8.960  1.00  0.00           C  
ATOM    751  O   LYS    47      18.007  16.950  -8.293  1.00  0.00           O  
ATOM    752  N   GLY    48      17.969  14.725  -8.756  1.00  0.00           N  
ATOM    753  H   GLY    48      17.604  14.084  -9.446  1.00  0.00           H  
ATOM    754  CA  GLY    48      18.726  14.240  -7.639  1.00  0.00           C  
ATOM    755  HA2 GLY    48      18.519  14.787  -6.719  1.00  0.00           H  
ATOM    756  HA3 GLY    48      18.387  13.210  -7.527  1.00  0.00           H  
ATOM    757  C   GLY    48      20.250  14.279  -7.881  1.00  0.00           C  
ATOM    758  O   GLY    48      20.922  13.772  -7.044  1.00  0.00           O  
ATOM    759  N   GLN    49      20.746  14.796  -9.067  1.00  0.00           N  
ATOM    760  H   GLN    49      20.036  15.067  -9.733  1.00  0.00           H  
ATOM    761  CA  GLN    49      22.087  14.738  -9.486  1.00  0.00           C  
ATOM    762  HA  GLN    49      22.600  14.366  -8.600  1.00  0.00           H  
ATOM    763  CB  GLN    49      22.355  13.715 -10.574  1.00  0.00           C  
ATOM    764  HB2 GLN    49      21.805  14.076 -11.443  1.00  0.00           H  
ATOM    765  HB3 GLN    49      23.433  13.769 -10.731  1.00  0.00           H  
ATOM    766  CG  GLN    49      22.055  12.192 -10.132  1.00  0.00           C  
ATOM    767  HG2 GLN    49      22.331  11.566 -10.980  1.00  0.00           H  
ATOM    768  HG3 GLN    49      22.661  11.968  -9.254  1.00  0.00           H  
ATOM    769  CD  GLN    49      20.559  11.840  -9.902  1.00  0.00           C  
ATOM    770  OE1 GLN    49      20.219  11.037  -9.058  1.00  0.00           O  
ATOM    771  NE2 GLN    49      19.597  12.350 -10.616  1.00  0.00           N  
ATOM    772 HE21 GLN    49      18.632  12.059 -10.554  1.00  0.00           H  
ATOM    773 HE22 GLN    49      19.863  12.881 -11.433  1.00  0.00           H  
ATOM    774  C   GLN    49      22.614  16.107 -10.004  1.00  0.00           C  
ATOM    775  O   GLN    49      23.598  16.251 -10.743  1.00  0.00           O  
ATOM    776  N   ARG    50      21.770  17.124  -9.725  1.00  0.00           N  
ATOM    777  H   ARG    50      21.018  16.890  -9.092  1.00  0.00           H  
ATOM    778  CA  ARG    50      21.799  18.482 -10.336  1.00  0.00           C  
ATOM    779  HA  ARG    50      21.777  18.290 -11.409  1.00  0.00           H  
ATOM    780  CB  ARG    50      20.538  19.154  -9.879  1.00  0.00           C  
ATOM    781  HB2 ARG    50      20.241  19.977 -10.529  1.00  0.00           H  
ATOM    782  HB3 ARG    50      19.675  18.493  -9.962  1.00  0.00           H  
ATOM    783  CG  ARG    50      20.606  19.547  -8.462  1.00  0.00           C  
ATOM    784  HG2 ARG    50      20.824  18.672  -7.850  1.00  0.00           H  
ATOM    785  HG3 ARG    50      21.400  20.235  -8.175  1.00  0.00           H  
ATOM    786  CD  ARG    50      19.272  20.135  -8.000  1.00  0.00           C  
ATOM    787  HD2 ARG    50      19.189  21.139  -8.415  1.00  0.00           H  
ATOM    788  HD3 ARG    50      18.361  19.651  -8.353  1.00  0.00           H  
ATOM    789  NE  ARG    50      19.268  20.358  -6.581  1.00  0.00           N  
ATOM    790  HE  ARG    50      19.931  21.016  -6.196  1.00  0.00           H  
ATOM    791  CZ  ARG    50      18.824  19.547  -5.620  1.00  0.00           C  
ATOM    792  NH1 ARG    50      18.343  18.380  -5.937  1.00  0.00           N  
ATOM    793 HH11 ARG    50      18.351  18.076  -6.900  1.00  0.00           H  
ATOM    794 HH12 ARG    50      18.361  17.678  -5.211  1.00  0.00           H  
ATOM    795  NH2 ARG    50      19.002  19.867  -4.365  1.00  0.00           N  
ATOM    796 HH21 ARG    50      19.371  20.787  -4.171  1.00  0.00           H  
ATOM    797 HH22 ARG    50      18.380  19.447  -3.688  1.00  0.00           H  
ATOM    798  C   ARG    50      23.132  19.294 -10.317  1.00  0.00           C  
ATOM    799  O   ARG    50      23.438  20.052 -11.232  1.00  0.00           O  
ATOM    800  N   ASP    51      23.856  19.179  -9.208  1.00  0.00           N  
ATOM    801  H   ASP    51      23.567  18.636  -8.407  1.00  0.00           H  
ATOM    802  CA  ASP    51      25.091  19.897  -9.045  1.00  0.00           C  
ATOM    803  HA  ASP    51      25.056  20.933  -9.383  1.00  0.00           H  
ATOM    804  CB  ASP    51      25.637  20.097  -7.517  1.00  0.00           C  
ATOM    805  HB2 ASP    51      25.776  19.130  -7.033  1.00  0.00           H  
ATOM    806  HB3 ASP    51      26.606  20.592  -7.457  1.00  0.00           H  
ATOM    807  CG  ASP    51      24.800  21.088  -6.754  1.00  0.00           C  
ATOM    808  OD1 ASP    51      24.257  20.620  -5.728  1.00  0.00           O  
ATOM    809  OD2 ASP    51      24.821  22.342  -6.987  1.00  0.00           O  
ATOM    810  C   ASP    51      26.182  19.165  -9.860  1.00  0.00           C  
ATOM    811  O   ASP    51      27.065  19.740 -10.426  1.00  0.00           O  
ATOM    812  N   GLN    52      26.165  17.804  -9.876  1.00  0.00           N  
ATOM    813  H   GLN    52      25.378  17.420  -9.372  1.00  0.00           H  
ATOM    814  CA  GLN    52      26.985  16.910 -10.680  1.00  0.00           C  
ATOM    815  HA  GLN    52      27.995  17.286 -10.518  1.00  0.00           H  
ATOM    816  CB  GLN    52      26.998  15.408 -10.235  1.00  0.00           C  
ATOM    817  HB2 GLN    52      27.321  15.488  -9.197  1.00  0.00           H  
ATOM    818  HB3 GLN    52      25.978  15.025 -10.200  1.00  0.00           H  
ATOM    819  CG  GLN    52      27.840  14.420 -11.020  1.00  0.00           C  
ATOM    820  HG2 GLN    52      27.540  14.487 -12.066  1.00  0.00           H  
ATOM    821  HG3 GLN    52      28.917  14.586 -11.006  1.00  0.00           H  
ATOM    822  CD  GLN    52      27.548  12.986 -10.601  1.00  0.00           C  
ATOM    823  OE1 GLN    52      27.064  12.781  -9.526  1.00  0.00           O  
ATOM    824  NE2 GLN    52      27.728  11.992 -11.456  1.00  0.00           N  
ATOM    825 HE21 GLN    52      27.484  11.041 -11.221  1.00  0.00           H  
ATOM    826 HE22 GLN    52      28.140  12.214 -12.351  1.00  0.00           H  
ATOM    827  C   GLN    52      26.705  17.188 -12.213  1.00  0.00           C  
ATOM    828  O   GLN    52      27.613  17.063 -13.090  1.00  0.00           O  
ATOM    829  N   MET    53      25.462  17.492 -12.629  1.00  0.00           N  
ATOM    830  H   MET    53      24.754  17.374 -11.919  1.00  0.00           H  
ATOM    831  CA  MET    53      25.005  17.741 -14.019  1.00  0.00           C  
ATOM    832  HA  MET    53      25.373  17.030 -14.758  1.00  0.00           H  
ATOM    833  CB  MET    53      23.425  17.643 -14.186  1.00  0.00           C  
ATOM    834  HB2 MET    53      22.930  18.026 -13.294  1.00  0.00           H  
ATOM    835  HB3 MET    53      23.040  18.267 -14.994  1.00  0.00           H  
ATOM    836  CG  MET    53      22.910  16.201 -14.496  1.00  0.00           C  
ATOM    837  HG2 MET    53      23.443  15.992 -15.423  1.00  0.00           H  
ATOM    838  HG3 MET    53      23.191  15.501 -13.710  1.00  0.00           H  
ATOM    839  SD  MET    53      21.174  15.951 -14.750  1.00  0.00           S  
ATOM    840  CE  MET    53      21.023  14.137 -14.878  1.00  0.00           C  
ATOM    841  HE1 MET    53      20.028  13.842 -15.209  1.00  0.00           H  
ATOM    842  HE2 MET    53      21.777  13.755 -15.566  1.00  0.00           H  
ATOM    843  HE3 MET    53      21.136  13.741 -13.868  1.00  0.00           H  
ATOM    844  C   MET    53      25.420  19.092 -14.512  1.00  0.00           C  
ATOM    845  O   MET    53      25.151  19.431 -15.650  1.00  0.00           O  
ATOM    846  N   LYS    54      26.217  19.871 -13.732  1.00  0.00           N  
ATOM    847  H   LYS    54      26.422  19.595 -12.782  1.00  0.00           H  
ATOM    848  CA  LYS    54      26.529  21.296 -14.139  1.00  0.00           C  
ATOM    849  HA  LYS    54      25.586  21.632 -14.570  1.00  0.00           H  
ATOM    850  CB  LYS    54      26.861  22.047 -12.806  1.00  0.00           C  
ATOM    851  HB2 LYS    54      25.998  22.046 -12.141  1.00  0.00           H  
ATOM    852  HB3 LYS    54      27.703  21.476 -12.415  1.00  0.00           H  
ATOM    853  CG  LYS    54      27.319  23.515 -13.026  1.00  0.00           C  
ATOM    854  HG2 LYS    54      28.066  23.494 -13.819  1.00  0.00           H  
ATOM    855  HG3 LYS    54      26.445  24.091 -13.331  1.00  0.00           H  
ATOM    856  CD  LYS    54      28.004  24.093 -11.708  1.00  0.00           C  
ATOM    857  HD2 LYS    54      27.381  24.019 -10.816  1.00  0.00           H  
ATOM    858  HD3 LYS    54      28.902  23.528 -11.458  1.00  0.00           H  
ATOM    859  CE  LYS    54      28.402  25.554 -11.919  1.00  0.00           C  
ATOM    860  HE2 LYS    54      28.909  25.778 -10.980  1.00  0.00           H  
ATOM    861  HE3 LYS    54      29.091  25.706 -12.749  1.00  0.00           H  
ATOM    862  NZ  LYS    54      27.167  26.365 -12.081  1.00  0.00           N  
ATOM    863  HZ1 LYS    54      27.380  27.247 -12.525  1.00  0.00           H  
ATOM    864  HZ2 LYS    54      26.620  25.909 -12.798  1.00  0.00           H  
ATOM    865  HZ3 LYS    54      26.700  26.564 -11.208  1.00  0.00           H  
ATOM    866  C   LYS    54      27.474  21.417 -15.322  1.00  0.00           C  
ATOM    867  O   LYS    54      28.527  20.785 -15.397  1.00  0.00           O  
ATOM    868  N   ARG    55      27.049  22.223 -16.244  1.00  0.00           N  
ATOM    869  H   ARG    55      26.239  22.781 -16.013  1.00  0.00           H  
ATOM    870  CA  ARG    55      27.793  22.447 -17.509  1.00  0.00           C  
ATOM    871  HA  ARG    55      27.950  21.470 -17.966  1.00  0.00           H  
ATOM    872  CB  ARG    55      26.872  23.201 -18.541  1.00  0.00           C  
ATOM    873  HB2 ARG    55      26.369  23.982 -17.971  1.00  0.00           H  
ATOM    874  HB3 ARG    55      27.428  23.756 -19.297  1.00  0.00           H  
ATOM    875  CG  ARG    55      25.760  22.348 -19.096  1.00  0.00           C  
ATOM    876  HG2 ARG    55      26.240  21.655 -19.788  1.00  0.00           H  
ATOM    877  HG3 ARG    55      25.183  21.730 -18.409  1.00  0.00           H  
ATOM    878  CD  ARG    55      24.743  23.292 -19.856  1.00  0.00           C  
ATOM    879  HD2 ARG    55      25.199  23.846 -20.676  1.00  0.00           H  
ATOM    880  HD3 ARG    55      23.990  22.660 -20.326  1.00  0.00           H  
ATOM    881  NE  ARG    55      24.059  24.132 -18.885  1.00  0.00           N  
ATOM    882  HE  ARG    55      24.214  23.990 -17.897  1.00  0.00           H  
ATOM    883  CZ  ARG    55      23.318  25.177 -19.174  1.00  0.00           C  
ATOM    884  NH1 ARG    55      22.777  25.820 -18.215  1.00  0.00           N  
ATOM    885 HH11 ARG    55      22.620  25.213 -17.422  1.00  0.00           H  
ATOM    886 HH12 ARG    55      22.079  26.522 -18.413  1.00  0.00           H  
ATOM    887  NH2 ARG    55      23.046  25.666 -20.336  1.00  0.00           N  
ATOM    888 HH21 ARG    55      23.349  25.207 -21.184  1.00  0.00           H  
ATOM    889 HH22 ARG    55      22.537  26.535 -20.409  1.00  0.00           H  
ATOM    890  C   ARG    55      29.131  23.203 -17.289  1.00  0.00           C  
ATOM    891  O   ARG    55      29.314  23.813 -16.233  1.00  0.00           O  
ATOM    892  N   PRO    56      30.034  23.185 -18.242  1.00  0.00           N  
ATOM    893  CD  PRO    56      30.044  22.270 -19.431  1.00  0.00           C  
ATOM    894  HD2 PRO    56      29.190  22.256 -20.109  1.00  0.00           H  
ATOM    895  HD3 PRO    56      30.382  21.299 -19.069  1.00  0.00           H  
ATOM    896  CG  PRO    56      31.192  22.796 -20.264  1.00  0.00           C  
ATOM    897  HG2 PRO    56      30.680  23.420 -20.997  1.00  0.00           H  
ATOM    898  HG3 PRO    56      31.661  21.902 -20.673  1.00  0.00           H  
ATOM    899  CB  PRO    56      32.136  23.609 -19.322  1.00  0.00           C  
ATOM    900  HB2 PRO    56      32.490  24.433 -19.942  1.00  0.00           H  
ATOM    901  HB3 PRO    56      32.926  22.963 -18.939  1.00  0.00           H  
ATOM    902  CA  PRO    56      31.173  24.069 -18.222  1.00  0.00           C  
ATOM    903  HA  PRO    56      31.707  23.880 -17.290  1.00  0.00           H  
ATOM    904  C   PRO    56      30.741  25.547 -18.353  1.00  0.00           C  
ATOM    905  O   PRO    56      29.681  25.816 -18.890  1.00  0.00           O  
ATOM    906  N   PRO    57      31.579  26.509 -18.002  1.00  0.00           N  
ATOM    907  CD  PRO    57      32.788  26.365 -17.107  1.00  0.00           C  
ATOM    908  HD2 PRO    57      33.641  26.020 -17.691  1.00  0.00           H  
ATOM    909  HD3 PRO    57      32.552  25.728 -16.255  1.00  0.00           H  
ATOM    910  CG  PRO    57      33.118  27.745 -16.571  1.00  0.00           C  
ATOM    911  HG2 PRO    57      34.162  27.950 -16.330  1.00  0.00           H  
ATOM    912  HG3 PRO    57      32.542  27.868 -15.654  1.00  0.00           H  
ATOM    913  CB  PRO    57      32.613  28.667 -17.711  1.00  0.00           C  
ATOM    914  HB2 PRO    57      33.292  28.675 -18.564  1.00  0.00           H  
ATOM    915  HB3 PRO    57      32.415  29.694 -17.407  1.00  0.00           H  
ATOM    916  CA  PRO    57      31.376  27.938 -18.270  1.00  0.00           C  
ATOM    917  HA  PRO    57      30.569  28.369 -17.678  1.00  0.00           H  
ATOM    918  C   PRO    57      31.148  28.272 -19.745  1.00  0.00           C  
ATOM    919  O   PRO    57      31.801  27.742 -20.655  1.00  0.00           O  
ATOM    920  N   LEU    58      30.124  29.030 -20.030  1.00  0.00           N  
ATOM    921  H   LEU    58      29.630  29.489 -19.278  1.00  0.00           H  
ATOM    922  CA  LEU    58      29.672  29.370 -21.343  1.00  0.00           C  
ATOM    923  HA  LEU    58      29.300  28.463 -21.819  1.00  0.00           H  
ATOM    924  CB  LEU    58      28.450  30.277 -21.189  1.00  0.00           C  
ATOM    925  HB2 LEU    58      27.745  29.769 -20.531  1.00  0.00           H  
ATOM    926  HB3 LEU    58      28.749  31.219 -20.729  1.00  0.00           H  
ATOM    927  CG  LEU    58      27.821  30.846 -22.459  1.00  0.00           C  
ATOM    928  HG  LEU    58      28.510  31.451 -23.048  1.00  0.00           H  
ATOM    929  CD1 LEU    58      27.262  29.691 -23.246  1.00  0.00           C  
ATOM    930 HD11 LEU    58      28.092  29.015 -23.452  1.00  0.00           H  
ATOM    931 HD12 LEU    58      26.422  29.262 -22.699  1.00  0.00           H  
ATOM    932 HD13 LEU    58      27.079  30.072 -24.251  1.00  0.00           H  
ATOM    933  CD2 LEU    58      26.797  31.822 -22.124  1.00  0.00           C  
ATOM    934 HD21 LEU    58      25.991  31.356 -21.557  1.00  0.00           H  
ATOM    935 HD22 LEU    58      27.212  32.667 -21.573  1.00  0.00           H  
ATOM    936 HD23 LEU    58      26.318  32.172 -23.039  1.00  0.00           H  
ATOM    937  C   LEU    58      30.727  30.079 -22.180  1.00  0.00           C  
ATOM    938  O   LEU    58      30.812  29.975 -23.421  1.00  0.00           O  
ATOM    939  N   GLU    59      31.737  30.723 -21.507  1.00  0.00           N  
ATOM    940  H   GLU    59      31.650  30.686 -20.501  1.00  0.00           H  
ATOM    941  CA  GLU    59      32.985  31.407 -22.126  1.00  0.00           C  
ATOM    942  HA  GLU    59      32.639  32.092 -22.900  1.00  0.00           H  
ATOM    943  CB  GLU    59      33.801  32.044 -20.962  1.00  0.00           C  
ATOM    944  HB2 GLU    59      34.027  31.300 -20.198  1.00  0.00           H  
ATOM    945  HB3 GLU    59      34.826  32.275 -21.253  1.00  0.00           H  
ATOM    946  CG  GLU    59      33.168  33.304 -20.425  1.00  0.00           C  
ATOM    947  HG2 GLU    59      32.105  33.118 -20.276  1.00  0.00           H  
ATOM    948  HG3 GLU    59      33.549  33.489 -19.421  1.00  0.00           H  
ATOM    949  CD  GLU    59      33.465  34.585 -21.252  1.00  0.00           C  
ATOM    950  OE1 GLU    59      34.493  35.251 -20.954  1.00  0.00           O  
ATOM    951  OE2 GLU    59      32.626  34.956 -22.110  1.00  0.00           O  
ATOM    952  C   GLU    59      33.900  30.344 -22.757  1.00  0.00           C  
ATOM    953  O   GLU    59      34.585  30.652 -23.738  1.00  0.00           O  
ATOM    954  N   GLU    60      33.888  29.088 -22.285  1.00  0.00           N  
ATOM    955  H   GLU    60      33.236  28.934 -21.529  1.00  0.00           H  
ATOM    956  CA  GLU    60      34.715  28.003 -22.835  1.00  0.00           C  
ATOM    957  HA  GLU    60      35.604  28.383 -23.338  1.00  0.00           H  
ATOM    958  CB  GLU    60      35.066  26.985 -21.597  1.00  0.00           C  
ATOM    959  HB2 GLU    60      34.207  26.412 -21.248  1.00  0.00           H  
ATOM    960  HB3 GLU    60      35.773  26.229 -21.938  1.00  0.00           H  
ATOM    961  CG  GLU    60      35.808  27.648 -20.453  1.00  0.00           C  
ATOM    962  HG2 GLU    60      35.079  28.232 -19.892  1.00  0.00           H  
ATOM    963  HG3 GLU    60      36.147  26.780 -19.889  1.00  0.00           H  
ATOM    964  CD  GLU    60      36.981  28.536 -20.832  1.00  0.00           C  
ATOM    965  OE1 GLU    60      37.661  28.063 -21.786  1.00  0.00           O  
ATOM    966  OE2 GLU    60      37.328  29.502 -20.150  1.00  0.00           O  
ATOM    967  C   GLU    60      33.961  27.278 -23.939  1.00  0.00           C  
ATOM    968  O   GLU    60      34.568  26.777 -24.877  1.00  0.00           O  
ATOM    969  N   ARG    61      32.647  27.250 -23.830  1.00  0.00           N  
ATOM    970  H   ARG    61      32.209  27.725 -23.054  1.00  0.00           H  
ATOM    971  CA  ARG    61      31.771  26.895 -25.001  1.00  0.00           C  
ATOM    972  HA  ARG    61      32.286  26.054 -25.466  1.00  0.00           H  
ATOM    973  CB  ARG    61      30.332  26.580 -24.464  1.00  0.00           C  
ATOM    974  HB2 ARG    61      29.988  27.456 -23.914  1.00  0.00           H  
ATOM    975  HB3 ARG    61      29.698  26.315 -25.310  1.00  0.00           H  
ATOM    976  CG  ARG    61      30.334  25.359 -23.487  1.00  0.00           C  
ATOM    977  HG2 ARG    61      30.592  24.492 -24.095  1.00  0.00           H  
ATOM    978  HG3 ARG    61      31.129  25.445 -22.746  1.00  0.00           H  
ATOM    979  CD  ARG    61      29.051  24.992 -22.835  1.00  0.00           C  
ATOM    980  HD2 ARG    61      28.233  24.951 -23.554  1.00  0.00           H  
ATOM    981  HD3 ARG    61      29.208  23.968 -22.497  1.00  0.00           H  
ATOM    982  NE  ARG    61      28.698  25.800 -21.652  1.00  0.00           N  
ATOM    983  HE  ARG    61      29.351  25.801 -20.882  1.00  0.00           H  
ATOM    984  CZ  ARG    61      27.534  26.419 -21.464  1.00  0.00           C  
ATOM    985  NH1 ARG    61      26.685  26.582 -22.417  1.00  0.00           N  
ATOM    986 HH11 ARG    61      26.901  26.229 -23.339  1.00  0.00           H  
ATOM    987 HH12 ARG    61      25.831  27.110 -22.307  1.00  0.00           H  
ATOM    988  NH2 ARG    61      27.261  26.887 -20.276  1.00  0.00           N  
ATOM    989 HH21 ARG    61      27.727  26.667 -19.408  1.00  0.00           H  
ATOM    990 HH22 ARG    61      26.381  27.366 -20.146  1.00  0.00           H  
ATOM    991  C   ARG    61      31.814  28.007 -26.026  1.00  0.00           C  
ATOM    992  O   ARG    61      31.749  27.656 -27.192  1.00  0.00           O  
ATOM    993  N   ARG    62      32.120  29.284 -25.709  1.00  0.00           N  
ATOM    994  H   ARG    62      31.976  29.430 -24.720  1.00  0.00           H  
ATOM    995  CA  ARG    62      32.342  30.367 -26.670  1.00  0.00           C  
ATOM    996  HA  ARG    62      31.610  30.259 -27.471  1.00  0.00           H  
ATOM    997  CB  ARG    62      32.048  31.627 -25.938  1.00  0.00           C  
ATOM    998  HB2 ARG    62      30.996  31.514 -25.675  1.00  0.00           H  
ATOM    999  HB3 ARG    62      32.640  31.685 -25.025  1.00  0.00           H  
ATOM   1000  CG  ARG    62      32.235  32.890 -26.838  1.00  0.00           C  
ATOM   1001  HG2 ARG    62      33.315  33.029 -26.888  1.00  0.00           H  
ATOM   1002  HG3 ARG    62      31.773  32.795 -27.821  1.00  0.00           H  
ATOM   1003  CD  ARG    62      31.686  34.221 -26.284  1.00  0.00           C  
ATOM   1004  HD2 ARG    62      31.706  34.916 -27.123  1.00  0.00           H  
ATOM   1005  HD3 ARG    62      30.659  34.129 -25.929  1.00  0.00           H  
ATOM   1006  NE  ARG    62      32.449  34.726 -25.175  1.00  0.00           N  
ATOM   1007  HE  ARG    62      32.140  34.845 -24.221  1.00  0.00           H  
ATOM   1008  CZ  ARG    62      33.529  35.410 -25.289  1.00  0.00           C  
ATOM   1009  NH1 ARG    62      34.256  35.737 -24.252  1.00  0.00           N  
ATOM   1010 HH11 ARG    62      34.017  35.560 -23.287  1.00  0.00           H  
ATOM   1011 HH12 ARG    62      35.133  36.177 -24.492  1.00  0.00           H  
ATOM   1012  NH2 ARG    62      33.961  35.821 -26.408  1.00  0.00           N  
ATOM   1013 HH21 ARG    62      33.428  35.576 -27.231  1.00  0.00           H  
ATOM   1014 HH22 ARG    62      34.675  36.532 -26.469  1.00  0.00           H  
ATOM   1015  C   ARG    62      33.736  30.363 -27.328  1.00  0.00           C  
ATOM   1016  O   ARG    62      33.853  30.203 -28.530  1.00  0.00           O  
ATOM   1017  N   ALA    63      34.767  30.171 -26.519  1.00  0.00           N  
ATOM   1018  H   ALA    63      34.659  30.434 -25.550  1.00  0.00           H  
ATOM   1019  CA  ALA    63      36.126  29.829 -27.030  1.00  0.00           C  
ATOM   1020  HA  ALA    63      36.513  30.617 -27.676  1.00  0.00           H  
ATOM   1021  CB  ALA    63      37.159  29.658 -25.803  1.00  0.00           C  
ATOM   1022  HB1 ALA    63      37.279  30.626 -25.317  1.00  0.00           H  
ATOM   1023  HB2 ALA    63      36.765  28.899 -25.127  1.00  0.00           H  
ATOM   1024  HB3 ALA    63      38.127  29.297 -26.151  1.00  0.00           H  
ATOM   1025  C   ALA    63      36.093  28.484 -27.831  1.00  0.00           C  
ATOM   1026  O   ALA    63      36.909  28.372 -28.753  1.00  0.00           O  
ATOM   1027  N   MET    64      35.219  27.492 -27.557  1.00  0.00           N  
ATOM   1028  H   MET    64      34.616  27.440 -26.749  1.00  0.00           H  
ATOM   1029  CA  MET    64      35.221  26.270 -28.402  1.00  0.00           C  
ATOM   1030  HA  MET    64      36.199  25.859 -28.653  1.00  0.00           H  
ATOM   1031  CB  MET    64      34.530  25.026 -27.853  1.00  0.00           C  
ATOM   1032  HB2 MET    64      34.882  24.940 -26.825  1.00  0.00           H  
ATOM   1033  HB3 MET    64      33.450  25.143 -27.931  1.00  0.00           H  
ATOM   1034  CG  MET    64      35.014  23.828 -28.636  1.00  0.00           C  
ATOM   1035  HG2 MET    64      34.569  23.730 -29.626  1.00  0.00           H  
ATOM   1036  HG3 MET    64      36.088  23.825 -28.822  1.00  0.00           H  
ATOM   1037  SD  MET    64      34.716  22.274 -27.656  1.00  0.00           S  
ATOM   1038  CE  MET    64      32.837  22.058 -27.745  1.00  0.00           C  
ATOM   1039  HE1 MET    64      32.339  22.960 -27.390  1.00  0.00           H  
ATOM   1040  HE2 MET    64      32.666  21.975 -28.818  1.00  0.00           H  
ATOM   1041  HE3 MET    64      32.562  21.126 -27.252  1.00  0.00           H  
ATOM   1042  C   MET    64      34.465  26.530 -29.771  1.00  0.00           C  
ATOM   1043  O   MET    64      34.810  25.978 -30.795  1.00  0.00           O  
ATOM   1044  N   HIE    65      33.504  27.468 -29.750  1.00  0.00           N  
ATOM   1045  H   HIE    65      33.135  27.620 -28.822  1.00  0.00           H  
ATOM   1046  CA  HIE    65      32.953  28.121 -30.935  1.00  0.00           C  
ATOM   1047  HA  HIE    65      32.647  27.293 -31.573  1.00  0.00           H  
ATOM   1048  CB  HIE    65      31.652  28.936 -30.626  1.00  0.00           C  
ATOM   1049  HB2 HIE    65      30.933  28.299 -30.110  1.00  0.00           H  
ATOM   1050  HB3 HIE    65      31.876  29.748 -29.934  1.00  0.00           H  
ATOM   1051  CG  HIE    65      31.005  29.519 -31.835  1.00  0.00           C  
ATOM   1052  ND1 HIE    65      29.943  28.831 -32.511  1.00  0.00           N  
ATOM   1053  CE1 HIE    65      29.576  29.606 -33.522  1.00  0.00           C  
ATOM   1054  HE1 HIE    65      28.917  29.301 -34.321  1.00  0.00           H  
ATOM   1055  NE2 HIE    65      30.339  30.784 -33.504  1.00  0.00           N  
ATOM   1056  HE2 HIE    65      30.351  31.507 -34.210  1.00  0.00           H  
ATOM   1057  CD2 HIE    65      31.211  30.748 -32.449  1.00  0.00           C  
ATOM   1058  HD2 HIE    65      31.816  31.554 -32.062  1.00  0.00           H  
ATOM   1059  C   HIE    65      33.997  28.854 -31.803  1.00  0.00           C  
ATOM   1060  O   HIE    65      34.015  28.631 -32.966  1.00  0.00           O  
ATOM   1061  N   ASP    66      34.803  29.668 -31.109  1.00  0.00           N  
ATOM   1062  H   ASP    66      34.526  29.878 -30.161  1.00  0.00           H  
ATOM   1063  CA  ASP    66      35.742  30.550 -31.775  1.00  0.00           C  
ATOM   1064  HA  ASP    66      35.293  31.290 -32.438  1.00  0.00           H  
ATOM   1065  CB  ASP    66      36.512  31.358 -30.662  1.00  0.00           C  
ATOM   1066  HB2 ASP    66      36.861  30.703 -29.864  1.00  0.00           H  
ATOM   1067  HB3 ASP    66      37.337  31.838 -31.189  1.00  0.00           H  
ATOM   1068  CG  ASP    66      35.644  32.425 -29.938  1.00  0.00           C  
ATOM   1069  OD1 ASP    66      34.464  32.678 -30.322  1.00  0.00           O  
ATOM   1070  OD2 ASP    66      36.172  33.104 -28.968  1.00  0.00           O  
ATOM   1071  C   ASP    66      36.811  29.778 -32.696  1.00  0.00           C  
ATOM   1072  O   ASP    66      37.300  30.362 -33.645  1.00  0.00           O  
ATOM   1073  N   ILE    67      37.029  28.429 -32.463  1.00  0.00           N  
ATOM   1074  H   ILE    67      36.519  28.026 -31.690  1.00  0.00           H  
ATOM   1075  CA  ILE    67      37.783  27.445 -33.357  1.00  0.00           C  
ATOM   1076  HA  ILE    67      38.644  28.039 -33.665  1.00  0.00           H  
ATOM   1077  CB  ILE    67      38.250  26.251 -32.472  1.00  0.00           C  
ATOM   1078  HB  ILE    67      37.347  25.794 -32.067  1.00  0.00           H  
ATOM   1079  CG2 ILE    67      38.856  25.139 -33.332  1.00  0.00           C  
ATOM   1080 HG21 ILE    67      39.140  24.273 -32.733  1.00  0.00           H  
ATOM   1081 HG22 ILE    67      38.178  24.711 -34.070  1.00  0.00           H  
ATOM   1082 HG23 ILE    67      39.697  25.589 -33.859  1.00  0.00           H  
ATOM   1083  CG1 ILE    67      39.103  26.786 -31.248  1.00  0.00           C  
ATOM   1084 HG12 ILE    67      40.098  27.051 -31.607  1.00  0.00           H  
ATOM   1085 HG13 ILE    67      38.652  27.646 -30.754  1.00  0.00           H  
ATOM   1086  CD1 ILE    67      39.188  25.823 -30.047  1.00  0.00           C  
ATOM   1087 HD11 ILE    67      39.971  26.153 -29.365  1.00  0.00           H  
ATOM   1088 HD12 ILE    67      38.218  25.665 -29.576  1.00  0.00           H  
ATOM   1089 HD13 ILE    67      39.419  24.840 -30.459  1.00  0.00           H  
ATOM   1090  C   ILE    67      37.021  27.110 -34.637  1.00  0.00           C  
ATOM   1091  O   ILE    67      37.576  26.839 -35.706  1.00  0.00           O  
ATOM   1092  N   ILE    68      35.728  26.875 -34.484  1.00  0.00           N  
ATOM   1093  H   ILE    68      35.205  26.997 -33.629  1.00  0.00           H  
ATOM   1094  CA  ILE    68      34.808  26.708 -35.641  1.00  0.00           C  
ATOM   1095  HA  ILE    68      35.311  25.962 -36.256  1.00  0.00           H  
ATOM   1096  CB  ILE    68      33.403  26.213 -35.279  1.00  0.00           C  
ATOM   1097  HB  ILE    68      32.903  27.132 -34.974  1.00  0.00           H  
ATOM   1098  CG2 ILE    68      32.675  25.675 -36.545  1.00  0.00           C  
ATOM   1099 HG21 ILE    68      33.259  24.889 -37.025  1.00  0.00           H  
ATOM   1100 HG22 ILE    68      31.675  25.277 -36.373  1.00  0.00           H  
ATOM   1101 HG23 ILE    68      32.491  26.486 -37.249  1.00  0.00           H  
ATOM   1102  CG1 ILE    68      33.459  25.000 -34.227  1.00  0.00           C  
ATOM   1103 HG12 ILE    68      34.048  24.189 -34.655  1.00  0.00           H  
ATOM   1104 HG13 ILE    68      33.960  25.417 -33.354  1.00  0.00           H  
ATOM   1105  CD1 ILE    68      32.200  24.448 -33.644  1.00  0.00           C  
ATOM   1106 HD11 ILE    68      31.500  25.265 -33.467  1.00  0.00           H  
ATOM   1107 HD12 ILE    68      31.895  23.630 -34.297  1.00  0.00           H  
ATOM   1108 HD13 ILE    68      32.413  24.110 -32.630  1.00  0.00           H  
ATOM   1109  C   ILE    68      34.659  27.907 -36.572  1.00  0.00           C  
ATOM   1110  O   ILE    68      34.758  27.828 -37.848  1.00  0.00           O  
ATOM   1111  N   ALA    69      34.502  29.082 -35.917  1.00  0.00           N  
ATOM   1112  H   ALA    69      34.470  28.998 -34.911  1.00  0.00           H  
ATOM   1113  CA  ALA    69      34.209  30.404 -36.558  1.00  0.00           C  
ATOM   1114  HA  ALA    69      33.682  30.175 -37.485  1.00  0.00           H  
ATOM   1115  CB  ALA    69      33.283  31.219 -35.685  1.00  0.00           C  
ATOM   1116  HB1 ALA    69      32.367  30.671 -35.465  1.00  0.00           H  
ATOM   1117  HB2 ALA    69      33.798  31.389 -34.739  1.00  0.00           H  
ATOM   1118  HB3 ALA    69      33.027  32.148 -36.194  1.00  0.00           H  
ATOM   1119  C   ALA    69      35.605  31.100 -36.872  1.00  0.00           C  
ATOM   1120  O   ALA    69      35.724  32.346 -36.597  1.00  0.00           O  
ATOM   1121  N   SER    70      36.541  30.428 -37.514  1.00  0.00           N  
ATOM   1122  H   SER    70      36.272  29.491 -37.776  1.00  0.00           H  
ATOM   1123  CA  SER    70      37.677  31.154 -38.151  1.00  0.00           C  
ATOM   1124  HA  SER    70      37.385  32.180 -38.371  1.00  0.00           H  
ATOM   1125  CB  SER    70      38.939  31.034 -37.273  1.00  0.00           C  
ATOM   1126  HB2 SER    70      38.775  31.582 -36.345  1.00  0.00           H  
ATOM   1127  HB3 SER    70      39.049  29.980 -37.020  1.00  0.00           H  
ATOM   1128  OG  SER    70      40.128  31.417 -37.931  1.00  0.00           O  
ATOM   1129  HG  SER    70      40.239  32.265 -37.496  1.00  0.00           H  
ATOM   1130  C   SER    70      37.789  30.554 -39.536  1.00  0.00           C  
ATOM   1131  O   SER    70      37.266  29.504 -39.893  1.00  0.00           O  
ATOM   1132  N   ASP    71      38.556  31.228 -40.379  1.00  0.00           N  
ATOM   1133  H   ASP    71      39.107  31.966 -39.965  1.00  0.00           H  
ATOM   1134  CA  ASP    71      38.659  30.994 -41.813  1.00  0.00           C  
ATOM   1135  HA  ASP    71      37.673  31.097 -42.266  1.00  0.00           H  
ATOM   1136  CB  ASP    71      39.527  32.049 -42.488  1.00  0.00           C  
ATOM   1137  HB2 ASP    71      39.311  32.078 -43.556  1.00  0.00           H  
ATOM   1138  HB3 ASP    71      39.114  33.010 -42.180  1.00  0.00           H  
ATOM   1139  CG  ASP    71      41.012  32.148 -42.174  1.00  0.00           C  
ATOM   1140  OD1 ASP    71      41.553  33.201 -42.546  1.00  0.00           O  
ATOM   1141  OD2 ASP    71      41.632  31.323 -41.531  1.00  0.00           O  
ATOM   1142  C   ASP    71      39.149  29.607 -42.165  1.00  0.00           C  
ATOM   1143  O   ASP    71      38.923  29.154 -43.252  1.00  0.00           O  
ATOM   1144  N   THR    72      39.904  28.976 -41.294  1.00  0.00           N  
ATOM   1145  H   THR    72      40.041  29.471 -40.424  1.00  0.00           H  
ATOM   1146  CA  THR    72      40.664  27.707 -41.399  1.00  0.00           C  
ATOM   1147  HA  THR    72      40.111  27.098 -42.114  1.00  0.00           H  
ATOM   1148  CB  THR    72      42.113  27.831 -41.915  1.00  0.00           C  
ATOM   1149  HB  THR    72      42.755  28.016 -41.053  1.00  0.00           H  
ATOM   1150  CG2 THR    72      42.613  26.647 -42.599  1.00  0.00           C  
ATOM   1151 HG21 THR    72      42.747  25.845 -41.872  1.00  0.00           H  
ATOM   1152 HG22 THR    72      41.996  26.333 -43.440  1.00  0.00           H  
ATOM   1153 HG23 THR    72      43.636  26.845 -42.919  1.00  0.00           H  
ATOM   1154  OG1 THR    72      42.267  28.876 -42.864  1.00  0.00           O  
ATOM   1155  HG1 THR    72      42.119  29.728 -42.449  1.00  0.00           H  
ATOM   1156  C   THR    72      40.668  27.012 -39.977  1.00  0.00           C  
ATOM   1157  O   THR    72      40.736  27.613 -38.951  1.00  0.00           O  
ATOM   1158  N   PHE    73      40.713  25.697 -39.944  1.00  0.00           N  
ATOM   1159  H   PHE    73      40.738  25.304 -40.874  1.00  0.00           H  
ATOM   1160  CA  PHE    73      40.714  24.867 -38.733  1.00  0.00           C  
ATOM   1161  HA  PHE    73      39.980  25.325 -38.069  1.00  0.00           H  
ATOM   1162  CB  PHE    73      40.164  23.550 -39.128  1.00  0.00           C  
ATOM   1163  HB2 PHE    73      39.118  23.633 -39.423  1.00  0.00           H  
ATOM   1164  HB3 PHE    73      40.594  23.116 -40.030  1.00  0.00           H  
ATOM   1165  CG  PHE    73      40.249  22.388 -38.139  1.00  0.00           C  
ATOM   1166  CD1 PHE    73      39.437  22.441 -36.954  1.00  0.00           C  
ATOM   1167  HD1 PHE    73      38.904  23.370 -36.819  1.00  0.00           H  
ATOM   1168  CE1 PHE    73      39.424  21.388 -36.040  1.00  0.00           C  
ATOM   1169  HE1 PHE    73      38.702  21.360 -35.237  1.00  0.00           H  
ATOM   1170  CZ  PHE    73      40.173  20.205 -36.263  1.00  0.00           C  
ATOM   1171  HZ  PHE    73      40.008  19.373 -35.595  1.00  0.00           H  
ATOM   1172  CE2 PHE    73      41.038  20.183 -37.372  1.00  0.00           C  
ATOM   1173  HE2 PHE    73      41.602  19.283 -37.572  1.00  0.00           H  
ATOM   1174  CD2 PHE    73      41.113  21.274 -38.297  1.00  0.00           C  
ATOM   1175  HD2 PHE    73      41.757  21.314 -39.163  1.00  0.00           H  
ATOM   1176  C   PHE    73      42.092  24.696 -38.083  1.00  0.00           C  
ATOM   1177  O   PHE    73      43.119  24.334 -38.701  1.00  0.00           O  
ATOM   1178  N   ASP    74      42.162  25.038 -36.825  1.00  0.00           N  
ATOM   1179  H   ASP    74      41.337  25.402 -36.371  1.00  0.00           H  
ATOM   1180  CA  ASP    74      43.423  24.865 -36.050  1.00  0.00           C  
ATOM   1181  HA  ASP    74      44.245  24.612 -36.720  1.00  0.00           H  
ATOM   1182  CB  ASP    74      43.770  26.101 -35.253  1.00  0.00           C  
ATOM   1183  HB2 ASP    74      43.691  26.914 -35.975  1.00  0.00           H  
ATOM   1184  HB3 ASP    74      43.066  26.279 -34.440  1.00  0.00           H  
ATOM   1185  CG  ASP    74      45.127  26.168 -34.735  1.00  0.00           C  
ATOM   1186  OD1 ASP    74      45.691  27.233 -34.402  1.00  0.00           O  
ATOM   1187  OD2 ASP    74      45.816  25.130 -34.604  1.00  0.00           O  
ATOM   1188  C   ASP    74      43.246  23.626 -35.095  1.00  0.00           C  
ATOM   1189  O   ASP    74      42.444  23.668 -34.112  1.00  0.00           O  
ATOM   1190  N   LYS    75      43.768  22.501 -35.505  1.00  0.00           N  
ATOM   1191  H   LYS    75      44.234  22.477 -36.401  1.00  0.00           H  
ATOM   1192  CA  LYS    75      43.614  21.242 -34.773  1.00  0.00           C  
ATOM   1193  HA  LYS    75      42.567  21.087 -34.511  1.00  0.00           H  
ATOM   1194  CB  LYS    75      44.104  20.078 -35.639  1.00  0.00           C  
ATOM   1195  HB2 LYS    75      43.735  20.177 -36.660  1.00  0.00           H  
ATOM   1196  HB3 LYS    75      45.187  20.066 -35.760  1.00  0.00           H  
ATOM   1197  CG  LYS    75      43.567  18.620 -35.176  1.00  0.00           C  
ATOM   1198  HG2 LYS    75      43.984  18.514 -34.174  1.00  0.00           H  
ATOM   1199  HG3 LYS    75      42.477  18.582 -35.185  1.00  0.00           H  
ATOM   1200  CD  LYS    75      44.170  17.335 -35.896  1.00  0.00           C  
ATOM   1201  HD2 LYS    75      43.877  17.351 -36.946  1.00  0.00           H  
ATOM   1202  HD3 LYS    75      45.247  17.498 -35.908  1.00  0.00           H  
ATOM   1203  CE  LYS    75      43.885  16.063 -35.099  1.00  0.00           C  
ATOM   1204  HE2 LYS    75      44.339  16.127 -34.111  1.00  0.00           H  
ATOM   1205  HE3 LYS    75      42.811  16.001 -34.920  1.00  0.00           H  
ATOM   1206  NZ  LYS    75      44.296  14.901 -35.933  1.00  0.00           N  
ATOM   1207  HZ1 LYS    75      43.682  14.822 -36.730  1.00  0.00           H  
ATOM   1208  HZ2 LYS    75      45.269  14.983 -36.192  1.00  0.00           H  
ATOM   1209  HZ3 LYS    75      44.170  14.032 -35.433  1.00  0.00           H  
ATOM   1210  C   LYS    75      44.308  21.218 -33.387  1.00  0.00           C  
ATOM   1211  O   LYS    75      43.894  20.533 -32.484  1.00  0.00           O  
ATOM   1212  N   ALA    76      45.358  22.040 -33.170  1.00  0.00           N  
ATOM   1213  H   ALA    76      45.794  22.392 -34.010  1.00  0.00           H  
ATOM   1214  CA  ALA    76      46.064  22.229 -31.943  1.00  0.00           C  
ATOM   1215  HA  ALA    76      46.408  21.258 -31.587  1.00  0.00           H  
ATOM   1216  CB  ALA    76      47.252  23.046 -32.205  1.00  0.00           C  
ATOM   1217  HB1 ALA    76      47.817  22.593 -33.020  1.00  0.00           H  
ATOM   1218  HB2 ALA    76      46.899  24.045 -32.461  1.00  0.00           H  
ATOM   1219  HB3 ALA    76      47.882  23.116 -31.318  1.00  0.00           H  
ATOM   1220  C   ALA    76      45.194  22.873 -30.876  1.00  0.00           C  
ATOM   1221  O   ALA    76      45.262  22.405 -29.767  1.00  0.00           O  
ATOM   1222  N   LYS    77      44.463  23.910 -31.318  1.00  0.00           N  
ATOM   1223  H   LYS    77      44.683  24.234 -32.249  1.00  0.00           H  
ATOM   1224  CA  LYS    77      43.516  24.609 -30.477  1.00  0.00           C  
ATOM   1225  HA  LYS    77      44.059  24.787 -29.548  1.00  0.00           H  
ATOM   1226  CB  LYS    77      42.902  25.932 -30.991  1.00  0.00           C  
ATOM   1227  HB2 LYS    77      42.271  25.780 -31.867  1.00  0.00           H  
ATOM   1228  HB3 LYS    77      42.218  26.274 -30.214  1.00  0.00           H  
ATOM   1229  CG  LYS    77      43.907  27.095 -31.334  1.00  0.00           C  
ATOM   1230  HG2 LYS    77      44.502  26.709 -32.162  1.00  0.00           H  
ATOM   1231  HG3 LYS    77      43.356  27.928 -31.771  1.00  0.00           H  
ATOM   1232  CD  LYS    77      44.705  27.580 -30.127  1.00  0.00           C  
ATOM   1233  HD2 LYS    77      43.939  27.944 -29.441  1.00  0.00           H  
ATOM   1234  HD3 LYS    77      45.279  26.750 -29.717  1.00  0.00           H  
ATOM   1235  CE  LYS    77      45.661  28.673 -30.668  1.00  0.00           C  
ATOM   1236  HE2 LYS    77      45.130  29.621 -30.761  1.00  0.00           H  
ATOM   1237  HE3 LYS    77      46.403  28.980 -29.931  1.00  0.00           H  
ATOM   1238  NZ  LYS    77      46.342  28.241 -31.872  1.00  0.00           N  
ATOM   1239  HZ1 LYS    77      47.017  27.514 -31.679  1.00  0.00           H  
ATOM   1240  HZ2 LYS    77      45.731  27.916 -32.608  1.00  0.00           H  
ATOM   1241  HZ3 LYS    77      46.735  29.049 -32.333  1.00  0.00           H  
ATOM   1242  C   LYS    77      42.352  23.604 -30.175  1.00  0.00           C  
ATOM   1243  O   LYS    77      41.890  23.677 -29.099  1.00  0.00           O  
ATOM   1244  N   ALA    78      42.009  22.773 -31.137  1.00  0.00           N  
ATOM   1245  H   ALA    78      42.450  22.916 -32.034  1.00  0.00           H  
ATOM   1246  CA  ALA    78      40.846  21.968 -31.084  1.00  0.00           C  
ATOM   1247  HA  ALA    78      39.990  22.603 -30.856  1.00  0.00           H  
ATOM   1248  CB  ALA    78      40.566  21.337 -32.456  1.00  0.00           C  
ATOM   1249  HB1 ALA    78      39.597  20.838 -32.445  1.00  0.00           H  
ATOM   1250  HB2 ALA    78      40.537  22.047 -33.283  1.00  0.00           H  
ATOM   1251  HB3 ALA    78      41.382  20.657 -32.701  1.00  0.00           H  
ATOM   1252  C   ALA    78      41.006  20.866 -30.011  1.00  0.00           C  
ATOM   1253  O   ALA    78      40.176  20.719 -29.103  1.00  0.00           O  
ATOM   1254  N   GLU    79      42.166  20.233 -30.166  1.00  0.00           N  
ATOM   1255  H   GLU    79      42.727  20.319 -31.002  1.00  0.00           H  
ATOM   1256  CA  GLU    79      42.590  19.199 -29.219  1.00  0.00           C  
ATOM   1257  HA  GLU    79      41.837  18.412 -29.272  1.00  0.00           H  
ATOM   1258  CB  GLU    79      43.982  18.741 -29.622  1.00  0.00           C  
ATOM   1259  HB2 GLU    79      44.554  19.551 -30.075  1.00  0.00           H  
ATOM   1260  HB3 GLU    79      44.615  18.366 -28.818  1.00  0.00           H  
ATOM   1261  CG  GLU    79      43.998  17.636 -30.656  1.00  0.00           C  
ATOM   1262  HG2 GLU    79      43.608  16.713 -30.226  1.00  0.00           H  
ATOM   1263  HG3 GLU    79      43.431  18.020 -31.504  1.00  0.00           H  
ATOM   1264  CD  GLU    79      45.462  17.300 -31.158  1.00  0.00           C  
ATOM   1265  OE1 GLU    79      45.661  16.388 -31.978  1.00  0.00           O  
ATOM   1266  OE2 GLU    79      46.500  17.708 -30.569  1.00  0.00           O  
ATOM   1267  C   GLU    79      42.606  19.660 -27.767  1.00  0.00           C  
ATOM   1268  O   GLU    79      42.031  19.057 -26.872  1.00  0.00           O  
ATOM   1269  N   ALA    80      43.308  20.810 -27.525  1.00  0.00           N  
ATOM   1270  H   ALA    80      43.768  21.156 -28.355  1.00  0.00           H  
ATOM   1271  CA  ALA    80      43.362  21.577 -26.302  1.00  0.00           C  
ATOM   1272  HA  ALA    80      43.823  20.928 -25.558  1.00  0.00           H  
ATOM   1273  CB  ALA    80      44.258  22.737 -26.652  1.00  0.00           C  
ATOM   1274  HB1 ALA    80      44.080  23.563 -25.963  1.00  0.00           H  
ATOM   1275  HB2 ALA    80      45.306  22.450 -26.577  1.00  0.00           H  
ATOM   1276  HB3 ALA    80      43.985  23.086 -27.649  1.00  0.00           H  
ATOM   1277  C   ALA    80      42.058  22.098 -25.723  1.00  0.00           C  
ATOM   1278  O   ALA    80      41.973  22.024 -24.477  1.00  0.00           O  
ATOM   1279  N   GLN    81      41.080  22.602 -26.553  1.00  0.00           N  
ATOM   1280  H   GLN    81      41.252  22.845 -27.518  1.00  0.00           H  
ATOM   1281  CA  GLN    81      39.853  23.182 -25.955  1.00  0.00           C  
ATOM   1282  HA  GLN    81      40.124  23.734 -25.055  1.00  0.00           H  
ATOM   1283  CB  GLN    81      39.160  24.317 -26.716  1.00  0.00           C  
ATOM   1284  HB2 GLN    81      39.907  25.040 -27.044  1.00  0.00           H  
ATOM   1285  HB3 GLN    81      38.819  23.899 -27.663  1.00  0.00           H  
ATOM   1286  CG  GLN    81      38.038  25.074 -26.000  1.00  0.00           C  
ATOM   1287  HG2 GLN    81      37.444  25.624 -26.730  1.00  0.00           H  
ATOM   1288  HG3 GLN    81      37.442  24.248 -25.612  1.00  0.00           H  
ATOM   1289  CD  GLN    81      38.492  25.819 -24.845  1.00  0.00           C  
ATOM   1290  OE1 GLN    81      39.710  25.947 -24.591  1.00  0.00           O  
ATOM   1291  NE2 GLN    81      37.457  26.394 -24.190  1.00  0.00           N  
ATOM   1292 HE21 GLN    81      37.630  26.960 -23.372  1.00  0.00           H  
ATOM   1293 HE22 GLN    81      36.519  26.076 -24.387  1.00  0.00           H  
ATOM   1294  C   GLN    81      38.809  22.023 -25.501  1.00  0.00           C  
ATOM   1295  O   GLN    81      38.236  22.021 -24.442  1.00  0.00           O  
ATOM   1296  N   ILE    82      38.831  20.891 -26.240  1.00  0.00           N  
ATOM   1297  H   ILE    82      39.433  20.774 -27.043  1.00  0.00           H  
ATOM   1298  CA  ILE    82      38.016  19.711 -25.888  1.00  0.00           C  
ATOM   1299  HA  ILE    82      36.978  19.983 -25.699  1.00  0.00           H  
ATOM   1300  CB  ILE    82      38.053  18.741 -27.001  1.00  0.00           C  
ATOM   1301  HB  ILE    82      39.050  18.624 -27.425  1.00  0.00           H  
ATOM   1302  CG2 ILE    82      37.598  17.291 -26.472  1.00  0.00           C  
ATOM   1303 HG21 ILE    82      37.377  16.619 -27.302  1.00  0.00           H  
ATOM   1304 HG22 ILE    82      38.469  16.873 -25.967  1.00  0.00           H  
ATOM   1305 HG23 ILE    82      36.672  17.435 -25.917  1.00  0.00           H  
ATOM   1306  CG1 ILE    82      37.170  19.244 -28.196  1.00  0.00           C  
ATOM   1307 HG12 ILE    82      36.152  19.252 -27.807  1.00  0.00           H  
ATOM   1308 HG13 ILE    82      37.540  20.260 -28.330  1.00  0.00           H  
ATOM   1309  CD1 ILE    82      37.282  18.489 -29.476  1.00  0.00           C  
ATOM   1310 HD11 ILE    82      36.694  19.007 -30.234  1.00  0.00           H  
ATOM   1311 HD12 ILE    82      38.309  18.419 -29.832  1.00  0.00           H  
ATOM   1312 HD13 ILE    82      36.936  17.474 -29.280  1.00  0.00           H  
ATOM   1313  C   ILE    82      38.613  19.109 -24.575  1.00  0.00           C  
ATOM   1314  O   ILE    82      37.933  18.827 -23.554  1.00  0.00           O  
ATOM   1315  N   ALA    83      39.955  19.004 -24.479  1.00  0.00           N  
ATOM   1316  H   ALA    83      40.488  19.085 -25.334  1.00  0.00           H  
ATOM   1317  CA  ALA    83      40.632  18.631 -23.224  1.00  0.00           C  
ATOM   1318  HA  ALA    83      40.186  17.731 -22.803  1.00  0.00           H  
ATOM   1319  CB  ALA    83      42.078  18.303 -23.418  1.00  0.00           C  
ATOM   1320  HB1 ALA    83      42.597  18.106 -22.480  1.00  0.00           H  
ATOM   1321  HB2 ALA    83      42.198  17.367 -23.964  1.00  0.00           H  
ATOM   1322  HB3 ALA    83      42.567  19.167 -23.866  1.00  0.00           H  
ATOM   1323  C   ALA    83      40.420  19.580 -22.005  1.00  0.00           C  
ATOM   1324  O   ALA    83      40.867  19.344 -20.858  1.00  0.00           O  
ATOM   1325  N   LYS    84      39.628  20.680 -22.210  1.00  0.00           N  
ATOM   1326  H   LYS    84      39.382  20.887 -23.167  1.00  0.00           H  
ATOM   1327  CA  LYS    84      39.401  21.602 -21.153  1.00  0.00           C  
ATOM   1328  HA  LYS    84      40.092  21.404 -20.334  1.00  0.00           H  
ATOM   1329  CB  LYS    84      39.569  22.973 -21.741  1.00  0.00           C  
ATOM   1330  HB2 LYS    84      40.512  23.071 -22.280  1.00  0.00           H  
ATOM   1331  HB3 LYS    84      38.796  23.241 -22.462  1.00  0.00           H  
ATOM   1332  CG  LYS    84      39.539  23.997 -20.614  1.00  0.00           C  
ATOM   1333  HG2 LYS    84      38.512  24.270 -20.372  1.00  0.00           H  
ATOM   1334  HG3 LYS    84      40.056  23.703 -19.701  1.00  0.00           H  
ATOM   1335  CD  LYS    84      40.098  25.306 -21.102  1.00  0.00           C  
ATOM   1336  HD2 LYS    84      41.127  25.210 -21.447  1.00  0.00           H  
ATOM   1337  HD3 LYS    84      39.384  25.684 -21.834  1.00  0.00           H  
ATOM   1338  CE  LYS    84      39.948  26.256 -19.981  1.00  0.00           C  
ATOM   1339  HE2 LYS    84      38.877  26.224 -19.782  1.00  0.00           H  
ATOM   1340  HE3 LYS    84      40.518  25.889 -19.127  1.00  0.00           H  
ATOM   1341  NZ  LYS    84      40.405  27.664 -20.395  1.00  0.00           N  
ATOM   1342  HZ1 LYS    84      41.376  27.546 -20.650  1.00  0.00           H  
ATOM   1343  HZ2 LYS    84      39.899  27.990 -21.206  1.00  0.00           H  
ATOM   1344  HZ3 LYS    84      40.232  28.348 -19.673  1.00  0.00           H  
ATOM   1345  C   LYS    84      37.988  21.469 -20.540  1.00  0.00           C  
ATOM   1346  O   LYS    84      37.748  21.965 -19.435  1.00  0.00           O  
ATOM   1347  N   MET    85      37.110  20.678 -21.201  1.00  0.00           N  
ATOM   1348  H   MET    85      37.415  20.481 -22.144  1.00  0.00           H  
ATOM   1349  CA  MET    85      35.777  20.272 -20.809  1.00  0.00           C  
ATOM   1350  HA  MET    85      35.605  20.654 -19.803  1.00  0.00           H  
ATOM   1351  CB  MET    85      34.724  20.846 -21.845  1.00  0.00           C  
ATOM   1352  HB2 MET    85      34.925  20.484 -22.853  1.00  0.00           H  
ATOM   1353  HB3 MET    85      33.697  20.651 -21.533  1.00  0.00           H  
ATOM   1354  CG  MET    85      35.014  22.343 -21.888  1.00  0.00           C  
ATOM   1355  HG2 MET    85      34.969  22.775 -20.888  1.00  0.00           H  
ATOM   1356  HG3 MET    85      35.893  22.506 -22.510  1.00  0.00           H  
ATOM   1357  SD  MET    85      33.685  23.328 -22.663  1.00  0.00           S  
ATOM   1358  CE  MET    85      34.061  23.069 -24.380  1.00  0.00           C  
ATOM   1359  HE1 MET    85      33.418  23.785 -24.892  1.00  0.00           H  
ATOM   1360  HE2 MET    85      35.086  23.427 -24.475  1.00  0.00           H  
ATOM   1361  HE3 MET    85      34.069  22.034 -24.723  1.00  0.00           H  
ATOM   1362  C   MET    85      35.435  18.730 -20.752  1.00  0.00           C  
ATOM   1363  O   MET    85      34.438  18.434 -20.145  1.00  0.00           O  
ATOM   1364  N   GLU    86      36.368  17.887 -21.184  1.00  0.00           N  
ATOM   1365  H   GLU    86      37.254  18.254 -21.503  1.00  0.00           H  
ATOM   1366  CA  GLU    86      36.194  16.498 -21.163  1.00  0.00           C  
ATOM   1367  HA  GLU    86      35.317  16.242 -21.757  1.00  0.00           H  
ATOM   1368  CB  GLU    86      37.363  15.760 -21.915  1.00  0.00           C  
ATOM   1369  HB2 GLU    86      37.140  14.694 -21.881  1.00  0.00           H  
ATOM   1370  HB3 GLU    86      37.387  16.100 -22.950  1.00  0.00           H  
ATOM   1371  CG  GLU    86      38.731  15.937 -21.342  1.00  0.00           C  
ATOM   1372  HG2 GLU    86      39.521  15.676 -22.046  1.00  0.00           H  
ATOM   1373  HG3 GLU    86      38.797  16.980 -21.033  1.00  0.00           H  
ATOM   1374  CD  GLU    86      39.127  15.077 -20.124  1.00  0.00           C  
ATOM   1375  OE1 GLU    86      39.900  15.604 -19.280  1.00  0.00           O  
ATOM   1376  OE2 GLU    86      38.843  13.856 -20.066  1.00  0.00           O  
ATOM   1377  C   GLU    86      35.974  15.875 -19.757  1.00  0.00           C  
ATOM   1378  O   GLU    86      35.102  14.961 -19.606  1.00  0.00           O  
ATOM   1379  N   GLU    87      36.692  16.314 -18.717  1.00  0.00           N  
ATOM   1380  H   GLU    87      37.288  17.117 -18.858  1.00  0.00           H  
ATOM   1381  CA  GLU    87      36.337  15.976 -17.327  1.00  0.00           C  
ATOM   1382  HA  GLU    87      36.228  14.892 -17.297  1.00  0.00           H  
ATOM   1383  CB  GLU    87      37.525  16.221 -16.405  1.00  0.00           C  
ATOM   1384  HB2 GLU    87      38.352  15.698 -16.887  1.00  0.00           H  
ATOM   1385  HB3 GLU    87      37.578  17.283 -16.166  1.00  0.00           H  
ATOM   1386  CG  GLU    87      37.363  15.576 -14.994  1.00  0.00           C  
ATOM   1387  HG2 GLU    87      36.829  16.254 -14.328  1.00  0.00           H  
ATOM   1388  HG3 GLU    87      36.949  14.598 -15.239  1.00  0.00           H  
ATOM   1389  CD  GLU    87      38.734  15.346 -14.368  1.00  0.00           C  
ATOM   1390  OE1 GLU    87      38.894  14.324 -13.646  1.00  0.00           O  
ATOM   1391  OE2 GLU    87      39.637  16.257 -14.464  1.00  0.00           O  
ATOM   1392  C   GLU    87      35.116  16.664 -16.721  1.00  0.00           C  
ATOM   1393  O   GLU    87      34.509  16.141 -15.790  1.00  0.00           O  
ATOM   1394  N   GLN    88      34.600  17.730 -17.317  1.00  0.00           N  
ATOM   1395  H   GLN    88      35.142  18.231 -18.007  1.00  0.00           H  
ATOM   1396  CA  GLN    88      33.221  18.219 -16.980  1.00  0.00           C  
ATOM   1397  HA  GLN    88      33.131  18.265 -15.895  1.00  0.00           H  
ATOM   1398  CB  GLN    88      33.107  19.688 -17.525  1.00  0.00           C  
ATOM   1399  HB2 GLN    88      34.057  20.207 -17.393  1.00  0.00           H  
ATOM   1400  HB3 GLN    88      32.826  19.828 -18.569  1.00  0.00           H  
ATOM   1401  CG  GLN    88      32.012  20.561 -16.840  1.00  0.00           C  
ATOM   1402  HG2 GLN    88      32.103  21.539 -17.312  1.00  0.00           H  
ATOM   1403  HG3 GLN    88      31.048  20.066 -16.963  1.00  0.00           H  
ATOM   1404  CD  GLN    88      32.225  20.741 -15.353  1.00  0.00           C  
ATOM   1405  OE1 GLN    88      33.339  20.670 -14.880  1.00  0.00           O  
ATOM   1406  NE2 GLN    88      31.211  20.935 -14.513  1.00  0.00           N  
ATOM   1407 HE21 GLN    88      31.365  20.859 -13.518  1.00  0.00           H  
ATOM   1408 HE22 GLN    88      30.241  20.986 -14.791  1.00  0.00           H  
ATOM   1409  C   GLN    88      32.045  17.409 -17.498  1.00  0.00           C  
ATOM   1410  O   GLN    88      31.150  16.928 -16.793  1.00  0.00           O  
ATOM   1411  N   ARG    89      32.188  17.019 -18.766  1.00  0.00           N  
ATOM   1412  H   ARG    89      33.018  17.412 -19.187  1.00  0.00           H  
ATOM   1413  CA  ARG    89      31.468  15.958 -19.518  1.00  0.00           C  
ATOM   1414  HA  ARG    89      30.438  16.295 -19.629  1.00  0.00           H  
ATOM   1415  CB  ARG    89      31.979  15.881 -20.985  1.00  0.00           C  
ATOM   1416  HB2 ARG    89      31.808  16.808 -21.532  1.00  0.00           H  
ATOM   1417  HB3 ARG    89      33.059  15.757 -21.062  1.00  0.00           H  
ATOM   1418  CG  ARG    89      31.403  14.726 -21.683  1.00  0.00           C  
ATOM   1419  HG2 ARG    89      31.883  14.697 -22.661  1.00  0.00           H  
ATOM   1420  HG3 ARG    89      31.841  13.812 -21.283  1.00  0.00           H  
ATOM   1421  CD  ARG    89      29.907  14.748 -22.032  1.00  0.00           C  
ATOM   1422  HD2 ARG    89      29.323  14.964 -21.137  1.00  0.00           H  
ATOM   1423  HD3 ARG    89      29.767  15.644 -22.636  1.00  0.00           H  
ATOM   1424  NE  ARG    89      29.457  13.507 -22.667  1.00  0.00           N  
ATOM   1425  HE  ARG    89      29.886  12.654 -22.336  1.00  0.00           H  
ATOM   1426  CZ  ARG    89      28.553  13.306 -23.665  1.00  0.00           C  
ATOM   1427  NH1 ARG    89      27.947  14.276 -24.310  1.00  0.00           N  
ATOM   1428 HH11 ARG    89      28.012  15.256 -24.074  1.00  0.00           H  
ATOM   1429 HH12 ARG    89      27.488  14.125 -25.197  1.00  0.00           H  
ATOM   1430  NH2 ARG    89      28.228  12.158 -24.089  1.00  0.00           N  
ATOM   1431 HH21 ARG    89      28.773  11.389 -23.726  1.00  0.00           H  
ATOM   1432 HH22 ARG    89      27.640  12.058 -24.904  1.00  0.00           H  
ATOM   1433  C   ARG    89      31.457  14.609 -18.727  1.00  0.00           C  
ATOM   1434  O   ARG    89      30.393  14.008 -18.614  1.00  0.00           O  
ATOM   1435  N   LYS    90      32.625  14.252 -18.204  1.00  0.00           N  
ATOM   1436  H   LYS    90      33.379  14.874 -18.458  1.00  0.00           H  
ATOM   1437  CA  LYS    90      32.792  13.037 -17.389  1.00  0.00           C  
ATOM   1438  HA  LYS    90      32.502  12.197 -18.021  1.00  0.00           H  
ATOM   1439  CB  LYS    90      34.247  12.935 -16.899  1.00  0.00           C  
ATOM   1440  HB2 LYS    90      34.912  13.061 -17.754  1.00  0.00           H  
ATOM   1441  HB3 LYS    90      34.449  13.681 -16.130  1.00  0.00           H  
ATOM   1442  CG  LYS    90      34.515  11.516 -16.460  1.00  0.00           C  
ATOM   1443  HG2 LYS    90      33.777  11.304 -15.687  1.00  0.00           H  
ATOM   1444  HG3 LYS    90      34.388  10.913 -17.359  1.00  0.00           H  
ATOM   1445  CD  LYS    90      35.934  11.371 -15.937  1.00  0.00           C  
ATOM   1446  HD2 LYS    90      36.590  12.029 -16.507  1.00  0.00           H  
ATOM   1447  HD3 LYS    90      35.898  11.634 -14.880  1.00  0.00           H  
ATOM   1448  CE  LYS    90      36.397   9.929 -16.170  1.00  0.00           C  
ATOM   1449  HE2 LYS    90      35.626   9.217 -15.875  1.00  0.00           H  
ATOM   1450  HE3 LYS    90      36.391   9.794 -17.252  1.00  0.00           H  
ATOM   1451  NZ  LYS    90      37.709   9.718 -15.571  1.00  0.00           N  
ATOM   1452  HZ1 LYS    90      37.707   9.677 -14.562  1.00  0.00           H  
ATOM   1453  HZ2 LYS    90      38.292   9.001 -15.980  1.00  0.00           H  
ATOM   1454  HZ3 LYS    90      38.308  10.529 -15.634  1.00  0.00           H  
ATOM   1455  C   LYS    90      31.833  13.017 -16.203  1.00  0.00           C  
ATOM   1456  O   LYS    90      31.173  12.012 -16.018  1.00  0.00           O  
ATOM   1457  N   ALA    91      31.779  14.052 -15.318  1.00  0.00           N  
ATOM   1458  H   ALA    91      32.372  14.869 -15.356  1.00  0.00           H  
ATOM   1459  CA  ALA    91      30.742  14.127 -14.279  1.00  0.00           C  
ATOM   1460  HA  ALA    91      30.687  13.173 -13.755  1.00  0.00           H  
ATOM   1461  CB  ALA    91      31.137  15.098 -13.209  1.00  0.00           C  
ATOM   1462  HB1 ALA    91      30.284  15.336 -12.575  1.00  0.00           H  
ATOM   1463  HB2 ALA    91      32.003  14.629 -12.741  1.00  0.00           H  
ATOM   1464  HB3 ALA    91      31.443  15.988 -13.757  1.00  0.00           H  
ATOM   1465  C   ALA    91      29.271  14.404 -14.701  1.00  0.00           C  
ATOM   1466  O   ALA    91      28.424  13.729 -14.285  1.00  0.00           O  
ATOM   1467  N   ASN    92      28.995  15.079 -15.810  1.00  0.00           N  
ATOM   1468  H   ASN    92      29.746  15.633 -16.195  1.00  0.00           H  
ATOM   1469  CA  ASN    92      27.634  15.361 -16.320  1.00  0.00           C  
ATOM   1470  HA  ASN    92      26.957  15.682 -15.529  1.00  0.00           H  
ATOM   1471  CB  ASN    92      27.660  16.428 -17.419  1.00  0.00           C  
ATOM   1472  HB2 ASN    92      28.489  16.231 -18.099  1.00  0.00           H  
ATOM   1473  HB3 ASN    92      26.802  16.365 -18.089  1.00  0.00           H  
ATOM   1474  CG  ASN    92      27.767  17.898 -16.937  1.00  0.00           C  
ATOM   1475  OD1 ASN    92      27.907  18.901 -17.707  1.00  0.00           O  
ATOM   1476  ND2 ASN    92      28.118  18.088 -15.698  1.00  0.00           N  
ATOM   1477 HD21 ASN    92      28.266  19.058 -15.458  1.00  0.00           H  
ATOM   1478 HD22 ASN    92      28.106  17.342 -15.018  1.00  0.00           H  
ATOM   1479  C   ASN    92      26.953  14.057 -16.826  1.00  0.00           C  
ATOM   1480  O   ASN    92      25.814  13.725 -16.569  1.00  0.00           O  
ATOM   1481  N   MET    93      27.702  13.300 -17.637  1.00  0.00           N  
ATOM   1482  H   MET    93      28.654  13.567 -17.844  1.00  0.00           H  
ATOM   1483  CA  MET    93      27.189  12.106 -18.287  1.00  0.00           C  
ATOM   1484  HA  MET    93      26.185  12.356 -18.630  1.00  0.00           H  
ATOM   1485  CB  MET    93      28.125  11.841 -19.473  1.00  0.00           C  
ATOM   1486  HB2 MET    93      28.055  12.588 -20.263  1.00  0.00           H  
ATOM   1487  HB3 MET    93      29.075  11.675 -18.964  1.00  0.00           H  
ATOM   1488  CG  MET    93      27.790  10.465 -20.157  1.00  0.00           C  
ATOM   1489  HG2 MET    93      27.866   9.658 -19.427  1.00  0.00           H  
ATOM   1490  HG3 MET    93      26.810  10.481 -20.634  1.00  0.00           H  
ATOM   1491  SD  MET    93      29.085  10.113 -21.353  1.00  0.00           S  
ATOM   1492  CE  MET    93      28.312   8.584 -22.018  1.00  0.00           C  
ATOM   1493  HE1 MET    93      28.980   8.239 -22.807  1.00  0.00           H  
ATOM   1494  HE2 MET    93      28.177   7.894 -21.184  1.00  0.00           H  
ATOM   1495  HE3 MET    93      27.281   8.748 -22.329  1.00  0.00           H  
ATOM   1496  C   MET    93      26.923  10.981 -17.334  1.00  0.00           C  
ATOM   1497  O   MET    93      25.929  10.261 -17.482  1.00  0.00           O  
ATOM   1498  N   LEU    94      27.760  10.813 -16.323  1.00  0.00           N  
ATOM   1499  H   LEU    94      28.502  11.496 -16.270  1.00  0.00           H  
ATOM   1500  CA  LEU    94      27.655   9.915 -15.177  1.00  0.00           C  
ATOM   1501  HA  LEU    94      27.611   8.888 -15.538  1.00  0.00           H  
ATOM   1502  CB  LEU    94      29.037  10.011 -14.463  1.00  0.00           C  
ATOM   1503  HB2 LEU    94      29.905   9.891 -15.111  1.00  0.00           H  
ATOM   1504  HB3 LEU    94      29.157  10.997 -14.013  1.00  0.00           H  
ATOM   1505  CG  LEU    94      29.140   8.875 -13.418  1.00  0.00           C  
ATOM   1506  HG  LEU    94      28.261   8.970 -12.780  1.00  0.00           H  
ATOM   1507  CD1 LEU    94      29.260   7.431 -13.921  1.00  0.00           C  
ATOM   1508 HD11 LEU    94      28.521   7.242 -14.700  1.00  0.00           H  
ATOM   1509 HD12 LEU    94      30.211   7.266 -14.428  1.00  0.00           H  
ATOM   1510 HD13 LEU    94      29.107   6.765 -13.072  1.00  0.00           H  
ATOM   1511  CD2 LEU    94      30.365   9.191 -12.647  1.00  0.00           C  
ATOM   1512 HD21 LEU    94      30.201  10.109 -12.082  1.00  0.00           H  
ATOM   1513 HD22 LEU    94      30.567   8.469 -11.856  1.00  0.00           H  
ATOM   1514 HD23 LEU    94      31.289   9.186 -13.225  1.00  0.00           H  
ATOM   1515  C   LEU    94      26.420  10.273 -14.305  1.00  0.00           C  
ATOM   1516  O   LEU    94      25.702   9.350 -13.983  1.00  0.00           O  
ATOM   1517  N   ALA    95      26.003  11.561 -14.287  1.00  0.00           N  
ATOM   1518  H   ALA    95      26.624  12.292 -14.605  1.00  0.00           H  
ATOM   1519  CA  ALA    95      24.783  11.983 -13.618  1.00  0.00           C  
ATOM   1520  HA  ALA    95      24.821  11.595 -12.600  1.00  0.00           H  
ATOM   1521  CB  ALA    95      24.725  13.535 -13.589  1.00  0.00           C  
ATOM   1522  HB1 ALA    95      25.672  14.061 -13.468  1.00  0.00           H  
ATOM   1523  HB2 ALA    95      24.433  13.981 -14.540  1.00  0.00           H  
ATOM   1524  HB3 ALA    95      24.103  13.980 -12.812  1.00  0.00           H  
ATOM   1525  C   ALA    95      23.526  11.466 -14.334  1.00  0.00           C  
ATOM   1526  O   ALA    95      22.527  11.166 -13.720  1.00  0.00           O  
ATOM   1527  N   HIE    96      23.688  11.317 -15.679  1.00  0.00           N  
ATOM   1528  H   HIE    96      24.590  11.541 -16.076  1.00  0.00           H  
ATOM   1529  CA  HIE    96      22.655  10.935 -16.627  1.00  0.00           C  
ATOM   1530  HA  HIE    96      21.683  11.363 -16.381  1.00  0.00           H  
ATOM   1531  CB  HIE    96      22.861  11.530 -18.026  1.00  0.00           C  
ATOM   1532  HB2 HIE    96      23.866  11.312 -18.388  1.00  0.00           H  
ATOM   1533  HB3 HIE    96      22.160  11.009 -18.678  1.00  0.00           H  
ATOM   1534  CG  HIE    96      22.562  13.022 -18.106  1.00  0.00           C  
ATOM   1535  ND1 HIE    96      21.286  13.570 -18.047  1.00  0.00           N  
ATOM   1536  CE1 HIE    96      21.445  14.913 -18.174  1.00  0.00           C  
ATOM   1537  HE1 HIE    96      20.559  15.530 -18.180  1.00  0.00           H  
ATOM   1538  NE2 HIE    96      22.766  15.183 -18.303  1.00  0.00           N  
ATOM   1539  HE2 HIE    96      23.139  16.086 -18.047  1.00  0.00           H  
ATOM   1540  CD2 HIE    96      23.478  13.991 -18.280  1.00  0.00           C  
ATOM   1541  HD2 HIE    96      24.547  13.876 -18.382  1.00  0.00           H  
ATOM   1542  C   HIE    96      22.449   9.366 -16.685  1.00  0.00           C  
ATOM   1543  O   HIE    96      21.315   8.935 -16.690  1.00  0.00           O  
ATOM   1544  N   MET    97      23.477   8.560 -16.533  1.00  0.00           N  
ATOM   1545  H   MET    97      24.388   8.980 -16.421  1.00  0.00           H  
ATOM   1546  CA  MET    97      23.455   7.135 -16.240  1.00  0.00           C  
ATOM   1547  HA  MET    97      22.819   6.630 -16.967  1.00  0.00           H  
ATOM   1548  CB  MET    97      24.794   6.423 -16.501  1.00  0.00           C  
ATOM   1549  HB2 MET    97      25.567   6.662 -15.770  1.00  0.00           H  
ATOM   1550  HB3 MET    97      24.562   5.366 -16.369  1.00  0.00           H  
ATOM   1551  CG  MET    97      25.338   6.627 -17.975  1.00  0.00           C  
ATOM   1552  HG2 MET    97      24.559   6.288 -18.658  1.00  0.00           H  
ATOM   1553  HG3 MET    97      25.534   7.687 -18.137  1.00  0.00           H  
ATOM   1554  SD  MET    97      26.917   5.881 -18.466  1.00  0.00           S  
ATOM   1555  CE  MET    97      26.428   4.186 -18.473  1.00  0.00           C  
ATOM   1556  HE1 MET    97      27.249   3.474 -18.557  1.00  0.00           H  
ATOM   1557  HE2 MET    97      25.931   3.982 -17.525  1.00  0.00           H  
ATOM   1558  HE3 MET    97      25.707   4.097 -19.285  1.00  0.00           H  
ATOM   1559  C   MET    97      22.848   6.868 -14.915  1.00  0.00           C  
ATOM   1560  O   MET    97      22.006   5.961 -14.842  1.00  0.00           O  
ATOM   1561  N   GLU    98      23.327   7.549 -13.866  1.00  0.00           N  
ATOM   1562  H   GLU    98      24.016   8.265 -14.046  1.00  0.00           H  
ATOM   1563  CA  GLU    98      22.734   7.458 -12.530  1.00  0.00           C  
ATOM   1564  HA  GLU    98      22.902   6.451 -12.148  1.00  0.00           H  
ATOM   1565  CB  GLU    98      23.466   8.413 -11.511  1.00  0.00           C  
ATOM   1566  HB2 GLU    98      24.498   8.062 -11.503  1.00  0.00           H  
ATOM   1567  HB3 GLU    98      23.410   9.431 -11.895  1.00  0.00           H  
ATOM   1568  CG  GLU    98      22.892   8.262 -10.122  1.00  0.00           C  
ATOM   1569  HG2 GLU    98      21.969   8.834 -10.032  1.00  0.00           H  
ATOM   1570  HG3 GLU    98      22.843   7.183  -9.976  1.00  0.00           H  
ATOM   1571  CD  GLU    98      23.723   8.754  -8.886  1.00  0.00           C  
ATOM   1572  OE1 GLU    98      23.113   8.631  -7.797  1.00  0.00           O  
ATOM   1573  OE2 GLU    98      24.800   9.452  -8.953  1.00  0.00           O  
ATOM   1574  C   GLU    98      21.210   7.688 -12.554  1.00  0.00           C  
ATOM   1575  O   GLU    98      20.417   6.921 -12.008  1.00  0.00           O  
ATOM   1576  N   THR    99      20.833   8.790 -13.234  1.00  0.00           N  
ATOM   1577  H   THR    99      21.528   9.478 -13.484  1.00  0.00           H  
ATOM   1578  CA  THR    99      19.444   9.132 -13.387  1.00  0.00           C  
ATOM   1579  HA  THR    99      19.001   9.092 -12.392  1.00  0.00           H  
ATOM   1580  CB  THR    99      19.098  10.500 -14.032  1.00  0.00           C  
ATOM   1581  HB  THR    99      19.328  10.601 -15.093  1.00  0.00           H  
ATOM   1582  CG2 THR    99      17.704  10.946 -13.702  1.00  0.00           C  
ATOM   1583 HG21 THR    99      17.457  11.913 -14.140  1.00  0.00           H  
ATOM   1584 HG22 THR    99      17.018  10.265 -14.205  1.00  0.00           H  
ATOM   1585 HG23 THR    99      17.614  10.871 -12.618  1.00  0.00           H  
ATOM   1586  OG1 THR    99      19.802  11.475 -13.396  1.00  0.00           O  
ATOM   1587  HG1 THR    99      20.740  11.407 -13.587  1.00  0.00           H  
ATOM   1588  C   THR    99      18.650   8.025 -14.082  1.00  0.00           C  
ATOM   1589  O   THR    99      17.660   7.489 -13.598  1.00  0.00           O  
ATOM   1590  N   GLN   100      19.140   7.558 -15.212  1.00  0.00           N  
ATOM   1591  H   GLN   100      20.062   7.854 -15.501  1.00  0.00           H  
ATOM   1592  CA  GLN   100      18.506   6.535 -16.042  1.00  0.00           C  
ATOM   1593  HA  GLN   100      17.423   6.657 -16.064  1.00  0.00           H  
ATOM   1594  CB  GLN   100      19.121   6.604 -17.515  1.00  0.00           C  
ATOM   1595  HB2 GLN   100      20.173   6.330 -17.442  1.00  0.00           H  
ATOM   1596  HB3 GLN   100      18.578   5.925 -18.173  1.00  0.00           H  
ATOM   1597  CG  GLN   100      18.936   7.995 -18.215  1.00  0.00           C  
ATOM   1598  HG2 GLN   100      17.882   8.035 -18.490  1.00  0.00           H  
ATOM   1599  HG3 GLN   100      19.094   8.858 -17.569  1.00  0.00           H  
ATOM   1600  CD  GLN   100      19.646   8.146 -19.491  1.00  0.00           C  
ATOM   1601  OE1 GLN   100      19.942   7.141 -20.249  1.00  0.00           O  
ATOM   1602  NE2 GLN   100      20.150   9.353 -19.732  1.00  0.00           N  
ATOM   1603 HE21 GLN   100      20.854   9.368 -20.457  1.00  0.00           H  
ATOM   1604 HE22 GLN   100      19.707  10.204 -19.418  1.00  0.00           H  
ATOM   1605  C   GLN   100      18.536   5.102 -15.507  1.00  0.00           C  
ATOM   1606  O   GLN   100      17.536   4.397 -15.657  1.00  0.00           O  
ATOM   1607  N   ASN   101      19.526   4.728 -14.770  1.00  0.00           N  
ATOM   1608  H   ASN   101      20.345   5.319 -14.761  1.00  0.00           H  
ATOM   1609  CA  ASN   101      19.456   3.524 -13.889  1.00  0.00           C  
ATOM   1610  HA  ASN   101      19.086   2.760 -14.572  1.00  0.00           H  
ATOM   1611  CB  ASN   101      20.815   3.182 -13.275  1.00  0.00           C  
ATOM   1612  HB2 ASN   101      21.528   3.004 -14.081  1.00  0.00           H  
ATOM   1613  HB3 ASN   101      21.243   3.944 -12.623  1.00  0.00           H  
ATOM   1614  CG  ASN   101      20.762   1.816 -12.558  1.00  0.00           C  
ATOM   1615  OD1 ASN   101      20.933   1.735 -11.365  1.00  0.00           O  
ATOM   1616  ND2 ASN   101      20.413   0.828 -13.339  1.00  0.00           N  
ATOM   1617 HD21 ASN   101      20.461  -0.108 -12.963  1.00  0.00           H  
ATOM   1618 HD22 ASN   101      20.093   1.011 -14.279  1.00  0.00           H  
ATOM   1619  C   ASN   101      18.434   3.613 -12.724  1.00  0.00           C  
ATOM   1620  O   ASN   101      17.615   2.701 -12.652  1.00  0.00           O  
ATOM   1621  N   LYS   102      18.284   4.677 -11.967  1.00  0.00           N  
ATOM   1622  H   LYS   102      18.742   5.561 -12.138  1.00  0.00           H  
ATOM   1623  CA  LYS   102      17.289   4.898 -10.882  1.00  0.00           C  
ATOM   1624  HA  LYS   102      17.324   4.035 -10.216  1.00  0.00           H  
ATOM   1625  CB  LYS   102      17.587   6.271 -10.162  1.00  0.00           C  
ATOM   1626  HB2 LYS   102      17.757   7.055 -10.899  1.00  0.00           H  
ATOM   1627  HB3 LYS   102      16.722   6.511  -9.544  1.00  0.00           H  
ATOM   1628  CG  LYS   102      18.762   6.128  -9.144  1.00  0.00           C  
ATOM   1629  HG2 LYS   102      18.568   5.362  -8.394  1.00  0.00           H  
ATOM   1630  HG3 LYS   102      19.617   5.757  -9.708  1.00  0.00           H  
ATOM   1631  CD  LYS   102      19.044   7.455  -8.527  1.00  0.00           C  
ATOM   1632  HD2 LYS   102      18.866   8.221  -9.282  1.00  0.00           H  
ATOM   1633  HD3 LYS   102      18.282   7.604  -7.762  1.00  0.00           H  
ATOM   1634  CE  LYS   102      20.429   7.660  -7.992  1.00  0.00           C  
ATOM   1635  HE2 LYS   102      21.064   6.821  -8.278  1.00  0.00           H  
ATOM   1636  HE3 LYS   102      20.847   8.494  -8.556  1.00  0.00           H  
ATOM   1637  NZ  LYS   102      20.504   7.926  -6.586  1.00  0.00           N  
ATOM   1638  HZ1 LYS   102      19.754   8.541  -6.301  1.00  0.00           H  
ATOM   1639  HZ2 LYS   102      20.514   7.106  -5.997  1.00  0.00           H  
ATOM   1640  HZ3 LYS   102      21.400   8.384  -6.501  1.00  0.00           H  
ATOM   1641  C   LYS   102      15.847   4.921 -11.416  1.00  0.00           C  
ATOM   1642  O   LYS   102      14.874   4.599 -10.757  1.00  0.00           O  
ATOM   1643  N   ILE   103      15.691   5.426 -12.622  1.00  0.00           N  
ATOM   1644  H   ILE   103      16.566   5.642 -13.078  1.00  0.00           H  
ATOM   1645  CA  ILE   103      14.417   5.454 -13.370  1.00  0.00           C  
ATOM   1646  HA  ILE   103      13.615   5.855 -12.750  1.00  0.00           H  
ATOM   1647  CB  ILE   103      14.497   6.457 -14.578  1.00  0.00           C  
ATOM   1648  HB  ILE   103      15.440   6.302 -15.102  1.00  0.00           H  
ATOM   1649  CG2 ILE   103      13.303   6.143 -15.581  1.00  0.00           C  
ATOM   1650 HG21 ILE   103      13.203   5.066 -15.715  1.00  0.00           H  
ATOM   1651 HG22 ILE   103      12.409   6.648 -15.217  1.00  0.00           H  
ATOM   1652 HG23 ILE   103      13.546   6.694 -16.490  1.00  0.00           H  
ATOM   1653  CG1 ILE   103      14.366   7.824 -13.875  1.00  0.00           C  
ATOM   1654 HG12 ILE   103      13.339   7.955 -13.535  1.00  0.00           H  
ATOM   1655 HG13 ILE   103      15.083   7.982 -13.069  1.00  0.00           H  
ATOM   1656  CD1 ILE   103      14.722   8.865 -14.840  1.00  0.00           C  
ATOM   1657 HD11 ILE   103      15.661   8.680 -15.362  1.00  0.00           H  
ATOM   1658 HD12 ILE   103      14.057   9.069 -15.679  1.00  0.00           H  
ATOM   1659 HD13 ILE   103      14.879   9.758 -14.234  1.00  0.00           H  
ATOM   1660  C   ILE   103      14.057   4.006 -13.738  1.00  0.00           C  
ATOM   1661  O   ILE   103      13.064   3.536 -13.243  1.00  0.00           O  
ATOM   1662  N   TYR   104      14.929   3.213 -14.346  1.00  0.00           N  
ATOM   1663  H   TYR   104      15.852   3.556 -14.574  1.00  0.00           H  
ATOM   1664  CA  TYR   104      14.638   1.801 -14.787  1.00  0.00           C  
ATOM   1665  HA  TYR   104      13.773   1.749 -15.449  1.00  0.00           H  
ATOM   1666  CB  TYR   104      15.967   1.232 -15.418  1.00  0.00           C  
ATOM   1667  HB2 TYR   104      16.286   1.878 -16.236  1.00  0.00           H  
ATOM   1668  HB3 TYR   104      16.816   1.341 -14.743  1.00  0.00           H  
ATOM   1669  CG  TYR   104      15.942  -0.108 -16.012  1.00  0.00           C  
ATOM   1670  CD1 TYR   104      15.388  -0.296 -17.309  1.00  0.00           C  
ATOM   1671  HD1 TYR   104      15.037   0.522 -17.921  1.00  0.00           H  
ATOM   1672  CE1 TYR   104      15.356  -1.567 -17.914  1.00  0.00           C  
ATOM   1673  HE1 TYR   104      15.020  -1.759 -18.922  1.00  0.00           H  
ATOM   1674  CZ  TYR   104      15.779  -2.634 -17.146  1.00  0.00           C  
ATOM   1675  OH  TYR   104      15.708  -3.814 -17.830  1.00  0.00           O  
ATOM   1676  HH  TYR   104      16.443  -4.396 -17.624  1.00  0.00           H  
ATOM   1677  CE2 TYR   104      16.369  -2.445 -15.865  1.00  0.00           C  
ATOM   1678  HE2 TYR   104      16.929  -3.215 -15.355  1.00  0.00           H  
ATOM   1679  CD2 TYR   104      16.403  -1.230 -15.279  1.00  0.00           C  
ATOM   1680  HD2 TYR   104      16.884  -1.142 -14.316  1.00  0.00           H  
ATOM   1681  C   TYR   104      14.362   0.858 -13.600  1.00  0.00           C  
ATOM   1682  O   TYR   104      13.327   0.215 -13.716  1.00  0.00           O  
ATOM   1683  N   ASN   105      15.030   0.896 -12.438  1.00  0.00           N  
ATOM   1684  H   ASN   105      15.821   1.520 -12.361  1.00  0.00           H  
ATOM   1685  CA  ASN   105      14.774   0.117 -11.246  1.00  0.00           C  
ATOM   1686  HA  ASN   105      14.780  -0.882 -11.681  1.00  0.00           H  
ATOM   1687  CB  ASN   105      15.973   0.111 -10.401  1.00  0.00           C  
ATOM   1688  HB2 ASN   105      16.417   1.101 -10.302  1.00  0.00           H  
ATOM   1689  HB3 ASN   105      15.820  -0.401  -9.451  1.00  0.00           H  
ATOM   1690  CG  ASN   105      17.161  -0.672 -10.976  1.00  0.00           C  
ATOM   1691  OD1 ASN   105      16.996  -1.621 -11.675  1.00  0.00           O  
ATOM   1692  ND2 ASN   105      18.415  -0.267 -10.759  1.00  0.00           N  
ATOM   1693 HD21 ASN   105      19.154  -0.752 -11.249  1.00  0.00           H  
ATOM   1694 HD22 ASN   105      18.630   0.436 -10.066  1.00  0.00           H  
ATOM   1695  C   ASN   105      13.485   0.495 -10.542  1.00  0.00           C  
ATOM   1696  O   ASN   105      13.211  -0.135  -9.464  1.00  0.00           O  
ATOM   1697  N   ILE   106      12.578   1.407 -10.990  1.00  0.00           N  
ATOM   1698  H   ILE   106      12.718   1.975 -11.813  1.00  0.00           H  
ATOM   1699  CA  ILE   106      11.221   1.436 -10.521  1.00  0.00           C  
ATOM   1700  HA  ILE   106      11.041   0.533  -9.939  1.00  0.00           H  
ATOM   1701  CB  ILE   106      10.823   2.621  -9.569  1.00  0.00           C  
ATOM   1702  HB  ILE   106       9.742   2.630  -9.426  1.00  0.00           H  
ATOM   1703  CG2 ILE   106      11.465   2.545  -8.156  1.00  0.00           C  
ATOM   1704 HG21 ILE   106      10.828   3.065  -7.440  1.00  0.00           H  
ATOM   1705 HG22 ILE   106      11.537   1.476  -7.956  1.00  0.00           H  
ATOM   1706 HG23 ILE   106      12.488   2.921  -8.159  1.00  0.00           H  
ATOM   1707  CG1 ILE   106      11.116   3.974 -10.189  1.00  0.00           C  
ATOM   1708 HG12 ILE   106      10.890   4.836  -9.561  1.00  0.00           H  
ATOM   1709 HG13 ILE   106      12.193   4.052 -10.335  1.00  0.00           H  
ATOM   1710  CD1 ILE   106      10.392   4.369 -11.465  1.00  0.00           C  
ATOM   1711 HD11 ILE   106      10.803   5.286 -11.888  1.00  0.00           H  
ATOM   1712 HD12 ILE   106      10.523   3.617 -12.243  1.00  0.00           H  
ATOM   1713 HD13 ILE   106       9.318   4.495 -11.329  1.00  0.00           H  
ATOM   1714  C   ILE   106      10.147   1.214 -11.650  1.00  0.00           C  
ATOM   1715  O   ILE   106       8.921   1.498 -11.530  1.00  0.00           O  
ATOM   1716  N   LEU   107      10.566   0.820 -12.858  1.00  0.00           N  
ATOM   1717  H   LEU   107      11.552   0.608 -12.907  1.00  0.00           H  
ATOM   1718  CA  LEU   107       9.719   0.464 -14.040  1.00  0.00           C  
ATOM   1719  HA  LEU   107       8.824   1.086 -14.023  1.00  0.00           H  
ATOM   1720  CB  LEU   107      10.445   0.796 -15.371  1.00  0.00           C  
ATOM   1721  HB2 LEU   107      11.461   0.412 -15.275  1.00  0.00           H  
ATOM   1722  HB3 LEU   107       9.942   0.289 -16.194  1.00  0.00           H  
ATOM   1723  CG  LEU   107      10.687   2.305 -15.672  1.00  0.00           C  
ATOM   1724  HG  LEU   107      11.433   2.805 -15.055  1.00  0.00           H  
ATOM   1725  CD1 LEU   107      11.147   2.560 -17.138  1.00  0.00           C  
ATOM   1726 HD11 LEU   107      10.460   2.088 -17.840  1.00  0.00           H  
ATOM   1727 HD12 LEU   107      11.348   3.621 -17.290  1.00  0.00           H  
ATOM   1728 HD13 LEU   107      12.019   1.908 -17.186  1.00  0.00           H  
ATOM   1729  CD2 LEU   107       9.442   3.230 -15.451  1.00  0.00           C  
ATOM   1730 HD21 LEU   107       8.592   2.784 -15.967  1.00  0.00           H  
ATOM   1731 HD22 LEU   107       9.195   3.311 -14.393  1.00  0.00           H  
ATOM   1732 HD23 LEU   107       9.692   4.233 -15.795  1.00  0.00           H  
ATOM   1733  C   LEU   107       9.268  -1.017 -13.889  1.00  0.00           C  
ATOM   1734  O   LEU   107      10.029  -1.921 -13.623  1.00  0.00           O  
ATOM   1735  N   THR   108       8.008  -1.281 -14.227  1.00  0.00           N  
ATOM   1736  H   THR   108       7.330  -0.564 -14.443  1.00  0.00           H  
ATOM   1737  CA  THR   108       7.419  -2.632 -14.317  1.00  0.00           C  
ATOM   1738  HA  THR   108       7.816  -3.211 -13.484  1.00  0.00           H  
ATOM   1739  CB  THR   108       5.867  -2.691 -14.403  1.00  0.00           C  
ATOM   1740  HB  THR   108       5.725  -3.766 -14.514  1.00  0.00           H  
ATOM   1741  CG2 THR   108       5.176  -2.136 -13.156  1.00  0.00           C  
ATOM   1742 HG21 THR   108       5.583  -2.569 -12.242  1.00  0.00           H  
ATOM   1743 HG22 THR   108       5.407  -1.080 -13.019  1.00  0.00           H  
ATOM   1744 HG23 THR   108       4.090  -2.205 -13.223  1.00  0.00           H  
ATOM   1745  OG1 THR   108       5.358  -2.068 -15.536  1.00  0.00           O  
ATOM   1746  HG1 THR   108       4.453  -2.368 -15.649  1.00  0.00           H  
ATOM   1747  C   THR   108       7.867  -3.304 -15.636  1.00  0.00           C  
ATOM   1748  O   THR   108       8.273  -2.562 -16.561  1.00  0.00           O  
ATOM   1749  N   PRO   109       7.850  -4.570 -15.839  1.00  0.00           N  
ATOM   1750  CD  PRO   109       7.599  -5.618 -14.867  1.00  0.00           C  
ATOM   1751  HD2 PRO   109       6.516  -5.654 -14.753  1.00  0.00           H  
ATOM   1752  HD3 PRO   109       8.081  -5.475 -13.900  1.00  0.00           H  
ATOM   1753  CG  PRO   109       8.101  -6.886 -15.526  1.00  0.00           C  
ATOM   1754  HG2 PRO   109       7.657  -7.789 -15.107  1.00  0.00           H  
ATOM   1755  HG3 PRO   109       9.179  -7.004 -15.412  1.00  0.00           H  
ATOM   1756  CB  PRO   109       7.963  -6.696 -16.997  1.00  0.00           C  
ATOM   1757  HB2 PRO   109       6.942  -6.768 -17.371  1.00  0.00           H  
ATOM   1758  HB3 PRO   109       8.635  -7.337 -17.568  1.00  0.00           H  
ATOM   1759  CA  PRO   109       8.362  -5.185 -17.099  1.00  0.00           C  
ATOM   1760  HA  PRO   109       9.451  -5.221 -17.069  1.00  0.00           H  
ATOM   1761  C   PRO   109       7.913  -4.644 -18.469  1.00  0.00           C  
ATOM   1762  O   PRO   109       8.666  -4.682 -19.468  1.00  0.00           O  
ATOM   1763  N   GLU   110       6.665  -4.256 -18.495  1.00  0.00           N  
ATOM   1764  H   GLU   110       6.053  -4.356 -17.697  1.00  0.00           H  
ATOM   1765  CA  GLU   110       6.033  -3.581 -19.655  1.00  0.00           C  
ATOM   1766  HA  GLU   110       6.076  -4.202 -20.551  1.00  0.00           H  
ATOM   1767  CB  GLU   110       4.610  -3.157 -19.325  1.00  0.00           C  
ATOM   1768  HB2 GLU   110       4.498  -2.388 -18.560  1.00  0.00           H  
ATOM   1769  HB3 GLU   110       4.216  -2.737 -20.250  1.00  0.00           H  
ATOM   1770  CG  GLU   110       3.660  -4.299 -19.011  1.00  0.00           C  
ATOM   1771  HG2 GLU   110       2.647  -4.184 -19.398  1.00  0.00           H  
ATOM   1772  HG3 GLU   110       4.024  -5.112 -19.638  1.00  0.00           H  
ATOM   1773  CD  GLU   110       3.774  -4.643 -17.452  1.00  0.00           C  
ATOM   1774  OE1 GLU   110       3.297  -3.825 -16.628  1.00  0.00           O  
ATOM   1775  OE2 GLU   110       4.539  -5.654 -17.197  1.00  0.00           O  
ATOM   1776  C   GLU   110       6.820  -2.295 -19.996  1.00  0.00           C  
ATOM   1777  O   GLU   110       7.366  -2.168 -21.101  1.00  0.00           O  
ATOM   1778  N   GLN   111       7.031  -1.478 -18.996  1.00  0.00           N  
ATOM   1779  H   GLN   111       6.673  -1.790 -18.104  1.00  0.00           H  
ATOM   1780  CA  GLN   111       7.799  -0.209 -18.898  1.00  0.00           C  
ATOM   1781  HA  GLN   111       7.412   0.352 -19.749  1.00  0.00           H  
ATOM   1782  CB  GLN   111       7.539   0.485 -17.563  1.00  0.00           C  
ATOM   1783  HB2 GLN   111       8.095  -0.034 -16.783  1.00  0.00           H  
ATOM   1784  HB3 GLN   111       8.005   1.470 -17.594  1.00  0.00           H  
ATOM   1785  CG  GLN   111       6.059   0.782 -17.244  1.00  0.00           C  
ATOM   1786  HG2 GLN   111       5.635   1.446 -17.997  1.00  0.00           H  
ATOM   1787  HG3 GLN   111       5.382  -0.071 -17.296  1.00  0.00           H  
ATOM   1788  CD  GLN   111       5.762   1.241 -15.835  1.00  0.00           C  
ATOM   1789  OE1 GLN   111       6.515   1.104 -14.916  1.00  0.00           O  
ATOM   1790  NE2 GLN   111       4.622   1.883 -15.647  1.00  0.00           N  
ATOM   1791 HE21 GLN   111       4.567   2.493 -14.845  1.00  0.00           H  
ATOM   1792 HE22 GLN   111       4.137   2.290 -16.434  1.00  0.00           H  
ATOM   1793  C   GLN   111       9.305  -0.473 -19.055  1.00  0.00           C  
ATOM   1794  O   GLN   111      10.042   0.120 -19.805  1.00  0.00           O  
ATOM   1795  N   LYS   112       9.908  -1.583 -18.514  1.00  0.00           N  
ATOM   1796  H   LYS   112       9.371  -2.141 -17.866  1.00  0.00           H  
ATOM   1797  CA  LYS   112      11.280  -1.941 -18.751  1.00  0.00           C  
ATOM   1798  HA  LYS   112      11.847  -1.036 -18.534  1.00  0.00           H  
ATOM   1799  CB  LYS   112      11.735  -3.022 -17.843  1.00  0.00           C  
ATOM   1800  HB2 LYS   112      10.982  -3.785 -18.038  1.00  0.00           H  
ATOM   1801  HB3 LYS   112      12.689  -3.422 -18.186  1.00  0.00           H  
ATOM   1802  CG  LYS   112      11.961  -2.610 -16.354  1.00  0.00           C  
ATOM   1803  HG2 LYS   112      12.568  -1.705 -16.395  1.00  0.00           H  
ATOM   1804  HG3 LYS   112      10.971  -2.439 -15.930  1.00  0.00           H  
ATOM   1805  CD  LYS   112      12.626  -3.716 -15.489  1.00  0.00           C  
ATOM   1806  HD2 LYS   112      12.004  -4.608 -15.556  1.00  0.00           H  
ATOM   1807  HD3 LYS   112      13.629  -3.846 -15.896  1.00  0.00           H  
ATOM   1808  CE  LYS   112      12.880  -3.146 -14.032  1.00  0.00           C  
ATOM   1809  HE2 LYS   112      13.250  -2.130 -14.170  1.00  0.00           H  
ATOM   1810  HE3 LYS   112      12.121  -3.102 -13.251  1.00  0.00           H  
ATOM   1811  NZ  LYS   112      13.866  -4.015 -13.359  1.00  0.00           N  
ATOM   1812  HZ1 LYS   112      14.710  -3.830 -13.882  1.00  0.00           H  
ATOM   1813  HZ2 LYS   112      14.008  -3.768 -12.390  1.00  0.00           H  
ATOM   1814  HZ3 LYS   112      13.543  -4.971 -13.407  1.00  0.00           H  
ATOM   1815  C   LYS   112      11.478  -2.363 -20.180  1.00  0.00           C  
ATOM   1816  O   LYS   112      12.525  -2.077 -20.797  1.00  0.00           O  
ATOM   1817  N   LYS   113      10.498  -2.950 -20.886  1.00  0.00           N  
ATOM   1818  H   LYS   113       9.718  -3.248 -20.318  1.00  0.00           H  
ATOM   1819  CA  LYS   113      10.611  -3.412 -22.216  1.00  0.00           C  
ATOM   1820  HA  LYS   113      11.636  -3.704 -22.447  1.00  0.00           H  
ATOM   1821  CB  LYS   113       9.762  -4.669 -22.418  1.00  0.00           C  
ATOM   1822  HB2 LYS   113      10.226  -5.388 -21.742  1.00  0.00           H  
ATOM   1823  HB3 LYS   113       8.704  -4.470 -22.244  1.00  0.00           H  
ATOM   1824  CG  LYS   113       9.916  -5.162 -23.893  1.00  0.00           C  
ATOM   1825  HG2 LYS   113       9.343  -4.511 -24.553  1.00  0.00           H  
ATOM   1826  HG3 LYS   113      10.943  -5.223 -24.253  1.00  0.00           H  
ATOM   1827  CD  LYS   113       9.341  -6.569 -24.073  1.00  0.00           C  
ATOM   1828  HD2 LYS   113       9.891  -7.318 -23.503  1.00  0.00           H  
ATOM   1829  HD3 LYS   113       8.318  -6.612 -23.700  1.00  0.00           H  
ATOM   1830  CE  LYS   113       9.265  -6.970 -25.533  1.00  0.00           C  
ATOM   1831  HE2 LYS   113       8.771  -6.148 -26.053  1.00  0.00           H  
ATOM   1832  HE3 LYS   113      10.225  -7.162 -26.011  1.00  0.00           H  
ATOM   1833  NZ  LYS   113       8.502  -8.205 -25.773  1.00  0.00           N  
ATOM   1834  HZ1 LYS   113       8.998  -8.987 -25.370  1.00  0.00           H  
ATOM   1835  HZ2 LYS   113       7.579  -8.240 -25.365  1.00  0.00           H  
ATOM   1836  HZ3 LYS   113       8.474  -8.278 -26.780  1.00  0.00           H  
ATOM   1837  C   LYS   113      10.314  -2.233 -23.119  1.00  0.00           C  
ATOM   1838  O   LYS   113      10.985  -2.065 -24.084  1.00  0.00           O  
ATOM   1839  N   GLN   114       9.379  -1.261 -22.859  1.00  0.00           N  
ATOM   1840  H   GLN   114       8.841  -1.379 -22.013  1.00  0.00           H  
ATOM   1841  CA  GLN   114       9.304  -0.004 -23.570  1.00  0.00           C  
ATOM   1842  HA  GLN   114       8.908  -0.239 -24.558  1.00  0.00           H  
ATOM   1843  CB  GLN   114       8.235   0.813 -22.836  1.00  0.00           C  
ATOM   1844  HB2 GLN   114       8.311   0.823 -21.749  1.00  0.00           H  
ATOM   1845  HB3 GLN   114       8.346   1.867 -23.093  1.00  0.00           H  
ATOM   1846  CG  GLN   114       6.789   0.390 -23.362  1.00  0.00           C  
ATOM   1847  HG2 GLN   114       6.651   0.822 -24.354  1.00  0.00           H  
ATOM   1848  HG3 GLN   114       6.629  -0.687 -23.313  1.00  0.00           H  
ATOM   1849  CD  GLN   114       5.578   1.000 -22.500  1.00  0.00           C  
ATOM   1850  OE1 GLN   114       5.676   1.723 -21.538  1.00  0.00           O  
ATOM   1851  NE2 GLN   114       4.390   0.560 -22.818  1.00  0.00           N  
ATOM   1852 HE21 GLN   114       3.558   0.842 -22.319  1.00  0.00           H  
ATOM   1853 HE22 GLN   114       4.364  -0.074 -23.603  1.00  0.00           H  
ATOM   1854  C   GLN   114      10.574   0.830 -23.575  1.00  0.00           C  
ATOM   1855  O   GLN   114      11.010   1.230 -24.625  1.00  0.00           O  
ATOM   1856  N   PHE   115      11.255   0.993 -22.413  1.00  0.00           N  
ATOM   1857  H   PHE   115      10.905   0.495 -21.607  1.00  0.00           H  
ATOM   1858  CA  PHE   115      12.480   1.783 -22.162  1.00  0.00           C  
ATOM   1859  HA  PHE   115      12.351   2.824 -22.458  1.00  0.00           H  
ATOM   1860  CB  PHE   115      12.742   1.813 -20.633  1.00  0.00           C  
ATOM   1861  HB2 PHE   115      11.933   2.403 -20.203  1.00  0.00           H  
ATOM   1862  HB3 PHE   115      12.630   0.799 -20.248  1.00  0.00           H  
ATOM   1863  CG  PHE   115      14.064   2.380 -20.161  1.00  0.00           C  
ATOM   1864  CD1 PHE   115      15.295   1.702 -20.386  1.00  0.00           C  
ATOM   1865  HD1 PHE   115      15.294   0.702 -20.793  1.00  0.00           H  
ATOM   1866  CE1 PHE   115      16.514   2.235 -19.969  1.00  0.00           C  
ATOM   1867  HE1 PHE   115      17.381   1.642 -20.221  1.00  0.00           H  
ATOM   1868  CZ  PHE   115      16.570   3.519 -19.359  1.00  0.00           C  
ATOM   1869  HZ  PHE   115      17.453   3.863 -18.841  1.00  0.00           H  
ATOM   1870  CE2 PHE   115      15.376   4.226 -19.209  1.00  0.00           C  
ATOM   1871  HE2 PHE   115      15.406   5.205 -18.754  1.00  0.00           H  
ATOM   1872  CD2 PHE   115      14.098   3.660 -19.614  1.00  0.00           C  
ATOM   1873  HD2 PHE   115      13.140   4.148 -19.512  1.00  0.00           H  
ATOM   1874  C   PHE   115      13.682   1.197 -22.886  1.00  0.00           C  
ATOM   1875  O   PHE   115      14.357   1.999 -23.500  1.00  0.00           O  
ATOM   1876  N   ASN   116      13.876  -0.163 -22.875  1.00  0.00           N  
ATOM   1877  H   ASN   116      13.321  -0.796 -22.317  1.00  0.00           H  
ATOM   1878  CA  ASN   116      14.842  -0.784 -23.743  1.00  0.00           C  
ATOM   1879  HA  ASN   116      15.833  -0.345 -23.634  1.00  0.00           H  
ATOM   1880  CB  ASN   116      14.986  -2.235 -23.199  1.00  0.00           C  
ATOM   1881  HB2 ASN   116      13.978  -2.627 -23.059  1.00  0.00           H  
ATOM   1882  HB3 ASN   116      15.341  -2.907 -23.980  1.00  0.00           H  
ATOM   1883  CG  ASN   116      15.739  -2.392 -21.849  1.00  0.00           C  
ATOM   1884  OD1 ASN   116      16.746  -1.697 -21.622  1.00  0.00           O  
ATOM   1885  ND2 ASN   116      15.323  -3.351 -21.050  1.00  0.00           N  
ATOM   1886 HD21 ASN   116      15.955  -3.581 -20.296  1.00  0.00           H  
ATOM   1887 HD22 ASN   116      14.388  -3.723 -21.123  1.00  0.00           H  
ATOM   1888  C   ASN   116      14.479  -0.788 -25.249  1.00  0.00           C  
ATOM   1889  O   ASN   116      15.361  -0.597 -26.085  1.00  0.00           O  
ATOM   1890  N   ALA   117      13.225  -0.931 -25.659  1.00  0.00           N  
ATOM   1891  H   ALA   117      12.464  -1.230 -25.067  1.00  0.00           H  
ATOM   1892  CA  ALA   117      12.937  -0.784 -27.116  1.00  0.00           C  
ATOM   1893  HA  ALA   117      13.646  -1.273 -27.783  1.00  0.00           H  
ATOM   1894  CB  ALA   117      11.683  -1.594 -27.434  1.00  0.00           C  
ATOM   1895  HB1 ALA   117      10.820  -1.205 -26.893  1.00  0.00           H  
ATOM   1896  HB2 ALA   117      11.436  -1.542 -28.494  1.00  0.00           H  
ATOM   1897  HB3 ALA   117      11.966  -2.621 -27.199  1.00  0.00           H  
ATOM   1898  C   ALA   117      12.980   0.620 -27.667  1.00  0.00           C  
ATOM   1899  O   ALA   117      13.307   0.776 -28.811  1.00  0.00           O  
ATOM   1900  N   ASN   118      13.036   1.583 -26.753  1.00  0.00           N  
ATOM   1901  H   ASN   118      12.730   1.323 -25.826  1.00  0.00           H  
ATOM   1902  CA  ASN   118      13.062   3.020 -27.074  1.00  0.00           C  
ATOM   1903  HA  ASN   118      12.908   3.123 -28.149  1.00  0.00           H  
ATOM   1904  CB  ASN   118      11.935   3.805 -26.375  1.00  0.00           C  
ATOM   1905  HB2 ASN   118      11.949   3.446 -25.346  1.00  0.00           H  
ATOM   1906  HB3 ASN   118      12.240   4.851 -26.375  1.00  0.00           H  
ATOM   1907  CG  ASN   118      10.508   3.834 -26.960  1.00  0.00           C  
ATOM   1908  OD1 ASN   118      10.179   4.597 -27.924  1.00  0.00           O  
ATOM   1909  ND2 ASN   118       9.638   3.021 -26.475  1.00  0.00           N  
ATOM   1910 HD21 ASN   118       8.709   3.266 -26.787  1.00  0.00           H  
ATOM   1911 HD22 ASN   118       9.890   2.341 -25.772  1.00  0.00           H  
ATOM   1912  C   ASN   118      14.482   3.657 -26.798  1.00  0.00           C  
ATOM   1913  O   ASN   118      14.766   4.822 -26.992  1.00  0.00           O  
ATOM   1914  N   PHE   119      15.395   2.833 -26.276  1.00  0.00           N  
ATOM   1915  H   PHE   119      15.156   1.858 -26.169  1.00  0.00           H  
ATOM   1916  CA  PHE   119      16.648   3.301 -25.663  1.00  0.00           C  
ATOM   1917  HA  PHE   119      16.446   3.808 -24.720  1.00  0.00           H  
ATOM   1918  CB  PHE   119      17.616   2.159 -25.320  1.00  0.00           C  
ATOM   1919  HB2 PHE   119      17.153   1.484 -24.601  1.00  0.00           H  
ATOM   1920  HB3 PHE   119      17.903   1.469 -26.113  1.00  0.00           H  
ATOM   1921  CG  PHE   119      18.798   2.721 -24.582  1.00  0.00           C  
ATOM   1922  CD1 PHE   119      18.735   3.220 -23.242  1.00  0.00           C  
ATOM   1923  HD1 PHE   119      17.746   3.161 -22.813  1.00  0.00           H  
ATOM   1924  CE1 PHE   119      19.870   3.754 -22.633  1.00  0.00           C  
ATOM   1925  HE1 PHE   119      19.793   4.142 -21.627  1.00  0.00           H  
ATOM   1926  CZ  PHE   119      21.023   3.846 -23.327  1.00  0.00           C  
ATOM   1927  HZ  PHE   119      21.918   4.243 -22.871  1.00  0.00           H  
ATOM   1928  CE2 PHE   119      21.147   3.430 -24.706  1.00  0.00           C  
ATOM   1929  HE2 PHE   119      22.102   3.502 -25.205  1.00  0.00           H  
ATOM   1930  CD2 PHE   119      20.012   2.786 -25.258  1.00  0.00           C  
ATOM   1931  HD2 PHE   119      20.200   2.169 -26.124  1.00  0.00           H  
ATOM   1932  C   PHE   119      17.406   4.239 -26.593  1.00  0.00           C  
ATOM   1933  O   PHE   119      17.806   5.377 -26.338  1.00  0.00           O  
ATOM   1934  N   GLU   120      17.746   3.694 -27.762  1.00  0.00           N  
ATOM   1935  H   GLU   120      17.472   2.747 -27.981  1.00  0.00           H  
ATOM   1936  CA  GLU   120      18.582   4.462 -28.703  1.00  0.00           C  
ATOM   1937  HA  GLU   120      19.350   5.052 -28.204  1.00  0.00           H  
ATOM   1938  CB  GLU   120      19.274   3.627 -29.760  1.00  0.00           C  
ATOM   1939  HB2 GLU   120      18.689   2.754 -30.051  1.00  0.00           H  
ATOM   1940  HB3 GLU   120      19.563   4.282 -30.582  1.00  0.00           H  
ATOM   1941  CG  GLU   120      20.635   3.129 -29.255  1.00  0.00           C  
ATOM   1942  HG2 GLU   120      20.966   3.879 -28.537  1.00  0.00           H  
ATOM   1943  HG3 GLU   120      20.453   2.241 -28.649  1.00  0.00           H  
ATOM   1944  CD  GLU   120      21.749   2.903 -30.319  1.00  0.00           C  
ATOM   1945  OE1 GLU   120      22.837   3.400 -30.109  1.00  0.00           O  
ATOM   1946  OE2 GLU   120      21.524   2.332 -31.401  1.00  0.00           O  
ATOM   1947  C   GLU   120      17.729   5.503 -29.492  1.00  0.00           C  
ATOM   1948  O   GLU   120      18.294   6.490 -29.876  1.00  0.00           O  
ATOM   1949  N   LYS   121      16.444   5.204 -29.775  1.00  0.00           N  
ATOM   1950  H   LYS   121      16.098   4.280 -29.558  1.00  0.00           H  
ATOM   1951  CA  LYS   121      15.448   6.149 -30.406  1.00  0.00           C  
ATOM   1952  HA  LYS   121      15.808   6.408 -31.402  1.00  0.00           H  
ATOM   1953  CB  LYS   121      14.169   5.411 -30.644  1.00  0.00           C  
ATOM   1954  HB2 LYS   121      14.364   4.441 -31.101  1.00  0.00           H  
ATOM   1955  HB3 LYS   121      13.778   5.183 -29.653  1.00  0.00           H  
ATOM   1956  CG  LYS   121      13.131   6.055 -31.523  1.00  0.00           C  
ATOM   1957  HG2 LYS   121      12.875   7.008 -31.060  1.00  0.00           H  
ATOM   1958  HG3 LYS   121      13.632   6.356 -32.443  1.00  0.00           H  
ATOM   1959  CD  LYS   121      12.010   5.112 -31.816  1.00  0.00           C  
ATOM   1960  HD2 LYS   121      11.628   4.717 -30.875  1.00  0.00           H  
ATOM   1961  HD3 LYS   121      11.269   5.745 -32.305  1.00  0.00           H  
ATOM   1962  CE  LYS   121      12.409   3.880 -32.690  1.00  0.00           C  
ATOM   1963  HE2 LYS   121      13.180   4.219 -33.382  1.00  0.00           H  
ATOM   1964  HE3 LYS   121      12.854   3.186 -31.976  1.00  0.00           H  
ATOM   1965  NZ  LYS   121      11.260   3.269 -33.425  1.00  0.00           N  
ATOM   1966  HZ1 LYS   121      11.602   2.742 -34.216  1.00  0.00           H  
ATOM   1967  HZ2 LYS   121      10.710   2.599 -32.906  1.00  0.00           H  
ATOM   1968  HZ3 LYS   121      10.675   4.005 -33.795  1.00  0.00           H  
ATOM   1969  C   LYS   121      15.208   7.486 -29.716  1.00  0.00           C  
ATOM   1970  O   LYS   121      14.783   8.418 -30.365  1.00  0.00           O  
ATOM   1971  N   ARG   122      15.386   7.505 -28.403  1.00  0.00           N  
ATOM   1972  H   ARG   122      15.784   6.701 -27.938  1.00  0.00           H  
ATOM   1973  CA  ARG   122      14.919   8.463 -27.399  1.00  0.00           C  
ATOM   1974  HA  ARG   122      14.564   9.403 -27.822  1.00  0.00           H  
ATOM   1975  CB  ARG   122      13.697   7.862 -26.616  1.00  0.00           C  
ATOM   1976  HB2 ARG   122      14.016   7.003 -26.027  1.00  0.00           H  
ATOM   1977  HB3 ARG   122      13.281   8.510 -25.845  1.00  0.00           H  
ATOM   1978  CG  ARG   122      12.613   7.404 -27.592  1.00  0.00           C  
ATOM   1979  HG2 ARG   122      13.066   6.599 -28.172  1.00  0.00           H  
ATOM   1980  HG3 ARG   122      11.796   6.925 -27.053  1.00  0.00           H  
ATOM   1981  CD  ARG   122      11.979   8.491 -28.510  1.00  0.00           C  
ATOM   1982  HD2 ARG   122      11.917   9.430 -27.960  1.00  0.00           H  
ATOM   1983  HD3 ARG   122      12.679   8.774 -29.297  1.00  0.00           H  
ATOM   1984  NE  ARG   122      10.676   8.178 -29.212  1.00  0.00           N  
ATOM   1985  HE  ARG   122      10.002   7.771 -28.580  1.00  0.00           H  
ATOM   1986  CZ  ARG   122      10.314   8.256 -30.439  1.00  0.00           C  
ATOM   1987  NH1 ARG   122      11.095   8.788 -31.333  1.00  0.00           N  
ATOM   1988 HH11 ARG   122      11.965   9.160 -30.981  1.00  0.00           H  
ATOM   1989 HH12 ARG   122      10.824   8.837 -32.305  1.00  0.00           H  
ATOM   1990  NH2 ARG   122       9.147   7.809 -30.796  1.00  0.00           N  
ATOM   1991 HH21 ARG   122       8.505   7.493 -30.084  1.00  0.00           H  
ATOM   1992 HH22 ARG   122       8.894   7.967 -31.761  1.00  0.00           H  
ATOM   1993  C   ARG   122      16.007   9.052 -26.459  1.00  0.00           C  
ATOM   1994  O   ARG   122      16.053  10.237 -26.283  1.00  0.00           O  
ATOM   1995  N   LEU   123      16.812   8.301 -25.689  1.00  0.00           N  
ATOM   1996  H   LEU   123      16.815   7.353 -26.037  1.00  0.00           H  
ATOM   1997  CA  LEU   123      17.781   8.700 -24.629  1.00  0.00           C  
ATOM   1998  HA  LEU   123      17.423   9.687 -24.338  1.00  0.00           H  
ATOM   1999  CB  LEU   123      17.723   7.637 -23.495  1.00  0.00           C  
ATOM   2000  HB2 LEU   123      18.083   6.652 -23.792  1.00  0.00           H  
ATOM   2001  HB3 LEU   123      18.407   7.776 -22.658  1.00  0.00           H  
ATOM   2002  CG  LEU   123      16.310   7.389 -22.873  1.00  0.00           C  
ATOM   2003  HG  LEU   123      15.609   8.200 -23.070  1.00  0.00           H  
ATOM   2004  CD1 LEU   123      15.739   6.062 -23.379  1.00  0.00           C  
ATOM   2005 HD11 LEU   123      16.325   5.209 -23.039  1.00  0.00           H  
ATOM   2006 HD12 LEU   123      14.693   5.935 -23.098  1.00  0.00           H  
ATOM   2007 HD13 LEU   123      15.758   6.033 -24.468  1.00  0.00           H  
ATOM   2008  CD2 LEU   123      16.408   7.288 -21.361  1.00  0.00           C  
ATOM   2009 HD21 LEU   123      15.421   7.252 -20.900  1.00  0.00           H  
ATOM   2010 HD22 LEU   123      17.005   6.458 -20.983  1.00  0.00           H  
ATOM   2011 HD23 LEU   123      16.871   8.210 -21.008  1.00  0.00           H  
ATOM   2012  C   LEU   123      19.197   9.016 -25.108  1.00  0.00           C  
ATOM   2013  O   LEU   123      19.977   9.297 -24.195  1.00  0.00           O  
ATOM   2014  N   THR   124      19.419   9.083 -26.424  1.00  0.00           N  
ATOM   2015  H   THR   124      18.680   9.360 -27.054  1.00  0.00           H  
ATOM   2016  CA  THR   124      20.769   8.818 -26.973  1.00  0.00           C  
ATOM   2017  HA  THR   124      21.481   8.856 -26.148  1.00  0.00           H  
ATOM   2018  CB  THR   124      20.908   7.408 -27.599  1.00  0.00           C  
ATOM   2019  HB  THR   124      20.096   7.206 -28.298  1.00  0.00           H  
ATOM   2020  CG2 THR   124      22.207   7.259 -28.323  1.00  0.00           C  
ATOM   2021 HG21 THR   124      21.939   6.866 -29.304  1.00  0.00           H  
ATOM   2022 HG22 THR   124      22.623   8.240 -28.551  1.00  0.00           H  
ATOM   2023 HG23 THR   124      22.982   6.679 -27.821  1.00  0.00           H  
ATOM   2024  OG1 THR   124      20.851   6.431 -26.606  1.00  0.00           O  
ATOM   2025  HG1 THR   124      19.952   6.167 -26.396  1.00  0.00           H  
ATOM   2026  C   THR   124      21.057   9.990 -27.856  1.00  0.00           C  
ATOM   2027  O   THR   124      21.848  10.876 -27.419  1.00  0.00           O  
ATOM   2028  OXT THR   124      20.381  10.053 -28.906  1.00  0.00           O  
TER    2029      THR   124 
ATOM   2029  N   ALA   125      -9.299 -38.828  34.071  1.00  0.00           N  
ATOM   2030  H1  ALA   125      -9.241 -39.835  34.015  1.00  0.00           H  
ATOM   2031  H2  ALA   125      -9.325 -38.430  33.143  1.00  0.00           H  
ATOM   2032  H3  ALA   125     -10.123 -38.546  34.581  1.00  0.00           H  
ATOM   2033  CA  ALA   125      -8.092 -38.358  34.795  1.00  0.00           C  
ATOM   2034  HA  ALA   125      -8.019 -38.863  35.758  1.00  0.00           H  
ATOM   2035  CB  ALA   125      -6.784 -38.762  34.047  1.00  0.00           C  
ATOM   2036  HB1 ALA   125      -6.884 -38.395  33.026  1.00  0.00           H  
ATOM   2037  HB2 ALA   125      -5.954 -38.343  34.618  1.00  0.00           H  
ATOM   2038  HB3 ALA   125      -6.699 -39.847  34.090  1.00  0.00           H  
ATOM   2039  C   ALA   125      -8.221 -36.898  34.947  1.00  0.00           C  
ATOM   2040  O   ALA   125      -8.613 -36.202  34.033  1.00  0.00           O  
ATOM   2041  N   ASP   126      -7.900 -36.386  36.147  1.00  0.00           N  
ATOM   2042  H   ASP   126      -7.445 -36.967  36.836  1.00  0.00           H  
ATOM   2043  CA  ASP   126      -7.874 -34.917  36.474  1.00  0.00           C  
ATOM   2044  HA  ASP   126      -8.884 -34.620  36.756  1.00  0.00           H  
ATOM   2045  CB  ASP   126      -7.166 -34.655  37.824  1.00  0.00           C  
ATOM   2046  HB2 ASP   126      -7.615 -35.368  38.516  1.00  0.00           H  
ATOM   2047  HB3 ASP   126      -6.161 -35.067  37.916  1.00  0.00           H  
ATOM   2048  CG  ASP   126      -7.088 -33.322  38.544  1.00  0.00           C  
ATOM   2049  OD1 ASP   126      -7.146 -33.308  39.812  1.00  0.00           O  
ATOM   2050  OD2 ASP   126      -7.223 -32.267  37.903  1.00  0.00           O  
ATOM   2051  C   ASP   126      -7.526 -34.042  35.292  1.00  0.00           C  
ATOM   2052  O   ASP   126      -6.379 -34.209  34.733  1.00  0.00           O  
ATOM   2053  N   THR   127      -8.357 -32.983  34.931  1.00  0.00           N  
ATOM   2054  H   THR   127      -9.259 -32.807  35.351  1.00  0.00           H  
ATOM   2055  CA  THR   127      -8.146 -32.177  33.721  1.00  0.00           C  
ATOM   2056  HA  THR   127      -8.138 -32.928  32.931  1.00  0.00           H  
ATOM   2057  CB  THR   127      -9.348 -31.125  33.466  1.00  0.00           C  
ATOM   2058  HB  THR   127      -9.150 -30.845  32.431  1.00  0.00           H  
ATOM   2059  CG2 THR   127     -10.796 -31.691  33.357  1.00  0.00           C  
ATOM   2060 HG21 THR   127     -11.448 -31.014  32.806  1.00  0.00           H  
ATOM   2061 HG22 THR   127     -10.804 -32.649  32.837  1.00  0.00           H  
ATOM   2062 HG23 THR   127     -11.267 -31.916  34.313  1.00  0.00           H  
ATOM   2063  OG1 THR   127      -9.300 -29.991  34.432  1.00  0.00           O  
ATOM   2064  HG1 THR   127     -10.117 -29.489  34.381  1.00  0.00           H  
ATOM   2065  C   THR   127      -6.852 -31.430  33.792  1.00  0.00           C  
ATOM   2066  O   THR   127      -6.248 -31.176  32.756  1.00  0.00           O  
ATOM   2067  N   THR   128      -6.250 -31.208  34.989  1.00  0.00           N  
ATOM   2068  H   THR   128      -6.789 -31.486  35.797  1.00  0.00           H  
ATOM   2069  CA  THR   128      -4.904 -30.637  35.273  1.00  0.00           C  
ATOM   2070  HA  THR   128      -4.919 -30.495  36.354  1.00  0.00           H  
ATOM   2071  CB  THR   128      -3.862 -31.671  34.826  1.00  0.00           C  
ATOM   2072  HB  THR   128      -3.980 -31.729  33.744  1.00  0.00           H  
ATOM   2073  CG2 THR   128      -2.363 -31.408  35.247  1.00  0.00           C  
ATOM   2074 HG21 THR   128      -1.672 -31.186  34.434  1.00  0.00           H  
ATOM   2075 HG22 THR   128      -2.228 -30.691  36.057  1.00  0.00           H  
ATOM   2076 HG23 THR   128      -1.956 -32.382  35.517  1.00  0.00           H  
ATOM   2077  OG1 THR   128      -4.098 -32.866  35.434  1.00  0.00           O  
ATOM   2078  HG1 THR   128      -4.998 -33.073  35.174  1.00  0.00           H  
ATOM   2079  C   THR   128      -4.597 -29.355  34.567  1.00  0.00           C  
ATOM   2080  O   THR   128      -3.489 -29.077  34.127  1.00  0.00           O  
ATOM   2081  N   THR   129      -5.675 -28.598  34.361  1.00  0.00           N  
ATOM   2082  H   THR   129      -6.552 -29.036  34.604  1.00  0.00           H  
ATOM   2083  CA  THR   129      -5.536 -27.319  33.704  1.00  0.00           C  
ATOM   2084  HA  THR   129      -5.139 -27.523  32.710  1.00  0.00           H  
ATOM   2085  CB  THR   129      -6.914 -26.741  33.347  1.00  0.00           C  
ATOM   2086  HB  THR   129      -7.551 -27.517  32.923  1.00  0.00           H  
ATOM   2087  CG2 THR   129      -7.792 -26.099  34.435  1.00  0.00           C  
ATOM   2088 HG21 THR   129      -8.128 -26.906  35.085  1.00  0.00           H  
ATOM   2089 HG22 THR   129      -7.183 -25.499  35.111  1.00  0.00           H  
ATOM   2090 HG23 THR   129      -8.620 -25.501  34.055  1.00  0.00           H  
ATOM   2091  OG1 THR   129      -6.663 -25.710  32.404  1.00  0.00           O  
ATOM   2092  HG1 THR   129      -7.488 -25.613  31.922  1.00  0.00           H  
ATOM   2093  C   THR   129      -4.585 -26.363  34.355  1.00  0.00           C  
ATOM   2094  O   THR   129      -4.428 -26.281  35.623  1.00  0.00           O  
ATOM   2095  N   ALA   130      -4.039 -25.455  33.543  1.00  0.00           N  
ATOM   2096  H   ALA   130      -4.137 -25.582  32.545  1.00  0.00           H  
ATOM   2097  CA  ALA   130      -3.276 -24.275  33.972  1.00  0.00           C  
ATOM   2098  HA  ALA   130      -3.442 -24.174  35.045  1.00  0.00           H  
ATOM   2099  CB  ALA   130      -1.785 -24.407  33.707  1.00  0.00           C  
ATOM   2100  HB1 ALA   130      -1.584 -24.534  32.643  1.00  0.00           H  
ATOM   2101  HB2 ALA   130      -1.231 -23.519  34.010  1.00  0.00           H  
ATOM   2102  HB3 ALA   130      -1.456 -25.246  34.321  1.00  0.00           H  
ATOM   2103  C   ALA   130      -3.828 -22.938  33.366  1.00  0.00           C  
ATOM   2104  O   ALA   130      -3.190 -21.841  33.456  1.00  0.00           O  
ATOM   2105  N   ALA   131      -4.953 -23.047  32.658  1.00  0.00           N  
ATOM   2106  H   ALA   131      -5.458 -23.915  32.555  1.00  0.00           H  
ATOM   2107  CA  ALA   131      -5.527 -21.824  31.953  1.00  0.00           C  
ATOM   2108  HA  ALA   131      -4.611 -21.285  31.708  1.00  0.00           H  
ATOM   2109  CB  ALA   131      -6.020 -22.487  30.609  1.00  0.00           C  
ATOM   2110  HB1 ALA   131      -6.544 -23.415  30.838  1.00  0.00           H  
ATOM   2111  HB2 ALA   131      -6.575 -21.757  30.019  1.00  0.00           H  
ATOM   2112  HB3 ALA   131      -5.131 -22.756  30.040  1.00  0.00           H  
ATOM   2113  C   ALA   131      -6.565 -21.068  32.857  1.00  0.00           C  
ATOM   2114  O   ALA   131      -7.311 -21.761  33.549  1.00  0.00           O  
ATOM   2115  N   PRO   132      -6.590 -19.760  32.884  1.00  0.00           N  
ATOM   2116  CD  PRO   132      -5.538 -18.796  32.443  1.00  0.00           C  
ATOM   2117  HD2 PRO   132      -5.350 -18.606  31.387  1.00  0.00           H  
ATOM   2118  HD3 PRO   132      -4.556 -19.187  32.709  1.00  0.00           H  
ATOM   2119  CG  PRO   132      -5.897 -17.468  33.123  1.00  0.00           C  
ATOM   2120  HG2 PRO   132      -5.448 -16.575  32.690  1.00  0.00           H  
ATOM   2121  HG3 PRO   132      -5.601 -17.455  34.172  1.00  0.00           H  
ATOM   2122  CB  PRO   132      -7.394 -17.521  33.053  1.00  0.00           C  
ATOM   2123  HB2 PRO   132      -7.737 -17.128  32.096  1.00  0.00           H  
ATOM   2124  HB3 PRO   132      -7.903 -16.938  33.820  1.00  0.00           H  
ATOM   2125  CA  PRO   132      -7.754 -18.972  33.270  1.00  0.00           C  
ATOM   2126  HA  PRO   132      -7.799 -19.150  34.344  1.00  0.00           H  
ATOM   2127  C   PRO   132      -9.052 -19.456  32.649  1.00  0.00           C  
ATOM   2128  O   PRO   132      -9.046 -19.704  31.431  1.00  0.00           O  
ATOM   2129  N   ALA   133     -10.123 -19.499  33.373  1.00  0.00           N  
ATOM   2130  H   ALA   133     -10.040 -19.320  34.364  1.00  0.00           H  
ATOM   2131  CA  ALA   133     -11.436 -19.971  32.978  1.00  0.00           C  
ATOM   2132  HA  ALA   133     -11.329 -21.012  32.673  1.00  0.00           H  
ATOM   2133  CB  ALA   133     -12.169 -19.966  34.334  1.00  0.00           C  
ATOM   2134  HB1 ALA   133     -13.096 -20.526  34.207  1.00  0.00           H  
ATOM   2135  HB2 ALA   133     -11.576 -20.370  35.154  1.00  0.00           H  
ATOM   2136  HB3 ALA   133     -12.434 -18.927  34.529  1.00  0.00           H  
ATOM   2137  C   ALA   133     -12.129 -19.101  31.879  1.00  0.00           C  
ATOM   2138  O   ALA   133     -11.718 -17.930  31.705  1.00  0.00           O  
ATOM   2139  N   ASP   134     -13.207 -19.550  31.279  1.00  0.00           N  
ATOM   2140  H   ASP   134     -13.452 -20.488  31.560  1.00  0.00           H  
ATOM   2141  CA  ASP   134     -14.215 -18.677  30.648  1.00  0.00           C  
ATOM   2142  HA  ASP   134     -13.639 -17.913  30.127  1.00  0.00           H  
ATOM   2143  CB  ASP   134     -15.001 -19.483  29.633  1.00  0.00           C  
ATOM   2144  HB2 ASP   134     -15.423 -20.342  30.155  1.00  0.00           H  
ATOM   2145  HB3 ASP   134     -15.849 -18.934  29.225  1.00  0.00           H  
ATOM   2146  CG  ASP   134     -14.082 -19.955  28.463  1.00  0.00           C  
ATOM   2147  OD1 ASP   134     -14.311 -21.040  27.901  1.00  0.00           O  
ATOM   2148  OD2 ASP   134     -13.136 -19.266  28.030  1.00  0.00           O  
ATOM   2149  C   ASP   134     -15.214 -18.046  31.632  1.00  0.00           C  
ATOM   2150  O   ASP   134     -15.497 -18.657  32.664  1.00  0.00           O  
ATOM   2151  N   ALA   135     -15.729 -16.833  31.273  1.00  0.00           N  
ATOM   2152  H   ALA   135     -15.551 -16.375  30.391  1.00  0.00           H  
ATOM   2153  CA  ALA   135     -16.879 -16.237  31.943  1.00  0.00           C  
ATOM   2154  HA  ALA   135     -17.403 -16.986  32.537  1.00  0.00           H  
ATOM   2155  CB  ALA   135     -16.240 -15.193  32.891  1.00  0.00           C  
ATOM   2156  HB1 ALA   135     -15.692 -14.444  32.319  1.00  0.00           H  
ATOM   2157  HB2 ALA   135     -17.068 -14.745  33.440  1.00  0.00           H  
ATOM   2158  HB3 ALA   135     -15.613 -15.783  33.558  1.00  0.00           H  
ATOM   2159  C   ALA   135     -17.912 -15.684  30.853  1.00  0.00           C  
ATOM   2160  O   ALA   135     -17.484 -15.296  29.817  1.00  0.00           O  
ATOM   2161  N   LYS   136     -19.199 -15.636  31.285  1.00  0.00           N  
ATOM   2162  H   LYS   136     -19.368 -15.802  32.267  1.00  0.00           H  
ATOM   2163  CA  LYS   136     -20.231 -15.177  30.330  1.00  0.00           C  
ATOM   2164  HA  LYS   136     -20.087 -15.775  29.430  1.00  0.00           H  
ATOM   2165  CB  LYS   136     -21.579 -15.462  30.958  1.00  0.00           C  
ATOM   2166  HB2 LYS   136     -21.671 -14.846  31.852  1.00  0.00           H  
ATOM   2167  HB3 LYS   136     -22.327 -15.144  30.231  1.00  0.00           H  
ATOM   2168  CG  LYS   136     -21.734 -16.962  31.385  1.00  0.00           C  
ATOM   2169  HG2 LYS   136     -21.571 -17.602  30.517  1.00  0.00           H  
ATOM   2170  HG3 LYS   136     -20.924 -17.239  32.059  1.00  0.00           H  
ATOM   2171  CD  LYS   136     -23.089 -17.230  31.971  1.00  0.00           C  
ATOM   2172  HD2 LYS   136     -23.127 -16.667  32.903  1.00  0.00           H  
ATOM   2173  HD3 LYS   136     -23.903 -16.985  31.289  1.00  0.00           H  
ATOM   2174  CE  LYS   136     -23.243 -18.696  32.395  1.00  0.00           C  
ATOM   2175  HE2 LYS   136     -22.431 -18.817  33.112  1.00  0.00           H  
ATOM   2176  HE3 LYS   136     -24.196 -19.061  32.778  1.00  0.00           H  
ATOM   2177  NZ  LYS   136     -22.790 -19.615  31.387  1.00  0.00           N  
ATOM   2178  HZ1 LYS   136     -21.817 -19.736  31.145  1.00  0.00           H  
ATOM   2179  HZ2 LYS   136     -23.051 -20.495  31.808  1.00  0.00           H  
ATOM   2180  HZ3 LYS   136     -23.339 -19.616  30.539  1.00  0.00           H  
ATOM   2181  C   LYS   136     -20.090 -13.661  30.183  1.00  0.00           C  
ATOM   2182  O   LYS   136     -20.116 -12.993  31.204  1.00  0.00           O  
ATOM   2183  N   PRO   137     -20.013 -13.054  28.973  1.00  0.00           N  
ATOM   2184  CD  PRO   137     -20.227 -13.804  27.737  1.00  0.00           C  
ATOM   2185  HD2 PRO   137     -21.265 -14.134  27.764  1.00  0.00           H  
ATOM   2186  HD3 PRO   137     -19.526 -14.628  27.604  1.00  0.00           H  
ATOM   2187  CG  PRO   137     -19.901 -12.845  26.554  1.00  0.00           C  
ATOM   2188  HG2 PRO   137     -20.751 -12.938  25.878  1.00  0.00           H  
ATOM   2189  HG3 PRO   137     -19.031 -13.259  26.044  1.00  0.00           H  
ATOM   2190  CB  PRO   137     -19.746 -11.502  27.171  1.00  0.00           C  
ATOM   2191  HB2 PRO   137     -20.490 -10.812  26.772  1.00  0.00           H  
ATOM   2192  HB3 PRO   137     -18.747 -11.179  26.877  1.00  0.00           H  
ATOM   2193  CA  PRO   137     -19.851 -11.629  28.685  1.00  0.00           C  
ATOM   2194  HA  PRO   137     -18.975 -11.225  29.193  1.00  0.00           H  
ATOM   2195  C   PRO   137     -21.031 -10.861  29.307  1.00  0.00           C  
ATOM   2196  O   PRO   137     -22.193 -11.193  29.026  1.00  0.00           O  
ATOM   2197  N   MET   138     -20.741  -9.754  29.988  1.00  0.00           N  
ATOM   2198  H   MET   138     -19.770  -9.496  30.100  1.00  0.00           H  
ATOM   2199  CA  MET   138     -21.704  -8.803  30.566  1.00  0.00           C  
ATOM   2200  HA  MET   138     -22.479  -9.473  30.939  1.00  0.00           H  
ATOM   2201  CB  MET   138     -21.086  -8.018  31.658  1.00  0.00           C  
ATOM   2202  HB2 MET   138     -21.836  -7.591  32.323  1.00  0.00           H  
ATOM   2203  HB3 MET   138     -20.296  -8.555  32.183  1.00  0.00           H  
ATOM   2204  CG  MET   138     -20.290  -6.731  31.157  1.00  0.00           C  
ATOM   2205  HG2 MET   138     -19.755  -7.023  30.254  1.00  0.00           H  
ATOM   2206  HG3 MET   138     -21.017  -5.963  30.894  1.00  0.00           H  
ATOM   2207  SD  MET   138     -19.112  -6.044  32.368  1.00  0.00           S  
ATOM   2208  CE  MET   138     -20.211  -5.739  33.748  1.00  0.00           C  
ATOM   2209  HE1 MET   138     -20.571  -6.719  34.063  1.00  0.00           H  
ATOM   2210  HE2 MET   138     -19.592  -5.251  34.501  1.00  0.00           H  
ATOM   2211  HE3 MET   138     -20.914  -4.975  33.415  1.00  0.00           H  
ATOM   2212  C   MET   138     -22.543  -7.978  29.619  1.00  0.00           C  
ATOM   2213  O   MET   138     -23.599  -7.522  29.982  1.00  0.00           O  
ATOM   2214  N   MET   139     -21.937  -7.735  28.427  1.00  0.00           N  
ATOM   2215  H   MET   139     -21.088  -8.216  28.166  1.00  0.00           H  
ATOM   2216  CA  MET   139     -22.652  -7.080  27.331  1.00  0.00           C  
ATOM   2217  HA  MET   139     -23.728  -7.133  27.497  1.00  0.00           H  
ATOM   2218  CB  MET   139     -22.319  -5.518  27.365  1.00  0.00           C  
ATOM   2219  HB2 MET   139     -22.984  -5.074  26.625  1.00  0.00           H  
ATOM   2220  HB3 MET   139     -22.600  -5.019  28.292  1.00  0.00           H  
ATOM   2221  CG  MET   139     -20.908  -5.101  26.992  1.00  0.00           C  
ATOM   2222  HG2 MET   139     -20.144  -5.417  27.702  1.00  0.00           H  
ATOM   2223  HG3 MET   139     -20.716  -5.590  26.037  1.00  0.00           H  
ATOM   2224  SD  MET   139     -20.558  -3.363  26.582  1.00  0.00           S  
ATOM   2225  CE  MET   139     -21.304  -3.092  24.929  1.00  0.00           C  
ATOM   2226  HE1 MET   139     -22.280  -3.546  24.763  1.00  0.00           H  
ATOM   2227  HE2 MET   139     -21.423  -2.015  24.812  1.00  0.00           H  
ATOM   2228  HE3 MET   139     -20.534  -3.440  24.240  1.00  0.00           H  
ATOM   2229  C   MET   139     -22.407  -7.625  25.933  1.00  0.00           C  
ATOM   2230  O   MET   139     -21.410  -8.369  25.732  1.00  0.00           O  
ATOM   2231  N   HIE   140     -23.242  -7.286  24.926  1.00  0.00           N  
ATOM   2232  H   HIE   140     -24.045  -6.720  25.162  1.00  0.00           H  
ATOM   2233  CA  HIE   140     -23.154  -7.587  23.482  1.00  0.00           C  
ATOM   2234  HA  HIE   140     -22.575  -8.511  23.490  1.00  0.00           H  
ATOM   2235  CB  HIE   140     -24.561  -7.763  22.934  1.00  0.00           C  
ATOM   2236  HB2 HIE   140     -24.939  -8.672  23.400  1.00  0.00           H  
ATOM   2237  HB3 HIE   140     -25.256  -6.990  23.262  1.00  0.00           H  
ATOM   2238  CG  HIE   140     -24.641  -7.866  21.454  1.00  0.00           C  
ATOM   2239  ND1 HIE   140     -24.034  -8.842  20.665  1.00  0.00           N  
ATOM   2240  CE1 HIE   140     -24.228  -8.607  19.355  1.00  0.00           C  
ATOM   2241  HE1 HIE   140     -23.957  -9.298  18.571  1.00  0.00           H  
ATOM   2242  NE2 HIE   140     -25.125  -7.530  19.213  1.00  0.00           N  
ATOM   2243  HE2 HIE   140     -25.568  -7.152  18.388  1.00  0.00           H  
ATOM   2244  CD2 HIE   140     -25.363  -7.067  20.576  1.00  0.00           C  
ATOM   2245  HD2 HIE   140     -26.028  -6.312  20.968  1.00  0.00           H  
ATOM   2246  C   HIE   140     -22.337  -6.537  22.713  1.00  0.00           C  
ATOM   2247  O   HIE   140     -22.389  -5.307  23.007  1.00  0.00           O  
ATOM   2248  N   HIE   141     -21.444  -7.003  21.793  1.00  0.00           N  
ATOM   2249  H   HIE   141     -21.374  -8.010  21.743  1.00  0.00           H  
ATOM   2250  CA  HIE   141     -20.331  -6.278  21.183  1.00  0.00           C  
ATOM   2251  HA  HIE   141     -19.882  -5.558  21.867  1.00  0.00           H  
ATOM   2252  CB  HIE   141     -19.213  -7.262  20.764  1.00  0.00           C  
ATOM   2253  HB2 HIE   141     -18.316  -6.697  20.509  1.00  0.00           H  
ATOM   2254  HB3 HIE   141     -18.866  -8.007  21.481  1.00  0.00           H  
ATOM   2255  CG  HIE   141     -19.727  -7.963  19.582  1.00  0.00           C  
ATOM   2256  ND1 HIE   141     -19.601  -7.576  18.219  1.00  0.00           N  
ATOM   2257  CE1 HIE   141     -20.203  -8.575  17.533  1.00  0.00           C  
ATOM   2258  HE1 HIE   141     -20.350  -8.614  16.463  1.00  0.00           H  
ATOM   2259  NE2 HIE   141     -20.774  -9.419  18.327  1.00  0.00           N  
ATOM   2260  HE2 HIE   141     -21.242 -10.255  18.008  1.00  0.00           H  
ATOM   2261  CD2 HIE   141     -20.415  -9.134  19.605  1.00  0.00           C  
ATOM   2262  HD2 HIE   141     -20.689  -9.760  20.441  1.00  0.00           H  
ATOM   2263  C   HIE   141     -20.681  -5.342  19.999  1.00  0.00           C  
ATOM   2264  O   HIE   141     -19.898  -4.451  19.717  1.00  0.00           O  
ATOM   2265  N   LYS   142     -21.869  -5.633  19.383  1.00  0.00           N  
ATOM   2266  H   LYS   142     -22.325  -6.477  19.700  1.00  0.00           H  
ATOM   2267  CA  LYS   142     -22.554  -4.937  18.288  1.00  0.00           C  
ATOM   2268  HA  LYS   142     -23.419  -5.508  17.952  1.00  0.00           H  
ATOM   2269  CB  LYS   142     -23.236  -3.636  18.863  1.00  0.00           C  
ATOM   2270  HB2 LYS   142     -22.466  -3.129  19.444  1.00  0.00           H  
ATOM   2271  HB3 LYS   142     -23.486  -2.925  18.075  1.00  0.00           H  
ATOM   2272  CG  LYS   142     -24.403  -3.923  19.803  1.00  0.00           C  
ATOM   2273  HG2 LYS   142     -25.212  -4.481  19.332  1.00  0.00           H  
ATOM   2274  HG3 LYS   142     -24.042  -4.498  20.656  1.00  0.00           H  
ATOM   2275  CD  LYS   142     -24.926  -2.516  20.296  1.00  0.00           C  
ATOM   2276  HD2 LYS   142     -24.484  -2.257  21.258  1.00  0.00           H  
ATOM   2277  HD3 LYS   142     -24.703  -1.693  19.617  1.00  0.00           H  
ATOM   2278  CE  LYS   142     -26.394  -2.463  20.644  1.00  0.00           C  
ATOM   2279  HE2 LYS   142     -26.655  -3.359  21.207  1.00  0.00           H  
ATOM   2280  HE3 LYS   142     -26.592  -1.670  21.365  1.00  0.00           H  
ATOM   2281  NZ  LYS   142     -27.252  -2.316  19.449  1.00  0.00           N  
ATOM   2282  HZ1 LYS   142     -27.078  -2.951  18.682  1.00  0.00           H  
ATOM   2283  HZ2 LYS   142     -28.212  -2.308  19.762  1.00  0.00           H  
ATOM   2284  HZ3 LYS   142     -27.153  -1.440  18.956  1.00  0.00           H  
ATOM   2285  C   LYS   142     -21.718  -4.611  17.022  1.00  0.00           C  
ATOM   2286  O   LYS   142     -22.114  -3.790  16.155  1.00  0.00           O  
ATOM   2287  N   GLY   143     -20.506  -5.204  16.850  1.00  0.00           N  
ATOM   2288  H   GLY   143     -20.416  -6.041  17.407  1.00  0.00           H  
ATOM   2289  CA  GLY   143     -19.560  -4.868  15.744  1.00  0.00           C  
ATOM   2290  HA2 GLY   143     -19.038  -5.785  15.473  1.00  0.00           H  
ATOM   2291  HA3 GLY   143     -20.146  -4.511  14.897  1.00  0.00           H  
ATOM   2292  C   GLY   143     -18.503  -3.761  16.085  1.00  0.00           C  
ATOM   2293  O   GLY   143     -17.732  -3.336  15.221  1.00  0.00           O  
ATOM   2294  N   LYS   144     -18.599  -3.233  17.267  1.00  0.00           N  
ATOM   2295  H   LYS   144     -19.262  -3.591  17.939  1.00  0.00           H  
ATOM   2296  CA  LYS   144     -17.919  -2.064  17.763  1.00  0.00           C  
ATOM   2297  HA  LYS   144     -17.392  -1.631  16.913  1.00  0.00           H  
ATOM   2298  CB  LYS   144     -18.961  -1.120  18.237  1.00  0.00           C  
ATOM   2299  HB2 LYS   144     -19.663  -0.915  17.428  1.00  0.00           H  
ATOM   2300  HB3 LYS   144     -19.591  -1.554  19.013  1.00  0.00           H  
ATOM   2301  CG  LYS   144     -18.511   0.192  18.769  1.00  0.00           C  
ATOM   2302  HG2 LYS   144     -17.914  -0.021  19.656  1.00  0.00           H  
ATOM   2303  HG3 LYS   144     -17.834   0.652  18.050  1.00  0.00           H  
ATOM   2304  CD  LYS   144     -19.696   1.106  19.196  1.00  0.00           C  
ATOM   2305  HD2 LYS   144     -20.245   1.293  18.273  1.00  0.00           H  
ATOM   2306  HD3 LYS   144     -20.413   0.669  19.891  1.00  0.00           H  
ATOM   2307  CE  LYS   144     -19.156   2.419  19.836  1.00  0.00           C  
ATOM   2308  HE2 LYS   144     -18.627   2.150  20.751  1.00  0.00           H  
ATOM   2309  HE3 LYS   144     -18.371   2.835  19.206  1.00  0.00           H  
ATOM   2310  NZ  LYS   144     -20.108   3.553  19.962  1.00  0.00           N  
ATOM   2311  HZ1 LYS   144     -20.761   3.634  19.196  1.00  0.00           H  
ATOM   2312  HZ2 LYS   144     -20.404   3.598  20.926  1.00  0.00           H  
ATOM   2313  HZ3 LYS   144     -19.600   4.415  19.829  1.00  0.00           H  
ATOM   2314  C   LYS   144     -16.880  -2.449  18.901  1.00  0.00           C  
ATOM   2315  O   LYS   144     -15.932  -1.670  19.068  1.00  0.00           O  
ATOM   2316  N   PHE   145     -17.110  -3.517  19.627  1.00  0.00           N  
ATOM   2317  H   PHE   145     -17.879  -4.147  19.446  1.00  0.00           H  
ATOM   2318  CA  PHE   145     -16.370  -3.745  20.861  1.00  0.00           C  
ATOM   2319  HA  PHE   145     -15.666  -2.935  21.052  1.00  0.00           H  
ATOM   2320  CB  PHE   145     -17.295  -3.714  22.004  1.00  0.00           C  
ATOM   2321  HB2 PHE   145     -18.018  -4.530  21.986  1.00  0.00           H  
ATOM   2322  HB3 PHE   145     -16.724  -4.039  22.874  1.00  0.00           H  
ATOM   2323  CG  PHE   145     -17.904  -2.347  22.274  1.00  0.00           C  
ATOM   2324  CD1 PHE   145     -19.277  -2.091  22.017  1.00  0.00           C  
ATOM   2325  HD1 PHE   145     -19.909  -2.859  21.595  1.00  0.00           H  
ATOM   2326  CE1 PHE   145     -19.854  -0.794  22.411  1.00  0.00           C  
ATOM   2327  HE1 PHE   145     -20.925  -0.686  22.323  1.00  0.00           H  
ATOM   2328  CZ  PHE   145     -18.934   0.159  22.924  1.00  0.00           C  
ATOM   2329  HZ  PHE   145     -19.257   1.163  23.154  1.00  0.00           H  
ATOM   2330  CE2 PHE   145     -17.592  -0.075  23.132  1.00  0.00           C  
ATOM   2331  HE2 PHE   145     -16.969   0.726  23.502  1.00  0.00           H  
ATOM   2332  CD2 PHE   145     -17.075  -1.319  22.845  1.00  0.00           C  
ATOM   2333  HD2 PHE   145     -16.060  -1.512  23.158  1.00  0.00           H  
ATOM   2334  C   PHE   145     -15.437  -4.961  20.905  1.00  0.00           C  
ATOM   2335  O   PHE   145     -15.930  -6.021  21.004  1.00  0.00           O  
ATOM   2336  N   GLY   146     -14.153  -4.684  21.064  1.00  0.00           N  
ATOM   2337  H   GLY   146     -13.850  -3.756  20.803  1.00  0.00           H  
ATOM   2338  CA  GLY   146     -13.236  -5.732  21.576  1.00  0.00           C  
ATOM   2339  HA2 GLY   146     -13.308  -6.617  20.944  1.00  0.00           H  
ATOM   2340  HA3 GLY   146     -12.276  -5.229  21.463  1.00  0.00           H  
ATOM   2341  C   GLY   146     -13.381  -6.252  23.012  1.00  0.00           C  
ATOM   2342  O   GLY   146     -14.195  -5.737  23.783  1.00  0.00           O  
ATOM   2343  N   PRO   147     -12.788  -7.409  23.377  1.00  0.00           N  
ATOM   2344  CD  PRO   147     -11.950  -8.168  22.485  1.00  0.00           C  
ATOM   2345  HD2 PRO   147     -11.173  -7.528  22.066  1.00  0.00           H  
ATOM   2346  HD3 PRO   147     -12.527  -8.476  21.613  1.00  0.00           H  
ATOM   2347  CG  PRO   147     -11.585  -9.348  23.324  1.00  0.00           C  
ATOM   2348  HG2 PRO   147     -10.698  -9.080  23.897  1.00  0.00           H  
ATOM   2349  HG3 PRO   147     -11.383 -10.270  22.779  1.00  0.00           H  
ATOM   2350  CB  PRO   147     -12.804  -9.562  24.220  1.00  0.00           C  
ATOM   2351  HB2 PRO   147     -12.632 -10.313  24.991  1.00  0.00           H  
ATOM   2352  HB3 PRO   147     -13.521  -9.978  23.513  1.00  0.00           H  
ATOM   2353  CA  PRO   147     -13.268  -8.184  24.535  1.00  0.00           C  
ATOM   2354  HA  PRO   147     -14.350  -8.243  24.647  1.00  0.00           H  
ATOM   2355  C   PRO   147     -12.599  -7.714  25.849  1.00  0.00           C  
ATOM   2356  O   PRO   147     -11.904  -8.401  26.575  1.00  0.00           O  
ATOM   2357  N   HIE   148     -12.768  -6.412  26.120  1.00  0.00           N  
ATOM   2358  H   HIE   148     -13.102  -5.816  25.376  1.00  0.00           H  
ATOM   2359  CA  HIE   148     -12.174  -5.836  27.235  1.00  0.00           C  
ATOM   2360  HA  HIE   148     -11.092  -5.954  27.189  1.00  0.00           H  
ATOM   2361  CB  HIE   148     -12.552  -4.340  27.136  1.00  0.00           C  
ATOM   2362  HB2 HIE   148     -12.509  -3.823  26.178  1.00  0.00           H  
ATOM   2363  HB3 HIE   148     -13.571  -4.217  27.505  1.00  0.00           H  
ATOM   2364  CG  HIE   148     -11.600  -3.615  27.975  1.00  0.00           C  
ATOM   2365  ND1 HIE   148     -11.737  -3.378  29.363  1.00  0.00           N  
ATOM   2366  CE1 HIE   148     -10.547  -2.940  29.814  1.00  0.00           C  
ATOM   2367  HE1 HIE   148     -10.216  -2.739  30.822  1.00  0.00           H  
ATOM   2368  NE2 HIE   148      -9.805  -2.742  28.770  1.00  0.00           N  
ATOM   2369  HE2 HIE   148      -8.875  -2.364  28.886  1.00  0.00           H  
ATOM   2370  CD2 HIE   148     -10.356  -3.156  27.600  1.00  0.00           C  
ATOM   2371  HD2 HIE   148      -9.902  -3.315  26.634  1.00  0.00           H  
ATOM   2372  C   HIE   148     -12.609  -6.495  28.546  1.00  0.00           C  
ATOM   2373  O   HIE   148     -13.822  -6.669  28.775  1.00  0.00           O  
ATOM   2374  N   GLN   149     -11.681  -6.711  29.487  1.00  0.00           N  
ATOM   2375  H   GLN   149     -10.777  -6.778  29.040  1.00  0.00           H  
ATOM   2376  CA  GLN   149     -11.877  -7.295  30.809  1.00  0.00           C  
ATOM   2377  HA  GLN   149     -12.559  -8.144  30.776  1.00  0.00           H  
ATOM   2378  CB  GLN   149     -10.560  -7.944  31.144  1.00  0.00           C  
ATOM   2379  HB2 GLN   149     -10.188  -8.544  30.313  1.00  0.00           H  
ATOM   2380  HB3 GLN   149      -9.844  -7.137  31.295  1.00  0.00           H  
ATOM   2381  CG  GLN   149     -10.470  -8.863  32.411  1.00  0.00           C  
ATOM   2382  HG2 GLN   149      -9.527  -9.410  32.402  1.00  0.00           H  
ATOM   2383  HG3 GLN   149     -10.589  -8.228  33.289  1.00  0.00           H  
ATOM   2384  CD  GLN   149     -11.601  -9.982  32.275  1.00  0.00           C  
ATOM   2385  OE1 GLN   149     -11.526 -10.748  31.338  1.00  0.00           O  
ATOM   2386  NE2 GLN   149     -12.544 -10.048  33.148  1.00  0.00           N  
ATOM   2387 HE21 GLN   149     -13.188 -10.825  33.122  1.00  0.00           H  
ATOM   2388 HE22 GLN   149     -12.509  -9.495  33.992  1.00  0.00           H  
ATOM   2389  C   GLN   149     -12.395  -6.338  31.877  1.00  0.00           C  
ATOM   2390  O   GLN   149     -12.395  -6.744  33.033  1.00  0.00           O  
ATOM   2391  N   ARG   150     -12.807  -5.123  31.529  1.00  0.00           N  
ATOM   2392  H   ARG   150     -12.361  -4.685  30.736  1.00  0.00           H  
ATOM   2393  CA  ARG   150     -13.739  -4.412  32.323  1.00  0.00           C  
ATOM   2394  HA  ARG   150     -14.093  -5.054  33.130  1.00  0.00           H  
ATOM   2395  CB  ARG   150     -13.012  -3.228  32.960  1.00  0.00           C  
ATOM   2396  HB2 ARG   150     -12.038  -3.587  33.293  1.00  0.00           H  
ATOM   2397  HB3 ARG   150     -12.757  -2.462  32.228  1.00  0.00           H  
ATOM   2398  CG  ARG   150     -13.739  -2.617  34.254  1.00  0.00           C  
ATOM   2399  HG2 ARG   150     -14.720  -2.212  34.008  1.00  0.00           H  
ATOM   2400  HG3 ARG   150     -13.787  -3.488  34.907  1.00  0.00           H  
ATOM   2401  CD  ARG   150     -12.891  -1.519  34.913  1.00  0.00           C  
ATOM   2402  HD2 ARG   150     -11.902  -1.887  35.183  1.00  0.00           H  
ATOM   2403  HD3 ARG   150     -12.952  -0.767  34.126  1.00  0.00           H  
ATOM   2404  NE  ARG   150     -13.511  -0.982  36.138  1.00  0.00           N  
ATOM   2405  HE  ARG   150     -14.051  -0.144  35.981  1.00  0.00           H  
ATOM   2406  CZ  ARG   150     -13.658  -1.411  37.358  1.00  0.00           C  
ATOM   2407  NH1 ARG   150     -13.204  -2.597  37.664  1.00  0.00           N  
ATOM   2408 HH11 ARG   150     -12.904  -3.283  36.987  1.00  0.00           H  
ATOM   2409 HH12 ARG   150     -13.161  -2.778  38.657  1.00  0.00           H  
ATOM   2410  NH2 ARG   150     -14.250  -0.736  38.282  1.00  0.00           N  
ATOM   2411 HH21 ARG   150     -14.746   0.130  38.124  1.00  0.00           H  
ATOM   2412 HH22 ARG   150     -14.240  -1.215  39.171  1.00  0.00           H  
ATOM   2413  C   ARG   150     -14.982  -3.970  31.650  1.00  0.00           C  
ATOM   2414  O   ARG   150     -15.995  -3.775  32.330  1.00  0.00           O  
ATOM   2415  N   MET   151     -14.968  -3.757  30.314  1.00  0.00           N  
ATOM   2416  H   MET   151     -14.099  -3.894  29.818  1.00  0.00           H  
ATOM   2417  CA  MET   151     -16.226  -3.305  29.688  1.00  0.00           C  
ATOM   2418  HA  MET   151     -16.885  -2.764  30.367  1.00  0.00           H  
ATOM   2419  CB  MET   151     -15.920  -2.330  28.539  1.00  0.00           C  
ATOM   2420  HB2 MET   151     -14.934  -2.501  28.105  1.00  0.00           H  
ATOM   2421  HB3 MET   151     -16.686  -2.449  27.773  1.00  0.00           H  
ATOM   2422  CG  MET   151     -15.907  -0.898  29.083  1.00  0.00           C  
ATOM   2423  HG2 MET   151     -15.672  -0.267  28.226  1.00  0.00           H  
ATOM   2424  HG3 MET   151     -16.880  -0.694  29.530  1.00  0.00           H  
ATOM   2425  SD  MET   151     -14.657  -0.640  30.391  1.00  0.00           S  
ATOM   2426  CE  MET   151     -13.300  -0.038  29.407  1.00  0.00           C  
ATOM   2427  HE1 MET   151     -12.420   0.211  30.000  1.00  0.00           H  
ATOM   2428  HE2 MET   151     -13.003  -0.691  28.587  1.00  0.00           H  
ATOM   2429  HE3 MET   151     -13.680   0.866  28.932  1.00  0.00           H  
ATOM   2430  C   MET   151     -17.135  -4.408  29.064  1.00  0.00           C  
ATOM   2431  O   MET   151     -18.385  -4.254  29.121  1.00  0.00           O  
ATOM   2432  N   MET   152     -16.513  -5.480  28.552  1.00  0.00           N  
ATOM   2433  H   MET   152     -15.508  -5.485  28.643  1.00  0.00           H  
ATOM   2434  CA  MET   152     -17.201  -6.657  27.987  1.00  0.00           C  
ATOM   2435  HA  MET   152     -18.262  -6.466  27.831  1.00  0.00           H  
ATOM   2436  CB  MET   152     -16.524  -7.117  26.616  1.00  0.00           C  
ATOM   2437  HB2 MET   152     -16.357  -6.246  25.983  1.00  0.00           H  
ATOM   2438  HB3 MET   152     -15.510  -7.482  26.784  1.00  0.00           H  
ATOM   2439  CG  MET   152     -17.284  -8.214  25.921  1.00  0.00           C  
ATOM   2440  HG2 MET   152     -16.961  -9.165  26.345  1.00  0.00           H  
ATOM   2441  HG3 MET   152     -18.298  -7.889  26.152  1.00  0.00           H  
ATOM   2442  SD  MET   152     -17.058  -8.148  24.077  1.00  0.00           S  
ATOM   2443  CE  MET   152     -17.920  -6.562  23.802  1.00  0.00           C  
ATOM   2444  HE1 MET   152     -17.448  -5.766  24.379  1.00  0.00           H  
ATOM   2445  HE2 MET   152     -17.942  -6.197  22.775  1.00  0.00           H  
ATOM   2446  HE3 MET   152     -18.903  -6.732  24.241  1.00  0.00           H  
ATOM   2447  C   MET   152     -17.323  -7.844  29.061  1.00  0.00           C  
ATOM   2448  O   MET   152     -18.237  -8.625  29.007  1.00  0.00           O  
ATOM   2449  N   PHE   153     -16.363  -7.959  30.075  1.00  0.00           N  
ATOM   2450  H   PHE   153     -15.614  -7.286  30.152  1.00  0.00           H  
ATOM   2451  CA  PHE   153     -16.334  -9.036  31.132  1.00  0.00           C  
ATOM   2452  HA  PHE   153     -17.333  -9.457  31.016  1.00  0.00           H  
ATOM   2453  CB  PHE   153     -15.242 -10.130  30.921  1.00  0.00           C  
ATOM   2454  HB2 PHE   153     -14.257  -9.665  30.953  1.00  0.00           H  
ATOM   2455  HB3 PHE   153     -15.274 -10.887  31.704  1.00  0.00           H  
ATOM   2456  CG  PHE   153     -15.375 -10.715  29.570  1.00  0.00           C  
ATOM   2457  CD1 PHE   153     -14.938 -10.015  28.370  1.00  0.00           C  
ATOM   2458  HD1 PHE   153     -14.450  -9.054  28.433  1.00  0.00           H  
ATOM   2459  CE1 PHE   153     -15.032 -10.595  27.101  1.00  0.00           C  
ATOM   2460  HE1 PHE   153     -14.725 -10.124  26.179  1.00  0.00           H  
ATOM   2461  CZ  PHE   153     -15.568 -11.916  27.014  1.00  0.00           C  
ATOM   2462  HZ  PHE   153     -15.512 -12.441  26.071  1.00  0.00           H  
ATOM   2463  CE2 PHE   153     -16.113 -12.534  28.114  1.00  0.00           C  
ATOM   2464  HE2 PHE   153     -16.529 -13.520  27.971  1.00  0.00           H  
ATOM   2465  CD2 PHE   153     -16.018 -11.919  29.404  1.00  0.00           C  
ATOM   2466  HD2 PHE   153     -16.469 -12.454  30.227  1.00  0.00           H  
ATOM   2467  C   PHE   153     -16.315  -8.529  32.571  1.00  0.00           C  
ATOM   2468  O   PHE   153     -15.677  -7.535  32.818  1.00  0.00           O  
ATOM   2469  N   LYS   154     -17.030  -9.196  33.435  1.00  0.00           N  
ATOM   2470  H   LYS   154     -17.397 -10.075  33.099  1.00  0.00           H  
ATOM   2471  CA  LYS   154     -17.042  -9.015  34.814  1.00  0.00           C  
ATOM   2472  HA  LYS   154     -16.714  -8.017  35.105  1.00  0.00           H  
ATOM   2473  CB  LYS   154     -18.496  -9.185  35.191  1.00  0.00           C  
ATOM   2474  HB2 LYS   154     -19.143  -8.533  34.604  1.00  0.00           H  
ATOM   2475  HB3 LYS   154     -18.818 -10.196  34.939  1.00  0.00           H  
ATOM   2476  CG  LYS   154     -18.738  -8.931  36.714  1.00  0.00           C  
ATOM   2477  HG2 LYS   154     -18.603  -9.779  37.385  1.00  0.00           H  
ATOM   2478  HG3 LYS   154     -18.145  -8.045  36.942  1.00  0.00           H  
ATOM   2479  CD  LYS   154     -20.191  -8.286  36.775  1.00  0.00           C  
ATOM   2480  HD2 LYS   154     -20.266  -7.306  36.301  1.00  0.00           H  
ATOM   2481  HD3 LYS   154     -20.968  -8.853  36.261  1.00  0.00           H  
ATOM   2482  CE  LYS   154     -20.466  -7.976  38.302  1.00  0.00           C  
ATOM   2483  HE2 LYS   154     -20.554  -8.967  38.746  1.00  0.00           H  
ATOM   2484  HE3 LYS   154     -19.653  -7.392  38.736  1.00  0.00           H  
ATOM   2485  NZ  LYS   154     -21.802  -7.311  38.370  1.00  0.00           N  
ATOM   2486  HZ1 LYS   154     -22.332  -7.333  39.229  1.00  0.00           H  
ATOM   2487  HZ2 LYS   154     -21.710  -6.365  38.027  1.00  0.00           H  
ATOM   2488  HZ3 LYS   154     -22.496  -7.529  37.669  1.00  0.00           H  
ATOM   2489  C   LYS   154     -16.105  -9.942  35.572  1.00  0.00           C  
ATOM   2490  O   LYS   154     -15.369  -9.392  36.375  1.00  0.00           O  
ATOM   2491  N   ASP   155     -16.006 -11.273  35.299  1.00  0.00           N  
ATOM   2492  H   ASP   155     -16.609 -11.551  34.538  1.00  0.00           H  
ATOM   2493  CA  ASP   155     -14.988 -12.270  35.862  1.00  0.00           C  
ATOM   2494  HA  ASP   155     -14.547 -11.889  36.783  1.00  0.00           H  
ATOM   2495  CB  ASP   155     -15.643 -13.510  36.310  1.00  0.00           C  
ATOM   2496  HB2 ASP   155     -16.101 -13.976  35.437  1.00  0.00           H  
ATOM   2497  HB3 ASP   155     -14.939 -14.258  36.675  1.00  0.00           H  
ATOM   2498  CG  ASP   155     -16.732 -13.354  37.383  1.00  0.00           C  
ATOM   2499  OD1 ASP   155     -17.662 -14.172  37.425  1.00  0.00           O  
ATOM   2500  OD2 ASP   155     -16.715 -12.420  38.177  1.00  0.00           O  
ATOM   2501  C   ASP   155     -13.930 -12.548  34.785  1.00  0.00           C  
ATOM   2502  O   ASP   155     -14.173 -12.184  33.624  1.00  0.00           O  
ATOM   2503  N   LEU   156     -12.792 -13.110  35.233  1.00  0.00           N  
ATOM   2504  H   LEU   156     -12.649 -13.127  36.233  1.00  0.00           H  
ATOM   2505  CA  LEU   156     -11.749 -13.340  34.276  1.00  0.00           C  
ATOM   2506  HA  LEU   156     -11.659 -12.396  33.739  1.00  0.00           H  
ATOM   2507  CB  LEU   156     -10.387 -13.521  34.994  1.00  0.00           C  
ATOM   2508  HB2 LEU   156     -10.228 -12.662  35.647  1.00  0.00           H  
ATOM   2509  HB3 LEU   156     -10.481 -14.426  35.594  1.00  0.00           H  
ATOM   2510  CG  LEU   156      -9.181 -13.656  33.943  1.00  0.00           C  
ATOM   2511  HG  LEU   156      -9.413 -14.425  33.205  1.00  0.00           H  
ATOM   2512  CD1 LEU   156      -8.851 -12.342  33.202  1.00  0.00           C  
ATOM   2513 HD11 LEU   156      -9.748 -12.083  32.639  1.00  0.00           H  
ATOM   2514 HD12 LEU   156      -8.564 -11.545  33.888  1.00  0.00           H  
ATOM   2515 HD13 LEU   156      -8.034 -12.509  32.500  1.00  0.00           H  
ATOM   2516  CD2 LEU   156      -7.894 -13.972  34.626  1.00  0.00           C  
ATOM   2517 HD21 LEU   156      -8.078 -14.689  35.426  1.00  0.00           H  
ATOM   2518 HD22 LEU   156      -7.188 -14.281  33.855  1.00  0.00           H  
ATOM   2519 HD23 LEU   156      -7.517 -13.085  35.136  1.00  0.00           H  
ATOM   2520  C   LEU   156     -12.105 -14.438  33.178  1.00  0.00           C  
ATOM   2521  O   LEU   156     -12.494 -15.561  33.505  1.00  0.00           O  
ATOM   2522  N   ASN   157     -11.870 -14.000  31.910  1.00  0.00           N  
ATOM   2523  H   ASN   157     -11.659 -13.016  31.821  1.00  0.00           H  
ATOM   2524  CA  ASN   157     -11.919 -14.786  30.666  1.00  0.00           C  
ATOM   2525  HA  ASN   157     -12.462 -15.721  30.808  1.00  0.00           H  
ATOM   2526  CB  ASN   157     -12.859 -13.918  29.830  1.00  0.00           C  
ATOM   2527  HB2 ASN   157     -13.770 -13.714  30.393  1.00  0.00           H  
ATOM   2528  HB3 ASN   157     -12.329 -12.989  29.619  1.00  0.00           H  
ATOM   2529  CG  ASN   157     -13.273 -14.616  28.569  1.00  0.00           C  
ATOM   2530  OD1 ASN   157     -13.658 -15.795  28.488  1.00  0.00           O  
ATOM   2531  ND2 ASN   157     -13.221 -13.812  27.518  1.00  0.00           N  
ATOM   2532 HD21 ASN   157     -13.435 -14.192  26.607  1.00  0.00           H  
ATOM   2533 HD22 ASN   157     -12.851 -12.873  27.557  1.00  0.00           H  
ATOM   2534  C   ASN   157     -10.675 -14.980  29.775  1.00  0.00           C  
ATOM   2535  O   ASN   157      -9.765 -14.115  29.781  1.00  0.00           O  
ATOM   2536  N   LEU   158     -10.527 -15.986  28.947  1.00  0.00           N  
ATOM   2537  H   LEU   158     -11.128 -16.797  28.933  1.00  0.00           H  
ATOM   2538  CA  LEU   158      -9.549 -16.023  27.835  1.00  0.00           C  
ATOM   2539  HA  LEU   158      -8.885 -15.161  27.900  1.00  0.00           H  
ATOM   2540  CB  LEU   158      -8.722 -17.289  27.823  1.00  0.00           C  
ATOM   2541  HB2 LEU   158      -9.410 -18.135  27.812  1.00  0.00           H  
ATOM   2542  HB3 LEU   158      -8.236 -17.263  26.847  1.00  0.00           H  
ATOM   2543  CG  LEU   158      -7.795 -17.402  29.031  1.00  0.00           C  
ATOM   2544  HG  LEU   158      -8.355 -17.351  29.964  1.00  0.00           H  
ATOM   2545  CD1 LEU   158      -7.277 -18.837  28.987  1.00  0.00           C  
ATOM   2546 HD11 LEU   158      -8.016 -19.498  29.440  1.00  0.00           H  
ATOM   2547 HD12 LEU   158      -7.219 -19.050  27.919  1.00  0.00           H  
ATOM   2548 HD13 LEU   158      -6.304 -18.894  29.476  1.00  0.00           H  
ATOM   2549  CD2 LEU   158      -6.850 -16.247  29.113  1.00  0.00           C  
ATOM   2550 HD21 LEU   158      -6.081 -16.564  29.817  1.00  0.00           H  
ATOM   2551 HD22 LEU   158      -6.355 -15.947  28.190  1.00  0.00           H  
ATOM   2552 HD23 LEU   158      -7.419 -15.414  29.527  1.00  0.00           H  
ATOM   2553  C   LEU   158     -10.262 -15.904  26.547  1.00  0.00           C  
ATOM   2554  O   LEU   158     -11.411 -16.348  26.360  1.00  0.00           O  
ATOM   2555  N   THR   159      -9.550 -15.322  25.535  1.00  0.00           N  
ATOM   2556  H   THR   159      -8.709 -14.807  25.755  1.00  0.00           H  
ATOM   2557  CA  THR   159     -10.086 -15.165  24.129  1.00  0.00           C  
ATOM   2558  HA  THR   159     -11.175 -15.187  24.190  1.00  0.00           H  
ATOM   2559  CB  THR   159      -9.633 -13.909  23.496  1.00  0.00           C  
ATOM   2560  HB  THR   159     -10.232 -13.738  22.601  1.00  0.00           H  
ATOM   2561  CG2 THR   159      -9.825 -12.642  24.307  1.00  0.00           C  
ATOM   2562 HG21 THR   159      -9.006 -12.588  25.024  1.00  0.00           H  
ATOM   2563 HG22 THR   159      -9.720 -11.768  23.665  1.00  0.00           H  
ATOM   2564 HG23 THR   159     -10.753 -12.635  24.879  1.00  0.00           H  
ATOM   2565  OG1 THR   159      -8.247 -14.000  23.112  1.00  0.00           O  
ATOM   2566  HG1 THR   159      -8.174 -13.158  22.657  1.00  0.00           H  
ATOM   2567  C   THR   159      -9.578 -16.410  23.289  1.00  0.00           C  
ATOM   2568  O   THR   159      -8.560 -17.047  23.554  1.00  0.00           O  
ATOM   2569  N   ASP   160     -10.286 -16.798  22.266  1.00  0.00           N  
ATOM   2570  H   ASP   160     -11.157 -16.321  22.083  1.00  0.00           H  
ATOM   2571  CA  ASP   160     -10.016 -18.088  21.464  1.00  0.00           C  
ATOM   2572  HA  ASP   160     -10.062 -18.842  22.250  1.00  0.00           H  
ATOM   2573  CB  ASP   160     -11.167 -18.325  20.433  1.00  0.00           C  
ATOM   2574  HB2 ASP   160     -11.140 -17.523  19.696  1.00  0.00           H  
ATOM   2575  HB3 ASP   160     -10.952 -19.237  19.876  1.00  0.00           H  
ATOM   2576  CG  ASP   160     -12.494 -18.552  21.005  1.00  0.00           C  
ATOM   2577  OD1 ASP   160     -12.731 -18.430  22.258  1.00  0.00           O  
ATOM   2578  OD2 ASP   160     -13.403 -18.701  20.198  1.00  0.00           O  
ATOM   2579  C   ASP   160      -8.670 -17.917  20.765  1.00  0.00           C  
ATOM   2580  O   ASP   160      -8.080 -18.951  20.412  1.00  0.00           O  
ATOM   2581  N   ALA   161      -8.170 -16.713  20.553  1.00  0.00           N  
ATOM   2582  H   ALA   161      -8.717 -15.939  20.902  1.00  0.00           H  
ATOM   2583  CA  ALA   161      -6.825 -16.516  20.093  1.00  0.00           C  
ATOM   2584  HA  ALA   161      -6.655 -17.160  19.230  1.00  0.00           H  
ATOM   2585  CB  ALA   161      -6.536 -15.046  19.760  1.00  0.00           C  
ATOM   2586  HB1 ALA   161      -6.988 -14.688  18.835  1.00  0.00           H  
ATOM   2587  HB2 ALA   161      -6.823 -14.459  20.632  1.00  0.00           H  
ATOM   2588  HB3 ALA   161      -5.458 -14.988  19.610  1.00  0.00           H  
ATOM   2589  C   ALA   161      -5.783 -16.907  21.195  1.00  0.00           C  
ATOM   2590  O   ALA   161      -4.719 -17.533  20.893  1.00  0.00           O  
ATOM   2591  N   GLN   162      -6.095 -16.599  22.492  1.00  0.00           N  
ATOM   2592  H   GLN   162      -6.965 -16.121  22.678  1.00  0.00           H  
ATOM   2593  CA  GLN   162      -5.274 -16.896  23.648  1.00  0.00           C  
ATOM   2594  HA  GLN   162      -4.254 -16.609  23.390  1.00  0.00           H  
ATOM   2595  CB  GLN   162      -5.527 -16.056  24.905  1.00  0.00           C  
ATOM   2596  HB2 GLN   162      -6.584 -16.159  25.150  1.00  0.00           H  
ATOM   2597  HB3 GLN   162      -4.934 -16.384  25.759  1.00  0.00           H  
ATOM   2598  CG  GLN   162      -5.391 -14.541  24.696  1.00  0.00           C  
ATOM   2599  HG2 GLN   162      -4.328 -14.332  24.580  1.00  0.00           H  
ATOM   2600  HG3 GLN   162      -5.988 -14.272  23.824  1.00  0.00           H  
ATOM   2601  CD  GLN   162      -5.944 -13.652  25.770  1.00  0.00           C  
ATOM   2602  OE1 GLN   162      -6.907 -13.969  26.461  1.00  0.00           O  
ATOM   2603  NE2 GLN   162      -5.308 -12.526  26.063  1.00  0.00           N  
ATOM   2604 HE21 GLN   162      -5.764 -11.949  26.756  1.00  0.00           H  
ATOM   2605 HE22 GLN   162      -4.436 -12.226  25.652  1.00  0.00           H  
ATOM   2606  C   GLN   162      -5.357 -18.451  23.956  1.00  0.00           C  
ATOM   2607  O   GLN   162      -4.233 -19.007  24.099  1.00  0.00           O  
ATOM   2608  N   LYS   163      -6.557 -19.078  23.963  1.00  0.00           N  
ATOM   2609  H   LYS   163      -7.348 -18.572  23.593  1.00  0.00           H  
ATOM   2610  CA  LYS   163      -6.678 -20.463  24.290  1.00  0.00           C  
ATOM   2611  HA  LYS   163      -6.242 -20.717  25.256  1.00  0.00           H  
ATOM   2612  CB  LYS   163      -8.108 -20.895  24.231  1.00  0.00           C  
ATOM   2613  HB2 LYS   163      -8.562 -20.369  23.391  1.00  0.00           H  
ATOM   2614  HB3 LYS   163      -8.218 -21.977  24.310  1.00  0.00           H  
ATOM   2615  CG  LYS   163      -8.898 -20.396  25.504  1.00  0.00           C  
ATOM   2616  HG2 LYS   163      -8.632 -21.006  26.368  1.00  0.00           H  
ATOM   2617  HG3 LYS   163      -8.663 -19.397  25.869  1.00  0.00           H  
ATOM   2618  CD  LYS   163     -10.418 -20.339  25.445  1.00  0.00           C  
ATOM   2619  HD2 LYS   163     -10.648 -19.692  26.291  1.00  0.00           H  
ATOM   2620  HD3 LYS   163     -10.812 -19.974  24.496  1.00  0.00           H  
ATOM   2621  CE  LYS   163     -11.144 -21.705  25.639  1.00  0.00           C  
ATOM   2622  HE2 LYS   163     -10.916 -22.295  24.751  1.00  0.00           H  
ATOM   2623  HE3 LYS   163     -10.663 -22.333  26.389  1.00  0.00           H  
ATOM   2624  NZ  LYS   163     -12.626 -21.513  25.750  1.00  0.00           N  
ATOM   2625  HZ1 LYS   163     -12.980 -20.935  26.498  1.00  0.00           H  
ATOM   2626  HZ2 LYS   163     -13.022 -20.995  24.979  1.00  0.00           H  
ATOM   2627  HZ3 LYS   163     -13.087 -22.374  26.008  1.00  0.00           H  
ATOM   2628  C   LYS   163      -5.834 -21.306  23.251  1.00  0.00           C  
ATOM   2629  O   LYS   163      -5.122 -22.212  23.786  1.00  0.00           O  
ATOM   2630  N   GLN   164      -5.903 -21.050  21.985  1.00  0.00           N  
ATOM   2631  H   GLN   164      -6.601 -20.388  21.677  1.00  0.00           H  
ATOM   2632  CA  GLN   164      -5.093 -21.827  20.986  1.00  0.00           C  
ATOM   2633  HA  GLN   164      -5.321 -22.893  20.985  1.00  0.00           H  
ATOM   2634  CB  GLN   164      -5.419 -21.338  19.571  1.00  0.00           C  
ATOM   2635  HB2 GLN   164      -5.099 -22.089  18.848  1.00  0.00           H  
ATOM   2636  HB3 GLN   164      -6.501 -21.344  19.443  1.00  0.00           H  
ATOM   2637  CG  GLN   164      -4.989 -19.986  19.186  1.00  0.00           C  
ATOM   2638  HG2 GLN   164      -5.676 -19.259  19.619  1.00  0.00           H  
ATOM   2639  HG3 GLN   164      -3.982 -19.701  19.491  1.00  0.00           H  
ATOM   2640  CD  GLN   164      -4.963 -19.793  17.652  1.00  0.00           C  
ATOM   2641  OE1 GLN   164      -5.358 -20.713  16.895  1.00  0.00           O  
ATOM   2642  NE2 GLN   164      -4.727 -18.613  17.154  1.00  0.00           N  
ATOM   2643 HE21 GLN   164      -4.397 -18.553  16.202  1.00  0.00           H  
ATOM   2644 HE22 GLN   164      -4.432 -17.880  17.784  1.00  0.00           H  
ATOM   2645  C   GLN   164      -3.592 -21.797  21.220  1.00  0.00           C  
ATOM   2646  O   GLN   164      -2.984 -22.674  20.691  1.00  0.00           O  
ATOM   2647  N   GLN   165      -3.005 -20.775  21.833  1.00  0.00           N  
ATOM   2648  H   GLN   165      -3.607 -20.007  22.096  1.00  0.00           H  
ATOM   2649  CA  GLN   165      -1.555 -20.660  22.071  1.00  0.00           C  
ATOM   2650  HA  GLN   165      -1.138 -21.318  21.309  1.00  0.00           H  
ATOM   2651  CB  GLN   165      -1.102 -19.214  21.822  1.00  0.00           C  
ATOM   2652  HB2 GLN   165      -1.295 -18.850  20.813  1.00  0.00           H  
ATOM   2653  HB3 GLN   165      -1.692 -18.672  22.561  1.00  0.00           H  
ATOM   2654  CG  GLN   165       0.377 -19.032  22.084  1.00  0.00           C  
ATOM   2655  HG2 GLN   165       0.451 -18.029  22.503  1.00  0.00           H  
ATOM   2656  HG3 GLN   165       0.720 -19.643  22.920  1.00  0.00           H  
ATOM   2657  CD  GLN   165       1.320 -19.152  20.955  1.00  0.00           C  
ATOM   2658  OE1 GLN   165       1.046 -19.421  19.774  1.00  0.00           O  
ATOM   2659  NE2 GLN   165       2.607 -18.889  21.201  1.00  0.00           N  
ATOM   2660 HE21 GLN   165       3.316 -19.053  20.500  1.00  0.00           H  
ATOM   2661 HE22 GLN   165       2.890 -18.572  22.117  1.00  0.00           H  
ATOM   2662  C   GLN   165      -1.276 -21.323  23.421  1.00  0.00           C  
ATOM   2663  O   GLN   165      -0.475 -22.232  23.593  1.00  0.00           O  
ATOM   2664  N   ILE   166      -2.078 -20.914  24.461  1.00  0.00           N  
ATOM   2665  H   ILE   166      -2.787 -20.214  24.294  1.00  0.00           H  
ATOM   2666  CA  ILE   166      -2.042 -21.498  25.797  1.00  0.00           C  
ATOM   2667  HA  ILE   166      -1.113 -21.254  26.312  1.00  0.00           H  
ATOM   2668  CB  ILE   166      -3.065 -20.761  26.802  1.00  0.00           C  
ATOM   2669  HB  ILE   166      -4.061 -20.870  26.374  1.00  0.00           H  
ATOM   2670  CG2 ILE   166      -2.990 -21.268  28.228  1.00  0.00           C  
ATOM   2671 HG21 ILE   166      -1.989 -21.203  28.654  1.00  0.00           H  
ATOM   2672 HG22 ILE   166      -3.691 -20.786  28.911  1.00  0.00           H  
ATOM   2673 HG23 ILE   166      -3.295 -22.308  28.341  1.00  0.00           H  
ATOM   2674  CG1 ILE   166      -2.627 -19.302  26.929  1.00  0.00           C  
ATOM   2675 HG12 ILE   166      -1.768 -19.102  27.569  1.00  0.00           H  
ATOM   2676 HG13 ILE   166      -2.329 -18.962  25.937  1.00  0.00           H  
ATOM   2677  CD1 ILE   166      -3.750 -18.420  27.378  1.00  0.00           C  
ATOM   2678 HD11 ILE   166      -3.447 -17.374  27.426  1.00  0.00           H  
ATOM   2679 HD12 ILE   166      -4.572 -18.450  26.662  1.00  0.00           H  
ATOM   2680 HD13 ILE   166      -4.010 -18.750  28.384  1.00  0.00           H  
ATOM   2681  C   ILE   166      -2.125 -23.032  25.769  1.00  0.00           C  
ATOM   2682  O   ILE   166      -1.432 -23.587  26.614  1.00  0.00           O  
ATOM   2683  N   ARG   167      -2.846 -23.603  24.802  1.00  0.00           N  
ATOM   2684  H   ARG   167      -3.452 -23.081  24.184  1.00  0.00           H  
ATOM   2685  CA  ARG   167      -2.939 -25.064  24.664  1.00  0.00           C  
ATOM   2686  HA  ARG   167      -3.370 -25.504  25.564  1.00  0.00           H  
ATOM   2687  CB  ARG   167      -3.830 -25.414  23.472  1.00  0.00           C  
ATOM   2688  HB2 ARG   167      -4.804 -25.001  23.734  1.00  0.00           H  
ATOM   2689  HB3 ARG   167      -3.437 -24.816  22.650  1.00  0.00           H  
ATOM   2690  CG  ARG   167      -4.065 -26.926  23.279  1.00  0.00           C  
ATOM   2691  HG2 ARG   167      -3.133 -27.483  23.184  1.00  0.00           H  
ATOM   2692  HG3 ARG   167      -4.646 -27.461  24.029  1.00  0.00           H  
ATOM   2693  CD  ARG   167      -4.950 -27.085  21.940  1.00  0.00           C  
ATOM   2694  HD2 ARG   167      -5.307 -28.095  21.739  1.00  0.00           H  
ATOM   2695  HD3 ARG   167      -5.775 -26.376  22.002  1.00  0.00           H  
ATOM   2696  NE  ARG   167      -4.049 -26.703  20.809  1.00  0.00           N  
ATOM   2697  HE  ARG   167      -3.188 -27.219  20.919  1.00  0.00           H  
ATOM   2698  CZ  ARG   167      -4.226 -25.919  19.755  1.00  0.00           C  
ATOM   2699  NH1 ARG   167      -5.326 -25.268  19.553  1.00  0.00           N  
ATOM   2700 HH11 ARG   167      -6.153 -25.451  20.104  1.00  0.00           H  
ATOM   2701 HH12 ARG   167      -5.448 -24.833  18.649  1.00  0.00           H  
ATOM   2702  NH2 ARG   167      -3.350 -25.671  18.882  1.00  0.00           N  
ATOM   2703 HH21 ARG   167      -2.465 -26.151  18.959  1.00  0.00           H  
ATOM   2704 HH22 ARG   167      -3.595 -25.298  17.976  1.00  0.00           H  
ATOM   2705  C   ARG   167      -1.564 -25.701  24.419  1.00  0.00           C  
ATOM   2706  O   ARG   167      -1.129 -26.478  25.290  1.00  0.00           O  
ATOM   2707  N   GLU   168      -0.801 -25.303  23.362  1.00  0.00           N  
ATOM   2708  H   GLU   168      -1.059 -24.542  22.750  1.00  0.00           H  
ATOM   2709  CA  GLU   168       0.488 -25.901  23.045  1.00  0.00           C  
ATOM   2710  HA  GLU   168       0.354 -26.982  23.064  1.00  0.00           H  
ATOM   2711  CB  GLU   168       0.891 -25.425  21.660  1.00  0.00           C  
ATOM   2712  HB2 GLU   168       0.750 -24.349  21.550  1.00  0.00           H  
ATOM   2713  HB3 GLU   168       1.957 -25.542  21.466  1.00  0.00           H  
ATOM   2714  CG  GLU   168      -0.013 -25.958  20.475  1.00  0.00           C  
ATOM   2715  HG2 GLU   168      -0.913 -25.373  20.284  1.00  0.00           H  
ATOM   2716  HG3 GLU   168       0.570 -25.830  19.563  1.00  0.00           H  
ATOM   2717  CD  GLU   168      -0.306 -27.425  20.439  1.00  0.00           C  
ATOM   2718  OE1 GLU   168      -1.492 -27.857  20.254  1.00  0.00           O  
ATOM   2719  OE2 GLU   168       0.632 -28.153  20.701  1.00  0.00           O  
ATOM   2720  C   GLU   168       1.583 -25.626  24.055  1.00  0.00           C  
ATOM   2721  O   GLU   168       2.517 -26.423  24.151  1.00  0.00           O  
ATOM   2722  N   ILE   169       1.539 -24.395  24.670  1.00  0.00           N  
ATOM   2723  H   ILE   169       0.668 -23.903  24.529  1.00  0.00           H  
ATOM   2724  CA  ILE   169       2.332 -23.936  25.850  1.00  0.00           C  
ATOM   2725  HA  ILE   169       3.398 -24.073  25.668  1.00  0.00           H  
ATOM   2726  CB  ILE   169       2.005 -22.452  26.067  1.00  0.00           C  
ATOM   2727  HB  ILE   169       0.924 -22.395  25.939  1.00  0.00           H  
ATOM   2728  CG2 ILE   169       2.310 -22.084  27.539  1.00  0.00           C  
ATOM   2729 HG21 ILE   169       2.013 -21.053  27.730  1.00  0.00           H  
ATOM   2730 HG22 ILE   169       1.683 -22.659  28.220  1.00  0.00           H  
ATOM   2731 HG23 ILE   169       3.348 -22.217  27.846  1.00  0.00           H  
ATOM   2732  CG1 ILE   169       2.741 -21.502  25.061  1.00  0.00           C  
ATOM   2733 HG12 ILE   169       2.395 -21.740  24.055  1.00  0.00           H  
ATOM   2734 HG13 ILE   169       2.356 -20.500  25.250  1.00  0.00           H  
ATOM   2735  CD1 ILE   169       4.242 -21.346  25.171  1.00  0.00           C  
ATOM   2736 HD11 ILE   169       4.476 -20.934  26.153  1.00  0.00           H  
ATOM   2737 HD12 ILE   169       4.699 -22.333  25.112  1.00  0.00           H  
ATOM   2738 HD13 ILE   169       4.498 -20.729  24.310  1.00  0.00           H  
ATOM   2739  C   ILE   169       2.072 -24.810  27.082  1.00  0.00           C  
ATOM   2740  O   ILE   169       2.981 -25.406  27.625  1.00  0.00           O  
ATOM   2741  N   MET   170       0.849 -25.002  27.534  1.00  0.00           N  
ATOM   2742  H   MET   170       0.133 -24.423  27.119  1.00  0.00           H  
ATOM   2743  CA  MET   170       0.471 -25.885  28.589  1.00  0.00           C  
ATOM   2744  HA  MET   170       1.081 -25.562  29.432  1.00  0.00           H  
ATOM   2745  CB  MET   170      -0.994 -25.737  28.921  1.00  0.00           C  
ATOM   2746  HB2 MET   170      -1.122 -24.674  29.127  1.00  0.00           H  
ATOM   2747  HB3 MET   170      -1.594 -26.011  28.053  1.00  0.00           H  
ATOM   2748  CG  MET   170      -1.561 -26.461  30.126  1.00  0.00           C  
ATOM   2749  HG2 MET   170      -1.601 -27.534  29.942  1.00  0.00           H  
ATOM   2750  HG3 MET   170      -0.900 -26.232  30.962  1.00  0.00           H  
ATOM   2751  SD  MET   170      -3.253 -25.828  30.446  1.00  0.00           S  
ATOM   2752  CE  MET   170      -4.176 -26.758  29.148  1.00  0.00           C  
ATOM   2753  HE1 MET   170      -3.952 -26.399  28.143  1.00  0.00           H  
ATOM   2754  HE2 MET   170      -3.861 -27.801  29.171  1.00  0.00           H  
ATOM   2755  HE3 MET   170      -5.255 -26.799  29.302  1.00  0.00           H  
ATOM   2756  C   MET   170       0.845 -27.314  28.401  1.00  0.00           C  
ATOM   2757  O   MET   170       1.252 -28.011  29.391  1.00  0.00           O  
ATOM   2758  N   LYS   171       0.689 -27.872  27.219  1.00  0.00           N  
ATOM   2759  H   LYS   171       0.301 -27.329  26.461  1.00  0.00           H  
ATOM   2760  CA  LYS   171       1.263 -29.153  26.858  1.00  0.00           C  
ATOM   2761  HA  LYS   171       0.854 -29.924  27.511  1.00  0.00           H  
ATOM   2762  CB  LYS   171       0.774 -29.521  25.382  1.00  0.00           C  
ATOM   2763  HB2 LYS   171      -0.272 -29.823  25.431  1.00  0.00           H  
ATOM   2764  HB3 LYS   171       0.939 -28.658  24.737  1.00  0.00           H  
ATOM   2765  CG  LYS   171       1.645 -30.607  24.652  1.00  0.00           C  
ATOM   2766  HG2 LYS   171       2.674 -30.252  24.598  1.00  0.00           H  
ATOM   2767  HG3 LYS   171       1.631 -31.455  25.337  1.00  0.00           H  
ATOM   2768  CD  LYS   171       1.298 -30.967  23.252  1.00  0.00           C  
ATOM   2769  HD2 LYS   171       0.259 -31.293  23.244  1.00  0.00           H  
ATOM   2770  HD3 LYS   171       1.386 -29.983  22.791  1.00  0.00           H  
ATOM   2771  CE  LYS   171       2.230 -31.935  22.512  1.00  0.00           C  
ATOM   2772  HE2 LYS   171       3.274 -31.651  22.642  1.00  0.00           H  
ATOM   2773  HE3 LYS   171       2.055 -32.951  22.867  1.00  0.00           H  
ATOM   2774  NZ  LYS   171       2.082 -31.797  21.033  1.00  0.00           N  
ATOM   2775  HZ1 LYS   171       1.189 -32.128  20.698  1.00  0.00           H  
ATOM   2776  HZ2 LYS   171       2.304 -30.848  20.769  1.00  0.00           H  
ATOM   2777  HZ3 LYS   171       2.712 -32.405  20.529  1.00  0.00           H  
ATOM   2778  C   LYS   171       2.752 -29.300  27.090  1.00  0.00           C  
ATOM   2779  O   LYS   171       3.131 -30.398  27.520  1.00  0.00           O  
ATOM   2780  N   GLY   172       3.545 -28.217  27.019  1.00  0.00           N  
ATOM   2781  H   GLY   172       3.128 -27.336  26.756  1.00  0.00           H  
ATOM   2782  CA  GLY   172       4.974 -28.240  27.338  1.00  0.00           C  
ATOM   2783  HA2 GLY   172       5.462 -28.855  26.582  1.00  0.00           H  
ATOM   2784  HA3 GLY   172       5.404 -27.243  27.240  1.00  0.00           H  
ATOM   2785  C   GLY   172       5.432 -28.769  28.673  1.00  0.00           C  
ATOM   2786  O   GLY   172       6.627 -28.862  28.854  1.00  0.00           O  
ATOM   2787  N   GLN   173       4.594 -28.851  29.685  1.00  0.00           N  
ATOM   2788  H   GLN   173       3.615 -28.628  29.573  1.00  0.00           H  
ATOM   2789  CA  GLN   173       5.030 -29.141  31.067  1.00  0.00           C  
ATOM   2790  HA  GLN   173       5.987 -29.661  31.025  1.00  0.00           H  
ATOM   2791  CB  GLN   173       4.964 -27.775  31.771  1.00  0.00           C  
ATOM   2792  HB2 GLN   173       3.981 -27.308  31.837  1.00  0.00           H  
ATOM   2793  HB3 GLN   173       5.251 -27.901  32.815  1.00  0.00           H  
ATOM   2794  CG  GLN   173       5.940 -26.719  31.252  1.00  0.00           C  
ATOM   2795  HG2 GLN   173       6.346 -26.069  32.028  1.00  0.00           H  
ATOM   2796  HG3 GLN   173       6.750 -27.304  30.816  1.00  0.00           H  
ATOM   2797  CD  GLN   173       5.395 -25.803  30.175  1.00  0.00           C  
ATOM   2798  OE1 GLN   173       6.121 -25.329  29.297  1.00  0.00           O  
ATOM   2799  NE2 GLN   173       4.068 -25.559  30.095  1.00  0.00           N  
ATOM   2800 HE21 GLN   173       3.596 -25.045  29.365  1.00  0.00           H  
ATOM   2801 HE22 GLN   173       3.480 -25.898  30.843  1.00  0.00           H  
ATOM   2802  C   GLN   173       4.120 -30.234  31.746  1.00  0.00           C  
ATOM   2803  O   GLN   173       4.159 -30.559  32.932  1.00  0.00           O  
ATOM   2804  N   ARG   174       3.273 -30.915  30.897  1.00  0.00           N  
ATOM   2805  H   ARG   174       3.351 -30.666  29.921  1.00  0.00           H  
ATOM   2806  CA  ARG   174       2.081 -31.698  31.277  1.00  0.00           C  
ATOM   2807  HA  ARG   174       1.308 -31.041  31.676  1.00  0.00           H  
ATOM   2808  CB  ARG   174       1.550 -32.251  30.008  1.00  0.00           C  
ATOM   2809  HB2 ARG   174       1.299 -31.479  29.280  1.00  0.00           H  
ATOM   2810  HB3 ARG   174       2.182 -32.944  29.453  1.00  0.00           H  
ATOM   2811  CG  ARG   174       0.225 -33.003  30.279  1.00  0.00           C  
ATOM   2812  HG2 ARG   174       0.299 -33.916  30.870  1.00  0.00           H  
ATOM   2813  HG3 ARG   174      -0.430 -32.294  30.786  1.00  0.00           H  
ATOM   2814  CD  ARG   174      -0.405 -33.260  28.958  1.00  0.00           C  
ATOM   2815  HD2 ARG   174      -0.472 -32.326  28.399  1.00  0.00           H  
ATOM   2816  HD3 ARG   174       0.262 -33.827  28.309  1.00  0.00           H  
ATOM   2817  NE  ARG   174      -1.759 -33.851  29.041  1.00  0.00           N  
ATOM   2818  HE  ARG   174      -2.441 -33.239  29.466  1.00  0.00           H  
ATOM   2819  CZ  ARG   174      -2.100 -35.084  28.677  1.00  0.00           C  
ATOM   2820  NH1 ARG   174      -1.242 -36.048  28.258  1.00  0.00           N  
ATOM   2821 HH11 ARG   174      -0.245 -35.957  28.397  1.00  0.00           H  
ATOM   2822 HH12 ARG   174      -1.654 -36.922  27.962  1.00  0.00           H  
ATOM   2823  NH2 ARG   174      -3.384 -35.423  28.665  1.00  0.00           N  
ATOM   2824 HH21 ARG   174      -4.158 -34.838  28.946  1.00  0.00           H  
ATOM   2825 HH22 ARG   174      -3.594 -36.289  28.191  1.00  0.00           H  
ATOM   2826  C   ARG   174       2.363 -32.844  32.274  1.00  0.00           C  
ATOM   2827  O   ARG   174       1.831 -32.889  33.400  1.00  0.00           O  
ATOM   2828  N   ASP   175       3.326 -33.670  31.938  1.00  0.00           N  
ATOM   2829  H   ASP   175       3.946 -33.371  31.200  1.00  0.00           H  
ATOM   2830  CA  ASP   175       3.683 -34.841  32.742  1.00  0.00           C  
ATOM   2831  HA  ASP   175       2.812 -35.359  33.144  1.00  0.00           H  
ATOM   2832  CB  ASP   175       4.548 -35.885  31.998  1.00  0.00           C  
ATOM   2833  HB2 ASP   175       5.475 -35.411  31.676  1.00  0.00           H  
ATOM   2834  HB3 ASP   175       4.791 -36.789  32.556  1.00  0.00           H  
ATOM   2835  CG  ASP   175       3.790 -36.364  30.710  1.00  0.00           C  
ATOM   2836  OD1 ASP   175       4.369 -36.844  29.749  1.00  0.00           O  
ATOM   2837  OD2 ASP   175       2.521 -36.283  30.676  1.00  0.00           O  
ATOM   2838  C   ASP   175       4.374 -34.471  34.067  1.00  0.00           C  
ATOM   2839  O   ASP   175       4.269 -35.211  35.028  1.00  0.00           O  
ATOM   2840  N   GLN   176       4.851 -33.260  34.143  1.00  0.00           N  
ATOM   2841  H   GLN   176       4.955 -32.635  33.357  1.00  0.00           H  
ATOM   2842  CA  GLN   176       5.309 -32.666  35.397  1.00  0.00           C  
ATOM   2843  HA  GLN   176       5.735 -33.489  35.971  1.00  0.00           H  
ATOM   2844  CB  GLN   176       6.377 -31.599  35.273  1.00  0.00           C  
ATOM   2845  HB2 GLN   176       5.951 -30.840  34.617  1.00  0.00           H  
ATOM   2846  HB3 GLN   176       6.611 -31.101  36.214  1.00  0.00           H  
ATOM   2847  CG  GLN   176       7.579 -32.186  34.534  1.00  0.00           C  
ATOM   2848  HG2 GLN   176       7.256 -32.723  33.642  1.00  0.00           H  
ATOM   2849  HG3 GLN   176       8.304 -31.441  34.206  1.00  0.00           H  
ATOM   2850  CD  GLN   176       8.475 -33.040  35.339  1.00  0.00           C  
ATOM   2851  OE1 GLN   176       8.645 -34.157  34.988  1.00  0.00           O  
ATOM   2852  NE2 GLN   176       8.817 -32.627  36.546  1.00  0.00           N  
ATOM   2853 HE21 GLN   176       9.344 -33.235  37.157  1.00  0.00           H  
ATOM   2854 HE22 GLN   176       8.565 -31.677  36.780  1.00  0.00           H  
ATOM   2855  C   GLN   176       4.155 -32.114  36.302  1.00  0.00           C  
ATOM   2856  O   GLN   176       4.351 -31.974  37.510  1.00  0.00           O  
ATOM   2857  N   MET   177       2.970 -31.847  35.772  1.00  0.00           N  
ATOM   2858  H   MET   177       2.756 -32.053  34.807  1.00  0.00           H  
ATOM   2859  CA  MET   177       1.791 -31.364  36.529  1.00  0.00           C  
ATOM   2860  HA  MET   177       2.243 -30.818  37.358  1.00  0.00           H  
ATOM   2861  CB  MET   177       0.922 -30.295  35.759  1.00  0.00           C  
ATOM   2862  HB2 MET   177       0.273 -30.830  35.065  1.00  0.00           H  
ATOM   2863  HB3 MET   177       0.225 -29.916  36.506  1.00  0.00           H  
ATOM   2864  CG  MET   177       1.709 -29.175  35.031  1.00  0.00           C  
ATOM   2865  HG2 MET   177       2.470 -28.807  35.720  1.00  0.00           H  
ATOM   2866  HG3 MET   177       2.233 -29.542  34.149  1.00  0.00           H  
ATOM   2867  SD  MET   177       0.683 -27.767  34.397  1.00  0.00           S  
ATOM   2868  CE  MET   177      -0.182 -28.551  33.070  1.00  0.00           C  
ATOM   2869  HE1 MET   177      -1.138 -28.033  32.987  1.00  0.00           H  
ATOM   2870  HE2 MET   177       0.410 -28.415  32.166  1.00  0.00           H  
ATOM   2871  HE3 MET   177      -0.294 -29.624  33.231  1.00  0.00           H  
ATOM   2872  C   MET   177       1.033 -32.568  37.118  1.00  0.00           C  
ATOM   2873  O   MET   177       0.160 -32.349  37.947  1.00  0.00           O  
ATOM   2874  N   LYS   178       1.372 -33.778  36.639  1.00  0.00           N  
ATOM   2875  H   LYS   178       2.072 -33.790  35.911  1.00  0.00           H  
ATOM   2876  CA  LYS   178       0.647 -35.039  36.949  1.00  0.00           C  
ATOM   2877  HA  LYS   178      -0.393 -34.854  36.681  1.00  0.00           H  
ATOM   2878  CB  LYS   178       1.120 -36.101  35.983  1.00  0.00           C  
ATOM   2879  HB2 LYS   178       0.992 -35.717  34.970  1.00  0.00           H  
ATOM   2880  HB3 LYS   178       2.086 -36.509  36.279  1.00  0.00           H  
ATOM   2881  CG  LYS   178       0.276 -37.421  36.191  1.00  0.00           C  
ATOM   2882  HG2 LYS   178      -0.004 -37.603  37.228  1.00  0.00           H  
ATOM   2883  HG3 LYS   178      -0.649 -37.226  35.648  1.00  0.00           H  
ATOM   2884  CD  LYS   178       0.929 -38.700  35.611  1.00  0.00           C  
ATOM   2885  HD2 LYS   178       1.095 -38.628  34.536  1.00  0.00           H  
ATOM   2886  HD3 LYS   178       1.892 -38.779  36.115  1.00  0.00           H  
ATOM   2887  CE  LYS   178       0.106 -40.030  35.862  1.00  0.00           C  
ATOM   2888  HE2 LYS   178       0.018 -40.284  36.919  1.00  0.00           H  
ATOM   2889  HE3 LYS   178      -0.867 -40.092  35.376  1.00  0.00           H  
ATOM   2890  NZ  LYS   178       0.961 -41.090  35.305  1.00  0.00           N  
ATOM   2891  HZ1 LYS   178       0.434 -41.952  35.312  1.00  0.00           H  
ATOM   2892  HZ2 LYS   178       1.447 -40.905  34.439  1.00  0.00           H  
ATOM   2893  HZ3 LYS   178       1.633 -41.255  36.040  1.00  0.00           H  
ATOM   2894  C   LYS   178       0.782 -35.415  38.416  1.00  0.00           C  
ATOM   2895  O   LYS   178       1.887 -35.674  38.863  1.00  0.00           O  
ATOM   2896  N   ARG   179      -0.368 -35.431  39.111  1.00  0.00           N  
ATOM   2897  H   ARG   179      -1.208 -35.153  38.622  1.00  0.00           H  
ATOM   2898  CA  ARG   179      -0.480 -35.455  40.544  1.00  0.00           C  
ATOM   2899  HA  ARG   179       0.063 -34.579  40.898  1.00  0.00           H  
ATOM   2900  CB  ARG   179      -2.017 -35.321  40.866  1.00  0.00           C  
ATOM   2901  HB2 ARG   179      -2.213 -35.189  41.930  1.00  0.00           H  
ATOM   2902  HB3 ARG   179      -2.569 -34.479  40.448  1.00  0.00           H  
ATOM   2903  CG  ARG   179      -2.913 -36.518  40.452  1.00  0.00           C  
ATOM   2904  HG2 ARG   179      -2.663 -36.809  39.432  1.00  0.00           H  
ATOM   2905  HG3 ARG   179      -2.782 -37.441  41.016  1.00  0.00           H  
ATOM   2906  CD  ARG   179      -4.386 -36.040  40.612  1.00  0.00           C  
ATOM   2907  HD2 ARG   179      -4.492 -35.606  41.606  1.00  0.00           H  
ATOM   2908  HD3 ARG   179      -4.623 -35.234  39.917  1.00  0.00           H  
ATOM   2909  NE  ARG   179      -5.392 -37.142  40.364  1.00  0.00           N  
ATOM   2910  HE  ARG   179      -5.626 -37.318  39.398  1.00  0.00           H  
ATOM   2911  CZ  ARG   179      -6.050 -37.831  41.313  1.00  0.00           C  
ATOM   2912  NH1 ARG   179      -6.057 -37.505  42.535  1.00  0.00           N  
ATOM   2913 HH11 ARG   179      -5.663 -36.610  42.787  1.00  0.00           H  
ATOM   2914 HH12 ARG   179      -6.516 -38.088  43.220  1.00  0.00           H  
ATOM   2915  NH2 ARG   179      -6.842 -38.802  41.003  1.00  0.00           N  
ATOM   2916 HH21 ARG   179      -6.955 -39.128  40.054  1.00  0.00           H  
ATOM   2917 HH22 ARG   179      -7.406 -39.335  41.649  1.00  0.00           H  
ATOM   2918  C   ARG   179       0.136 -36.755  41.259  1.00  0.00           C  
ATOM   2919  O   ARG   179       0.626 -37.676  40.568  1.00  0.00           O  
ATOM   2920  N   PRO   180       0.180 -36.879  42.614  1.00  0.00           N  
ATOM   2921  CD  PRO   180       0.088 -35.741  43.499  1.00  0.00           C  
ATOM   2922  HD2 PRO   180      -0.908 -35.528  43.886  1.00  0.00           H  
ATOM   2923  HD3 PRO   180       0.631 -34.898  43.070  1.00  0.00           H  
ATOM   2924  CG  PRO   180       0.985 -36.067  44.711  1.00  0.00           C  
ATOM   2925  HG2 PRO   180       0.564 -35.749  45.664  1.00  0.00           H  
ATOM   2926  HG3 PRO   180       1.973 -35.673  44.471  1.00  0.00           H  
ATOM   2927  CB  PRO   180       1.002 -37.578  44.799  1.00  0.00           C  
ATOM   2928  HB2 PRO   180       0.101 -37.758  45.385  1.00  0.00           H  
ATOM   2929  HB3 PRO   180       1.883 -38.025  45.259  1.00  0.00           H  
ATOM   2930  CA  PRO   180       0.929 -37.929  43.276  1.00  0.00           C  
ATOM   2931  HA  PRO   180       1.893 -37.947  42.768  1.00  0.00           H  
ATOM   2932  C   PRO   180       0.230 -39.262  43.024  1.00  0.00           C  
ATOM   2933  O   PRO   180      -0.947 -39.341  42.663  1.00  0.00           O  
ATOM   2934  N   PRO   181       0.983 -40.360  43.060  1.00  0.00           N  
ATOM   2935  CD  PRO   181       2.396 -40.410  43.399  1.00  0.00           C  
ATOM   2936  HD2 PRO   181       2.452 -40.603  44.470  1.00  0.00           H  
ATOM   2937  HD3 PRO   181       2.874 -39.496  43.045  1.00  0.00           H  
ATOM   2938  CG  PRO   181       2.947 -41.557  42.670  1.00  0.00           C  
ATOM   2939  HG2 PRO   181       3.879 -41.789  43.186  1.00  0.00           H  
ATOM   2940  HG3 PRO   181       3.267 -41.290  41.663  1.00  0.00           H  
ATOM   2941  CB  PRO   181       1.811 -42.612  42.547  1.00  0.00           C  
ATOM   2942  HB2 PRO   181       1.785 -43.358  43.341  1.00  0.00           H  
ATOM   2943  HB3 PRO   181       1.911 -43.218  41.646  1.00  0.00           H  
ATOM   2944  CA  PRO   181       0.543 -41.673  42.642  1.00  0.00           C  
ATOM   2945  HA  PRO   181       0.146 -41.524  41.638  1.00  0.00           H  
ATOM   2946  C   PRO   181      -0.639 -42.295  43.420  1.00  0.00           C  
ATOM   2947  O   PRO   181      -0.836 -41.990  44.539  1.00  0.00           O  
ATOM   2948  N   LEU   182      -1.370 -43.216  42.735  1.00  0.00           N  
ATOM   2949  H   LEU   182      -1.248 -43.289  41.735  1.00  0.00           H  
ATOM   2950  CA  LEU   182      -2.443 -44.020  43.307  1.00  0.00           C  
ATOM   2951  HA  LEU   182      -3.330 -43.392  43.393  1.00  0.00           H  
ATOM   2952  CB  LEU   182      -2.977 -45.069  42.297  1.00  0.00           C  
ATOM   2953  HB2 LEU   182      -3.051 -44.577  41.327  1.00  0.00           H  
ATOM   2954  HB3 LEU   182      -2.316 -45.936  42.306  1.00  0.00           H  
ATOM   2955  CG  LEU   182      -4.416 -45.554  42.650  1.00  0.00           C  
ATOM   2956  HG  LEU   182      -4.257 -45.961  43.649  1.00  0.00           H  
ATOM   2957  CD1 LEU   182      -5.431 -44.490  42.697  1.00  0.00           C  
ATOM   2958 HD11 LEU   182      -5.463 -43.933  41.761  1.00  0.00           H  
ATOM   2959 HD12 LEU   182      -6.425 -44.884  42.909  1.00  0.00           H  
ATOM   2960 HD13 LEU   182      -5.164 -43.821  43.515  1.00  0.00           H  
ATOM   2961  CD2 LEU   182      -4.933 -46.599  41.654  1.00  0.00           C  
ATOM   2962 HD21 LEU   182      -5.062 -46.279  40.620  1.00  0.00           H  
ATOM   2963 HD22 LEU   182      -4.328 -47.504  41.701  1.00  0.00           H  
ATOM   2964 HD23 LEU   182      -5.893 -46.891  42.081  1.00  0.00           H  
ATOM   2965  C   LEU   182      -2.124 -44.721  44.655  1.00  0.00           C  
ATOM   2966  O   LEU   182      -2.905 -44.635  45.619  1.00  0.00           O  
ATOM   2967  N   GLU   183      -0.929 -45.219  44.730  1.00  0.00           N  
ATOM   2968  H   GLU   183      -0.332 -45.229  43.916  1.00  0.00           H  
ATOM   2969  CA  GLU   183      -0.358 -45.878  45.855  1.00  0.00           C  
ATOM   2970  HA  GLU   183      -1.079 -46.633  46.169  1.00  0.00           H  
ATOM   2971  CB  GLU   183       0.981 -46.438  45.591  1.00  0.00           C  
ATOM   2972  HB2 GLU   183       1.624 -45.704  45.106  1.00  0.00           H  
ATOM   2973  HB3 GLU   183       1.342 -46.833  46.541  1.00  0.00           H  
ATOM   2974  CG  GLU   183       1.100 -47.573  44.582  1.00  0.00           C  
ATOM   2975  HG2 GLU   183       2.115 -47.964  44.505  1.00  0.00           H  
ATOM   2976  HG3 GLU   183       0.381 -48.315  44.928  1.00  0.00           H  
ATOM   2977  CD  GLU   183       0.666 -47.122  43.195  1.00  0.00           C  
ATOM   2978  OE1 GLU   183       0.255 -48.074  42.487  1.00  0.00           O  
ATOM   2979  OE2 GLU   183       0.933 -46.018  42.674  1.00  0.00           O  
ATOM   2980  C   GLU   183      -0.244 -44.989  47.089  1.00  0.00           C  
ATOM   2981  O   GLU   183      -0.690 -45.385  48.167  1.00  0.00           O  
ATOM   2982  N   GLU   184       0.122 -43.713  46.907  1.00  0.00           N  
ATOM   2983  H   GLU   184       0.417 -43.456  45.976  1.00  0.00           H  
ATOM   2984  CA  GLU   184       0.233 -42.651  47.994  1.00  0.00           C  
ATOM   2985  HA  GLU   184       0.772 -43.099  48.829  1.00  0.00           H  
ATOM   2986  CB  GLU   184       0.938 -41.403  47.352  1.00  0.00           C  
ATOM   2987  HB2 GLU   184       0.325 -40.942  46.578  1.00  0.00           H  
ATOM   2988  HB3 GLU   184       1.010 -40.653  48.140  1.00  0.00           H  
ATOM   2989  CG  GLU   184       2.337 -41.635  46.774  1.00  0.00           C  
ATOM   2990  HG2 GLU   184       2.266 -42.131  45.806  1.00  0.00           H  
ATOM   2991  HG3 GLU   184       2.878 -40.702  46.614  1.00  0.00           H  
ATOM   2992  CD  GLU   184       3.108 -42.651  47.622  1.00  0.00           C  
ATOM   2993  OE1 GLU   184       3.887 -43.463  47.044  1.00  0.00           O  
ATOM   2994  OE2 GLU   184       3.071 -42.581  48.877  1.00  0.00           O  
ATOM   2995  C   GLU   184      -1.180 -42.206  48.463  1.00  0.00           C  
ATOM   2996  O   GLU   184      -1.329 -41.766  49.586  1.00  0.00           O  
ATOM   2997  N   ARG   185      -2.130 -42.146  47.495  1.00  0.00           N  
ATOM   2998  H   ARG   185      -1.899 -42.501  46.578  1.00  0.00           H  
ATOM   2999  CA  ARG   185      -3.465 -41.546  47.650  1.00  0.00           C  
ATOM   3000  HA  ARG   185      -3.398 -40.598  48.184  1.00  0.00           H  
ATOM   3001  CB  ARG   185      -3.983 -41.168  46.267  1.00  0.00           C  
ATOM   3002  HB2 ARG   185      -3.832 -41.931  45.504  1.00  0.00           H  
ATOM   3003  HB3 ARG   185      -5.055 -41.008  46.382  1.00  0.00           H  
ATOM   3004  CG  ARG   185      -3.233 -39.888  45.878  1.00  0.00           C  
ATOM   3005  HG2 ARG   185      -3.459 -39.063  46.553  1.00  0.00           H  
ATOM   3006  HG3 ARG   185      -2.176 -39.990  45.630  1.00  0.00           H  
ATOM   3007  CD  ARG   185      -3.865 -39.468  44.569  1.00  0.00           C  
ATOM   3008  HD2 ARG   185      -4.939 -39.361  44.726  1.00  0.00           H  
ATOM   3009  HD3 ARG   185      -3.440 -38.499  44.307  1.00  0.00           H  
ATOM   3010  NE  ARG   185      -3.473 -40.416  43.466  1.00  0.00           N  
ATOM   3011  HE  ARG   185      -2.482 -40.462  43.280  1.00  0.00           H  
ATOM   3012  CZ  ARG   185      -4.228 -40.894  42.487  1.00  0.00           C  
ATOM   3013  NH1 ARG   185      -5.560 -40.844  42.635  1.00  0.00           N  
ATOM   3014 HH11 ARG   185      -5.946 -40.256  43.360  1.00  0.00           H  
ATOM   3015 HH12 ARG   185      -6.064 -41.164  41.820  1.00  0.00           H  
ATOM   3016  NH2 ARG   185      -3.732 -41.403  41.457  1.00  0.00           N  
ATOM   3017 HH21 ARG   185      -2.743 -41.562  41.327  1.00  0.00           H  
ATOM   3018 HH22 ARG   185      -4.340 -41.542  40.663  1.00  0.00           H  
ATOM   3019  C   ARG   185      -4.314 -42.571  48.413  1.00  0.00           C  
ATOM   3020  O   ARG   185      -5.019 -42.161  49.331  1.00  0.00           O  
ATOM   3021  N   ARG   186      -4.154 -43.879  48.092  1.00  0.00           N  
ATOM   3022  H   ARG   186      -3.612 -44.142  47.281  1.00  0.00           H  
ATOM   3023  CA  ARG   186      -4.796 -44.980  48.878  1.00  0.00           C  
ATOM   3024  HA  ARG   186      -5.883 -44.917  48.937  1.00  0.00           H  
ATOM   3025  CB  ARG   186      -4.534 -46.334  48.326  1.00  0.00           C  
ATOM   3026  HB2 ARG   186      -3.461 -46.456  48.180  1.00  0.00           H  
ATOM   3027  HB3 ARG   186      -4.930 -47.080  49.014  1.00  0.00           H  
ATOM   3028  CG  ARG   186      -5.253 -46.565  47.007  1.00  0.00           C  
ATOM   3029  HG2 ARG   186      -6.325 -46.382  47.075  1.00  0.00           H  
ATOM   3030  HG3 ARG   186      -4.838 -45.981  46.186  1.00  0.00           H  
ATOM   3031  CD  ARG   186      -5.034 -47.989  46.529  1.00  0.00           C  
ATOM   3032  HD2 ARG   186      -4.005 -48.167  46.218  1.00  0.00           H  
ATOM   3033  HD3 ARG   186      -5.239 -48.655  47.368  1.00  0.00           H  
ATOM   3034  NE  ARG   186      -5.919 -48.337  45.405  1.00  0.00           N  
ATOM   3035  HE  ARG   186      -6.693 -47.725  45.188  1.00  0.00           H  
ATOM   3036  CZ  ARG   186      -5.987 -49.522  44.732  1.00  0.00           C  
ATOM   3037  NH1 ARG   186      -6.995 -49.803  43.865  1.00  0.00           N  
ATOM   3038 HH11 ARG   186      -7.601 -49.099  43.470  1.00  0.00           H  
ATOM   3039 HH12 ARG   186      -6.936 -50.685  43.377  1.00  0.00           H  
ATOM   3040  NH2 ARG   186      -5.170 -50.443  45.106  1.00  0.00           N  
ATOM   3041 HH21 ARG   186      -4.530 -50.210  45.852  1.00  0.00           H  
ATOM   3042 HH22 ARG   186      -5.405 -51.352  44.732  1.00  0.00           H  
ATOM   3043  C   ARG   186      -4.291 -44.994  50.272  1.00  0.00           C  
ATOM   3044  O   ARG   186      -5.022 -45.071  51.212  1.00  0.00           O  
ATOM   3045  N   ALA   187      -2.933 -44.822  50.457  1.00  0.00           N  
ATOM   3046  H   ALA   187      -2.375 -44.699  49.625  1.00  0.00           H  
ATOM   3047  CA  ALA   187      -2.253 -44.767  51.720  1.00  0.00           C  
ATOM   3048  HA  ALA   187      -2.574 -45.656  52.263  1.00  0.00           H  
ATOM   3049  CB  ALA   187      -0.753 -44.915  51.461  1.00  0.00           C  
ATOM   3050  HB1 ALA   187      -0.452 -44.111  50.790  1.00  0.00           H  
ATOM   3051  HB2 ALA   187      -0.256 -44.661  52.397  1.00  0.00           H  
ATOM   3052  HB3 ALA   187      -0.347 -45.802  50.977  1.00  0.00           H  
ATOM   3053  C   ALA   187      -2.778 -43.506  52.587  1.00  0.00           C  
ATOM   3054  O   ALA   187      -3.049 -43.684  53.816  1.00  0.00           O  
ATOM   3055  N   MET   188      -2.907 -42.307  52.053  1.00  0.00           N  
ATOM   3056  H   MET   188      -2.619 -42.148  51.098  1.00  0.00           H  
ATOM   3057  CA  MET   188      -3.457 -41.189  52.801  1.00  0.00           C  
ATOM   3058  HA  MET   188      -2.889 -41.048  53.721  1.00  0.00           H  
ATOM   3059  CB  MET   188      -3.198 -39.859  52.049  1.00  0.00           C  
ATOM   3060  HB2 MET   188      -3.039 -39.083  52.798  1.00  0.00           H  
ATOM   3061  HB3 MET   188      -2.249 -40.052  51.549  1.00  0.00           H  
ATOM   3062  CG  MET   188      -4.226 -39.351  50.951  1.00  0.00           C  
ATOM   3063  HG2 MET   188      -3.641 -38.945  50.126  1.00  0.00           H  
ATOM   3064  HG3 MET   188      -4.853 -40.216  50.733  1.00  0.00           H  
ATOM   3065  SD  MET   188      -5.260 -38.087  51.567  1.00  0.00           S  
ATOM   3066  CE  MET   188      -4.158 -36.665  51.662  1.00  0.00           C  
ATOM   3067  HE1 MET   188      -3.874 -36.433  50.636  1.00  0.00           H  
ATOM   3068  HE2 MET   188      -4.724 -35.859  52.130  1.00  0.00           H  
ATOM   3069  HE3 MET   188      -3.289 -36.955  52.254  1.00  0.00           H  
ATOM   3070  C   MET   188      -4.900 -41.430  53.188  1.00  0.00           C  
ATOM   3071  O   MET   188      -5.308 -41.223  54.307  1.00  0.00           O  
ATOM   3072  N   HIE   189      -5.648 -42.033  52.302  1.00  0.00           N  
ATOM   3073  H   HIE   189      -5.265 -42.188  51.381  1.00  0.00           H  
ATOM   3074  CA  HIE   189      -7.064 -42.323  52.483  1.00  0.00           C  
ATOM   3075  HA  HIE   189      -7.528 -41.410  52.858  1.00  0.00           H  
ATOM   3076  CB  HIE   189      -7.809 -42.441  51.095  1.00  0.00           C  
ATOM   3077  HB2 HIE   189      -7.697 -41.458  50.638  1.00  0.00           H  
ATOM   3078  HB3 HIE   189      -7.317 -43.110  50.390  1.00  0.00           H  
ATOM   3079  CG  HIE   189      -9.243 -42.929  51.126  1.00  0.00           C  
ATOM   3080  ND1 HIE   189      -9.677 -44.058  50.452  1.00  0.00           N  
ATOM   3081  CE1 HIE   189     -10.931 -44.243  50.839  1.00  0.00           C  
ATOM   3082  HE1 HIE   189     -11.562 -45.091  50.616  1.00  0.00           H  
ATOM   3083  NE2 HIE   189     -11.368 -43.279  51.626  1.00  0.00           N  
ATOM   3084  HE2 HIE   189     -12.243 -43.348  52.126  1.00  0.00           H  
ATOM   3085  CD2 HIE   189     -10.200 -42.480  51.937  1.00  0.00           C  
ATOM   3086  HD2 HIE   189     -10.179 -41.530  52.451  1.00  0.00           H  
ATOM   3087  C   HIE   189      -7.309 -43.425  53.524  1.00  0.00           C  
ATOM   3088  O   HIE   189      -8.225 -43.376  54.280  1.00  0.00           O  
ATOM   3089  N   ASP   190      -6.343 -44.341  53.613  1.00  0.00           N  
ATOM   3090  H   ASP   190      -5.554 -44.311  52.983  1.00  0.00           H  
ATOM   3091  CA  ASP   190      -6.407 -45.428  54.596  1.00  0.00           C  
ATOM   3092  HA  ASP   190      -7.413 -45.815  54.754  1.00  0.00           H  
ATOM   3093  CB  ASP   190      -5.473 -46.511  54.111  1.00  0.00           C  
ATOM   3094  HB2 ASP   190      -4.510 -46.091  53.819  1.00  0.00           H  
ATOM   3095  HB3 ASP   190      -5.228 -47.156  54.955  1.00  0.00           H  
ATOM   3096  CG  ASP   190      -5.887 -47.476  53.014  1.00  0.00           C  
ATOM   3097  OD1 ASP   190      -7.103 -47.708  52.771  1.00  0.00           O  
ATOM   3098  OD2 ASP   190      -4.934 -48.085  52.503  1.00  0.00           O  
ATOM   3099  C   ASP   190      -5.982 -44.966  56.005  1.00  0.00           C  
ATOM   3100  O   ASP   190      -6.272 -45.607  57.006  1.00  0.00           O  
ATOM   3101  N   ILE   191      -5.258 -43.865  56.154  1.00  0.00           N  
ATOM   3102  H   ILE   191      -5.019 -43.431  55.274  1.00  0.00           H  
ATOM   3103  CA  ILE   191      -5.103 -43.060  57.349  1.00  0.00           C  
ATOM   3104  HA  ILE   191      -4.902 -43.691  58.215  1.00  0.00           H  
ATOM   3105  CB  ILE   191      -3.835 -42.241  57.136  1.00  0.00           C  
ATOM   3106  HB  ILE   191      -3.975 -41.697  56.202  1.00  0.00           H  
ATOM   3107  CG2 ILE   191      -3.552 -41.291  58.236  1.00  0.00           C  
ATOM   3108 HG21 ILE   191      -4.410 -40.678  58.510  1.00  0.00           H  
ATOM   3109 HG22 ILE   191      -3.155 -41.845  59.087  1.00  0.00           H  
ATOM   3110 HG23 ILE   191      -2.795 -40.573  57.919  1.00  0.00           H  
ATOM   3111  CG1 ILE   191      -2.604 -43.181  56.967  1.00  0.00           C  
ATOM   3112 HG12 ILE   191      -2.523 -43.688  57.928  1.00  0.00           H  
ATOM   3113 HG13 ILE   191      -2.781 -43.989  56.258  1.00  0.00           H  
ATOM   3114  CD1 ILE   191      -1.248 -42.545  56.664  1.00  0.00           C  
ATOM   3115 HD11 ILE   191      -1.389 -41.863  55.825  1.00  0.00           H  
ATOM   3116 HD12 ILE   191      -0.917 -41.840  57.426  1.00  0.00           H  
ATOM   3117 HD13 ILE   191      -0.555 -43.363  56.469  1.00  0.00           H  
ATOM   3118  C   ILE   191      -6.370 -42.267  57.706  1.00  0.00           C  
ATOM   3119  O   ILE   191      -6.789 -42.202  58.814  1.00  0.00           O  
ATOM   3120  N   ILE   192      -7.098 -41.727  56.694  1.00  0.00           N  
ATOM   3121  H   ILE   192      -6.676 -41.772  55.778  1.00  0.00           H  
ATOM   3122  CA  ILE   192      -8.334 -41.047  56.971  1.00  0.00           C  
ATOM   3123  HA  ILE   192      -8.286 -40.528  57.929  1.00  0.00           H  
ATOM   3124  CB  ILE   192      -8.620 -40.128  55.765  1.00  0.00           C  
ATOM   3125  HB  ILE   192      -8.396 -40.730  54.884  1.00  0.00           H  
ATOM   3126  CG2 ILE   192     -10.075 -39.620  55.650  1.00  0.00           C  
ATOM   3127 HG21 ILE   192     -10.366 -38.984  54.815  1.00  0.00           H  
ATOM   3128 HG22 ILE   192     -10.833 -40.399  55.734  1.00  0.00           H  
ATOM   3129 HG23 ILE   192     -10.275 -38.990  56.517  1.00  0.00           H  
ATOM   3130  CG1 ILE   192      -7.590 -39.005  55.606  1.00  0.00           C  
ATOM   3131 HG12 ILE   192      -7.647 -38.359  56.482  1.00  0.00           H  
ATOM   3132 HG13 ILE   192      -6.570 -39.385  55.671  1.00  0.00           H  
ATOM   3133  CD1 ILE   192      -7.749 -38.189  54.336  1.00  0.00           C  
ATOM   3134 HD11 ILE   192      -7.739 -38.945  53.551  1.00  0.00           H  
ATOM   3135 HD12 ILE   192      -8.598 -37.513  54.237  1.00  0.00           H  
ATOM   3136 HD13 ILE   192      -6.873 -37.560  54.176  1.00  0.00           H  
ATOM   3137  C   ILE   192      -9.550 -41.966  57.240  1.00  0.00           C  
ATOM   3138  O   ILE   192     -10.473 -41.621  57.975  1.00  0.00           O  
ATOM   3139  N   ALA   193      -9.563 -43.199  56.718  1.00  0.00           N  
ATOM   3140  H   ALA   193      -8.804 -43.418  56.089  1.00  0.00           H  
ATOM   3141  CA  ALA   193     -10.465 -44.256  57.014  1.00  0.00           C  
ATOM   3142  HA  ALA   193     -11.327 -43.808  57.508  1.00  0.00           H  
ATOM   3143  CB  ALA   193     -10.972 -44.712  55.674  1.00  0.00           C  
ATOM   3144  HB1 ALA   193     -11.199 -43.852  55.046  1.00  0.00           H  
ATOM   3145  HB2 ALA   193     -10.138 -45.244  55.216  1.00  0.00           H  
ATOM   3146  HB3 ALA   193     -11.829 -45.341  55.915  1.00  0.00           H  
ATOM   3147  C   ALA   193     -10.049 -45.276  58.134  1.00  0.00           C  
ATOM   3148  O   ALA   193     -10.384 -46.439  58.200  1.00  0.00           O  
ATOM   3149  N   SER   194      -9.109 -44.939  59.013  1.00  0.00           N  
ATOM   3150  H   SER   194      -8.645 -44.061  58.827  1.00  0.00           H  
ATOM   3151  CA  SER   194      -8.494 -45.791  60.043  1.00  0.00           C  
ATOM   3152  HA  SER   194      -8.432 -46.835  59.735  1.00  0.00           H  
ATOM   3153  CB  SER   194      -7.080 -45.208  60.381  1.00  0.00           C  
ATOM   3154  HB2 SER   194      -6.554 -45.100  59.433  1.00  0.00           H  
ATOM   3155  HB3 SER   194      -7.246 -44.229  60.830  1.00  0.00           H  
ATOM   3156  OG  SER   194      -6.489 -46.082  61.362  1.00  0.00           O  
ATOM   3157  HG  SER   194      -6.296 -46.918  60.931  1.00  0.00           H  
ATOM   3158  C   SER   194      -9.268 -45.658  61.396  1.00  0.00           C  
ATOM   3159  O   SER   194      -9.769 -44.604  61.822  1.00  0.00           O  
ATOM   3160  N   ASP   195      -9.397 -46.711  62.234  1.00  0.00           N  
ATOM   3161  H   ASP   195      -9.033 -47.591  61.900  1.00  0.00           H  
ATOM   3162  CA  ASP   195     -10.189 -46.660  63.467  1.00  0.00           C  
ATOM   3163  HA  ASP   195     -11.055 -46.007  63.355  1.00  0.00           H  
ATOM   3164  CB  ASP   195     -10.581 -48.136  63.835  1.00  0.00           C  
ATOM   3165  HB2 ASP   195     -11.242 -48.104  64.700  1.00  0.00           H  
ATOM   3166  HB3 ASP   195     -11.290 -48.511  63.097  1.00  0.00           H  
ATOM   3167  CG  ASP   195      -9.527 -49.228  63.988  1.00  0.00           C  
ATOM   3168  OD1 ASP   195      -8.325 -48.995  63.712  1.00  0.00           O  
ATOM   3169  OD2 ASP   195      -9.865 -50.371  64.391  1.00  0.00           O  
ATOM   3170  C   ASP   195      -9.523 -45.974  64.666  1.00  0.00           C  
ATOM   3171  O   ASP   195     -10.220 -45.878  65.659  1.00  0.00           O  
ATOM   3172  N   THR   196      -8.348 -45.375  64.542  1.00  0.00           N  
ATOM   3173  H   THR   196      -7.813 -45.507  63.695  1.00  0.00           H  
ATOM   3174  CA  THR   196      -7.699 -44.351  65.415  1.00  0.00           C  
ATOM   3175  HA  THR   196      -8.481 -43.795  65.932  1.00  0.00           H  
ATOM   3176  CB  THR   196      -6.830 -45.032  66.549  1.00  0.00           C  
ATOM   3177  HB  THR   196      -6.442 -44.221  67.166  1.00  0.00           H  
ATOM   3178  CG2 THR   196      -7.596 -45.956  67.414  1.00  0.00           C  
ATOM   3179 HG21 THR   196      -8.500 -45.449  67.752  1.00  0.00           H  
ATOM   3180 HG22 THR   196      -8.012 -46.811  66.882  1.00  0.00           H  
ATOM   3181 HG23 THR   196      -7.145 -46.282  68.351  1.00  0.00           H  
ATOM   3182  OG1 THR   196      -5.713 -45.726  66.056  1.00  0.00           O  
ATOM   3183  HG1 THR   196      -6.043 -46.496  65.587  1.00  0.00           H  
ATOM   3184  C   THR   196      -6.716 -43.448  64.592  1.00  0.00           C  
ATOM   3185  O   THR   196      -6.059 -44.013  63.699  1.00  0.00           O  
ATOM   3186  N   PHE   197      -6.694 -42.144  64.824  1.00  0.00           N  
ATOM   3187  H   PHE   197      -7.354 -41.816  65.515  1.00  0.00           H  
ATOM   3188  CA  PHE   197      -5.869 -41.204  63.920  1.00  0.00           C  
ATOM   3189  HA  PHE   197      -6.039 -41.407  62.862  1.00  0.00           H  
ATOM   3190  CB  PHE   197      -6.441 -39.733  63.944  1.00  0.00           C  
ATOM   3191  HB2 PHE   197      -7.393 -39.583  63.434  1.00  0.00           H  
ATOM   3192  HB3 PHE   197      -6.544 -39.511  65.007  1.00  0.00           H  
ATOM   3193  CG  PHE   197      -5.611 -38.654  63.263  1.00  0.00           C  
ATOM   3194  CD1 PHE   197      -5.490 -38.648  61.868  1.00  0.00           C  
ATOM   3195  HD1 PHE   197      -5.888 -39.408  61.211  1.00  0.00           H  
ATOM   3196  CE1 PHE   197      -4.615 -37.649  61.305  1.00  0.00           C  
ATOM   3197  HE1 PHE   197      -4.495 -37.666  60.232  1.00  0.00           H  
ATOM   3198  CZ  PHE   197      -3.913 -36.774  62.160  1.00  0.00           C  
ATOM   3199  HZ  PHE   197      -3.235 -36.060  61.717  1.00  0.00           H  
ATOM   3200  CE2 PHE   197      -4.122 -36.783  63.563  1.00  0.00           C  
ATOM   3201  HE2 PHE   197      -3.767 -35.984  64.197  1.00  0.00           H  
ATOM   3202  CD2 PHE   197      -5.054 -37.741  64.138  1.00  0.00           C  
ATOM   3203  HD2 PHE   197      -5.175 -37.806  65.209  1.00  0.00           H  
ATOM   3204  C   PHE   197      -4.393 -41.291  64.165  1.00  0.00           C  
ATOM   3205  O   PHE   197      -3.828 -40.927  65.260  1.00  0.00           O  
ATOM   3206  N   ASP   198      -3.664 -41.863  63.239  1.00  0.00           N  
ATOM   3207  H   ASP   198      -4.081 -42.064  62.341  1.00  0.00           H  
ATOM   3208  CA  ASP   198      -2.232 -42.223  63.417  1.00  0.00           C  
ATOM   3209  HA  ASP   198      -2.104 -42.475  64.470  1.00  0.00           H  
ATOM   3210  CB  ASP   198      -1.931 -43.409  62.484  1.00  0.00           C  
ATOM   3211  HB2 ASP   198      -1.978 -43.071  61.449  1.00  0.00           H  
ATOM   3212  HB3 ASP   198      -0.889 -43.714  62.582  1.00  0.00           H  
ATOM   3213  CG  ASP   198      -2.877 -44.589  62.815  1.00  0.00           C  
ATOM   3214  OD1 ASP   198      -3.398 -45.192  61.863  1.00  0.00           O  
ATOM   3215  OD2 ASP   198      -3.026 -44.939  63.998  1.00  0.00           O  
ATOM   3216  C   ASP   198      -1.282 -41.052  63.194  1.00  0.00           C  
ATOM   3217  O   ASP   198      -0.504 -41.066  62.217  1.00  0.00           O  
ATOM   3218  N   LYS   199      -1.167 -40.118  64.112  1.00  0.00           N  
ATOM   3219  H   LYS   199      -1.715 -40.264  64.947  1.00  0.00           H  
ATOM   3220  CA  LYS   199      -0.597 -38.826  63.869  1.00  0.00           C  
ATOM   3221  HA  LYS   199      -1.251 -38.401  63.108  1.00  0.00           H  
ATOM   3222  CB  LYS   199      -0.772 -37.956  65.123  1.00  0.00           C  
ATOM   3223  HB2 LYS   199      -1.846 -37.909  65.302  1.00  0.00           H  
ATOM   3224  HB3 LYS   199      -0.286 -38.439  65.971  1.00  0.00           H  
ATOM   3225  CG  LYS   199      -0.305 -36.431  65.118  1.00  0.00           C  
ATOM   3226  HG2 LYS   199      -0.797 -35.919  64.292  1.00  0.00           H  
ATOM   3227  HG3 LYS   199      -0.647 -36.046  66.079  1.00  0.00           H  
ATOM   3228  CD  LYS   199       1.187 -36.125  64.999  1.00  0.00           C  
ATOM   3229  HD2 LYS   199       1.778 -36.562  65.804  1.00  0.00           H  
ATOM   3230  HD3 LYS   199       1.523 -36.492  64.029  1.00  0.00           H  
ATOM   3231  CE  LYS   199       1.351 -34.600  65.061  1.00  0.00           C  
ATOM   3232  HE2 LYS   199       0.679 -34.253  64.276  1.00  0.00           H  
ATOM   3233  HE3 LYS   199       1.021 -34.410  66.082  1.00  0.00           H  
ATOM   3234  NZ  LYS   199       2.728 -34.154  65.002  1.00  0.00           N  
ATOM   3235  HZ1 LYS   199       3.202 -34.280  64.119  1.00  0.00           H  
ATOM   3236  HZ2 LYS   199       2.839 -33.161  65.154  1.00  0.00           H  
ATOM   3237  HZ3 LYS   199       3.266 -34.626  65.715  1.00  0.00           H  
ATOM   3238  C   LYS   199       0.840 -38.815  63.292  1.00  0.00           C  
ATOM   3239  O   LYS   199       1.136 -38.038  62.384  1.00  0.00           O  
ATOM   3240  N   ALA   200       1.710 -39.600  63.911  1.00  0.00           N  
ATOM   3241  H   ALA   200       1.483 -39.981  64.818  1.00  0.00           H  
ATOM   3242  CA  ALA   200       3.073 -39.835  63.524  1.00  0.00           C  
ATOM   3243  HA  ALA   200       3.621 -38.898  63.422  1.00  0.00           H  
ATOM   3244  CB  ALA   200       3.720 -40.716  64.524  1.00  0.00           C  
ATOM   3245  HB1 ALA   200       4.802 -40.676  64.400  1.00  0.00           H  
ATOM   3246  HB2 ALA   200       3.485 -40.351  65.524  1.00  0.00           H  
ATOM   3247  HB3 ALA   200       3.420 -41.758  64.403  1.00  0.00           H  
ATOM   3248  C   ALA   200       3.152 -40.566  62.137  1.00  0.00           C  
ATOM   3249  O   ALA   200       4.068 -40.134  61.420  1.00  0.00           O  
ATOM   3250  N   LYS   201       2.265 -41.509  61.776  1.00  0.00           N  
ATOM   3251  H   LYS   201       1.448 -41.570  62.367  1.00  0.00           H  
ATOM   3252  CA  LYS   201       2.172 -42.154  60.403  1.00  0.00           C  
ATOM   3253  HA  LYS   201       3.141 -42.500  60.042  1.00  0.00           H  
ATOM   3254  CB  LYS   201       1.203 -43.322  60.421  1.00  0.00           C  
ATOM   3255  HB2 LYS   201       1.303 -43.871  61.358  1.00  0.00           H  
ATOM   3256  HB3 LYS   201       0.155 -43.036  60.508  1.00  0.00           H  
ATOM   3257  CG  LYS   201       1.421 -44.294  59.299  1.00  0.00           C  
ATOM   3258  HG2 LYS   201       1.151 -43.838  58.347  1.00  0.00           H  
ATOM   3259  HG3 LYS   201       2.477 -44.565  59.297  1.00  0.00           H  
ATOM   3260  CD  LYS   201       0.597 -45.601  59.340  1.00  0.00           C  
ATOM   3261  HD2 LYS   201      -0.448 -45.301  59.423  1.00  0.00           H  
ATOM   3262  HD3 LYS   201       0.722 -46.020  58.342  1.00  0.00           H  
ATOM   3263  CE  LYS   201       1.040 -46.598  60.428  1.00  0.00           C  
ATOM   3264  HE2 LYS   201       2.047 -46.996  60.308  1.00  0.00           H  
ATOM   3265  HE3 LYS   201       1.057 -45.999  61.338  1.00  0.00           H  
ATOM   3266  NZ  LYS   201       0.165 -47.803  60.575  1.00  0.00           N  
ATOM   3267  HZ1 LYS   201       0.334 -48.380  59.764  1.00  0.00           H  
ATOM   3268  HZ2 LYS   201       0.383 -48.364  61.386  1.00  0.00           H  
ATOM   3269  HZ3 LYS   201      -0.823 -47.622  60.682  1.00  0.00           H  
ATOM   3270  C   LYS   201       1.713 -41.170  59.373  1.00  0.00           C  
ATOM   3271  O   LYS   201       2.222 -41.150  58.273  1.00  0.00           O  
ATOM   3272  N   ALA   202       0.660 -40.407  59.720  1.00  0.00           N  
ATOM   3273  H   ALA   202       0.280 -40.574  60.641  1.00  0.00           H  
ATOM   3274  CA  ALA   202       0.053 -39.340  58.922  1.00  0.00           C  
ATOM   3275  HA  ALA   202      -0.360 -39.690  57.976  1.00  0.00           H  
ATOM   3276  CB  ALA   202      -1.046 -38.702  59.752  1.00  0.00           C  
ATOM   3277  HB1 ALA   202      -1.680 -39.383  60.321  1.00  0.00           H  
ATOM   3278  HB2 ALA   202      -0.548 -38.238  60.603  1.00  0.00           H  
ATOM   3279  HB3 ALA   202      -1.696 -38.015  59.210  1.00  0.00           H  
ATOM   3280  C   ALA   202       1.100 -38.239  58.499  1.00  0.00           C  
ATOM   3281  O   ALA   202       1.308 -37.865  57.319  1.00  0.00           O  
ATOM   3282  N   GLU   203       1.901 -37.673  59.416  1.00  0.00           N  
ATOM   3283  H   GLU   203       1.562 -37.848  60.352  1.00  0.00           H  
ATOM   3284  CA  GLU   203       2.823 -36.600  59.192  1.00  0.00           C  
ATOM   3285  HA  GLU   203       2.281 -35.821  58.655  1.00  0.00           H  
ATOM   3286  CB  GLU   203       3.241 -36.105  60.605  1.00  0.00           C  
ATOM   3287  HB2 GLU   203       2.389 -36.153  61.283  1.00  0.00           H  
ATOM   3288  HB3 GLU   203       3.984 -36.799  60.998  1.00  0.00           H  
ATOM   3289  CG  GLU   203       3.890 -34.646  60.598  1.00  0.00           C  
ATOM   3290  HG2 GLU   203       4.870 -34.691  60.123  1.00  0.00           H  
ATOM   3291  HG3 GLU   203       3.270 -33.999  59.978  1.00  0.00           H  
ATOM   3292  CD  GLU   203       4.146 -34.087  61.989  1.00  0.00           C  
ATOM   3293  OE1 GLU   203       4.283 -34.914  62.916  1.00  0.00           O  
ATOM   3294  OE2 GLU   203       4.245 -32.884  62.190  1.00  0.00           O  
ATOM   3295  C   GLU   203       3.946 -36.977  58.154  1.00  0.00           C  
ATOM   3296  O   GLU   203       4.261 -36.212  57.308  1.00  0.00           O  
ATOM   3297  N   ALA   204       4.440 -38.208  58.322  1.00  0.00           N  
ATOM   3298  H   ALA   204       4.174 -38.622  59.204  1.00  0.00           H  
ATOM   3299  CA  ALA   204       5.372 -38.872  57.464  1.00  0.00           C  
ATOM   3300  HA  ALA   204       6.181 -38.141  57.465  1.00  0.00           H  
ATOM   3301  CB  ALA   204       5.926 -40.168  58.128  1.00  0.00           C  
ATOM   3302  HB1 ALA   204       5.069 -40.840  58.118  1.00  0.00           H  
ATOM   3303  HB2 ALA   204       6.764 -40.643  57.618  1.00  0.00           H  
ATOM   3304  HB3 ALA   204       6.288 -39.849  59.106  1.00  0.00           H  
ATOM   3305  C   ALA   204       4.904 -39.089  56.009  1.00  0.00           C  
ATOM   3306  O   ALA   204       5.576 -38.731  54.986  1.00  0.00           O  
ATOM   3307  N   GLN   205       3.662 -39.627  55.809  1.00  0.00           N  
ATOM   3308  H   GLN   205       3.103 -39.735  56.643  1.00  0.00           H  
ATOM   3309  CA  GLN   205       3.065 -39.704  54.472  1.00  0.00           C  
ATOM   3310  HA  GLN   205       3.783 -40.233  53.846  1.00  0.00           H  
ATOM   3311  CB  GLN   205       1.713 -40.437  54.628  1.00  0.00           C  
ATOM   3312  HB2 GLN   205       2.015 -41.428  54.967  1.00  0.00           H  
ATOM   3313  HB3 GLN   205       1.022 -39.891  55.272  1.00  0.00           H  
ATOM   3314  CG  GLN   205       0.907 -40.781  53.364  1.00  0.00           C  
ATOM   3315  HG2 GLN   205       0.079 -41.452  53.592  1.00  0.00           H  
ATOM   3316  HG3 GLN   205       0.455 -39.812  53.155  1.00  0.00           H  
ATOM   3317  CD  GLN   205       1.677 -41.408  52.226  1.00  0.00           C  
ATOM   3318  OE1 GLN   205       2.789 -41.884  52.414  1.00  0.00           O  
ATOM   3319  NE2 GLN   205       1.339 -41.214  51.014  1.00  0.00           N  
ATOM   3320 HE21 GLN   205       2.041 -41.359  50.302  1.00  0.00           H  
ATOM   3321 HE22 GLN   205       0.483 -40.715  50.819  1.00  0.00           H  
ATOM   3322  C   GLN   205       2.794 -38.371  53.826  1.00  0.00           C  
ATOM   3323  O   GLN   205       3.116 -38.208  52.635  1.00  0.00           O  
ATOM   3324  N   ILE   206       2.407 -37.388  54.629  1.00  0.00           N  
ATOM   3325  H   ILE   206       2.106 -37.654  55.556  1.00  0.00           H  
ATOM   3326  CA  ILE   206       2.326 -35.944  54.176  1.00  0.00           C  
ATOM   3327  HA  ILE   206       1.653 -35.898  53.320  1.00  0.00           H  
ATOM   3328  CB  ILE   206       1.862 -35.016  55.220  1.00  0.00           C  
ATOM   3329  HB  ILE   206       2.365 -35.184  56.172  1.00  0.00           H  
ATOM   3330  CG2 ILE   206       2.109 -33.602  54.714  1.00  0.00           C  
ATOM   3331 HG21 ILE   206       1.574 -32.881  55.332  1.00  0.00           H  
ATOM   3332 HG22 ILE   206       3.131 -33.224  54.746  1.00  0.00           H  
ATOM   3333 HG23 ILE   206       1.819 -33.541  53.665  1.00  0.00           H  
ATOM   3334  CG1 ILE   206       0.377 -35.204  55.492  1.00  0.00           C  
ATOM   3335 HG12 ILE   206      -0.175 -34.770  54.658  1.00  0.00           H  
ATOM   3336 HG13 ILE   206      -0.010 -36.223  55.480  1.00  0.00           H  
ATOM   3337  CD1 ILE   206      -0.134 -34.621  56.771  1.00  0.00           C  
ATOM   3338 HD11 ILE   206      -1.035 -35.086  57.170  1.00  0.00           H  
ATOM   3339 HD12 ILE   206       0.413 -34.820  57.693  1.00  0.00           H  
ATOM   3340 HD13 ILE   206      -0.256 -33.546  56.635  1.00  0.00           H  
ATOM   3341  C   ILE   206       3.740 -35.621  53.600  1.00  0.00           C  
ATOM   3342  O   ILE   206       3.925 -35.245  52.437  1.00  0.00           O  
ATOM   3343  N   ALA   207       4.801 -35.822  54.397  1.00  0.00           N  
ATOM   3344  H   ALA   207       4.616 -36.106  55.349  1.00  0.00           H  
ATOM   3345  CA  ALA   207       6.213 -35.349  54.104  1.00  0.00           C  
ATOM   3346  HA  ALA   207       6.161 -34.278  53.908  1.00  0.00           H  
ATOM   3347  CB  ALA   207       7.155 -35.507  55.299  1.00  0.00           C  
ATOM   3348  HB1 ALA   207       8.195 -35.303  55.049  1.00  0.00           H  
ATOM   3349  HB2 ALA   207       6.799 -34.750  55.998  1.00  0.00           H  
ATOM   3350  HB3 ALA   207       7.163 -36.524  55.693  1.00  0.00           H  
ATOM   3351  C   ALA   207       6.706 -36.044  52.832  1.00  0.00           C  
ATOM   3352  O   ALA   207       7.455 -35.456  52.036  1.00  0.00           O  
ATOM   3353  N   LYS   208       6.366 -37.322  52.575  1.00  0.00           N  
ATOM   3354  H   LYS   208       5.790 -37.807  53.248  1.00  0.00           H  
ATOM   3355  CA  LYS   208       6.575 -38.030  51.342  1.00  0.00           C  
ATOM   3356  HA  LYS   208       7.628 -38.022  51.061  1.00  0.00           H  
ATOM   3357  CB  LYS   208       6.306 -39.544  51.577  1.00  0.00           C  
ATOM   3358  HB2 LYS   208       6.899 -39.767  52.464  1.00  0.00           H  
ATOM   3359  HB3 LYS   208       5.240 -39.666  51.768  1.00  0.00           H  
ATOM   3360  CG  LYS   208       6.800 -40.498  50.487  1.00  0.00           C  
ATOM   3361  HG2 LYS   208       6.449 -39.993  49.587  1.00  0.00           H  
ATOM   3362  HG3 LYS   208       7.886 -40.529  50.392  1.00  0.00           H  
ATOM   3363  CD  LYS   208       6.348 -41.970  50.540  1.00  0.00           C  
ATOM   3364  HD2 LYS   208       6.778 -42.303  51.484  1.00  0.00           H  
ATOM   3365  HD3 LYS   208       5.276 -42.162  50.579  1.00  0.00           H  
ATOM   3366  CE  LYS   208       7.058 -42.746  49.427  1.00  0.00           C  
ATOM   3367  HE2 LYS   208       8.106 -42.453  49.368  1.00  0.00           H  
ATOM   3368  HE3 LYS   208       7.136 -43.774  49.779  1.00  0.00           H  
ATOM   3369  NZ  LYS   208       6.361 -42.487  48.168  1.00  0.00           N  
ATOM   3370  HZ1 LYS   208       5.360 -42.588  48.250  1.00  0.00           H  
ATOM   3371  HZ2 LYS   208       6.491 -41.539  47.845  1.00  0.00           H  
ATOM   3372  HZ3 LYS   208       6.766 -43.116  47.489  1.00  0.00           H  
ATOM   3373  C   LYS   208       5.714 -37.477  50.179  1.00  0.00           C  
ATOM   3374  O   LYS   208       6.275 -37.271  49.092  1.00  0.00           O  
ATOM   3375  N   MET   209       4.413 -37.189  50.273  1.00  0.00           N  
ATOM   3376  H   MET   209       3.984 -37.137  51.186  1.00  0.00           H  
ATOM   3377  CA  MET   209       3.644 -36.755  49.127  1.00  0.00           C  
ATOM   3378  HA  MET   209       3.691 -37.361  48.222  1.00  0.00           H  
ATOM   3379  CB  MET   209       2.147 -36.828  49.502  1.00  0.00           C  
ATOM   3380  HB2 MET   209       2.031 -36.404  50.499  1.00  0.00           H  
ATOM   3381  HB3 MET   209       1.508 -36.244  48.839  1.00  0.00           H  
ATOM   3382  CG  MET   209       1.644 -38.259  49.641  1.00  0.00           C  
ATOM   3383  HG2 MET   209       1.790 -38.736  48.672  1.00  0.00           H  
ATOM   3384  HG3 MET   209       2.164 -38.859  50.388  1.00  0.00           H  
ATOM   3385  SD  MET   209      -0.026 -38.573  50.087  1.00  0.00           S  
ATOM   3386  CE  MET   209      -1.078 -38.334  48.629  1.00  0.00           C  
ATOM   3387  HE1 MET   209      -2.143 -38.509  48.788  1.00  0.00           H  
ATOM   3388  HE2 MET   209      -0.986 -37.287  48.340  1.00  0.00           H  
ATOM   3389  HE3 MET   209      -0.774 -38.964  47.793  1.00  0.00           H  
ATOM   3390  C   MET   209       4.020 -35.339  48.722  1.00  0.00           C  
ATOM   3391  O   MET   209       4.061 -35.089  47.527  1.00  0.00           O  
ATOM   3392  N   GLU   210       4.190 -34.388  49.629  1.00  0.00           N  
ATOM   3393  H   GLU   210       4.348 -34.725  50.568  1.00  0.00           H  
ATOM   3394  CA  GLU   210       4.546 -32.999  49.276  1.00  0.00           C  
ATOM   3395  HA  GLU   210       3.745 -32.635  48.634  1.00  0.00           H  
ATOM   3396  CB  GLU   210       4.561 -32.141  50.630  1.00  0.00           C  
ATOM   3397  HB2 GLU   210       5.196 -32.614  51.380  1.00  0.00           H  
ATOM   3398  HB3 GLU   210       5.009 -31.160  50.475  1.00  0.00           H  
ATOM   3399  CG  GLU   210       3.163 -31.974  51.230  1.00  0.00           C  
ATOM   3400  HG2 GLU   210       2.678 -32.934  51.407  1.00  0.00           H  
ATOM   3401  HG3 GLU   210       3.268 -31.447  52.178  1.00  0.00           H  
ATOM   3402  CD  GLU   210       2.199 -31.108  50.372  1.00  0.00           C  
ATOM   3403  OE1 GLU   210       1.105 -31.500  49.974  1.00  0.00           O  
ATOM   3404  OE2 GLU   210       2.460 -29.946  50.085  1.00  0.00           O  
ATOM   3405  C   GLU   210       5.927 -32.846  48.575  1.00  0.00           C  
ATOM   3406  O   GLU   210       6.000 -32.087  47.586  1.00  0.00           O  
ATOM   3407  N   GLU   211       6.909 -33.673  48.934  1.00  0.00           N  
ATOM   3408  H   GLU   211       6.645 -34.409  49.573  1.00  0.00           H  
ATOM   3409  CA  GLU   211       8.219 -33.686  48.219  1.00  0.00           C  
ATOM   3410  HA  GLU   211       8.668 -32.694  48.256  1.00  0.00           H  
ATOM   3411  CB  GLU   211       9.099 -34.704  49.024  1.00  0.00           C  
ATOM   3412  HB2 GLU   211       9.229 -34.402  50.063  1.00  0.00           H  
ATOM   3413  HB3 GLU   211       8.564 -35.653  49.049  1.00  0.00           H  
ATOM   3414  CG  GLU   211      10.521 -35.002  48.489  1.00  0.00           C  
ATOM   3415  HG2 GLU   211      11.093 -35.665  49.139  1.00  0.00           H  
ATOM   3416  HG3 GLU   211      10.368 -35.509  47.536  1.00  0.00           H  
ATOM   3417  CD  GLU   211      11.326 -33.761  48.201  1.00  0.00           C  
ATOM   3418  OE1 GLU   211      12.241 -33.837  47.407  1.00  0.00           O  
ATOM   3419  OE2 GLU   211      11.012 -32.687  48.754  1.00  0.00           O  
ATOM   3420  C   GLU   211       8.179 -34.163  46.735  1.00  0.00           C  
ATOM   3421  O   GLU   211       8.939 -33.775  45.945  1.00  0.00           O  
ATOM   3422  N   GLN   212       7.115 -34.927  46.434  1.00  0.00           N  
ATOM   3423  H   GLN   212       6.384 -35.210  47.072  1.00  0.00           H  
ATOM   3424  CA  GLN   212       6.698 -35.284  45.057  1.00  0.00           C  
ATOM   3425  HA  GLN   212       7.604 -35.237  44.452  1.00  0.00           H  
ATOM   3426  CB  GLN   212       6.197 -36.740  44.975  1.00  0.00           C  
ATOM   3427  HB2 GLN   212       7.071 -37.382  45.088  1.00  0.00           H  
ATOM   3428  HB3 GLN   212       5.333 -36.828  45.634  1.00  0.00           H  
ATOM   3429  CG  GLN   212       5.688 -37.013  43.558  1.00  0.00           C  
ATOM   3430  HG2 GLN   212       4.655 -36.680  43.463  1.00  0.00           H  
ATOM   3431  HG3 GLN   212       6.171 -36.324  42.864  1.00  0.00           H  
ATOM   3432  CD  GLN   212       5.852 -38.451  43.026  1.00  0.00           C  
ATOM   3433  OE1 GLN   212       6.426 -39.385  43.573  1.00  0.00           O  
ATOM   3434  NE2 GLN   212       5.547 -38.616  41.737  1.00  0.00           N  
ATOM   3435 HE21 GLN   212       5.839 -39.473  41.289  1.00  0.00           H  
ATOM   3436 HE22 GLN   212       5.113 -37.890  41.184  1.00  0.00           H  
ATOM   3437  C   GLN   212       5.768 -34.248  44.553  1.00  0.00           C  
ATOM   3438  O   GLN   212       5.850 -33.862  43.412  1.00  0.00           O  
ATOM   3439  N   ARG   213       4.860 -33.648  45.382  1.00  0.00           N  
ATOM   3440  H   ARG   213       4.981 -33.865  46.361  1.00  0.00           H  
ATOM   3441  CA  ARG   213       3.839 -32.750  44.842  1.00  0.00           C  
ATOM   3442  HA  ARG   213       3.261 -33.124  43.997  1.00  0.00           H  
ATOM   3443  CB  ARG   213       2.751 -32.403  45.907  1.00  0.00           C  
ATOM   3444  HB2 ARG   213       2.367 -33.402  46.112  1.00  0.00           H  
ATOM   3445  HB3 ARG   213       3.176 -31.876  46.761  1.00  0.00           H  
ATOM   3446  CG  ARG   213       1.710 -31.529  45.321  1.00  0.00           C  
ATOM   3447  HG2 ARG   213       2.069 -30.503  45.244  1.00  0.00           H  
ATOM   3448  HG3 ARG   213       1.469 -31.804  44.294  1.00  0.00           H  
ATOM   3449  CD  ARG   213       0.419 -31.436  46.131  1.00  0.00           C  
ATOM   3450  HD2 ARG   213      -0.368 -31.034  45.494  1.00  0.00           H  
ATOM   3451  HD3 ARG   213       0.098 -32.426  46.456  1.00  0.00           H  
ATOM   3452  NE  ARG   213       0.621 -30.541  47.313  1.00  0.00           N  
ATOM   3453  HE  ARG   213       0.891 -30.927  48.206  1.00  0.00           H  
ATOM   3454  CZ  ARG   213       0.535 -29.221  47.319  1.00  0.00           C  
ATOM   3455  NH1 ARG   213       0.256 -28.537  46.268  1.00  0.00           N  
ATOM   3456 HH11 ARG   213      -0.275 -28.928  45.503  1.00  0.00           H  
ATOM   3457 HH12 ARG   213       0.462 -27.552  46.357  1.00  0.00           H  
ATOM   3458  NH2 ARG   213       0.796 -28.556  48.394  1.00  0.00           N  
ATOM   3459 HH21 ARG   213       1.086 -28.943  49.281  1.00  0.00           H  
ATOM   3460 HH22 ARG   213       0.849 -27.547  48.402  1.00  0.00           H  
ATOM   3461  C   ARG   213       4.557 -31.494  44.335  1.00  0.00           C  
ATOM   3462  O   ARG   213       3.982 -30.909  43.458  1.00  0.00           O  
ATOM   3463  N   LYS   214       5.688 -31.159  44.943  1.00  0.00           N  
ATOM   3464  H   LYS   214       5.899 -31.796  45.698  1.00  0.00           H  
ATOM   3465  CA  LYS   214       6.603 -30.085  44.647  1.00  0.00           C  
ATOM   3466  HA  LYS   214       6.269 -29.139  45.073  1.00  0.00           H  
ATOM   3467  CB  LYS   214       7.927 -30.482  45.214  1.00  0.00           C  
ATOM   3468  HB2 LYS   214       7.839 -30.620  46.292  1.00  0.00           H  
ATOM   3469  HB3 LYS   214       8.331 -31.410  44.809  1.00  0.00           H  
ATOM   3470  CG  LYS   214       9.005 -29.377  45.074  1.00  0.00           C  
ATOM   3471  HG2 LYS   214       9.510 -29.491  44.115  1.00  0.00           H  
ATOM   3472  HG3 LYS   214       8.589 -28.388  45.261  1.00  0.00           H  
ATOM   3473  CD  LYS   214      10.113 -29.497  46.132  1.00  0.00           C  
ATOM   3474  HD2 LYS   214      10.856 -28.728  45.919  1.00  0.00           H  
ATOM   3475  HD3 LYS   214       9.716 -29.261  47.120  1.00  0.00           H  
ATOM   3476  CE  LYS   214      10.683 -30.921  46.201  1.00  0.00           C  
ATOM   3477  HE2 LYS   214       9.998 -31.519  46.802  1.00  0.00           H  
ATOM   3478  HE3 LYS   214      10.864 -31.393  45.236  1.00  0.00           H  
ATOM   3479  NZ  LYS   214      11.941 -30.955  47.021  1.00  0.00           N  
ATOM   3480  HZ1 LYS   214      11.679 -30.945  47.996  1.00  0.00           H  
ATOM   3481  HZ2 LYS   214      12.377 -31.861  46.931  1.00  0.00           H  
ATOM   3482  HZ3 LYS   214      12.602 -30.221  46.810  1.00  0.00           H  
ATOM   3483  C   LYS   214       6.800 -29.989  43.118  1.00  0.00           C  
ATOM   3484  O   LYS   214       6.863 -28.861  42.641  1.00  0.00           O  
ATOM   3485  N   ALA   215       6.847 -31.061  42.370  1.00  0.00           N  
ATOM   3486  H   ALA   215       6.761 -31.859  42.984  1.00  0.00           H  
ATOM   3487  CA  ALA   215       7.095 -31.177  40.911  1.00  0.00           C  
ATOM   3488  HA  ALA   215       8.062 -30.753  40.642  1.00  0.00           H  
ATOM   3489  CB  ALA   215       7.088 -32.696  40.573  1.00  0.00           C  
ATOM   3490  HB1 ALA   215       6.267 -33.187  41.095  1.00  0.00           H  
ATOM   3491  HB2 ALA   215       6.905 -32.807  39.504  1.00  0.00           H  
ATOM   3492  HB3 ALA   215       7.947 -33.228  40.981  1.00  0.00           H  
ATOM   3493  C   ALA   215       5.957 -30.471  40.186  1.00  0.00           C  
ATOM   3494  O   ALA   215       6.161 -29.605  39.296  1.00  0.00           O  
ATOM   3495  N   ASN   216       4.714 -30.836  40.510  1.00  0.00           N  
ATOM   3496  H   ASN   216       4.592 -31.474  41.285  1.00  0.00           H  
ATOM   3497  CA  ASN   216       3.513 -30.239  39.911  1.00  0.00           C  
ATOM   3498  HA  ASN   216       3.556 -30.336  38.826  1.00  0.00           H  
ATOM   3499  CB  ASN   216       2.201 -30.926  40.313  1.00  0.00           C  
ATOM   3500  HB2 ASN   216       1.886 -30.546  41.285  1.00  0.00           H  
ATOM   3501  HB3 ASN   216       1.517 -30.663  39.507  1.00  0.00           H  
ATOM   3502  CG  ASN   216       2.206 -32.423  40.532  1.00  0.00           C  
ATOM   3503  OD1 ASN   216       1.538 -32.845  41.457  1.00  0.00           O  
ATOM   3504  ND2 ASN   216       2.920 -33.161  39.726  1.00  0.00           N  
ATOM   3505 HD21 ASN   216       2.786 -34.159  39.808  1.00  0.00           H  
ATOM   3506 HD22 ASN   216       3.516 -32.726  39.037  1.00  0.00           H  
ATOM   3507  C   ASN   216       3.441 -28.740  40.222  1.00  0.00           C  
ATOM   3508  O   ASN   216       3.082 -27.951  39.380  1.00  0.00           O  
ATOM   3509  N   MET   217       3.729 -28.398  41.501  1.00  0.00           N  
ATOM   3510  H   MET   217       3.976 -29.062  42.221  1.00  0.00           H  
ATOM   3511  CA  MET   217       3.715 -26.927  41.808  1.00  0.00           C  
ATOM   3512  HA  MET   217       2.717 -26.548  41.590  1.00  0.00           H  
ATOM   3513  CB  MET   217       4.026 -26.591  43.287  1.00  0.00           C  
ATOM   3514  HB2 MET   217       5.012 -26.950  43.584  1.00  0.00           H  
ATOM   3515  HB3 MET   217       3.859 -25.522  43.415  1.00  0.00           H  
ATOM   3516  CG  MET   217       3.199 -27.424  44.290  1.00  0.00           C  
ATOM   3517  HG2 MET   217       2.240 -27.687  43.843  1.00  0.00           H  
ATOM   3518  HG3 MET   217       3.796 -28.284  44.593  1.00  0.00           H  
ATOM   3519  SD  MET   217       2.583 -26.414  45.657  1.00  0.00           S  
ATOM   3520  CE  MET   217       3.895 -26.370  46.905  1.00  0.00           C  
ATOM   3521  HE1 MET   217       3.556 -25.666  47.664  1.00  0.00           H  
ATOM   3522  HE2 MET   217       4.109 -27.335  47.363  1.00  0.00           H  
ATOM   3523  HE3 MET   217       4.851 -25.988  46.547  1.00  0.00           H  
ATOM   3524  C   MET   217       4.655 -26.128  40.899  1.00  0.00           C  
ATOM   3525  O   MET   217       4.210 -25.165  40.312  1.00  0.00           O  
ATOM   3526  N   LEU   218       5.901 -26.610  40.755  1.00  0.00           N  
ATOM   3527  H   LEU   218       6.164 -27.450  41.250  1.00  0.00           H  
ATOM   3528  CA  LEU   218       6.881 -25.944  39.952  1.00  0.00           C  
ATOM   3529  HA  LEU   218       6.986 -24.928  40.332  1.00  0.00           H  
ATOM   3530  CB  LEU   218       8.241 -26.655  40.112  1.00  0.00           C  
ATOM   3531  HB2 LEU   218       8.032 -27.714  39.965  1.00  0.00           H  
ATOM   3532  HB3 LEU   218       8.920 -26.217  39.381  1.00  0.00           H  
ATOM   3533  CG  LEU   218       8.827 -26.422  41.453  1.00  0.00           C  
ATOM   3534  HG  LEU   218       7.994 -26.396  42.156  1.00  0.00           H  
ATOM   3535  CD1 LEU   218       9.805 -27.491  41.831  1.00  0.00           C  
ATOM   3536 HD11 LEU   218      10.206 -27.250  42.816  1.00  0.00           H  
ATOM   3537 HD12 LEU   218       9.401 -28.502  41.890  1.00  0.00           H  
ATOM   3538 HD13 LEU   218      10.616 -27.538  41.104  1.00  0.00           H  
ATOM   3539  CD2 LEU   218       9.565 -25.096  41.502  1.00  0.00           C  
ATOM   3540 HD21 LEU   218       9.859 -24.901  42.534  1.00  0.00           H  
ATOM   3541 HD22 LEU   218      10.413 -25.171  40.822  1.00  0.00           H  
ATOM   3542 HD23 LEU   218       8.841 -24.318  41.259  1.00  0.00           H  
ATOM   3543  C   LEU   218       6.561 -25.720  38.442  1.00  0.00           C  
ATOM   3544  O   LEU   218       6.916 -24.687  37.857  1.00  0.00           O  
ATOM   3545  N   ALA   219       5.978 -26.763  37.866  1.00  0.00           N  
ATOM   3546  H   ALA   219       5.738 -27.429  38.586  1.00  0.00           H  
ATOM   3547  CA  ALA   219       5.529 -26.971  36.525  1.00  0.00           C  
ATOM   3548  HA  ALA   219       6.351 -26.647  35.887  1.00  0.00           H  
ATOM   3549  CB  ALA   219       5.269 -28.459  36.296  1.00  0.00           C  
ATOM   3550  HB1 ALA   219       4.604 -28.899  37.039  1.00  0.00           H  
ATOM   3551  HB2 ALA   219       4.819 -28.526  35.305  1.00  0.00           H  
ATOM   3552  HB3 ALA   219       6.209 -29.010  36.241  1.00  0.00           H  
ATOM   3553  C   ALA   219       4.347 -26.071  36.192  1.00  0.00           C  
ATOM   3554  O   ALA   219       4.352 -25.326  35.211  1.00  0.00           O  
ATOM   3555  N   HIE   220       3.287 -26.051  37.049  1.00  0.00           N  
ATOM   3556  H   HIE   220       3.161 -26.707  37.808  1.00  0.00           H  
ATOM   3557  CA  HIE   220       2.185 -25.137  37.093  1.00  0.00           C  
ATOM   3558  HA  HIE   220       1.728 -25.166  36.104  1.00  0.00           H  
ATOM   3559  CB  HIE   220       1.122 -25.453  38.204  1.00  0.00           C  
ATOM   3560  HB2 HIE   220       0.996 -26.534  38.250  1.00  0.00           H  
ATOM   3561  HB3 HIE   220       1.557 -25.234  39.180  1.00  0.00           H  
ATOM   3562  CG  HIE   220      -0.158 -24.680  38.189  1.00  0.00           C  
ATOM   3563  ND1 HIE   220      -0.459 -23.535  38.920  1.00  0.00           N  
ATOM   3564  CE1 HIE   220      -1.747 -23.156  38.681  1.00  0.00           C  
ATOM   3565  HE1 HIE   220      -2.245 -22.291  39.094  1.00  0.00           H  
ATOM   3566  NE2 HIE   220      -2.262 -24.027  37.794  1.00  0.00           N  
ATOM   3567  HE2 HIE   220      -3.222 -23.957  37.487  1.00  0.00           H  
ATOM   3568  CD2 HIE   220      -1.331 -25.042  37.525  1.00  0.00           C  
ATOM   3569  HD2 HIE   220      -1.516 -25.899  36.893  1.00  0.00           H  
ATOM   3570  C   HIE   220       2.729 -23.635  37.118  1.00  0.00           C  
ATOM   3571  O   HIE   220       2.463 -22.854  36.222  1.00  0.00           O  
ATOM   3572  N   MET   221       3.711 -23.421  38.026  1.00  0.00           N  
ATOM   3573  H   MET   221       3.854 -24.111  38.749  1.00  0.00           H  
ATOM   3574  CA  MET   221       4.327 -22.104  38.250  1.00  0.00           C  
ATOM   3575  HA  MET   221       3.449 -21.479  38.416  1.00  0.00           H  
ATOM   3576  CB  MET   221       5.268 -21.986  39.476  1.00  0.00           C  
ATOM   3577  HB2 MET   221       5.807 -22.933  39.530  1.00  0.00           H  
ATOM   3578  HB3 MET   221       5.939 -21.139  39.335  1.00  0.00           H  
ATOM   3579  CG  MET   221       4.427 -21.804  40.649  1.00  0.00           C  
ATOM   3580  HG2 MET   221       4.034 -20.787  40.665  1.00  0.00           H  
ATOM   3581  HG3 MET   221       3.617 -22.532  40.697  1.00  0.00           H  
ATOM   3582  SD  MET   221       5.384 -21.846  42.192  1.00  0.00           S  
ATOM   3583  CE  MET   221       5.967 -20.152  42.188  1.00  0.00           C  
ATOM   3584  HE1 MET   221       6.673 -19.995  41.373  1.00  0.00           H  
ATOM   3585  HE2 MET   221       5.100 -19.502  42.066  1.00  0.00           H  
ATOM   3586  HE3 MET   221       6.320 -19.883  43.183  1.00  0.00           H  
ATOM   3587  C   MET   221       4.973 -21.663  36.929  1.00  0.00           C  
ATOM   3588  O   MET   221       4.684 -20.620  36.395  1.00  0.00           O  
ATOM   3589  N   GLU   222       5.877 -22.473  36.283  1.00  0.00           N  
ATOM   3590  H   GLU   222       6.171 -23.351  36.686  1.00  0.00           H  
ATOM   3591  CA  GLU   222       6.351 -22.133  34.948  1.00  0.00           C  
ATOM   3592  HA  GLU   222       6.928 -21.208  34.966  1.00  0.00           H  
ATOM   3593  CB  GLU   222       7.381 -23.158  34.551  1.00  0.00           C  
ATOM   3594  HB2 GLU   222       8.053 -23.106  35.407  1.00  0.00           H  
ATOM   3595  HB3 GLU   222       6.837 -24.074  34.318  1.00  0.00           H  
ATOM   3596  CG  GLU   222       8.235 -22.713  33.299  1.00  0.00           C  
ATOM   3597  HG2 GLU   222       7.778 -22.854  32.319  1.00  0.00           H  
ATOM   3598  HG3 GLU   222       8.478 -21.671  33.508  1.00  0.00           H  
ATOM   3599  CD  GLU   222       9.522 -23.501  33.310  1.00  0.00           C  
ATOM   3600  OE1 GLU   222      10.533 -23.099  32.672  1.00  0.00           O  
ATOM   3601  OE2 GLU   222       9.579 -24.576  33.972  1.00  0.00           O  
ATOM   3602  C   GLU   222       5.246 -21.946  33.837  1.00  0.00           C  
ATOM   3603  O   GLU   222       5.427 -21.056  33.003  1.00  0.00           O  
ATOM   3604  N   THR   223       4.207 -22.757  33.917  1.00  0.00           N  
ATOM   3605  H   THR   223       4.169 -23.350  34.734  1.00  0.00           H  
ATOM   3606  CA  THR   223       3.126 -22.702  32.893  1.00  0.00           C  
ATOM   3607  HA  THR   223       3.561 -22.739  31.894  1.00  0.00           H  
ATOM   3608  CB  THR   223       2.219 -23.933  33.005  1.00  0.00           C  
ATOM   3609  HB  THR   223       1.770 -23.974  33.998  1.00  0.00           H  
ATOM   3610  CG2 THR   223       1.123 -23.847  31.911  1.00  0.00           C  
ATOM   3611 HG21 THR   223       0.372 -23.084  32.118  1.00  0.00           H  
ATOM   3612 HG22 THR   223       1.479 -23.561  30.922  1.00  0.00           H  
ATOM   3613 HG23 THR   223       0.632 -24.816  31.992  1.00  0.00           H  
ATOM   3614  OG1 THR   223       3.045 -25.062  32.691  1.00  0.00           O  
ATOM   3615  HG1 THR   223       3.528 -25.237  33.502  1.00  0.00           H  
ATOM   3616  C   THR   223       2.347 -21.397  32.953  1.00  0.00           C  
ATOM   3617  O   THR   223       2.085 -20.781  31.913  1.00  0.00           O  
ATOM   3618  N   GLN   224       1.914 -20.901  34.130  1.00  0.00           N  
ATOM   3619  H   GLN   224       2.235 -21.375  34.962  1.00  0.00           H  
ATOM   3620  CA  GLN   224       1.104 -19.684  34.399  1.00  0.00           C  
ATOM   3621  HA  GLN   224       0.283 -19.577  33.690  1.00  0.00           H  
ATOM   3622  CB  GLN   224       0.554 -19.832  35.821  1.00  0.00           C  
ATOM   3623  HB2 GLN   224       1.290 -20.115  36.574  1.00  0.00           H  
ATOM   3624  HB3 GLN   224       0.002 -18.924  36.065  1.00  0.00           H  
ATOM   3625  CG  GLN   224      -0.565 -20.826  35.922  1.00  0.00           C  
ATOM   3626  HG2 GLN   224      -1.025 -20.896  34.937  1.00  0.00           H  
ATOM   3627  HG3 GLN   224      -0.100 -21.779  36.175  1.00  0.00           H  
ATOM   3628  CD  GLN   224      -1.687 -20.494  36.875  1.00  0.00           C  
ATOM   3629  OE1 GLN   224      -1.502 -20.058  37.976  1.00  0.00           O  
ATOM   3630  NE2 GLN   224      -2.914 -20.747  36.415  1.00  0.00           N  
ATOM   3631 HE21 GLN   224      -3.599 -20.731  37.158  1.00  0.00           H  
ATOM   3632 HE22 GLN   224      -3.110 -21.055  35.474  1.00  0.00           H  
ATOM   3633  C   GLN   224       1.877 -18.413  34.184  1.00  0.00           C  
ATOM   3634  O   GLN   224       1.435 -17.437  33.606  1.00  0.00           O  
ATOM   3635  N   ASN   225       3.129 -18.478  34.563  1.00  0.00           N  
ATOM   3636  H   ASN   225       3.466 -19.354  34.936  1.00  0.00           H  
ATOM   3637  CA  ASN   225       4.164 -17.445  34.205  1.00  0.00           C  
ATOM   3638  HA  ASN   225       3.873 -16.478  34.614  1.00  0.00           H  
ATOM   3639  CB  ASN   225       5.455 -17.915  34.936  1.00  0.00           C  
ATOM   3640  HB2 ASN   225       5.259 -17.802  36.003  1.00  0.00           H  
ATOM   3641  HB3 ASN   225       5.594 -18.960  34.661  1.00  0.00           H  
ATOM   3642  CG  ASN   225       6.684 -17.098  34.487  1.00  0.00           C  
ATOM   3643  OD1 ASN   225       7.462 -17.519  33.647  1.00  0.00           O  
ATOM   3644  ND2 ASN   225       6.882 -15.926  35.061  1.00  0.00           N  
ATOM   3645 HD21 ASN   225       7.646 -15.351  34.736  1.00  0.00           H  
ATOM   3646 HD22 ASN   225       6.142 -15.594  35.663  1.00  0.00           H  
ATOM   3647  C   ASN   225       4.306 -17.118  32.771  1.00  0.00           C  
ATOM   3648  O   ASN   225       4.531 -15.960  32.363  1.00  0.00           O  
ATOM   3649  N   LYS   226       3.989 -18.063  31.908  1.00  0.00           N  
ATOM   3650  H   LYS   226       3.707 -18.970  32.249  1.00  0.00           H  
ATOM   3651  CA  LYS   226       4.004 -17.783  30.465  1.00  0.00           C  
ATOM   3652  HA  LYS   226       4.754 -17.024  30.242  1.00  0.00           H  
ATOM   3653  CB  LYS   226       4.180 -19.027  29.615  1.00  0.00           C  
ATOM   3654  HB2 LYS   226       3.407 -19.736  29.911  1.00  0.00           H  
ATOM   3655  HB3 LYS   226       4.256 -18.831  28.546  1.00  0.00           H  
ATOM   3656  CG  LYS   226       5.643 -19.541  29.896  1.00  0.00           C  
ATOM   3657  HG2 LYS   226       6.401 -18.778  29.712  1.00  0.00           H  
ATOM   3658  HG3 LYS   226       5.813 -19.676  30.964  1.00  0.00           H  
ATOM   3659  CD  LYS   226       5.920 -20.846  29.174  1.00  0.00           C  
ATOM   3660  HD2 LYS   226       5.242 -21.551  29.657  1.00  0.00           H  
ATOM   3661  HD3 LYS   226       5.654 -20.702  28.127  1.00  0.00           H  
ATOM   3662  CE  LYS   226       7.349 -21.305  29.295  1.00  0.00           C  
ATOM   3663  HE2 LYS   226       7.952 -20.573  28.757  1.00  0.00           H  
ATOM   3664  HE3 LYS   226       7.512 -21.357  30.371  1.00  0.00           H  
ATOM   3665  NZ  LYS   226       7.631 -22.599  28.652  1.00  0.00           N  
ATOM   3666  HZ1 LYS   226       6.894 -23.225  28.943  1.00  0.00           H  
ATOM   3667  HZ2 LYS   226       7.502 -22.483  27.657  1.00  0.00           H  
ATOM   3668  HZ3 LYS   226       8.459 -23.109  28.923  1.00  0.00           H  
ATOM   3669  C   LYS   226       2.711 -17.104  30.062  1.00  0.00           C  
ATOM   3670  O   LYS   226       2.803 -16.101  29.355  1.00  0.00           O  
ATOM   3671  N   ILE   227       1.612 -17.573  30.536  1.00  0.00           N  
ATOM   3672  H   ILE   227       1.679 -18.364  31.160  1.00  0.00           H  
ATOM   3673  CA  ILE   227       0.293 -17.020  30.416  1.00  0.00           C  
ATOM   3674  HA  ILE   227      -0.019 -17.007  29.372  1.00  0.00           H  
ATOM   3675  CB  ILE   227      -0.754 -17.945  31.145  1.00  0.00           C  
ATOM   3676  HB  ILE   227      -0.369 -18.057  32.159  1.00  0.00           H  
ATOM   3677  CG2 ILE   227      -2.113 -17.234  31.165  1.00  0.00           C  
ATOM   3678 HG21 ILE   227      -2.900 -17.761  31.704  1.00  0.00           H  
ATOM   3679 HG22 ILE   227      -2.122 -16.244  31.621  1.00  0.00           H  
ATOM   3680 HG23 ILE   227      -2.386 -16.982  30.140  1.00  0.00           H  
ATOM   3681  CG1 ILE   227      -0.715 -19.415  30.702  1.00  0.00           C  
ATOM   3682 HG12 ILE   227      -1.027 -19.644  29.683  1.00  0.00           H  
ATOM   3683 HG13 ILE   227       0.332 -19.717  30.723  1.00  0.00           H  
ATOM   3684  CD1 ILE   227      -1.644 -20.356  31.497  1.00  0.00           C  
ATOM   3685 HD11 ILE   227      -1.472 -20.257  32.568  1.00  0.00           H  
ATOM   3686 HD12 ILE   227      -2.659 -20.096  31.193  1.00  0.00           H  
ATOM   3687 HD13 ILE   227      -1.542 -21.411  31.243  1.00  0.00           H  
ATOM   3688  C   ILE   227       0.209 -15.532  30.783  1.00  0.00           C  
ATOM   3689  O   ILE   227      -0.475 -14.814  30.064  1.00  0.00           O  
ATOM   3690  N   TYR   228       0.772 -15.052  31.883  1.00  0.00           N  
ATOM   3691  H   TYR   228       1.317 -15.619  32.516  1.00  0.00           H  
ATOM   3692  CA  TYR   228       0.643 -13.558  32.269  1.00  0.00           C  
ATOM   3693  HA  TYR   228      -0.427 -13.443  32.438  1.00  0.00           H  
ATOM   3694  CB  TYR   228       1.389 -13.325  33.567  1.00  0.00           C  
ATOM   3695  HB2 TYR   228       1.124 -14.010  34.372  1.00  0.00           H  
ATOM   3696  HB3 TYR   228       2.457 -13.504  33.447  1.00  0.00           H  
ATOM   3697  CG  TYR   228       1.340 -11.875  33.987  1.00  0.00           C  
ATOM   3698  CD1 TYR   228       0.290 -11.484  34.831  1.00  0.00           C  
ATOM   3699  HD1 TYR   228      -0.673 -11.964  34.928  1.00  0.00           H  
ATOM   3700  CE1 TYR   228       0.483 -10.259  35.490  1.00  0.00           C  
ATOM   3701  HE1 TYR   228      -0.350  -9.896  36.075  1.00  0.00           H  
ATOM   3702  CZ  TYR   228       1.669  -9.486  35.339  1.00  0.00           C  
ATOM   3703  OH  TYR   228       1.762  -8.208  35.999  1.00  0.00           O  
ATOM   3704  HH  TYR   228       2.573  -7.737  35.796  1.00  0.00           H  
ATOM   3705  CE2 TYR   228       2.610  -9.832  34.310  1.00  0.00           C  
ATOM   3706  HE2 TYR   228       3.531  -9.295  34.135  1.00  0.00           H  
ATOM   3707  CD2 TYR   228       2.492 -11.123  33.770  1.00  0.00           C  
ATOM   3708  HD2 TYR   228       3.312 -11.466  33.157  1.00  0.00           H  
ATOM   3709  C   TYR   228       1.027 -12.579  31.083  1.00  0.00           C  
ATOM   3710  O   TYR   228       0.532 -11.420  30.960  1.00  0.00           O  
ATOM   3711  N   ASN   229       1.901 -12.957  30.206  1.00  0.00           N  
ATOM   3712  H   ASN   229       2.318 -13.873  30.289  1.00  0.00           H  
ATOM   3713  CA  ASN   229       2.436 -12.169  29.058  1.00  0.00           C  
ATOM   3714  HA  ASN   229       2.591 -11.135  29.366  1.00  0.00           H  
ATOM   3715  CB  ASN   229       3.768 -12.794  28.606  1.00  0.00           C  
ATOM   3716  HB2 ASN   229       4.578 -12.680  29.326  1.00  0.00           H  
ATOM   3717  HB3 ASN   229       3.723 -13.860  28.385  1.00  0.00           H  
ATOM   3718  CG  ASN   229       4.313 -12.080  27.436  1.00  0.00           C  
ATOM   3719  OD1 ASN   229       4.225 -10.865  27.294  1.00  0.00           O  
ATOM   3720  ND2 ASN   229       5.098 -12.786  26.685  1.00  0.00           N  
ATOM   3721 HD21 ASN   229       5.573 -12.375  25.894  1.00  0.00           H  
ATOM   3722 HD22 ASN   229       5.232 -13.737  26.996  1.00  0.00           H  
ATOM   3723  C   ASN   229       1.469 -12.226  27.868  1.00  0.00           C  
ATOM   3724  O   ASN   229       1.194 -11.215  27.194  1.00  0.00           O  
ATOM   3725  N   ILE   230       0.872 -13.364  27.681  1.00  0.00           N  
ATOM   3726  H   ILE   230       1.120 -14.095  28.331  1.00  0.00           H  
ATOM   3727  CA  ILE   230      -0.220 -13.628  26.713  1.00  0.00           C  
ATOM   3728  HA  ILE   230       0.060 -13.285  25.717  1.00  0.00           H  
ATOM   3729  CB  ILE   230      -0.507 -15.151  26.549  1.00  0.00           C  
ATOM   3730  HB  ILE   230      -1.094 -15.498  27.399  1.00  0.00           H  
ATOM   3731  CG2 ILE   230      -1.403 -15.298  25.304  1.00  0.00           C  
ATOM   3732 HG21 ILE   230      -1.741 -16.333  25.248  1.00  0.00           H  
ATOM   3733 HG22 ILE   230      -2.335 -14.738  25.374  1.00  0.00           H  
ATOM   3734 HG23 ILE   230      -0.823 -14.979  24.438  1.00  0.00           H  
ATOM   3735  CG1 ILE   230       0.801 -15.980  26.302  1.00  0.00           C  
ATOM   3736 HG12 ILE   230       1.308 -15.525  25.452  1.00  0.00           H  
ATOM   3737 HG13 ILE   230       1.328 -15.854  27.248  1.00  0.00           H  
ATOM   3738  CD1 ILE   230       0.780 -17.518  26.148  1.00  0.00           C  
ATOM   3739 HD11 ILE   230       0.239 -17.898  27.014  1.00  0.00           H  
ATOM   3740 HD12 ILE   230       0.194 -17.762  25.262  1.00  0.00           H  
ATOM   3741 HD13 ILE   230       1.790 -17.926  26.103  1.00  0.00           H  
ATOM   3742  C   ILE   230      -1.509 -12.824  26.994  1.00  0.00           C  
ATOM   3743  O   ILE   230      -2.220 -12.350  26.102  1.00  0.00           O  
ATOM   3744  N   LEU   231      -1.860 -12.701  28.257  1.00  0.00           N  
ATOM   3745  H   LEU   231      -1.347 -13.153  29.000  1.00  0.00           H  
ATOM   3746  CA  LEU   231      -2.934 -11.820  28.778  1.00  0.00           C  
ATOM   3747  HA  LEU   231      -3.903 -12.019  28.320  1.00  0.00           H  
ATOM   3748  CB  LEU   231      -3.099 -11.884  30.390  1.00  0.00           C  
ATOM   3749  HB2 LEU   231      -2.111 -11.719  30.819  1.00  0.00           H  
ATOM   3750  HB3 LEU   231      -3.766 -11.060  30.644  1.00  0.00           H  
ATOM   3751  CG  LEU   231      -3.573 -13.299  30.904  1.00  0.00           C  
ATOM   3752  HG  LEU   231      -2.688 -13.908  30.721  1.00  0.00           H  
ATOM   3753  CD1 LEU   231      -3.785 -13.385  32.421  1.00  0.00           C  
ATOM   3754 HD11 LEU   231      -3.948 -14.403  32.774  1.00  0.00           H  
ATOM   3755 HD12 LEU   231      -2.953 -12.981  32.997  1.00  0.00           H  
ATOM   3756 HD13 LEU   231      -4.622 -12.744  32.697  1.00  0.00           H  
ATOM   3757  CD2 LEU   231      -4.775 -13.828  30.142  1.00  0.00           C  
ATOM   3758 HD21 LEU   231      -5.005 -14.768  30.644  1.00  0.00           H  
ATOM   3759 HD22 LEU   231      -5.637 -13.162  30.113  1.00  0.00           H  
ATOM   3760 HD23 LEU   231      -4.495 -14.013  29.105  1.00  0.00           H  
ATOM   3761  C   LEU   231      -2.645 -10.317  28.347  1.00  0.00           C  
ATOM   3762  O   LEU   231      -1.471  -9.952  28.445  1.00  0.00           O  
ATOM   3763  N   THR   232      -3.720  -9.513  27.997  1.00  0.00           N  
ATOM   3764  H   THR   232      -4.580 -10.034  27.905  1.00  0.00           H  
ATOM   3765  CA  THR   232      -3.763  -8.040  27.934  1.00  0.00           C  
ATOM   3766  HA  THR   232      -2.812  -7.745  27.492  1.00  0.00           H  
ATOM   3767  CB  THR   232      -5.053  -7.545  27.184  1.00  0.00           C  
ATOM   3768  HB  THR   232      -5.083  -6.463  27.058  1.00  0.00           H  
ATOM   3769  CG2 THR   232      -5.047  -8.106  25.772  1.00  0.00           C  
ATOM   3770 HG21 THR   232      -5.804  -7.720  25.089  1.00  0.00           H  
ATOM   3771 HG22 THR   232      -4.094  -7.805  25.338  1.00  0.00           H  
ATOM   3772 HG23 THR   232      -5.098  -9.193  25.841  1.00  0.00           H  
ATOM   3773  OG1 THR   232      -6.206  -7.857  27.879  1.00  0.00           O  
ATOM   3774  HG1 THR   232      -6.281  -8.812  27.946  1.00  0.00           H  
ATOM   3775  C   THR   232      -3.752  -7.374  29.299  1.00  0.00           C  
ATOM   3776  O   THR   232      -3.826  -8.043  30.310  1.00  0.00           O  
ATOM   3777  N   PRO   233      -3.553  -6.057  29.495  1.00  0.00           N  
ATOM   3778  CD  PRO   233      -3.202  -5.113  28.462  1.00  0.00           C  
ATOM   3779  HD2 PRO   233      -4.043  -4.646  27.950  1.00  0.00           H  
ATOM   3780  HD3 PRO   233      -2.636  -5.596  27.666  1.00  0.00           H  
ATOM   3781  CG  PRO   233      -2.372  -4.050  29.090  1.00  0.00           C  
ATOM   3782  HG2 PRO   233      -2.510  -3.122  28.537  1.00  0.00           H  
ATOM   3783  HG3 PRO   233      -1.323  -4.347  29.105  1.00  0.00           H  
ATOM   3784  CB  PRO   233      -2.956  -3.946  30.517  1.00  0.00           C  
ATOM   3785  HB2 PRO   233      -3.780  -3.234  30.467  1.00  0.00           H  
ATOM   3786  HB3 PRO   233      -2.246  -3.503  31.216  1.00  0.00           H  
ATOM   3787  CA  PRO   233      -3.378  -5.411  30.846  1.00  0.00           C  
ATOM   3788  HA  PRO   233      -2.534  -5.917  31.314  1.00  0.00           H  
ATOM   3789  C   PRO   233      -4.539  -5.525  31.834  1.00  0.00           C  
ATOM   3790  O   PRO   233      -4.290  -5.458  33.031  1.00  0.00           O  
ATOM   3791  N   GLU   234      -5.787  -5.565  31.384  1.00  0.00           N  
ATOM   3792  H   GLU   234      -6.027  -5.448  30.409  1.00  0.00           H  
ATOM   3793  CA  GLU   234      -6.928  -5.605  32.346  1.00  0.00           C  
ATOM   3794  HA  GLU   234      -6.598  -5.075  33.239  1.00  0.00           H  
ATOM   3795  CB  GLU   234      -8.187  -4.890  31.797  1.00  0.00           C  
ATOM   3796  HB2 GLU   234      -7.963  -3.891  31.421  1.00  0.00           H  
ATOM   3797  HB3 GLU   234      -8.506  -5.480  30.937  1.00  0.00           H  
ATOM   3798  CG  GLU   234      -9.305  -4.823  32.797  1.00  0.00           C  
ATOM   3799  HG2 GLU   234     -10.130  -4.337  32.277  1.00  0.00           H  
ATOM   3800  HG3 GLU   234      -9.576  -5.842  33.075  1.00  0.00           H  
ATOM   3801  CD  GLU   234      -9.102  -3.810  34.022  1.00  0.00           C  
ATOM   3802  OE1 GLU   234      -8.315  -2.851  33.950  1.00  0.00           O  
ATOM   3803  OE2 GLU   234      -9.692  -4.054  35.065  1.00  0.00           O  
ATOM   3804  C   GLU   234      -7.210  -7.096  32.824  1.00  0.00           C  
ATOM   3805  O   GLU   234      -7.756  -7.313  33.918  1.00  0.00           O  
ATOM   3806  N   GLN   235      -6.800  -8.080  32.011  1.00  0.00           N  
ATOM   3807  H   GLN   235      -6.500  -7.785  31.092  1.00  0.00           H  
ATOM   3808  CA  GLN   235      -6.618  -9.496  32.394  1.00  0.00           C  
ATOM   3809  HA  GLN   235      -7.495  -9.769  32.981  1.00  0.00           H  
ATOM   3810  CB  GLN   235      -6.463 -10.350  31.133  1.00  0.00           C  
ATOM   3811  HB2 GLN   235      -5.598 -10.013  30.562  1.00  0.00           H  
ATOM   3812  HB3 GLN   235      -6.377 -11.398  31.423  1.00  0.00           H  
ATOM   3813  CG  GLN   235      -7.640 -10.405  30.103  1.00  0.00           C  
ATOM   3814  HG2 GLN   235      -8.538 -10.718  30.635  1.00  0.00           H  
ATOM   3815  HG3 GLN   235      -7.845  -9.380  29.791  1.00  0.00           H  
ATOM   3816  CD  GLN   235      -7.249 -11.257  28.850  1.00  0.00           C  
ATOM   3817  OE1 GLN   235      -6.288 -10.987  28.217  1.00  0.00           O  
ATOM   3818  NE2 GLN   235      -7.919 -12.314  28.619  1.00  0.00           N  
ATOM   3819 HE21 GLN   235      -7.584 -12.892  27.861  1.00  0.00           H  
ATOM   3820 HE22 GLN   235      -8.689 -12.666  29.170  1.00  0.00           H  
ATOM   3821  C   GLN   235      -5.391  -9.742  33.292  1.00  0.00           C  
ATOM   3822  O   GLN   235      -5.515 -10.540  34.274  1.00  0.00           O  
ATOM   3823  N   LYS   236      -4.267  -9.105  33.096  1.00  0.00           N  
ATOM   3824  H   LYS   236      -4.188  -8.564  32.246  1.00  0.00           H  
ATOM   3825  CA  LYS   236      -3.178  -8.975  34.067  1.00  0.00           C  
ATOM   3826  HA  LYS   236      -2.724  -9.949  34.253  1.00  0.00           H  
ATOM   3827  CB  LYS   236      -2.092  -8.024  33.525  1.00  0.00           C  
ATOM   3828  HB2 LYS   236      -2.492  -7.157  32.998  1.00  0.00           H  
ATOM   3829  HB3 LYS   236      -1.447  -7.808  34.377  1.00  0.00           H  
ATOM   3830  CG  LYS   236      -1.196  -8.703  32.471  1.00  0.00           C  
ATOM   3831  HG2 LYS   236      -0.811  -9.627  32.901  1.00  0.00           H  
ATOM   3832  HG3 LYS   236      -1.750  -8.848  31.544  1.00  0.00           H  
ATOM   3833  CD  LYS   236       0.065  -7.810  32.217  1.00  0.00           C  
ATOM   3834  HD2 LYS   236      -0.342  -6.859  31.871  1.00  0.00           H  
ATOM   3835  HD3 LYS   236       0.585  -7.600  33.152  1.00  0.00           H  
ATOM   3836  CE  LYS   236       1.062  -8.403  31.210  1.00  0.00           C  
ATOM   3837  HE2 LYS   236       1.882  -7.689  31.285  1.00  0.00           H  
ATOM   3838  HE3 LYS   236       1.355  -9.389  31.571  1.00  0.00           H  
ATOM   3839  NZ  LYS   236       0.669  -8.384  29.772  1.00  0.00           N  
ATOM   3840  HZ1 LYS   236       0.032  -9.117  29.494  1.00  0.00           H  
ATOM   3841  HZ2 LYS   236       0.231  -7.526  29.467  1.00  0.00           H  
ATOM   3842  HZ3 LYS   236       1.508  -8.392  29.210  1.00  0.00           H  
ATOM   3843  C   LYS   236      -3.667  -8.535  35.458  1.00  0.00           C  
ATOM   3844  O   LYS   236      -3.364  -9.087  36.496  1.00  0.00           O  
ATOM   3845  N   LYS   237      -4.427  -7.412  35.555  1.00  0.00           N  
ATOM   3846  H   LYS   237      -4.551  -7.009  34.637  1.00  0.00           H  
ATOM   3847  CA  LYS   237      -5.020  -6.834  36.729  1.00  0.00           C  
ATOM   3848  HA  LYS   237      -4.217  -6.616  37.434  1.00  0.00           H  
ATOM   3849  CB  LYS   237      -5.654  -5.469  36.447  1.00  0.00           C  
ATOM   3850  HB2 LYS   237      -5.025  -4.803  35.855  1.00  0.00           H  
ATOM   3851  HB3 LYS   237      -6.627  -5.651  35.991  1.00  0.00           H  
ATOM   3852  CG  LYS   237      -6.113  -4.685  37.707  1.00  0.00           C  
ATOM   3853  HG2 LYS   237      -6.994  -5.102  38.196  1.00  0.00           H  
ATOM   3854  HG3 LYS   237      -5.228  -4.692  38.344  1.00  0.00           H  
ATOM   3855  CD  LYS   237      -6.606  -3.363  37.219  1.00  0.00           C  
ATOM   3856  HD2 LYS   237      -5.735  -2.957  36.704  1.00  0.00           H  
ATOM   3857  HD3 LYS   237      -7.545  -3.364  36.665  1.00  0.00           H  
ATOM   3858  CE  LYS   237      -6.866  -2.383  38.427  1.00  0.00           C  
ATOM   3859  HE2 LYS   237      -5.898  -2.264  38.915  1.00  0.00           H  
ATOM   3860  HE3 LYS   237      -7.077  -1.394  38.021  1.00  0.00           H  
ATOM   3861  NZ  LYS   237      -7.921  -2.772  39.317  1.00  0.00           N  
ATOM   3862  HZ1 LYS   237      -8.674  -3.119  38.741  1.00  0.00           H  
ATOM   3863  HZ2 LYS   237      -7.669  -3.433  40.037  1.00  0.00           H  
ATOM   3864  HZ3 LYS   237      -8.389  -1.977  39.728  1.00  0.00           H  
ATOM   3865  C   LYS   237      -5.957  -7.754  37.561  1.00  0.00           C  
ATOM   3866  O   LYS   237      -5.813  -7.889  38.763  1.00  0.00           O  
ATOM   3867  N   GLN   238      -6.995  -8.405  36.880  1.00  0.00           N  
ATOM   3868  H   GLN   238      -7.133  -8.258  35.891  1.00  0.00           H  
ATOM   3869  CA  GLN   238      -7.807  -9.422  37.575  1.00  0.00           C  
ATOM   3870  HA  GLN   238      -8.220  -9.064  38.518  1.00  0.00           H  
ATOM   3871  CB  GLN   238      -8.944  -9.822  36.707  1.00  0.00           C  
ATOM   3872  HB2 GLN   238      -8.635  -9.922  35.667  1.00  0.00           H  
ATOM   3873  HB3 GLN   238      -9.263 -10.799  37.072  1.00  0.00           H  
ATOM   3874  CG  GLN   238     -10.039  -8.700  36.778  1.00  0.00           C  
ATOM   3875  HG2 GLN   238     -10.161  -8.303  37.785  1.00  0.00           H  
ATOM   3876  HG3 GLN   238      -9.853  -7.832  36.145  1.00  0.00           H  
ATOM   3877  CD  GLN   238     -11.417  -9.289  36.484  1.00  0.00           C  
ATOM   3878  OE1 GLN   238     -11.735 -10.512  36.442  1.00  0.00           O  
ATOM   3879  NE2 GLN   238     -12.451  -8.505  36.182  1.00  0.00           N  
ATOM   3880 HE21 GLN   238     -13.385  -8.871  36.065  1.00  0.00           H  
ATOM   3881 HE22 GLN   238     -12.143  -7.549  36.076  1.00  0.00           H  
ATOM   3882  C   GLN   238      -6.988 -10.647  38.019  1.00  0.00           C  
ATOM   3883  O   GLN   238      -7.030 -10.983  39.193  1.00  0.00           O  
ATOM   3884  N   PHE   239      -6.133 -11.177  37.137  1.00  0.00           N  
ATOM   3885  H   PHE   239      -6.077 -10.767  36.216  1.00  0.00           H  
ATOM   3886  CA  PHE   239      -5.254 -12.251  37.609  1.00  0.00           C  
ATOM   3887  HA  PHE   239      -5.827 -13.060  38.061  1.00  0.00           H  
ATOM   3888  CB  PHE   239      -4.394 -12.810  36.457  1.00  0.00           C  
ATOM   3889  HB2 PHE   239      -5.168 -13.064  35.733  1.00  0.00           H  
ATOM   3890  HB3 PHE   239      -3.828 -12.038  35.936  1.00  0.00           H  
ATOM   3891  CG  PHE   239      -3.400 -13.919  36.705  1.00  0.00           C  
ATOM   3892  CD1 PHE   239      -2.128 -13.597  37.195  1.00  0.00           C  
ATOM   3893  HD1 PHE   239      -1.872 -12.548  37.172  1.00  0.00           H  
ATOM   3894  CE1 PHE   239      -1.170 -14.599  37.560  1.00  0.00           C  
ATOM   3895  HE1 PHE   239      -0.200 -14.346  37.963  1.00  0.00           H  
ATOM   3896  CZ  PHE   239      -1.547 -15.996  37.374  1.00  0.00           C  
ATOM   3897  HZ  PHE   239      -0.828 -16.749  37.661  1.00  0.00           H  
ATOM   3898  CE2 PHE   239      -2.815 -16.265  36.907  1.00  0.00           C  
ATOM   3899  HE2 PHE   239      -3.117 -17.301  36.877  1.00  0.00           H  
ATOM   3900  CD2 PHE   239      -3.732 -15.265  36.609  1.00  0.00           C  
ATOM   3901  HD2 PHE   239      -4.713 -15.501  36.221  1.00  0.00           H  
ATOM   3902  C   PHE   239      -4.248 -11.906  38.769  1.00  0.00           C  
ATOM   3903  O   PHE   239      -4.099 -12.664  39.708  1.00  0.00           O  
ATOM   3904  N   ASN   240      -3.686 -10.735  38.860  1.00  0.00           N  
ATOM   3905  H   ASN   240      -3.552 -10.157  38.043  1.00  0.00           H  
ATOM   3906  CA  ASN   240      -3.050 -10.141  40.024  1.00  0.00           C  
ATOM   3907  HA  ASN   240      -2.276 -10.838  40.344  1.00  0.00           H  
ATOM   3908  CB  ASN   240      -2.401  -8.847  39.455  1.00  0.00           C  
ATOM   3909  HB2 ASN   240      -3.170  -8.311  38.898  1.00  0.00           H  
ATOM   3910  HB3 ASN   240      -2.043  -8.269  40.307  1.00  0.00           H  
ATOM   3911  CG  ASN   240      -1.194  -9.133  38.578  1.00  0.00           C  
ATOM   3912  OD1 ASN   240      -0.590 -10.189  38.504  1.00  0.00           O  
ATOM   3913  ND2 ASN   240      -0.771  -8.142  37.790  1.00  0.00           N  
ATOM   3914 HD21 ASN   240       0.100  -8.304  37.303  1.00  0.00           H  
ATOM   3915 HD22 ASN   240      -1.312  -7.296  37.681  1.00  0.00           H  
ATOM   3916  C   ASN   240      -3.900  -9.898  41.288  1.00  0.00           C  
ATOM   3917  O   ASN   240      -3.351 -10.124  42.360  1.00  0.00           O  
ATOM   3918  N   ALA   241      -5.204  -9.615  41.142  1.00  0.00           N  
ATOM   3919  H   ALA   241      -5.581  -9.560  40.207  1.00  0.00           H  
ATOM   3920  CA  ALA   241      -5.974  -9.416  42.312  1.00  0.00           C  
ATOM   3921  HA  ALA   241      -5.464  -8.921  43.139  1.00  0.00           H  
ATOM   3922  CB  ALA   241      -7.316  -8.770  41.870  1.00  0.00           C  
ATOM   3923  HB1 ALA   241      -7.101  -7.709  41.750  1.00  0.00           H  
ATOM   3924  HB2 ALA   241      -7.597  -9.125  40.879  1.00  0.00           H  
ATOM   3925  HB3 ALA   241      -8.162  -8.812  42.556  1.00  0.00           H  
ATOM   3926  C   ALA   241      -6.376 -10.827  42.930  1.00  0.00           C  
ATOM   3927  O   ALA   241      -6.586 -10.963  44.169  1.00  0.00           O  
ATOM   3928  N   ASN   242      -6.537 -11.805  42.072  1.00  0.00           N  
ATOM   3929  H   ASN   242      -6.260 -11.603  41.122  1.00  0.00           H  
ATOM   3930  CA  ASN   242      -6.992 -13.184  42.371  1.00  0.00           C  
ATOM   3931  HA  ASN   242      -7.840 -13.122  43.052  1.00  0.00           H  
ATOM   3932  CB  ASN   242      -7.308 -13.912  40.984  1.00  0.00           C  
ATOM   3933  HB2 ASN   242      -6.470 -13.870  40.288  1.00  0.00           H  
ATOM   3934  HB3 ASN   242      -7.523 -14.966  41.159  1.00  0.00           H  
ATOM   3935  CG  ASN   242      -8.582 -13.384  40.324  1.00  0.00           C  
ATOM   3936  OD1 ASN   242      -9.435 -12.884  41.048  1.00  0.00           O  
ATOM   3937  ND2 ASN   242      -8.699 -13.578  39.049  1.00  0.00           N  
ATOM   3938 HD21 ASN   242      -9.431 -13.154  38.497  1.00  0.00           H  
ATOM   3939 HD22 ASN   242      -7.872 -13.936  38.594  1.00  0.00           H  
ATOM   3940  C   ASN   242      -5.984 -14.089  43.117  1.00  0.00           C  
ATOM   3941  O   ASN   242      -6.385 -15.177  43.576  1.00  0.00           O  
ATOM   3942  N   PHE   243      -4.726 -13.676  43.339  1.00  0.00           N  
ATOM   3943  H   PHE   243      -4.392 -12.822  42.916  1.00  0.00           H  
ATOM   3944  CA  PHE   243      -3.779 -14.427  44.143  1.00  0.00           C  
ATOM   3945  HA  PHE   243      -3.566 -15.377  43.653  1.00  0.00           H  
ATOM   3946  CB  PHE   243      -2.330 -13.933  44.276  1.00  0.00           C  
ATOM   3947  HB2 PHE   243      -1.610 -14.742  44.399  1.00  0.00           H  
ATOM   3948  HB3 PHE   243      -2.031 -13.289  43.449  1.00  0.00           H  
ATOM   3949  CG  PHE   243      -2.191 -13.023  45.545  1.00  0.00           C  
ATOM   3950  CD1 PHE   243      -1.701 -13.598  46.687  1.00  0.00           C  
ATOM   3951  HD1 PHE   243      -1.628 -14.675  46.645  1.00  0.00           H  
ATOM   3952  CE1 PHE   243      -1.538 -12.901  47.871  1.00  0.00           C  
ATOM   3953  HE1 PHE   243      -1.136 -13.368  48.759  1.00  0.00           H  
ATOM   3954  CZ  PHE   243      -1.802 -11.536  47.920  1.00  0.00           C  
ATOM   3955  HZ  PHE   243      -1.600 -10.931  48.792  1.00  0.00           H  
ATOM   3956  CE2 PHE   243      -2.161 -10.885  46.669  1.00  0.00           C  
ATOM   3957  HE2 PHE   243      -2.262  -9.810  46.659  1.00  0.00           H  
ATOM   3958  CD2 PHE   243      -2.436 -11.610  45.537  1.00  0.00           C  
ATOM   3959  HD2 PHE   243      -2.553 -11.021  44.639  1.00  0.00           H  
ATOM   3960  C   PHE   243      -4.342 -14.606  45.568  1.00  0.00           C  
ATOM   3961  O   PHE   243      -4.086 -15.579  46.196  1.00  0.00           O  
ATOM   3962  N   GLU   244      -5.231 -13.754  46.045  1.00  0.00           N  
ATOM   3963  H   GLU   244      -5.447 -12.891  45.566  1.00  0.00           H  
ATOM   3964  CA  GLU   244      -5.884 -13.830  47.384  1.00  0.00           C  
ATOM   3965  HA  GLU   244      -5.040 -14.011  48.050  1.00  0.00           H  
ATOM   3966  CB  GLU   244      -6.522 -12.488  47.799  1.00  0.00           C  
ATOM   3967  HB2 GLU   244      -7.298 -12.212  47.085  1.00  0.00           H  
ATOM   3968  HB3 GLU   244      -6.991 -12.602  48.777  1.00  0.00           H  
ATOM   3969  CG  GLU   244      -5.511 -11.395  47.771  1.00  0.00           C  
ATOM   3970  HG2 GLU   244      -4.602 -11.844  48.171  1.00  0.00           H  
ATOM   3971  HG3 GLU   244      -5.500 -11.033  46.743  1.00  0.00           H  
ATOM   3972  CD  GLU   244      -5.837 -10.231  48.648  1.00  0.00           C  
ATOM   3973  OE1 GLU   244      -4.943  -9.501  48.971  1.00  0.00           O  
ATOM   3974  OE2 GLU   244      -7.039  -9.896  48.875  1.00  0.00           O  
ATOM   3975  C   GLU   244      -6.863 -14.981  47.558  1.00  0.00           C  
ATOM   3976  O   GLU   244      -7.265 -15.246  48.689  1.00  0.00           O  
ATOM   3977  N   LYS   245      -7.266 -15.555  46.411  1.00  0.00           N  
ATOM   3978  H   LYS   245      -6.736 -15.249  45.607  1.00  0.00           H  
ATOM   3979  CA  LYS   245      -8.341 -16.632  46.359  1.00  0.00           C  
ATOM   3980  HA  LYS   245      -8.978 -16.453  47.225  1.00  0.00           H  
ATOM   3981  CB  LYS   245      -9.203 -16.592  45.078  1.00  0.00           C  
ATOM   3982  HB2 LYS   245      -8.517 -16.632  44.232  1.00  0.00           H  
ATOM   3983  HB3 LYS   245      -9.864 -17.454  45.168  1.00  0.00           H  
ATOM   3984  CG  LYS   245     -10.010 -15.253  44.927  1.00  0.00           C  
ATOM   3985  HG2 LYS   245     -10.765 -15.402  45.699  1.00  0.00           H  
ATOM   3986  HG3 LYS   245      -9.404 -14.375  45.153  1.00  0.00           H  
ATOM   3987  CD  LYS   245     -10.678 -15.181  43.520  1.00  0.00           C  
ATOM   3988  HD2 LYS   245      -9.911 -15.060  42.755  1.00  0.00           H  
ATOM   3989  HD3 LYS   245     -11.269 -16.089  43.400  1.00  0.00           H  
ATOM   3990  CE  LYS   245     -11.431 -13.825  43.458  1.00  0.00           C  
ATOM   3991  HE2 LYS   245     -12.393 -13.961  43.953  1.00  0.00           H  
ATOM   3992  HE3 LYS   245     -10.939 -13.025  44.012  1.00  0.00           H  
ATOM   3993  NZ  LYS   245     -11.839 -13.405  42.104  1.00  0.00           N  
ATOM   3994  HZ1 LYS   245     -11.959 -14.221  41.521  1.00  0.00           H  
ATOM   3995  HZ2 LYS   245     -12.608 -12.760  42.221  1.00  0.00           H  
ATOM   3996  HZ3 LYS   245     -11.108 -12.850  41.681  1.00  0.00           H  
ATOM   3997  C   LYS   245      -7.632 -17.985  46.398  1.00  0.00           C  
ATOM   3998  O   LYS   245      -8.308 -18.998  46.633  1.00  0.00           O  
ATOM   3999  N   ARG   246      -6.357 -18.101  45.986  1.00  0.00           N  
ATOM   4000  H   ARG   246      -5.900 -17.208  45.866  1.00  0.00           H  
ATOM   4001  CA  ARG   246      -5.617 -19.393  46.007  1.00  0.00           C  
ATOM   4002  HA  ARG   246      -6.118 -20.009  45.260  1.00  0.00           H  
ATOM   4003  CB  ARG   246      -4.105 -19.405  45.638  1.00  0.00           C  
ATOM   4004  HB2 ARG   246      -3.579 -18.784  46.363  1.00  0.00           H  
ATOM   4005  HB3 ARG   246      -3.792 -20.445  45.722  1.00  0.00           H  
ATOM   4006  CG  ARG   246      -3.877 -18.998  44.179  1.00  0.00           C  
ATOM   4007  HG2 ARG   246      -4.182 -19.832  43.548  1.00  0.00           H  
ATOM   4008  HG3 ARG   246      -4.472 -18.099  44.021  1.00  0.00           H  
ATOM   4009  CD  ARG   246      -2.436 -18.726  43.819  1.00  0.00           C  
ATOM   4010  HD2 ARG   246      -1.916 -18.026  44.472  1.00  0.00           H  
ATOM   4011  HD3 ARG   246      -1.776 -19.592  43.881  1.00  0.00           H  
ATOM   4012  NE  ARG   246      -2.257 -18.236  42.436  1.00  0.00           N  
ATOM   4013  HE  ARG   246      -2.928 -18.454  41.713  1.00  0.00           H  
ATOM   4014  CZ  ARG   246      -1.533 -17.178  42.096  1.00  0.00           C  
ATOM   4015  NH1 ARG   246      -0.596 -16.618  42.822  1.00  0.00           N  
ATOM   4016 HH11 ARG   246      -0.548 -16.957  43.772  1.00  0.00           H  
ATOM   4017 HH12 ARG   246      -0.478 -15.642  42.593  1.00  0.00           H  
ATOM   4018  NH2 ARG   246      -1.869 -16.593  41.019  1.00  0.00           N  
ATOM   4019 HH21 ARG   246      -2.710 -16.921  40.567  1.00  0.00           H  
ATOM   4020 HH22 ARG   246      -1.495 -15.663  40.891  1.00  0.00           H  
ATOM   4021  C   ARG   246      -5.612 -20.021  47.436  1.00  0.00           C  
ATOM   4022  O   ARG   246      -5.638 -19.226  48.409  1.00  0.00           O  
ATOM   4023  N   LEU   247      -5.606 -21.341  47.500  1.00  0.00           N  
ATOM   4024  H   LEU   247      -5.774 -21.906  46.680  1.00  0.00           H  
ATOM   4025  CA  LEU   247      -5.362 -22.119  48.683  1.00  0.00           C  
ATOM   4026  HA  LEU   247      -5.707 -21.554  49.549  1.00  0.00           H  
ATOM   4027  CB  LEU   247      -6.055 -23.546  48.646  1.00  0.00           C  
ATOM   4028  HB2 LEU   247      -5.659 -24.140  47.823  1.00  0.00           H  
ATOM   4029  HB3 LEU   247      -5.737 -24.038  49.566  1.00  0.00           H  
ATOM   4030  CG  LEU   247      -7.572 -23.618  48.685  1.00  0.00           C  
ATOM   4031  HG  LEU   247      -7.952 -23.069  47.824  1.00  0.00           H  
ATOM   4032  CD1 LEU   247      -8.069 -25.025  48.674  1.00  0.00           C  
ATOM   4033 HD11 LEU   247      -7.503 -25.543  47.900  1.00  0.00           H  
ATOM   4034 HD12 LEU   247      -7.893 -25.396  49.683  1.00  0.00           H  
ATOM   4035 HD13 LEU   247      -9.138 -24.908  48.497  1.00  0.00           H  
ATOM   4036  CD2 LEU   247      -8.203 -22.858  49.829  1.00  0.00           C  
ATOM   4037 HD21 LEU   247      -7.908 -23.283  50.789  1.00  0.00           H  
ATOM   4038 HD22 LEU   247      -8.222 -21.771  49.757  1.00  0.00           H  
ATOM   4039 HD23 LEU   247      -9.278 -23.039  49.835  1.00  0.00           H  
ATOM   4040  C   LEU   247      -3.901 -22.358  49.058  1.00  0.00           C  
ATOM   4041  O   LEU   247      -3.063 -22.141  48.238  1.00  0.00           O  
ATOM   4042  N   THR   248      -3.622 -22.937  50.239  1.00  0.00           N  
ATOM   4043  H   THR   248      -4.322 -22.963  50.967  1.00  0.00           H  
ATOM   4044  CA  THR   248      -2.340 -23.518  50.674  1.00  0.00           C  
ATOM   4045  HA  THR   248      -1.656 -23.387  49.836  1.00  0.00           H  
ATOM   4046  CB  THR   248      -1.769 -22.704  51.814  1.00  0.00           C  
ATOM   4047  HB  THR   248      -2.445 -22.873  52.652  1.00  0.00           H  
ATOM   4048  CG2 THR   248      -0.339 -23.235  52.161  1.00  0.00           C  
ATOM   4049 HG21 THR   248       0.330 -22.982  51.338  1.00  0.00           H  
ATOM   4050 HG22 THR   248       0.062 -22.862  53.103  1.00  0.00           H  
ATOM   4051 HG23 THR   248      -0.484 -24.307  52.293  1.00  0.00           H  
ATOM   4052  OG1 THR   248      -1.695 -21.315  51.704  1.00  0.00           O  
ATOM   4053  HG1 THR   248      -2.588 -20.970  51.772  1.00  0.00           H  
ATOM   4054  C   THR   248      -2.373 -24.918  51.016  1.00  0.00           C  
ATOM   4055  O   THR   248      -2.038 -25.827  50.204  1.00  0.00           O  
ATOM   4056  OXT THR   248      -2.876 -25.198  52.121  1.00  0.00           O  
TER    4057      THR   248 
END   
