# Supplementary material for: Insights into the client protein release mechanism of the ATP-independent chaperone Spy
Source: Nat Commun. 2022 May 20;13:2818. doi: 10.1038/s41467-022-30499-x (PMC9122904; doi:10.1038/s41467-022-30499-x)
Supplement: Supplementary file 4 — Supplementary Data 1 [file 41467_2022_30499_MOESM4_ESM.zip › MD-structure/Spy_CI_final.pdb]

CRYST1   84.334   84.334   84.334 109.47 109.47 109.47 P 1           1
ATOM      1  N   SER     1       9.078 -45.657 -10.273  1.00  0.00           N  
ATOM      2  H1  SER     1       8.514 -46.424  -9.937  1.00  0.00           H  
ATOM      3  H2  SER     1       9.203 -45.046  -9.478  1.00  0.00           H  
ATOM      4  H3  SER     1       9.954 -46.097 -10.516  1.00  0.00           H  
ATOM      5  CA  SER     1       8.683 -44.933 -11.472  1.00  0.00           C  
ATOM      6  HA  SER     1       8.857 -45.714 -12.212  1.00  0.00           H  
ATOM      7  CB  SER     1       7.188 -44.685 -11.547  1.00  0.00           C  
ATOM      8  HB2 SER     1       6.781 -45.696 -11.512  1.00  0.00           H  
ATOM      9  HB3 SER     1       6.872 -44.007 -10.755  1.00  0.00           H  
ATOM     10  OG  SER     1       6.765 -44.026 -12.693  1.00  0.00           O  
ATOM     11  HG  SER     1       6.767 -44.595 -13.467  1.00  0.00           H  
ATOM     12  C   SER     1       9.501 -43.701 -11.701  1.00  0.00           C  
ATOM     13  O   SER     1       9.868 -43.401 -12.824  1.00  0.00           O  
ATOM     14  N   ALA     2       9.962 -43.074 -10.652  1.00  0.00           N  
ATOM     15  H   ALA     2       9.728 -43.388  -9.721  1.00  0.00           H  
ATOM     16  CA  ALA     2      11.045 -41.990 -10.674  1.00  0.00           C  
ATOM     17  HA  ALA     2      10.822 -41.394 -11.558  1.00  0.00           H  
ATOM     18  CB  ALA     2      10.908 -41.166  -9.408  1.00  0.00           C  
ATOM     19  HB1 ALA     2       9.944 -40.658  -9.389  1.00  0.00           H  
ATOM     20  HB2 ALA     2      10.942 -41.821  -8.537  1.00  0.00           H  
ATOM     21  HB3 ALA     2      11.770 -40.513  -9.272  1.00  0.00           H  
ATOM     22  C   ALA     2      12.471 -42.472 -11.097  1.00  0.00           C  
ATOM     23  O   ALA     2      13.394 -41.679 -11.367  1.00  0.00           O  
ATOM     24  N   ASP     3      12.666 -43.777 -11.110  1.00  0.00           N  
ATOM     25  H   ASP     3      12.000 -44.428 -10.720  1.00  0.00           H  
ATOM     26  CA  ASP     3      13.785 -44.366 -11.908  1.00  0.00           C  
ATOM     27  HA  ASP     3      14.686 -44.045 -11.386  1.00  0.00           H  
ATOM     28  CB  ASP     3      13.773 -45.875 -11.751  1.00  0.00           C  
ATOM     29  HB2 ASP     3      14.543 -46.289 -12.403  1.00  0.00           H  
ATOM     30  HB3 ASP     3      14.050 -46.165 -10.738  1.00  0.00           H  
ATOM     31  CG  ASP     3      12.510 -46.679 -11.931  1.00  0.00           C  
ATOM     32  OD1 ASP     3      11.425 -46.193 -11.554  1.00  0.00           O  
ATOM     33  OD2 ASP     3      12.437 -47.865 -12.368  1.00  0.00           O  
ATOM     34  C   ASP     3      13.867 -43.990 -13.336  1.00  0.00           C  
ATOM     35  O   ASP     3      14.914 -44.032 -13.910  1.00  0.00           O  
ATOM     36  N   THR     4      12.774 -43.584 -13.963  1.00  0.00           N  
ATOM     37  H   THR     4      11.966 -43.539 -13.359  1.00  0.00           H  
ATOM     38  CA  THR     4      12.791 -42.962 -15.346  1.00  0.00           C  
ATOM     39  HA  THR     4      13.091 -43.785 -15.995  1.00  0.00           H  
ATOM     40  CB  THR     4      11.345 -42.617 -15.793  1.00  0.00           C  
ATOM     41  HB  THR     4      11.215 -41.988 -16.673  1.00  0.00           H  
ATOM     42  CG2 THR     4      10.604 -43.914 -16.000  1.00  0.00           C  
ATOM     43 HG21 THR     4      10.291 -44.361 -15.055  1.00  0.00           H  
ATOM     44 HG22 THR     4       9.705 -43.776 -16.601  1.00  0.00           H  
ATOM     45 HG23 THR     4      11.233 -44.625 -16.536  1.00  0.00           H  
ATOM     46  OG1 THR     4      10.615 -42.034 -14.771  1.00  0.00           O  
ATOM     47  HG1 THR     4      10.208 -42.699 -14.212  1.00  0.00           H  
ATOM     48  C   THR     4      13.635 -41.632 -15.462  1.00  0.00           C  
ATOM     49  O   THR     4      14.556 -41.522 -16.287  1.00  0.00           O  
ATOM     50  N   THR     5      13.434 -40.831 -14.430  1.00  0.00           N  
ATOM     51  H   THR     5      12.674 -41.009 -13.789  1.00  0.00           H  
ATOM     52  CA  THR     5      14.244 -39.600 -14.257  1.00  0.00           C  
ATOM     53  HA  THR     5      14.163 -39.058 -15.199  1.00  0.00           H  
ATOM     54  CB  THR     5      13.657 -38.696 -13.200  1.00  0.00           C  
ATOM     55  HB  THR     5      13.401 -39.267 -12.308  1.00  0.00           H  
ATOM     56  CG2 THR     5      14.582 -37.438 -12.913  1.00  0.00           C  
ATOM     57 HG21 THR     5      15.529 -37.783 -12.499  1.00  0.00           H  
ATOM     58 HG22 THR     5      14.773 -36.855 -13.814  1.00  0.00           H  
ATOM     59 HG23 THR     5      14.121 -36.871 -12.104  1.00  0.00           H  
ATOM     60  OG1 THR     5      12.510 -38.044 -13.745  1.00  0.00           O  
ATOM     61  HG1 THR     5      11.803 -38.675 -13.593  1.00  0.00           H  
ATOM     62  C   THR     5      15.782 -39.884 -13.893  1.00  0.00           C  
ATOM     63  O   THR     5      16.697 -39.168 -14.276  1.00  0.00           O  
ATOM     64  N   THR     6      15.915 -40.891 -13.035  1.00  0.00           N  
ATOM     65  H   THR     6      15.049 -41.288 -12.701  1.00  0.00           H  
ATOM     66  CA  THR     6      17.210 -41.355 -12.576  1.00  0.00           C  
ATOM     67  HA  THR     6      17.776 -40.568 -12.077  1.00  0.00           H  
ATOM     68  CB  THR     6      17.162 -42.556 -11.585  1.00  0.00           C  
ATOM     69  HB  THR     6      16.709 -43.417 -12.076  1.00  0.00           H  
ATOM     70  CG2 THR     6      18.609 -42.864 -11.183  1.00  0.00           C  
ATOM     71 HG21 THR     6      18.992 -42.064 -10.550  1.00  0.00           H  
ATOM     72 HG22 THR     6      18.653 -43.799 -10.625  1.00  0.00           H  
ATOM     73 HG23 THR     6      19.286 -42.978 -12.029  1.00  0.00           H  
ATOM     74  OG1 THR     6      16.429 -42.232 -10.411  1.00  0.00           O  
ATOM     75  HG1 THR     6      15.941 -41.424 -10.585  1.00  0.00           H  
ATOM     76  C   THR     6      17.995 -41.798 -13.780  1.00  0.00           C  
ATOM     77  O   THR     6      19.083 -41.242 -13.990  1.00  0.00           O  
ATOM     78  N   ALA     7      17.516 -42.780 -14.589  1.00  0.00           N  
ATOM     79  H   ALA     7      16.592 -43.164 -14.457  1.00  0.00           H  
ATOM     80  CA  ALA     7      18.200 -43.179 -15.768  1.00  0.00           C  
ATOM     81  HA  ALA     7      19.193 -43.572 -15.549  1.00  0.00           H  
ATOM     82  CB  ALA     7      17.429 -44.331 -16.359  1.00  0.00           C  
ATOM     83  HB1 ALA     7      17.834 -44.603 -17.334  1.00  0.00           H  
ATOM     84  HB2 ALA     7      17.378 -45.225 -15.737  1.00  0.00           H  
ATOM     85  HB3 ALA     7      16.459 -43.974 -16.706  1.00  0.00           H  
ATOM     86  C   ALA     7      18.350 -42.171 -16.915  1.00  0.00           C  
ATOM     87  O   ALA     7      19.170 -42.376 -17.809  1.00  0.00           O  
ATOM     88  N   ALA     8      17.573 -41.162 -16.960  1.00  0.00           N  
ATOM     89  H   ALA     8      16.873 -41.051 -16.241  1.00  0.00           H  
ATOM     90  CA  ALA     8      17.728 -40.079 -17.936  1.00  0.00           C  
ATOM     91  HA  ALA     8      17.762 -40.636 -18.872  1.00  0.00           H  
ATOM     92  CB  ALA     8      16.462 -39.191 -17.862  1.00  0.00           C  
ATOM     93  HB1 ALA     8      15.616 -39.871 -17.959  1.00  0.00           H  
ATOM     94  HB2 ALA     8      16.422 -38.816 -16.840  1.00  0.00           H  
ATOM     95  HB3 ALA     8      16.582 -38.418 -18.621  1.00  0.00           H  
ATOM     96  C   ALA     8      18.989 -39.279 -17.629  1.00  0.00           C  
ATOM     97  O   ALA     8      19.274 -39.052 -16.484  1.00  0.00           O  
ATOM     98  N   PRO     9      19.791 -38.813 -18.558  1.00  0.00           N  
ATOM     99  CD  PRO     9      19.551 -38.915 -20.097  1.00  0.00           C  
ATOM    100  HD2 PRO     9      18.662 -38.381 -20.432  1.00  0.00           H  
ATOM    101  HD3 PRO     9      19.542 -39.942 -20.461  1.00  0.00           H  
ATOM    102  CG  PRO     9      20.759 -38.191 -20.770  1.00  0.00           C  
ATOM    103  HG2 PRO     9      20.334 -37.190 -20.849  1.00  0.00           H  
ATOM    104  HG3 PRO     9      21.045 -38.555 -21.757  1.00  0.00           H  
ATOM    105  CB  PRO     9      21.791 -38.211 -19.683  1.00  0.00           C  
ATOM    106  HB2 PRO     9      22.570 -37.475 -19.884  1.00  0.00           H  
ATOM    107  HB3 PRO     9      22.250 -39.199 -19.693  1.00  0.00           H  
ATOM    108  CA  PRO     9      21.063 -38.063 -18.365  1.00  0.00           C  
ATOM    109  HA  PRO     9      21.660 -38.577 -17.612  1.00  0.00           H  
ATOM    110  C   PRO     9      20.743 -36.606 -17.991  1.00  0.00           C  
ATOM    111  O   PRO     9      19.662 -36.027 -18.140  1.00  0.00           O  
ATOM    112  N   ALA    10      21.783 -35.879 -17.588  1.00  0.00           N  
ATOM    113  H   ALA    10      22.676 -36.331 -17.457  1.00  0.00           H  
ATOM    114  CA  ALA    10      21.647 -34.562 -16.949  1.00  0.00           C  
ATOM    115  HA  ALA    10      21.012 -34.816 -16.100  1.00  0.00           H  
ATOM    116  CB  ALA    10      22.955 -34.206 -16.349  1.00  0.00           C  
ATOM    117  HB1 ALA    10      22.833 -33.204 -15.937  1.00  0.00           H  
ATOM    118  HB2 ALA    10      23.313 -34.925 -15.613  1.00  0.00           H  
ATOM    119  HB3 ALA    10      23.715 -34.234 -17.131  1.00  0.00           H  
ATOM    120  C   ALA    10      20.967 -33.374 -17.806  1.00  0.00           C  
ATOM    121  O   ALA    10      20.156 -32.592 -17.309  1.00  0.00           O  
ATOM    122  N   ASP    11      21.215 -33.243 -19.127  1.00  0.00           N  
ATOM    123  H   ASP    11      21.996 -33.794 -19.452  1.00  0.00           H  
ATOM    124  CA  ASP    11      20.417 -32.351 -19.927  1.00  0.00           C  
ATOM    125  HA  ASP    11      20.456 -31.337 -19.528  1.00  0.00           H  
ATOM    126  CB  ASP    11      21.160 -32.174 -21.259  1.00  0.00           C  
ATOM    127  HB2 ASP    11      21.140 -32.974 -22.000  1.00  0.00           H  
ATOM    128  HB3 ASP    11      20.566 -31.477 -21.850  1.00  0.00           H  
ATOM    129  CG  ASP    11      22.563 -31.536 -21.213  1.00  0.00           C  
ATOM    130  OD1 ASP    11      22.990 -31.187 -20.086  1.00  0.00           O  
ATOM    131  OD2 ASP    11      23.205 -31.532 -22.247  1.00  0.00           O  
ATOM    132  C   ASP    11      18.908 -32.820 -20.214  1.00  0.00           C  
ATOM    133  O   ASP    11      17.997 -31.902 -20.230  1.00  0.00           O  
ATOM    134  N   ALA    12      18.611 -34.092 -20.248  1.00  0.00           N  
ATOM    135  H   ALA    12      19.340 -34.769 -20.074  1.00  0.00           H  
ATOM    136  CA  ALA    12      17.224 -34.643 -20.269  1.00  0.00           C  
ATOM    137  HA  ALA    12      16.619 -33.924 -20.823  1.00  0.00           H  
ATOM    138  CB  ALA    12      17.333 -35.991 -21.036  1.00  0.00           C  
ATOM    139  HB1 ALA    12      17.789 -35.979 -22.026  1.00  0.00           H  
ATOM    140  HB2 ALA    12      17.907 -36.603 -20.340  1.00  0.00           H  
ATOM    141  HB3 ALA    12      16.317 -36.380 -20.988  1.00  0.00           H  
ATOM    142  C   ALA    12      16.480 -34.893 -18.948  1.00  0.00           C  
ATOM    143  O   ALA    12      15.282 -35.011 -19.006  1.00  0.00           O  
ATOM    144  N   LYS    13      17.161 -34.911 -17.835  1.00  0.00           N  
ATOM    145  H   LYS    13      18.164 -34.864 -17.945  1.00  0.00           H  
ATOM    146  CA  LYS    13      16.560 -35.046 -16.534  1.00  0.00           C  
ATOM    147  HA  LYS    13      16.094 -36.016 -16.363  1.00  0.00           H  
ATOM    148  CB  LYS    13      17.709 -34.900 -15.448  1.00  0.00           C  
ATOM    149  HB2 LYS    13      18.656 -34.788 -15.976  1.00  0.00           H  
ATOM    150  HB3 LYS    13      17.499 -33.928 -15.001  1.00  0.00           H  
ATOM    151  CG  LYS    13      17.832 -35.956 -14.628  1.00  0.00           C  
ATOM    152  HG2 LYS    13      16.877 -36.109 -14.125  1.00  0.00           H  
ATOM    153  HG3 LYS    13      17.944 -36.861 -15.226  1.00  0.00           H  
ATOM    154  CD  LYS    13      18.856 -35.926 -13.736  1.00  0.00           C  
ATOM    155  HD2 LYS    13      19.800 -35.779 -14.262  1.00  0.00           H  
ATOM    156  HD3 LYS    13      18.743 -35.026 -13.132  1.00  0.00           H  
ATOM    157  CE  LYS    13      19.039 -37.092 -13.046  1.00  0.00           C  
ATOM    158  HE2 LYS    13      19.486 -36.767 -12.107  1.00  0.00           H  
ATOM    159  HE3 LYS    13      18.056 -37.448 -12.739  1.00  0.00           H  
ATOM    160  NZ  LYS    13      19.767 -38.128 -13.789  1.00  0.00           N  
ATOM    161  HZ1 LYS    13      19.889 -38.907 -13.158  1.00  0.00           H  
ATOM    162  HZ2 LYS    13      19.355 -38.358 -14.682  1.00  0.00           H  
ATOM    163  HZ3 LYS    13      20.690 -37.785 -14.012  1.00  0.00           H  
ATOM    164  C   LYS    13      15.500 -33.972 -16.239  1.00  0.00           C  
ATOM    165  O   LYS    13      14.457 -34.430 -15.767  1.00  0.00           O  
ATOM    166  N   PRO    14      15.573 -32.672 -16.558  1.00  0.00           N  
ATOM    167  CD  PRO    14      16.678 -31.936 -17.161  1.00  0.00           C  
ATOM    168  HD2 PRO    14      16.551 -31.952 -18.243  1.00  0.00           H  
ATOM    169  HD3 PRO    14      17.617 -32.291 -16.736  1.00  0.00           H  
ATOM    170  CG  PRO    14      16.509 -30.498 -16.587  1.00  0.00           C  
ATOM    171  HG2 PRO    14      17.074 -29.712 -17.087  1.00  0.00           H  
ATOM    172  HG3 PRO    14      16.688 -30.547 -15.513  1.00  0.00           H  
ATOM    173  CB  PRO    14      15.012 -30.354 -16.716  1.00  0.00           C  
ATOM    174  HB2 PRO    14      14.814 -30.174 -17.773  1.00  0.00           H  
ATOM    175  HB3 PRO    14      14.600 -29.641 -16.002  1.00  0.00           H  
ATOM    176  CA  PRO    14      14.470 -31.675 -16.260  1.00  0.00           C  
ATOM    177  HA  PRO    14      14.301 -31.593 -15.186  1.00  0.00           H  
ATOM    178  C   PRO    14      13.166 -31.955 -17.008  1.00  0.00           C  
ATOM    179  O   PRO    14      12.183 -31.406 -16.556  1.00  0.00           O  
ATOM    180  N   MET    15      13.244 -32.649 -18.124  1.00  0.00           N  
ATOM    181  H   MET    15      14.109 -33.151 -18.267  1.00  0.00           H  
ATOM    182  CA  MET    15      12.194 -32.731 -19.173  1.00  0.00           C  
ATOM    183  HA  MET    15      11.297 -32.144 -18.973  1.00  0.00           H  
ATOM    184  CB  MET    15      12.774 -32.114 -20.489  1.00  0.00           C  
ATOM    185  HB2 MET    15      13.784 -32.484 -20.665  1.00  0.00           H  
ATOM    186  HB3 MET    15      12.206 -32.488 -21.341  1.00  0.00           H  
ATOM    187  CG  MET    15      12.690 -30.588 -20.481  1.00  0.00           C  
ATOM    188  HG2 MET    15      11.685 -30.351 -20.134  1.00  0.00           H  
ATOM    189  HG3 MET    15      13.378 -30.137 -19.766  1.00  0.00           H  
ATOM    190  SD  MET    15      13.055 -29.831 -22.098  1.00  0.00           S  
ATOM    191  CE  MET    15      11.957 -30.708 -23.339  1.00  0.00           C  
ATOM    192  HE1 MET    15      10.923 -30.591 -23.016  1.00  0.00           H  
ATOM    193  HE2 MET    15      12.063 -30.084 -24.227  1.00  0.00           H  
ATOM    194  HE3 MET    15      12.414 -31.686 -23.490  1.00  0.00           H  
ATOM    195  C   MET    15      11.601 -34.110 -19.454  1.00  0.00           C  
ATOM    196  O   MET    15      10.806 -34.300 -20.356  1.00  0.00           O  
ATOM    197  N   MET    16      11.893 -35.065 -18.615  1.00  0.00           N  
ATOM    198  H   MET    16      12.602 -34.819 -17.939  1.00  0.00           H  
ATOM    199  CA  MET    16      11.324 -36.434 -18.504  1.00  0.00           C  
ATOM    200  HA  MET    16      11.865 -37.008 -19.257  1.00  0.00           H  
ATOM    201  CB  MET    16      11.691 -36.977 -17.111  1.00  0.00           C  
ATOM    202  HB2 MET    16      12.766 -37.057 -16.952  1.00  0.00           H  
ATOM    203  HB3 MET    16      11.243 -36.287 -16.396  1.00  0.00           H  
ATOM    204  CG  MET    16      11.058 -38.391 -16.860  1.00  0.00           C  
ATOM    205  HG2 MET    16      11.350 -38.832 -15.906  1.00  0.00           H  
ATOM    206  HG3 MET    16      10.005 -38.122 -16.787  1.00  0.00           H  
ATOM    207  SD  MET    16      11.314 -39.624 -18.182  1.00  0.00           S  
ATOM    208  CE  MET    16      13.115 -39.476 -18.352  1.00  0.00           C  
ATOM    209  HE1 MET    16      13.445 -40.398 -18.831  1.00  0.00           H  
ATOM    210  HE2 MET    16      13.460 -38.633 -18.952  1.00  0.00           H  
ATOM    211  HE3 MET    16      13.596 -39.361 -17.380  1.00  0.00           H  
ATOM    212  C   MET    16       9.783 -36.557 -18.716  1.00  0.00           C  
ATOM    213  O   MET    16       9.043 -35.838 -18.091  1.00  0.00           O  
ATOM    214  N   HIE    17       9.332 -37.489 -19.563  1.00  0.00           N  
ATOM    215  H   HIE    17       9.978 -38.047 -20.104  1.00  0.00           H  
ATOM    216  CA  HIE    17       7.868 -37.820 -19.623  1.00  0.00           C  
ATOM    217  HA  HIE    17       7.352 -37.593 -18.690  1.00  0.00           H  
ATOM    218  CB  HIE    17       7.277 -37.006 -20.731  1.00  0.00           C  
ATOM    219  HB2 HIE    17       7.401 -35.945 -20.512  1.00  0.00           H  
ATOM    220  HB3 HIE    17       7.924 -37.206 -21.585  1.00  0.00           H  
ATOM    221  CG  HIE    17       5.862 -37.305 -21.095  1.00  0.00           C  
ATOM    222  ND1 HIE    17       5.487 -38.152 -22.078  1.00  0.00           N  
ATOM    223  CE1 HIE    17       4.238 -38.332 -21.965  1.00  0.00           C  
ATOM    224  HE1 HIE    17       3.606 -38.970 -22.565  1.00  0.00           H  
ATOM    225  NE2 HIE    17       3.727 -37.515 -21.004  1.00  0.00           N  
ATOM    226  HE2 HIE    17       2.738 -37.407 -20.832  1.00  0.00           H  
ATOM    227  CD2 HIE    17       4.789 -36.902 -20.422  1.00  0.00           C  
ATOM    228  HD2 HIE    17       4.783 -36.077 -19.725  1.00  0.00           H  
ATOM    229  C   HIE    17       7.776 -39.327 -19.901  1.00  0.00           C  
ATOM    230  O   HIE    17       8.568 -39.870 -20.641  1.00  0.00           O  
ATOM    231  N   HIE    18       6.741 -39.936 -19.304  1.00  0.00           N  
ATOM    232  H   HIE    18       6.170 -39.321 -18.743  1.00  0.00           H  
ATOM    233  CA  HIE    18       6.347 -41.300 -19.489  1.00  0.00           C  
ATOM    234  HA  HIE    18       6.388 -41.342 -20.577  1.00  0.00           H  
ATOM    235  CB  HIE    18       7.437 -42.230 -18.859  1.00  0.00           C  
ATOM    236  HB2 HIE    18       7.236 -43.262 -19.148  1.00  0.00           H  
ATOM    237  HB3 HIE    18       8.413 -42.069 -19.316  1.00  0.00           H  
ATOM    238  CG  HIE    18       7.466 -42.207 -17.363  1.00  0.00           C  
ATOM    239  ND1 HIE    18       6.406 -42.814 -16.653  1.00  0.00           N  
ATOM    240  CE1 HIE    18       6.599 -42.408 -15.440  1.00  0.00           C  
ATOM    241  HE1 HIE    18       5.966 -42.696 -14.614  1.00  0.00           H  
ATOM    242  NE2 HIE    18       7.598 -41.558 -15.308  1.00  0.00           N  
ATOM    243  HE2 HIE    18       7.852 -41.081 -14.454  1.00  0.00           H  
ATOM    244  CD2 HIE    18       8.173 -41.404 -16.517  1.00  0.00           C  
ATOM    245  HD2 HIE    18       9.040 -40.849 -16.844  1.00  0.00           H  
ATOM    246  C   HIE    18       4.868 -41.548 -19.007  1.00  0.00           C  
ATOM    247  O   HIE    18       4.284 -42.590 -19.381  1.00  0.00           O  
ATOM    248  N   LYS    19       4.202 -40.692 -18.212  1.00  0.00           N  
ATOM    249  H   LYS    19       4.774 -39.920 -17.902  1.00  0.00           H  
ATOM    250  CA  LYS    19       2.922 -41.034 -17.553  1.00  0.00           C  
ATOM    251  HA  LYS    19       2.952 -42.066 -17.204  1.00  0.00           H  
ATOM    252  CB  LYS    19       2.632 -40.300 -16.240  1.00  0.00           C  
ATOM    253  HB2 LYS    19       2.610 -39.222 -16.402  1.00  0.00           H  
ATOM    254  HB3 LYS    19       1.609 -40.506 -15.927  1.00  0.00           H  
ATOM    255  CG  LYS    19       3.476 -40.639 -15.169  1.00  0.00           C  
ATOM    256  HG2 LYS    19       3.589 -41.723 -15.147  1.00  0.00           H  
ATOM    257  HG3 LYS    19       4.482 -40.281 -15.385  1.00  0.00           H  
ATOM    258  CD  LYS    19       3.245 -40.229 -13.884  1.00  0.00           C  
ATOM    259  HD2 LYS    19       4.036 -40.619 -13.242  1.00  0.00           H  
ATOM    260  HD3 LYS    19       3.281 -39.141 -13.922  1.00  0.00           H  
ATOM    261  CE  LYS    19       2.067 -40.705 -13.274  1.00  0.00           C  
ATOM    262  HE2 LYS    19       1.292 -40.413 -13.983  1.00  0.00           H  
ATOM    263  HE3 LYS    19       2.103 -41.794 -13.246  1.00  0.00           H  
ATOM    264  NZ  LYS    19       2.001 -40.218 -11.851  1.00  0.00           N  
ATOM    265  HZ1 LYS    19       1.433 -40.746 -11.205  1.00  0.00           H  
ATOM    266  HZ2 LYS    19       2.960 -40.288 -11.542  1.00  0.00           H  
ATOM    267  HZ3 LYS    19       1.911 -39.212 -11.855  1.00  0.00           H  
ATOM    268  C   LYS    19       1.662 -40.913 -18.447  1.00  0.00           C  
ATOM    269  O   LYS    19       1.084 -41.911 -18.806  1.00  0.00           O  
ATOM    270  N   GLY    20       1.245 -39.687 -18.802  1.00  0.00           N  
ATOM    271  H   GLY    20       1.691 -38.894 -18.364  1.00  0.00           H  
ATOM    272  CA  GLY    20       0.127 -39.469 -19.756  1.00  0.00           C  
ATOM    273  HA2 GLY    20      -0.545 -40.272 -19.453  1.00  0.00           H  
ATOM    274  HA3 GLY    20      -0.316 -38.478 -19.659  1.00  0.00           H  
ATOM    275  C   GLY    20       0.595 -39.614 -21.183  1.00  0.00           C  
ATOM    276  O   GLY    20       1.736 -39.906 -21.449  1.00  0.00           O  
ATOM    277  N   LYS    21      -0.293 -39.273 -22.134  1.00  0.00           N  
ATOM    278  H   LYS    21      -1.238 -39.040 -21.866  1.00  0.00           H  
ATOM    279  CA  LYS    21       0.114 -39.090 -23.563  1.00  0.00           C  
ATOM    280  HA  LYS    21       0.803 -39.907 -23.780  1.00  0.00           H  
ATOM    281  CB  LYS    21      -1.088 -39.063 -24.455  1.00  0.00           C  
ATOM    282  HB2 LYS    21      -1.891 -38.495 -23.986  1.00  0.00           H  
ATOM    283  HB3 LYS    21      -0.907 -38.482 -25.359  1.00  0.00           H  
ATOM    284  CG  LYS    21      -1.597 -40.328 -24.651  1.00  0.00           C  
ATOM    285  HG2 LYS    21      -0.759 -40.974 -24.910  1.00  0.00           H  
ATOM    286  HG3 LYS    21      -2.094 -40.554 -23.708  1.00  0.00           H  
ATOM    287  CD  LYS    21      -2.477 -40.553 -25.648  1.00  0.00           C  
ATOM    288  HD2 LYS    21      -3.425 -40.068 -25.412  1.00  0.00           H  
ATOM    289  HD3 LYS    21      -2.029 -40.204 -26.578  1.00  0.00           H  
ATOM    290  CE  LYS    21      -2.763 -41.925 -25.795  1.00  0.00           C  
ATOM    291  HE2 LYS    21      -1.840 -42.484 -25.638  1.00  0.00           H  
ATOM    292  HE3 LYS    21      -3.455 -42.342 -25.064  1.00  0.00           H  
ATOM    293  NZ  LYS    21      -3.285 -42.136 -27.173  1.00  0.00           N  
ATOM    294  HZ1 LYS    21      -3.368 -43.119 -27.391  1.00  0.00           H  
ATOM    295  HZ2 LYS    21      -4.207 -41.776 -27.375  1.00  0.00           H  
ATOM    296  HZ3 LYS    21      -2.693 -41.742 -27.891  1.00  0.00           H  
ATOM    297  C   LYS    21       1.020 -37.867 -23.732  1.00  0.00           C  
ATOM    298  O   LYS    21       0.584 -36.808 -23.267  1.00  0.00           O  
ATOM    299  N   PHE    22       2.021 -38.057 -24.608  1.00  0.00           N  
ATOM    300  H   PHE    22       2.201 -39.001 -24.917  1.00  0.00           H  
ATOM    301  CA  PHE    22       2.813 -36.973 -25.208  1.00  0.00           C  
ATOM    302  HA  PHE    22       3.060 -36.181 -24.500  1.00  0.00           H  
ATOM    303  CB  PHE    22       4.077 -37.607 -25.717  1.00  0.00           C  
ATOM    304  HB2 PHE    22       4.491 -38.180 -24.887  1.00  0.00           H  
ATOM    305  HB3 PHE    22       3.970 -38.242 -26.597  1.00  0.00           H  
ATOM    306  CG  PHE    22       5.172 -36.564 -26.132  1.00  0.00           C  
ATOM    307  CD1 PHE    22       6.184 -36.104 -25.204  1.00  0.00           C  
ATOM    308  HD1 PHE    22       6.264 -36.350 -24.155  1.00  0.00           H  
ATOM    309  CE1 PHE    22       7.145 -35.222 -25.688  1.00  0.00           C  
ATOM    310  HE1 PHE    22       7.835 -34.808 -24.967  1.00  0.00           H  
ATOM    311  CZ  PHE    22       7.118 -34.774 -26.993  1.00  0.00           C  
ATOM    312  HZ  PHE    22       7.813 -33.985 -27.242  1.00  0.00           H  
ATOM    313  CE2 PHE    22       6.074 -35.145 -27.890  1.00  0.00           C  
ATOM    314  HE2 PHE    22       6.067 -34.759 -28.899  1.00  0.00           H  
ATOM    315  CD2 PHE    22       5.187 -36.145 -27.482  1.00  0.00           C  
ATOM    316  HD2 PHE    22       4.401 -36.568 -28.091  1.00  0.00           H  
ATOM    317  C   PHE    22       1.977 -36.394 -26.366  1.00  0.00           C  
ATOM    318  O   PHE    22       1.899 -36.861 -27.481  1.00  0.00           O  
ATOM    319  N   GLY    23       1.271 -35.298 -26.006  1.00  0.00           N  
ATOM    320  H   GLY    23       1.400 -34.905 -25.085  1.00  0.00           H  
ATOM    321  CA  GLY    23       0.221 -34.610 -26.794  1.00  0.00           C  
ATOM    322  HA2 GLY    23      -0.560 -35.341 -27.002  1.00  0.00           H  
ATOM    323  HA3 GLY    23      -0.187 -33.776 -26.224  1.00  0.00           H  
ATOM    324  C   GLY    23       0.718 -33.952 -28.095  1.00  0.00           C  
ATOM    325  O   GLY    23       1.433 -32.905 -28.039  1.00  0.00           O  
ATOM    326  N   PRO    24       0.471 -34.543 -29.282  1.00  0.00           N  
ATOM    327  CD  PRO    24      -0.419 -35.635 -29.649  1.00  0.00           C  
ATOM    328  HD2 PRO    24      -1.356 -35.583 -29.095  1.00  0.00           H  
ATOM    329  HD3 PRO    24       0.131 -36.550 -29.426  1.00  0.00           H  
ATOM    330  CG  PRO    24      -0.674 -35.547 -31.175  1.00  0.00           C  
ATOM    331  HG2 PRO    24      -1.513 -34.857 -31.266  1.00  0.00           H  
ATOM    332  HG3 PRO    24      -0.908 -36.525 -31.596  1.00  0.00           H  
ATOM    333  CB  PRO    24       0.538 -35.003 -31.689  1.00  0.00           C  
ATOM    334  HB2 PRO    24       0.470 -34.378 -32.579  1.00  0.00           H  
ATOM    335  HB3 PRO    24       1.213 -35.852 -31.792  1.00  0.00           H  
ATOM    336  CA  PRO    24       0.981 -34.060 -30.588  1.00  0.00           C  
ATOM    337  HA  PRO    24       2.065 -34.054 -30.469  1.00  0.00           H  
ATOM    338  C   PRO    24       0.704 -32.605 -30.987  1.00  0.00           C  
ATOM    339  O   PRO    24      -0.245 -32.060 -30.428  1.00  0.00           O  
ATOM    340  N   HIE    25       1.396 -32.083 -31.945  1.00  0.00           N  
ATOM    341  H   HIE    25       2.180 -32.634 -32.264  1.00  0.00           H  
ATOM    342  CA  HIE    25       1.102 -30.799 -32.645  1.00  0.00           C  
ATOM    343  HA  HIE    25       0.024 -30.724 -32.788  1.00  0.00           H  
ATOM    344  CB  HIE    25       1.682 -29.619 -31.897  1.00  0.00           C  
ATOM    345  HB2 HIE    25       1.381 -29.712 -30.853  1.00  0.00           H  
ATOM    346  HB3 HIE    25       2.757 -29.580 -32.068  1.00  0.00           H  
ATOM    347  CG  HIE    25       1.096 -28.281 -32.255  1.00  0.00           C  
ATOM    348  ND1 HIE    25       1.285 -27.686 -33.490  1.00  0.00           N  
ATOM    349  CE1 HIE    25       0.587 -26.546 -33.503  1.00  0.00           C  
ATOM    350  HE1 HIE    25       0.506 -25.854 -34.328  1.00  0.00           H  
ATOM    351  NE2 HIE    25      -0.081 -26.455 -32.318  1.00  0.00           N  
ATOM    352  HE2 HIE    25      -0.789 -25.748 -32.181  1.00  0.00           H  
ATOM    353  CD2 HIE    25       0.203 -27.507 -31.499  1.00  0.00           C  
ATOM    354  HD2 HIE    25      -0.192 -27.798 -30.537  1.00  0.00           H  
ATOM    355  C   HIE    25       1.627 -30.878 -34.104  1.00  0.00           C  
ATOM    356  O   HIE    25       2.497 -31.708 -34.445  1.00  0.00           O  
ATOM    357  N   GLN    26       0.920 -30.178 -34.957  1.00  0.00           N  
ATOM    358  H   GLN    26       0.233 -29.537 -34.586  1.00  0.00           H  
ATOM    359  CA  GLN    26       1.350 -29.914 -36.268  1.00  0.00           C  
ATOM    360  HA  GLN    26       1.191 -30.871 -36.764  1.00  0.00           H  
ATOM    361  CB  GLN    26       0.349 -28.810 -36.944  1.00  0.00           C  
ATOM    362  HB2 GLN    26      -0.691 -29.127 -37.025  1.00  0.00           H  
ATOM    363  HB3 GLN    26       0.320 -27.914 -36.325  1.00  0.00           H  
ATOM    364  CG  GLN    26       0.838 -28.451 -38.361  1.00  0.00           C  
ATOM    365  HG2 GLN    26       0.090 -27.789 -38.797  1.00  0.00           H  
ATOM    366  HG3 GLN    26       1.787 -27.930 -38.238  1.00  0.00           H  
ATOM    367  CD  GLN    26       0.971 -29.668 -39.283  1.00  0.00           C  
ATOM    368  OE1 GLN    26       0.289 -30.676 -39.148  1.00  0.00           O  
ATOM    369  NE2 GLN    26       1.765 -29.651 -40.289  1.00  0.00           N  
ATOM    370 HE21 GLN    26       1.752 -30.418 -40.945  1.00  0.00           H  
ATOM    371 HE22 GLN    26       2.361 -28.838 -40.355  1.00  0.00           H  
ATOM    372  C   GLN    26       2.811 -29.472 -36.461  1.00  0.00           C  
ATOM    373  O   GLN    26       3.493 -30.014 -37.307  1.00  0.00           O  
ATOM    374  N   CML    27       3.372 -28.537 -35.699  1.00  0.00           N  
ATOM    375  H   CML    27       2.877 -28.132 -34.917  1.00  0.00           H  
ATOM    376  CA  CML    27       4.657 -27.902 -35.891  1.00  0.00           C  
ATOM    377  HA  CML    27       5.263 -28.602 -36.465  1.00  0.00           H  
ATOM    378  CB  CML    27       4.468 -26.636 -36.735  1.00  0.00           C  
ATOM    379  HB2 CML    27       4.016 -27.015 -37.651  1.00  0.00           H  
ATOM    380  HB3 CML    27       5.441 -26.294 -37.088  1.00  0.00           H  
ATOM    381  SG  CML    27       3.554 -25.328 -35.939  1.00  0.00           S  
ATOM    382  S1L CML    27       4.345 -23.497 -36.368  1.00  0.00           S  
ATOM    383  C1L CML    27       5.809 -23.381 -35.380  1.00  0.00           C  
ATOM    384  H1L CML    27       6.290 -24.332 -35.692  1.00  0.00           H  
ATOM    385  H1M CML    27       5.262 -23.570 -34.432  1.00  0.00           H  
ATOM    386  C1R CML    27       6.701 -22.211 -35.607  1.00  0.00           C  
ATOM    387  C2R CML    27       6.966 -21.590 -36.753  1.00  0.00           C  
ATOM    388  H2R CML    27       6.606 -21.968 -37.721  1.00  0.00           H  
ATOM    389  C1  CML    27       7.467 -21.608 -34.478  1.00  0.00           C  
ATOM    390  C2  CML    27       7.974 -20.484 -36.673  1.00  0.00           C  
ATOM    391  N1  CML    27       8.171 -20.399 -35.202  1.00  0.00           N  
ATOM    392  O1  CML    27       9.011 -19.493 -34.774  1.00  0.00           O  
ATOM    393  C1A CML    27       8.510 -22.427 -33.719  1.00  0.00           C  
ATOM    394  H1A CML    27       9.312 -22.780 -34.402  1.00  0.00           H  
ATOM    395  H1B CML    27       8.172 -23.261 -33.066  1.00  0.00           H  
ATOM    396  H1C CML    27       9.073 -21.791 -33.003  1.00  0.00           H  
ATOM    397  C2A CML    27       9.258 -21.011 -37.312  1.00  0.00           C  
ATOM    398  H2A CML    27       9.160 -20.760 -38.389  1.00  0.00           H  
ATOM    399  H2B CML    27       9.469 -22.095 -37.187  1.00  0.00           H  
ATOM    400  H2C CML    27      10.143 -20.420 -36.993  1.00  0.00           H  
ATOM    401  C1D CML    27       6.423 -20.901 -33.539  1.00  0.00           C  
ATOM    402  H1D CML    27       6.734 -20.233 -32.707  1.00  0.00           H  
ATOM    403  H1E CML    27       5.739 -21.691 -33.162  1.00  0.00           H  
ATOM    404  H1F CML    27       5.898 -20.169 -34.189  1.00  0.00           H  
ATOM    405  C2D CML    27       7.453 -19.170 -37.145  1.00  0.00           C  
ATOM    406  H2D CML    27       7.479 -19.251 -38.252  1.00  0.00           H  
ATOM    407  H2E CML    27       7.990 -18.268 -36.781  1.00  0.00           H  
ATOM    408  H2F CML    27       6.375 -19.068 -36.893  1.00  0.00           H  
ATOM    409  C   CML    27       5.522 -27.780 -34.630  1.00  0.00           C  
ATOM    410  O   CML    27       6.757 -27.871 -34.697  1.00  0.00           O  
ATOM    411  N   ASP    28       4.966 -27.412 -33.542  1.00  0.00           N  
ATOM    412  H   ASP    28       3.979 -27.291 -33.365  1.00  0.00           H  
ATOM    413  CA  ASP    28       5.772 -27.248 -32.303  1.00  0.00           C  
ATOM    414  HA  ASP    28       6.668 -27.869 -32.329  1.00  0.00           H  
ATOM    415  CB  ASP    28       6.234 -25.734 -32.248  1.00  0.00           C  
ATOM    416  HB2 ASP    28       6.976 -25.596 -33.035  1.00  0.00           H  
ATOM    417  HB3 ASP    28       5.325 -25.195 -32.515  1.00  0.00           H  
ATOM    418  CG  ASP    28       6.980 -25.383 -30.944  1.00  0.00           C  
ATOM    419  OD1 ASP    28       7.919 -26.205 -30.607  1.00  0.00           O  
ATOM    420  OD2 ASP    28       6.469 -24.492 -30.271  1.00  0.00           O  
ATOM    421  C   ASP    28       5.006 -27.521 -31.079  1.00  0.00           C  
ATOM    422  O   ASP    28       3.859 -27.149 -30.899  1.00  0.00           O  
ATOM    423  N   MET    29       5.593 -28.317 -30.155  1.00  0.00           N  
ATOM    424  H   MET    29       6.580 -28.496 -30.279  1.00  0.00           H  
ATOM    425  CA  MET    29       5.092 -28.487 -28.718  1.00  0.00           C  
ATOM    426  HA  MET    29       4.401 -27.676 -28.489  1.00  0.00           H  
ATOM    427  CB  MET    29       4.224 -29.793 -28.701  1.00  0.00           C  
ATOM    428  HB2 MET    29       3.699 -29.760 -27.747  1.00  0.00           H  
ATOM    429  HB3 MET    29       3.505 -29.891 -29.514  1.00  0.00           H  
ATOM    430  CG  MET    29       5.045 -31.097 -28.584  1.00  0.00           C  
ATOM    431  HG2 MET    29       5.537 -31.112 -27.612  1.00  0.00           H  
ATOM    432  HG3 MET    29       4.360 -31.943 -28.540  1.00  0.00           H  
ATOM    433  SD  MET    29       6.210 -31.721 -29.852  1.00  0.00           S  
ATOM    434  CE  MET    29       4.954 -32.123 -31.124  1.00  0.00           C  
ATOM    435  HE1 MET    29       5.426 -32.384 -32.071  1.00  0.00           H  
ATOM    436  HE2 MET    29       4.475 -33.032 -30.759  1.00  0.00           H  
ATOM    437  HE3 MET    29       4.157 -31.411 -31.337  1.00  0.00           H  
ATOM    438  C   MET    29       6.325 -28.517 -27.749  1.00  0.00           C  
ATOM    439  O   MET    29       7.468 -28.724 -28.159  1.00  0.00           O  
ATOM    440  N   MET    30       6.132 -28.297 -26.464  1.00  0.00           N  
ATOM    441  H   MET    30       5.171 -28.266 -26.156  1.00  0.00           H  
ATOM    442  CA  MET    30       7.182 -28.090 -25.401  1.00  0.00           C  
ATOM    443  HA  MET    30       8.015 -27.493 -25.771  1.00  0.00           H  
ATOM    444  CB  MET    30       6.542 -27.477 -24.149  1.00  0.00           C  
ATOM    445  HB2 MET    30       6.114 -26.506 -24.400  1.00  0.00           H  
ATOM    446  HB3 MET    30       5.829 -28.199 -23.752  1.00  0.00           H  
ATOM    447  CG  MET    30       7.522 -27.222 -22.945  1.00  0.00           C  
ATOM    448  HG2 MET    30       8.033 -28.117 -22.592  1.00  0.00           H  
ATOM    449  HG3 MET    30       8.230 -26.483 -23.320  1.00  0.00           H  
ATOM    450  SD  MET    30       6.677 -26.414 -21.561  1.00  0.00           S  
ATOM    451  CE  MET    30       8.084 -26.130 -20.423  1.00  0.00           C  
ATOM    452  HE1 MET    30       8.592 -27.082 -20.263  1.00  0.00           H  
ATOM    453  HE2 MET    30       8.791 -25.423 -20.857  1.00  0.00           H  
ATOM    454  HE3 MET    30       7.748 -25.720 -19.471  1.00  0.00           H  
ATOM    455  C   MET    30       7.840 -29.494 -25.000  1.00  0.00           C  
ATOM    456  O   MET    30       9.051 -29.441 -24.817  1.00  0.00           O  
ATOM    457  N   PHE    31       7.204 -30.656 -24.814  1.00  0.00           N  
ATOM    458  H   PHE    31       7.842 -31.414 -24.619  1.00  0.00           H  
ATOM    459  CA  PHE    31       5.829 -30.880 -24.318  1.00  0.00           C  
ATOM    460  HA  PHE    31       5.141 -30.142 -24.729  1.00  0.00           H  
ATOM    461  CB  PHE    31       5.320 -32.200 -24.813  1.00  0.00           C  
ATOM    462  HB2 PHE    31       5.321 -32.217 -25.903  1.00  0.00           H  
ATOM    463  HB3 PHE    31       6.118 -32.829 -24.419  1.00  0.00           H  
ATOM    464  CG  PHE    31       4.015 -32.748 -24.147  1.00  0.00           C  
ATOM    465  CD1 PHE    31       4.153 -33.688 -23.117  1.00  0.00           C  
ATOM    466  HD1 PHE    31       5.142 -33.955 -22.773  1.00  0.00           H  
ATOM    467  CE1 PHE    31       3.015 -34.130 -22.362  1.00  0.00           C  
ATOM    468  HE1 PHE    31       3.151 -34.803 -21.528  1.00  0.00           H  
ATOM    469  CZ  PHE    31       1.722 -33.681 -22.763  1.00  0.00           C  
ATOM    470  HZ  PHE    31       0.887 -34.175 -22.288  1.00  0.00           H  
ATOM    471  CE2 PHE    31       1.595 -32.733 -23.852  1.00  0.00           C  
ATOM    472  HE2 PHE    31       0.612 -32.411 -24.161  1.00  0.00           H  
ATOM    473  CD2 PHE    31       2.740 -32.354 -24.572  1.00  0.00           C  
ATOM    474  HD2 PHE    31       2.537 -31.604 -25.323  1.00  0.00           H  
ATOM    475  C   PHE    31       5.834 -30.741 -22.797  1.00  0.00           C  
ATOM    476  O   PHE    31       6.924 -30.816 -22.194  1.00  0.00           O  
ATOM    477  N   LYS    32       4.715 -30.746 -22.030  1.00  0.00           N  
ATOM    478  H   LYS    32       3.851 -30.710 -22.551  1.00  0.00           H  
ATOM    479  CA  LYS    32       4.521 -31.000 -20.618  1.00  0.00           C  
ATOM    480  HA  LYS    32       5.064 -31.915 -20.382  1.00  0.00           H  
ATOM    481  CB  LYS    32       5.156 -29.800 -19.745  1.00  0.00           C  
ATOM    482  HB2 LYS    32       6.172 -29.523 -20.029  1.00  0.00           H  
ATOM    483  HB3 LYS    32       4.737 -28.817 -19.961  1.00  0.00           H  
ATOM    484  CG  LYS    32       5.148 -30.072 -18.422  1.00  0.00           C  
ATOM    485  HG2 LYS    32       4.120 -30.288 -18.131  1.00  0.00           H  
ATOM    486  HG3 LYS    32       5.582 -31.058 -18.259  1.00  0.00           H  
ATOM    487  CD  LYS    32       5.550 -29.083 -17.635  1.00  0.00           C  
ATOM    488  HD2 LYS    32       6.599 -28.868 -17.838  1.00  0.00           H  
ATOM    489  HD3 LYS    32       4.863 -28.274 -17.882  1.00  0.00           H  
ATOM    490  CE  LYS    32       5.433 -29.460 -16.297  1.00  0.00           C  
ATOM    491  HE2 LYS    32       4.371 -29.359 -16.075  1.00  0.00           H  
ATOM    492  HE3 LYS    32       5.577 -30.516 -16.069  1.00  0.00           H  
ATOM    493  NZ  LYS    32       6.302 -28.669 -15.492  1.00  0.00           N  
ATOM    494  HZ1 LYS    32       7.242 -29.021 -15.609  1.00  0.00           H  
ATOM    495  HZ2 LYS    32       6.244 -27.667 -15.605  1.00  0.00           H  
ATOM    496  HZ3 LYS    32       6.130 -28.755 -14.501  1.00  0.00           H  
ATOM    497  C   LYS    32       2.969 -31.055 -20.457  1.00  0.00           C  
ATOM    498  O   LYS    32       2.273 -30.307 -21.142  1.00  0.00           O  
ATOM    499  N   ASP    33       2.400 -31.842 -19.573  1.00  0.00           N  
ATOM    500  H   ASP    33       3.064 -32.366 -19.020  1.00  0.00           H  
ATOM    501  CA  ASP    33       0.971 -31.952 -19.325  1.00  0.00           C  
ATOM    502  HA  ASP    33       0.381 -32.092 -20.231  1.00  0.00           H  
ATOM    503  CB  ASP    33       0.768 -33.251 -18.526  1.00  0.00           C  
ATOM    504  HB2 ASP    33       1.048 -34.056 -19.206  1.00  0.00           H  
ATOM    505  HB3 ASP    33       1.396 -33.196 -17.637  1.00  0.00           H  
ATOM    506  CG  ASP    33      -0.651 -33.406 -18.086  1.00  0.00           C  
ATOM    507  OD1 ASP    33      -1.564 -32.788 -18.684  1.00  0.00           O  
ATOM    508  OD2 ASP    33      -0.916 -34.138 -17.090  1.00  0.00           O  
ATOM    509  C   ASP    33       0.455 -30.673 -18.643  1.00  0.00           C  
ATOM    510  O   ASP    33       0.944 -30.311 -17.575  1.00  0.00           O  
ATOM    511  N   LEU    34      -0.552 -30.026 -19.249  1.00  0.00           N  
ATOM    512  H   LEU    34      -0.805 -30.265 -20.197  1.00  0.00           H  
ATOM    513  CA  LEU    34      -1.272 -28.867 -18.750  1.00  0.00           C  
ATOM    514  HA  LEU    34      -0.725 -28.240 -18.046  1.00  0.00           H  
ATOM    515  CB  LEU    34      -1.475 -27.781 -19.935  1.00  0.00           C  
ATOM    516  HB2 LEU    34      -0.415 -27.663 -20.162  1.00  0.00           H  
ATOM    517  HB3 LEU    34      -2.035 -28.200 -20.771  1.00  0.00           H  
ATOM    518  CG  LEU    34      -2.162 -26.439 -19.641  1.00  0.00           C  
ATOM    519  HG  LEU    34      -3.229 -26.657 -19.618  1.00  0.00           H  
ATOM    520  CD1 LEU    34      -1.705 -25.690 -18.399  1.00  0.00           C  
ATOM    521 HD11 LEU    34      -0.621 -25.729 -18.502  1.00  0.00           H  
ATOM    522 HD12 LEU    34      -2.072 -24.664 -18.377  1.00  0.00           H  
ATOM    523 HD13 LEU    34      -2.061 -26.283 -17.556  1.00  0.00           H  
ATOM    524  CD2 LEU    34      -1.976 -25.603 -20.930  1.00  0.00           C  
ATOM    525 HD21 LEU    34      -2.180 -26.168 -21.839  1.00  0.00           H  
ATOM    526 HD22 LEU    34      -2.778 -24.865 -20.945  1.00  0.00           H  
ATOM    527 HD23 LEU    34      -1.022 -25.084 -20.837  1.00  0.00           H  
ATOM    528  C   LEU    34      -2.642 -29.223 -18.047  1.00  0.00           C  
ATOM    529  O   LEU    34      -3.605 -28.473 -18.132  1.00  0.00           O  
ATOM    530  N   ASN    35      -2.787 -30.469 -17.593  1.00  0.00           N  
ATOM    531  H   ASN    35      -2.155 -31.219 -17.833  1.00  0.00           H  
ATOM    532  CA  ASN    35      -3.904 -31.074 -16.847  1.00  0.00           C  
ATOM    533  HA  ASN    35      -3.742 -32.150 -16.915  1.00  0.00           H  
ATOM    534  CB  ASN    35      -3.754 -30.755 -15.385  1.00  0.00           C  
ATOM    535  HB2 ASN    35      -4.092 -29.729 -15.242  1.00  0.00           H  
ATOM    536  HB3 ASN    35      -4.530 -31.189 -14.753  1.00  0.00           H  
ATOM    537  CG  ASN    35      -2.432 -31.026 -14.701  1.00  0.00           C  
ATOM    538  OD1 ASN    35      -1.884 -30.231 -14.013  1.00  0.00           O  
ATOM    539  ND2 ASN    35      -1.839 -32.196 -14.853  1.00  0.00           N  
ATOM    540 HD21 ASN    35      -0.999 -32.248 -14.294  1.00  0.00           H  
ATOM    541 HD22 ASN    35      -2.218 -32.906 -15.464  1.00  0.00           H  
ATOM    542  C   ASN    35      -5.264 -30.884 -17.463  1.00  0.00           C  
ATOM    543  O   ASN    35      -6.242 -30.372 -16.803  1.00  0.00           O  
ATOM    544  N   LEU    36      -5.383 -31.361 -18.692  1.00  0.00           N  
ATOM    545  H   LEU    36      -4.596 -31.855 -19.086  1.00  0.00           H  
ATOM    546  CA  LEU    36      -6.608 -31.114 -19.553  1.00  0.00           C  
ATOM    547  HA  LEU    36      -7.219 -30.316 -19.131  1.00  0.00           H  
ATOM    548  CB  LEU    36      -6.103 -30.825 -20.990  1.00  0.00           C  
ATOM    549  HB2 LEU    36      -5.708 -31.735 -21.444  1.00  0.00           H  
ATOM    550  HB3 LEU    36      -6.882 -30.479 -21.668  1.00  0.00           H  
ATOM    551  CG  LEU    36      -5.174 -29.614 -21.152  1.00  0.00           C  
ATOM    552  HG  LEU    36      -4.303 -29.642 -20.497  1.00  0.00           H  
ATOM    553  CD1 LEU    36      -4.519 -29.659 -22.475  1.00  0.00           C  
ATOM    554 HD11 LEU    36      -3.878 -30.538 -22.409  1.00  0.00           H  
ATOM    555 HD12 LEU    36      -5.286 -29.931 -23.199  1.00  0.00           H  
ATOM    556 HD13 LEU    36      -3.868 -28.791 -22.586  1.00  0.00           H  
ATOM    557  CD2 LEU    36      -5.930 -28.315 -21.087  1.00  0.00           C  
ATOM    558 HD21 LEU    36      -6.749 -28.393 -20.372  1.00  0.00           H  
ATOM    559 HD22 LEU    36      -5.251 -27.551 -20.711  1.00  0.00           H  
ATOM    560 HD23 LEU    36      -6.278 -28.033 -22.081  1.00  0.00           H  
ATOM    561  C   LEU    36      -7.544 -32.289 -19.528  1.00  0.00           C  
ATOM    562  O   LEU    36      -7.049 -33.484 -19.383  1.00  0.00           O  
ATOM    563  N   THR    37      -8.848 -32.041 -19.548  1.00  0.00           N  
ATOM    564  H   THR    37      -9.294 -31.174 -19.808  1.00  0.00           H  
ATOM    565  CA  THR    37      -9.859 -33.096 -19.426  1.00  0.00           C  
ATOM    566  HA  THR    37      -9.472 -33.766 -18.657  1.00  0.00           H  
ATOM    567  CB  THR    37     -11.235 -32.697 -18.979  1.00  0.00           C  
ATOM    568  HB  THR    37     -11.967 -33.449 -18.686  1.00  0.00           H  
ATOM    569  CG2 THR    37     -11.118 -31.831 -17.692  1.00  0.00           C  
ATOM    570 HG21 THR    37     -12.116 -31.437 -17.499  1.00  0.00           H  
ATOM    571 HG22 THR    37     -10.785 -32.340 -16.788  1.00  0.00           H  
ATOM    572 HG23 THR    37     -10.399 -31.012 -17.681  1.00  0.00           H  
ATOM    573  OG1 THR    37     -11.801 -31.790 -19.896  1.00  0.00           O  
ATOM    574  HG1 THR    37     -12.720 -31.697 -19.635  1.00  0.00           H  
ATOM    575  C   THR    37     -10.019 -33.876 -20.732  1.00  0.00           C  
ATOM    576  O   THR    37      -9.535 -33.424 -21.779  1.00  0.00           O  
ATOM    577  N   ASP    38     -10.722 -34.996 -20.720  1.00  0.00           N  
ATOM    578  H   ASP    38     -11.186 -35.356 -19.898  1.00  0.00           H  
ATOM    579  CA  ASP    38     -11.025 -35.693 -22.026  1.00  0.00           C  
ATOM    580  HA  ASP    38     -10.005 -35.878 -22.365  1.00  0.00           H  
ATOM    581  CB  ASP    38     -11.601 -37.076 -21.874  1.00  0.00           C  
ATOM    582  HB2 ASP    38     -12.599 -36.939 -21.460  1.00  0.00           H  
ATOM    583  HB3 ASP    38     -11.787 -37.512 -22.856  1.00  0.00           H  
ATOM    584  CG  ASP    38     -10.792 -38.127 -21.121  1.00  0.00           C  
ATOM    585  OD1 ASP    38     -11.146 -39.334 -21.212  1.00  0.00           O  
ATOM    586  OD2 ASP    38      -9.723 -37.894 -20.510  1.00  0.00           O  
ATOM    587  C   ASP    38     -11.675 -34.832 -23.155  1.00  0.00           C  
ATOM    588  O   ASP    38     -11.138 -34.836 -24.226  1.00  0.00           O  
ATOM    589  N   ALA    39     -12.739 -34.094 -22.857  1.00  0.00           N  
ATOM    590  H   ALA    39     -13.047 -34.123 -21.896  1.00  0.00           H  
ATOM    591  CA  ALA    39     -13.480 -33.197 -23.732  1.00  0.00           C  
ATOM    592  HA  ALA    39     -13.512 -33.725 -24.685  1.00  0.00           H  
ATOM    593  CB  ALA    39     -14.788 -32.840 -23.133  1.00  0.00           C  
ATOM    594  HB1 ALA    39     -15.422 -33.727 -23.121  1.00  0.00           H  
ATOM    595  HB2 ALA    39     -14.652 -32.537 -22.095  1.00  0.00           H  
ATOM    596  HB3 ALA    39     -15.322 -32.093 -23.719  1.00  0.00           H  
ATOM    597  C   ALA    39     -12.541 -31.917 -24.070  1.00  0.00           C  
ATOM    598  O   ALA    39     -12.608 -31.503 -25.262  1.00  0.00           O  
ATOM    599  N   GLN    40     -11.729 -31.289 -23.165  1.00  0.00           N  
ATOM    600  H   GLN    40     -11.797 -31.578 -22.200  1.00  0.00           H  
ATOM    601  CA  GLN    40     -10.696 -30.245 -23.506  1.00  0.00           C  
ATOM    602  HA  GLN    40     -11.274 -29.474 -24.015  1.00  0.00           H  
ATOM    603  CB  GLN    40     -10.084 -29.782 -22.214  1.00  0.00           C  
ATOM    604  HB2 GLN    40      -9.887 -30.630 -21.558  1.00  0.00           H  
ATOM    605  HB3 GLN    40      -9.124 -29.303 -22.409  1.00  0.00           H  
ATOM    606  CG  GLN    40     -10.923 -28.903 -21.321  1.00  0.00           C  
ATOM    607  HG2 GLN    40     -11.332 -28.065 -21.886  1.00  0.00           H  
ATOM    608  HG3 GLN    40     -11.800 -29.476 -21.021  1.00  0.00           H  
ATOM    609  CD  GLN    40     -10.201 -28.336 -20.124  1.00  0.00           C  
ATOM    610  OE1 GLN    40      -9.547 -29.036 -19.375  1.00  0.00           O  
ATOM    611  NE2 GLN    40     -10.320 -27.069 -19.963  1.00  0.00           N  
ATOM    612 HE21 GLN    40      -9.771 -26.742 -19.181  1.00  0.00           H  
ATOM    613 HE22 GLN    40     -10.939 -26.462 -20.481  1.00  0.00           H  
ATOM    614  C   GLN    40      -9.631 -30.717 -24.461  1.00  0.00           C  
ATOM    615  O   GLN    40      -9.542 -30.128 -25.527  1.00  0.00           O  
ATOM    616  N   LYS    41      -9.002 -31.916 -24.298  1.00  0.00           N  
ATOM    617  H   LYS    41      -9.093 -32.387 -23.409  1.00  0.00           H  
ATOM    618  CA  LYS    41      -8.113 -32.525 -25.190  1.00  0.00           C  
ATOM    619  HA  LYS    41      -7.274 -31.835 -25.273  1.00  0.00           H  
ATOM    620  CB  LYS    41      -7.719 -33.912 -24.588  1.00  0.00           C  
ATOM    621  HB2 LYS    41      -8.562 -34.425 -24.127  1.00  0.00           H  
ATOM    622  HB3 LYS    41      -7.370 -34.563 -25.390  1.00  0.00           H  
ATOM    623  CG  LYS    41      -6.738 -33.841 -23.622  1.00  0.00           C  
ATOM    624  HG2 LYS    41      -5.840 -33.419 -24.073  1.00  0.00           H  
ATOM    625  HG3 LYS    41      -7.168 -33.223 -22.833  1.00  0.00           H  
ATOM    626  CD  LYS    41      -6.370 -35.038 -23.061  1.00  0.00           C  
ATOM    627  HD2 LYS    41      -7.225 -35.382 -22.479  1.00  0.00           H  
ATOM    628  HD3 LYS    41      -6.189 -35.799 -23.820  1.00  0.00           H  
ATOM    629  CE  LYS    41      -5.313 -34.912 -22.149  1.00  0.00           C  
ATOM    630  HE2 LYS    41      -4.448 -34.597 -22.733  1.00  0.00           H  
ATOM    631  HE3 LYS    41      -5.556 -34.095 -21.470  1.00  0.00           H  
ATOM    632  NZ  LYS    41      -5.043 -36.221 -21.595  1.00  0.00           N  
ATOM    633  HZ1 LYS    41      -4.115 -36.300 -21.206  1.00  0.00           H  
ATOM    634  HZ2 LYS    41      -5.655 -36.452 -20.825  1.00  0.00           H  
ATOM    635  HZ3 LYS    41      -5.077 -36.818 -22.409  1.00  0.00           H  
ATOM    636  C   LYS    41      -8.829 -32.733 -26.522  1.00  0.00           C  
ATOM    637  O   LYS    41      -8.263 -32.321 -27.519  1.00  0.00           O  
ATOM    638  N   GLN    42     -10.039 -33.265 -26.495  1.00  0.00           N  
ATOM    639  H   GLN    42     -10.476 -33.526 -25.622  1.00  0.00           H  
ATOM    640  CA  GLN    42     -10.832 -33.375 -27.714  1.00  0.00           C  
ATOM    641  HA  GLN    42     -10.262 -33.981 -28.419  1.00  0.00           H  
ATOM    642  CB  GLN    42     -12.184 -34.257 -27.371  1.00  0.00           C  
ATOM    643  HB2 GLN    42     -11.749 -35.019 -26.725  1.00  0.00           H  
ATOM    644  HB3 GLN    42     -12.887 -33.616 -26.839  1.00  0.00           H  
ATOM    645  CG  GLN    42     -12.908 -35.050 -28.443  1.00  0.00           C  
ATOM    646  HG2 GLN    42     -12.145 -35.525 -29.060  1.00  0.00           H  
ATOM    647  HG3 GLN    42     -13.501 -35.862 -28.023  1.00  0.00           H  
ATOM    648  CD  GLN    42     -13.973 -34.270 -29.255  1.00  0.00           C  
ATOM    649  OE1 GLN    42     -14.454 -33.153 -28.898  1.00  0.00           O  
ATOM    650  NE2 GLN    42     -14.302 -34.794 -30.469  1.00  0.00           N  
ATOM    651 HE21 GLN    42     -15.014 -34.344 -31.027  1.00  0.00           H  
ATOM    652 HE22 GLN    42     -13.888 -35.613 -30.891  1.00  0.00           H  
ATOM    653  C   GLN    42     -11.091 -32.108 -28.537  1.00  0.00           C  
ATOM    654  O   GLN    42     -10.770 -32.249 -29.717  1.00  0.00           O  
ATOM    655  N   GLN    43     -11.559 -31.019 -27.963  1.00  0.00           N  
ATOM    656  H   GLN    43     -11.835 -30.974 -26.992  1.00  0.00           H  
ATOM    657  CA  GLN    43     -11.808 -29.812 -28.707  1.00  0.00           C  
ATOM    658  HA  GLN    43     -12.272 -30.134 -29.639  1.00  0.00           H  
ATOM    659  CB  GLN    43     -12.770 -28.988 -27.918  1.00  0.00           C  
ATOM    660  HB2 GLN    43     -13.665 -29.600 -27.805  1.00  0.00           H  
ATOM    661  HB3 GLN    43     -12.428 -28.728 -26.916  1.00  0.00           H  
ATOM    662  CG  GLN    43     -13.133 -27.648 -28.620  1.00  0.00           C  
ATOM    663  HG2 GLN    43     -12.354 -26.948 -28.319  1.00  0.00           H  
ATOM    664  HG3 GLN    43     -13.062 -27.694 -29.706  1.00  0.00           H  
ATOM    665  CD  GLN    43     -14.532 -27.208 -28.093  1.00  0.00           C  
ATOM    666  OE1 GLN    43     -14.800 -27.176 -26.897  1.00  0.00           O  
ATOM    667  NE2 GLN    43     -15.480 -27.042 -29.007  1.00  0.00           N  
ATOM    668 HE21 GLN    43     -16.466 -26.873 -28.865  1.00  0.00           H  
ATOM    669 HE22 GLN    43     -15.164 -27.068 -29.966  1.00  0.00           H  
ATOM    670  C   GLN    43     -10.495 -29.137 -29.150  1.00  0.00           C  
ATOM    671  O   GLN    43     -10.460 -28.437 -30.158  1.00  0.00           O  
ATOM    672  N   ILE    44      -9.387 -29.487 -28.451  1.00  0.00           N  
ATOM    673  H   ILE    44      -9.436 -29.881 -27.522  1.00  0.00           H  
ATOM    674  CA  ILE    44      -8.020 -29.111 -28.913  1.00  0.00           C  
ATOM    675  HA  ILE    44      -7.964 -28.064 -29.208  1.00  0.00           H  
ATOM    676  CB  ILE    44      -7.114 -29.264 -27.685  1.00  0.00           C  
ATOM    677  HB  ILE    44      -7.472 -30.088 -27.069  1.00  0.00           H  
ATOM    678  CG2 ILE    44      -5.563 -29.610 -27.950  1.00  0.00           C  
ATOM    679 HG21 ILE    44      -5.484 -30.385 -28.713  1.00  0.00           H  
ATOM    680 HG22 ILE    44      -4.988 -28.756 -28.306  1.00  0.00           H  
ATOM    681 HG23 ILE    44      -5.021 -29.867 -27.040  1.00  0.00           H  
ATOM    682  CG1 ILE    44      -7.363 -27.968 -26.846  1.00  0.00           C  
ATOM    683 HG12 ILE    44      -6.978 -27.116 -27.405  1.00  0.00           H  
ATOM    684 HG13 ILE    44      -8.442 -27.815 -26.833  1.00  0.00           H  
ATOM    685  CD1 ILE    44      -6.813 -28.023 -25.438  1.00  0.00           C  
ATOM    686 HD11 ILE    44      -7.047 -27.166 -24.808  1.00  0.00           H  
ATOM    687 HD12 ILE    44      -7.247 -28.866 -24.900  1.00  0.00           H  
ATOM    688 HD13 ILE    44      -5.729 -28.088 -25.537  1.00  0.00           H  
ATOM    689  C   ILE    44      -7.532 -29.896 -30.114  1.00  0.00           C  
ATOM    690  O   ILE    44      -6.748 -29.280 -30.813  1.00  0.00           O  
ATOM    691  N   ARG    45      -8.130 -30.984 -30.489  1.00  0.00           N  
ATOM    692  H   ARG    45      -8.690 -31.524 -29.845  1.00  0.00           H  
ATOM    693  CA  ARG    45      -8.077 -31.536 -31.871  1.00  0.00           C  
ATOM    694  HA  ARG    45      -7.037 -31.345 -32.136  1.00  0.00           H  
ATOM    695  CB  ARG    45      -8.218 -33.048 -32.041  1.00  0.00           C  
ATOM    696  HB2 ARG    45      -9.256 -33.375 -31.978  1.00  0.00           H  
ATOM    697  HB3 ARG    45      -7.958 -33.320 -33.064  1.00  0.00           H  
ATOM    698  CG  ARG    45      -7.326 -33.734 -31.253  1.00  0.00           C  
ATOM    699  HG2 ARG    45      -6.381 -33.208 -31.389  1.00  0.00           H  
ATOM    700  HG3 ARG    45      -7.614 -33.493 -30.230  1.00  0.00           H  
ATOM    701  CD  ARG    45      -7.156 -35.094 -31.460  1.00  0.00           C  
ATOM    702  HD2 ARG    45      -6.958 -35.261 -32.519  1.00  0.00           H  
ATOM    703  HD3 ARG    45      -6.330 -35.255 -30.767  1.00  0.00           H  
ATOM    704  NE  ARG    45      -8.275 -36.005 -31.103  1.00  0.00           N  
ATOM    705  HE  ARG    45      -9.097 -35.603 -30.675  1.00  0.00           H  
ATOM    706  CZ  ARG    45      -8.283 -37.300 -31.192  1.00  0.00           C  
ATOM    707  NH1 ARG    45      -9.290 -38.103 -30.888  1.00  0.00           N  
ATOM    708 HH11 ARG    45     -10.230 -37.743 -30.804  1.00  0.00           H  
ATOM    709 HH12 ARG    45      -9.097 -39.092 -30.828  1.00  0.00           H  
ATOM    710  NH2 ARG    45      -7.237 -38.008 -31.476  1.00  0.00           N  
ATOM    711 HH21 ARG    45      -6.404 -37.515 -31.766  1.00  0.00           H  
ATOM    712 HH22 ARG    45      -7.287 -38.897 -30.999  1.00  0.00           H  
ATOM    713  C   ARG    45      -8.867 -30.818 -32.909  1.00  0.00           C  
ATOM    714  O   ARG    45      -8.294 -30.145 -33.843  1.00  0.00           O  
ATOM    715  N   GLU    46     -10.190 -30.842 -32.688  1.00  0.00           N  
ATOM    716  H   GLU    46     -10.608 -31.257 -31.867  1.00  0.00           H  
ATOM    717  CA  GLU    46     -11.211 -30.200 -33.502  1.00  0.00           C  
ATOM    718  HA  GLU    46     -11.322 -30.882 -34.345  1.00  0.00           H  
ATOM    719  CB  GLU    46     -12.504 -30.135 -32.829  1.00  0.00           C  
ATOM    720  HB2 GLU    46     -12.537 -29.734 -31.816  1.00  0.00           H  
ATOM    721  HB3 GLU    46     -13.164 -29.401 -33.290  1.00  0.00           H  
ATOM    722  CG  GLU    46     -13.330 -31.507 -32.720  1.00  0.00           C  
ATOM    723  HG2 GLU    46     -12.825 -32.197 -32.044  1.00  0.00           H  
ATOM    724  HG3 GLU    46     -14.332 -31.299 -32.347  1.00  0.00           H  
ATOM    725  CD  GLU    46     -13.514 -32.328 -33.989  1.00  0.00           C  
ATOM    726  OE1 GLU    46     -13.518 -31.768 -35.117  1.00  0.00           O  
ATOM    727  OE2 GLU    46     -13.728 -33.536 -33.839  1.00  0.00           O  
ATOM    728  C   GLU    46     -10.829 -28.758 -33.984  1.00  0.00           C  
ATOM    729  O   GLU    46     -11.251 -28.424 -35.090  1.00  0.00           O  
ATOM    730  N   ILE    47     -10.037 -27.973 -33.224  1.00  0.00           N  
ATOM    731  H   ILE    47      -9.814 -28.335 -32.308  1.00  0.00           H  
ATOM    732  CA  ILE    47      -9.578 -26.502 -33.435  1.00  0.00           C  
ATOM    733  HA  ILE    47     -10.502 -25.983 -33.693  1.00  0.00           H  
ATOM    734  CB  ILE    47      -9.103 -25.880 -32.056  1.00  0.00           C  
ATOM    735  HB  ILE    47      -8.689 -26.711 -31.486  1.00  0.00           H  
ATOM    736  CG2 ILE    47      -8.069 -24.797 -32.056  1.00  0.00           C  
ATOM    737 HG21 ILE    47      -7.779 -24.454 -31.063  1.00  0.00           H  
ATOM    738 HG22 ILE    47      -7.200 -25.325 -32.448  1.00  0.00           H  
ATOM    739 HG23 ILE    47      -8.215 -23.960 -32.739  1.00  0.00           H  
ATOM    740  CG1 ILE    47     -10.389 -25.537 -31.283  1.00  0.00           C  
ATOM    741 HG12 ILE    47     -10.888 -24.622 -31.605  1.00  0.00           H  
ATOM    742 HG13 ILE    47     -11.108 -26.355 -31.336  1.00  0.00           H  
ATOM    743  CD1 ILE    47     -10.120 -25.346 -29.751  1.00  0.00           C  
ATOM    744 HD11 ILE    47      -9.606 -26.247 -29.415  1.00  0.00           H  
ATOM    745 HD12 ILE    47      -9.463 -24.515 -29.494  1.00  0.00           H  
ATOM    746 HD13 ILE    47     -11.130 -25.251 -29.351  1.00  0.00           H  
ATOM    747  C   ILE    47      -8.628 -26.482 -34.685  1.00  0.00           C  
ATOM    748  O   ILE    47      -8.551 -25.525 -35.516  1.00  0.00           O  
ATOM    749  N   MET    48      -7.893 -27.583 -34.855  1.00  0.00           N  
ATOM    750  H   MET    48      -7.989 -28.255 -34.107  1.00  0.00           H  
ATOM    751  CA  MET    48      -6.788 -27.774 -35.808  1.00  0.00           C  
ATOM    752  HA  MET    48      -6.313 -26.793 -35.814  1.00  0.00           H  
ATOM    753  CB  MET    48      -5.706 -28.666 -35.255  1.00  0.00           C  
ATOM    754  HB2 MET    48      -6.138 -29.663 -35.167  1.00  0.00           H  
ATOM    755  HB3 MET    48      -4.964 -28.789 -36.043  1.00  0.00           H  
ATOM    756  CG  MET    48      -5.175 -28.249 -33.919  1.00  0.00           C  
ATOM    757  HG2 MET    48      -5.978 -28.284 -33.184  1.00  0.00           H  
ATOM    758  HG3 MET    48      -4.435 -28.993 -33.626  1.00  0.00           H  
ATOM    759  SD  MET    48      -4.409 -26.567 -33.924  1.00  0.00           S  
ATOM    760  CE  MET    48      -2.820 -26.989 -34.808  1.00  0.00           C  
ATOM    761  HE1 MET    48      -3.060 -26.860 -35.863  1.00  0.00           H  
ATOM    762  HE2 MET    48      -2.079 -26.257 -34.488  1.00  0.00           H  
ATOM    763  HE3 MET    48      -2.375 -27.943 -34.525  1.00  0.00           H  
ATOM    764  C   MET    48      -7.175 -27.971 -37.275  1.00  0.00           C  
ATOM    765  O   MET    48      -6.302 -27.760 -38.114  1.00  0.00           O  
ATOM    766  N   LYS    49      -8.364 -28.550 -37.554  1.00  0.00           N  
ATOM    767  H   LYS    49      -8.983 -28.552 -36.756  1.00  0.00           H  
ATOM    768  CA  LYS    49      -8.560 -29.498 -38.582  1.00  0.00           C  
ATOM    769  HA  LYS    49      -7.884 -30.321 -38.355  1.00  0.00           H  
ATOM    770  CB  LYS    49      -9.972 -30.118 -38.429  1.00  0.00           C  
ATOM    771  HB2 LYS    49     -10.031 -30.754 -39.312  1.00  0.00           H  
ATOM    772  HB3 LYS    49      -9.896 -30.704 -37.513  1.00  0.00           H  
ATOM    773  CG  LYS    49     -11.037 -29.300 -38.398  1.00  0.00           C  
ATOM    774  HG2 LYS    49     -10.948 -28.624 -37.548  1.00  0.00           H  
ATOM    775  HG3 LYS    49     -10.936 -28.741 -39.329  1.00  0.00           H  
ATOM    776  CD  LYS    49     -12.268 -29.902 -38.361  1.00  0.00           C  
ATOM    777  HD2 LYS    49     -12.365 -30.753 -39.035  1.00  0.00           H  
ATOM    778  HD3 LYS    49     -12.288 -30.369 -37.377  1.00  0.00           H  
ATOM    779  CE  LYS    49     -13.329 -28.989 -38.518  1.00  0.00           C  
ATOM    780  HE2 LYS    49     -13.285 -28.234 -37.733  1.00  0.00           H  
ATOM    781  HE3 LYS    49     -13.207 -28.460 -39.463  1.00  0.00           H  
ATOM    782  NZ  LYS    49     -14.638 -29.642 -38.566  1.00  0.00           N  
ATOM    783  HZ1 LYS    49     -14.582 -30.420 -39.207  1.00  0.00           H  
ATOM    784  HZ2 LYS    49     -14.878 -30.176 -37.743  1.00  0.00           H  
ATOM    785  HZ3 LYS    49     -15.289 -28.938 -38.885  1.00  0.00           H  
ATOM    786  C   LYS    49      -8.245 -28.896 -39.948  1.00  0.00           C  
ATOM    787  O   LYS    49      -7.675 -29.634 -40.801  1.00  0.00           O  
ATOM    788  N   GLY    50      -8.457 -27.598 -40.170  1.00  0.00           N  
ATOM    789  H   GLY    50      -8.620 -27.068 -39.326  1.00  0.00           H  
ATOM    790  CA  GLY    50      -8.178 -26.883 -41.433  1.00  0.00           C  
ATOM    791  HA2 GLY    50      -8.132 -27.427 -42.376  1.00  0.00           H  
ATOM    792  HA3 GLY    50      -9.022 -26.210 -41.581  1.00  0.00           H  
ATOM    793  C   GLY    50      -6.923 -25.998 -41.428  1.00  0.00           C  
ATOM    794  O   GLY    50      -6.037 -26.169 -42.208  1.00  0.00           O  
ATOM    795  N   GLN    51      -6.768 -25.174 -40.406  1.00  0.00           N  
ATOM    796  H   GLN    51      -7.616 -24.767 -40.039  1.00  0.00           H  
ATOM    797  CA  GLN    51      -5.505 -24.388 -40.197  1.00  0.00           C  
ATOM    798  HA  GLN    51      -5.342 -23.761 -41.074  1.00  0.00           H  
ATOM    799  CB  GLN    51      -5.655 -23.458 -39.044  1.00  0.00           C  
ATOM    800  HB2 GLN    51      -5.693 -24.088 -38.156  1.00  0.00           H  
ATOM    801  HB3 GLN    51      -4.752 -22.861 -38.917  1.00  0.00           H  
ATOM    802  CG  GLN    51      -6.922 -22.521 -39.200  1.00  0.00           C  
ATOM    803  HG2 GLN    51      -7.137 -22.220 -40.225  1.00  0.00           H  
ATOM    804  HG3 GLN    51      -7.840 -22.945 -38.793  1.00  0.00           H  
ATOM    805  CD  GLN    51      -6.879 -21.167 -38.480  1.00  0.00           C  
ATOM    806  OE1 GLN    51      -7.468 -21.050 -37.411  1.00  0.00           O  
ATOM    807  NE2 GLN    51      -6.046 -20.268 -38.949  1.00  0.00           N  
ATOM    808 HE21 GLN    51      -6.099 -19.349 -38.534  1.00  0.00           H  
ATOM    809 HE22 GLN    51      -5.512 -20.543 -39.761  1.00  0.00           H  
ATOM    810  C   GLN    51      -4.187 -25.241 -40.098  1.00  0.00           C  
ATOM    811  O   GLN    51      -3.091 -24.692 -40.216  1.00  0.00           O  
ATOM    812  N   ARG    52      -4.183 -26.578 -39.885  1.00  0.00           N  
ATOM    813  H   ARG    52      -5.043 -26.922 -39.481  1.00  0.00           H  
ATOM    814  CA  ARG    52      -2.994 -27.451 -39.949  1.00  0.00           C  
ATOM    815  HA  ARG    52      -2.304 -27.207 -39.141  1.00  0.00           H  
ATOM    816  CB  ARG    52      -3.297 -28.926 -39.642  1.00  0.00           C  
ATOM    817  HB2 ARG    52      -2.364 -29.452 -39.440  1.00  0.00           H  
ATOM    818  HB3 ARG    52      -3.864 -28.956 -38.712  1.00  0.00           H  
ATOM    819  CG  ARG    52      -3.999 -29.591 -40.592  1.00  0.00           C  
ATOM    820  HG2 ARG    52      -4.850 -28.942 -40.798  1.00  0.00           H  
ATOM    821  HG3 ARG    52      -3.465 -29.680 -41.538  1.00  0.00           H  
ATOM    822  CD  ARG    52      -4.465 -30.815 -40.360  1.00  0.00           C  
ATOM    823  HD2 ARG    52      -3.599 -31.365 -39.994  1.00  0.00           H  
ATOM    824  HD3 ARG    52      -5.204 -30.803 -39.558  1.00  0.00           H  
ATOM    825  NE  ARG    52      -5.176 -31.352 -41.542  1.00  0.00           N  
ATOM    826  HE  ARG    52      -4.901 -31.188 -42.500  1.00  0.00           H  
ATOM    827  CZ  ARG    52      -6.210 -32.079 -41.595  1.00  0.00           C  
ATOM    828  NH1 ARG    52      -6.661 -32.564 -40.515  1.00  0.00           N  
ATOM    829 HH11 ARG    52      -6.090 -32.527 -39.683  1.00  0.00           H  
ATOM    830 HH12 ARG    52      -7.538 -33.065 -40.543  1.00  0.00           H  
ATOM    831  NH2 ARG    52      -6.622 -32.559 -42.739  1.00  0.00           N  
ATOM    832 HH21 ARG    52      -6.326 -32.022 -43.542  1.00  0.00           H  
ATOM    833 HH22 ARG    52      -7.248 -33.347 -42.821  1.00  0.00           H  
ATOM    834  C   ARG    52      -2.272 -27.274 -41.259  1.00  0.00           C  
ATOM    835  O   ARG    52      -1.030 -27.336 -41.227  1.00  0.00           O  
ATOM    836  N   ASP    53      -2.996 -27.049 -42.325  1.00  0.00           N  
ATOM    837  H   ASP    53      -4.001 -26.978 -42.251  1.00  0.00           H  
ATOM    838  CA  ASP    53      -2.311 -26.758 -43.669  1.00  0.00           C  
ATOM    839  HA  ASP    53      -1.617 -27.568 -43.893  1.00  0.00           H  
ATOM    840  CB  ASP    53      -3.415 -26.800 -44.729  1.00  0.00           C  
ATOM    841  HB2 ASP    53      -4.266 -26.168 -44.475  1.00  0.00           H  
ATOM    842  HB3 ASP    53      -2.883 -26.334 -45.559  1.00  0.00           H  
ATOM    843  CG  ASP    53      -3.865 -28.174 -45.053  1.00  0.00           C  
ATOM    844  OD1 ASP    53      -2.995 -29.043 -45.351  1.00  0.00           O  
ATOM    845  OD2 ASP    53      -5.072 -28.482 -44.991  1.00  0.00           O  
ATOM    846  C   ASP    53      -1.469 -25.428 -43.720  1.00  0.00           C  
ATOM    847  O   ASP    53      -0.416 -25.456 -44.349  1.00  0.00           O  
ATOM    848  N   GLN    54      -1.933 -24.356 -43.024  1.00  0.00           N  
ATOM    849  H   GLN    54      -2.713 -24.506 -42.400  1.00  0.00           H  
ATOM    850  CA  GLN    54      -1.322 -23.027 -42.950  1.00  0.00           C  
ATOM    851  HA  GLN    54      -0.901 -22.824 -43.934  1.00  0.00           H  
ATOM    852  CB  GLN    54      -2.315 -21.985 -42.485  1.00  0.00           C  
ATOM    853  HB2 GLN    54      -2.583 -22.407 -41.516  1.00  0.00           H  
ATOM    854  HB3 GLN    54      -1.759 -21.053 -42.389  1.00  0.00           H  
ATOM    855  CG  GLN    54      -3.674 -21.984 -43.290  1.00  0.00           C  
ATOM    856  HG2 GLN    54      -3.385 -21.448 -44.194  1.00  0.00           H  
ATOM    857  HG3 GLN    54      -3.955 -22.977 -43.642  1.00  0.00           H  
ATOM    858  CD  GLN    54      -4.882 -21.418 -42.547  1.00  0.00           C  
ATOM    859  OE1 GLN    54      -4.798 -21.101 -41.360  1.00  0.00           O  
ATOM    860  NE2 GLN    54      -5.991 -21.277 -43.214  1.00  0.00           N  
ATOM    861 HE21 GLN    54      -6.811 -20.785 -42.890  1.00  0.00           H  
ATOM    862 HE22 GLN    54      -6.155 -21.585 -44.162  1.00  0.00           H  
ATOM    863  C   GLN    54      -0.042 -23.010 -42.099  1.00  0.00           C  
ATOM    864  O   GLN    54       0.673 -22.004 -42.085  1.00  0.00           O  
ATOM    865  N   MET    55       0.143 -24.054 -41.329  1.00  0.00           N  
ATOM    866  H   MET    55      -0.603 -24.733 -41.384  1.00  0.00           H  
ATOM    867  CA  MET    55       1.296 -24.503 -40.574  1.00  0.00           C  
ATOM    868  HA  MET    55       1.969 -23.652 -40.676  1.00  0.00           H  
ATOM    869  CB  MET    55       0.806 -24.725 -39.173  1.00  0.00           C  
ATOM    870  HB2 MET    55       0.153 -25.598 -39.156  1.00  0.00           H  
ATOM    871  HB3 MET    55       1.647 -24.901 -38.502  1.00  0.00           H  
ATOM    872  CG  MET    55       0.238 -23.449 -38.588  1.00  0.00           C  
ATOM    873  HG2 MET    55       0.981 -22.664 -38.442  1.00  0.00           H  
ATOM    874  HG3 MET    55      -0.555 -23.108 -39.253  1.00  0.00           H  
ATOM    875  SD  MET    55      -0.479 -23.706 -36.928  1.00  0.00           S  
ATOM    876  CE  MET    55      -2.249 -24.219 -37.228  1.00  0.00           C  
ATOM    877  HE1 MET    55      -2.272 -25.202 -37.698  1.00  0.00           H  
ATOM    878  HE2 MET    55      -2.889 -24.270 -36.348  1.00  0.00           H  
ATOM    879  HE3 MET    55      -2.646 -23.523 -37.967  1.00  0.00           H  
ATOM    880  C   MET    55       2.106 -25.681 -41.176  1.00  0.00           C  
ATOM    881  O   MET    55       3.132 -25.998 -40.557  1.00  0.00           O  
ATOM    882  N   LYS    56       1.847 -26.172 -42.394  1.00  0.00           N  
ATOM    883  H   LYS    56       1.108 -25.754 -42.941  1.00  0.00           H  
ATOM    884  CA  LYS    56       2.800 -27.057 -43.009  1.00  0.00           C  
ATOM    885  HA  LYS    56       3.037 -27.954 -42.437  1.00  0.00           H  
ATOM    886  CB  LYS    56       2.180 -27.641 -44.344  1.00  0.00           C  
ATOM    887  HB2 LYS    56       1.129 -27.825 -44.120  1.00  0.00           H  
ATOM    888  HB3 LYS    56       2.151 -26.803 -45.041  1.00  0.00           H  
ATOM    889  CG  LYS    56       2.856 -28.761 -44.814  1.00  0.00           C  
ATOM    890  HG2 LYS    56       3.818 -28.356 -45.130  1.00  0.00           H  
ATOM    891  HG3 LYS    56       2.902 -29.531 -44.044  1.00  0.00           H  
ATOM    892  CD  LYS    56       2.338 -29.504 -45.811  1.00  0.00           C  
ATOM    893  HD2 LYS    56       1.304 -29.728 -45.549  1.00  0.00           H  
ATOM    894  HD3 LYS    56       2.261 -28.926 -46.732  1.00  0.00           H  
ATOM    895  CE  LYS    56       2.993 -30.672 -46.165  1.00  0.00           C  
ATOM    896  HE2 LYS    56       4.055 -30.457 -46.277  1.00  0.00           H  
ATOM    897  HE3 LYS    56       2.752 -31.432 -45.421  1.00  0.00           H  
ATOM    898  NZ  LYS    56       2.434 -31.204 -47.427  1.00  0.00           N  
ATOM    899  HZ1 LYS    56       2.771 -32.145 -47.569  1.00  0.00           H  
ATOM    900  HZ2 LYS    56       1.459 -31.205 -47.165  1.00  0.00           H  
ATOM    901  HZ3 LYS    56       2.596 -30.681 -48.276  1.00  0.00           H  
ATOM    902  C   LYS    56       4.079 -26.324 -43.278  1.00  0.00           C  
ATOM    903  O   LYS    56       3.983 -25.150 -43.580  1.00  0.00           O  
ATOM    904  N   ARG    57       5.218 -27.027 -43.168  1.00  0.00           N  
ATOM    905  H   ARG    57       5.179 -27.885 -42.635  1.00  0.00           H  
ATOM    906  CA  ARG    57       6.614 -26.366 -43.398  1.00  0.00           C  
ATOM    907  HA  ARG    57       6.368 -25.376 -43.014  1.00  0.00           H  
ATOM    908  CB  ARG    57       7.693 -27.118 -42.557  1.00  0.00           C  
ATOM    909  HB2 ARG    57       8.459 -26.377 -42.329  1.00  0.00           H  
ATOM    910  HB3 ARG    57       7.191 -27.368 -41.623  1.00  0.00           H  
ATOM    911  CG  ARG    57       8.218 -28.277 -43.123  1.00  0.00           C  
ATOM    912  HG2 ARG    57       7.332 -28.867 -43.357  1.00  0.00           H  
ATOM    913  HG3 ARG    57       8.785 -28.027 -44.019  1.00  0.00           H  
ATOM    914  CD  ARG    57       9.029 -28.893 -42.234  1.00  0.00           C  
ATOM    915  HD2 ARG    57       9.814 -28.183 -41.974  1.00  0.00           H  
ATOM    916  HD3 ARG    57       8.490 -29.094 -41.308  1.00  0.00           H  
ATOM    917  NE  ARG    57       9.675 -30.146 -42.584  1.00  0.00           N  
ATOM    918  HE  ARG    57       9.341 -30.494 -43.472  1.00  0.00           H  
ATOM    919  CZ  ARG    57      10.163 -31.049 -41.804  1.00  0.00           C  
ATOM    920  NH1 ARG    57      10.522 -32.186 -42.346  1.00  0.00           N  
ATOM    921 HH11 ARG    57      10.459 -32.268 -43.350  1.00  0.00           H  
ATOM    922 HH12 ARG    57      10.877 -32.964 -41.809  1.00  0.00           H  
ATOM    923  NH2 ARG    57      10.268 -30.892 -40.500  1.00  0.00           N  
ATOM    924 HH21 ARG    57      10.108 -30.010 -40.035  1.00  0.00           H  
ATOM    925 HH22 ARG    57      10.624 -31.679 -39.976  1.00  0.00           H  
ATOM    926  C   ARG    57       6.922 -26.197 -44.894  1.00  0.00           C  
ATOM    927  O   ARG    57       6.302 -26.910 -45.654  1.00  0.00           O  
ATOM    928  N   PRO    58       7.636 -25.151 -45.345  1.00  0.00           N  
ATOM    929  CD  PRO    58       8.275 -24.052 -44.607  1.00  0.00           C  
ATOM    930  HD2 PRO    58       9.211 -24.297 -44.106  1.00  0.00           H  
ATOM    931  HD3 PRO    58       7.673 -23.850 -43.721  1.00  0.00           H  
ATOM    932  CG  PRO    58       8.428 -22.928 -45.636  1.00  0.00           C  
ATOM    933  HG2 PRO    58       9.274 -22.315 -45.324  1.00  0.00           H  
ATOM    934  HG3 PRO    58       7.517 -22.331 -45.667  1.00  0.00           H  
ATOM    935  CB  PRO    58       8.689 -23.616 -46.928  1.00  0.00           C  
ATOM    936  HB2 PRO    58       9.733 -23.844 -47.144  1.00  0.00           H  
ATOM    937  HB3 PRO    58       8.387 -23.019 -47.788  1.00  0.00           H  
ATOM    938  CA  PRO    58       7.935 -24.916 -46.733  1.00  0.00           C  
ATOM    939  HA  PRO    58       7.009 -24.806 -47.297  1.00  0.00           H  
ATOM    940  C   PRO    58       8.802 -26.002 -47.367  1.00  0.00           C  
ATOM    941  O   PRO    58       9.563 -26.654 -46.686  1.00  0.00           O  
ATOM    942  N   PRO    59       8.690 -26.238 -48.692  1.00  0.00           N  
ATOM    943  CD  PRO    59       7.962 -25.405 -49.568  1.00  0.00           C  
ATOM    944  HD2 PRO    59       8.598 -24.593 -49.921  1.00  0.00           H  
ATOM    945  HD3 PRO    59       7.010 -25.060 -49.165  1.00  0.00           H  
ATOM    946  CG  PRO    59       7.581 -26.332 -50.709  1.00  0.00           C  
ATOM    947  HG2 PRO    59       7.304 -25.820 -51.630  1.00  0.00           H  
ATOM    948  HG3 PRO    59       6.776 -27.012 -50.430  1.00  0.00           H  
ATOM    949  CB  PRO    59       8.837 -27.172 -50.827  1.00  0.00           C  
ATOM    950  HB2 PRO    59       9.643 -26.582 -51.265  1.00  0.00           H  
ATOM    951  HB3 PRO    59       8.656 -28.056 -51.437  1.00  0.00           H  
ATOM    952  CA  PRO    59       9.193 -27.445 -49.378  1.00  0.00           C  
ATOM    953  HA  PRO    59       8.525 -28.232 -49.027  1.00  0.00           H  
ATOM    954  C   PRO    59      10.608 -27.846 -49.030  1.00  0.00           C  
ATOM    955  O   PRO    59      11.476 -27.003 -48.961  1.00  0.00           O  
ATOM    956  N   LEU    60      11.009 -29.173 -48.986  1.00  0.00           N  
ATOM    957  H   LEU    60      10.225 -29.807 -48.935  1.00  0.00           H  
ATOM    958  CA  LEU    60      12.378 -29.749 -48.873  1.00  0.00           C  
ATOM    959  HA  LEU    60      12.856 -29.457 -47.938  1.00  0.00           H  
ATOM    960  CB  LEU    60      12.275 -31.279 -48.786  1.00  0.00           C  
ATOM    961  HB2 LEU    60      11.596 -31.407 -47.942  1.00  0.00           H  
ATOM    962  HB3 LEU    60      11.717 -31.544 -49.684  1.00  0.00           H  
ATOM    963  CG  LEU    60      13.547 -32.123 -48.760  1.00  0.00           C  
ATOM    964  HG  LEU    60      14.155 -31.957 -49.649  1.00  0.00           H  
ATOM    965  CD1 LEU    60      14.397 -31.841 -47.582  1.00  0.00           C  
ATOM    966 HD11 LEU    60      15.300 -32.452 -47.577  1.00  0.00           H  
ATOM    967 HD12 LEU    60      14.742 -30.812 -47.689  1.00  0.00           H  
ATOM    968 HD13 LEU    60      13.823 -32.047 -46.678  1.00  0.00           H  
ATOM    969  CD2 LEU    60      13.231 -33.618 -48.794  1.00  0.00           C  
ATOM    970 HD21 LEU    60      12.663 -33.836 -47.889  1.00  0.00           H  
ATOM    971 HD22 LEU    60      12.676 -33.939 -49.676  1.00  0.00           H  
ATOM    972 HD23 LEU    60      14.169 -34.173 -48.804  1.00  0.00           H  
ATOM    973  C   LEU    60      13.286 -29.238 -50.005  1.00  0.00           C  
ATOM    974  O   LEU    60      14.471 -29.040 -49.845  1.00  0.00           O  
ATOM    975  N   GLU    61      12.657 -28.913 -51.161  1.00  0.00           N  
ATOM    976  H   GLU    61      11.653 -29.012 -51.216  1.00  0.00           H  
ATOM    977  CA  GLU    61      13.455 -28.340 -52.265  1.00  0.00           C  
ATOM    978  HA  GLU    61      14.329 -28.992 -52.276  1.00  0.00           H  
ATOM    979  CB  GLU    61      12.813 -28.323 -53.673  1.00  0.00           C  
ATOM    980  HB2 GLU    61      13.620 -28.060 -54.356  1.00  0.00           H  
ATOM    981  HB3 GLU    61      12.506 -29.339 -53.924  1.00  0.00           H  
ATOM    982  CG  GLU    61      11.562 -27.441 -53.819  1.00  0.00           C  
ATOM    983  HG2 GLU    61      10.750 -28.133 -53.599  1.00  0.00           H  
ATOM    984  HG3 GLU    61      11.568 -26.589 -53.139  1.00  0.00           H  
ATOM    985  CD  GLU    61      11.382 -26.804 -55.247  1.00  0.00           C  
ATOM    986  OE1 GLU    61      12.235 -25.915 -55.668  1.00  0.00           O  
ATOM    987  OE2 GLU    61      10.348 -27.106 -55.946  1.00  0.00           O  
ATOM    988  C   GLU    61      13.910 -26.930 -52.005  1.00  0.00           C  
ATOM    989  O   GLU    61      15.004 -26.603 -52.544  1.00  0.00           O  
ATOM    990  N   GLU    62      13.190 -26.061 -51.340  1.00  0.00           N  
ATOM    991  H   GLU    62      12.309 -26.374 -50.959  1.00  0.00           H  
ATOM    992  CA  GLU    62      13.716 -24.751 -50.932  1.00  0.00           C  
ATOM    993  HA  GLU    62      14.100 -24.243 -51.817  1.00  0.00           H  
ATOM    994  CB  GLU    62      12.492 -23.911 -50.388  1.00  0.00           C  
ATOM    995  HB2 GLU    62      12.206 -24.232 -49.386  1.00  0.00           H  
ATOM    996  HB3 GLU    62      12.801 -22.871 -50.286  1.00  0.00           H  
ATOM    997  CG  GLU    62      11.305 -23.880 -51.310  1.00  0.00           C  
ATOM    998  HG2 GLU    62      10.920 -24.888 -51.468  1.00  0.00           H  
ATOM    999  HG3 GLU    62      10.556 -23.399 -50.681  1.00  0.00           H  
ATOM   1000  CD  GLU    62      11.582 -23.077 -52.573  1.00  0.00           C  
ATOM   1001  OE1 GLU    62      12.553 -22.320 -52.589  1.00  0.00           O  
ATOM   1002  OE2 GLU    62      10.665 -23.061 -53.492  1.00  0.00           O  
ATOM   1003  C   GLU    62      14.778 -24.759 -49.861  1.00  0.00           C  
ATOM   1004  O   GLU    62      15.797 -24.072 -49.899  1.00  0.00           O  
ATOM   1005  N   ARG    63      14.526 -25.651 -48.844  1.00  0.00           N  
ATOM   1006  H   ARG    63      13.656 -26.164 -48.873  1.00  0.00           H  
ATOM   1007  CA  ARG    63      15.513 -25.812 -47.729  1.00  0.00           C  
ATOM   1008  HA  ARG    63      15.847 -24.833 -47.385  1.00  0.00           H  
ATOM   1009  CB  ARG    63      14.877 -26.729 -46.563  1.00  0.00           C  
ATOM   1010  HB2 ARG    63      14.815 -27.747 -46.945  1.00  0.00           H  
ATOM   1011  HB3 ARG    63      15.624 -26.791 -45.772  1.00  0.00           H  
ATOM   1012  CG  ARG    63      13.582 -26.523 -46.170  1.00  0.00           C  
ATOM   1013  HG2 ARG    63      13.452 -25.476 -45.900  1.00  0.00           H  
ATOM   1014  HG3 ARG    63      12.803 -26.463 -46.931  1.00  0.00           H  
ATOM   1015  CD  ARG    63      13.179 -27.189 -45.026  1.00  0.00           C  
ATOM   1016  HD2 ARG    63      13.775 -26.921 -44.154  1.00  0.00           H  
ATOM   1017  HD3 ARG    63      12.154 -26.911 -44.783  1.00  0.00           H  
ATOM   1018  NE  ARG    63      13.228 -28.705 -45.161  1.00  0.00           N  
ATOM   1019  HE  ARG    63      14.126 -29.167 -45.130  1.00  0.00           H  
ATOM   1020  CZ  ARG    63      12.143 -29.473 -45.415  1.00  0.00           C  
ATOM   1021  NH1 ARG    63      10.972 -28.978 -45.858  1.00  0.00           N  
ATOM   1022 HH11 ARG    63      10.920 -27.977 -45.984  1.00  0.00           H  
ATOM   1023 HH12 ARG    63      10.328 -29.693 -46.164  1.00  0.00           H  
ATOM   1024  NH2 ARG    63      12.221 -30.745 -45.234  1.00  0.00           N  
ATOM   1025 HH21 ARG    63      12.990 -31.040 -44.651  1.00  0.00           H  
ATOM   1026 HH22 ARG    63      11.374 -31.291 -45.308  1.00  0.00           H  
ATOM   1027  C   ARG    63      16.800 -26.475 -48.304  1.00  0.00           C  
ATOM   1028  O   ARG    63      17.827 -26.371 -47.636  1.00  0.00           O  
ATOM   1029  N   ARG    64      16.715 -27.301 -49.379  1.00  0.00           N  
ATOM   1030  H   ARG    64      15.762 -27.555 -49.597  1.00  0.00           H  
ATOM   1031  CA  ARG    64      17.852 -27.751 -50.114  1.00  0.00           C  
ATOM   1032  HA  ARG    64      18.502 -28.369 -49.494  1.00  0.00           H  
ATOM   1033  CB  ARG    64      17.352 -28.748 -51.264  1.00  0.00           C  
ATOM   1034  HB2 ARG    64      16.424 -28.331 -51.656  1.00  0.00           H  
ATOM   1035  HB3 ARG    64      18.047 -28.787 -52.102  1.00  0.00           H  
ATOM   1036  CG  ARG    64      17.292 -30.033 -50.824  1.00  0.00           C  
ATOM   1037  HG2 ARG    64      18.234 -30.523 -50.576  1.00  0.00           H  
ATOM   1038  HG3 ARG    64      16.781 -30.016 -49.862  1.00  0.00           H  
ATOM   1039  CD  ARG    64      16.583 -30.980 -51.609  1.00  0.00           C  
ATOM   1040  HD2 ARG    64      15.533 -30.686 -51.592  1.00  0.00           H  
ATOM   1041  HD3 ARG    64      16.946 -31.083 -52.631  1.00  0.00           H  
ATOM   1042  NE  ARG    64      16.671 -32.333 -51.101  1.00  0.00           N  
ATOM   1043  HE  ARG    64      17.306 -32.423 -50.321  1.00  0.00           H  
ATOM   1044  CZ  ARG    64      16.004 -33.437 -51.389  1.00  0.00           C  
ATOM   1045  NH1 ARG    64      16.308 -34.527 -50.700  1.00  0.00           N  
ATOM   1046 HH11 ARG    64      16.982 -34.538 -49.948  1.00  0.00           H  
ATOM   1047 HH12 ARG    64      15.793 -35.380 -50.863  1.00  0.00           H  
ATOM   1048  NH2 ARG    64      15.042 -33.520 -52.201  1.00  0.00           N  
ATOM   1049 HH21 ARG    64      14.748 -32.643 -52.608  1.00  0.00           H  
ATOM   1050 HH22 ARG    64      14.443 -34.333 -52.219  1.00  0.00           H  
ATOM   1051  C   ARG    64      18.753 -26.630 -50.814  1.00  0.00           C  
ATOM   1052  O   ARG    64      19.981 -26.616 -50.792  1.00  0.00           O  
ATOM   1053  N   ALA    65      18.060 -25.675 -51.419  1.00  0.00           N  
ATOM   1054  H   ALA    65      17.056 -25.790 -51.435  1.00  0.00           H  
ATOM   1055  CA  ALA    65      18.665 -24.506 -52.034  1.00  0.00           C  
ATOM   1056  HA  ALA    65      19.508 -24.694 -52.698  1.00  0.00           H  
ATOM   1057  CB  ALA    65      17.607 -23.838 -52.892  1.00  0.00           C  
ATOM   1058  HB1 ALA    65      17.929 -23.036 -53.555  1.00  0.00           H  
ATOM   1059  HB2 ALA    65      17.241 -24.532 -53.648  1.00  0.00           H  
ATOM   1060  HB3 ALA    65      16.701 -23.432 -52.443  1.00  0.00           H  
ATOM   1061  C   ALA    65      19.342 -23.610 -50.962  1.00  0.00           C  
ATOM   1062  O   ALA    65      20.442 -23.172 -51.185  1.00  0.00           O  
ATOM   1063  N   MET    66      18.678 -23.446 -49.839  1.00  0.00           N  
ATOM   1064  H   MET    66      17.696 -23.673 -49.773  1.00  0.00           H  
ATOM   1065  CA  MET    66      19.345 -22.806 -48.696  1.00  0.00           C  
ATOM   1066  HA  MET    66      19.660 -21.807 -48.997  1.00  0.00           H  
ATOM   1067  CB  MET    66      18.276 -22.654 -47.537  1.00  0.00           C  
ATOM   1068  HB2 MET    66      17.492 -21.963 -47.846  1.00  0.00           H  
ATOM   1069  HB3 MET    66      17.854 -23.628 -47.286  1.00  0.00           H  
ATOM   1070  CG  MET    66      18.871 -22.103 -46.194  1.00  0.00           C  
ATOM   1071  HG2 MET    66      19.637 -22.826 -45.914  1.00  0.00           H  
ATOM   1072  HG3 MET    66      19.301 -21.113 -46.346  1.00  0.00           H  
ATOM   1073  SD  MET    66      17.625 -21.992 -44.898  1.00  0.00           S  
ATOM   1074  CE  MET    66      17.432 -20.184 -44.946  1.00  0.00           C  
ATOM   1075  HE1 MET    66      16.627 -19.762 -44.343  1.00  0.00           H  
ATOM   1076  HE2 MET    66      18.341 -19.690 -44.603  1.00  0.00           H  
ATOM   1077  HE3 MET    66      17.272 -19.845 -45.970  1.00  0.00           H  
ATOM   1078  C   MET    66      20.607 -23.515 -48.246  1.00  0.00           C  
ATOM   1079  O   MET    66      21.530 -22.801 -47.953  1.00  0.00           O  
ATOM   1080  N   HIE    67      20.561 -24.827 -48.117  1.00  0.00           N  
ATOM   1081  H   HIE    67      19.670 -25.296 -48.193  1.00  0.00           H  
ATOM   1082  CA  HIE    67      21.689 -25.686 -47.954  1.00  0.00           C  
ATOM   1083  HA  HIE    67      22.165 -25.431 -47.007  1.00  0.00           H  
ATOM   1084  CB  HIE    67      21.240 -27.146 -47.912  1.00  0.00           C  
ATOM   1085  HB2 HIE    67      20.779 -27.244 -46.929  1.00  0.00           H  
ATOM   1086  HB3 HIE    67      20.410 -27.264 -48.608  1.00  0.00           H  
ATOM   1087  CG  HIE    67      22.296 -28.293 -48.059  1.00  0.00           C  
ATOM   1088  ND1 HIE    67      22.194 -29.596 -48.556  1.00  0.00           N  
ATOM   1089  CE1 HIE    67      23.509 -30.027 -48.578  1.00  0.00           C  
ATOM   1090  HE1 HIE    67      23.873 -30.925 -49.055  1.00  0.00           H  
ATOM   1091  NE2 HIE    67      24.331 -29.164 -47.916  1.00  0.00           N  
ATOM   1092  HE2 HIE    67      25.248 -29.336 -47.529  1.00  0.00           H  
ATOM   1093  CD2 HIE    67      23.547 -28.098 -47.540  1.00  0.00           C  
ATOM   1094  HD2 HIE    67      23.794 -27.253 -46.914  1.00  0.00           H  
ATOM   1095  C   HIE    67      22.804 -25.494 -48.989  1.00  0.00           C  
ATOM   1096  O   HIE    67      23.989 -25.492 -48.493  1.00  0.00           O  
ATOM   1097  N   ASP    68      22.528 -25.386 -50.289  1.00  0.00           N  
ATOM   1098  H   ASP    68      21.573 -25.667 -50.456  1.00  0.00           H  
ATOM   1099  CA  ASP    68      23.509 -25.060 -51.347  1.00  0.00           C  
ATOM   1100  HA  ASP    68      24.353 -25.743 -51.443  1.00  0.00           H  
ATOM   1101  CB  ASP    68      22.777 -25.083 -52.669  1.00  0.00           C  
ATOM   1102  HB2 ASP    68      22.447 -26.120 -52.735  1.00  0.00           H  
ATOM   1103  HB3 ASP    68      21.804 -24.599 -52.578  1.00  0.00           H  
ATOM   1104  CG  ASP    68      23.641 -24.827 -53.840  1.00  0.00           C  
ATOM   1105  OD1 ASP    68      23.511 -23.764 -54.498  1.00  0.00           O  
ATOM   1106  OD2 ASP    68      24.521 -25.662 -54.117  1.00  0.00           O  
ATOM   1107  C   ASP    68      24.267 -23.704 -51.074  1.00  0.00           C  
ATOM   1108  O   ASP    68      25.459 -23.556 -51.386  1.00  0.00           O  
ATOM   1109  N   ILE    69      23.535 -22.675 -50.710  1.00  0.00           N  
ATOM   1110  H   ILE    69      22.550 -22.855 -50.579  1.00  0.00           H  
ATOM   1111  CA  ILE    69      24.065 -21.303 -50.436  1.00  0.00           C  
ATOM   1112  HA  ILE    69      24.672 -20.857 -51.224  1.00  0.00           H  
ATOM   1113  CB  ILE    69      22.940 -20.269 -50.231  1.00  0.00           C  
ATOM   1114  HB  ILE    69      22.379 -20.397 -49.305  1.00  0.00           H  
ATOM   1115  CG2 ILE    69      23.623 -18.842 -50.018  1.00  0.00           C  
ATOM   1116 HG21 ILE    69      22.854 -18.074 -49.938  1.00  0.00           H  
ATOM   1117 HG22 ILE    69      24.119 -18.924 -49.050  1.00  0.00           H  
ATOM   1118 HG23 ILE    69      24.331 -18.580 -50.804  1.00  0.00           H  
ATOM   1119  CG1 ILE    69      21.998 -20.152 -51.456  1.00  0.00           C  
ATOM   1120 HG12 ILE    69      22.498 -19.542 -52.209  1.00  0.00           H  
ATOM   1121 HG13 ILE    69      21.781 -21.157 -51.817  1.00  0.00           H  
ATOM   1122  CD1 ILE    69      20.647 -19.494 -51.016  1.00  0.00           C  
ATOM   1123 HD11 ILE    69      20.181 -20.254 -50.389  1.00  0.00           H  
ATOM   1124 HD12 ILE    69      20.849 -18.598 -50.431  1.00  0.00           H  
ATOM   1125 HD13 ILE    69      19.974 -19.292 -51.849  1.00  0.00           H  
ATOM   1126  C   ILE    69      25.090 -21.436 -49.244  1.00  0.00           C  
ATOM   1127  O   ILE    69      26.099 -20.687 -49.213  1.00  0.00           O  
ATOM   1128  N   ILE    70      24.924 -22.323 -48.251  1.00  0.00           N  
ATOM   1129  H   ILE    70      24.011 -22.752 -48.209  1.00  0.00           H  
ATOM   1130  CA  ILE    70      25.908 -22.650 -47.173  1.00  0.00           C  
ATOM   1131  HA  ILE    70      26.358 -21.743 -46.769  1.00  0.00           H  
ATOM   1132  CB  ILE    70      25.313 -23.467 -46.014  1.00  0.00           C  
ATOM   1133  HB  ILE    70      24.718 -24.278 -46.433  1.00  0.00           H  
ATOM   1134  CG2 ILE    70      26.396 -24.146 -45.161  1.00  0.00           C  
ATOM   1135 HG21 ILE    70      26.078 -24.797 -44.347  1.00  0.00           H  
ATOM   1136 HG22 ILE    70      27.114 -24.732 -45.735  1.00  0.00           H  
ATOM   1137 HG23 ILE    70      26.979 -23.405 -44.614  1.00  0.00           H  
ATOM   1138  CG1 ILE    70      24.360 -22.643 -45.184  1.00  0.00           C  
ATOM   1139 HG12 ILE    70      24.977 -22.006 -44.550  1.00  0.00           H  
ATOM   1140 HG13 ILE    70      23.727 -21.982 -45.776  1.00  0.00           H  
ATOM   1141  CD1 ILE    70      23.570 -23.578 -44.326  1.00  0.00           C  
ATOM   1142 HD11 ILE    70      23.156 -24.300 -45.030  1.00  0.00           H  
ATOM   1143 HD12 ILE    70      24.227 -24.130 -43.654  1.00  0.00           H  
ATOM   1144 HD13 ILE    70      22.748 -23.143 -43.758  1.00  0.00           H  
ATOM   1145  C   ILE    70      27.077 -23.426 -47.791  1.00  0.00           C  
ATOM   1146  O   ILE    70      28.208 -22.917 -47.930  1.00  0.00           O  
ATOM   1147  N   ALA    71      26.786 -24.615 -48.343  1.00  0.00           N  
ATOM   1148  H   ALA    71      25.824 -24.838 -48.128  1.00  0.00           H  
ATOM   1149  CA  ALA    71      27.620 -25.664 -48.847  1.00  0.00           C  
ATOM   1150  HA  ALA    71      28.317 -25.770 -48.016  1.00  0.00           H  
ATOM   1151  CB  ALA    71      26.694 -26.962 -48.838  1.00  0.00           C  
ATOM   1152  HB1 ALA    71      27.280 -27.815 -49.180  1.00  0.00           H  
ATOM   1153  HB2 ALA    71      26.297 -27.107 -47.833  1.00  0.00           H  
ATOM   1154  HB3 ALA    71      25.936 -26.734 -49.587  1.00  0.00           H  
ATOM   1155  C   ALA    71      28.410 -25.354 -50.126  1.00  0.00           C  
ATOM   1156  O   ALA    71      28.367 -26.052 -51.129  1.00  0.00           O  
ATOM   1157  N   SER    72      29.144 -24.206 -50.179  1.00  0.00           N  
ATOM   1158  H   SER    72      29.104 -23.631 -49.350  1.00  0.00           H  
ATOM   1159  CA  SER    72      29.780 -23.679 -51.330  1.00  0.00           C  
ATOM   1160  HA  SER    72      29.859 -24.341 -52.192  1.00  0.00           H  
ATOM   1161  CB  SER    72      28.998 -22.452 -51.695  1.00  0.00           C  
ATOM   1162  HB2 SER    72      27.957 -22.678 -51.927  1.00  0.00           H  
ATOM   1163  HB3 SER    72      28.969 -21.881 -50.766  1.00  0.00           H  
ATOM   1164  OG  SER    72      29.499 -21.688 -52.789  1.00  0.00           O  
ATOM   1165  HG  SER    72      28.773 -21.377 -53.335  1.00  0.00           H  
ATOM   1166  C   SER    72      31.134 -23.060 -50.930  1.00  0.00           C  
ATOM   1167  O   SER    72      31.291 -22.600 -49.799  1.00  0.00           O  
ATOM   1168  N   ASP    73      32.111 -23.000 -51.838  1.00  0.00           N  
ATOM   1169  H   ASP    73      31.881 -23.335 -52.762  1.00  0.00           H  
ATOM   1170  CA  ASP    73      33.292 -22.162 -51.849  1.00  0.00           C  
ATOM   1171  HA  ASP    73      33.983 -22.539 -51.095  1.00  0.00           H  
ATOM   1172  CB  ASP    73      33.992 -22.313 -53.185  1.00  0.00           C  
ATOM   1173  HB2 ASP    73      33.263 -22.082 -53.961  1.00  0.00           H  
ATOM   1174  HB3 ASP    73      34.777 -21.558 -53.222  1.00  0.00           H  
ATOM   1175  CG  ASP    73      34.594 -23.657 -53.595  1.00  0.00           C  
ATOM   1176  OD1 ASP    73      34.460 -24.682 -52.845  1.00  0.00           O  
ATOM   1177  OD2 ASP    73      35.131 -23.721 -54.733  1.00  0.00           O  
ATOM   1178  C   ASP    73      33.100 -20.635 -51.476  1.00  0.00           C  
ATOM   1179  O   ASP    73      33.943 -20.202 -50.673  1.00  0.00           O  
ATOM   1180  N   THR    74      32.132 -19.839 -51.827  1.00  0.00           N  
ATOM   1181  H   THR    74      31.377 -20.217 -52.381  1.00  0.00           H  
ATOM   1182  CA  THR    74      31.942 -18.373 -51.405  1.00  0.00           C  
ATOM   1183  HA  THR    74      32.374 -18.357 -50.405  1.00  0.00           H  
ATOM   1184  CB  THR    74      32.637 -17.393 -52.369  1.00  0.00           C  
ATOM   1185  HB  THR    74      33.668 -17.741 -52.435  1.00  0.00           H  
ATOM   1186  CG2 THR    74      31.926 -17.347 -53.772  1.00  0.00           C  
ATOM   1187 HG21 THR    74      30.903 -17.004 -53.617  1.00  0.00           H  
ATOM   1188 HG22 THR    74      32.407 -16.595 -54.397  1.00  0.00           H  
ATOM   1189 HG23 THR    74      31.959 -18.320 -54.262  1.00  0.00           H  
ATOM   1190  OG1 THR    74      32.640 -16.107 -51.885  1.00  0.00           O  
ATOM   1191  HG1 THR    74      33.222 -15.553 -52.409  1.00  0.00           H  
ATOM   1192  C   THR    74      30.466 -18.016 -51.182  1.00  0.00           C  
ATOM   1193  O   THR    74      29.602 -18.249 -51.977  1.00  0.00           O  
ATOM   1194  N   PHE    75      30.129 -17.353 -50.121  1.00  0.00           N  
ATOM   1195  H   PHE    75      30.901 -17.085 -49.527  1.00  0.00           H  
ATOM   1196  CA  PHE    75      28.858 -16.806 -49.746  1.00  0.00           C  
ATOM   1197  HA  PHE    75      28.075 -17.558 -49.849  1.00  0.00           H  
ATOM   1198  CB  PHE    75      28.819 -16.314 -48.322  1.00  0.00           C  
ATOM   1199  HB2 PHE    75      29.468 -16.980 -47.753  1.00  0.00           H  
ATOM   1200  HB3 PHE    75      29.226 -15.322 -48.129  1.00  0.00           H  
ATOM   1201  CG  PHE    75      27.520 -16.403 -47.551  1.00  0.00           C  
ATOM   1202  CD1 PHE    75      26.958 -17.647 -47.322  1.00  0.00           C  
ATOM   1203  HD1 PHE    75      27.448 -18.531 -47.700  1.00  0.00           H  
ATOM   1204  CE1 PHE    75      25.673 -17.811 -46.722  1.00  0.00           C  
ATOM   1205  HE1 PHE    75      25.141 -18.751 -46.743  1.00  0.00           H  
ATOM   1206  CZ  PHE    75      24.929 -16.619 -46.326  1.00  0.00           C  
ATOM   1207  HZ  PHE    75      23.902 -16.729 -46.008  1.00  0.00           H  
ATOM   1208  CE2 PHE    75      25.519 -15.323 -46.567  1.00  0.00           C  
ATOM   1209  HE2 PHE    75      24.993 -14.405 -46.350  1.00  0.00           H  
ATOM   1210  CD2 PHE    75      26.729 -15.191 -47.207  1.00  0.00           C  
ATOM   1211  HD2 PHE    75      27.193 -14.261 -47.501  1.00  0.00           H  
ATOM   1212  C   PHE    75      28.320 -15.731 -50.709  1.00  0.00           C  
ATOM   1213  O   PHE    75      29.139 -14.988 -51.267  1.00  0.00           O  
ATOM   1214  N   ASP    76      26.994 -15.701 -50.810  1.00  0.00           N  
ATOM   1215  H   ASP    76      26.458 -16.476 -50.445  1.00  0.00           H  
ATOM   1216  CA  ASP    76      26.314 -14.574 -51.374  1.00  0.00           C  
ATOM   1217  HA  ASP    76      27.034 -13.760 -51.453  1.00  0.00           H  
ATOM   1218  CB  ASP    76      25.842 -14.807 -52.856  1.00  0.00           C  
ATOM   1219  HB2 ASP    76      26.648 -15.105 -53.526  1.00  0.00           H  
ATOM   1220  HB3 ASP    76      25.019 -15.520 -52.905  1.00  0.00           H  
ATOM   1221  CG  ASP    76      25.322 -13.502 -53.498  1.00  0.00           C  
ATOM   1222  OD1 ASP    76      25.142 -13.338 -54.730  1.00  0.00           O  
ATOM   1223  OD2 ASP    76      25.174 -12.468 -52.724  1.00  0.00           O  
ATOM   1224  C   ASP    76      25.102 -14.181 -50.499  1.00  0.00           C  
ATOM   1225  O   ASP    76      24.078 -14.894 -50.405  1.00  0.00           O  
ATOM   1226  N   LYS    77      25.177 -12.989 -49.847  1.00  0.00           N  
ATOM   1227  H   LYS    77      26.069 -12.529 -49.733  1.00  0.00           H  
ATOM   1228  CA  LYS    77      24.212 -12.456 -48.919  1.00  0.00           C  
ATOM   1229  HA  LYS    77      23.738 -13.175 -48.250  1.00  0.00           H  
ATOM   1230  CB  LYS    77      24.840 -11.255 -48.158  1.00  0.00           C  
ATOM   1231  HB2 LYS    77      25.897 -11.385 -47.926  1.00  0.00           H  
ATOM   1232  HB3 LYS    77      24.738 -10.385 -48.807  1.00  0.00           H  
ATOM   1233  CG  LYS    77      24.163 -11.071 -47.000  1.00  0.00           C  
ATOM   1234  HG2 LYS    77      23.189 -10.711 -47.331  1.00  0.00           H  
ATOM   1235  HG3 LYS    77      24.002 -12.046 -46.540  1.00  0.00           H  
ATOM   1236  CD  LYS    77      24.623 -10.212 -46.174  1.00  0.00           C  
ATOM   1237  HD2 LYS    77      25.550 -10.581 -45.735  1.00  0.00           H  
ATOM   1238  HD3 LYS    77      24.853  -9.273 -46.676  1.00  0.00           H  
ATOM   1239  CE  LYS    77      23.726 -10.029 -45.136  1.00  0.00           C  
ATOM   1240  HE2 LYS    77      22.820  -9.566 -45.524  1.00  0.00           H  
ATOM   1241  HE3 LYS    77      23.379 -10.973 -44.715  1.00  0.00           H  
ATOM   1242  NZ  LYS    77      24.292  -9.271 -43.965  1.00  0.00           N  
ATOM   1243  HZ1 LYS    77      24.158  -8.283 -44.128  1.00  0.00           H  
ATOM   1244  HZ2 LYS    77      23.869  -9.426 -43.062  1.00  0.00           H  
ATOM   1245  HZ3 LYS    77      25.275  -9.367 -43.758  1.00  0.00           H  
ATOM   1246  C   LYS    77      22.964 -11.987 -49.697  1.00  0.00           C  
ATOM   1247  O   LYS    77      21.925 -12.217 -49.036  1.00  0.00           O  
ATOM   1248  N   ALA    78      22.953 -11.483 -50.925  1.00  0.00           N  
ATOM   1249  H   ALA    78      23.853 -11.285 -51.339  1.00  0.00           H  
ATOM   1250  CA  ALA    78      21.770 -11.250 -51.773  1.00  0.00           C  
ATOM   1251  HA  ALA    78      21.137 -10.508 -51.287  1.00  0.00           H  
ATOM   1252  CB  ALA    78      22.191 -10.502 -52.988  1.00  0.00           C  
ATOM   1253  HB1 ALA    78      22.722 -11.107 -53.723  1.00  0.00           H  
ATOM   1254  HB2 ALA    78      21.352 -10.034 -53.503  1.00  0.00           H  
ATOM   1255  HB3 ALA    78      22.798  -9.650 -52.682  1.00  0.00           H  
ATOM   1256  C   ALA    78      20.941 -12.532 -52.134  1.00  0.00           C  
ATOM   1257  O   ALA    78      19.735 -12.417 -52.016  1.00  0.00           O  
ATOM   1258  N   LYS    79      21.644 -13.619 -52.464  1.00  0.00           N  
ATOM   1259  H   LYS    79      22.651 -13.546 -52.460  1.00  0.00           H  
ATOM   1260  CA  LYS    79      20.907 -14.848 -52.852  1.00  0.00           C  
ATOM   1261  HA  LYS    79      19.963 -14.645 -53.359  1.00  0.00           H  
ATOM   1262  CB  LYS    79      21.851 -15.642 -53.773  1.00  0.00           C  
ATOM   1263  HB2 LYS    79      22.079 -15.013 -54.634  1.00  0.00           H  
ATOM   1264  HB3 LYS    79      22.856 -15.776 -53.372  1.00  0.00           H  
ATOM   1265  CG  LYS    79      21.485 -16.861 -54.154  1.00  0.00           C  
ATOM   1266  HG2 LYS    79      21.340 -17.596 -53.362  1.00  0.00           H  
ATOM   1267  HG3 LYS    79      20.527 -16.591 -54.599  1.00  0.00           H  
ATOM   1268  CD  LYS    79      22.217 -17.541 -55.099  1.00  0.00           C  
ATOM   1269  HD2 LYS    79      22.634 -16.924 -55.895  1.00  0.00           H  
ATOM   1270  HD3 LYS    79      22.943 -18.086 -54.497  1.00  0.00           H  
ATOM   1271  CE  LYS    79      21.387 -18.356 -55.766  1.00  0.00           C  
ATOM   1272  HE2 LYS    79      20.758 -18.878 -55.044  1.00  0.00           H  
ATOM   1273  HE3 LYS    79      20.760 -17.853 -56.501  1.00  0.00           H  
ATOM   1274  NZ  LYS    79      22.120 -19.348 -56.632  1.00  0.00           N  
ATOM   1275  HZ1 LYS    79      21.558 -19.928 -57.238  1.00  0.00           H  
ATOM   1276  HZ2 LYS    79      22.735 -18.736 -57.148  1.00  0.00           H  
ATOM   1277  HZ3 LYS    79      22.557 -19.990 -55.987  1.00  0.00           H  
ATOM   1278  C   LYS    79      20.479 -15.602 -51.520  1.00  0.00           C  
ATOM   1279  O   LYS    79      19.354 -16.164 -51.549  1.00  0.00           O  
ATOM   1280  N   ALA    80      21.148 -15.454 -50.425  1.00  0.00           N  
ATOM   1281  H   ALA    80      21.982 -14.885 -50.424  1.00  0.00           H  
ATOM   1282  CA  ALA    80      20.533 -15.890 -49.172  1.00  0.00           C  
ATOM   1283  HA  ALA    80      20.335 -16.955 -49.293  1.00  0.00           H  
ATOM   1284  CB  ALA    80      21.543 -15.738 -48.016  1.00  0.00           C  
ATOM   1285  HB1 ALA    80      22.531 -15.978 -48.409  1.00  0.00           H  
ATOM   1286  HB2 ALA    80      21.543 -14.724 -47.616  1.00  0.00           H  
ATOM   1287  HB3 ALA    80      21.293 -16.496 -47.273  1.00  0.00           H  
ATOM   1288  C   ALA    80      19.305 -15.094 -48.851  1.00  0.00           C  
ATOM   1289  O   ALA    80      18.234 -15.631 -48.581  1.00  0.00           O  
ATOM   1290  N   GLU    81      19.365 -13.716 -48.898  1.00  0.00           N  
ATOM   1291  H   GLU    81      20.219 -13.206 -49.072  1.00  0.00           H  
ATOM   1292  CA  GLU    81      18.127 -12.931 -48.532  1.00  0.00           C  
ATOM   1293  HA  GLU    81      17.732 -13.353 -47.608  1.00  0.00           H  
ATOM   1294  CB  GLU    81      18.467 -11.480 -48.352  1.00  0.00           C  
ATOM   1295  HB2 GLU    81      19.344 -11.223 -47.757  1.00  0.00           H  
ATOM   1296  HB3 GLU    81      18.724 -11.190 -49.371  1.00  0.00           H  
ATOM   1297  CG  GLU    81      17.299 -10.602 -47.753  1.00  0.00           C  
ATOM   1298  HG2 GLU    81      16.449 -10.599 -48.436  1.00  0.00           H  
ATOM   1299  HG3 GLU    81      17.008 -11.049 -46.803  1.00  0.00           H  
ATOM   1300  CD  GLU    81      17.660  -9.156 -47.500  1.00  0.00           C  
ATOM   1301  OE1 GLU    81      16.957  -8.530 -46.712  1.00  0.00           O  
ATOM   1302  OE2 GLU    81      18.631  -8.603 -48.084  1.00  0.00           O  
ATOM   1303  C   GLU    81      17.005 -13.133 -49.476  1.00  0.00           C  
ATOM   1304  O   GLU    81      15.889 -13.207 -48.956  1.00  0.00           O  
ATOM   1305  N   ALA    82      17.228 -13.263 -50.756  1.00  0.00           N  
ATOM   1306  H   ALA    82      18.167 -13.121 -51.101  1.00  0.00           H  
ATOM   1307  CA  ALA    82      16.238 -13.633 -51.823  1.00  0.00           C  
ATOM   1308  HA  ALA    82      15.508 -12.830 -51.921  1.00  0.00           H  
ATOM   1309  CB  ALA    82      16.912 -13.725 -53.226  1.00  0.00           C  
ATOM   1310  HB1 ALA    82      17.511 -12.846 -53.464  1.00  0.00           H  
ATOM   1311  HB2 ALA    82      17.649 -14.529 -53.237  1.00  0.00           H  
ATOM   1312  HB3 ALA    82      16.193 -14.059 -53.974  1.00  0.00           H  
ATOM   1313  C   ALA    82      15.550 -14.972 -51.516  1.00  0.00           C  
ATOM   1314  O   ALA    82      14.341 -15.034 -51.587  1.00  0.00           O  
ATOM   1315  N   GLN    83      16.316 -15.959 -51.101  1.00  0.00           N  
ATOM   1316  H   GLN    83      17.318 -15.849 -51.047  1.00  0.00           H  
ATOM   1317  CA  GLN    83      15.793 -17.317 -50.658  1.00  0.00           C  
ATOM   1318  HA  GLN    83      15.056 -17.672 -51.379  1.00  0.00           H  
ATOM   1319  CB  GLN    83      16.992 -18.297 -50.654  1.00  0.00           C  
ATOM   1320  HB2 GLN    83      17.331 -18.257 -51.690  1.00  0.00           H  
ATOM   1321  HB3 GLN    83      17.791 -17.854 -50.060  1.00  0.00           H  
ATOM   1322  CG  GLN    83      16.738 -19.753 -50.143  1.00  0.00           C  
ATOM   1323  HG2 GLN    83      17.684 -20.288 -50.050  1.00  0.00           H  
ATOM   1324  HG3 GLN    83      16.309 -19.567 -49.158  1.00  0.00           H  
ATOM   1325  CD  GLN    83      15.830 -20.429 -51.182  1.00  0.00           C  
ATOM   1326  OE1 GLN    83      16.167 -20.488 -52.345  1.00  0.00           O  
ATOM   1327  NE2 GLN    83      14.783 -21.105 -50.758  1.00  0.00           N  
ATOM   1328 HE21 GLN    83      14.062 -21.420 -51.392  1.00  0.00           H  
ATOM   1329 HE22 GLN    83      14.583 -21.197 -49.772  1.00  0.00           H  
ATOM   1330  C   GLN    83      15.065 -17.269 -49.323  1.00  0.00           C  
ATOM   1331  O   GLN    83      13.966 -17.747 -49.222  1.00  0.00           O  
ATOM   1332  N   ILE    84      15.538 -16.531 -48.328  1.00  0.00           N  
ATOM   1333  H   ILE    84      16.478 -16.165 -48.364  1.00  0.00           H  
ATOM   1334  CA  ILE    84      14.720 -16.233 -47.165  1.00  0.00           C  
ATOM   1335  HA  ILE    84      14.475 -17.238 -46.822  1.00  0.00           H  
ATOM   1336  CB  ILE    84      15.640 -15.509 -46.075  1.00  0.00           C  
ATOM   1337  HB  ILE    84      16.160 -14.658 -46.514  1.00  0.00           H  
ATOM   1338  CG2 ILE    84      14.871 -15.010 -44.870  1.00  0.00           C  
ATOM   1339 HG21 ILE    84      14.356 -15.795 -44.315  1.00  0.00           H  
ATOM   1340 HG22 ILE    84      15.635 -14.629 -44.193  1.00  0.00           H  
ATOM   1341 HG23 ILE    84      14.193 -14.235 -45.227  1.00  0.00           H  
ATOM   1342  CG1 ILE    84      16.808 -16.501 -45.712  1.00  0.00           C  
ATOM   1343 HG12 ILE    84      16.405 -17.034 -44.851  1.00  0.00           H  
ATOM   1344 HG13 ILE    84      17.156 -17.095 -46.558  1.00  0.00           H  
ATOM   1345  CD1 ILE    84      18.058 -15.726 -45.102  1.00  0.00           C  
ATOM   1346 HD11 ILE    84      17.814 -15.490 -44.067  1.00  0.00           H  
ATOM   1347 HD12 ILE    84      18.895 -16.409 -44.960  1.00  0.00           H  
ATOM   1348 HD13 ILE    84      18.281 -14.812 -45.652  1.00  0.00           H  
ATOM   1349  C   ILE    84      13.391 -15.433 -47.426  1.00  0.00           C  
ATOM   1350  O   ILE    84      12.323 -15.925 -46.950  1.00  0.00           O  
ATOM   1351  N   ALA    85      13.285 -14.400 -48.321  1.00  0.00           N  
ATOM   1352  H   ALA    85      14.166 -13.989 -48.592  1.00  0.00           H  
ATOM   1353  CA  ALA    85      12.095 -13.599 -48.633  1.00  0.00           C  
ATOM   1354  HA  ALA    85      11.629 -13.281 -47.700  1.00  0.00           H  
ATOM   1355  CB  ALA    85      12.601 -12.288 -49.184  1.00  0.00           C  
ATOM   1356  HB1 ALA    85      13.448 -11.928 -48.601  1.00  0.00           H  
ATOM   1357  HB2 ALA    85      12.992 -12.728 -50.102  1.00  0.00           H  
ATOM   1358  HB3 ALA    85      11.895 -11.459 -49.231  1.00  0.00           H  
ATOM   1359  C   ALA    85      11.093 -14.288 -49.537  1.00  0.00           C  
ATOM   1360  O   ALA    85       9.918 -14.025 -49.567  1.00  0.00           O  
ATOM   1361  N   LYS    86      11.656 -15.331 -50.176  1.00  0.00           N  
ATOM   1362  H   LYS    86      12.664 -15.371 -50.217  1.00  0.00           H  
ATOM   1363  CA  LYS    86      10.927 -16.368 -50.915  1.00  0.00           C  
ATOM   1364  HA  LYS    86      10.132 -15.845 -51.446  1.00  0.00           H  
ATOM   1365  CB  LYS    86      11.787 -17.269 -51.843  1.00  0.00           C  
ATOM   1366  HB2 LYS    86      12.555 -16.707 -52.374  1.00  0.00           H  
ATOM   1367  HB3 LYS    86      12.316 -17.920 -51.147  1.00  0.00           H  
ATOM   1368  CG  LYS    86      11.175 -18.021 -52.776  1.00  0.00           C  
ATOM   1369  HG2 LYS    86      10.314 -18.536 -52.351  1.00  0.00           H  
ATOM   1370  HG3 LYS    86      10.906 -17.369 -53.606  1.00  0.00           H  
ATOM   1371  CD  LYS    86      11.922 -18.906 -53.468  1.00  0.00           C  
ATOM   1372  HD2 LYS    86      12.699 -18.410 -54.049  1.00  0.00           H  
ATOM   1373  HD3 LYS    86      12.362 -19.612 -52.763  1.00  0.00           H  
ATOM   1374  CE  LYS    86      11.335 -19.755 -54.396  1.00  0.00           C  
ATOM   1375  HE2 LYS    86      10.517 -20.355 -54.000  1.00  0.00           H  
ATOM   1376  HE3 LYS    86      10.962 -19.157 -55.228  1.00  0.00           H  
ATOM   1377  NZ  LYS    86      12.234 -20.782 -54.885  1.00  0.00           N  
ATOM   1378  HZ1 LYS    86      11.863 -21.359 -55.626  1.00  0.00           H  
ATOM   1379  HZ2 LYS    86      13.134 -20.393 -55.127  1.00  0.00           H  
ATOM   1380  HZ3 LYS    86      12.303 -21.421 -54.106  1.00  0.00           H  
ATOM   1381  C   LYS    86      10.134 -17.219 -49.936  1.00  0.00           C  
ATOM   1382  O   LYS    86       8.952 -17.423 -50.121  1.00  0.00           O  
ATOM   1383  N   MET    87      10.841 -17.696 -48.892  1.00  0.00           N  
ATOM   1384  H   MET    87      11.779 -17.397 -48.664  1.00  0.00           H  
ATOM   1385  CA  MET    87      10.192 -18.474 -47.869  1.00  0.00           C  
ATOM   1386  HA  MET    87       9.451 -19.090 -48.379  1.00  0.00           H  
ATOM   1387  CB  MET    87      11.244 -19.338 -47.200  1.00  0.00           C  
ATOM   1388  HB2 MET    87      11.961 -18.684 -46.704  1.00  0.00           H  
ATOM   1389  HB3 MET    87      10.760 -19.949 -46.438  1.00  0.00           H  
ATOM   1390  CG  MET    87      11.969 -20.236 -48.130  1.00  0.00           C  
ATOM   1391  HG2 MET    87      11.330 -21.114 -48.223  1.00  0.00           H  
ATOM   1392  HG3 MET    87      12.068 -19.698 -49.072  1.00  0.00           H  
ATOM   1393  SD  MET    87      13.569 -20.945 -47.693  1.00  0.00           S  
ATOM   1394  CE  MET    87      13.471 -21.908 -46.197  1.00  0.00           C  
ATOM   1395  HE1 MET    87      13.300 -21.318 -45.296  1.00  0.00           H  
ATOM   1396  HE2 MET    87      12.571 -22.509 -46.332  1.00  0.00           H  
ATOM   1397  HE3 MET    87      14.261 -22.645 -46.054  1.00  0.00           H  
ATOM   1398  C   MET    87       9.388 -17.572 -46.927  1.00  0.00           C  
ATOM   1399  O   MET    87       8.679 -18.163 -46.178  1.00  0.00           O  
ATOM   1400  N   GLU    88       9.424 -16.264 -46.896  1.00  0.00           N  
ATOM   1401  H   GLU    88      10.204 -15.954 -47.459  1.00  0.00           H  
ATOM   1402  CA  GLU    88       8.843 -15.336 -45.908  1.00  0.00           C  
ATOM   1403  HA  GLU    88       9.248 -15.709 -44.967  1.00  0.00           H  
ATOM   1404  CB  GLU    88       9.410 -13.905 -46.141  1.00  0.00           C  
ATOM   1405  HB2 GLU    88      10.471 -13.936 -45.895  1.00  0.00           H  
ATOM   1406  HB3 GLU    88       9.202 -13.515 -47.137  1.00  0.00           H  
ATOM   1407  CG  GLU    88       8.921 -12.887 -45.175  1.00  0.00           C  
ATOM   1408  HG2 GLU    88       7.836 -12.839 -45.273  1.00  0.00           H  
ATOM   1409  HG3 GLU    88       9.342 -13.234 -44.232  1.00  0.00           H  
ATOM   1410  CD  GLU    88       9.428 -11.421 -45.487  1.00  0.00           C  
ATOM   1411  OE1 GLU    88       9.960 -11.105 -46.587  1.00  0.00           O  
ATOM   1412  OE2 GLU    88       9.422 -10.594 -44.573  1.00  0.00           O  
ATOM   1413  C   GLU    88       7.362 -15.359 -45.806  1.00  0.00           C  
ATOM   1414  O   GLU    88       6.812 -15.207 -44.709  1.00  0.00           O  
ATOM   1415  N   GLU    89       6.650 -15.508 -46.891  1.00  0.00           N  
ATOM   1416  H   GLU    89       7.128 -15.740 -47.750  1.00  0.00           H  
ATOM   1417  CA  GLU    89       5.210 -15.309 -47.034  1.00  0.00           C  
ATOM   1418  HA  GLU    89       4.823 -14.355 -46.673  1.00  0.00           H  
ATOM   1419  CB  GLU    89       4.906 -15.231 -48.558  1.00  0.00           C  
ATOM   1420  HB2 GLU    89       5.688 -14.633 -49.025  1.00  0.00           H  
ATOM   1421  HB3 GLU    89       5.183 -16.211 -48.948  1.00  0.00           H  
ATOM   1422  CG  GLU    89       3.588 -14.860 -49.106  1.00  0.00           C  
ATOM   1423  HG2 GLU    89       3.795 -14.863 -50.177  1.00  0.00           H  
ATOM   1424  HG3 GLU    89       2.857 -15.642 -48.902  1.00  0.00           H  
ATOM   1425  CD  GLU    89       3.091 -13.460 -48.583  1.00  0.00           C  
ATOM   1426  OE1 GLU    89       1.933 -13.467 -48.204  1.00  0.00           O  
ATOM   1427  OE2 GLU    89       3.841 -12.482 -48.562  1.00  0.00           O  
ATOM   1428  C   GLU    89       4.524 -16.505 -46.264  1.00  0.00           C  
ATOM   1429  O   GLU    89       3.503 -16.410 -45.559  1.00  0.00           O  
ATOM   1430  N   GLN    90       5.127 -17.683 -46.480  1.00  0.00           N  
ATOM   1431  H   GLN    90       6.003 -17.697 -46.983  1.00  0.00           H  
ATOM   1432  CA  GLN    90       4.625 -18.867 -45.833  1.00  0.00           C  
ATOM   1433  HA  GLN    90       3.540 -18.920 -45.923  1.00  0.00           H  
ATOM   1434  CB  GLN    90       5.029 -20.065 -46.706  1.00  0.00           C  
ATOM   1435  HB2 GLN    90       4.611 -19.944 -47.706  1.00  0.00           H  
ATOM   1436  HB3 GLN    90       6.117 -20.098 -46.670  1.00  0.00           H  
ATOM   1437  CG  GLN    90       4.664 -21.404 -46.010  1.00  0.00           C  
ATOM   1438  HG2 GLN    90       5.234 -21.469 -45.083  1.00  0.00           H  
ATOM   1439  HG3 GLN    90       3.609 -21.415 -45.735  1.00  0.00           H  
ATOM   1440  CD  GLN    90       4.915 -22.587 -46.873  1.00  0.00           C  
ATOM   1441  OE1 GLN    90       5.528 -22.457 -47.895  1.00  0.00           O  
ATOM   1442  NE2 GLN    90       4.434 -23.741 -46.533  1.00  0.00           N  
ATOM   1443 HE21 GLN    90       4.602 -24.541 -47.125  1.00  0.00           H  
ATOM   1444 HE22 GLN    90       3.814 -23.748 -45.735  1.00  0.00           H  
ATOM   1445  C   GLN    90       5.022 -18.933 -44.337  1.00  0.00           C  
ATOM   1446  O   GLN    90       4.115 -19.082 -43.485  1.00  0.00           O  
ATOM   1447  N   ARG    91       6.287 -18.707 -43.983  1.00  0.00           N  
ATOM   1448  H   ARG    91       7.057 -18.646 -44.634  1.00  0.00           H  
ATOM   1449  CA  ARG    91       6.687 -18.543 -42.569  1.00  0.00           C  
ATOM   1450  HA  ARG    91       6.509 -19.494 -42.067  1.00  0.00           H  
ATOM   1451  CB  ARG    91       8.185 -18.220 -42.552  1.00  0.00           C  
ATOM   1452  HB2 ARG    91       8.655 -19.091 -43.008  1.00  0.00           H  
ATOM   1453  HB3 ARG    91       8.447 -17.469 -43.297  1.00  0.00           H  
ATOM   1454  CG  ARG    91       8.839 -18.008 -41.342  1.00  0.00           C  
ATOM   1455  HG2 ARG    91       8.484 -17.002 -41.117  1.00  0.00           H  
ATOM   1456  HG3 ARG    91       8.422 -18.842 -40.777  1.00  0.00           H  
ATOM   1457  CD  ARG    91      10.166 -18.009 -41.341  1.00  0.00           C  
ATOM   1458  HD2 ARG    91      10.412 -18.997 -41.729  1.00  0.00           H  
ATOM   1459  HD3 ARG    91      10.481 -17.230 -42.036  1.00  0.00           H  
ATOM   1460  NE  ARG    91      10.724 -17.712 -39.992  1.00  0.00           N  
ATOM   1461  HE  ARG    91      10.704 -16.753 -39.675  1.00  0.00           H  
ATOM   1462  CZ  ARG    91      11.594 -18.385 -39.309  1.00  0.00           C  
ATOM   1463  NH1 ARG    91      12.063 -19.538 -39.589  1.00  0.00           N  
ATOM   1464 HH11 ARG    91      11.526 -20.061 -40.266  1.00  0.00           H  
ATOM   1465 HH12 ARG    91      12.834 -19.943 -39.078  1.00  0.00           H  
ATOM   1466  NH2 ARG    91      12.166 -17.811 -38.247  1.00  0.00           N  
ATOM   1467 HH21 ARG    91      11.862 -16.898 -37.941  1.00  0.00           H  
ATOM   1468 HH22 ARG    91      12.590 -18.420 -37.562  1.00  0.00           H  
ATOM   1469  C   ARG    91       5.830 -17.529 -41.754  1.00  0.00           C  
ATOM   1470  O   ARG    91       5.332 -17.848 -40.695  1.00  0.00           O  
ATOM   1471  N   LYS    92       5.470 -16.346 -42.336  1.00  0.00           N  
ATOM   1472  H   LYS    92       5.865 -16.139 -43.242  1.00  0.00           H  
ATOM   1473  CA  LYS    92       4.513 -15.417 -41.757  1.00  0.00           C  
ATOM   1474  HA  LYS    92       4.886 -15.105 -40.781  1.00  0.00           H  
ATOM   1475  CB  LYS    92       4.452 -14.188 -42.587  1.00  0.00           C  
ATOM   1476  HB2 LYS    92       5.467 -13.796 -42.660  1.00  0.00           H  
ATOM   1477  HB3 LYS    92       4.296 -14.589 -43.588  1.00  0.00           H  
ATOM   1478  CG  LYS    92       3.554 -13.238 -42.217  1.00  0.00           C  
ATOM   1479  HG2 LYS    92       2.561 -13.659 -42.374  1.00  0.00           H  
ATOM   1480  HG3 LYS    92       3.769 -12.877 -41.211  1.00  0.00           H  
ATOM   1481  CD  LYS    92       3.559 -12.058 -42.944  1.00  0.00           C  
ATOM   1482  HD2 LYS    92       4.552 -11.617 -42.859  1.00  0.00           H  
ATOM   1483  HD3 LYS    92       3.369 -12.248 -44.000  1.00  0.00           H  
ATOM   1484  CE  LYS    92       2.588 -11.207 -42.631  1.00  0.00           C  
ATOM   1485  HE2 LYS    92       1.663 -11.768 -42.762  1.00  0.00           H  
ATOM   1486  HE3 LYS    92       2.746 -10.925 -41.590  1.00  0.00           H  
ATOM   1487  NZ  LYS    92       2.781 -10.034 -43.511  1.00  0.00           N  
ATOM   1488  HZ1 LYS    92       2.761 -10.331 -44.476  1.00  0.00           H  
ATOM   1489  HZ2 LYS    92       1.968  -9.446 -43.398  1.00  0.00           H  
ATOM   1490  HZ3 LYS    92       3.552  -9.423 -43.281  1.00  0.00           H  
ATOM   1491  C   LYS    92       3.141 -16.127 -41.599  1.00  0.00           C  
ATOM   1492  O   LYS    92       2.536 -16.103 -40.523  1.00  0.00           O  
ATOM   1493  N   ALA    93       2.630 -16.781 -42.610  1.00  0.00           N  
ATOM   1494  H   ALA    93       3.186 -16.852 -43.450  1.00  0.00           H  
ATOM   1495  CA  ALA    93       1.332 -17.467 -42.675  1.00  0.00           C  
ATOM   1496  HA  ALA    93       0.507 -16.757 -42.616  1.00  0.00           H  
ATOM   1497  CB  ALA    93       1.043 -18.140 -44.071  1.00  0.00           C  
ATOM   1498  HB1 ALA    93       1.277 -17.352 -44.787  1.00  0.00           H  
ATOM   1499  HB2 ALA    93       1.742 -18.966 -44.203  1.00  0.00           H  
ATOM   1500  HB3 ALA    93       0.020 -18.462 -44.262  1.00  0.00           H  
ATOM   1501  C   ALA    93       1.261 -18.514 -41.536  1.00  0.00           C  
ATOM   1502  O   ALA    93       0.385 -18.495 -40.641  1.00  0.00           O  
ATOM   1503  N   ASN    94       2.339 -19.301 -41.385  1.00  0.00           N  
ATOM   1504  H   ASN    94       3.007 -19.309 -42.141  1.00  0.00           H  
ATOM   1505  CA  ASN    94       2.549 -20.356 -40.355  1.00  0.00           C  
ATOM   1506  HA  ASN    94       1.690 -21.022 -40.437  1.00  0.00           H  
ATOM   1507  CB  ASN    94       3.941 -21.024 -40.453  1.00  0.00           C  
ATOM   1508  HB2 ASN    94       4.704 -20.286 -40.203  1.00  0.00           H  
ATOM   1509  HB3 ASN    94       4.014 -21.832 -39.724  1.00  0.00           H  
ATOM   1510  CG  ASN    94       4.336 -21.725 -41.758  1.00  0.00           C  
ATOM   1511  OD1 ASN    94       5.497 -21.969 -42.035  1.00  0.00           O  
ATOM   1512  ND2 ASN    94       3.355 -22.218 -42.551  1.00  0.00           N  
ATOM   1513 HD21 ASN    94       3.546 -22.766 -43.378  1.00  0.00           H  
ATOM   1514 HD22 ASN    94       2.367 -22.100 -42.374  1.00  0.00           H  
ATOM   1515  C   ASN    94       2.531 -19.789 -38.962  1.00  0.00           C  
ATOM   1516  O   ASN    94       1.925 -20.303 -38.026  1.00  0.00           O  
ATOM   1517  N   MET    95       3.295 -18.640 -38.706  1.00  0.00           N  
ATOM   1518  H   MET    95       3.753 -18.209 -39.496  1.00  0.00           H  
ATOM   1519  CA  MET    95       3.322 -18.028 -37.364  1.00  0.00           C  
ATOM   1520  HA  MET    95       3.610 -18.699 -36.554  1.00  0.00           H  
ATOM   1521  CB  MET    95       4.362 -16.918 -37.348  1.00  0.00           C  
ATOM   1522  HB2 MET    95       5.311 -17.306 -37.718  1.00  0.00           H  
ATOM   1523  HB3 MET    95       4.123 -16.075 -37.996  1.00  0.00           H  
ATOM   1524  CG  MET    95       4.756 -16.230 -36.070  1.00  0.00           C  
ATOM   1525  HG2 MET    95       5.547 -15.524 -36.323  1.00  0.00           H  
ATOM   1526  HG3 MET    95       3.944 -15.621 -35.675  1.00  0.00           H  
ATOM   1527  SD  MET    95       5.595 -17.251 -34.838  1.00  0.00           S  
ATOM   1528  CE  MET    95       4.226 -17.746 -33.757  1.00  0.00           C  
ATOM   1529  HE1 MET    95       4.609 -17.852 -32.742  1.00  0.00           H  
ATOM   1530  HE2 MET    95       3.508 -16.931 -33.846  1.00  0.00           H  
ATOM   1531  HE3 MET    95       3.716 -18.672 -34.022  1.00  0.00           H  
ATOM   1532  C   MET    95       1.929 -17.424 -37.007  1.00  0.00           C  
ATOM   1533  O   MET    95       1.393 -17.751 -35.950  1.00  0.00           O  
ATOM   1534  N   LEU    96       1.221 -16.782 -37.971  1.00  0.00           N  
ATOM   1535  H   LEU    96       1.589 -16.622 -38.898  1.00  0.00           H  
ATOM   1536  CA  LEU    96      -0.129 -16.220 -37.799  1.00  0.00           C  
ATOM   1537  HA  LEU    96      -0.142 -15.569 -36.925  1.00  0.00           H  
ATOM   1538  CB  LEU    96      -0.461 -15.316 -39.030  1.00  0.00           C  
ATOM   1539  HB2 LEU    96      -0.314 -15.995 -39.870  1.00  0.00           H  
ATOM   1540  HB3 LEU    96      -1.534 -15.125 -38.994  1.00  0.00           H  
ATOM   1541  CG  LEU    96       0.210 -13.915 -39.365  1.00  0.00           C  
ATOM   1542  HG  LEU    96       1.290 -14.025 -39.266  1.00  0.00           H  
ATOM   1543  CD1 LEU    96      -0.095 -13.518 -40.831  1.00  0.00           C  
ATOM   1544 HD11 LEU    96      -1.163 -13.526 -41.051  1.00  0.00           H  
ATOM   1545 HD12 LEU    96       0.394 -12.576 -41.078  1.00  0.00           H  
ATOM   1546 HD13 LEU    96       0.382 -14.255 -41.476  1.00  0.00           H  
ATOM   1547  CD2 LEU    96      -0.252 -12.699 -38.583  1.00  0.00           C  
ATOM   1548 HD21 LEU    96      -1.328 -12.600 -38.732  1.00  0.00           H  
ATOM   1549 HD22 LEU    96       0.019 -12.869 -37.541  1.00  0.00           H  
ATOM   1550 HD23 LEU    96       0.215 -11.776 -38.927  1.00  0.00           H  
ATOM   1551  C   LEU    96      -1.243 -17.249 -37.648  1.00  0.00           C  
ATOM   1552  O   LEU    96      -2.128 -16.953 -36.827  1.00  0.00           O  
ATOM   1553  N   ALA    97      -1.248 -18.444 -38.213  1.00  0.00           N  
ATOM   1554  H   ALA    97      -0.441 -18.598 -38.801  1.00  0.00           H  
ATOM   1555  CA  ALA    97      -2.260 -19.424 -38.020  1.00  0.00           C  
ATOM   1556  HA  ALA    97      -3.269 -19.024 -37.927  1.00  0.00           H  
ATOM   1557  CB  ALA    97      -2.446 -20.251 -39.257  1.00  0.00           C  
ATOM   1558  HB1 ALA    97      -2.792 -19.613 -40.070  1.00  0.00           H  
ATOM   1559  HB2 ALA    97      -1.539 -20.819 -39.468  1.00  0.00           H  
ATOM   1560  HB3 ALA    97      -3.270 -20.952 -39.128  1.00  0.00           H  
ATOM   1561  C   ALA    97      -1.981 -20.295 -36.798  1.00  0.00           C  
ATOM   1562  O   ALA    97      -2.955 -20.713 -36.190  1.00  0.00           O  
ATOM   1563  N   HIE    98      -0.793 -20.408 -36.305  1.00  0.00           N  
ATOM   1564  H   HIE    98       0.036 -20.266 -36.866  1.00  0.00           H  
ATOM   1565  CA  HIE    98      -0.402 -20.928 -35.035  1.00  0.00           C  
ATOM   1566  HA  HIE    98      -0.861 -21.905 -34.880  1.00  0.00           H  
ATOM   1567  CB  HIE    98       1.188 -21.107 -35.047  1.00  0.00           C  
ATOM   1568  HB2 HIE    98       1.492 -21.717 -35.898  1.00  0.00           H  
ATOM   1569  HB3 HIE    98       1.750 -20.179 -35.149  1.00  0.00           H  
ATOM   1570  CG  HIE    98       1.636 -21.761 -33.766  1.00  0.00           C  
ATOM   1571  ND1 HIE    98       1.230 -22.974 -33.435  1.00  0.00           N  
ATOM   1572  CE1 HIE    98       1.847 -23.316 -32.257  1.00  0.00           C  
ATOM   1573  HE1 HIE    98       1.613 -24.188 -31.664  1.00  0.00           H  
ATOM   1574  NE2 HIE    98       2.589 -22.294 -31.878  1.00  0.00           N  
ATOM   1575  HE2 HIE    98       3.234 -22.338 -31.102  1.00  0.00           H  
ATOM   1576  CD2 HIE    98       2.528 -21.316 -32.842  1.00  0.00           C  
ATOM   1577  HD2 HIE    98       2.991 -20.343 -32.910  1.00  0.00           H  
ATOM   1578  C   HIE    98      -0.889 -20.037 -33.985  1.00  0.00           C  
ATOM   1579  O   HIE    98      -1.708 -20.396 -33.174  1.00  0.00           O  
ATOM   1580  N   MET    99      -0.407 -18.729 -33.888  1.00  0.00           N  
ATOM   1581  H   MET    99       0.269 -18.432 -34.578  1.00  0.00           H  
ATOM   1582  CA  MET    99      -0.892 -17.881 -32.845  1.00  0.00           C  
ATOM   1583  HA  MET    99      -0.720 -18.239 -31.830  1.00  0.00           H  
ATOM   1584  CB  MET    99      -0.324 -16.468 -32.968  1.00  0.00           C  
ATOM   1585  HB2 MET    99      -0.483 -16.023 -33.950  1.00  0.00           H  
ATOM   1586  HB3 MET    99      -0.840 -15.900 -32.194  1.00  0.00           H  
ATOM   1587  CG  MET    99       1.143 -16.243 -32.604  1.00  0.00           C  
ATOM   1588  HG2 MET    99       1.082 -16.313 -31.518  1.00  0.00           H  
ATOM   1589  HG3 MET    99       1.802 -17.036 -32.958  1.00  0.00           H  
ATOM   1590  SD  MET    99       1.919 -14.624 -32.935  1.00  0.00           S  
ATOM   1591  CE  MET    99       0.655 -13.544 -32.144  1.00  0.00           C  
ATOM   1592  HE1 MET    99       0.381 -13.854 -31.135  1.00  0.00           H  
ATOM   1593  HE2 MET    99       1.107 -12.554 -32.187  1.00  0.00           H  
ATOM   1594  HE3 MET    99      -0.234 -13.451 -32.767  1.00  0.00           H  
ATOM   1595  C   MET    99      -2.454 -17.717 -32.839  1.00  0.00           C  
ATOM   1596  O   MET    99      -2.866 -17.584 -31.633  1.00  0.00           O  
ATOM   1597  N   GLU   100      -3.151 -17.881 -33.972  1.00  0.00           N  
ATOM   1598  H   GLU   100      -2.576 -17.901 -34.802  1.00  0.00           H  
ATOM   1599  CA  GLU   100      -4.648 -17.872 -34.063  1.00  0.00           C  
ATOM   1600  HA  GLU   100      -5.000 -17.019 -33.482  1.00  0.00           H  
ATOM   1601  CB  GLU   100      -5.148 -17.782 -35.515  1.00  0.00           C  
ATOM   1602  HB2 GLU   100      -4.785 -16.833 -35.907  1.00  0.00           H  
ATOM   1603  HB3 GLU   100      -4.672 -18.510 -36.172  1.00  0.00           H  
ATOM   1604  CG  GLU   100      -6.683 -17.757 -35.567  1.00  0.00           C  
ATOM   1605  HG2 GLU   100      -7.085 -18.714 -35.235  1.00  0.00           H  
ATOM   1606  HG3 GLU   100      -7.062 -17.035 -34.845  1.00  0.00           H  
ATOM   1607  CD  GLU   100      -7.287 -17.443 -36.953  1.00  0.00           C  
ATOM   1608  OE1 GLU   100      -8.384 -16.942 -37.170  1.00  0.00           O  
ATOM   1609  OE2 GLU   100      -6.468 -17.778 -37.885  1.00  0.00           O  
ATOM   1610  C   GLU   100      -5.226 -19.133 -33.466  1.00  0.00           C  
ATOM   1611  O   GLU   100      -6.083 -19.028 -32.559  1.00  0.00           O  
ATOM   1612  N   THR   101      -4.783 -20.316 -33.909  1.00  0.00           N  
ATOM   1613  H   THR   101      -4.146 -20.290 -34.693  1.00  0.00           H  
ATOM   1614  CA  THR   101      -5.204 -21.628 -33.246  1.00  0.00           C  
ATOM   1615  HA  THR   101      -6.286 -21.749 -33.297  1.00  0.00           H  
ATOM   1616  CB  THR   101      -4.710 -22.870 -34.022  1.00  0.00           C  
ATOM   1617  HB  THR   101      -4.979 -23.762 -33.455  1.00  0.00           H  
ATOM   1618  CG2 THR   101      -5.441 -23.207 -35.303  1.00  0.00           C  
ATOM   1619 HG21 THR   101      -5.521 -22.372 -35.999  1.00  0.00           H  
ATOM   1620 HG22 THR   101      -4.979 -24.092 -35.741  1.00  0.00           H  
ATOM   1621 HG23 THR   101      -6.464 -23.517 -35.094  1.00  0.00           H  
ATOM   1622  OG1 THR   101      -3.311 -22.848 -34.249  1.00  0.00           O  
ATOM   1623  HG1 THR   101      -3.177 -22.120 -34.861  1.00  0.00           H  
ATOM   1624  C   THR   101      -4.799 -21.693 -31.768  1.00  0.00           C  
ATOM   1625  O   THR   101      -5.583 -22.112 -30.965  1.00  0.00           O  
ATOM   1626  N   GLN   102      -3.578 -21.215 -31.385  1.00  0.00           N  
ATOM   1627  H   GLN   102      -3.054 -20.636 -32.025  1.00  0.00           H  
ATOM   1628  CA  GLN   102      -3.101 -21.156 -30.085  1.00  0.00           C  
ATOM   1629  HA  GLN   102      -3.106 -22.174 -29.694  1.00  0.00           H  
ATOM   1630  CB  GLN   102      -1.608 -20.680 -30.091  1.00  0.00           C  
ATOM   1631  HB2 GLN   102      -1.645 -19.799 -30.731  1.00  0.00           H  
ATOM   1632  HB3 GLN   102      -1.369 -20.308 -29.095  1.00  0.00           H  
ATOM   1633  CG  GLN   102      -0.650 -21.745 -30.506  1.00  0.00           C  
ATOM   1634  HG2 GLN   102      -0.898 -22.080 -31.513  1.00  0.00           H  
ATOM   1635  HG3 GLN   102       0.392 -21.427 -30.532  1.00  0.00           H  
ATOM   1636  CD  GLN   102      -0.645 -22.937 -29.559  1.00  0.00           C  
ATOM   1637  OE1 GLN   102      -0.103 -22.877 -28.450  1.00  0.00           O  
ATOM   1638  NE2 GLN   102      -1.079 -24.081 -30.062  1.00  0.00           N  
ATOM   1639 HE21 GLN   102      -1.162 -24.853 -29.417  1.00  0.00           H  
ATOM   1640 HE22 GLN   102      -1.307 -24.176 -31.042  1.00  0.00           H  
ATOM   1641  C   GLN   102      -3.972 -20.194 -29.263  1.00  0.00           C  
ATOM   1642  O   GLN   102      -4.285 -20.400 -28.066  1.00  0.00           O  
ATOM   1643  N   ASN   103      -4.351 -19.029 -29.843  1.00  0.00           N  
ATOM   1644  H   ASN   103      -4.051 -18.899 -30.799  1.00  0.00           H  
ATOM   1645  CA  ASN   103      -5.340 -18.132 -29.166  1.00  0.00           C  
ATOM   1646  HA  ASN   103      -4.984 -17.984 -28.146  1.00  0.00           H  
ATOM   1647  CB  ASN   103      -5.612 -16.840 -29.827  1.00  0.00           C  
ATOM   1648  HB2 ASN   103      -4.656 -16.334 -29.952  1.00  0.00           H  
ATOM   1649  HB3 ASN   103      -5.962 -17.006 -30.846  1.00  0.00           H  
ATOM   1650  CG  ASN   103      -6.684 -16.026 -29.179  1.00  0.00           C  
ATOM   1651  OD1 ASN   103      -7.768 -15.977 -29.629  1.00  0.00           O  
ATOM   1652  ND2 ASN   103      -6.429 -15.482 -28.036  1.00  0.00           N  
ATOM   1653 HD21 ASN   103      -7.085 -15.025 -27.419  1.00  0.00           H  
ATOM   1654 HD22 ASN   103      -5.493 -15.589 -27.674  1.00  0.00           H  
ATOM   1655  C   ASN   103      -6.748 -18.812 -29.017  1.00  0.00           C  
ATOM   1656  O   ASN   103      -7.274 -18.712 -27.904  1.00  0.00           O  
ATOM   1657  N   LYS   104      -7.258 -19.577 -30.004  1.00  0.00           N  
ATOM   1658  H   LYS   104      -6.745 -19.634 -30.872  1.00  0.00           H  
ATOM   1659  CA  LYS   104      -8.413 -20.420 -29.806  1.00  0.00           C  
ATOM   1660  HA  LYS   104      -9.251 -19.823 -29.447  1.00  0.00           H  
ATOM   1661  CB  LYS   104      -8.898 -21.108 -31.140  1.00  0.00           C  
ATOM   1662  HB2 LYS   104      -8.022 -21.599 -31.565  1.00  0.00           H  
ATOM   1663  HB3 LYS   104      -9.624 -21.870 -30.857  1.00  0.00           H  
ATOM   1664  CG  LYS   104      -9.397 -20.241 -32.087  1.00  0.00           C  
ATOM   1665  HG2 LYS   104     -10.231 -19.657 -31.696  1.00  0.00           H  
ATOM   1666  HG3 LYS   104      -8.527 -19.623 -32.308  1.00  0.00           H  
ATOM   1667  CD  LYS   104      -9.779 -20.805 -33.282  1.00  0.00           C  
ATOM   1668  HD2 LYS   104      -8.939 -21.313 -33.757  1.00  0.00           H  
ATOM   1669  HD3 LYS   104     -10.480 -21.599 -33.022  1.00  0.00           H  
ATOM   1670  CE  LYS   104     -10.328 -19.916 -34.153  1.00  0.00           C  
ATOM   1671  HE2 LYS   104     -10.892 -19.134 -33.643  1.00  0.00           H  
ATOM   1672  HE3 LYS   104      -9.544 -19.411 -34.716  1.00  0.00           H  
ATOM   1673  NZ  LYS   104     -11.195 -20.571 -35.139  1.00  0.00           N  
ATOM   1674  HZ1 LYS   104     -12.140 -20.597 -34.781  1.00  0.00           H  
ATOM   1675  HZ2 LYS   104     -11.122 -20.054 -36.003  1.00  0.00           H  
ATOM   1676  HZ3 LYS   104     -10.788 -21.479 -35.312  1.00  0.00           H  
ATOM   1677  C   LYS   104      -8.309 -21.545 -28.708  1.00  0.00           C  
ATOM   1678  O   LYS   104      -9.256 -21.985 -28.103  1.00  0.00           O  
ATOM   1679  N   ILE   105      -7.129 -22.073 -28.469  1.00  0.00           N  
ATOM   1680  H   ILE   105      -6.402 -21.824 -29.124  1.00  0.00           H  
ATOM   1681  CA  ILE   105      -6.847 -23.095 -27.446  1.00  0.00           C  
ATOM   1682  HA  ILE   105      -7.726 -23.737 -27.404  1.00  0.00           H  
ATOM   1683  CB  ILE   105      -5.556 -23.872 -27.784  1.00  0.00           C  
ATOM   1684  HB  ILE   105      -4.724 -23.189 -27.951  1.00  0.00           H  
ATOM   1685  CG2 ILE   105      -5.078 -24.824 -26.640  1.00  0.00           C  
ATOM   1686 HG21 ILE   105      -4.269 -25.481 -26.959  1.00  0.00           H  
ATOM   1687 HG22 ILE   105      -4.756 -24.107 -25.885  1.00  0.00           H  
ATOM   1688 HG23 ILE   105      -5.928 -25.401 -26.274  1.00  0.00           H  
ATOM   1689  CG1 ILE   105      -5.775 -24.644 -29.063  1.00  0.00           C  
ATOM   1690 HG12 ILE   105      -6.582 -25.366 -28.936  1.00  0.00           H  
ATOM   1691 HG13 ILE   105      -6.141 -23.936 -29.807  1.00  0.00           H  
ATOM   1692  CD1 ILE   105      -4.424 -25.301 -29.639  1.00  0.00           C  
ATOM   1693 HD11 ILE   105      -3.728 -24.474 -29.780  1.00  0.00           H  
ATOM   1694 HD12 ILE   105      -4.053 -26.085 -28.979  1.00  0.00           H  
ATOM   1695 HD13 ILE   105      -4.678 -25.773 -30.588  1.00  0.00           H  
ATOM   1696  C   ILE   105      -6.785 -22.430 -26.105  1.00  0.00           C  
ATOM   1697  O   ILE   105      -7.385 -22.920 -25.180  1.00  0.00           O  
ATOM   1698  N   TYR   106      -6.198 -21.250 -26.000  1.00  0.00           N  
ATOM   1699  H   TYR   106      -5.841 -20.730 -26.788  1.00  0.00           H  
ATOM   1700  CA  TYR   106      -6.028 -20.437 -24.747  1.00  0.00           C  
ATOM   1701  HA  TYR   106      -5.351 -20.951 -24.065  1.00  0.00           H  
ATOM   1702  CB  TYR   106      -5.395 -19.021 -25.059  1.00  0.00           C  
ATOM   1703  HB2 TYR   106      -4.642 -19.003 -25.847  1.00  0.00           H  
ATOM   1704  HB3 TYR   106      -6.154 -18.457 -25.601  1.00  0.00           H  
ATOM   1705  CG  TYR   106      -5.096 -18.267 -23.763  1.00  0.00           C  
ATOM   1706  CD1 TYR   106      -4.032 -18.755 -22.908  1.00  0.00           C  
ATOM   1707  HD1 TYR   106      -3.539 -19.677 -23.177  1.00  0.00           H  
ATOM   1708  CE1 TYR   106      -3.680 -18.058 -21.746  1.00  0.00           C  
ATOM   1709  HE1 TYR   106      -2.831 -18.371 -21.157  1.00  0.00           H  
ATOM   1710  CZ  TYR   106      -4.353 -16.880 -21.405  1.00  0.00           C  
ATOM   1711  OH  TYR   106      -3.976 -16.122 -20.326  1.00  0.00           O  
ATOM   1712  HH  TYR   106      -4.288 -15.220 -20.225  1.00  0.00           H  
ATOM   1713  CE2 TYR   106      -5.430 -16.446 -22.236  1.00  0.00           C  
ATOM   1714  HE2 TYR   106      -5.877 -15.496 -21.981  1.00  0.00           H  
ATOM   1715  CD2 TYR   106      -5.824 -17.225 -23.341  1.00  0.00           C  
ATOM   1716  HD2 TYR   106      -6.680 -16.885 -23.906  1.00  0.00           H  
ATOM   1717  C   TYR   106      -7.351 -20.311 -23.982  1.00  0.00           C  
ATOM   1718  O   TYR   106      -7.408 -20.635 -22.798  1.00  0.00           O  
ATOM   1719  N   ASN   107      -8.464 -19.985 -24.636  1.00  0.00           N  
ATOM   1720  H   ASN   107      -8.308 -19.855 -25.625  1.00  0.00           H  
ATOM   1721  CA  ASN   107      -9.837 -19.839 -24.155  1.00  0.00           C  
ATOM   1722  HA  ASN   107      -9.734 -19.216 -23.267  1.00  0.00           H  
ATOM   1723  CB  ASN   107     -10.565 -19.017 -25.210  1.00  0.00           C  
ATOM   1724  HB2 ASN   107     -10.370 -19.401 -26.211  1.00  0.00           H  
ATOM   1725  HB3 ASN   107     -11.637 -18.994 -25.019  1.00  0.00           H  
ATOM   1726  CG  ASN   107     -10.064 -17.551 -25.183  1.00  0.00           C  
ATOM   1727  OD1 ASN   107     -10.283 -16.890 -24.212  1.00  0.00           O  
ATOM   1728  ND2 ASN   107      -9.367 -17.122 -26.170  1.00  0.00           N  
ATOM   1729 HD21 ASN   107      -8.754 -16.343 -25.979  1.00  0.00           H  
ATOM   1730 HD22 ASN   107      -9.061 -17.706 -26.935  1.00  0.00           H  
ATOM   1731  C   ASN   107     -10.568 -21.135 -23.730  1.00  0.00           C  
ATOM   1732  O   ASN   107     -11.384 -21.084 -22.800  1.00  0.00           O  
ATOM   1733  N   ILE   108     -10.134 -22.315 -24.124  1.00  0.00           N  
ATOM   1734  H   ILE   108      -9.339 -22.333 -24.748  1.00  0.00           H  
ATOM   1735  CA  ILE   108     -10.656 -23.563 -23.511  1.00  0.00           C  
ATOM   1736  HA  ILE   108     -11.743 -23.586 -23.579  1.00  0.00           H  
ATOM   1737  CB  ILE   108     -10.091 -24.736 -24.353  1.00  0.00           C  
ATOM   1738  HB  ILE   108      -9.006 -24.715 -24.252  1.00  0.00           H  
ATOM   1739  CG2 ILE   108     -10.602 -26.098 -23.851  1.00  0.00           C  
ATOM   1740 HG21 ILE   108     -11.683 -26.119 -23.712  1.00  0.00           H  
ATOM   1741 HG22 ILE   108     -10.402 -26.980 -24.460  1.00  0.00           H  
ATOM   1742 HG23 ILE   108     -10.186 -26.343 -22.874  1.00  0.00           H  
ATOM   1743  CG1 ILE   108     -10.472 -24.581 -25.875  1.00  0.00           C  
ATOM   1744 HG12 ILE   108      -9.864 -23.743 -26.216  1.00  0.00           H  
ATOM   1745 HG13 ILE   108      -9.980 -25.402 -26.396  1.00  0.00           H  
ATOM   1746  CD1 ILE   108     -11.990 -24.460 -26.229  1.00  0.00           C  
ATOM   1747 HD11 ILE   108     -12.171 -24.259 -27.285  1.00  0.00           H  
ATOM   1748 HD12 ILE   108     -12.501 -25.385 -25.963  1.00  0.00           H  
ATOM   1749 HD13 ILE   108     -12.416 -23.640 -25.652  1.00  0.00           H  
ATOM   1750  C   ILE   108     -10.232 -23.723 -22.057  1.00  0.00           C  
ATOM   1751  O   ILE   108     -10.900 -24.359 -21.211  1.00  0.00           O  
ATOM   1752  N   LEU   109      -9.001 -23.299 -21.822  1.00  0.00           N  
ATOM   1753  H   LEU   109      -8.653 -22.566 -22.425  1.00  0.00           H  
ATOM   1754  CA  LEU   109      -8.293 -23.415 -20.569  1.00  0.00           C  
ATOM   1755  HA  LEU   109      -8.289 -24.454 -20.243  1.00  0.00           H  
ATOM   1756  CB  LEU   109      -6.825 -22.957 -20.796  1.00  0.00           C  
ATOM   1757  HB2 LEU   109      -6.841 -21.867 -20.806  1.00  0.00           H  
ATOM   1758  HB3 LEU   109      -6.200 -23.404 -20.023  1.00  0.00           H  
ATOM   1759  CG  LEU   109      -6.141 -23.406 -22.137  1.00  0.00           C  
ATOM   1760  HG  LEU   109      -6.821 -23.114 -22.937  1.00  0.00           H  
ATOM   1761  CD1 LEU   109      -4.767 -22.847 -22.230  1.00  0.00           C  
ATOM   1762 HD11 LEU   109      -4.132 -23.172 -21.406  1.00  0.00           H  
ATOM   1763 HD12 LEU   109      -4.295 -23.027 -23.196  1.00  0.00           H  
ATOM   1764 HD13 LEU   109      -4.971 -21.776 -22.230  1.00  0.00           H  
ATOM   1765  CD2 LEU   109      -5.816 -24.949 -22.191  1.00  0.00           C  
ATOM   1766 HD21 LEU   109      -5.107 -25.112 -21.379  1.00  0.00           H  
ATOM   1767 HD22 LEU   109      -6.699 -25.588 -22.156  1.00  0.00           H  
ATOM   1768 HD23 LEU   109      -5.199 -25.247 -23.038  1.00  0.00           H  
ATOM   1769  C   LEU   109      -8.819 -22.577 -19.428  1.00  0.00           C  
ATOM   1770  O   LEU   109      -9.057 -21.374 -19.648  1.00  0.00           O  
ATOM   1771  N   THR   110      -8.988 -23.190 -18.292  1.00  0.00           N  
ATOM   1772  H   THR   110      -8.868 -24.192 -18.274  1.00  0.00           H  
ATOM   1773  CA  THR   110      -9.638 -22.593 -17.129  1.00  0.00           C  
ATOM   1774  HA  THR   110     -10.584 -22.195 -17.499  1.00  0.00           H  
ATOM   1775  CB  THR   110      -9.939 -23.582 -16.065  1.00  0.00           C  
ATOM   1776  HB  THR   110     -10.567 -23.109 -15.310  1.00  0.00           H  
ATOM   1777  CG2 THR   110     -10.753 -24.742 -16.640  1.00  0.00           C  
ATOM   1778 HG21 THR   110     -11.679 -24.352 -17.063  1.00  0.00           H  
ATOM   1779 HG22 THR   110     -10.212 -25.165 -17.487  1.00  0.00           H  
ATOM   1780 HG23 THR   110     -11.084 -25.437 -15.868  1.00  0.00           H  
ATOM   1781  OG1 THR   110      -8.661 -24.010 -15.599  1.00  0.00           O  
ATOM   1782  HG1 THR   110      -8.612 -24.724 -14.959  1.00  0.00           H  
ATOM   1783  C   THR   110      -8.744 -21.440 -16.625  1.00  0.00           C  
ATOM   1784  O   THR   110      -7.523 -21.375 -16.921  1.00  0.00           O  
ATOM   1785  N   PRO   111      -9.262 -20.609 -15.666  1.00  0.00           N  
ATOM   1786  CD  PRO   111     -10.666 -20.456 -15.369  1.00  0.00           C  
ATOM   1787  HD2 PRO   111     -10.995 -21.326 -14.801  1.00  0.00           H  
ATOM   1788  HD3 PRO   111     -11.183 -20.291 -16.314  1.00  0.00           H  
ATOM   1789  CG  PRO   111     -10.692 -19.158 -14.559  1.00  0.00           C  
ATOM   1790  HG2 PRO   111     -11.354 -19.206 -13.695  1.00  0.00           H  
ATOM   1791  HG3 PRO   111     -10.956 -18.416 -15.313  1.00  0.00           H  
ATOM   1792  CB  PRO   111      -9.314 -18.886 -14.025  1.00  0.00           C  
ATOM   1793  HB2 PRO   111      -9.218 -19.394 -13.065  1.00  0.00           H  
ATOM   1794  HB3 PRO   111      -9.070 -17.837 -13.856  1.00  0.00           H  
ATOM   1795  CA  PRO   111      -8.466 -19.524 -15.077  1.00  0.00           C  
ATOM   1796  HA  PRO   111      -8.233 -18.741 -15.799  1.00  0.00           H  
ATOM   1797  C   PRO   111      -7.120 -20.087 -14.621  1.00  0.00           C  
ATOM   1798  O   PRO   111      -6.002 -19.601 -14.886  1.00  0.00           O  
ATOM   1799  N   GLU   112      -7.095 -21.268 -13.930  1.00  0.00           N  
ATOM   1800  H   GLU   112      -7.956 -21.692 -13.615  1.00  0.00           H  
ATOM   1801  CA  GLU   112      -5.857 -21.899 -13.363  1.00  0.00           C  
ATOM   1802  HA  GLU   112      -5.232 -21.197 -12.811  1.00  0.00           H  
ATOM   1803  CB  GLU   112      -6.087 -23.019 -12.379  1.00  0.00           C  
ATOM   1804  HB2 GLU   112      -6.427 -23.879 -12.957  1.00  0.00           H  
ATOM   1805  HB3 GLU   112      -5.212 -23.323 -11.805  1.00  0.00           H  
ATOM   1806  CG  GLU   112      -7.146 -22.632 -11.305  1.00  0.00           C  
ATOM   1807  HG2 GLU   112      -7.077 -23.264 -10.419  1.00  0.00           H  
ATOM   1808  HG3 GLU   112      -6.895 -21.657 -10.886  1.00  0.00           H  
ATOM   1809  CD  GLU   112      -8.609 -22.513 -11.751  1.00  0.00           C  
ATOM   1810  OE1 GLU   112      -9.417 -21.942 -10.944  1.00  0.00           O  
ATOM   1811  OE2 GLU   112      -9.002 -23.012 -12.843  1.00  0.00           O  
ATOM   1812  C   GLU   112      -4.943 -22.462 -14.418  1.00  0.00           C  
ATOM   1813  O   GLU   112      -3.691 -22.321 -14.373  1.00  0.00           O  
ATOM   1814  N   GLN   113      -5.439 -23.066 -15.439  1.00  0.00           N  
ATOM   1815  H   GLN   113      -6.432 -23.170 -15.590  1.00  0.00           H  
ATOM   1816  CA  GLN   113      -4.602 -23.578 -16.640  1.00  0.00           C  
ATOM   1817  HA  GLN   113      -3.852 -24.216 -16.173  1.00  0.00           H  
ATOM   1818  CB  GLN   113      -5.594 -24.378 -17.489  1.00  0.00           C  
ATOM   1819  HB2 GLN   113      -6.528 -23.816 -17.528  1.00  0.00           H  
ATOM   1820  HB3 GLN   113      -5.208 -24.521 -18.498  1.00  0.00           H  
ATOM   1821  CG  GLN   113      -6.012 -25.787 -16.986  1.00  0.00           C  
ATOM   1822  HG2 GLN   113      -5.099 -26.382 -16.993  1.00  0.00           H  
ATOM   1823  HG3 GLN   113      -6.386 -25.662 -15.970  1.00  0.00           H  
ATOM   1824  CD  GLN   113      -7.084 -26.540 -17.701  1.00  0.00           C  
ATOM   1825  OE1 GLN   113      -7.971 -25.922 -18.295  1.00  0.00           O  
ATOM   1826  NE2 GLN   113      -7.072 -27.839 -17.814  1.00  0.00           N  
ATOM   1827 HE21 GLN   113      -7.615 -28.210 -18.581  1.00  0.00           H  
ATOM   1828 HE22 GLN   113      -6.519 -28.425 -17.205  1.00  0.00           H  
ATOM   1829  C   GLN   113      -3.968 -22.429 -17.415  1.00  0.00           C  
ATOM   1830  O   GLN   113      -2.729 -22.420 -17.622  1.00  0.00           O  
ATOM   1831  N   LYS   114      -4.688 -21.378 -17.682  1.00  0.00           N  
ATOM   1832  H   LYS   114      -5.645 -21.392 -17.358  1.00  0.00           H  
ATOM   1833  CA  LYS   114      -4.281 -20.054 -18.164  1.00  0.00           C  
ATOM   1834  HA  LYS   114      -4.044 -20.192 -19.219  1.00  0.00           H  
ATOM   1835  CB  LYS   114      -5.385 -19.017 -18.086  1.00  0.00           C  
ATOM   1836  HB2 LYS   114      -6.004 -19.151 -17.199  1.00  0.00           H  
ATOM   1837  HB3 LYS   114      -4.883 -18.050 -18.104  1.00  0.00           H  
ATOM   1838  CG  LYS   114      -6.212 -19.155 -19.198  1.00  0.00           C  
ATOM   1839  HG2 LYS   114      -5.660 -18.936 -20.112  1.00  0.00           H  
ATOM   1840  HG3 LYS   114      -6.626 -20.163 -19.209  1.00  0.00           H  
ATOM   1841  CD  LYS   114      -7.262 -18.271 -19.108  1.00  0.00           C  
ATOM   1842  HD2 LYS   114      -7.927 -18.411 -18.256  1.00  0.00           H  
ATOM   1843  HD3 LYS   114      -6.846 -17.263 -19.131  1.00  0.00           H  
ATOM   1844  CE  LYS   114      -8.047 -18.395 -20.187  1.00  0.00           C  
ATOM   1845  HE2 LYS   114      -7.503 -18.254 -21.121  1.00  0.00           H  
ATOM   1846  HE3 LYS   114      -8.535 -19.367 -20.116  1.00  0.00           H  
ATOM   1847  NZ  LYS   114      -9.254 -17.522 -20.103  1.00  0.00           N  
ATOM   1848  HZ1 LYS   114      -9.811 -17.621 -19.267  1.00  0.00           H  
ATOM   1849  HZ2 LYS   114      -8.979 -16.550 -20.122  1.00  0.00           H  
ATOM   1850  HZ3 LYS   114      -9.909 -17.748 -20.838  1.00  0.00           H  
ATOM   1851  C   LYS   114      -3.060 -19.560 -17.450  1.00  0.00           C  
ATOM   1852  O   LYS   114      -2.052 -19.160 -18.049  1.00  0.00           O  
ATOM   1853  N   LYS   115      -3.025 -19.609 -16.115  1.00  0.00           N  
ATOM   1854  H   LYS   115      -3.839 -19.944 -15.620  1.00  0.00           H  
ATOM   1855  CA  LYS   115      -1.863 -19.240 -15.368  1.00  0.00           C  
ATOM   1856  HA  LYS   115      -1.612 -18.268 -15.793  1.00  0.00           H  
ATOM   1857  CB  LYS   115      -2.073 -19.133 -13.847  1.00  0.00           C  
ATOM   1858  HB2 LYS   115      -2.396 -20.103 -13.471  1.00  0.00           H  
ATOM   1859  HB3 LYS   115      -1.162 -18.920 -13.288  1.00  0.00           H  
ATOM   1860  CG  LYS   115      -2.931 -18.067 -13.594  1.00  0.00           C  
ATOM   1861  HG2 LYS   115      -2.454 -17.156 -13.956  1.00  0.00           H  
ATOM   1862  HG3 LYS   115      -3.783 -18.211 -14.258  1.00  0.00           H  
ATOM   1863  CD  LYS   115      -3.465 -17.991 -12.386  1.00  0.00           C  
ATOM   1864  HD2 LYS   115      -4.256 -18.742 -12.373  1.00  0.00           H  
ATOM   1865  HD3 LYS   115      -2.743 -18.431 -11.698  1.00  0.00           H  
ATOM   1866  CE  LYS   115      -3.728 -16.725 -12.046  1.00  0.00           C  
ATOM   1867  HE2 LYS   115      -2.797 -16.160 -12.089  1.00  0.00           H  
ATOM   1868  HE3 LYS   115      -4.330 -16.370 -12.883  1.00  0.00           H  
ATOM   1869  NZ  LYS   115      -4.417 -16.563 -10.751  1.00  0.00           N  
ATOM   1870  HZ1 LYS   115      -4.490 -15.586 -10.507  1.00  0.00           H  
ATOM   1871  HZ2 LYS   115      -5.349 -16.953 -10.767  1.00  0.00           H  
ATOM   1872  HZ3 LYS   115      -3.969 -16.982  -9.948  1.00  0.00           H  
ATOM   1873  C   LYS   115      -0.656 -20.103 -15.662  1.00  0.00           C  
ATOM   1874  O   LYS   115       0.452 -19.609 -15.995  1.00  0.00           O  
ATOM   1875  N   GLN   116      -0.911 -21.463 -15.554  1.00  0.00           N  
ATOM   1876  H   GLN   116      -1.826 -21.776 -15.261  1.00  0.00           H  
ATOM   1877  CA  GLN   116       0.157 -22.420 -15.750  1.00  0.00           C  
ATOM   1878  HA  GLN   116       1.050 -22.156 -15.184  1.00  0.00           H  
ATOM   1879  CB  GLN   116      -0.316 -23.740 -15.245  1.00  0.00           C  
ATOM   1880  HB2 GLN   116      -0.819 -23.648 -14.283  1.00  0.00           H  
ATOM   1881  HB3 GLN   116      -1.190 -24.025 -15.831  1.00  0.00           H  
ATOM   1882  CG  GLN   116       0.757 -24.863 -15.110  1.00  0.00           C  
ATOM   1883  HG2 GLN   116       0.201 -25.772 -14.883  1.00  0.00           H  
ATOM   1884  HG3 GLN   116       1.384 -24.895 -16.001  1.00  0.00           H  
ATOM   1885  CD  GLN   116       1.734 -24.639 -13.996  1.00  0.00           C  
ATOM   1886  OE1 GLN   116       1.387 -24.461 -12.829  1.00  0.00           O  
ATOM   1887  NE2 GLN   116       3.020 -24.501 -14.320  1.00  0.00           N  
ATOM   1888 HE21 GLN   116       3.711 -24.275 -13.619  1.00  0.00           H  
ATOM   1889 HE22 GLN   116       3.200 -24.433 -15.311  1.00  0.00           H  
ATOM   1890  C   GLN   116       0.778 -22.568 -17.173  1.00  0.00           C  
ATOM   1891  O   GLN   116       1.976 -22.651 -17.369  1.00  0.00           O  
ATOM   1892  N   PHE   117      -0.017 -22.370 -18.237  1.00  0.00           N  
ATOM   1893  H   PHE   117      -1.018 -22.361 -18.107  1.00  0.00           H  
ATOM   1894  CA  PHE   117       0.373 -22.056 -19.623  1.00  0.00           C  
ATOM   1895  HA  PHE   117       0.838 -22.905 -20.124  1.00  0.00           H  
ATOM   1896  CB  PHE   117      -0.983 -21.690 -20.323  1.00  0.00           C  
ATOM   1897  HB2 PHE   117      -1.655 -22.547 -20.342  1.00  0.00           H  
ATOM   1898  HB3 PHE   117      -1.502 -20.879 -19.812  1.00  0.00           H  
ATOM   1899  CG  PHE   117      -0.849 -21.214 -21.786  1.00  0.00           C  
ATOM   1900  CD1 PHE   117      -0.819 -19.827 -22.226  1.00  0.00           C  
ATOM   1901  HD1 PHE   117      -0.852 -19.080 -21.446  1.00  0.00           H  
ATOM   1902  CE1 PHE   117      -0.898 -19.424 -23.575  1.00  0.00           C  
ATOM   1903  HE1 PHE   117      -1.107 -18.391 -23.814  1.00  0.00           H  
ATOM   1904  CZ  PHE   117      -1.328 -20.357 -24.517  1.00  0.00           C  
ATOM   1905  HZ  PHE   117      -1.502 -20.061 -25.541  1.00  0.00           H  
ATOM   1906  CE2 PHE   117      -1.346 -21.696 -24.185  1.00  0.00           C  
ATOM   1907  HE2 PHE   117      -1.587 -22.402 -24.966  1.00  0.00           H  
ATOM   1908  CD2 PHE   117      -0.965 -22.123 -22.839  1.00  0.00           C  
ATOM   1909  HD2 PHE   117      -0.952 -23.191 -22.679  1.00  0.00           H  
ATOM   1910  C   PHE   117       1.154 -20.720 -19.730  1.00  0.00           C  
ATOM   1911  O   PHE   117       2.231 -20.791 -20.320  1.00  0.00           O  
ATOM   1912  N   ASN   118       0.821 -19.630 -19.015  1.00  0.00           N  
ATOM   1913  H   ASN   118       0.024 -19.722 -18.402  1.00  0.00           H  
ATOM   1914  CA  ASN   118       1.641 -18.377 -19.006  1.00  0.00           C  
ATOM   1915  HA  ASN   118       2.011 -18.151 -20.006  1.00  0.00           H  
ATOM   1916  CB  ASN   118       0.789 -17.173 -18.548  1.00  0.00           C  
ATOM   1917  HB2 ASN   118       0.196 -17.489 -17.690  1.00  0.00           H  
ATOM   1918  HB3 ASN   118       1.433 -16.336 -18.277  1.00  0.00           H  
ATOM   1919  CG  ASN   118      -0.129 -16.666 -19.655  1.00  0.00           C  
ATOM   1920  OD1 ASN   118       0.260 -16.388 -20.789  1.00  0.00           O  
ATOM   1921  ND2 ASN   118      -1.384 -16.466 -19.262  1.00  0.00           N  
ATOM   1922 HD21 ASN   118      -2.103 -16.468 -19.971  1.00  0.00           H  
ATOM   1923 HD22 ASN   118      -1.703 -16.437 -18.304  1.00  0.00           H  
ATOM   1924  C   ASN   118       2.982 -18.571 -18.123  1.00  0.00           C  
ATOM   1925  O   ASN   118       4.033 -18.128 -18.505  1.00  0.00           O  
ATOM   1926  N   ALA   119       2.973 -19.602 -17.231  1.00  0.00           N  
ATOM   1927  H   ALA   119       2.118 -20.017 -16.890  1.00  0.00           H  
ATOM   1928  CA  ALA   119       4.189 -20.061 -16.437  1.00  0.00           C  
ATOM   1929  HA  ALA   119       4.844 -19.205 -16.276  1.00  0.00           H  
ATOM   1930  CB  ALA   119       3.747 -20.564 -15.111  1.00  0.00           C  
ATOM   1931  HB1 ALA   119       3.003 -21.348 -15.254  1.00  0.00           H  
ATOM   1932  HB2 ALA   119       4.664 -20.922 -14.643  1.00  0.00           H  
ATOM   1933  HB3 ALA   119       3.326 -19.798 -14.460  1.00  0.00           H  
ATOM   1934  C   ALA   119       4.961 -21.152 -17.252  1.00  0.00           C  
ATOM   1935  O   ALA   119       6.212 -21.145 -17.097  1.00  0.00           O  
ATOM   1936  N   ASN   120       4.380 -21.866 -18.232  1.00  0.00           N  
ATOM   1937  H   ASN   120       3.389 -22.019 -18.114  1.00  0.00           H  
ATOM   1938  CA  ASN   120       5.109 -22.852 -19.045  1.00  0.00           C  
ATOM   1939  HA  ASN   120       5.897 -23.238 -18.399  1.00  0.00           H  
ATOM   1940  CB  ASN   120       4.120 -23.889 -19.402  1.00  0.00           C  
ATOM   1941  HB2 ASN   120       3.274 -23.391 -19.876  1.00  0.00           H  
ATOM   1942  HB3 ASN   120       4.671 -24.533 -20.088  1.00  0.00           H  
ATOM   1943  CG  ASN   120       3.627 -24.774 -18.239  1.00  0.00           C  
ATOM   1944  OD1 ASN   120       4.037 -24.679 -17.104  1.00  0.00           O  
ATOM   1945  ND2 ASN   120       2.810 -25.765 -18.527  1.00  0.00           N  
ATOM   1946 HD21 ASN   120       2.525 -26.428 -17.820  1.00  0.00           H  
ATOM   1947 HD22 ASN   120       2.359 -25.793 -19.430  1.00  0.00           H  
ATOM   1948  C   ASN   120       5.844 -22.290 -20.247  1.00  0.00           C  
ATOM   1949  O   ASN   120       6.950 -22.739 -20.523  1.00  0.00           O  
ATOM   1950  N   PHE   121       5.238 -21.265 -20.956  1.00  0.00           N  
ATOM   1951  H   PHE   121       4.318 -21.024 -20.613  1.00  0.00           H  
ATOM   1952  CA  PHE   121       5.932 -20.334 -21.910  1.00  0.00           C  
ATOM   1953  HA  PHE   121       6.237 -20.867 -22.811  1.00  0.00           H  
ATOM   1954  CB  PHE   121       4.874 -19.449 -22.467  1.00  0.00           C  
ATOM   1955  HB2 PHE   121       4.326 -20.002 -23.230  1.00  0.00           H  
ATOM   1956  HB3 PHE   121       4.139 -19.253 -21.686  1.00  0.00           H  
ATOM   1957  CG  PHE   121       5.366 -18.086 -22.950  1.00  0.00           C  
ATOM   1958  CD1 PHE   121       6.121 -17.909 -24.129  1.00  0.00           C  
ATOM   1959  HD1 PHE   121       6.315 -18.735 -24.796  1.00  0.00           H  
ATOM   1960  CE1 PHE   121       6.581 -16.640 -24.562  1.00  0.00           C  
ATOM   1961  HE1 PHE   121       7.069 -16.505 -25.515  1.00  0.00           H  
ATOM   1962  CZ  PHE   121       6.311 -15.527 -23.672  1.00  0.00           C  
ATOM   1963  HZ  PHE   121       6.610 -14.534 -23.975  1.00  0.00           H  
ATOM   1964  CE2 PHE   121       5.590 -15.670 -22.487  1.00  0.00           C  
ATOM   1965  HE2 PHE   121       5.458 -14.773 -21.901  1.00  0.00           H  
ATOM   1966  CD2 PHE   121       5.109 -16.903 -22.152  1.00  0.00           C  
ATOM   1967  HD2 PHE   121       4.567 -16.949 -21.218  1.00  0.00           H  
ATOM   1968  C   PHE   121       7.121 -19.738 -21.137  1.00  0.00           C  
ATOM   1969  O   PHE   121       8.235 -19.782 -21.685  1.00  0.00           O  
ATOM   1970  N   GLU   122       6.974 -19.035 -19.978  1.00  0.00           N  
ATOM   1971  H   GLU   122       6.020 -18.828 -19.720  1.00  0.00           H  
ATOM   1972  CA  GLU   122       8.073 -18.358 -19.250  1.00  0.00           C  
ATOM   1973  HA  GLU   122       8.592 -17.743 -19.985  1.00  0.00           H  
ATOM   1974  CB  GLU   122       7.517 -17.617 -17.995  1.00  0.00           C  
ATOM   1975  HB2 GLU   122       7.037 -16.731 -18.409  1.00  0.00           H  
ATOM   1976  HB3 GLU   122       6.705 -18.153 -17.503  1.00  0.00           H  
ATOM   1977  CG  GLU   122       8.584 -17.100 -16.971  1.00  0.00           C  
ATOM   1978  HG2 GLU   122       7.928 -16.496 -16.345  1.00  0.00           H  
ATOM   1979  HG3 GLU   122       9.043 -17.856 -16.334  1.00  0.00           H  
ATOM   1980  CD  GLU   122       9.782 -16.232 -17.494  1.00  0.00           C  
ATOM   1981  OE1 GLU   122      10.832 -16.261 -16.830  1.00  0.00           O  
ATOM   1982  OE2 GLU   122       9.655 -15.565 -18.526  1.00  0.00           O  
ATOM   1983  C   GLU   122       9.118 -19.400 -18.864  1.00  0.00           C  
ATOM   1984  O   GLU   122      10.299 -19.078 -19.062  1.00  0.00           O  
ATOM   1985  N   LYS   123       8.828 -20.695 -18.496  1.00  0.00           N  
ATOM   1986  H   LYS   123       7.866 -20.954 -18.329  1.00  0.00           H  
ATOM   1987  CA  LYS   123       9.846 -21.702 -18.239  1.00  0.00           C  
ATOM   1988  HA  LYS   123      10.600 -21.214 -17.621  1.00  0.00           H  
ATOM   1989  CB  LYS   123       9.281 -22.903 -17.496  1.00  0.00           C  
ATOM   1990  HB2 LYS   123       8.784 -22.550 -16.592  1.00  0.00           H  
ATOM   1991  HB3 LYS   123       8.519 -23.274 -18.181  1.00  0.00           H  
ATOM   1992  CG  LYS   123      10.142 -23.890 -17.226  1.00  0.00           C  
ATOM   1993  HG2 LYS   123       9.539 -24.647 -16.724  1.00  0.00           H  
ATOM   1994  HG3 LYS   123      10.575 -24.320 -18.129  1.00  0.00           H  
ATOM   1995  CD  LYS   123      11.205 -23.578 -16.433  1.00  0.00           C  
ATOM   1996  HD2 LYS   123      11.905 -22.892 -16.908  1.00  0.00           H  
ATOM   1997  HD3 LYS   123      10.940 -23.239 -15.431  1.00  0.00           H  
ATOM   1998  CE  LYS   123      12.038 -24.694 -16.278  1.00  0.00           C  
ATOM   1999  HE2 LYS   123      11.517 -25.514 -15.785  1.00  0.00           H  
ATOM   2000  HE3 LYS   123      12.240 -25.135 -17.254  1.00  0.00           H  
ATOM   2001  NZ  LYS   123      13.261 -24.374 -15.448  1.00  0.00           N  
ATOM   2002  HZ1 LYS   123      13.742 -25.222 -15.185  1.00  0.00           H  
ATOM   2003  HZ2 LYS   123      13.854 -23.870 -16.091  1.00  0.00           H  
ATOM   2004  HZ3 LYS   123      13.099 -23.739 -14.680  1.00  0.00           H  
ATOM   2005  C   LYS   123      10.526 -22.042 -19.559  1.00  0.00           C  
ATOM   2006  O   LYS   123      11.761 -22.137 -19.600  1.00  0.00           O  
ATOM   2007  N   ARG   124       9.725 -22.171 -20.691  1.00  0.00           N  
ATOM   2008  H   ARG   124       8.722 -22.047 -20.684  1.00  0.00           H  
ATOM   2009  CA  ARG   124      10.281 -22.416 -22.076  1.00  0.00           C  
ATOM   2010  HA  ARG   124      10.993 -23.241 -22.049  1.00  0.00           H  
ATOM   2011  CB  ARG   124       9.097 -22.750 -22.991  1.00  0.00           C  
ATOM   2012  HB2 ARG   124       8.277 -23.271 -22.497  1.00  0.00           H  
ATOM   2013  HB3 ARG   124       8.707 -21.805 -23.369  1.00  0.00           H  
ATOM   2014  CG  ARG   124       9.440 -23.516 -24.071  1.00  0.00           C  
ATOM   2015  HG2 ARG   124      10.276 -23.034 -24.578  1.00  0.00           H  
ATOM   2016  HG3 ARG   124       9.785 -24.503 -23.765  1.00  0.00           H  
ATOM   2017  CD  ARG   124       8.563 -23.663 -25.008  1.00  0.00           C  
ATOM   2018  HD2 ARG   124       7.636 -24.065 -24.599  1.00  0.00           H  
ATOM   2019  HD3 ARG   124       8.268 -22.687 -25.394  1.00  0.00           H  
ATOM   2020  NE  ARG   124       8.981 -24.589 -26.085  1.00  0.00           N  
ATOM   2021  HE  ARG   124       9.953 -24.860 -26.045  1.00  0.00           H  
ATOM   2022  CZ  ARG   124       8.459 -24.899 -27.274  1.00  0.00           C  
ATOM   2023  NH1 ARG   124       7.273 -24.460 -27.622  1.00  0.00           N  
ATOM   2024 HH11 ARG   124       6.781 -23.928 -26.919  1.00  0.00           H  
ATOM   2025 HH12 ARG   124       6.810 -24.842 -28.435  1.00  0.00           H  
ATOM   2026  NH2 ARG   124       9.090 -25.611 -28.110  1.00  0.00           N  
ATOM   2027 HH21 ARG   124      10.041 -25.783 -27.816  1.00  0.00           H  
ATOM   2028 HH22 ARG   124       8.743 -25.865 -29.024  1.00  0.00           H  
ATOM   2029  C   ARG   124      11.174 -21.314 -22.564  1.00  0.00           C  
ATOM   2030  O   ARG   124      12.005 -21.624 -23.403  1.00  0.00           O  
ATOM   2031  N   LEU   125      11.037 -20.031 -22.159  1.00  0.00           N  
ATOM   2032  H   LEU   125      10.200 -19.829 -21.632  1.00  0.00           H  
ATOM   2033  CA  LEU   125      12.091 -18.998 -22.379  1.00  0.00           C  
ATOM   2034  HA  LEU   125      12.447 -19.327 -23.356  1.00  0.00           H  
ATOM   2035  CB  LEU   125      11.539 -17.533 -22.548  1.00  0.00           C  
ATOM   2036  HB2 LEU   125      11.217 -17.149 -21.580  1.00  0.00           H  
ATOM   2037  HB3 LEU   125      12.252 -16.921 -23.100  1.00  0.00           H  
ATOM   2038  CG  LEU   125      10.289 -17.521 -23.437  1.00  0.00           C  
ATOM   2039  HG  LEU   125       9.498 -18.167 -23.054  1.00  0.00           H  
ATOM   2040  CD1 LEU   125       9.755 -16.055 -23.414  1.00  0.00           C  
ATOM   2041 HD11 LEU   125       9.180 -15.757 -24.290  1.00  0.00           H  
ATOM   2042 HD12 LEU   125       9.162 -15.861 -22.520  1.00  0.00           H  
ATOM   2043 HD13 LEU   125      10.555 -15.315 -23.437  1.00  0.00           H  
ATOM   2044  CD2 LEU   125      10.556 -17.967 -24.901  1.00  0.00           C  
ATOM   2045 HD21 LEU   125      11.397 -17.422 -25.330  1.00  0.00           H  
ATOM   2046 HD22 LEU   125      10.644 -19.052 -24.965  1.00  0.00           H  
ATOM   2047 HD23 LEU   125       9.678 -17.782 -25.520  1.00  0.00           H  
ATOM   2048  C   LEU   125      13.264 -18.991 -21.377  1.00  0.00           C  
ATOM   2049  O   LEU   125      14.337 -18.534 -21.775  1.00  0.00           O  
ATOM   2050  N   THR   126      13.062 -19.391 -20.136  1.00  0.00           N  
ATOM   2051  H   THR   126      12.082 -19.555 -19.956  1.00  0.00           H  
ATOM   2052  CA  THR   126      14.115 -19.548 -19.131  1.00  0.00           C  
ATOM   2053  HA  THR   126      14.612 -18.585 -19.008  1.00  0.00           H  
ATOM   2054  CB  THR   126      13.526 -19.901 -17.783  1.00  0.00           C  
ATOM   2055  HB  THR   126      13.164 -20.929 -17.773  1.00  0.00           H  
ATOM   2056  CG2 THR   126      14.548 -19.757 -16.632  1.00  0.00           C  
ATOM   2057 HG21 THR   126      14.250 -19.927 -15.597  1.00  0.00           H  
ATOM   2058 HG22 THR   126      15.455 -20.354 -16.734  1.00  0.00           H  
ATOM   2059 HG23 THR   126      15.054 -18.808 -16.811  1.00  0.00           H  
ATOM   2060  OG1 THR   126      12.426 -19.048 -17.493  1.00  0.00           O  
ATOM   2061  HG1 THR   126      11.707 -19.253 -18.095  1.00  0.00           H  
ATOM   2062  C   THR   126      15.189 -20.636 -19.449  1.00  0.00           C  
ATOM   2063  O   THR   126      16.401 -20.503 -19.226  1.00  0.00           O  
ATOM   2064  N   GLU   127      14.716 -21.591 -20.263  1.00  0.00           N  
ATOM   2065  H   GLU   127      13.710 -21.676 -20.298  1.00  0.00           H  
ATOM   2066  CA  GLU   127      15.622 -22.574 -20.926  1.00  0.00           C  
ATOM   2067  HA  GLU   127      16.364 -22.719 -20.141  1.00  0.00           H  
ATOM   2068  CB  GLU   127      14.773 -23.836 -21.168  1.00  0.00           C  
ATOM   2069  HB2 GLU   127      14.004 -23.596 -21.902  1.00  0.00           H  
ATOM   2070  HB3 GLU   127      15.408 -24.612 -21.595  1.00  0.00           H  
ATOM   2071  CG  GLU   127      14.099 -24.395 -19.896  1.00  0.00           C  
ATOM   2072  HG2 GLU   127      13.810 -23.589 -19.222  1.00  0.00           H  
ATOM   2073  HG3 GLU   127      13.189 -24.849 -20.289  1.00  0.00           H  
ATOM   2074  CD  GLU   127      15.076 -25.393 -19.152  1.00  0.00           C  
ATOM   2075  OE1 GLU   127      14.659 -26.560 -18.832  1.00  0.00           O  
ATOM   2076  OE2 GLU   127      16.207 -25.008 -18.830  1.00  0.00           O  
ATOM   2077  C   GLU   127      16.297 -22.071 -22.188  1.00  0.00           C  
ATOM   2078  O   GLU   127      16.280 -22.666 -23.253  1.00  0.00           O  
ATOM   2079  N   ARG   128      16.814 -20.861 -22.091  1.00  0.00           N  
ATOM   2080  H   ARG   128      16.642 -20.408 -21.205  1.00  0.00           H  
ATOM   2081  CA  ARG   128      17.523 -20.057 -23.107  1.00  0.00           C  
ATOM   2082  HA  ARG   128      16.806 -19.917 -23.916  1.00  0.00           H  
ATOM   2083  CB  ARG   128      17.816 -18.627 -22.427  1.00  0.00           C  
ATOM   2084  HB2 ARG   128      18.097 -17.929 -23.216  1.00  0.00           H  
ATOM   2085  HB3 ARG   128      16.830 -18.339 -22.063  1.00  0.00           H  
ATOM   2086  CG  ARG   128      18.699 -18.709 -21.414  1.00  0.00           C  
ATOM   2087  HG2 ARG   128      18.435 -19.529 -20.746  1.00  0.00           H  
ATOM   2088  HG3 ARG   128      19.673 -19.010 -21.800  1.00  0.00           H  
ATOM   2089  CD  ARG   128      18.951 -17.588 -20.715  1.00  0.00           C  
ATOM   2090  HD2 ARG   128      19.414 -16.814 -21.327  1.00  0.00           H  
ATOM   2091  HD3 ARG   128      17.977 -17.169 -20.460  1.00  0.00           H  
ATOM   2092  NE  ARG   128      19.741 -17.882 -19.595  1.00  0.00           N  
ATOM   2093  HE  ARG   128      20.298 -18.717 -19.707  1.00  0.00           H  
ATOM   2094  CZ  ARG   128      19.996 -17.192 -18.524  1.00  0.00           C  
ATOM   2095  NH1 ARG   128      19.327 -16.127 -18.213  1.00  0.00           N  
ATOM   2096 HH11 ARG   128      18.619 -15.750 -18.827  1.00  0.00           H  
ATOM   2097 HH12 ARG   128      19.646 -15.565 -17.437  1.00  0.00           H  
ATOM   2098  NH2 ARG   128      20.937 -17.590 -17.681  1.00  0.00           N  
ATOM   2099 HH21 ARG   128      21.274 -18.536 -17.797  1.00  0.00           H  
ATOM   2100 HH22 ARG   128      21.073 -17.083 -16.819  1.00  0.00           H  
ATOM   2101  C   ARG   128      18.726 -20.893 -23.472  1.00  0.00           C  
ATOM   2102  O   ARG   128      19.370 -21.587 -22.697  1.00  0.00           O  
ATOM   2103  N   PRO   129      19.206 -20.678 -24.721  1.00  0.00           N  
ATOM   2104  CD  PRO   129      18.487 -20.322 -25.971  1.00  0.00           C  
ATOM   2105  HD2 PRO   129      17.863 -19.439 -25.841  1.00  0.00           H  
ATOM   2106  HD3 PRO   129      17.880 -21.139 -26.359  1.00  0.00           H  
ATOM   2107  CG  PRO   129      19.686 -19.920 -26.941  1.00  0.00           C  
ATOM   2108  HG2 PRO   129      20.055 -18.956 -26.590  1.00  0.00           H  
ATOM   2109  HG3 PRO   129      19.404 -19.881 -27.993  1.00  0.00           H  
ATOM   2110  CB  PRO   129      20.628 -21.056 -26.627  1.00  0.00           C  
ATOM   2111  HB2 PRO   129      21.577 -20.795 -27.094  1.00  0.00           H  
ATOM   2112  HB3 PRO   129      20.329 -21.994 -27.096  1.00  0.00           H  
ATOM   2113  CA  PRO   129      20.588 -21.015 -25.147  1.00  0.00           C  
ATOM   2114  HA  PRO   129      20.895 -21.988 -24.762  1.00  0.00           H  
ATOM   2115  C   PRO   129      21.652 -20.064 -24.446  1.00  0.00           C  
ATOM   2116  O   PRO   129      21.290 -19.012 -23.850  1.00  0.00           O  
ATOM   2117  N   ALA   130      22.912 -20.547 -24.422  1.00  0.00           N  
ATOM   2118  H   ALA   130      23.035 -21.501 -24.729  1.00  0.00           H  
ATOM   2119  CA  ALA   130      24.039 -19.904 -23.768  1.00  0.00           C  
ATOM   2120  HA  ALA   130      23.852 -18.833 -23.856  1.00  0.00           H  
ATOM   2121  CB  ALA   130      24.029 -20.283 -22.252  1.00  0.00           C  
ATOM   2122  HB1 ALA   130      24.834 -19.734 -21.766  1.00  0.00           H  
ATOM   2123  HB2 ALA   130      23.106 -20.052 -21.720  1.00  0.00           H  
ATOM   2124  HB3 ALA   130      24.344 -21.325 -22.198  1.00  0.00           H  
ATOM   2125  C   ALA   130      25.382 -20.271 -24.467  1.00  0.00           C  
ATOM   2126  O   ALA   130      25.513 -21.338 -24.976  1.00  0.00           O  
ATOM   2127  N   ALA   131      26.270 -19.288 -24.529  1.00  0.00           N  
ATOM   2128  H   ALA   131      25.990 -18.474 -24.001  1.00  0.00           H  
ATOM   2129  CA  ALA   131      27.613 -19.485 -25.071  1.00  0.00           C  
ATOM   2130  HA  ALA   131      27.481 -19.959 -26.043  1.00  0.00           H  
ATOM   2131  CB  ALA   131      28.368 -18.088 -25.270  1.00  0.00           C  
ATOM   2132  HB1 ALA   131      28.582 -17.781 -24.246  1.00  0.00           H  
ATOM   2133  HB2 ALA   131      29.243 -18.389 -25.846  1.00  0.00           H  
ATOM   2134  HB3 ALA   131      27.642 -17.505 -25.836  1.00  0.00           H  
ATOM   2135  C   ALA   131      28.537 -20.409 -24.322  1.00  0.00           C  
ATOM   2136  O   ALA   131      28.534 -20.692 -23.143  1.00  0.00           O  
ATOM   2137  N   LYS   132      29.407 -21.103 -25.141  1.00  0.00           N  
ATOM   2138  H   LYS   132      29.547 -20.928 -26.126  1.00  0.00           H  
ATOM   2139  CA  LYS   132      30.248 -22.182 -24.660  1.00  0.00           C  
ATOM   2140  HA  LYS   132      29.625 -22.573 -23.856  1.00  0.00           H  
ATOM   2141  CB  LYS   132      30.470 -23.195 -25.794  1.00  0.00           C  
ATOM   2142  HB2 LYS   132      30.786 -22.718 -26.722  1.00  0.00           H  
ATOM   2143  HB3 LYS   132      31.358 -23.785 -25.566  1.00  0.00           H  
ATOM   2144  CG  LYS   132      29.448 -24.047 -25.895  1.00  0.00           C  
ATOM   2145  HG2 LYS   132      29.503 -24.692 -25.019  1.00  0.00           H  
ATOM   2146  HG3 LYS   132      28.456 -23.599 -25.831  1.00  0.00           H  
ATOM   2147  CD  LYS   132      29.524 -24.913 -26.927  1.00  0.00           C  
ATOM   2148  HD2 LYS   132      29.629 -24.381 -27.872  1.00  0.00           H  
ATOM   2149  HD3 LYS   132      30.481 -25.425 -26.830  1.00  0.00           H  
ATOM   2150  CE  LYS   132      28.489 -25.768 -26.942  1.00  0.00           C  
ATOM   2151  HE2 LYS   132      28.639 -26.622 -26.281  1.00  0.00           H  
ATOM   2152  HE3 LYS   132      27.546 -25.259 -26.741  1.00  0.00           H  
ATOM   2153  NZ  LYS   132      28.249 -26.340 -28.354  1.00  0.00           N  
ATOM   2154  HZ1 LYS   132      28.402 -25.613 -29.037  1.00  0.00           H  
ATOM   2155  HZ2 LYS   132      28.949 -27.036 -28.568  1.00  0.00           H  
ATOM   2156  HZ3 LYS   132      27.297 -26.676 -28.313  1.00  0.00           H  
ATOM   2157  C   LYS   132      31.521 -21.631 -24.001  1.00  0.00           C  
ATOM   2158  O   LYS   132      32.567 -21.550 -24.660  1.00  0.00           O  
ATOM   2159  N   GLY   133      31.572 -21.301 -22.667  1.00  0.00           N  
ATOM   2160  H   GLY   133      30.801 -21.432 -22.028  1.00  0.00           H  
ATOM   2161  CA  GLY   133      32.737 -20.745 -22.021  1.00  0.00           C  
ATOM   2162  HA2 GLY   133      32.768 -20.919 -20.945  1.00  0.00           H  
ATOM   2163  HA3 GLY   133      33.584 -21.308 -22.412  1.00  0.00           H  
ATOM   2164  C   GLY   133      32.904 -19.243 -22.242  1.00  0.00           C  
ATOM   2165  O   GLY   133      32.182 -18.581 -22.999  1.00  0.00           O  
ATOM   2166  N   LYS   134      34.022 -18.775 -21.598  1.00  0.00           N  
ATOM   2167  H   LYS   134      34.602 -19.423 -21.085  1.00  0.00           H  
ATOM   2168  CA  LYS   134      34.529 -17.419 -21.877  1.00  0.00           C  
ATOM   2169  HA  LYS   134      33.778 -16.668 -21.632  1.00  0.00           H  
ATOM   2170  CB  LYS   134      35.791 -17.163 -20.995  1.00  0.00           C  
ATOM   2171  HB2 LYS   134      36.556 -17.863 -21.330  1.00  0.00           H  
ATOM   2172  HB3 LYS   134      36.232 -16.266 -21.430  1.00  0.00           H  
ATOM   2173  CG  LYS   134      35.654 -17.240 -19.697  1.00  0.00           C  
ATOM   2174  HG2 LYS   134      35.312 -18.215 -19.350  1.00  0.00           H  
ATOM   2175  HG3 LYS   134      36.588 -17.149 -19.143  1.00  0.00           H  
ATOM   2176  CD  LYS   134      34.824 -16.288 -19.118  1.00  0.00           C  
ATOM   2177  HD2 LYS   134      33.846 -16.274 -19.600  1.00  0.00           H  
ATOM   2178  HD3 LYS   134      34.690 -16.581 -18.077  1.00  0.00           H  
ATOM   2179  CE  LYS   134      35.374 -15.073 -19.012  1.00  0.00           C  
ATOM   2180  HE2 LYS   134      36.290 -15.173 -18.429  1.00  0.00           H  
ATOM   2181  HE3 LYS   134      35.593 -14.573 -19.955  1.00  0.00           H  
ATOM   2182  NZ  LYS   134      34.539 -14.141 -18.254  1.00  0.00           N  
ATOM   2183  HZ1 LYS   134      34.407 -14.488 -17.314  1.00  0.00           H  
ATOM   2184  HZ2 LYS   134      34.907 -13.209 -18.126  1.00  0.00           H  
ATOM   2185  HZ3 LYS   134      33.577 -14.089 -18.557  1.00  0.00           H  
ATOM   2186  C   LYS   134      34.865 -17.090 -23.309  1.00  0.00           C  
ATOM   2187  O   LYS   134      35.135 -15.913 -23.603  1.00  0.00           O  
ATOM   2188  N   MET   135      34.926 -18.046 -24.238  1.00  0.00           N  
ATOM   2189  H   MET   135      34.937 -19.010 -23.939  1.00  0.00           H  
ATOM   2190  CA  MET   135      34.971 -17.761 -25.659  1.00  0.00           C  
ATOM   2191  HA  MET   135      34.380 -16.859 -25.816  1.00  0.00           H  
ATOM   2192  CB  MET   135      36.369 -17.296 -26.162  1.00  0.00           C  
ATOM   2193  HB2 MET   135      36.857 -16.810 -25.318  1.00  0.00           H  
ATOM   2194  HB3 MET   135      36.963 -18.158 -26.467  1.00  0.00           H  
ATOM   2195  CG  MET   135      36.316 -16.151 -27.254  1.00  0.00           C  
ATOM   2196  HG2 MET   135      37.354 -15.980 -27.537  1.00  0.00           H  
ATOM   2197  HG3 MET   135      35.984 -15.172 -26.909  1.00  0.00           H  
ATOM   2198  SD  MET   135      35.413 -16.721 -28.689  1.00  0.00           S  
ATOM   2199  CE  MET   135      36.463 -18.020 -29.258  1.00  0.00           C  
ATOM   2200  HE1 MET   135      37.402 -18.122 -28.716  1.00  0.00           H  
ATOM   2201  HE2 MET   135      35.990 -19.002 -29.282  1.00  0.00           H  
ATOM   2202  HE3 MET   135      36.526 -17.763 -30.316  1.00  0.00           H  
ATOM   2203  C   MET   135      34.399 -19.034 -26.372  1.00  0.00           C  
ATOM   2204  O   MET   135      35.168 -19.968 -26.405  1.00  0.00           O  
ATOM   2205  N   PRO   136      33.351 -19.006 -27.134  1.00  0.00           N  
ATOM   2206  CD  PRO   136      32.391 -17.921 -27.166  1.00  0.00           C  
ATOM   2207  HD2 PRO   136      32.895 -16.959 -27.076  1.00  0.00           H  
ATOM   2208  HD3 PRO   136      31.759 -17.992 -26.280  1.00  0.00           H  
ATOM   2209  CG  PRO   136      31.565 -18.063 -28.425  1.00  0.00           C  
ATOM   2210  HG2 PRO   136      32.053 -17.668 -29.317  1.00  0.00           H  
ATOM   2211  HG3 PRO   136      30.574 -17.613 -28.368  1.00  0.00           H  
ATOM   2212  CB  PRO   136      31.404 -19.553 -28.587  1.00  0.00           C  
ATOM   2213  HB2 PRO   136      31.272 -19.900 -29.611  1.00  0.00           H  
ATOM   2214  HB3 PRO   136      30.644 -19.906 -27.890  1.00  0.00           H  
ATOM   2215  CA  PRO   136      32.752 -20.134 -27.972  1.00  0.00           C  
ATOM   2216  HA  PRO   136      32.535 -20.906 -27.234  1.00  0.00           H  
ATOM   2217  C   PRO   136      33.783 -20.641 -28.994  1.00  0.00           C  
ATOM   2218  O   PRO   136      33.970 -20.089 -30.009  1.00  0.00           O  
ATOM   2219  N   ALA   137      34.316 -21.795 -28.765  1.00  0.00           N  
ATOM   2220  H   ALA   137      34.209 -22.204 -27.847  1.00  0.00           H  
ATOM   2221  CA  ALA   137      35.136 -22.483 -29.869  1.00  0.00           C  
ATOM   2222  HA  ALA   137      35.577 -21.713 -30.503  1.00  0.00           H  
ATOM   2223  CB  ALA   137      36.105 -23.429 -29.152  1.00  0.00           C  
ATOM   2224  HB1 ALA   137      35.603 -24.271 -28.677  1.00  0.00           H  
ATOM   2225  HB2 ALA   137      36.802 -23.952 -29.807  1.00  0.00           H  
ATOM   2226  HB3 ALA   137      36.563 -22.908 -28.311  1.00  0.00           H  
ATOM   2227  C   ALA   137      34.254 -23.235 -30.925  1.00  0.00           C  
ATOM   2228  O   ALA   137      34.775 -23.717 -31.924  1.00  0.00           O  
ATOM   2229  N   THR   138      32.944 -23.252 -30.805  1.00  0.00           N  
ATOM   2230  H   THR   138      32.497 -22.707 -30.081  1.00  0.00           H  
ATOM   2231  CA  THR   138      32.020 -23.874 -31.782  1.00  0.00           C  
ATOM   2232  HA  THR   138      32.398 -23.476 -32.724  1.00  0.00           H  
ATOM   2233  CB  THR   138      32.231 -25.438 -31.917  1.00  0.00           C  
ATOM   2234  HB  THR   138      33.278 -25.681 -32.096  1.00  0.00           H  
ATOM   2235  CG2 THR   138      31.830 -26.191 -30.676  1.00  0.00           C  
ATOM   2236 HG21 THR   138      31.916 -27.264 -30.853  1.00  0.00           H  
ATOM   2237 HG22 THR   138      32.416 -25.883 -29.811  1.00  0.00           H  
ATOM   2238 HG23 THR   138      30.776 -26.008 -30.466  1.00  0.00           H  
ATOM   2239  OG1 THR   138      31.632 -25.953 -33.072  1.00  0.00           O  
ATOM   2240  HG1 THR   138      32.372 -26.358 -33.531  1.00  0.00           H  
ATOM   2241  C   THR   138      30.541 -23.504 -31.539  1.00  0.00           C  
ATOM   2242  O   THR   138      30.218 -22.833 -30.541  1.00  0.00           O  
ATOM   2243  N   ALA   139      29.669 -23.827 -32.442  1.00  0.00           N  
ATOM   2244  H   ALA   139      30.006 -24.413 -33.192  1.00  0.00           H  
ATOM   2245  CA  ALA   139      28.240 -23.410 -32.340  1.00  0.00           C  
ATOM   2246  HA  ALA   139      28.132 -22.333 -32.215  1.00  0.00           H  
ATOM   2247  CB  ALA   139      27.491 -23.626 -33.610  1.00  0.00           C  
ATOM   2248  HB1 ALA   139      26.514 -23.179 -33.425  1.00  0.00           H  
ATOM   2249  HB2 ALA   139      27.926 -23.105 -34.463  1.00  0.00           H  
ATOM   2250  HB3 ALA   139      27.610 -24.687 -33.831  1.00  0.00           H  
ATOM   2251  C   ALA   139      27.458 -23.916 -31.073  1.00  0.00           C  
ATOM   2252  O   ALA   139      27.957 -24.734 -30.384  1.00  0.00           O  
ATOM   2253  N   GLU   140      26.182 -23.499 -30.897  1.00  0.00           N  
ATOM   2254  H   GLU   140      25.823 -22.866 -31.598  1.00  0.00           H  
ATOM   2255  CA  GLU   140      25.186 -24.047 -29.895  1.00  0.00           C  
ATOM   2256  HA  GLU   140      25.639 -24.133 -28.908  1.00  0.00           H  
ATOM   2257  CB  GLU   140      24.028 -23.080 -29.715  1.00  0.00           C  
ATOM   2258  HB2 GLU   140      24.388 -22.152 -29.272  1.00  0.00           H  
ATOM   2259  HB3 GLU   140      23.761 -22.825 -30.741  1.00  0.00           H  
ATOM   2260  CG  GLU   140      22.886 -23.644 -28.817  1.00  0.00           C  
ATOM   2261  HG2 GLU   140      22.415 -22.766 -28.375  1.00  0.00           H  
ATOM   2262  HG3 GLU   140      22.080 -24.008 -29.454  1.00  0.00           H  
ATOM   2263  CD  GLU   140      23.156 -24.518 -27.687  1.00  0.00           C  
ATOM   2264  OE1 GLU   140      22.593 -25.624 -27.653  1.00  0.00           O  
ATOM   2265  OE2 GLU   140      23.960 -24.127 -26.777  1.00  0.00           O  
ATOM   2266  C   GLU   140      24.810 -25.462 -30.088  1.00  0.00           C  
ATOM   2267  O   GLU   140      25.219 -26.294 -29.231  1.00  0.00           O  
ATOM   2268  OXT GLU   140      24.198 -25.779 -31.159  1.00  0.00           O  
TER    2269      GLU   140 
ATOM   2269  N   SER   141      25.247 -12.457 -29.283  1.00  0.00           N  
ATOM   2270  H1  SER   141      25.499 -12.257 -30.240  1.00  0.00           H  
ATOM   2271  H2  SER   141      25.334 -11.658 -28.671  1.00  0.00           H  
ATOM   2272  H3  SER   141      24.304 -12.816 -29.330  1.00  0.00           H  
ATOM   2273  CA  SER   141      26.076 -13.569 -28.775  1.00  0.00           C  
ATOM   2274  HA  SER   141      27.084 -13.155 -28.748  1.00  0.00           H  
ATOM   2275  CB  SER   141      25.558 -13.929 -27.385  1.00  0.00           C  
ATOM   2276  HB2 SER   141      25.840 -13.173 -26.651  1.00  0.00           H  
ATOM   2277  HB3 SER   141      24.484 -14.092 -27.296  1.00  0.00           H  
ATOM   2278  OG  SER   141      26.179 -15.146 -26.984  1.00  0.00           O  
ATOM   2279  HG  SER   141      26.413 -15.101 -26.054  1.00  0.00           H  
ATOM   2280  C   SER   141      26.124 -14.737 -29.772  1.00  0.00           C  
ATOM   2281  O   SER   141      25.227 -14.868 -30.665  1.00  0.00           O  
ATOM   2282  N   ALA   142      27.142 -15.572 -29.622  1.00  0.00           N  
ATOM   2283  H   ALA   142      27.836 -15.574 -28.888  1.00  0.00           H  
ATOM   2284  CA  ALA   142      27.245 -16.849 -30.333  1.00  0.00           C  
ATOM   2285  HA  ALA   142      27.216 -16.632 -31.400  1.00  0.00           H  
ATOM   2286  CB  ALA   142      28.542 -17.546 -30.067  1.00  0.00           C  
ATOM   2287  HB1 ALA   142      28.594 -17.728 -28.994  1.00  0.00           H  
ATOM   2288  HB2 ALA   142      28.697 -18.502 -30.568  1.00  0.00           H  
ATOM   2289  HB3 ALA   142      29.420 -16.959 -30.338  1.00  0.00           H  
ATOM   2290  C   ALA   142      26.020 -17.840 -30.204  1.00  0.00           C  
ATOM   2291  O   ALA   142      25.677 -18.480 -31.155  1.00  0.00           O  
ATOM   2292  N   ASP   143      25.345 -17.662 -29.030  1.00  0.00           N  
ATOM   2293  H   ASP   143      25.802 -17.036 -28.382  1.00  0.00           H  
ATOM   2294  CA  ASP   143      24.178 -18.596 -28.604  1.00  0.00           C  
ATOM   2295  HA  ASP   143      24.503 -19.632 -28.510  1.00  0.00           H  
ATOM   2296  CB  ASP   143      23.882 -18.182 -27.110  1.00  0.00           C  
ATOM   2297  HB2 ASP   143      23.171 -18.874 -26.659  1.00  0.00           H  
ATOM   2298  HB3 ASP   143      24.757 -18.388 -26.493  1.00  0.00           H  
ATOM   2299  CG  ASP   143      23.427 -16.749 -26.772  1.00  0.00           C  
ATOM   2300  OD1 ASP   143      22.976 -16.006 -27.722  1.00  0.00           O  
ATOM   2301  OD2 ASP   143      23.352 -16.447 -25.547  1.00  0.00           O  
ATOM   2302  C   ASP   143      22.999 -18.494 -29.652  1.00  0.00           C  
ATOM   2303  O   ASP   143      22.136 -19.329 -29.671  1.00  0.00           O  
ATOM   2304  N   THR   144      23.068 -17.476 -30.499  1.00  0.00           N  
ATOM   2305  H   THR   144      23.735 -16.723 -30.407  1.00  0.00           H  
ATOM   2306  CA  THR   144      22.228 -17.285 -31.675  1.00  0.00           C  
ATOM   2307  HA  THR   144      21.187 -17.262 -31.355  1.00  0.00           H  
ATOM   2308  CB  THR   144      22.477 -15.917 -32.343  1.00  0.00           C  
ATOM   2309  HB  THR   144      23.385 -16.055 -32.930  1.00  0.00           H  
ATOM   2310  CG2 THR   144      21.400 -15.393 -33.238  1.00  0.00           C  
ATOM   2311 HG21 THR   144      21.532 -15.820 -34.232  1.00  0.00           H  
ATOM   2312 HG22 THR   144      20.418 -15.754 -32.933  1.00  0.00           H  
ATOM   2313 HG23 THR   144      21.484 -14.306 -33.244  1.00  0.00           H  
ATOM   2314  OG1 THR   144      22.776 -14.907 -31.439  1.00  0.00           O  
ATOM   2315  HG1 THR   144      23.715 -14.856 -31.249  1.00  0.00           H  
ATOM   2316  C   THR   144      22.241 -18.413 -32.627  1.00  0.00           C  
ATOM   2317  O   THR   144      21.241 -18.744 -33.239  1.00  0.00           O  
ATOM   2318  N   THR   145      23.345 -19.115 -32.730  1.00  0.00           N  
ATOM   2319  H   THR   145      24.022 -18.724 -32.090  1.00  0.00           H  
ATOM   2320  CA  THR   145      23.705 -20.181 -33.740  1.00  0.00           C  
ATOM   2321  HA  THR   145      23.408 -19.884 -34.746  1.00  0.00           H  
ATOM   2322  CB  THR   145      25.231 -20.338 -33.867  1.00  0.00           C  
ATOM   2323  HB  THR   145      25.369 -21.266 -34.422  1.00  0.00           H  
ATOM   2324  CG2 THR   145      25.958 -19.191 -34.520  1.00  0.00           C  
ATOM   2325 HG21 THR   145      25.560 -19.104 -35.531  1.00  0.00           H  
ATOM   2326 HG22 THR   145      25.935 -18.225 -34.016  1.00  0.00           H  
ATOM   2327 HG23 THR   145      26.996 -19.485 -34.673  1.00  0.00           H  
ATOM   2328  OG1 THR   145      25.958 -20.655 -32.735  1.00  0.00           O  
ATOM   2329  HG1 THR   145      25.917 -19.844 -32.222  1.00  0.00           H  
ATOM   2330  C   THR   145      23.124 -21.551 -33.341  1.00  0.00           C  
ATOM   2331  O   THR   145      23.631 -22.620 -33.701  1.00  0.00           O  
ATOM   2332  N   THR   146      22.033 -21.467 -32.511  1.00  0.00           N  
ATOM   2333  H   THR   146      21.629 -20.558 -32.340  1.00  0.00           H  
ATOM   2334  CA  THR   146      21.131 -22.643 -32.303  1.00  0.00           C  
ATOM   2335  HA  THR   146      21.787 -23.482 -32.073  1.00  0.00           H  
ATOM   2336  CB  THR   146      20.198 -22.395 -31.075  1.00  0.00           C  
ATOM   2337  HB  THR   146      20.736 -22.056 -30.189  1.00  0.00           H  
ATOM   2338  CG2 THR   146      19.127 -21.394 -31.369  1.00  0.00           C  
ATOM   2339 HG21 THR   146      18.436 -21.836 -32.088  1.00  0.00           H  
ATOM   2340 HG22 THR   146      18.587 -21.048 -30.488  1.00  0.00           H  
ATOM   2341 HG23 THR   146      19.544 -20.529 -31.885  1.00  0.00           H  
ATOM   2342  OG1 THR   146      19.541 -23.627 -30.772  1.00  0.00           O  
ATOM   2343  HG1 THR   146      18.736 -23.501 -30.265  1.00  0.00           H  
ATOM   2344  C   THR   146      20.354 -23.193 -33.548  1.00  0.00           C  
ATOM   2345  O   THR   146      20.022 -22.490 -34.552  1.00  0.00           O  
ATOM   2346  N   ALA   147      20.136 -24.503 -33.522  1.00  0.00           N  
ATOM   2347  H   ALA   147      20.591 -24.984 -32.759  1.00  0.00           H  
ATOM   2348  CA  ALA   147      19.512 -25.377 -34.568  1.00  0.00           C  
ATOM   2349  HA  ALA   147      19.636 -24.909 -35.545  1.00  0.00           H  
ATOM   2350  CB  ALA   147      19.965 -26.807 -34.391  1.00  0.00           C  
ATOM   2351  HB1 ALA   147      21.019 -26.714 -34.127  1.00  0.00           H  
ATOM   2352  HB2 ALA   147      19.410 -27.393 -33.658  1.00  0.00           H  
ATOM   2353  HB3 ALA   147      19.885 -27.280 -35.369  1.00  0.00           H  
ATOM   2354  C   ALA   147      17.975 -25.371 -34.246  1.00  0.00           C  
ATOM   2355  O   ALA   147      17.149 -25.372 -35.157  1.00  0.00           O  
ATOM   2356  N   ALA   148      17.558 -25.152 -33.004  1.00  0.00           N  
ATOM   2357  H   ALA   148      18.171 -24.834 -32.267  1.00  0.00           H  
ATOM   2358  CA  ALA   148      16.090 -25.095 -32.750  1.00  0.00           C  
ATOM   2359  HA  ALA   148      15.673 -26.038 -33.102  1.00  0.00           H  
ATOM   2360  CB  ALA   148      15.724 -25.090 -31.237  1.00  0.00           C  
ATOM   2361  HB1 ALA   148      15.568 -24.090 -30.834  1.00  0.00           H  
ATOM   2362  HB2 ALA   148      14.861 -25.709 -30.990  1.00  0.00           H  
ATOM   2363  HB3 ALA   148      16.553 -25.569 -30.715  1.00  0.00           H  
ATOM   2364  C   ALA   148      15.461 -23.754 -33.224  1.00  0.00           C  
ATOM   2365  O   ALA   148      15.959 -22.693 -32.864  1.00  0.00           O  
ATOM   2366  N   PRO   149      14.406 -23.753 -33.998  1.00  0.00           N  
ATOM   2367  CD  PRO   149      13.692 -24.938 -34.634  1.00  0.00           C  
ATOM   2368  HD2 PRO   149      13.042 -25.511 -33.972  1.00  0.00           H  
ATOM   2369  HD3 PRO   149      14.451 -25.588 -35.070  1.00  0.00           H  
ATOM   2370  CG  PRO   149      12.918 -24.339 -35.845  1.00  0.00           C  
ATOM   2371  HG2 PRO   149      12.142 -25.026 -36.184  1.00  0.00           H  
ATOM   2372  HG3 PRO   149      13.611 -24.107 -36.653  1.00  0.00           H  
ATOM   2373  CB  PRO   149      12.532 -22.980 -35.257  1.00  0.00           C  
ATOM   2374  HB2 PRO   149      11.546 -23.088 -34.805  1.00  0.00           H  
ATOM   2375  HB3 PRO   149      12.382 -22.320 -36.111  1.00  0.00           H  
ATOM   2376  CA  PRO   149      13.646 -22.548 -34.406  1.00  0.00           C  
ATOM   2377  HA  PRO   149      14.289 -21.930 -35.034  1.00  0.00           H  
ATOM   2378  C   PRO   149      13.189 -21.728 -33.191  1.00  0.00           C  
ATOM   2379  O   PRO   149      13.227 -22.189 -32.018  1.00  0.00           O  
ATOM   2380  N   ALA   150      12.662 -20.536 -33.420  1.00  0.00           N  
ATOM   2381  H   ALA   150      12.729 -20.140 -34.347  1.00  0.00           H  
ATOM   2382  CA  ALA   150      12.195 -19.568 -32.366  1.00  0.00           C  
ATOM   2383  HA  ALA   150      11.835 -18.645 -32.819  1.00  0.00           H  
ATOM   2384  CB  ALA   150      11.017 -20.164 -31.526  1.00  0.00           C  
ATOM   2385  HB1 ALA   150      10.434 -19.399 -31.015  1.00  0.00           H  
ATOM   2386  HB2 ALA   150      10.284 -20.543 -32.238  1.00  0.00           H  
ATOM   2387  HB3 ALA   150      11.268 -20.947 -30.811  1.00  0.00           H  
ATOM   2388  C   ALA   150      13.254 -19.100 -31.431  1.00  0.00           C  
ATOM   2389  O   ALA   150      12.859 -18.493 -30.430  1.00  0.00           O  
ATOM   2390  N   ASP   151      14.583 -19.383 -31.745  1.00  0.00           N  
ATOM   2391  H   ASP   151      14.816 -19.864 -32.601  1.00  0.00           H  
ATOM   2392  CA  ASP   151      15.705 -19.073 -30.850  1.00  0.00           C  
ATOM   2393  HA  ASP   151      16.522 -19.417 -31.485  1.00  0.00           H  
ATOM   2394  CB  ASP   151      15.898 -17.570 -30.470  1.00  0.00           C  
ATOM   2395  HB2 ASP   151      15.178 -17.188 -29.747  1.00  0.00           H  
ATOM   2396  HB3 ASP   151      16.927 -17.311 -30.222  1.00  0.00           H  
ATOM   2397  CG  ASP   151      15.550 -16.732 -31.696  1.00  0.00           C  
ATOM   2398  OD1 ASP   151      14.456 -16.043 -31.762  1.00  0.00           O  
ATOM   2399  OD2 ASP   151      16.337 -16.774 -32.608  1.00  0.00           O  
ATOM   2400  C   ASP   151      15.879 -19.964 -29.587  1.00  0.00           C  
ATOM   2401  O   ASP   151      16.533 -19.556 -28.598  1.00  0.00           O  
ATOM   2402  N   ALA   152      15.193 -21.096 -29.494  1.00  0.00           N  
ATOM   2403  H   ALA   152      14.510 -21.371 -30.186  1.00  0.00           H  
ATOM   2404  CA  ALA   152      15.313 -22.080 -28.393  1.00  0.00           C  
ATOM   2405  HA  ALA   152      15.338 -21.520 -27.458  1.00  0.00           H  
ATOM   2406  CB  ALA   152      14.028 -22.899 -28.319  1.00  0.00           C  
ATOM   2407  HB1 ALA   152      13.306 -22.489 -29.026  1.00  0.00           H  
ATOM   2408  HB2 ALA   152      14.229 -23.926 -28.624  1.00  0.00           H  
ATOM   2409  HB3 ALA   152      13.616 -22.868 -27.310  1.00  0.00           H  
ATOM   2410  C   ALA   152      16.592 -22.923 -28.272  1.00  0.00           C  
ATOM   2411  O   ALA   152      17.398 -23.023 -29.217  1.00  0.00           O  
ATOM   2412  N   LYS   153      16.857 -23.543 -27.084  1.00  0.00           N  
ATOM   2413  H   LYS   153      16.229 -23.342 -26.318  1.00  0.00           H  
ATOM   2414  CA  LYS   153      17.871 -24.582 -26.913  1.00  0.00           C  
ATOM   2415  HA  LYS   153      18.640 -24.400 -27.663  1.00  0.00           H  
ATOM   2416  CB  LYS   153      18.604 -24.359 -25.636  1.00  0.00           C  
ATOM   2417  HB2 LYS   153      18.749 -23.299 -25.431  1.00  0.00           H  
ATOM   2418  HB3 LYS   153      18.023 -24.729 -24.791  1.00  0.00           H  
ATOM   2419  CG  LYS   153      19.844 -24.923 -25.526  1.00  0.00           C  
ATOM   2420  HG2 LYS   153      19.924 -25.955 -25.867  1.00  0.00           H  
ATOM   2421  HG3 LYS   153      20.430 -24.346 -26.241  1.00  0.00           H  
ATOM   2422  CD  LYS   153      20.407 -24.907 -24.314  1.00  0.00           C  
ATOM   2423  HD2 LYS   153      20.539 -23.863 -24.030  1.00  0.00           H  
ATOM   2424  HD3 LYS   153      19.699 -25.401 -23.648  1.00  0.00           H  
ATOM   2425  CE  LYS   153      21.624 -25.472 -24.198  1.00  0.00           C  
ATOM   2426  HE2 LYS   153      21.601 -26.498 -24.564  1.00  0.00           H  
ATOM   2427  HE3 LYS   153      22.347 -24.971 -24.843  1.00  0.00           H  
ATOM   2428  NZ  LYS   153      22.186 -25.525 -22.798  1.00  0.00           N  
ATOM   2429  HZ1 LYS   153      21.778 -26.161 -22.128  1.00  0.00           H  
ATOM   2430  HZ2 LYS   153      23.149 -25.829 -22.836  1.00  0.00           H  
ATOM   2431  HZ3 LYS   153      22.237 -24.575 -22.458  1.00  0.00           H  
ATOM   2432  C   LYS   153      17.329 -25.953 -27.247  1.00  0.00           C  
ATOM   2433  O   LYS   153      18.032 -26.562 -28.044  1.00  0.00           O  
ATOM   2434  N   PRO   154      16.201 -26.425 -26.725  1.00  0.00           N  
ATOM   2435  CD  PRO   154      15.574 -25.940 -25.452  1.00  0.00           C  
ATOM   2436  HD2 PRO   154      15.028 -25.001 -25.533  1.00  0.00           H  
ATOM   2437  HD3 PRO   154      16.309 -25.863 -24.650  1.00  0.00           H  
ATOM   2438  CG  PRO   154      14.578 -27.045 -24.880  1.00  0.00           C  
ATOM   2439  HG2 PRO   154      13.560 -26.759 -25.146  1.00  0.00           H  
ATOM   2440  HG3 PRO   154      14.676 -27.101 -23.795  1.00  0.00           H  
ATOM   2441  CB  PRO   154      15.025 -28.288 -25.670  1.00  0.00           C  
ATOM   2442  HB2 PRO   154      14.166 -28.940 -25.834  1.00  0.00           H  
ATOM   2443  HB3 PRO   154      15.861 -28.707 -25.111  1.00  0.00           H  
ATOM   2444  CA  PRO   154      15.656 -27.773 -26.976  1.00  0.00           C  
ATOM   2445  HA  PRO   154      16.508 -28.423 -27.176  1.00  0.00           H  
ATOM   2446  C   PRO   154      14.797 -27.893 -28.286  1.00  0.00           C  
ATOM   2447  O   PRO   154      14.157 -26.985 -28.694  1.00  0.00           O  
ATOM   2448  N   MET   155      14.771 -29.124 -28.788  1.00  0.00           N  
ATOM   2449  H   MET   155      15.328 -29.883 -28.423  1.00  0.00           H  
ATOM   2450  CA  MET   155      13.913 -29.536 -29.857  1.00  0.00           C  
ATOM   2451  HA  MET   155      12.966 -29.081 -29.570  1.00  0.00           H  
ATOM   2452  CB  MET   155      14.432 -28.889 -31.203  1.00  0.00           C  
ATOM   2453  HB2 MET   155      13.557 -28.659 -31.811  1.00  0.00           H  
ATOM   2454  HB3 MET   155      14.865 -27.903 -31.030  1.00  0.00           H  
ATOM   2455  CG  MET   155      15.553 -29.653 -31.915  1.00  0.00           C  
ATOM   2456  HG2 MET   155      15.185 -30.674 -32.018  1.00  0.00           H  
ATOM   2457  HG3 MET   155      15.693 -29.278 -32.928  1.00  0.00           H  
ATOM   2458  SD  MET   155      17.100 -29.781 -30.984  1.00  0.00           S  
ATOM   2459  CE  MET   155      17.871 -28.168 -31.088  1.00  0.00           C  
ATOM   2460  HE1 MET   155      17.406 -27.415 -30.452  1.00  0.00           H  
ATOM   2461  HE2 MET   155      18.888 -28.204 -30.698  1.00  0.00           H  
ATOM   2462  HE3 MET   155      17.908 -27.872 -32.137  1.00  0.00           H  
ATOM   2463  C   MET   155      13.658 -30.994 -30.126  1.00  0.00           C  
ATOM   2464  O   MET   155      12.762 -31.317 -30.928  1.00  0.00           O  
ATOM   2465  N   MET   156      14.337 -31.918 -29.509  1.00  0.00           N  
ATOM   2466  H   MET   156      14.901 -31.662 -28.712  1.00  0.00           H  
ATOM   2467  CA  MET   156      14.042 -33.342 -29.673  1.00  0.00           C  
ATOM   2468  HA  MET   156      13.506 -33.476 -30.613  1.00  0.00           H  
ATOM   2469  CB  MET   156      15.363 -34.095 -29.660  1.00  0.00           C  
ATOM   2470  HB2 MET   156      15.919 -33.898 -28.743  1.00  0.00           H  
ATOM   2471  HB3 MET   156      15.283 -35.180 -29.719  1.00  0.00           H  
ATOM   2472  CG  MET   156      16.396 -33.617 -30.699  1.00  0.00           C  
ATOM   2473  HG2 MET   156      16.659 -32.606 -30.389  1.00  0.00           H  
ATOM   2474  HG3 MET   156      17.292 -34.237 -30.656  1.00  0.00           H  
ATOM   2475  SD  MET   156      15.954 -33.399 -32.444  1.00  0.00           S  
ATOM   2476  CE  MET   156      16.039 -35.155 -32.974  1.00  0.00           C  
ATOM   2477  HE1 MET   156      15.204 -35.667 -32.495  1.00  0.00           H  
ATOM   2478  HE2 MET   156      15.833 -35.187 -34.044  1.00  0.00           H  
ATOM   2479  HE3 MET   156      16.966 -35.653 -32.689  1.00  0.00           H  
ATOM   2480  C   MET   156      13.297 -33.818 -28.458  1.00  0.00           C  
ATOM   2481  O   MET   156      13.157 -33.084 -27.439  1.00  0.00           O  
ATOM   2482  N   HIE   157      12.840 -35.055 -28.467  1.00  0.00           N  
ATOM   2483  H   HIE   157      12.774 -35.500 -29.372  1.00  0.00           H  
ATOM   2484  CA  HIE   157      12.316 -35.749 -27.289  1.00  0.00           C  
ATOM   2485  HA  HIE   157      11.519 -35.288 -26.706  1.00  0.00           H  
ATOM   2486  CB  HIE   157      11.725 -37.040 -27.787  1.00  0.00           C  
ATOM   2487  HB2 HIE   157      11.165 -36.794 -28.689  1.00  0.00           H  
ATOM   2488  HB3 HIE   157      12.537 -37.701 -28.090  1.00  0.00           H  
ATOM   2489  CG  HIE   157      10.919 -37.797 -26.772  1.00  0.00           C  
ATOM   2490  ND1 HIE   157      11.369 -38.852 -26.019  1.00  0.00           N  
ATOM   2491  CE1 HIE   157      10.348 -39.187 -25.205  1.00  0.00           C  
ATOM   2492  HE1 HIE   157      10.375 -39.943 -24.435  1.00  0.00           H  
ATOM   2493  NE2 HIE   157       9.248 -38.456 -25.567  1.00  0.00           N  
ATOM   2494  HE2 HIE   157       8.342 -38.631 -25.155  1.00  0.00           H  
ATOM   2495  CD2 HIE   157       9.559 -37.653 -26.564  1.00  0.00           C  
ATOM   2496  HD2 HIE   157       8.954 -36.933 -27.096  1.00  0.00           H  
ATOM   2497  C   HIE   157      13.477 -35.985 -26.312  1.00  0.00           C  
ATOM   2498  O   HIE   157      14.611 -36.321 -26.731  1.00  0.00           O  
ATOM   2499  N   HIE   158      13.135 -35.930 -25.046  1.00  0.00           N  
ATOM   2500  H   HIE   158      12.149 -35.775 -24.894  1.00  0.00           H  
ATOM   2501  CA  HIE   158      14.053 -36.138 -23.907  1.00  0.00           C  
ATOM   2502  HA  HIE   158      14.754 -35.312 -24.030  1.00  0.00           H  
ATOM   2503  CB  HIE   158      13.384 -36.033 -22.528  1.00  0.00           C  
ATOM   2504  HB2 HIE   158      13.997 -35.848 -21.646  1.00  0.00           H  
ATOM   2505  HB3 HIE   158      12.704 -35.181 -22.495  1.00  0.00           H  
ATOM   2506  CG  HIE   158      12.551 -37.295 -22.189  1.00  0.00           C  
ATOM   2507  ND1 HIE   158      12.977 -38.500 -21.561  1.00  0.00           N  
ATOM   2508  CE1 HIE   158      11.848 -39.251 -21.536  1.00  0.00           C  
ATOM   2509  HE1 HIE   158      11.866 -40.284 -21.222  1.00  0.00           H  
ATOM   2510  NE2 HIE   158      10.814 -38.684 -22.141  1.00  0.00           N  
ATOM   2511  HE2 HIE   158       9.904 -39.101 -22.272  1.00  0.00           H  
ATOM   2512  CD2 HIE   158      11.224 -37.374 -22.456  1.00  0.00           C  
ATOM   2513  HD2 HIE   158      10.653 -36.628 -22.989  1.00  0.00           H  
ATOM   2514  C   HIE   158      14.868 -37.440 -24.122  1.00  0.00           C  
ATOM   2515  O   HIE   158      16.072 -37.410 -23.944  1.00  0.00           O  
ATOM   2516  N   LYS   159      14.184 -38.558 -24.433  1.00  0.00           N  
ATOM   2517  H   LYS   159      13.197 -38.384 -24.560  1.00  0.00           H  
ATOM   2518  CA  LYS   159      14.718 -39.954 -24.515  1.00  0.00           C  
ATOM   2519  HA  LYS   159      15.467 -40.106 -23.738  1.00  0.00           H  
ATOM   2520  CB  LYS   159      13.677 -41.073 -24.357  1.00  0.00           C  
ATOM   2521  HB2 LYS   159      12.733 -40.571 -24.143  1.00  0.00           H  
ATOM   2522  HB3 LYS   159      13.605 -41.524 -25.347  1.00  0.00           H  
ATOM   2523  CG  LYS   159      13.996 -41.994 -23.383  1.00  0.00           C  
ATOM   2524  HG2 LYS   159      14.978 -42.352 -23.694  1.00  0.00           H  
ATOM   2525  HG3 LYS   159      14.102 -41.383 -22.486  1.00  0.00           H  
ATOM   2526  CD  LYS   159      13.133 -43.106 -23.262  1.00  0.00           C  
ATOM   2527  HD2 LYS   159      12.131 -42.824 -22.941  1.00  0.00           H  
ATOM   2528  HD3 LYS   159      13.055 -43.616 -24.223  1.00  0.00           H  
ATOM   2529  CE  LYS   159      13.437 -44.099 -22.363  1.00  0.00           C  
ATOM   2530  HE2 LYS   159      14.487 -44.391 -22.372  1.00  0.00           H  
ATOM   2531  HE3 LYS   159      13.376 -43.636 -21.379  1.00  0.00           H  
ATOM   2532  NZ  LYS   159      12.688 -45.387 -22.399  1.00  0.00           N  
ATOM   2533  HZ1 LYS   159      11.685 -45.360 -22.280  1.00  0.00           H  
ATOM   2534  HZ2 LYS   159      12.926 -45.868 -23.255  1.00  0.00           H  
ATOM   2535  HZ3 LYS   159      13.041 -45.923 -21.619  1.00  0.00           H  
ATOM   2536  C   LYS   159      15.628 -40.287 -25.808  1.00  0.00           C  
ATOM   2537  O   LYS   159      16.264 -41.310 -25.960  1.00  0.00           O  
ATOM   2538  N   GLY   160      15.636 -39.330 -26.765  1.00  0.00           N  
ATOM   2539  H   GLY   160      15.066 -38.512 -26.601  1.00  0.00           H  
ATOM   2540  CA  GLY   160      16.509 -39.355 -27.909  1.00  0.00           C  
ATOM   2541  HA2 GLY   160      16.365 -40.280 -28.468  1.00  0.00           H  
ATOM   2542  HA3 GLY   160      16.358 -38.520 -28.592  1.00  0.00           H  
ATOM   2543  C   GLY   160      17.955 -39.223 -27.574  1.00  0.00           C  
ATOM   2544  O   GLY   160      18.391 -38.876 -26.482  1.00  0.00           O  
ATOM   2545  N   LYS   161      18.732 -39.577 -28.598  1.00  0.00           N  
ATOM   2546  H   LYS   161      18.309 -39.932 -29.443  1.00  0.00           H  
ATOM   2547  CA  LYS   161      20.228 -39.654 -28.537  1.00  0.00           C  
ATOM   2548  HA  LYS   161      20.484 -40.387 -27.772  1.00  0.00           H  
ATOM   2549  CB  LYS   161      20.732 -40.244 -29.886  1.00  0.00           C  
ATOM   2550  HB2 LYS   161      20.352 -39.807 -30.809  1.00  0.00           H  
ATOM   2551  HB3 LYS   161      21.770 -39.916 -29.943  1.00  0.00           H  
ATOM   2552  CG  LYS   161      20.656 -41.605 -29.995  1.00  0.00           C  
ATOM   2553  HG2 LYS   161      21.132 -41.909 -29.063  1.00  0.00           H  
ATOM   2554  HG3 LYS   161      19.614 -41.908 -29.888  1.00  0.00           H  
ATOM   2555  CD  LYS   161      21.215 -42.292 -31.015  1.00  0.00           C  
ATOM   2556  HD2 LYS   161      20.786 -42.054 -31.988  1.00  0.00           H  
ATOM   2557  HD3 LYS   161      22.259 -41.987 -31.092  1.00  0.00           H  
ATOM   2558  CE  LYS   161      21.264 -43.612 -30.942  1.00  0.00           C  
ATOM   2559  HE2 LYS   161      21.743 -43.910 -30.009  1.00  0.00           H  
ATOM   2560  HE3 LYS   161      20.225 -43.894 -31.113  1.00  0.00           H  
ATOM   2561  NZ  LYS   161      22.040 -44.215 -32.013  1.00  0.00           N  
ATOM   2562  HZ1 LYS   161      21.729 -45.163 -32.164  1.00  0.00           H  
ATOM   2563  HZ2 LYS   161      21.988 -43.699 -32.880  1.00  0.00           H  
ATOM   2564  HZ3 LYS   161      23.008 -44.305 -31.739  1.00  0.00           H  
ATOM   2565  C   LYS   161      20.830 -38.312 -28.157  1.00  0.00           C  
ATOM   2566  O   LYS   161      20.484 -37.338 -28.771  1.00  0.00           O  
ATOM   2567  N   PHE   162      21.780 -38.444 -27.201  1.00  0.00           N  
ATOM   2568  H   PHE   162      21.985 -39.387 -26.901  1.00  0.00           H  
ATOM   2569  CA  PHE   162      22.458 -37.387 -26.567  1.00  0.00           C  
ATOM   2570  HA  PHE   162      23.142 -37.796 -25.824  1.00  0.00           H  
ATOM   2571  CB  PHE   162      23.377 -36.838 -27.658  1.00  0.00           C  
ATOM   2572  HB2 PHE   162      22.803 -36.279 -28.398  1.00  0.00           H  
ATOM   2573  HB3 PHE   162      24.020 -36.071 -27.225  1.00  0.00           H  
ATOM   2574  CG  PHE   162      24.142 -37.906 -28.404  1.00  0.00           C  
ATOM   2575  CD1 PHE   162      23.812 -38.324 -29.798  1.00  0.00           C  
ATOM   2576  HD1 PHE   162      22.973 -37.920 -30.345  1.00  0.00           H  
ATOM   2577  CE1 PHE   162      24.614 -39.334 -30.309  1.00  0.00           C  
ATOM   2578  HE1 PHE   162      24.466 -39.688 -31.319  1.00  0.00           H  
ATOM   2579  CZ  PHE   162      25.773 -39.812 -29.622  1.00  0.00           C  
ATOM   2580  HZ  PHE   162      26.453 -40.515 -30.079  1.00  0.00           H  
ATOM   2581  CE2 PHE   162      26.126 -39.395 -28.352  1.00  0.00           C  
ATOM   2582  HE2 PHE   162      26.982 -39.857 -27.883  1.00  0.00           H  
ATOM   2583  CD2 PHE   162      25.310 -38.462 -27.694  1.00  0.00           C  
ATOM   2584  HD2 PHE   162      25.588 -38.147 -26.700  1.00  0.00           H  
ATOM   2585  C   PHE   162      21.554 -36.356 -25.843  1.00  0.00           C  
ATOM   2586  O   PHE   162      22.020 -35.291 -25.427  1.00  0.00           O  
ATOM   2587  N   GLY   163      20.254 -36.552 -25.727  1.00  0.00           N  
ATOM   2588  H   GLY   163      19.942 -37.463 -26.032  1.00  0.00           H  
ATOM   2589  CA  GLY   163      19.222 -35.752 -25.013  1.00  0.00           C  
ATOM   2590  HA2 GLY   163      18.624 -36.471 -24.452  1.00  0.00           H  
ATOM   2591  HA3 GLY   163      19.611 -35.135 -24.204  1.00  0.00           H  
ATOM   2592  C   GLY   163      18.331 -34.793 -25.850  1.00  0.00           C  
ATOM   2593  O   GLY   163      18.444 -34.910 -27.070  1.00  0.00           O  
ATOM   2594  N   PRO   164      17.590 -33.957 -25.230  1.00  0.00           N  
ATOM   2595  CD  PRO   164      17.440 -33.692 -23.811  1.00  0.00           C  
ATOM   2596  HD2 PRO   164      18.350 -33.562 -23.225  1.00  0.00           H  
ATOM   2597  HD3 PRO   164      16.929 -34.567 -23.410  1.00  0.00           H  
ATOM   2598  CG  PRO   164      16.684 -32.371 -23.683  1.00  0.00           C  
ATOM   2599  HG2 PRO   164      17.285 -31.465 -23.757  1.00  0.00           H  
ATOM   2600  HG3 PRO   164      16.186 -32.325 -22.714  1.00  0.00           H  
ATOM   2601  CB  PRO   164      15.754 -32.447 -24.833  1.00  0.00           C  
ATOM   2602  HB2 PRO   164      15.521 -31.422 -25.120  1.00  0.00           H  
ATOM   2603  HB3 PRO   164      14.832 -32.977 -24.597  1.00  0.00           H  
ATOM   2604  CA  PRO   164      16.547 -33.117 -25.920  1.00  0.00           C  
ATOM   2605  HA  PRO   164      15.943 -33.737 -26.583  1.00  0.00           H  
ATOM   2606  C   PRO   164      17.108 -31.853 -26.756  1.00  0.00           C  
ATOM   2607  O   PRO   164      16.408 -31.330 -27.597  1.00  0.00           O  
ATOM   2608  N   HIE   165      18.438 -31.608 -26.702  1.00  0.00           N  
ATOM   2609  H   HIE   165      18.962 -31.962 -25.915  1.00  0.00           H  
ATOM   2610  CA  HIE   165      18.992 -30.447 -27.430  1.00  0.00           C  
ATOM   2611  HA  HIE   165      18.203 -29.751 -27.714  1.00  0.00           H  
ATOM   2612  CB  HIE   165      20.060 -29.753 -26.620  1.00  0.00           C  
ATOM   2613  HB2 HIE   165      20.903 -30.431 -26.485  1.00  0.00           H  
ATOM   2614  HB3 HIE   165      20.502 -28.875 -27.091  1.00  0.00           H  
ATOM   2615  CG  HIE   165      19.592 -29.266 -25.272  1.00  0.00           C  
ATOM   2616  ND1 HIE   165      18.604 -28.259 -25.045  1.00  0.00           N  
ATOM   2617  CE1 HIE   165      18.470 -28.118 -23.696  1.00  0.00           C  
ATOM   2618  HE1 HIE   165      17.738 -27.413 -23.328  1.00  0.00           H  
ATOM   2619  NE2 HIE   165      19.325 -28.918 -23.065  1.00  0.00           N  
ATOM   2620  HE2 HIE   165      19.446 -29.074 -22.075  1.00  0.00           H  
ATOM   2621  CD2 HIE   165      19.890 -29.788 -23.977  1.00  0.00           C  
ATOM   2622  HD2 HIE   165      20.437 -30.713 -23.864  1.00  0.00           H  
ATOM   2623  C   HIE   165      19.607 -30.934 -28.691  1.00  0.00           C  
ATOM   2624  O   HIE   165      20.275 -30.117 -29.310  1.00  0.00           O  
ATOM   2625  N   GLN   166      19.512 -32.193 -28.984  1.00  0.00           N  
ATOM   2626  H   GLN   166      18.938 -32.659 -28.295  1.00  0.00           H  
ATOM   2627  CA  GLN   166      20.301 -33.119 -29.754  1.00  0.00           C  
ATOM   2628  HA  GLN   166      19.609 -33.959 -29.807  1.00  0.00           H  
ATOM   2629  CB  GLN   166      21.571 -33.720 -28.945  1.00  0.00           C  
ATOM   2630  HB2 GLN   166      21.171 -34.357 -28.156  1.00  0.00           H  
ATOM   2631  HB3 GLN   166      22.208 -34.336 -29.579  1.00  0.00           H  
ATOM   2632  CG  GLN   166      22.476 -32.668 -28.250  1.00  0.00           C  
ATOM   2633  HG2 GLN   166      21.960 -32.106 -27.471  1.00  0.00           H  
ATOM   2634  HG3 GLN   166      23.217 -33.261 -27.716  1.00  0.00           H  
ATOM   2635  CD  GLN   166      23.268 -31.752 -29.208  1.00  0.00           C  
ATOM   2636  OE1 GLN   166      22.776 -31.282 -30.219  1.00  0.00           O  
ATOM   2637  NE2 GLN   166      24.393 -31.254 -28.710  1.00  0.00           N  
ATOM   2638 HE21 GLN   166      24.886 -30.567 -29.261  1.00  0.00           H  
ATOM   2639 HE22 GLN   166      24.788 -31.616 -27.854  1.00  0.00           H  
ATOM   2640  C   GLN   166      20.514 -32.756 -31.293  1.00  0.00           C  
ATOM   2641  O   GLN   166      20.849 -33.698 -32.036  1.00  0.00           O  
ATOM   2642  N   CML   167      20.337 -31.511 -31.667  1.00  0.00           N  
ATOM   2643  H   CML   167      20.305 -30.880 -30.879  1.00  0.00           H  
ATOM   2644  CA  CML   167      20.532 -31.006 -33.083  1.00  0.00           C  
ATOM   2645  HA  CML   167      20.624 -29.924 -32.995  1.00  0.00           H  
ATOM   2646  CB  CML   167      19.209 -31.337 -33.873  1.00  0.00           C  
ATOM   2647  HB2 CML   167      18.340 -31.340 -33.215  1.00  0.00           H  
ATOM   2648  HB3 CML   167      19.380 -32.346 -34.247  1.00  0.00           H  
ATOM   2649  SG  CML   167      19.117 -30.323 -35.357  1.00  0.00           S  
ATOM   2650  S1L CML   167      17.317 -29.444 -35.151  1.00  0.00           S  
ATOM   2651  C1L CML   167      16.177 -30.566 -35.940  1.00  0.00           C  
ATOM   2652  H1L CML   167      16.337 -31.465 -35.307  1.00  0.00           H  
ATOM   2653  H1M CML   167      16.551 -30.899 -36.932  1.00  0.00           H  
ATOM   2654  C1R CML   167      14.820 -30.052 -35.991  1.00  0.00           C  
ATOM   2655  C2R CML   167      13.841 -30.195 -35.089  1.00  0.00           C  
ATOM   2656  H2R CML   167      13.965 -30.715 -34.128  1.00  0.00           H  
ATOM   2657  C1  CML   167      14.226 -29.174 -37.133  1.00  0.00           C  
ATOM   2658  C2  CML   167      12.498 -29.592 -35.306  1.00  0.00           C  
ATOM   2659  N1  CML   167      12.802 -28.915 -36.577  1.00  0.00           N  
ATOM   2660  O1  CML   167      11.899 -28.324 -37.160  1.00  0.00           O  
ATOM   2661  C1A CML   167      14.090 -29.790 -38.552  1.00  0.00           C  
ATOM   2662  H1A CML   167      13.749 -28.942 -39.183  1.00  0.00           H  
ATOM   2663  H1B CML   167      13.394 -30.655 -38.506  1.00  0.00           H  
ATOM   2664  H1C CML   167      15.047 -30.179 -38.961  1.00  0.00           H  
ATOM   2665  C2A CML   167      11.595 -30.740 -35.485  1.00  0.00           C  
ATOM   2666  H2A CML   167      10.548 -30.430 -35.692  1.00  0.00           H  
ATOM   2667  H2B CML   167      11.532 -31.457 -34.638  1.00  0.00           H  
ATOM   2668  H2C CML   167      11.812 -31.476 -36.288  1.00  0.00           H  
ATOM   2669  C1D CML   167      14.836 -27.747 -37.244  1.00  0.00           C  
ATOM   2670  H1D CML   167      14.038 -26.998 -37.437  1.00  0.00           H  
ATOM   2671  H1E CML   167      15.484 -27.649 -38.141  1.00  0.00           H  
ATOM   2672  H1F CML   167      15.407 -27.285 -36.410  1.00  0.00           H  
ATOM   2673  C2D CML   167      12.147 -28.578 -34.312  1.00  0.00           C  
ATOM   2674  H2D CML   167      11.256 -27.992 -34.625  1.00  0.00           H  
ATOM   2675  H2E CML   167      13.079 -28.060 -34.001  1.00  0.00           H  
ATOM   2676  H2F CML   167      11.838 -29.235 -33.471  1.00  0.00           H  
ATOM   2677  C   CML   167      21.853 -31.410 -33.737  1.00  0.00           C  
ATOM   2678  O   CML   167      21.817 -31.715 -34.950  1.00  0.00           O  
ATOM   2679  N   ASP   168      22.987 -31.287 -32.995  1.00  0.00           N  
ATOM   2680  H   ASP   168      23.000 -31.039 -32.016  1.00  0.00           H  
ATOM   2681  CA  ASP   168      24.273 -31.680 -33.587  1.00  0.00           C  
ATOM   2682  HA  ASP   168      24.273 -31.408 -34.642  1.00  0.00           H  
ATOM   2683  CB  ASP   168      25.426 -30.844 -33.028  1.00  0.00           C  
ATOM   2684  HB2 ASP   168      25.270 -29.855 -33.460  1.00  0.00           H  
ATOM   2685  HB3 ASP   168      25.427 -30.685 -31.950  1.00  0.00           H  
ATOM   2686  CG  ASP   168      26.830 -31.140 -33.545  1.00  0.00           C  
ATOM   2687  OD1 ASP   168      27.783 -31.330 -32.701  1.00  0.00           O  
ATOM   2688  OD2 ASP   168      27.044 -31.205 -34.764  1.00  0.00           O  
ATOM   2689  C   ASP   168      24.501 -33.136 -33.477  1.00  0.00           C  
ATOM   2690  O   ASP   168      25.347 -33.724 -34.186  1.00  0.00           O  
ATOM   2691  N   MET   169      23.825 -33.777 -32.535  1.00  0.00           N  
ATOM   2692  H   MET   169      23.038 -33.228 -32.219  1.00  0.00           H  
ATOM   2693  CA  MET   169      23.852 -35.263 -32.279  1.00  0.00           C  
ATOM   2694  HA  MET   169      23.050 -35.439 -31.561  1.00  0.00           H  
ATOM   2695  CB  MET   169      25.261 -35.701 -31.682  1.00  0.00           C  
ATOM   2696  HB2 MET   169      25.387 -36.781 -31.614  1.00  0.00           H  
ATOM   2697  HB3 MET   169      26.025 -35.387 -32.393  1.00  0.00           H  
ATOM   2698  CG  MET   169      25.429 -35.093 -30.303  1.00  0.00           C  
ATOM   2699  HG2 MET   169      25.289 -34.016 -30.400  1.00  0.00           H  
ATOM   2700  HG3 MET   169      24.766 -35.527 -29.555  1.00  0.00           H  
ATOM   2701  SD  MET   169      27.098 -35.441 -29.593  1.00  0.00           S  
ATOM   2702  CE  MET   169      27.212 -34.185 -28.247  1.00  0.00           C  
ATOM   2703  HE1 MET   169      27.023 -33.228 -28.735  1.00  0.00           H  
ATOM   2704  HE2 MET   169      26.371 -34.253 -27.557  1.00  0.00           H  
ATOM   2705  HE3 MET   169      28.177 -34.137 -27.744  1.00  0.00           H  
ATOM   2706  C   MET   169      23.564 -36.090 -33.530  1.00  0.00           C  
ATOM   2707  O   MET   169      23.940 -37.268 -33.588  1.00  0.00           O  
ATOM   2708  N   MET   170      22.743 -35.499 -34.411  1.00  0.00           N  
ATOM   2709  H   MET   170      22.185 -34.701 -34.144  1.00  0.00           H  
ATOM   2710  CA  MET   170      22.379 -36.050 -35.690  1.00  0.00           C  
ATOM   2711  HA  MET   170      22.195 -37.124 -35.665  1.00  0.00           H  
ATOM   2712  CB  MET   170      21.142 -35.349 -36.183  1.00  0.00           C  
ATOM   2713  HB2 MET   170      21.315 -34.330 -36.528  1.00  0.00           H  
ATOM   2714  HB3 MET   170      20.901 -35.986 -37.034  1.00  0.00           H  
ATOM   2715  CG  MET   170      19.906 -35.405 -35.293  1.00  0.00           C  
ATOM   2716  HG2 MET   170      20.147 -34.768 -34.442  1.00  0.00           H  
ATOM   2717  HG3 MET   170      19.744 -36.353 -34.779  1.00  0.00           H  
ATOM   2718  SD  MET   170      18.327 -34.869 -36.045  1.00  0.00           S  
ATOM   2719  CE  MET   170      17.669 -36.505 -36.408  1.00  0.00           C  
ATOM   2720  HE1 MET   170      18.387 -37.034 -37.035  1.00  0.00           H  
ATOM   2721  HE2 MET   170      17.508 -37.022 -35.463  1.00  0.00           H  
ATOM   2722  HE3 MET   170      16.697 -36.253 -36.832  1.00  0.00           H  
ATOM   2723  C   MET   170      23.540 -35.698 -36.688  1.00  0.00           C  
ATOM   2724  O   MET   170      23.788 -34.530 -37.006  1.00  0.00           O  
ATOM   2725  N   PHE   171      24.176 -36.684 -37.348  1.00  0.00           N  
ATOM   2726  H   PHE   171      24.697 -36.433 -38.175  1.00  0.00           H  
ATOM   2727  CA  PHE   171      24.131 -38.157 -37.024  1.00  0.00           C  
ATOM   2728  HA  PHE   171      23.952 -38.099 -35.951  1.00  0.00           H  
ATOM   2729  CB  PHE   171      22.956 -38.716 -37.832  1.00  0.00           C  
ATOM   2730  HB2 PHE   171      22.515 -39.520 -37.243  1.00  0.00           H  
ATOM   2731  HB3 PHE   171      22.276 -37.868 -37.916  1.00  0.00           H  
ATOM   2732  CG  PHE   171      23.325 -39.319 -39.214  1.00  0.00           C  
ATOM   2733  CD1 PHE   171      23.539 -38.452 -40.292  1.00  0.00           C  
ATOM   2734  HD1 PHE   171      23.409 -37.387 -40.169  1.00  0.00           H  
ATOM   2735  CE1 PHE   171      23.783 -38.995 -41.609  1.00  0.00           C  
ATOM   2736  HE1 PHE   171      23.857 -38.356 -42.477  1.00  0.00           H  
ATOM   2737  CZ  PHE   171      23.931 -40.374 -41.721  1.00  0.00           C  
ATOM   2738  HZ  PHE   171      24.149 -40.826 -42.677  1.00  0.00           H  
ATOM   2739  CE2 PHE   171      23.836 -41.265 -40.641  1.00  0.00           C  
ATOM   2740  HE2 PHE   171      23.949 -42.324 -40.822  1.00  0.00           H  
ATOM   2741  CD2 PHE   171      23.404 -40.745 -39.350  1.00  0.00           C  
ATOM   2742  HD2 PHE   171      23.139 -41.345 -38.492  1.00  0.00           H  
ATOM   2743  C   PHE   171      25.355 -39.109 -36.916  1.00  0.00           C  
ATOM   2744  O   PHE   171      25.369 -40.190 -36.392  1.00  0.00           O  
ATOM   2745  N   LYS   172      26.443 -38.496 -37.377  1.00  0.00           N  
ATOM   2746  H   LYS   172      26.444 -37.679 -37.970  1.00  0.00           H  
ATOM   2747  CA  LYS   172      27.875 -38.977 -37.286  1.00  0.00           C  
ATOM   2748  HA  LYS   172      28.026 -39.595 -36.401  1.00  0.00           H  
ATOM   2749  CB  LYS   172      28.330 -39.787 -38.518  1.00  0.00           C  
ATOM   2750  HB2 LYS   172      27.883 -39.403 -39.435  1.00  0.00           H  
ATOM   2751  HB3 LYS   172      29.370 -39.467 -38.584  1.00  0.00           H  
ATOM   2752  CG  LYS   172      28.197 -41.144 -38.357  1.00  0.00           C  
ATOM   2753  HG2 LYS   172      28.652 -41.446 -37.413  1.00  0.00           H  
ATOM   2754  HG3 LYS   172      27.144 -41.313 -38.132  1.00  0.00           H  
ATOM   2755  CD  LYS   172      28.735 -41.975 -39.323  1.00  0.00           C  
ATOM   2756  HD2 LYS   172      28.025 -42.031 -40.147  1.00  0.00           H  
ATOM   2757  HD3 LYS   172      29.685 -41.540 -39.634  1.00  0.00           H  
ATOM   2758  CE  LYS   172      28.922 -43.192 -38.831  1.00  0.00           C  
ATOM   2759  HE2 LYS   172      29.714 -42.979 -38.114  1.00  0.00           H  
ATOM   2760  HE3 LYS   172      27.990 -43.452 -38.330  1.00  0.00           H  
ATOM   2761  NZ  LYS   172      29.445 -44.082 -39.903  1.00  0.00           N  
ATOM   2762  HZ1 LYS   172      29.957 -44.904 -39.618  1.00  0.00           H  
ATOM   2763  HZ2 LYS   172      28.724 -44.470 -40.496  1.00  0.00           H  
ATOM   2764  HZ3 LYS   172      30.102 -43.617 -40.513  1.00  0.00           H  
ATOM   2765  C   LYS   172      28.627 -37.723 -37.019  1.00  0.00           C  
ATOM   2766  O   LYS   172      28.588 -36.750 -37.851  1.00  0.00           O  
ATOM   2767  N   ASP   173      29.403 -37.659 -35.948  1.00  0.00           N  
ATOM   2768  H   ASP   173      29.472 -38.400 -35.265  1.00  0.00           H  
ATOM   2769  CA  ASP   173      30.322 -36.454 -35.879  1.00  0.00           C  
ATOM   2770  HA  ASP   173      29.635 -35.620 -36.020  1.00  0.00           H  
ATOM   2771  CB  ASP   173      30.990 -36.382 -34.513  1.00  0.00           C  
ATOM   2772  HB2 ASP   173      30.276 -36.665 -33.739  1.00  0.00           H  
ATOM   2773  HB3 ASP   173      31.789 -37.123 -34.503  1.00  0.00           H  
ATOM   2774  CG  ASP   173      31.540 -35.003 -34.233  1.00  0.00           C  
ATOM   2775  OD1 ASP   173      30.687 -34.117 -34.147  1.00  0.00           O  
ATOM   2776  OD2 ASP   173      32.774 -34.737 -34.337  1.00  0.00           O  
ATOM   2777  C   ASP   173      31.424 -36.494 -36.941  1.00  0.00           C  
ATOM   2778  O   ASP   173      31.856 -37.538 -37.403  1.00  0.00           O  
ATOM   2779  N   LEU   174      31.992 -35.343 -37.249  1.00  0.00           N  
ATOM   2780  H   LEU   174      31.609 -34.567 -36.729  1.00  0.00           H  
ATOM   2781  CA  LEU   174      33.044 -35.087 -38.209  1.00  0.00           C  
ATOM   2782  HA  LEU   174      32.832 -35.853 -38.955  1.00  0.00           H  
ATOM   2783  CB  LEU   174      32.871 -33.639 -38.729  1.00  0.00           C  
ATOM   2784  HB2 LEU   174      33.221 -32.942 -37.967  1.00  0.00           H  
ATOM   2785  HB3 LEU   174      33.604 -33.596 -39.535  1.00  0.00           H  
ATOM   2786  CG  LEU   174      31.517 -33.182 -39.268  1.00  0.00           C  
ATOM   2787  HG  LEU   174      30.669 -33.218 -38.584  1.00  0.00           H  
ATOM   2788  CD1 LEU   174      31.707 -31.758 -39.875  1.00  0.00           C  
ATOM   2789 HD11 LEU   174      32.053 -31.061 -39.112  1.00  0.00           H  
ATOM   2790 HD12 LEU   174      32.429 -31.901 -40.679  1.00  0.00           H  
ATOM   2791 HD13 LEU   174      30.766 -31.412 -40.302  1.00  0.00           H  
ATOM   2792  CD2 LEU   174      31.063 -34.067 -40.365  1.00  0.00           C  
ATOM   2793 HD21 LEU   174      30.970 -35.035 -39.872  1.00  0.00           H  
ATOM   2794 HD22 LEU   174      30.119 -33.749 -40.806  1.00  0.00           H  
ATOM   2795 HD23 LEU   174      31.814 -34.200 -41.144  1.00  0.00           H  
ATOM   2796  C   LEU   174      34.504 -35.350 -37.685  1.00  0.00           C  
ATOM   2797  O   LEU   174      35.447 -35.224 -38.458  1.00  0.00           O  
ATOM   2798  N   ASN   175      34.617 -35.536 -36.360  1.00  0.00           N  
ATOM   2799  H   ASN   175      33.773 -35.453 -35.812  1.00  0.00           H  
ATOM   2800  CA  ASN   175      35.879 -35.530 -35.633  1.00  0.00           C  
ATOM   2801  HA  ASN   175      35.704 -35.176 -34.617  1.00  0.00           H  
ATOM   2802  CB  ASN   175      36.338 -36.921 -35.511  1.00  0.00           C  
ATOM   2803  HB2 ASN   175      36.325 -37.296 -36.535  1.00  0.00           H  
ATOM   2804  HB3 ASN   175      37.340 -37.028 -35.095  1.00  0.00           H  
ATOM   2805  CG  ASN   175      35.473 -37.849 -34.794  1.00  0.00           C  
ATOM   2806  OD1 ASN   175      35.197 -37.593 -33.595  1.00  0.00           O  
ATOM   2807  ND2 ASN   175      34.965 -38.903 -35.391  1.00  0.00           N  
ATOM   2808 HD21 ASN   175      34.466 -39.600 -34.857  1.00  0.00           H  
ATOM   2809 HD22 ASN   175      35.222 -39.156 -36.335  1.00  0.00           H  
ATOM   2810  C   ASN   175      36.943 -34.612 -36.271  1.00  0.00           C  
ATOM   2811  O   ASN   175      38.079 -35.084 -36.628  1.00  0.00           O  
ATOM   2812  N   LEU   176      36.600 -33.353 -36.338  1.00  0.00           N  
ATOM   2813  H   LEU   176      35.671 -33.068 -36.063  1.00  0.00           H  
ATOM   2814  CA  LEU   176      37.593 -32.376 -36.649  1.00  0.00           C  
ATOM   2815  HA  LEU   176      37.852 -32.535 -37.696  1.00  0.00           H  
ATOM   2816  CB  LEU   176      36.972 -30.950 -36.470  1.00  0.00           C  
ATOM   2817  HB2 LEU   176      36.864 -30.897 -35.387  1.00  0.00           H  
ATOM   2818  HB3 LEU   176      37.722 -30.226 -36.788  1.00  0.00           H  
ATOM   2819  CG  LEU   176      35.604 -30.596 -37.148  1.00  0.00           C  
ATOM   2820  HG  LEU   176      34.805 -31.319 -36.982  1.00  0.00           H  
ATOM   2821  CD1 LEU   176      35.274 -29.136 -36.793  1.00  0.00           C  
ATOM   2822 HD11 LEU   176      35.161 -28.938 -35.727  1.00  0.00           H  
ATOM   2823 HD12 LEU   176      36.080 -28.523 -37.196  1.00  0.00           H  
ATOM   2824 HD13 LEU   176      34.309 -28.884 -37.232  1.00  0.00           H  
ATOM   2825  CD2 LEU   176      35.712 -30.622 -38.633  1.00  0.00           C  
ATOM   2826 HD21 LEU   176      36.282 -29.814 -39.093  1.00  0.00           H  
ATOM   2827 HD22 LEU   176      36.025 -31.638 -38.871  1.00  0.00           H  
ATOM   2828 HD23 LEU   176      34.738 -30.453 -39.092  1.00  0.00           H  
ATOM   2829  C   LEU   176      38.878 -32.399 -35.836  1.00  0.00           C  
ATOM   2830  O   LEU   176      38.838 -32.636 -34.640  1.00  0.00           O  
ATOM   2831  N   THR   177      39.999 -32.030 -36.529  1.00  0.00           N  
ATOM   2832  H   THR   177      39.943 -31.680 -37.475  1.00  0.00           H  
ATOM   2833  CA  THR   177      41.292 -31.894 -35.895  1.00  0.00           C  
ATOM   2834  HA  THR   177      41.416 -32.757 -35.242  1.00  0.00           H  
ATOM   2835  CB  THR   177      42.429 -32.035 -36.892  1.00  0.00           C  
ATOM   2836  HB  THR   177      43.391 -32.038 -36.378  1.00  0.00           H  
ATOM   2837  CG2 THR   177      42.325 -33.323 -37.747  1.00  0.00           C  
ATOM   2838 HG21 THR   177      42.059 -34.155 -37.095  1.00  0.00           H  
ATOM   2839 HG22 THR   177      41.587 -33.258 -38.547  1.00  0.00           H  
ATOM   2840 HG23 THR   177      43.319 -33.531 -38.144  1.00  0.00           H  
ATOM   2841  OG1 THR   177      42.506 -30.935 -37.776  1.00  0.00           O  
ATOM   2842  HG1 THR   177      41.648 -30.925 -38.206  1.00  0.00           H  
ATOM   2843  C   THR   177      41.523 -30.637 -35.092  1.00  0.00           C  
ATOM   2844  O   THR   177      40.795 -29.660 -35.278  1.00  0.00           O  
ATOM   2845  N   ASP   178      42.584 -30.643 -34.299  1.00  0.00           N  
ATOM   2846  H   ASP   178      42.983 -31.571 -34.282  1.00  0.00           H  
ATOM   2847  CA  ASP   178      42.802 -29.513 -33.315  1.00  0.00           C  
ATOM   2848  HA  ASP   178      41.815 -29.289 -32.909  1.00  0.00           H  
ATOM   2849  CB  ASP   178      43.742 -29.984 -32.163  1.00  0.00           C  
ATOM   2850  HB2 ASP   178      44.667 -30.315 -32.636  1.00  0.00           H  
ATOM   2851  HB3 ASP   178      43.950 -29.180 -31.457  1.00  0.00           H  
ATOM   2852  CG  ASP   178      43.170 -31.172 -31.293  1.00  0.00           C  
ATOM   2853  OD1 ASP   178      42.183 -30.984 -30.538  1.00  0.00           O  
ATOM   2854  OD2 ASP   178      43.665 -32.318 -31.530  1.00  0.00           O  
ATOM   2855  C   ASP   178      43.190 -28.266 -34.076  1.00  0.00           C  
ATOM   2856  O   ASP   178      42.847 -27.184 -33.644  1.00  0.00           O  
ATOM   2857  N   ALA   179      43.768 -28.338 -35.310  1.00  0.00           N  
ATOM   2858  H   ALA   179      43.928 -29.308 -35.541  1.00  0.00           H  
ATOM   2859  CA  ALA   179      44.155 -27.219 -36.135  1.00  0.00           C  
ATOM   2860  HA  ALA   179      44.672 -26.486 -35.515  1.00  0.00           H  
ATOM   2861  CB  ALA   179      45.151 -27.642 -37.291  1.00  0.00           C  
ATOM   2862  HB1 ALA   179      46.093 -27.976 -36.856  1.00  0.00           H  
ATOM   2863  HB2 ALA   179      44.774 -28.531 -37.796  1.00  0.00           H  
ATOM   2864  HB3 ALA   179      45.442 -26.837 -37.966  1.00  0.00           H  
ATOM   2865  C   ALA   179      42.970 -26.523 -36.758  1.00  0.00           C  
ATOM   2866  O   ALA   179      42.914 -25.279 -36.773  1.00  0.00           O  
ATOM   2867  N   GLN   180      41.911 -27.307 -37.137  1.00  0.00           N  
ATOM   2868  H   GLN   180      42.059 -28.301 -37.238  1.00  0.00           H  
ATOM   2869  CA  GLN   180      40.642 -26.821 -37.670  1.00  0.00           C  
ATOM   2870  HA  GLN   180      40.851 -26.010 -38.368  1.00  0.00           H  
ATOM   2871  CB  GLN   180      39.822 -27.990 -38.311  1.00  0.00           C  
ATOM   2872  HB2 GLN   180      39.788 -28.835 -37.623  1.00  0.00           H  
ATOM   2873  HB3 GLN   180      38.824 -27.641 -38.575  1.00  0.00           H  
ATOM   2874  CG  GLN   180      40.570 -28.435 -39.594  1.00  0.00           C  
ATOM   2875  HG2 GLN   180      40.488 -27.688 -40.383  1.00  0.00           H  
ATOM   2876  HG3 GLN   180      41.648 -28.567 -39.498  1.00  0.00           H  
ATOM   2877  CD  GLN   180      39.940 -29.830 -40.070  1.00  0.00           C  
ATOM   2878  OE1 GLN   180      40.092 -30.846 -39.379  1.00  0.00           O  
ATOM   2879  NE2 GLN   180      39.260 -29.810 -41.221  1.00  0.00           N  
ATOM   2880 HE21 GLN   180      38.671 -30.618 -41.360  1.00  0.00           H  
ATOM   2881 HE22 GLN   180      39.183 -29.075 -41.910  1.00  0.00           H  
ATOM   2882  C   GLN   180      39.898 -26.211 -36.525  1.00  0.00           C  
ATOM   2883  O   GLN   180      39.443 -25.049 -36.658  1.00  0.00           O  
ATOM   2884  N   LYS   181      39.811 -26.887 -35.387  1.00  0.00           N  
ATOM   2885  H   LYS   181      40.079 -27.861 -35.371  1.00  0.00           H  
ATOM   2886  CA  LYS   181      39.205 -26.313 -34.177  1.00  0.00           C  
ATOM   2887  HA  LYS   181      38.222 -25.966 -34.497  1.00  0.00           H  
ATOM   2888  CB  LYS   181      39.148 -27.362 -33.041  1.00  0.00           C  
ATOM   2889  HB2 LYS   181      40.175 -27.722 -32.978  1.00  0.00           H  
ATOM   2890  HB3 LYS   181      38.818 -26.865 -32.129  1.00  0.00           H  
ATOM   2891  CG  LYS   181      38.337 -28.411 -33.207  1.00  0.00           C  
ATOM   2892  HG2 LYS   181      37.306 -28.157 -33.452  1.00  0.00           H  
ATOM   2893  HG3 LYS   181      38.643 -28.952 -34.103  1.00  0.00           H  
ATOM   2894  CD  LYS   181      38.214 -29.393 -32.341  1.00  0.00           C  
ATOM   2895  HD2 LYS   181      39.219 -29.766 -32.149  1.00  0.00           H  
ATOM   2896  HD3 LYS   181      37.855 -28.903 -31.436  1.00  0.00           H  
ATOM   2897  CE  LYS   181      37.363 -30.425 -32.506  1.00  0.00           C  
ATOM   2898  HE2 LYS   181      36.392 -29.990 -32.741  1.00  0.00           H  
ATOM   2899  HE3 LYS   181      37.738 -30.998 -33.354  1.00  0.00           H  
ATOM   2900  NZ  LYS   181      37.248 -31.334 -31.321  1.00  0.00           N  
ATOM   2901  HZ1 LYS   181      38.146 -31.688 -31.024  1.00  0.00           H  
ATOM   2902  HZ2 LYS   181      36.804 -30.975 -30.488  1.00  0.00           H  
ATOM   2903  HZ3 LYS   181      36.657 -32.082 -31.654  1.00  0.00           H  
ATOM   2904  C   LYS   181      39.838 -25.012 -33.695  1.00  0.00           C  
ATOM   2905  O   LYS   181      39.152 -24.112 -33.168  1.00  0.00           O  
ATOM   2906  N   GLN   182      41.186 -24.902 -33.839  1.00  0.00           N  
ATOM   2907  H   GLN   182      41.612 -25.753 -34.178  1.00  0.00           H  
ATOM   2908  CA  GLN   182      41.907 -23.623 -33.611  1.00  0.00           C  
ATOM   2909  HA  GLN   182      41.672 -23.372 -32.576  1.00  0.00           H  
ATOM   2910  CB  GLN   182      43.368 -23.960 -33.742  1.00  0.00           C  
ATOM   2911  HB2 GLN   182      43.580 -24.975 -33.405  1.00  0.00           H  
ATOM   2912  HB3 GLN   182      43.730 -23.981 -34.770  1.00  0.00           H  
ATOM   2913  CG  GLN   182      44.220 -22.952 -32.876  1.00  0.00           C  
ATOM   2914  HG2 GLN   182      44.256 -21.994 -33.395  1.00  0.00           H  
ATOM   2915  HG3 GLN   182      43.672 -22.798 -31.947  1.00  0.00           H  
ATOM   2916  CD  GLN   182      45.733 -23.234 -32.687  1.00  0.00           C  
ATOM   2917  OE1 GLN   182      46.162 -24.290 -33.161  1.00  0.00           O  
ATOM   2918  NE2 GLN   182      46.512 -22.412 -32.076  1.00  0.00           N  
ATOM   2919 HE21 GLN   182      47.497 -22.510 -32.278  1.00  0.00           H  
ATOM   2920 HE22 GLN   182      46.162 -21.511 -31.783  1.00  0.00           H  
ATOM   2921  C   GLN   182      41.465 -22.420 -34.523  1.00  0.00           C  
ATOM   2922  O   GLN   182      41.518 -21.295 -34.112  1.00  0.00           O  
ATOM   2923  N   GLN   183      41.079 -22.686 -35.776  1.00  0.00           N  
ATOM   2924  H   GLN   183      41.110 -23.624 -36.148  1.00  0.00           H  
ATOM   2925  CA  GLN   183      40.581 -21.661 -36.722  1.00  0.00           C  
ATOM   2926  HA  GLN   183      41.008 -20.684 -36.493  1.00  0.00           H  
ATOM   2927  CB  GLN   183      40.878 -22.160 -38.181  1.00  0.00           C  
ATOM   2928  HB2 GLN   183      41.865 -22.620 -38.123  1.00  0.00           H  
ATOM   2929  HB3 GLN   183      40.171 -22.920 -38.514  1.00  0.00           H  
ATOM   2930  CG  GLN   183      40.886 -21.164 -39.366  1.00  0.00           C  
ATOM   2931  HG2 GLN   183      41.073 -21.800 -40.231  1.00  0.00           H  
ATOM   2932  HG3 GLN   183      39.949 -20.610 -39.436  1.00  0.00           H  
ATOM   2933  CD  GLN   183      41.917 -19.991 -39.191  1.00  0.00           C  
ATOM   2934  OE1 GLN   183      42.892 -20.170 -38.550  1.00  0.00           O  
ATOM   2935  NE2 GLN   183      41.738 -18.883 -39.797  1.00  0.00           N  
ATOM   2936 HE21 GLN   183      42.239 -18.019 -39.645  1.00  0.00           H  
ATOM   2937 HE22 GLN   183      40.993 -18.840 -40.478  1.00  0.00           H  
ATOM   2938  C   GLN   183      39.100 -21.443 -36.542  1.00  0.00           C  
ATOM   2939  O   GLN   183      38.640 -20.292 -36.570  1.00  0.00           O  
ATOM   2940  N   ILE   184      38.276 -22.448 -36.239  1.00  0.00           N  
ATOM   2941  H   ILE   184      38.591 -23.400 -36.355  1.00  0.00           H  
ATOM   2942  CA  ILE   184      36.876 -22.219 -35.927  1.00  0.00           C  
ATOM   2943  HA  ILE   184      36.484 -21.755 -36.832  1.00  0.00           H  
ATOM   2944  CB  ILE   184      36.056 -23.525 -35.696  1.00  0.00           C  
ATOM   2945  HB  ILE   184      36.647 -24.112 -34.992  1.00  0.00           H  
ATOM   2946  CG2 ILE   184      34.618 -23.213 -35.284  1.00  0.00           C  
ATOM   2947 HG21 ILE   184      34.679 -22.706 -34.322  1.00  0.00           H  
ATOM   2948 HG22 ILE   184      34.181 -22.530 -36.013  1.00  0.00           H  
ATOM   2949 HG23 ILE   184      34.100 -24.167 -35.180  1.00  0.00           H  
ATOM   2950  CG1 ILE   184      35.942 -24.357 -36.974  1.00  0.00           C  
ATOM   2951 HG12 ILE   184      35.254 -23.926 -37.701  1.00  0.00           H  
ATOM   2952 HG13 ILE   184      36.950 -24.416 -37.384  1.00  0.00           H  
ATOM   2953  CD1 ILE   184      35.554 -25.820 -36.912  1.00  0.00           C  
ATOM   2954 HD11 ILE   184      34.526 -25.949 -36.574  1.00  0.00           H  
ATOM   2955 HD12 ILE   184      35.651 -26.316 -37.877  1.00  0.00           H  
ATOM   2956 HD13 ILE   184      36.167 -26.393 -36.216  1.00  0.00           H  
ATOM   2957  C   ILE   184      36.726 -21.288 -34.669  1.00  0.00           C  
ATOM   2958  O   ILE   184      35.892 -20.368 -34.686  1.00  0.00           O  
ATOM   2959  N   ARG   185      37.590 -21.446 -33.663  1.00  0.00           N  
ATOM   2960  H   ARG   185      38.016 -22.352 -33.531  1.00  0.00           H  
ATOM   2961  CA  ARG   185      37.765 -20.436 -32.528  1.00  0.00           C  
ATOM   2962  HA  ARG   185      36.830 -20.512 -31.973  1.00  0.00           H  
ATOM   2963  CB  ARG   185      38.958 -20.806 -31.632  1.00  0.00           C  
ATOM   2964  HB2 ARG   185      39.831 -21.005 -32.253  1.00  0.00           H  
ATOM   2965  HB3 ARG   185      39.183 -19.926 -31.030  1.00  0.00           H  
ATOM   2966  CG  ARG   185      38.720 -21.886 -30.814  1.00  0.00           C  
ATOM   2967  HG2 ARG   185      37.899 -21.539 -30.187  1.00  0.00           H  
ATOM   2968  HG3 ARG   185      38.165 -22.684 -31.309  1.00  0.00           H  
ATOM   2969  CD  ARG   185      39.752 -22.443 -30.143  1.00  0.00           C  
ATOM   2970  HD2 ARG   185      39.421 -23.336 -29.613  1.00  0.00           H  
ATOM   2971  HD3 ARG   185      40.571 -22.782 -30.778  1.00  0.00           H  
ATOM   2972  NE  ARG   185      40.128 -21.550 -29.035  1.00  0.00           N  
ATOM   2973  HE  ARG   185      39.506 -20.890 -28.589  1.00  0.00           H  
ATOM   2974  CZ  ARG   185      41.343 -21.447 -28.458  1.00  0.00           C  
ATOM   2975  NH1 ARG   185      42.335 -22.125 -28.862  1.00  0.00           N  
ATOM   2976 HH11 ARG   185      42.269 -22.958 -29.429  1.00  0.00           H  
ATOM   2977 HH12 ARG   185      43.211 -21.866 -28.430  1.00  0.00           H  
ATOM   2978  NH2 ARG   185      41.580 -20.665 -27.540  1.00  0.00           N  
ATOM   2979 HH21 ARG   185      40.984 -19.890 -27.286  1.00  0.00           H  
ATOM   2980 HH22 ARG   185      42.473 -20.822 -27.095  1.00  0.00           H  
ATOM   2981  C   ARG   185      37.931 -18.983 -33.056  1.00  0.00           C  
ATOM   2982  O   ARG   185      37.122 -18.085 -32.735  1.00  0.00           O  
ATOM   2983  N   GLU   186      38.966 -18.753 -33.910  1.00  0.00           N  
ATOM   2984  H   GLU   186      39.552 -19.544 -34.135  1.00  0.00           H  
ATOM   2985  CA  GLU   186      39.169 -17.417 -34.507  1.00  0.00           C  
ATOM   2986  HA  GLU   186      39.298 -16.714 -33.684  1.00  0.00           H  
ATOM   2987  CB  GLU   186      40.470 -17.493 -35.433  1.00  0.00           C  
ATOM   2988  HB2 GLU   186      41.387 -17.631 -34.860  1.00  0.00           H  
ATOM   2989  HB3 GLU   186      40.355 -18.354 -36.091  1.00  0.00           H  
ATOM   2990  CG  GLU   186      40.897 -16.365 -36.316  1.00  0.00           C  
ATOM   2991  HG2 GLU   186      41.721 -16.568 -37.000  1.00  0.00           H  
ATOM   2992  HG3 GLU   186      40.128 -16.245 -37.079  1.00  0.00           H  
ATOM   2993  CD  GLU   186      41.292 -15.061 -35.587  1.00  0.00           C  
ATOM   2994  OE1 GLU   186      41.494 -15.168 -34.320  1.00  0.00           O  
ATOM   2995  OE2 GLU   186      41.189 -13.915 -36.164  1.00  0.00           O  
ATOM   2996  C   GLU   186      37.983 -16.927 -35.343  1.00  0.00           C  
ATOM   2997  O   GLU   186      37.683 -15.753 -35.289  1.00  0.00           O  
ATOM   2998  N   ILE   187      37.323 -17.875 -36.123  1.00  0.00           N  
ATOM   2999  H   ILE   187      37.503 -18.855 -35.958  1.00  0.00           H  
ATOM   3000  CA  ILE   187      36.072 -17.563 -36.847  1.00  0.00           C  
ATOM   3001  HA  ILE   187      36.192 -16.718 -37.525  1.00  0.00           H  
ATOM   3002  CB  ILE   187      35.690 -18.691 -37.795  1.00  0.00           C  
ATOM   3003  HB  ILE   187      36.280 -19.553 -37.485  1.00  0.00           H  
ATOM   3004  CG2 ILE   187      34.255 -19.068 -37.943  1.00  0.00           C  
ATOM   3005 HG21 ILE   187      33.738 -18.320 -38.545  1.00  0.00           H  
ATOM   3006 HG22 ILE   187      34.208 -19.966 -38.559  1.00  0.00           H  
ATOM   3007 HG23 ILE   187      33.765 -19.330 -37.005  1.00  0.00           H  
ATOM   3008  CG1 ILE   187      36.176 -18.442 -39.266  1.00  0.00           C  
ATOM   3009 HG12 ILE   187      35.623 -19.081 -39.955  1.00  0.00           H  
ATOM   3010 HG13 ILE   187      36.033 -17.426 -39.632  1.00  0.00           H  
ATOM   3011  CD1 ILE   187      37.681 -18.729 -39.453  1.00  0.00           C  
ATOM   3012 HD11 ILE   187      38.403 -18.132 -38.896  1.00  0.00           H  
ATOM   3013 HD12 ILE   187      37.763 -19.742 -39.058  1.00  0.00           H  
ATOM   3014 HD13 ILE   187      37.915 -18.642 -40.514  1.00  0.00           H  
ATOM   3015  C   ILE   187      34.919 -17.114 -35.877  1.00  0.00           C  
ATOM   3016  O   ILE   187      34.212 -16.198 -36.214  1.00  0.00           O  
ATOM   3017  N   MET   188      34.750 -17.838 -34.809  1.00  0.00           N  
ATOM   3018  H   MET   188      35.423 -18.512 -34.471  1.00  0.00           H  
ATOM   3019  CA  MET   188      33.610 -17.621 -33.822  1.00  0.00           C  
ATOM   3020  HA  MET   188      32.736 -17.407 -34.437  1.00  0.00           H  
ATOM   3021  CB  MET   188      33.385 -18.794 -32.866  1.00  0.00           C  
ATOM   3022  HB2 MET   188      34.355 -19.171 -32.542  1.00  0.00           H  
ATOM   3023  HB3 MET   188      32.761 -18.609 -31.992  1.00  0.00           H  
ATOM   3024  CG  MET   188      32.744 -19.980 -33.613  1.00  0.00           C  
ATOM   3025  HG2 MET   188      33.339 -20.326 -34.458  1.00  0.00           H  
ATOM   3026  HG3 MET   188      32.648 -20.774 -32.873  1.00  0.00           H  
ATOM   3027  SD  MET   188      31.154 -19.629 -34.244  1.00  0.00           S  
ATOM   3028  CE  MET   188      30.211 -19.847 -32.682  1.00  0.00           C  
ATOM   3029  HE1 MET   188      30.595 -20.741 -32.192  1.00  0.00           H  
ATOM   3030  HE2 MET   188      30.456 -19.018 -32.019  1.00  0.00           H  
ATOM   3031  HE3 MET   188      29.203 -19.849 -33.097  1.00  0.00           H  
ATOM   3032  C   MET   188      33.829 -16.327 -32.999  1.00  0.00           C  
ATOM   3033  O   MET   188      32.929 -15.482 -32.796  1.00  0.00           O  
ATOM   3034  N   LYS   189      35.098 -16.052 -32.589  1.00  0.00           N  
ATOM   3035  H   LYS   189      35.831 -16.705 -32.826  1.00  0.00           H  
ATOM   3036  CA  LYS   189      35.434 -14.691 -32.105  1.00  0.00           C  
ATOM   3037  HA  LYS   189      34.980 -14.551 -31.124  1.00  0.00           H  
ATOM   3038  CB  LYS   189      36.900 -14.822 -31.886  1.00  0.00           C  
ATOM   3039  HB2 LYS   189      37.193 -15.839 -31.628  1.00  0.00           H  
ATOM   3040  HB3 LYS   189      37.341 -14.744 -32.879  1.00  0.00           H  
ATOM   3041  CG  LYS   189      37.479 -13.962 -31.119  1.00  0.00           C  
ATOM   3042  HG2 LYS   189      37.087 -12.994 -31.430  1.00  0.00           H  
ATOM   3043  HG3 LYS   189      37.192 -14.164 -30.087  1.00  0.00           H  
ATOM   3044  CD  LYS   189      38.853 -13.866 -31.157  1.00  0.00           C  
ATOM   3045  HD2 LYS   189      39.321 -14.848 -31.100  1.00  0.00           H  
ATOM   3046  HD3 LYS   189      39.028 -13.511 -32.173  1.00  0.00           H  
ATOM   3047  CE  LYS   189      39.353 -13.046 -30.263  1.00  0.00           C  
ATOM   3048  HE2 LYS   189      38.889 -12.086 -30.489  1.00  0.00           H  
ATOM   3049  HE3 LYS   189      39.135 -13.408 -29.258  1.00  0.00           H  
ATOM   3050  NZ  LYS   189      40.855 -12.835 -30.330  1.00  0.00           N  
ATOM   3051  HZ1 LYS   189      41.143 -12.168 -29.629  1.00  0.00           H  
ATOM   3052  HZ2 LYS   189      41.302 -13.666 -29.970  1.00  0.00           H  
ATOM   3053  HZ3 LYS   189      41.122 -12.569 -31.267  1.00  0.00           H  
ATOM   3054  C   LYS   189      34.945 -13.597 -33.140  1.00  0.00           C  
ATOM   3055  O   LYS   189      34.492 -12.564 -32.626  1.00  0.00           O  
ATOM   3056  N   GLY   190      34.969 -13.819 -34.503  1.00  0.00           N  
ATOM   3057  H   GLY   190      35.199 -14.735 -34.860  1.00  0.00           H  
ATOM   3058  CA  GLY   190      34.594 -12.763 -35.561  1.00  0.00           C  
ATOM   3059  HA2 GLY   190      34.991 -11.791 -35.268  1.00  0.00           H  
ATOM   3060  HA3 GLY   190      35.175 -12.996 -36.453  1.00  0.00           H  
ATOM   3061  C   GLY   190      33.081 -12.623 -35.861  1.00  0.00           C  
ATOM   3062  O   GLY   190      32.718 -11.706 -36.559  1.00  0.00           O  
ATOM   3063  N   GLN   191      32.246 -13.505 -35.205  1.00  0.00           N  
ATOM   3064  H   GLN   191      32.658 -14.203 -34.602  1.00  0.00           H  
ATOM   3065  CA  GLN   191      30.793 -13.584 -35.536  1.00  0.00           C  
ATOM   3066  HA  GLN   191      30.527 -12.818 -36.265  1.00  0.00           H  
ATOM   3067  CB  GLN   191      30.507 -14.928 -36.303  1.00  0.00           C  
ATOM   3068  HB2 GLN   191      30.829 -15.751 -35.666  1.00  0.00           H  
ATOM   3069  HB3 GLN   191      29.437 -15.085 -36.442  1.00  0.00           H  
ATOM   3070  CG  GLN   191      31.235 -15.079 -37.688  1.00  0.00           C  
ATOM   3071  HG2 GLN   191      32.241 -14.729 -37.454  1.00  0.00           H  
ATOM   3072  HG3 GLN   191      31.064 -16.102 -38.022  1.00  0.00           H  
ATOM   3073  CD  GLN   191      30.744 -14.070 -38.814  1.00  0.00           C  
ATOM   3074  OE1 GLN   191      31.516 -13.414 -39.413  1.00  0.00           O  
ATOM   3075  NE2 GLN   191      29.470 -14.012 -39.193  1.00  0.00           N  
ATOM   3076 HE21 GLN   191      29.278 -13.431 -39.997  1.00  0.00           H  
ATOM   3077 HE22 GLN   191      28.765 -14.520 -38.678  1.00  0.00           H  
ATOM   3078  C   GLN   191      29.845 -13.479 -34.325  1.00  0.00           C  
ATOM   3079  O   GLN   191      28.709 -13.123 -34.510  1.00  0.00           O  
ATOM   3080  N   ARG   192      30.357 -13.654 -33.122  1.00  0.00           N  
ATOM   3081  H   ARG   192      31.280 -14.063 -33.108  1.00  0.00           H  
ATOM   3082  CA  ARG   192      29.633 -13.699 -31.849  1.00  0.00           C  
ATOM   3083  HA  ARG   192      28.955 -14.548 -31.937  1.00  0.00           H  
ATOM   3084  CB  ARG   192      30.514 -14.227 -30.730  1.00  0.00           C  
ATOM   3085  HB2 ARG   192      29.885 -14.442 -29.865  1.00  0.00           H  
ATOM   3086  HB3 ARG   192      30.891 -15.156 -31.158  1.00  0.00           H  
ATOM   3087  CG  ARG   192      31.642 -13.552 -30.259  1.00  0.00           C  
ATOM   3088  HG2 ARG   192      32.397 -13.449 -31.038  1.00  0.00           H  
ATOM   3089  HG3 ARG   192      31.289 -12.573 -29.933  1.00  0.00           H  
ATOM   3090  CD  ARG   192      32.297 -14.071 -29.136  1.00  0.00           C  
ATOM   3091  HD2 ARG   192      31.532 -14.315 -28.399  1.00  0.00           H  
ATOM   3092  HD3 ARG   192      32.834 -14.986 -29.389  1.00  0.00           H  
ATOM   3093  NE  ARG   192      33.282 -13.178 -28.601  1.00  0.00           N  
ATOM   3094  HE  ARG   192      33.895 -12.766 -29.290  1.00  0.00           H  
ATOM   3095  CZ  ARG   192      33.590 -13.092 -27.293  1.00  0.00           C  
ATOM   3096  NH1 ARG   192      32.941 -13.684 -26.294  1.00  0.00           N  
ATOM   3097 HH11 ARG   192      32.079 -14.194 -26.425  1.00  0.00           H  
ATOM   3098 HH12 ARG   192      33.221 -13.548 -25.333  1.00  0.00           H  
ATOM   3099  NH2 ARG   192      34.702 -12.444 -26.951  1.00  0.00           N  
ATOM   3100 HH21 ARG   192      35.364 -12.012 -27.580  1.00  0.00           H  
ATOM   3101 HH22 ARG   192      34.934 -12.469 -25.968  1.00  0.00           H  
ATOM   3102  C   ARG   192      28.821 -12.485 -31.585  1.00  0.00           C  
ATOM   3103  O   ARG   192      27.722 -12.645 -31.208  1.00  0.00           O  
ATOM   3104  N   ASP   193      29.319 -11.274 -31.802  1.00  0.00           N  
ATOM   3105  H   ASP   193      30.248 -11.393 -32.181  1.00  0.00           H  
ATOM   3106  CA  ASP   193      28.647  -9.971 -31.686  1.00  0.00           C  
ATOM   3107  HA  ASP   193      27.907 -10.098 -30.895  1.00  0.00           H  
ATOM   3108  CB  ASP   193      29.763  -8.964 -31.360  1.00  0.00           C  
ATOM   3109  HB2 ASP   193      30.426  -8.923 -32.225  1.00  0.00           H  
ATOM   3110  HB3 ASP   193      29.291  -7.982 -31.324  1.00  0.00           H  
ATOM   3111  CG  ASP   193      30.532  -9.124 -30.072  1.00  0.00           C  
ATOM   3112  OD1 ASP   193      30.068  -9.746 -29.120  1.00  0.00           O  
ATOM   3113  OD2 ASP   193      31.633  -8.585 -30.003  1.00  0.00           O  
ATOM   3114  C   ASP   193      27.870  -9.524 -32.977  1.00  0.00           C  
ATOM   3115  O   ASP   193      27.113  -8.577 -33.052  1.00  0.00           O  
ATOM   3116  N   GLN   194      28.137 -10.114 -34.149  1.00  0.00           N  
ATOM   3117  H   GLN   194      28.726 -10.935 -34.142  1.00  0.00           H  
ATOM   3118  CA  GLN   194      27.317  -9.905 -35.413  1.00  0.00           C  
ATOM   3119  HA  GLN   194      27.004  -8.861 -35.448  1.00  0.00           H  
ATOM   3120  CB  GLN   194      28.165 -10.042 -36.591  1.00  0.00           C  
ATOM   3121  HB2 GLN   194      28.164 -11.094 -36.875  1.00  0.00           H  
ATOM   3122  HB3 GLN   194      27.723  -9.466 -37.403  1.00  0.00           H  
ATOM   3123  CG  GLN   194      29.624  -9.545 -36.423  1.00  0.00           C  
ATOM   3124  HG2 GLN   194      30.141 -10.127 -35.660  1.00  0.00           H  
ATOM   3125  HG3 GLN   194      30.137  -9.696 -37.373  1.00  0.00           H  
ATOM   3126  CD  GLN   194      29.691  -8.050 -36.036  1.00  0.00           C  
ATOM   3127  OE1 GLN   194      30.178  -7.554 -35.060  1.00  0.00           O  
ATOM   3128  NE2 GLN   194      28.934  -7.255 -36.821  1.00  0.00           N  
ATOM   3129 HE21 GLN   194      28.977  -6.285 -36.542  1.00  0.00           H  
ATOM   3130 HE22 GLN   194      28.551  -7.483 -37.727  1.00  0.00           H  
ATOM   3131  C   GLN   194      25.999 -10.712 -35.510  1.00  0.00           C  
ATOM   3132  O   GLN   194      25.460 -10.886 -36.577  1.00  0.00           O  
ATOM   3133  N   MET   195      25.566 -11.365 -34.462  1.00  0.00           N  
ATOM   3134  H   MET   195      26.092 -11.209 -33.614  1.00  0.00           H  
ATOM   3135  CA  MET   195      24.375 -12.166 -34.201  1.00  0.00           C  
ATOM   3136  HA  MET   195      23.682 -11.842 -34.977  1.00  0.00           H  
ATOM   3137  CB  MET   195      24.497 -13.696 -34.363  1.00  0.00           C  
ATOM   3138  HB2 MET   195      25.298 -14.152 -33.780  1.00  0.00           H  
ATOM   3139  HB3 MET   195      23.511 -14.132 -34.205  1.00  0.00           H  
ATOM   3140  CG  MET   195      24.824 -14.045 -35.873  1.00  0.00           C  
ATOM   3141  HG2 MET   195      24.032 -13.625 -36.494  1.00  0.00           H  
ATOM   3142  HG3 MET   195      25.776 -13.577 -36.122  1.00  0.00           H  
ATOM   3143  SD  MET   195      24.977 -15.847 -36.415  1.00  0.00           S  
ATOM   3144  CE  MET   195      26.790 -15.894 -36.161  1.00  0.00           C  
ATOM   3145  HE1 MET   195      27.205 -15.242 -36.929  1.00  0.00           H  
ATOM   3146  HE2 MET   195      27.098 -15.520 -35.185  1.00  0.00           H  
ATOM   3147  HE3 MET   195      27.156 -16.914 -36.272  1.00  0.00           H  
ATOM   3148  C   MET   195      23.839 -11.811 -32.812  1.00  0.00           C  
ATOM   3149  O   MET   195      24.615 -11.774 -31.902  1.00  0.00           O  
ATOM   3150  N   LYS   196      22.514 -11.712 -32.568  1.00  0.00           N  
ATOM   3151  H   LYS   196      21.872 -11.746 -33.348  1.00  0.00           H  
ATOM   3152  CA  LYS   196      21.862 -11.500 -31.275  1.00  0.00           C  
ATOM   3153  HA  LYS   196      22.509 -11.962 -30.530  1.00  0.00           H  
ATOM   3154  CB  LYS   196      22.026  -9.957 -30.976  1.00  0.00           C  
ATOM   3155  HB2 LYS   196      23.065  -9.632 -31.038  1.00  0.00           H  
ATOM   3156  HB3 LYS   196      21.271  -9.443 -31.571  1.00  0.00           H  
ATOM   3157  CG  LYS   196      21.766  -9.670 -29.629  1.00  0.00           C  
ATOM   3158  HG2 LYS   196      20.730  -9.983 -29.495  1.00  0.00           H  
ATOM   3159  HG3 LYS   196      22.509 -10.159 -28.999  1.00  0.00           H  
ATOM   3160  CD  LYS   196      21.724  -8.350 -29.373  1.00  0.00           C  
ATOM   3161  HD2 LYS   196      22.720  -7.913 -29.450  1.00  0.00           H  
ATOM   3162  HD3 LYS   196      21.084  -7.755 -30.025  1.00  0.00           H  
ATOM   3163  CE  LYS   196      21.346  -8.085 -28.110  1.00  0.00           C  
ATOM   3164  HE2 LYS   196      20.399  -8.547 -27.831  1.00  0.00           H  
ATOM   3165  HE3 LYS   196      21.986  -8.638 -27.422  1.00  0.00           H  
ATOM   3166  NZ  LYS   196      21.293  -6.581 -27.793  1.00  0.00           N  
ATOM   3167  HZ1 LYS   196      22.101  -6.008 -27.992  1.00  0.00           H  
ATOM   3168  HZ2 LYS   196      20.451  -6.198 -28.197  1.00  0.00           H  
ATOM   3169  HZ3 LYS   196      21.078  -6.459 -26.813  1.00  0.00           H  
ATOM   3170  C   LYS   196      20.423 -12.009 -31.320  1.00  0.00           C  
ATOM   3171  O   LYS   196      19.619 -11.602 -32.248  1.00  0.00           O  
ATOM   3172  N   ARG   197      19.955 -12.827 -30.410  1.00  0.00           N  
ATOM   3173  H   ARG   197      20.630 -13.186 -29.750  1.00  0.00           H  
ATOM   3174  CA  ARG   197      18.586 -13.298 -30.387  1.00  0.00           C  
ATOM   3175  HA  ARG   197      18.409 -13.640 -31.407  1.00  0.00           H  
ATOM   3176  CB  ARG   197      18.432 -14.484 -29.358  1.00  0.00           C  
ATOM   3177  HB2 ARG   197      18.854 -14.129 -28.418  1.00  0.00           H  
ATOM   3178  HB3 ARG   197      17.414 -14.832 -29.186  1.00  0.00           H  
ATOM   3179  CG  ARG   197      19.195 -15.568 -29.744  1.00  0.00           C  
ATOM   3180  HG2 ARG   197      18.904 -15.890 -30.744  1.00  0.00           H  
ATOM   3181  HG3 ARG   197      20.228 -15.242 -29.870  1.00  0.00           H  
ATOM   3182  CD  ARG   197      19.374 -16.634 -28.925  1.00  0.00           C  
ATOM   3183  HD2 ARG   197      18.418 -17.117 -28.723  1.00  0.00           H  
ATOM   3184  HD3 ARG   197      19.853 -17.438 -29.484  1.00  0.00           H  
ATOM   3185  NE  ARG   197      20.234 -16.294 -27.750  1.00  0.00           N  
ATOM   3186  HE  ARG   197      21.234 -16.291 -27.893  1.00  0.00           H  
ATOM   3187  CZ  ARG   197      19.852 -15.858 -26.541  1.00  0.00           C  
ATOM   3188  NH1 ARG   197      18.618 -15.837 -26.223  1.00  0.00           N  
ATOM   3189 HH11 ARG   197      17.957 -16.320 -26.814  1.00  0.00           H  
ATOM   3190 HH12 ARG   197      18.248 -15.467 -25.359  1.00  0.00           H  
ATOM   3191  NH2 ARG   197      20.693 -15.401 -25.696  1.00  0.00           N  
ATOM   3192 HH21 ARG   197      21.635 -15.369 -26.057  1.00  0.00           H  
ATOM   3193 HH22 ARG   197      20.401 -15.102 -24.777  1.00  0.00           H  
ATOM   3194  C   ARG   197      17.541 -12.175 -30.149  1.00  0.00           C  
ATOM   3195  O   ARG   197      17.874 -11.229 -29.472  1.00  0.00           O  
ATOM   3196  N   PRO   198      16.285 -12.312 -30.629  1.00  0.00           N  
ATOM   3197  CD  PRO   198      15.916 -13.196 -31.715  1.00  0.00           C  
ATOM   3198  HD2 PRO   198      15.757 -14.135 -31.184  1.00  0.00           H  
ATOM   3199  HD3 PRO   198      16.620 -13.301 -32.540  1.00  0.00           H  
ATOM   3200  CG  PRO   198      14.651 -12.601 -32.343  1.00  0.00           C  
ATOM   3201  HG2 PRO   198      14.016 -13.347 -32.820  1.00  0.00           H  
ATOM   3202  HG3 PRO   198      14.929 -11.991 -33.203  1.00  0.00           H  
ATOM   3203  CB  PRO   198      13.976 -11.738 -31.298  1.00  0.00           C  
ATOM   3204  HB2 PRO   198      13.199 -12.278 -30.756  1.00  0.00           H  
ATOM   3205  HB3 PRO   198      13.564 -10.871 -31.815  1.00  0.00           H  
ATOM   3206  CA  PRO   198      15.187 -11.365 -30.508  1.00  0.00           C  
ATOM   3207  HA  PRO   198      15.428 -10.427 -31.009  1.00  0.00           H  
ATOM   3208  C   PRO   198      14.864 -11.195 -28.975  1.00  0.00           C  
ATOM   3209  O   PRO   198      15.018 -12.231 -28.313  1.00  0.00           O  
ATOM   3210  N   PRO   199      14.641 -10.006 -28.444  1.00  0.00           N  
ATOM   3211  CD  PRO   199      14.427  -8.733 -29.085  1.00  0.00           C  
ATOM   3212  HD2 PRO   199      13.375  -8.610 -29.341  1.00  0.00           H  
ATOM   3213  HD3 PRO   199      15.143  -8.679 -29.905  1.00  0.00           H  
ATOM   3214  CG  PRO   199      14.825  -7.623 -28.160  1.00  0.00           C  
ATOM   3215  HG2 PRO   199      14.287  -6.675 -28.169  1.00  0.00           H  
ATOM   3216  HG3 PRO   199      15.848  -7.369 -28.440  1.00  0.00           H  
ATOM   3217  CB  PRO   199      14.653  -8.231 -26.732  1.00  0.00           C  
ATOM   3218  HB2 PRO   199      13.755  -7.937 -26.189  1.00  0.00           H  
ATOM   3219  HB3 PRO   199      15.565  -8.069 -26.158  1.00  0.00           H  
ATOM   3220  CA  PRO   199      14.581  -9.750 -27.014  1.00  0.00           C  
ATOM   3221  HA  PRO   199      15.556 -10.116 -26.691  1.00  0.00           H  
ATOM   3222  C   PRO   199      13.453 -10.401 -26.301  1.00  0.00           C  
ATOM   3223  O   PRO   199      12.498 -10.803 -26.826  1.00  0.00           O  
ATOM   3224  N   LEU   200      13.622 -10.449 -24.958  1.00  0.00           N  
ATOM   3225  H   LEU   200      14.476 -10.054 -24.593  1.00  0.00           H  
ATOM   3226  CA  LEU   200      12.848 -11.184 -24.013  1.00  0.00           C  
ATOM   3227  HA  LEU   200      12.829 -12.165 -24.488  1.00  0.00           H  
ATOM   3228  CB  LEU   200      13.496 -11.129 -22.587  1.00  0.00           C  
ATOM   3229  HB2 LEU   200      14.481 -11.584 -22.687  1.00  0.00           H  
ATOM   3230  HB3 LEU   200      13.537 -10.136 -22.139  1.00  0.00           H  
ATOM   3231  CG  LEU   200      12.776 -12.020 -21.547  1.00  0.00           C  
ATOM   3232  HG  LEU   200      11.759 -11.648 -21.417  1.00  0.00           H  
ATOM   3233  CD1 LEU   200      12.757 -13.479 -21.994  1.00  0.00           C  
ATOM   3234 HD11 LEU   200      13.657 -13.854 -22.483  1.00  0.00           H  
ATOM   3235 HD12 LEU   200      12.500 -14.149 -21.174  1.00  0.00           H  
ATOM   3236 HD13 LEU   200      11.906 -13.588 -22.666  1.00  0.00           H  
ATOM   3237  CD2 LEU   200      13.577 -11.880 -20.273  1.00  0.00           C  
ATOM   3238 HD21 LEU   200      13.539 -10.894 -19.808  1.00  0.00           H  
ATOM   3239 HD22 LEU   200      13.214 -12.590 -19.530  1.00  0.00           H  
ATOM   3240 HD23 LEU   200      14.619 -12.188 -20.356  1.00  0.00           H  
ATOM   3241  C   LEU   200      11.396 -10.656 -23.915  1.00  0.00           C  
ATOM   3242  O   LEU   200      10.422 -11.389 -24.104  1.00  0.00           O  
ATOM   3243  N   GLU   201      11.208  -9.388 -23.752  1.00  0.00           N  
ATOM   3244  H   GLU   201      12.006  -8.841 -23.463  1.00  0.00           H  
ATOM   3245  CA  GLU   201       9.956  -8.722 -23.706  1.00  0.00           C  
ATOM   3246  HA  GLU   201       9.258  -9.133 -22.976  1.00  0.00           H  
ATOM   3247  CB  GLU   201      10.203  -7.382 -22.945  1.00  0.00           C  
ATOM   3248  HB2 GLU   201      11.040  -6.920 -23.468  1.00  0.00           H  
ATOM   3249  HB3 GLU   201       9.300  -6.800 -23.131  1.00  0.00           H  
ATOM   3250  CG  GLU   201      10.288  -7.603 -21.458  1.00  0.00           C  
ATOM   3251  HG2 GLU   201      10.889  -8.504 -21.336  1.00  0.00           H  
ATOM   3252  HG3 GLU   201      10.715  -6.703 -21.016  1.00  0.00           H  
ATOM   3253  CD  GLU   201       8.990  -7.754 -20.711  1.00  0.00           C  
ATOM   3254  OE1 GLU   201       9.031  -8.032 -19.531  1.00  0.00           O  
ATOM   3255  OE2 GLU   201       7.881  -7.651 -21.326  1.00  0.00           O  
ATOM   3256  C   GLU   201       9.227  -8.497 -25.006  1.00  0.00           C  
ATOM   3257  O   GLU   201       8.004  -8.320 -24.940  1.00  0.00           O  
ATOM   3258  N   GLU   202       9.939  -8.629 -26.131  1.00  0.00           N  
ATOM   3259  H   GLU   202      10.910  -8.896 -26.061  1.00  0.00           H  
ATOM   3260  CA  GLU   202       9.256  -8.740 -27.490  1.00  0.00           C  
ATOM   3261  HA  GLU   202       8.426  -8.036 -27.556  1.00  0.00           H  
ATOM   3262  CB  GLU   202      10.198  -8.578 -28.767  1.00  0.00           C  
ATOM   3263  HB2 GLU   202      10.992  -9.321 -28.690  1.00  0.00           H  
ATOM   3264  HB3 GLU   202       9.759  -8.693 -29.758  1.00  0.00           H  
ATOM   3265  CG  GLU   202      10.857  -7.180 -28.854  1.00  0.00           C  
ATOM   3266  HG2 GLU   202      11.699  -7.289 -28.171  1.00  0.00           H  
ATOM   3267  HG3 GLU   202      11.230  -7.155 -29.877  1.00  0.00           H  
ATOM   3268  CD  GLU   202      10.002  -5.967 -28.474  1.00  0.00           C  
ATOM   3269  OE1 GLU   202      10.372  -5.237 -27.495  1.00  0.00           O  
ATOM   3270  OE2 GLU   202       8.927  -5.699 -29.084  1.00  0.00           O  
ATOM   3271  C   GLU   202       8.558 -10.066 -27.552  1.00  0.00           C  
ATOM   3272  O   GLU   202       7.391 -10.062 -27.998  1.00  0.00           O  
ATOM   3273  N   ARG   203       9.204 -11.145 -27.132  1.00  0.00           N  
ATOM   3274  H   ARG   203      10.170 -11.092 -26.844  1.00  0.00           H  
ATOM   3275  CA  ARG   203       8.448 -12.346 -27.017  1.00  0.00           C  
ATOM   3276  HA  ARG   203       8.075 -12.471 -28.034  1.00  0.00           H  
ATOM   3277  CB  ARG   203       9.405 -13.519 -26.468  1.00  0.00           C  
ATOM   3278  HB2 ARG   203       9.706 -13.189 -25.474  1.00  0.00           H  
ATOM   3279  HB3 ARG   203       8.903 -14.475 -26.324  1.00  0.00           H  
ATOM   3280  CG  ARG   203      10.507 -13.644 -27.227  1.00  0.00           C  
ATOM   3281  HG2 ARG   203      10.159 -13.981 -28.204  1.00  0.00           H  
ATOM   3282  HG3 ARG   203      10.987 -12.676 -27.366  1.00  0.00           H  
ATOM   3283  CD  ARG   203      11.473 -14.494 -26.659  1.00  0.00           C  
ATOM   3284  HD2 ARG   203      11.760 -14.124 -25.674  1.00  0.00           H  
ATOM   3285  HD3 ARG   203      11.108 -15.515 -26.551  1.00  0.00           H  
ATOM   3286  NE  ARG   203      12.741 -14.474 -27.440  1.00  0.00           N  
ATOM   3287  HE  ARG   203      13.521 -14.015 -26.993  1.00  0.00           H  
ATOM   3288  CZ  ARG   203      12.957 -15.154 -28.522  1.00  0.00           C  
ATOM   3289  NH1 ARG   203      12.108 -16.009 -28.967  1.00  0.00           N  
ATOM   3290 HH11 ARG   203      11.262 -16.205 -28.452  1.00  0.00           H  
ATOM   3291 HH12 ARG   203      12.247 -16.591 -29.781  1.00  0.00           H  
ATOM   3292  NH2 ARG   203      14.079 -14.986 -29.189  1.00  0.00           N  
ATOM   3293 HH21 ARG   203      14.704 -14.283 -28.821  1.00  0.00           H  
ATOM   3294 HH22 ARG   203      14.064 -15.319 -30.142  1.00  0.00           H  
ATOM   3295  C   ARG   203       7.221 -12.240 -26.123  1.00  0.00           C  
ATOM   3296  O   ARG   203       6.164 -12.718 -26.479  1.00  0.00           O  
ATOM   3297  N   ARG   204       7.254 -11.626 -24.933  1.00  0.00           N  
ATOM   3298  H   ARG   204       8.139 -11.231 -24.649  1.00  0.00           H  
ATOM   3299  CA  ARG   204       6.061 -11.365 -24.065  1.00  0.00           C  
ATOM   3300  HA  ARG   204       5.535 -12.273 -23.771  1.00  0.00           H  
ATOM   3301  CB  ARG   204       6.544 -10.745 -22.770  1.00  0.00           C  
ATOM   3302  HB2 ARG   204       7.154  -9.898 -23.085  1.00  0.00           H  
ATOM   3303  HB3 ARG   204       5.693 -10.360 -22.209  1.00  0.00           H  
ATOM   3304  CG  ARG   204       7.354 -11.608 -22.007  1.00  0.00           C  
ATOM   3305  HG2 ARG   204       6.818 -12.436 -21.543  1.00  0.00           H  
ATOM   3306  HG3 ARG   204       8.198 -11.962 -22.598  1.00  0.00           H  
ATOM   3307  CD  ARG   204       7.944 -10.973 -20.970  1.00  0.00           C  
ATOM   3308  HD2 ARG   204       8.547 -10.106 -21.240  1.00  0.00           H  
ATOM   3309  HD3 ARG   204       7.203 -10.535 -20.301  1.00  0.00           H  
ATOM   3310  NE  ARG   204       8.783 -11.833 -20.171  1.00  0.00           N  
ATOM   3311  HE  ARG   204       8.611 -12.822 -20.282  1.00  0.00           H  
ATOM   3312  CZ  ARG   204       9.683 -11.576 -19.257  1.00  0.00           C  
ATOM   3313  NH1 ARG   204      10.345 -12.646 -18.895  1.00  0.00           N  
ATOM   3314 HH11 ARG   204      10.035 -13.591 -19.075  1.00  0.00           H  
ATOM   3315 HH12 ARG   204      11.033 -12.532 -18.165  1.00  0.00           H  
ATOM   3316  NH2 ARG   204      10.149 -10.397 -18.904  1.00  0.00           N  
ATOM   3317 HH21 ARG   204       9.704  -9.651 -19.420  1.00  0.00           H  
ATOM   3318 HH22 ARG   204      10.875 -10.246 -18.218  1.00  0.00           H  
ATOM   3319  C   ARG   204       4.933 -10.507 -24.702  1.00  0.00           C  
ATOM   3320  O   ARG   204       3.798 -10.661 -24.382  1.00  0.00           O  
ATOM   3321  N   ALA   205       5.332  -9.531 -25.561  1.00  0.00           N  
ATOM   3322  H   ALA   205       6.319  -9.424 -25.748  1.00  0.00           H  
ATOM   3323  CA  ALA   205       4.438  -8.714 -26.337  1.00  0.00           C  
ATOM   3324  HA  ALA   205       3.634  -8.306 -25.724  1.00  0.00           H  
ATOM   3325  CB  ALA   205       5.250  -7.608 -26.968  1.00  0.00           C  
ATOM   3326  HB1 ALA   205       6.021  -8.023 -27.617  1.00  0.00           H  
ATOM   3327  HB2 ALA   205       4.626  -6.988 -27.612  1.00  0.00           H  
ATOM   3328  HB3 ALA   205       5.749  -6.948 -26.259  1.00  0.00           H  
ATOM   3329  C   ALA   205       3.712  -9.525 -27.463  1.00  0.00           C  
ATOM   3330  O   ALA   205       2.605  -9.154 -27.965  1.00  0.00           O  
ATOM   3331  N   MET   206       4.469 -10.519 -27.923  1.00  0.00           N  
ATOM   3332  H   MET   206       5.397 -10.645 -27.544  1.00  0.00           H  
ATOM   3333  CA  MET   206       3.994 -11.269 -29.085  1.00  0.00           C  
ATOM   3334  HA  MET   206       3.431 -10.609 -29.745  1.00  0.00           H  
ATOM   3335  CB  MET   206       5.101 -11.930 -29.908  1.00  0.00           C  
ATOM   3336  HB2 MET   206       5.903 -11.214 -30.092  1.00  0.00           H  
ATOM   3337  HB3 MET   206       5.535 -12.768 -29.363  1.00  0.00           H  
ATOM   3338  CG  MET   206       4.470 -12.563 -31.192  1.00  0.00           C  
ATOM   3339  HG2 MET   206       3.411 -12.802 -31.094  1.00  0.00           H  
ATOM   3340  HG3 MET   206       4.626 -11.884 -32.030  1.00  0.00           H  
ATOM   3341  SD  MET   206       5.213 -14.117 -31.635  1.00  0.00           S  
ATOM   3342  CE  MET   206       4.487 -15.349 -30.476  1.00  0.00           C  
ATOM   3343  HE1 MET   206       3.468 -15.640 -30.734  1.00  0.00           H  
ATOM   3344  HE2 MET   206       5.112 -16.241 -30.428  1.00  0.00           H  
ATOM   3345  HE3 MET   206       4.475 -14.962 -29.457  1.00  0.00           H  
ATOM   3346  C   MET   206       3.103 -12.427 -28.531  1.00  0.00           C  
ATOM   3347  O   MET   206       2.023 -12.664 -29.050  1.00  0.00           O  
ATOM   3348  N   HIE   207       3.566 -13.060 -27.452  1.00  0.00           N  
ATOM   3349  H   HIE   207       4.504 -12.842 -27.147  1.00  0.00           H  
ATOM   3350  CA  HIE   207       2.753 -13.991 -26.655  1.00  0.00           C  
ATOM   3351  HA  HIE   207       2.364 -14.856 -27.193  1.00  0.00           H  
ATOM   3352  CB  HIE   207       3.578 -14.536 -25.447  1.00  0.00           C  
ATOM   3353  HB2 HIE   207       4.637 -14.667 -25.674  1.00  0.00           H  
ATOM   3354  HB3 HIE   207       3.757 -13.787 -24.676  1.00  0.00           H  
ATOM   3355  CG  HIE   207       2.991 -15.624 -24.580  1.00  0.00           C  
ATOM   3356  ND1 HIE   207       2.861 -16.954 -25.006  1.00  0.00           N  
ATOM   3357  CE1 HIE   207       2.152 -17.565 -24.018  1.00  0.00           C  
ATOM   3358  HE1 HIE   207       1.645 -18.510 -24.146  1.00  0.00           H  
ATOM   3359  NE2 HIE   207       1.829 -16.740 -23.040  1.00  0.00           N  
ATOM   3360  HE2 HIE   207       1.162 -16.976 -22.319  1.00  0.00           H  
ATOM   3361  CD2 HIE   207       2.354 -15.438 -23.374  1.00  0.00           C  
ATOM   3362  HD2 HIE   207       2.253 -14.499 -22.850  1.00  0.00           H  
ATOM   3363  C   HIE   207       1.456 -13.373 -26.163  1.00  0.00           C  
ATOM   3364  O   HIE   207       0.484 -14.090 -26.074  1.00  0.00           O  
ATOM   3365  N   ASP   208       1.376 -12.068 -25.902  1.00  0.00           N  
ATOM   3366  H   ASP   208       2.143 -11.419 -26.003  1.00  0.00           H  
ATOM   3367  CA  ASP   208       0.206 -11.507 -25.387  1.00  0.00           C  
ATOM   3368  HA  ASP   208      -0.045 -11.834 -24.378  1.00  0.00           H  
ATOM   3369  CB  ASP   208       0.506  -9.982 -25.378  1.00  0.00           C  
ATOM   3370  HB2 ASP   208       1.536  -9.851 -25.047  1.00  0.00           H  
ATOM   3371  HB3 ASP   208       0.397  -9.533 -26.365  1.00  0.00           H  
ATOM   3372  CG  ASP   208      -0.454  -9.368 -24.359  1.00  0.00           C  
ATOM   3373  OD1 ASP   208      -0.579  -9.819 -23.226  1.00  0.00           O  
ATOM   3374  OD2 ASP   208      -1.092  -8.347 -24.650  1.00  0.00           O  
ATOM   3375  C   ASP   208      -1.092 -11.629 -26.232  1.00  0.00           C  
ATOM   3376  O   ASP   208      -2.216 -11.779 -25.723  1.00  0.00           O  
ATOM   3377  N   ILE   209      -1.048 -11.558 -27.518  1.00  0.00           N  
ATOM   3378  H   ILE   209      -0.124 -11.403 -27.895  1.00  0.00           H  
ATOM   3379  CA  ILE   209      -2.087 -11.756 -28.522  1.00  0.00           C  
ATOM   3380  HA  ILE   209      -2.857 -11.020 -28.291  1.00  0.00           H  
ATOM   3381  CB  ILE   209      -1.524 -11.125 -29.845  1.00  0.00           C  
ATOM   3382  HB  ILE   209      -0.713 -11.803 -30.109  1.00  0.00           H  
ATOM   3383  CG2 ILE   209      -2.575 -11.243 -31.051  1.00  0.00           C  
ATOM   3384 HG21 ILE   209      -2.341 -10.737 -31.988  1.00  0.00           H  
ATOM   3385 HG22 ILE   209      -2.667 -12.251 -31.456  1.00  0.00           H  
ATOM   3386 HG23 ILE   209      -3.529 -10.837 -30.716  1.00  0.00           H  
ATOM   3387  CG1 ILE   209      -0.966  -9.658 -29.708  1.00  0.00           C  
ATOM   3388 HG12 ILE   209      -1.738  -8.989 -30.088  1.00  0.00           H  
ATOM   3389 HG13 ILE   209      -0.873  -9.380 -28.659  1.00  0.00           H  
ATOM   3390  CD1 ILE   209       0.276  -9.502 -30.590  1.00  0.00           C  
ATOM   3391 HD11 ILE   209       0.507  -8.437 -30.614  1.00  0.00           H  
ATOM   3392 HD12 ILE   209       1.111  -9.916 -30.025  1.00  0.00           H  
ATOM   3393 HD13 ILE   209       0.100  -9.895 -31.591  1.00  0.00           H  
ATOM   3394  C   ILE   209      -2.516 -13.254 -28.474  1.00  0.00           C  
ATOM   3395  O   ILE   209      -3.689 -13.574 -28.737  1.00  0.00           O  
ATOM   3396  N   ILE   210      -1.592 -14.184 -28.158  1.00  0.00           N  
ATOM   3397  H   ILE   210      -0.645 -13.897 -27.957  1.00  0.00           H  
ATOM   3398  CA  ILE   210      -2.063 -15.553 -27.837  1.00  0.00           C  
ATOM   3399  HA  ILE   210      -2.809 -15.905 -28.550  1.00  0.00           H  
ATOM   3400  CB  ILE   210      -0.943 -16.591 -27.546  1.00  0.00           C  
ATOM   3401  HB  ILE   210      -0.366 -16.252 -26.686  1.00  0.00           H  
ATOM   3402  CG2 ILE   210      -1.502 -17.969 -27.207  1.00  0.00           C  
ATOM   3403 HG21 ILE   210      -0.639 -18.600 -26.993  1.00  0.00           H  
ATOM   3404 HG22 ILE   210      -2.055 -17.923 -26.268  1.00  0.00           H  
ATOM   3405 HG23 ILE   210      -2.085 -18.365 -28.039  1.00  0.00           H  
ATOM   3406  CG1 ILE   210       0.035 -16.537 -28.796  1.00  0.00           C  
ATOM   3407 HG12 ILE   210      -0.544 -16.614 -29.716  1.00  0.00           H  
ATOM   3408 HG13 ILE   210       0.522 -15.564 -28.858  1.00  0.00           H  
ATOM   3409  CD1 ILE   210       1.140 -17.639 -28.826  1.00  0.00           C  
ATOM   3410 HD11 ILE   210       1.802 -17.592 -27.962  1.00  0.00           H  
ATOM   3411 HD12 ILE   210       0.671 -18.622 -28.857  1.00  0.00           H  
ATOM   3412 HD13 ILE   210       1.675 -17.640 -29.776  1.00  0.00           H  
ATOM   3413  C   ILE   210      -2.908 -15.397 -26.526  1.00  0.00           C  
ATOM   3414  O   ILE   210      -4.005 -15.944 -26.445  1.00  0.00           O  
ATOM   3415  N   ALA   211      -2.252 -14.833 -25.478  1.00  0.00           N  
ATOM   3416  H   ALA   211      -1.296 -14.534 -25.602  1.00  0.00           H  
ATOM   3417  CA  ALA   211      -2.873 -14.657 -24.190  1.00  0.00           C  
ATOM   3418  HA  ALA   211      -3.369 -15.569 -23.858  1.00  0.00           H  
ATOM   3419  CB  ALA   211      -1.789 -14.521 -23.118  1.00  0.00           C  
ATOM   3420  HB1 ALA   211      -0.945 -15.200 -23.244  1.00  0.00           H  
ATOM   3421  HB2 ALA   211      -1.442 -13.489 -23.176  1.00  0.00           H  
ATOM   3422  HB3 ALA   211      -2.198 -14.728 -22.129  1.00  0.00           H  
ATOM   3423  C   ALA   211      -4.067 -13.688 -24.067  1.00  0.00           C  
ATOM   3424  O   ALA   211      -4.095 -12.751 -23.223  1.00  0.00           O  
ATOM   3425  N   SER   212      -5.154 -13.902 -24.871  1.00  0.00           N  
ATOM   3426  H   SER   212      -5.249 -14.800 -25.324  1.00  0.00           H  
ATOM   3427  CA  SER   212      -6.309 -12.986 -25.043  1.00  0.00           C  
ATOM   3428  HA  SER   212      -6.401 -12.353 -24.160  1.00  0.00           H  
ATOM   3429  CB  SER   212      -5.901 -11.928 -26.197  1.00  0.00           C  
ATOM   3430  HB2 SER   212      -6.446 -10.994 -26.064  1.00  0.00           H  
ATOM   3431  HB3 SER   212      -4.844 -11.677 -26.113  1.00  0.00           H  
ATOM   3432  OG  SER   212      -6.144 -12.500 -27.539  1.00  0.00           O  
ATOM   3433  HG  SER   212      -5.290 -12.782 -27.874  1.00  0.00           H  
ATOM   3434  C   SER   212      -7.601 -13.650 -25.250  1.00  0.00           C  
ATOM   3435  O   SER   212      -7.694 -14.788 -25.746  1.00  0.00           O  
ATOM   3436  N   ASP   213      -8.726 -13.037 -24.916  1.00  0.00           N  
ATOM   3437  H   ASP   213      -8.672 -12.104 -24.532  1.00  0.00           H  
ATOM   3438  CA  ASP   213     -10.080 -13.483 -25.111  1.00  0.00           C  
ATOM   3439  HA  ASP   213     -10.212 -14.475 -24.679  1.00  0.00           H  
ATOM   3440  CB  ASP   213     -11.052 -12.549 -24.452  1.00  0.00           C  
ATOM   3441  HB2 ASP   213     -12.036 -13.015 -24.402  1.00  0.00           H  
ATOM   3442  HB3 ASP   213     -10.846 -12.297 -23.412  1.00  0.00           H  
ATOM   3443  CG  ASP   213     -11.287 -11.193 -25.270  1.00  0.00           C  
ATOM   3444  OD1 ASP   213     -12.434 -10.960 -25.648  1.00  0.00           O  
ATOM   3445  OD2 ASP   213     -10.314 -10.535 -25.603  1.00  0.00           O  
ATOM   3446  C   ASP   213     -10.413 -13.656 -26.600  1.00  0.00           C  
ATOM   3447  O   ASP   213     -11.290 -14.463 -26.898  1.00  0.00           O  
ATOM   3448  N   THR   214      -9.769 -12.919 -27.487  1.00  0.00           N  
ATOM   3449  H   THR   214      -9.205 -12.219 -27.025  1.00  0.00           H  
ATOM   3450  CA  THR   214      -9.797 -13.043 -28.984  1.00  0.00           C  
ATOM   3451  HA  THR   214      -9.822 -14.088 -29.294  1.00  0.00           H  
ATOM   3452  CB  THR   214     -11.064 -12.524 -29.634  1.00  0.00           C  
ATOM   3453  HB  THR   214     -11.084 -11.438 -29.546  1.00  0.00           H  
ATOM   3454  CG2 THR   214     -11.285 -12.782 -31.145  1.00  0.00           C  
ATOM   3455 HG21 THR   214     -11.199 -13.852 -31.335  1.00  0.00           H  
ATOM   3456 HG22 THR   214     -12.255 -12.384 -31.441  1.00  0.00           H  
ATOM   3457 HG23 THR   214     -10.532 -12.395 -31.831  1.00  0.00           H  
ATOM   3458  OG1 THR   214     -12.239 -12.949 -28.996  1.00  0.00           O  
ATOM   3459  HG1 THR   214     -12.042 -13.146 -28.077  1.00  0.00           H  
ATOM   3460  C   THR   214      -8.502 -12.416 -29.653  1.00  0.00           C  
ATOM   3461  O   THR   214      -8.219 -11.226 -29.409  1.00  0.00           O  
ATOM   3462  N   PHE   215      -7.931 -13.213 -30.561  1.00  0.00           N  
ATOM   3463  H   PHE   215      -8.102 -14.208 -30.537  1.00  0.00           H  
ATOM   3464  CA  PHE   215      -6.913 -12.773 -31.476  1.00  0.00           C  
ATOM   3465  HA  PHE   215      -6.079 -12.470 -30.843  1.00  0.00           H  
ATOM   3466  CB  PHE   215      -6.508 -14.046 -32.248  1.00  0.00           C  
ATOM   3467  HB2 PHE   215      -6.280 -14.827 -31.522  1.00  0.00           H  
ATOM   3468  HB3 PHE   215      -7.416 -14.333 -32.778  1.00  0.00           H  
ATOM   3469  CG  PHE   215      -5.352 -13.909 -33.298  1.00  0.00           C  
ATOM   3470  CD1 PHE   215      -4.011 -13.965 -32.868  1.00  0.00           C  
ATOM   3471  HD1 PHE   215      -3.883 -14.002 -31.796  1.00  0.00           H  
ATOM   3472  CE1 PHE   215      -2.957 -14.056 -33.743  1.00  0.00           C  
ATOM   3473  HE1 PHE   215      -1.938 -14.237 -33.435  1.00  0.00           H  
ATOM   3474  CZ  PHE   215      -3.177 -13.982 -35.157  1.00  0.00           C  
ATOM   3475  HZ  PHE   215      -2.378 -13.992 -35.883  1.00  0.00           H  
ATOM   3476  CE2 PHE   215      -4.457 -14.012 -35.626  1.00  0.00           C  
ATOM   3477  HE2 PHE   215      -4.705 -14.075 -36.675  1.00  0.00           H  
ATOM   3478  CD2 PHE   215      -5.538 -13.901 -34.700  1.00  0.00           C  
ATOM   3479  HD2 PHE   215      -6.547 -13.819 -35.077  1.00  0.00           H  
ATOM   3480  C   PHE   215      -7.133 -11.537 -32.367  1.00  0.00           C  
ATOM   3481  O   PHE   215      -8.246 -11.360 -32.805  1.00  0.00           O  
ATOM   3482  N   ASP   216      -6.064 -10.764 -32.593  1.00  0.00           N  
ATOM   3483  H   ASP   216      -5.221 -10.952 -32.069  1.00  0.00           H  
ATOM   3484  CA  ASP   216      -5.864  -9.742 -33.593  1.00  0.00           C  
ATOM   3485  HA  ASP   216      -6.732  -9.673 -34.249  1.00  0.00           H  
ATOM   3486  CB  ASP   216      -5.887  -8.360 -32.953  1.00  0.00           C  
ATOM   3487  HB2 ASP   216      -6.634  -8.315 -32.160  1.00  0.00           H  
ATOM   3488  HB3 ASP   216      -4.971  -8.357 -32.363  1.00  0.00           H  
ATOM   3489  CG  ASP   216      -6.124  -7.176 -33.909  1.00  0.00           C  
ATOM   3490  OD1 ASP   216      -5.324  -6.872 -34.817  1.00  0.00           O  
ATOM   3491  OD2 ASP   216      -7.265  -6.718 -33.911  1.00  0.00           O  
ATOM   3492  C   ASP   216      -4.735 -10.045 -34.626  1.00  0.00           C  
ATOM   3493  O   ASP   216      -3.556  -9.957 -34.299  1.00  0.00           O  
ATOM   3494  N   LYS   217      -5.175 -10.356 -35.853  1.00  0.00           N  
ATOM   3495  H   LYS   217      -6.158 -10.327 -36.084  1.00  0.00           H  
ATOM   3496  CA  LYS   217      -4.327 -10.725 -36.962  1.00  0.00           C  
ATOM   3497  HA  LYS   217      -3.723 -11.559 -36.604  1.00  0.00           H  
ATOM   3498  CB  LYS   217      -5.288 -11.352 -38.099  1.00  0.00           C  
ATOM   3499  HB2 LYS   217      -5.971 -12.087 -37.674  1.00  0.00           H  
ATOM   3500  HB3 LYS   217      -5.959 -10.569 -38.452  1.00  0.00           H  
ATOM   3501  CG  LYS   217      -4.610 -12.015 -39.100  1.00  0.00           C  
ATOM   3502  HG2 LYS   217      -3.905 -11.316 -39.551  1.00  0.00           H  
ATOM   3503  HG3 LYS   217      -3.982 -12.722 -38.558  1.00  0.00           H  
ATOM   3504  CD  LYS   217      -5.335 -12.722 -40.037  1.00  0.00           C  
ATOM   3505  HD2 LYS   217      -6.025 -12.097 -40.604  1.00  0.00           H  
ATOM   3506  HD3 LYS   217      -4.578 -13.087 -40.731  1.00  0.00           H  
ATOM   3507  CE  LYS   217      -6.125 -13.709 -39.574  1.00  0.00           C  
ATOM   3508  HE2 LYS   217      -5.544 -14.491 -39.084  1.00  0.00           H  
ATOM   3509  HE3 LYS   217      -6.902 -13.234 -38.976  1.00  0.00           H  
ATOM   3510  NZ  LYS   217      -6.739 -14.502 -40.717  1.00  0.00           N  
ATOM   3511  HZ1 LYS   217      -6.098 -15.208 -41.049  1.00  0.00           H  
ATOM   3512  HZ2 LYS   217      -7.645 -14.870 -40.463  1.00  0.00           H  
ATOM   3513  HZ3 LYS   217      -7.049 -13.920 -41.482  1.00  0.00           H  
ATOM   3514  C   LYS   217      -3.345  -9.540 -37.411  1.00  0.00           C  
ATOM   3515  O   LYS   217      -2.122  -9.826 -37.558  1.00  0.00           O  
ATOM   3516  N   ALA   218      -3.799  -8.278 -37.442  1.00  0.00           N  
ATOM   3517  H   ALA   218      -4.784  -8.058 -37.413  1.00  0.00           H  
ATOM   3518  CA  ALA   218      -2.924  -7.173 -37.685  1.00  0.00           C  
ATOM   3519  HA  ALA   218      -2.427  -7.328 -38.643  1.00  0.00           H  
ATOM   3520  CB  ALA   218      -3.846  -6.003 -37.918  1.00  0.00           C  
ATOM   3521  HB1 ALA   218      -3.320  -5.133 -38.309  1.00  0.00           H  
ATOM   3522  HB2 ALA   218      -4.579  -6.186 -38.704  1.00  0.00           H  
ATOM   3523  HB3 ALA   218      -4.372  -5.731 -37.002  1.00  0.00           H  
ATOM   3524  C   ALA   218      -1.921  -6.854 -36.540  1.00  0.00           C  
ATOM   3525  O   ALA   218      -0.737  -6.444 -36.836  1.00  0.00           O  
ATOM   3526  N   LYS   219      -2.303  -7.029 -35.247  1.00  0.00           N  
ATOM   3527  H   LYS   219      -3.294  -7.165 -35.108  1.00  0.00           H  
ATOM   3528  CA  LYS   219      -1.361  -6.902 -34.107  1.00  0.00           C  
ATOM   3529  HA  LYS   219      -0.857  -5.935 -34.087  1.00  0.00           H  
ATOM   3530  CB  LYS   219      -2.086  -7.133 -32.721  1.00  0.00           C  
ATOM   3531  HB2 LYS   219      -2.956  -7.788 -32.775  1.00  0.00           H  
ATOM   3532  HB3 LYS   219      -1.332  -7.539 -32.046  1.00  0.00           H  
ATOM   3533  CG  LYS   219      -2.436  -5.853 -32.282  1.00  0.00           C  
ATOM   3534  HG2 LYS   219      -1.495  -5.423 -31.939  1.00  0.00           H  
ATOM   3535  HG3 LYS   219      -2.761  -5.221 -33.109  1.00  0.00           H  
ATOM   3536  CD  LYS   219      -3.319  -5.811 -31.192  1.00  0.00           C  
ATOM   3537  HD2 LYS   219      -4.296  -6.158 -31.527  1.00  0.00           H  
ATOM   3538  HD3 LYS   219      -3.106  -6.484 -30.361  1.00  0.00           H  
ATOM   3539  CE  LYS   219      -3.563  -4.513 -30.802  1.00  0.00           C  
ATOM   3540  HE2 LYS   219      -2.710  -3.850 -30.949  1.00  0.00           H  
ATOM   3541  HE3 LYS   219      -4.326  -4.029 -31.411  1.00  0.00           H  
ATOM   3542  NZ  LYS   219      -3.783  -4.453 -29.310  1.00  0.00           N  
ATOM   3543  HZ1 LYS   219      -4.276  -3.580 -29.189  1.00  0.00           H  
ATOM   3544  HZ2 LYS   219      -4.574  -5.035 -29.075  1.00  0.00           H  
ATOM   3545  HZ3 LYS   219      -2.946  -4.468 -28.744  1.00  0.00           H  
ATOM   3546  C   LYS   219      -0.296  -8.063 -34.222  1.00  0.00           C  
ATOM   3547  O   LYS   219       0.891  -7.774 -34.072  1.00  0.00           O  
ATOM   3548  N   ALA   220      -0.634  -9.323 -34.432  1.00  0.00           N  
ATOM   3549  H   ALA   220      -1.620  -9.494 -34.565  1.00  0.00           H  
ATOM   3550  CA  ALA   220       0.276 -10.411 -34.646  1.00  0.00           C  
ATOM   3551  HA  ALA   220       0.953 -10.481 -33.794  1.00  0.00           H  
ATOM   3552  CB  ALA   220      -0.423 -11.739 -34.886  1.00  0.00           C  
ATOM   3553  HB1 ALA   220       0.350 -12.506 -34.857  1.00  0.00           H  
ATOM   3554  HB2 ALA   220      -1.110 -11.951 -34.066  1.00  0.00           H  
ATOM   3555  HB3 ALA   220      -1.050 -11.808 -35.775  1.00  0.00           H  
ATOM   3556  C   ALA   220       1.272 -10.187 -35.815  1.00  0.00           C  
ATOM   3557  O   ALA   220       2.482 -10.305 -35.595  1.00  0.00           O  
ATOM   3558  N   GLU   221       0.834  -9.667 -36.952  1.00  0.00           N  
ATOM   3559  H   GLU   221      -0.151  -9.571 -37.152  1.00  0.00           H  
ATOM   3560  CA  GLU   221       1.683  -9.342 -38.092  1.00  0.00           C  
ATOM   3561  HA  GLU   221       2.008 -10.290 -38.519  1.00  0.00           H  
ATOM   3562  CB  GLU   221       0.800  -8.644 -39.205  1.00  0.00           C  
ATOM   3563  HB2 GLU   221       0.113  -9.397 -39.592  1.00  0.00           H  
ATOM   3564  HB3 GLU   221       0.135  -7.859 -38.845  1.00  0.00           H  
ATOM   3565  CG  GLU   221       1.647  -8.067 -40.326  1.00  0.00           C  
ATOM   3566  HG2 GLU   221       2.179  -7.175 -39.995  1.00  0.00           H  
ATOM   3567  HG3 GLU   221       2.430  -8.808 -40.486  1.00  0.00           H  
ATOM   3568  CD  GLU   221       0.893  -7.837 -41.604  1.00  0.00           C  
ATOM   3569  OE1 GLU   221       1.429  -7.769 -42.730  1.00  0.00           O  
ATOM   3570  OE2 GLU   221      -0.320  -7.765 -41.497  1.00  0.00           O  
ATOM   3571  C   GLU   221       2.865  -8.410 -37.675  1.00  0.00           C  
ATOM   3572  O   GLU   221       4.041  -8.755 -37.860  1.00  0.00           O  
ATOM   3573  N   ALA   222       2.515  -7.237 -37.115  1.00  0.00           N  
ATOM   3574  H   ALA   222       1.526  -7.048 -37.036  1.00  0.00           H  
ATOM   3575  CA  ALA   222       3.543  -6.300 -36.648  1.00  0.00           C  
ATOM   3576  HA  ALA   222       4.153  -5.969 -37.489  1.00  0.00           H  
ATOM   3577  CB  ALA   222       2.795  -5.059 -36.121  1.00  0.00           C  
ATOM   3578  HB1 ALA   222       3.493  -4.289 -35.792  1.00  0.00           H  
ATOM   3579  HB2 ALA   222       2.172  -4.607 -36.893  1.00  0.00           H  
ATOM   3580  HB3 ALA   222       2.047  -5.382 -35.397  1.00  0.00           H  
ATOM   3581  C   ALA   222       4.509  -6.872 -35.569  1.00  0.00           C  
ATOM   3582  O   ALA   222       5.710  -6.732 -35.594  1.00  0.00           O  
ATOM   3583  N   GLN   223       3.949  -7.473 -34.467  1.00  0.00           N  
ATOM   3584  H   GLN   223       2.971  -7.716 -34.528  1.00  0.00           H  
ATOM   3585  CA  GLN   223       4.782  -8.058 -33.455  1.00  0.00           C  
ATOM   3586  HA  GLN   223       5.458  -7.251 -33.168  1.00  0.00           H  
ATOM   3587  CB  GLN   223       4.050  -8.322 -32.177  1.00  0.00           C  
ATOM   3588  HB2 GLN   223       3.407  -7.515 -31.825  1.00  0.00           H  
ATOM   3589  HB3 GLN   223       3.451  -9.216 -32.355  1.00  0.00           H  
ATOM   3590  CG  GLN   223       5.092  -8.550 -31.058  1.00  0.00           C  
ATOM   3591  HG2 GLN   223       4.543  -8.829 -30.159  1.00  0.00           H  
ATOM   3592  HG3 GLN   223       5.737  -9.370 -31.373  1.00  0.00           H  
ATOM   3593  CD  GLN   223       5.947  -7.316 -30.662  1.00  0.00           C  
ATOM   3594  OE1 GLN   223       5.693  -6.235 -30.980  1.00  0.00           O  
ATOM   3595  NE2 GLN   223       7.084  -7.513 -30.061  1.00  0.00           N  
ATOM   3596 HE21 GLN   223       7.710  -6.755 -29.831  1.00  0.00           H  
ATOM   3597 HE22 GLN   223       7.218  -8.430 -29.658  1.00  0.00           H  
ATOM   3598  C   GLN   223       5.634  -9.223 -33.922  1.00  0.00           C  
ATOM   3599  O   GLN   223       6.819  -9.197 -33.598  1.00  0.00           O  
ATOM   3600  N   ILE   224       5.090 -10.095 -34.804  1.00  0.00           N  
ATOM   3601  H   ILE   224       4.104  -9.993 -34.997  1.00  0.00           H  
ATOM   3602  CA  ILE   224       5.843 -11.153 -35.579  1.00  0.00           C  
ATOM   3603  HA  ILE   224       6.253 -11.777 -34.785  1.00  0.00           H  
ATOM   3604  CB  ILE   224       4.917 -11.822 -36.557  1.00  0.00           C  
ATOM   3605  HB  ILE   224       4.323 -11.031 -37.015  1.00  0.00           H  
ATOM   3606  CG2 ILE   224       5.736 -12.609 -37.673  1.00  0.00           C  
ATOM   3607 HG21 ILE   224       6.471 -13.266 -37.207  1.00  0.00           H  
ATOM   3608 HG22 ILE   224       5.034 -13.111 -38.339  1.00  0.00           H  
ATOM   3609 HG23 ILE   224       6.176 -11.866 -38.338  1.00  0.00           H  
ATOM   3610  CG1 ILE   224       3.997 -12.779 -35.797  1.00  0.00           C  
ATOM   3611 HG12 ILE   224       4.703 -13.531 -35.447  1.00  0.00           H  
ATOM   3612 HG13 ILE   224       3.637 -12.364 -34.855  1.00  0.00           H  
ATOM   3613  CD1 ILE   224       2.860 -13.455 -36.636  1.00  0.00           C  
ATOM   3614 HD11 ILE   224       3.158 -14.255 -37.313  1.00  0.00           H  
ATOM   3615 HD12 ILE   224       2.177 -14.014 -35.996  1.00  0.00           H  
ATOM   3616 HD13 ILE   224       2.368 -12.674 -37.217  1.00  0.00           H  
ATOM   3617  C   ILE   224       7.083 -10.498 -36.196  1.00  0.00           C  
ATOM   3618  O   ILE   224       8.140 -10.943 -35.883  1.00  0.00           O  
ATOM   3619  N   ALA   225       6.811  -9.464 -37.042  1.00  0.00           N  
ATOM   3620  H   ALA   225       5.844  -9.315 -37.291  1.00  0.00           H  
ATOM   3621  CA  ALA   225       7.783  -8.666 -37.778  1.00  0.00           C  
ATOM   3622  HA  ALA   225       8.267  -9.288 -38.531  1.00  0.00           H  
ATOM   3623  CB  ALA   225       7.166  -7.534 -38.631  1.00  0.00           C  
ATOM   3624  HB1 ALA   225       7.978  -7.289 -39.316  1.00  0.00           H  
ATOM   3625  HB2 ALA   225       6.265  -7.800 -39.183  1.00  0.00           H  
ATOM   3626  HB3 ALA   225       6.811  -6.780 -37.928  1.00  0.00           H  
ATOM   3627  C   ALA   225       8.898  -7.918 -36.982  1.00  0.00           C  
ATOM   3628  O   ALA   225      10.071  -8.004 -37.423  1.00  0.00           O  
ATOM   3629  N   LYS   226       8.544  -7.511 -35.750  1.00  0.00           N  
ATOM   3630  H   LYS   226       7.608  -7.646 -35.397  1.00  0.00           H  
ATOM   3631  CA  LYS   226       9.512  -6.939 -34.792  1.00  0.00           C  
ATOM   3632  HA  LYS   226      10.006  -6.159 -35.371  1.00  0.00           H  
ATOM   3633  CB  LYS   226       8.595  -6.374 -33.656  1.00  0.00           C  
ATOM   3634  HB2 LYS   226       7.777  -5.823 -34.119  1.00  0.00           H  
ATOM   3635  HB3 LYS   226       8.109  -7.222 -33.173  1.00  0.00           H  
ATOM   3636  CG  LYS   226       9.182  -5.638 -32.689  1.00  0.00           C  
ATOM   3637  HG2 LYS   226       8.475  -5.529 -31.867  1.00  0.00           H  
ATOM   3638  HG3 LYS   226       9.953  -6.366 -32.437  1.00  0.00           H  
ATOM   3639  CD  LYS   226       9.785  -4.472 -32.943  1.00  0.00           C  
ATOM   3640  HD2 LYS   226      10.375  -4.440 -33.859  1.00  0.00           H  
ATOM   3641  HD3 LYS   226       9.005  -3.752 -33.192  1.00  0.00           H  
ATOM   3642  CE  LYS   226      10.513  -3.955 -31.898  1.00  0.00           C  
ATOM   3643  HE2 LYS   226      11.243  -4.680 -31.538  1.00  0.00           H  
ATOM   3644  HE3 LYS   226      10.933  -3.030 -32.292  1.00  0.00           H  
ATOM   3645  NZ  LYS   226       9.687  -3.503 -30.733  1.00  0.00           N  
ATOM   3646  HZ1 LYS   226       8.797  -3.142 -31.042  1.00  0.00           H  
ATOM   3647  HZ2 LYS   226       9.527  -4.250 -30.072  1.00  0.00           H  
ATOM   3648  HZ3 LYS   226      10.076  -2.738 -30.200  1.00  0.00           H  
ATOM   3649  C   LYS   226      10.633  -7.876 -34.410  1.00  0.00           C  
ATOM   3650  O   LYS   226      11.722  -7.464 -34.047  1.00  0.00           O  
ATOM   3651  N   MET   227      10.311  -9.181 -34.348  1.00  0.00           N  
ATOM   3652  H   MET   227       9.352  -9.422 -34.554  1.00  0.00           H  
ATOM   3653  CA  MET   227      11.191 -10.400 -34.028  1.00  0.00           C  
ATOM   3654  HA  MET   227      12.087 -10.025 -33.535  1.00  0.00           H  
ATOM   3655  CB  MET   227      10.461 -11.312 -33.088  1.00  0.00           C  
ATOM   3656  HB2 MET   227       9.475 -11.602 -33.451  1.00  0.00           H  
ATOM   3657  HB3 MET   227      11.105 -12.184 -32.973  1.00  0.00           H  
ATOM   3658  CG  MET   227      10.390 -10.625 -31.731  1.00  0.00           C  
ATOM   3659  HG2 MET   227      11.328 -10.112 -31.517  1.00  0.00           H  
ATOM   3660  HG3 MET   227       9.677  -9.802 -31.768  1.00  0.00           H  
ATOM   3661  SD  MET   227      10.055 -11.701 -30.295  1.00  0.00           S  
ATOM   3662  CE  MET   227       8.510 -12.434 -30.840  1.00  0.00           C  
ATOM   3663  HE1 MET   227       8.742 -13.007 -31.738  1.00  0.00           H  
ATOM   3664  HE2 MET   227       8.148 -13.073 -30.034  1.00  0.00           H  
ATOM   3665  HE3 MET   227       7.846 -11.619 -31.126  1.00  0.00           H  
ATOM   3666  C   MET   227      11.776 -11.019 -35.279  1.00  0.00           C  
ATOM   3667  O   MET   227      12.970 -11.376 -35.253  1.00  0.00           O  
ATOM   3668  N   GLU   228      11.049 -11.219 -36.320  1.00  0.00           N  
ATOM   3669  H   GLU   228      10.124 -10.813 -36.295  1.00  0.00           H  
ATOM   3670  CA  GLU   228      11.519 -11.790 -37.616  1.00  0.00           C  
ATOM   3671  HA  GLU   228      12.068 -12.703 -37.388  1.00  0.00           H  
ATOM   3672  CB  GLU   228      10.392 -12.235 -38.519  1.00  0.00           C  
ATOM   3673  HB2 GLU   228       9.638 -11.448 -38.509  1.00  0.00           H  
ATOM   3674  HB3 GLU   228      10.765 -12.488 -39.512  1.00  0.00           H  
ATOM   3675  CG  GLU   228       9.618 -13.426 -37.896  1.00  0.00           C  
ATOM   3676  HG2 GLU   228       9.428 -13.281 -36.832  1.00  0.00           H  
ATOM   3677  HG3 GLU   228       8.654 -13.499 -38.399  1.00  0.00           H  
ATOM   3678  CD  GLU   228      10.407 -14.727 -38.020  1.00  0.00           C  
ATOM   3679  OE1 GLU   228      11.101 -14.969 -39.053  1.00  0.00           O  
ATOM   3680  OE2 GLU   228      10.287 -15.537 -37.061  1.00  0.00           O  
ATOM   3681  C   GLU   228      12.552 -10.919 -38.328  1.00  0.00           C  
ATOM   3682  O   GLU   228      13.405 -11.522 -38.997  1.00  0.00           O  
ATOM   3683  N   GLU   229      12.608  -9.550 -38.150  1.00  0.00           N  
ATOM   3684  H   GLU   229      11.779  -9.067 -37.833  1.00  0.00           H  
ATOM   3685  CA  GLU   229      13.643  -8.698 -38.580  1.00  0.00           C  
ATOM   3686  HA  GLU   229      13.596  -8.839 -39.660  1.00  0.00           H  
ATOM   3687  CB  GLU   229      13.311  -7.168 -38.335  1.00  0.00           C  
ATOM   3688  HB2 GLU   229      13.947  -6.584 -39.001  1.00  0.00           H  
ATOM   3689  HB3 GLU   229      12.291  -6.930 -38.635  1.00  0.00           H  
ATOM   3690  CG  GLU   229      13.439  -6.736 -36.883  1.00  0.00           C  
ATOM   3691  HG2 GLU   229      12.977  -7.479 -36.233  1.00  0.00           H  
ATOM   3692  HG3 GLU   229      14.482  -6.680 -36.571  1.00  0.00           H  
ATOM   3693  CD  GLU   229      12.805  -5.321 -36.652  1.00  0.00           C  
ATOM   3694  OE1 GLU   229      13.376  -4.486 -35.872  1.00  0.00           O  
ATOM   3695  OE2 GLU   229      11.741  -5.081 -37.185  1.00  0.00           O  
ATOM   3696  C   GLU   229      14.968  -9.130 -38.044  1.00  0.00           C  
ATOM   3697  O   GLU   229      15.974  -9.346 -38.782  1.00  0.00           O  
ATOM   3698  N   GLN   230      15.044  -9.389 -36.719  1.00  0.00           N  
ATOM   3699  H   GLN   230      14.289  -9.116 -36.106  1.00  0.00           H  
ATOM   3700  CA  GLN   230      16.262  -9.766 -36.042  1.00  0.00           C  
ATOM   3701  HA  GLN   230      17.008  -9.024 -36.328  1.00  0.00           H  
ATOM   3702  CB  GLN   230      16.059  -9.582 -34.517  1.00  0.00           C  
ATOM   3703  HB2 GLN   230      15.719  -8.564 -34.323  1.00  0.00           H  
ATOM   3704  HB3 GLN   230      15.185 -10.128 -34.161  1.00  0.00           H  
ATOM   3705  CG  GLN   230      17.298  -9.959 -33.659  1.00  0.00           C  
ATOM   3706  HG2 GLN   230      17.059  -9.779 -32.611  1.00  0.00           H  
ATOM   3707  HG3 GLN   230      17.531 -11.023 -33.695  1.00  0.00           H  
ATOM   3708  CD  GLN   230      18.560  -9.129 -33.903  1.00  0.00           C  
ATOM   3709  OE1 GLN   230      18.877  -8.190 -33.137  1.00  0.00           O  
ATOM   3710  NE2 GLN   230      19.264  -9.415 -34.959  1.00  0.00           N  
ATOM   3711 HE21 GLN   230      20.137  -8.925 -35.094  1.00  0.00           H  
ATOM   3712 HE22 GLN   230      18.983 -10.282 -35.394  1.00  0.00           H  
ATOM   3713  C   GLN   230      16.751 -11.214 -36.508  1.00  0.00           C  
ATOM   3714  O   GLN   230      17.944 -11.451 -36.858  1.00  0.00           O  
ATOM   3715  N   ARG   231      15.814 -12.125 -36.609  1.00  0.00           N  
ATOM   3716  H   ARG   231      14.877 -11.975 -36.264  1.00  0.00           H  
ATOM   3717  CA  ARG   231      16.100 -13.481 -37.132  1.00  0.00           C  
ATOM   3718  HA  ARG   231      16.892 -14.013 -36.605  1.00  0.00           H  
ATOM   3719  CB  ARG   231      14.837 -14.366 -37.059  1.00  0.00           C  
ATOM   3720  HB2 ARG   231      14.034 -13.745 -37.457  1.00  0.00           H  
ATOM   3721  HB3 ARG   231      14.901 -15.153 -37.810  1.00  0.00           H  
ATOM   3722  CG  ARG   231      14.526 -14.863 -35.843  1.00  0.00           C  
ATOM   3723  HG2 ARG   231      15.203 -15.703 -35.690  1.00  0.00           H  
ATOM   3724  HG3 ARG   231      14.681 -14.078 -35.102  1.00  0.00           H  
ATOM   3725  CD  ARG   231      13.257 -15.348 -35.678  1.00  0.00           C  
ATOM   3726  HD2 ARG   231      12.590 -14.586 -36.081  1.00  0.00           H  
ATOM   3727  HD3 ARG   231      13.066 -16.215 -36.310  1.00  0.00           H  
ATOM   3728  NE  ARG   231      12.978 -15.634 -34.218  1.00  0.00           N  
ATOM   3729  HE  ARG   231      13.732 -15.926 -33.613  1.00  0.00           H  
ATOM   3730  CZ  ARG   231      11.832 -15.595 -33.499  1.00  0.00           C  
ATOM   3731  NH1 ARG   231      10.718 -15.338 -34.065  1.00  0.00           N  
ATOM   3732 HH11 ARG   231      10.766 -15.287 -35.073  1.00  0.00           H  
ATOM   3733 HH12 ARG   231       9.842 -15.302 -33.564  1.00  0.00           H  
ATOM   3734  NH2 ARG   231      11.859 -15.867 -32.209  1.00  0.00           N  
ATOM   3735 HH21 ARG   231      12.795 -15.983 -31.848  1.00  0.00           H  
ATOM   3736 HH22 ARG   231      11.110 -15.568 -31.601  1.00  0.00           H  
ATOM   3737  C   ARG   231      16.577 -13.458 -38.536  1.00  0.00           C  
ATOM   3738  O   ARG   231      17.493 -14.136 -38.808  1.00  0.00           O  
ATOM   3739  N   LYS   232      15.984 -12.652 -39.402  1.00  0.00           N  
ATOM   3740  H   LYS   232      15.247 -12.060 -39.048  1.00  0.00           H  
ATOM   3741  CA  LYS   232      16.350 -12.513 -40.832  1.00  0.00           C  
ATOM   3742  HA  LYS   232      16.404 -13.479 -41.335  1.00  0.00           H  
ATOM   3743  CB  LYS   232      15.391 -11.534 -41.694  1.00  0.00           C  
ATOM   3744  HB2 LYS   232      14.410 -12.009 -41.652  1.00  0.00           H  
ATOM   3745  HB3 LYS   232      15.187 -10.600 -41.172  1.00  0.00           H  
ATOM   3746  CG  LYS   232      15.784 -11.254 -42.940  1.00  0.00           C  
ATOM   3747  HG2 LYS   232      16.710 -10.687 -42.851  1.00  0.00           H  
ATOM   3748  HG3 LYS   232      16.087 -12.178 -43.433  1.00  0.00           H  
ATOM   3749  CD  LYS   232      14.948 -10.513 -43.639  1.00  0.00           C  
ATOM   3750  HD2 LYS   232      13.955 -10.962 -43.610  1.00  0.00           H  
ATOM   3751  HD3 LYS   232      14.656  -9.588 -43.143  1.00  0.00           H  
ATOM   3752  CE  LYS   232      15.404 -10.348 -44.932  1.00  0.00           C  
ATOM   3753  HE2 LYS   232      16.369  -9.846 -44.857  1.00  0.00           H  
ATOM   3754  HE3 LYS   232      15.555 -11.348 -45.339  1.00  0.00           H  
ATOM   3755  NZ  LYS   232      14.391  -9.566 -45.792  1.00  0.00           N  
ATOM   3756  HZ1 LYS   232      14.691  -9.387 -46.740  1.00  0.00           H  
ATOM   3757  HZ2 LYS   232      13.511 -10.055 -45.871  1.00  0.00           H  
ATOM   3758  HZ3 LYS   232      14.157  -8.677 -45.374  1.00  0.00           H  
ATOM   3759  C   LYS   232      17.792 -12.012 -40.925  1.00  0.00           C  
ATOM   3760  O   LYS   232      18.617 -12.629 -41.564  1.00  0.00           O  
ATOM   3761  N   ALA   233      18.147 -11.006 -40.129  1.00  0.00           N  
ATOM   3762  H   ALA   233      17.381 -10.509 -39.696  1.00  0.00           H  
ATOM   3763  CA  ALA   233      19.524 -10.492 -40.005  1.00  0.00           C  
ATOM   3764  HA  ALA   233      19.844 -10.094 -40.968  1.00  0.00           H  
ATOM   3765  CB  ALA   233      19.647  -9.158 -39.177  1.00  0.00           C  
ATOM   3766  HB1 ALA   233      20.728  -9.020 -39.139  1.00  0.00           H  
ATOM   3767  HB2 ALA   233      19.044  -8.389 -39.660  1.00  0.00           H  
ATOM   3768  HB3 ALA   233      19.219  -9.339 -38.191  1.00  0.00           H  
ATOM   3769  C   ALA   233      20.517 -11.586 -39.514  1.00  0.00           C  
ATOM   3770  O   ALA   233      21.533 -11.801 -40.168  1.00  0.00           O  
ATOM   3771  N   ASN   234      20.101 -12.327 -38.479  1.00  0.00           N  
ATOM   3772  H   ASN   234      19.291 -11.969 -37.993  1.00  0.00           H  
ATOM   3773  CA  ASN   234      20.905 -13.313 -37.809  1.00  0.00           C  
ATOM   3774  HA  ASN   234      21.850 -12.797 -37.639  1.00  0.00           H  
ATOM   3775  CB  ASN   234      20.194 -13.788 -36.510  1.00  0.00           C  
ATOM   3776  HB2 ASN   234      19.193 -14.024 -36.872  1.00  0.00           H  
ATOM   3777  HB3 ASN   234      20.626 -14.720 -36.147  1.00  0.00           H  
ATOM   3778  CG  ASN   234      20.141 -12.825 -35.391  1.00  0.00           C  
ATOM   3779  OD1 ASN   234      20.992 -11.915 -35.253  1.00  0.00           O  
ATOM   3780  ND2 ASN   234      19.166 -12.998 -34.482  1.00  0.00           N  
ATOM   3781 HD21 ASN   234      19.238 -12.463 -33.628  1.00  0.00           H  
ATOM   3782 HD22 ASN   234      18.630 -13.850 -34.559  1.00  0.00           H  
ATOM   3783  C   ASN   234      21.149 -14.592 -38.655  1.00  0.00           C  
ATOM   3784  O   ASN   234      22.312 -14.911 -38.671  1.00  0.00           O  
ATOM   3785  N   MET   235      20.133 -15.197 -39.329  1.00  0.00           N  
ATOM   3786  H   MET   235      19.251 -14.738 -39.153  1.00  0.00           H  
ATOM   3787  CA  MET   235      20.271 -16.416 -40.220  1.00  0.00           C  
ATOM   3788  HA  MET   235      20.674 -17.231 -39.620  1.00  0.00           H  
ATOM   3789  CB  MET   235      18.879 -16.775 -40.770  1.00  0.00           C  
ATOM   3790  HB2 MET   235      18.266 -16.947 -39.885  1.00  0.00           H  
ATOM   3791  HB3 MET   235      18.414 -15.951 -41.313  1.00  0.00           H  
ATOM   3792  CG  MET   235      18.909 -18.078 -41.669  1.00  0.00           C  
ATOM   3793  HG2 MET   235      17.922 -18.482 -41.895  1.00  0.00           H  
ATOM   3794  HG3 MET   235      19.355 -17.773 -42.615  1.00  0.00           H  
ATOM   3795  SD  MET   235      19.774 -19.478 -41.027  1.00  0.00           S  
ATOM   3796  CE  MET   235      18.669 -19.775 -39.673  1.00  0.00           C  
ATOM   3797  HE1 MET   235      17.640 -19.650 -40.012  1.00  0.00           H  
ATOM   3798  HE2 MET   235      18.790 -20.804 -39.336  1.00  0.00           H  
ATOM   3799  HE3 MET   235      18.824 -19.087 -38.841  1.00  0.00           H  
ATOM   3800  C   MET   235      21.155 -16.197 -41.325  1.00  0.00           C  
ATOM   3801  O   MET   235      21.995 -17.096 -41.730  1.00  0.00           O  
ATOM   3802  N   LEU   236      21.262 -14.923 -41.784  1.00  0.00           N  
ATOM   3803  H   LEU   236      20.580 -14.287 -41.397  1.00  0.00           H  
ATOM   3804  CA  LEU   236      22.195 -14.605 -42.863  1.00  0.00           C  
ATOM   3805  HA  LEU   236      22.136 -15.416 -43.589  1.00  0.00           H  
ATOM   3806  CB  LEU   236      21.937 -13.217 -43.451  1.00  0.00           C  
ATOM   3807  HB2 LEU   236      21.939 -12.607 -42.547  1.00  0.00           H  
ATOM   3808  HB3 LEU   236      22.758 -12.889 -44.088  1.00  0.00           H  
ATOM   3809  CG  LEU   236      20.571 -12.993 -44.129  1.00  0.00           C  
ATOM   3810  HG  LEU   236      19.735 -13.459 -43.608  1.00  0.00           H  
ATOM   3811  CD1 LEU   236      20.396 -11.480 -44.170  1.00  0.00           C  
ATOM   3812 HD11 LEU   236      19.383 -11.317 -44.540  1.00  0.00           H  
ATOM   3813 HD12 LEU   236      20.395 -11.083 -43.155  1.00  0.00           H  
ATOM   3814 HD13 LEU   236      21.113 -10.934 -44.784  1.00  0.00           H  
ATOM   3815  CD2 LEU   236      20.540 -13.547 -45.504  1.00  0.00           C  
ATOM   3816 HD21 LEU   236      20.608 -14.631 -45.412  1.00  0.00           H  
ATOM   3817 HD22 LEU   236      19.605 -13.330 -46.020  1.00  0.00           H  
ATOM   3818 HD23 LEU   236      21.371 -13.089 -46.040  1.00  0.00           H  
ATOM   3819  C   LEU   236      23.640 -14.662 -42.364  1.00  0.00           C  
ATOM   3820  O   LEU   236      24.531 -15.128 -43.063  1.00  0.00           O  
ATOM   3821  N   ALA   237      23.975 -14.219 -41.133  1.00  0.00           N  
ATOM   3822  H   ALA   237      23.305 -13.615 -40.679  1.00  0.00           H  
ATOM   3823  CA  ALA   237      25.319 -14.345 -40.647  1.00  0.00           C  
ATOM   3824  HA  ALA   237      26.066 -14.097 -41.402  1.00  0.00           H  
ATOM   3825  CB  ALA   237      25.414 -13.327 -39.441  1.00  0.00           C  
ATOM   3826  HB1 ALA   237      24.801 -13.711 -38.625  1.00  0.00           H  
ATOM   3827  HB2 ALA   237      26.444 -13.409 -39.096  1.00  0.00           H  
ATOM   3828  HB3 ALA   237      25.097 -12.297 -39.607  1.00  0.00           H  
ATOM   3829  C   ALA   237      25.578 -15.774 -40.094  1.00  0.00           C  
ATOM   3830  O   ALA   237      26.741 -16.159 -40.297  1.00  0.00           O  
ATOM   3831  N   HIE   238      24.545 -16.569 -39.724  1.00  0.00           N  
ATOM   3832  H   HIE   238      23.616 -16.179 -39.792  1.00  0.00           H  
ATOM   3833  CA  HIE   238      24.641 -17.977 -39.305  1.00  0.00           C  
ATOM   3834  HA  HIE   238      25.473 -17.960 -38.601  1.00  0.00           H  
ATOM   3835  CB  HIE   238      23.294 -18.517 -38.630  1.00  0.00           C  
ATOM   3836  HB2 HIE   238      23.012 -17.937 -37.751  1.00  0.00           H  
ATOM   3837  HB3 HIE   238      22.500 -18.393 -39.367  1.00  0.00           H  
ATOM   3838  CG  HIE   238      23.326 -19.992 -38.174  1.00  0.00           C  
ATOM   3839  ND1 HIE   238      23.939 -20.403 -37.043  1.00  0.00           N  
ATOM   3840  CE1 HIE   238      23.842 -21.781 -36.960  1.00  0.00           C  
ATOM   3841  HE1 HIE   238      24.071 -22.426 -36.125  1.00  0.00           H  
ATOM   3842  NE2 HIE   238      23.229 -22.070 -38.062  1.00  0.00           N  
ATOM   3843  HE2 HIE   238      23.152 -23.012 -38.416  1.00  0.00           H  
ATOM   3844  CD2 HIE   238      22.938 -21.027 -38.871  1.00  0.00           C  
ATOM   3845  HD2 HIE   238      22.389 -20.952 -39.797  1.00  0.00           H  
ATOM   3846  C   HIE   238      24.973 -18.876 -40.537  1.00  0.00           C  
ATOM   3847  O   HIE   238      26.051 -19.420 -40.575  1.00  0.00           O  
ATOM   3848  N   MET   239      24.199 -18.871 -41.646  1.00  0.00           N  
ATOM   3849  H   MET   239      23.340 -18.341 -41.620  1.00  0.00           H  
ATOM   3850  CA  MET   239      24.636 -19.544 -42.918  1.00  0.00           C  
ATOM   3851  HA  MET   239      24.503 -20.605 -42.704  1.00  0.00           H  
ATOM   3852  CB  MET   239      23.776 -19.126 -44.117  1.00  0.00           C  
ATOM   3853  HB2 MET   239      23.806 -18.071 -44.388  1.00  0.00           H  
ATOM   3854  HB3 MET   239      24.204 -19.662 -44.964  1.00  0.00           H  
ATOM   3855  CG  MET   239      22.376 -19.553 -43.905  1.00  0.00           C  
ATOM   3856  HG2 MET   239      22.222 -20.628 -44.000  1.00  0.00           H  
ATOM   3857  HG3 MET   239      21.917 -19.300 -42.949  1.00  0.00           H  
ATOM   3858  SD  MET   239      21.213 -18.730 -45.071  1.00  0.00           S  
ATOM   3859  CE  MET   239      21.714 -19.662 -46.578  1.00  0.00           C  
ATOM   3860  HE1 MET   239      22.751 -19.516 -46.880  1.00  0.00           H  
ATOM   3861  HE2 MET   239      21.493 -20.704 -46.350  1.00  0.00           H  
ATOM   3862  HE3 MET   239      21.222 -19.208 -47.438  1.00  0.00           H  
ATOM   3863  C   MET   239      26.024 -19.168 -43.431  1.00  0.00           C  
ATOM   3864  O   MET   239      26.749 -20.004 -44.074  1.00  0.00           O  
ATOM   3865  N   GLU   240      26.444 -17.882 -43.240  1.00  0.00           N  
ATOM   3866  H   GLU   240      25.775 -17.259 -42.811  1.00  0.00           H  
ATOM   3867  CA  GLU   240      27.761 -17.388 -43.638  1.00  0.00           C  
ATOM   3868  HA  GLU   240      27.946 -17.811 -44.625  1.00  0.00           H  
ATOM   3869  CB  GLU   240      27.808 -15.892 -43.656  1.00  0.00           C  
ATOM   3870  HB2 GLU   240      27.058 -15.522 -44.354  1.00  0.00           H  
ATOM   3871  HB3 GLU   240      27.618 -15.432 -42.686  1.00  0.00           H  
ATOM   3872  CG  GLU   240      29.204 -15.422 -44.076  1.00  0.00           C  
ATOM   3873  HG2 GLU   240      30.018 -15.739 -43.425  1.00  0.00           H  
ATOM   3874  HG3 GLU   240      29.389 -15.893 -45.042  1.00  0.00           H  
ATOM   3875  CD  GLU   240      29.440 -13.898 -44.227  1.00  0.00           C  
ATOM   3876  OE1 GLU   240      28.478 -13.171 -43.940  1.00  0.00           O  
ATOM   3877  OE2 GLU   240      30.550 -13.548 -44.501  1.00  0.00           O  
ATOM   3878  C   GLU   240      28.831 -17.919 -42.655  1.00  0.00           C  
ATOM   3879  O   GLU   240      29.853 -18.367 -43.061  1.00  0.00           O  
ATOM   3880  N   THR   241      28.468 -17.942 -41.416  1.00  0.00           N  
ATOM   3881  H   THR   241      27.542 -17.611 -41.184  1.00  0.00           H  
ATOM   3882  CA  THR   241      29.280 -18.570 -40.366  1.00  0.00           C  
ATOM   3883  HA  THR   241      30.267 -18.106 -40.372  1.00  0.00           H  
ATOM   3884  CB  THR   241      28.743 -18.377 -38.946  1.00  0.00           C  
ATOM   3885  HB  THR   241      27.694 -18.672 -38.961  1.00  0.00           H  
ATOM   3886  CG2 THR   241      29.528 -19.191 -37.884  1.00  0.00           C  
ATOM   3887 HG21 THR   241      29.945 -20.136 -38.233  1.00  0.00           H  
ATOM   3888 HG22 THR   241      30.208 -18.441 -37.482  1.00  0.00           H  
ATOM   3889 HG23 THR   241      28.890 -19.438 -37.036  1.00  0.00           H  
ATOM   3890  OG1 THR   241      28.791 -17.057 -38.594  1.00  0.00           O  
ATOM   3891  HG1 THR   241      28.232 -16.585 -39.215  1.00  0.00           H  
ATOM   3892  C   THR   241      29.588 -19.999 -40.732  1.00  0.00           C  
ATOM   3893  O   THR   241      30.685 -20.443 -40.672  1.00  0.00           O  
ATOM   3894  N   GLN   242      28.478 -20.632 -41.289  1.00  0.00           N  
ATOM   3895  H   GLN   242      27.608 -20.122 -41.339  1.00  0.00           H  
ATOM   3896  CA  GLN   242      28.472 -22.009 -41.696  1.00  0.00           C  
ATOM   3897  HA  GLN   242      28.927 -22.647 -40.938  1.00  0.00           H  
ATOM   3898  CB  GLN   242      27.014 -22.557 -41.931  1.00  0.00           C  
ATOM   3899  HB2 GLN   242      26.531 -22.109 -42.799  1.00  0.00           H  
ATOM   3900  HB3 GLN   242      27.036 -23.601 -42.243  1.00  0.00           H  
ATOM   3901  CG  GLN   242      26.118 -22.644 -40.712  1.00  0.00           C  
ATOM   3902  HG2 GLN   242      25.610 -21.681 -40.653  1.00  0.00           H  
ATOM   3903  HG3 GLN   242      25.341 -23.393 -40.861  1.00  0.00           H  
ATOM   3904  CD  GLN   242      26.759 -22.908 -39.415  1.00  0.00           C  
ATOM   3905  OE1 GLN   242      27.111 -24.081 -39.095  1.00  0.00           O  
ATOM   3906  NE2 GLN   242      27.041 -21.924 -38.599  1.00  0.00           N  
ATOM   3907 HE21 GLN   242      27.246 -22.357 -37.710  1.00  0.00           H  
ATOM   3908 HE22 GLN   242      26.593 -21.051 -38.841  1.00  0.00           H  
ATOM   3909  C   GLN   242      29.234 -22.253 -43.006  1.00  0.00           C  
ATOM   3910  O   GLN   242      29.918 -23.272 -43.059  1.00  0.00           O  
ATOM   3911  N   ASN   243      29.222 -21.368 -43.944  1.00  0.00           N  
ATOM   3912  H   ASN   243      28.495 -20.667 -43.926  1.00  0.00           H  
ATOM   3913  CA  ASN   243      30.093 -21.319 -45.137  1.00  0.00           C  
ATOM   3914  HA  ASN   243      29.987 -22.334 -45.521  1.00  0.00           H  
ATOM   3915  CB  ASN   243      29.587 -20.141 -46.049  1.00  0.00           C  
ATOM   3916  HB2 ASN   243      28.511 -20.131 -46.224  1.00  0.00           H  
ATOM   3917  HB3 ASN   243      29.738 -19.153 -45.614  1.00  0.00           H  
ATOM   3918  CG  ASN   243      30.310 -19.907 -47.361  1.00  0.00           C  
ATOM   3919  OD1 ASN   243      31.359 -19.336 -47.444  1.00  0.00           O  
ATOM   3920  ND2 ASN   243      29.808 -20.578 -48.417  1.00  0.00           N  
ATOM   3921 HD21 ASN   243      30.570 -20.760 -49.055  1.00  0.00           H  
ATOM   3922 HD22 ASN   243      29.106 -21.304 -48.413  1.00  0.00           H  
ATOM   3923  C   ASN   243      31.576 -21.112 -44.735  1.00  0.00           C  
ATOM   3924  O   ASN   243      32.492 -21.798 -45.254  1.00  0.00           O  
ATOM   3925  N   LYS   244      31.857 -20.200 -43.821  1.00  0.00           N  
ATOM   3926  H   LYS   244      31.086 -19.641 -43.483  1.00  0.00           H  
ATOM   3927  CA  LYS   244      33.167 -20.028 -43.203  1.00  0.00           C  
ATOM   3928  HA  LYS   244      33.855 -19.840 -44.027  1.00  0.00           H  
ATOM   3929  CB  LYS   244      33.218 -18.837 -42.185  1.00  0.00           C  
ATOM   3930  HB2 LYS   244      32.628 -18.982 -41.280  1.00  0.00           H  
ATOM   3931  HB3 LYS   244      34.261 -18.901 -41.872  1.00  0.00           H  
ATOM   3932  CG  LYS   244      33.100 -17.580 -42.710  1.00  0.00           C  
ATOM   3933  HG2 LYS   244      33.933 -17.538 -43.412  1.00  0.00           H  
ATOM   3934  HG3 LYS   244      32.102 -17.438 -43.124  1.00  0.00           H  
ATOM   3935  CD  LYS   244      33.308 -16.528 -41.854  1.00  0.00           C  
ATOM   3936  HD2 LYS   244      32.571 -16.664 -41.063  1.00  0.00           H  
ATOM   3937  HD3 LYS   244      34.268 -16.541 -41.338  1.00  0.00           H  
ATOM   3938  CE  LYS   244      33.210 -15.279 -42.440  1.00  0.00           C  
ATOM   3939  HE2 LYS   244      34.000 -15.042 -43.153  1.00  0.00           H  
ATOM   3940  HE3 LYS   244      32.210 -15.158 -42.857  1.00  0.00           H  
ATOM   3941  NZ  LYS   244      33.429 -14.282 -41.394  1.00  0.00           N  
ATOM   3942  HZ1 LYS   244      32.691 -14.302 -40.704  1.00  0.00           H  
ATOM   3943  HZ2 LYS   244      34.261 -14.552 -40.890  1.00  0.00           H  
ATOM   3944  HZ3 LYS   244      33.523 -13.375 -41.829  1.00  0.00           H  
ATOM   3945  C   LYS   244      33.790 -21.279 -42.571  1.00  0.00           C  
ATOM   3946  O   LYS   244      34.818 -21.784 -43.060  1.00  0.00           O  
ATOM   3947  N   ILE   245      32.967 -22.069 -41.886  1.00  0.00           N  
ATOM   3948  H   ILE   245      32.117 -21.641 -41.546  1.00  0.00           H  
ATOM   3949  CA  ILE   245      33.272 -23.404 -41.234  1.00  0.00           C  
ATOM   3950  HA  ILE   245      34.243 -23.298 -40.749  1.00  0.00           H  
ATOM   3951  CB  ILE   245      32.239 -23.833 -40.123  1.00  0.00           C  
ATOM   3952  HB  ILE   245      31.174 -23.826 -40.351  1.00  0.00           H  
ATOM   3953  CG2 ILE   245      32.631 -25.296 -39.583  1.00  0.00           C  
ATOM   3954 HG21 ILE   245      33.710 -25.436 -39.647  1.00  0.00           H  
ATOM   3955 HG22 ILE   245      32.322 -25.420 -38.545  1.00  0.00           H  
ATOM   3956 HG23 ILE   245      32.171 -26.103 -40.153  1.00  0.00           H  
ATOM   3957  CG1 ILE   245      32.427 -22.808 -39.048  1.00  0.00           C  
ATOM   3958 HG12 ILE   245      33.434 -22.834 -38.631  1.00  0.00           H  
ATOM   3959 HG13 ILE   245      32.315 -21.826 -39.507  1.00  0.00           H  
ATOM   3960  CD1 ILE   245      31.578 -22.953 -37.757  1.00  0.00           C  
ATOM   3961 HD11 ILE   245      30.542 -23.176 -38.012  1.00  0.00           H  
ATOM   3962 HD12 ILE   245      31.721 -23.826 -37.120  1.00  0.00           H  
ATOM   3963 HD13 ILE   245      31.659 -22.107 -37.074  1.00  0.00           H  
ATOM   3964  C   ILE   245      33.338 -24.522 -42.267  1.00  0.00           C  
ATOM   3965  O   ILE   245      34.263 -25.338 -42.168  1.00  0.00           O  
ATOM   3966  N   TYR   246      32.450 -24.459 -43.299  1.00  0.00           N  
ATOM   3967  H   TYR   246      31.676 -23.841 -43.105  1.00  0.00           H  
ATOM   3968  CA  TYR   246      32.424 -25.435 -44.348  1.00  0.00           C  
ATOM   3969  HA  TYR   246      32.265 -26.464 -44.028  1.00  0.00           H  
ATOM   3970  CB  TYR   246      31.208 -25.121 -45.229  1.00  0.00           C  
ATOM   3971  HB2 TYR   246      30.362 -25.164 -44.543  1.00  0.00           H  
ATOM   3972  HB3 TYR   246      31.206 -24.129 -45.681  1.00  0.00           H  
ATOM   3973  CG  TYR   246      30.873 -26.124 -46.410  1.00  0.00           C  
ATOM   3974  CD1 TYR   246      30.343 -27.358 -46.042  1.00  0.00           C  
ATOM   3975  HD1 TYR   246      30.121 -27.608 -45.015  1.00  0.00           H  
ATOM   3976  CE1 TYR   246      30.071 -28.288 -47.043  1.00  0.00           C  
ATOM   3977  HE1 TYR   246      29.546 -29.190 -46.766  1.00  0.00           H  
ATOM   3978  CZ  TYR   246      30.503 -28.023 -48.399  1.00  0.00           C  
ATOM   3979  OH  TYR   246      30.244 -28.956 -49.339  1.00  0.00           O  
ATOM   3980  HH  TYR   246      30.497 -28.554 -50.174  1.00  0.00           H  
ATOM   3981  CE2 TYR   246      31.101 -26.779 -48.704  1.00  0.00           C  
ATOM   3982  HE2 TYR   246      31.331 -26.554 -49.735  1.00  0.00           H  
ATOM   3983  CD2 TYR   246      31.298 -25.772 -47.727  1.00  0.00           C  
ATOM   3984  HD2 TYR   246      31.744 -24.812 -47.945  1.00  0.00           H  
ATOM   3985  C   TYR   246      33.678 -25.423 -45.151  1.00  0.00           C  
ATOM   3986  O   TYR   246      34.173 -26.504 -45.528  1.00  0.00           O  
ATOM   3987  N   ASN   247      34.229 -24.243 -45.349  1.00  0.00           N  
ATOM   3988  H   ASN   247      33.808 -23.418 -44.947  1.00  0.00           H  
ATOM   3989  CA  ASN   247      35.435 -24.084 -46.049  1.00  0.00           C  
ATOM   3990  HA  ASN   247      35.385 -24.823 -46.849  1.00  0.00           H  
ATOM   3991  CB  ASN   247      35.556 -22.808 -46.803  1.00  0.00           C  
ATOM   3992  HB2 ASN   247      35.459 -21.979 -46.102  1.00  0.00           H  
ATOM   3993  HB3 ASN   247      36.597 -22.782 -47.128  1.00  0.00           H  
ATOM   3994  CG  ASN   247      34.619 -22.821 -47.993  1.00  0.00           C  
ATOM   3995  OD1 ASN   247      35.009 -23.186 -49.116  1.00  0.00           O  
ATOM   3996  ND2 ASN   247      33.431 -22.395 -47.819  1.00  0.00           N  
ATOM   3997 HD21 ASN   247      32.825 -22.276 -48.618  1.00  0.00           H  
ATOM   3998 HD22 ASN   247      33.197 -21.929 -46.954  1.00  0.00           H  
ATOM   3999  C   ASN   247      36.718 -24.472 -45.280  1.00  0.00           C  
ATOM   4000  O   ASN   247      37.738 -24.635 -45.871  1.00  0.00           O  
ATOM   4001  N   ILE   248      36.717 -24.711 -43.929  1.00  0.00           N  
ATOM   4002  H   ILE   248      35.871 -24.422 -43.459  1.00  0.00           H  
ATOM   4003  CA  ILE   248      37.874 -25.221 -43.043  1.00  0.00           C  
ATOM   4004  HA  ILE   248      38.879 -24.858 -43.261  1.00  0.00           H  
ATOM   4005  CB  ILE   248      37.589 -24.606 -41.662  1.00  0.00           C  
ATOM   4006  HB  ILE   248      36.595 -24.665 -41.219  1.00  0.00           H  
ATOM   4007  CG2 ILE   248      38.444 -25.280 -40.550  1.00  0.00           C  
ATOM   4008 HG21 ILE   248      38.362 -24.717 -39.621  1.00  0.00           H  
ATOM   4009 HG22 ILE   248      38.060 -26.297 -40.473  1.00  0.00           H  
ATOM   4010 HG23 ILE   248      39.434 -25.326 -41.003  1.00  0.00           H  
ATOM   4011  CG1 ILE   248      37.951 -23.102 -41.726  1.00  0.00           C  
ATOM   4012 HG12 ILE   248      38.971 -22.839 -42.007  1.00  0.00           H  
ATOM   4013 HG13 ILE   248      37.363 -22.625 -42.509  1.00  0.00           H  
ATOM   4014  CD1 ILE   248      37.581 -22.358 -40.461  1.00  0.00           C  
ATOM   4015 HD11 ILE   248      37.882 -22.710 -39.474  1.00  0.00           H  
ATOM   4016 HD12 ILE   248      37.844 -21.314 -40.632  1.00  0.00           H  
ATOM   4017 HD13 ILE   248      36.502 -22.243 -40.353  1.00  0.00           H  
ATOM   4018  C   ILE   248      37.782 -26.817 -43.080  1.00  0.00           C  
ATOM   4019  O   ILE   248      38.733 -27.546 -42.801  1.00  0.00           O  
ATOM   4020  N   LEU   249      36.688 -27.394 -43.480  1.00  0.00           N  
ATOM   4021  H   LEU   249      35.878 -26.796 -43.401  1.00  0.00           H  
ATOM   4022  CA  LEU   249      36.509 -28.857 -43.633  1.00  0.00           C  
ATOM   4023  HA  LEU   249      36.853 -29.367 -42.733  1.00  0.00           H  
ATOM   4024  CB  LEU   249      35.001 -29.213 -43.882  1.00  0.00           C  
ATOM   4025  HB2 LEU   249      34.693 -28.933 -44.889  1.00  0.00           H  
ATOM   4026  HB3 LEU   249      34.977 -30.301 -43.946  1.00  0.00           H  
ATOM   4027  CG  LEU   249      33.934 -28.621 -42.924  1.00  0.00           C  
ATOM   4028  HG  LEU   249      34.118 -27.548 -42.877  1.00  0.00           H  
ATOM   4029  CD1 LEU   249      32.609 -28.875 -43.640  1.00  0.00           C  
ATOM   4030 HD11 LEU   249      32.578 -28.346 -44.592  1.00  0.00           H  
ATOM   4031 HD12 LEU   249      32.538 -29.957 -43.753  1.00  0.00           H  
ATOM   4032 HD13 LEU   249      31.807 -28.560 -42.973  1.00  0.00           H  
ATOM   4033  CD2 LEU   249      33.908 -29.304 -41.606  1.00  0.00           C  
ATOM   4034 HD21 LEU   249      33.791 -30.384 -41.697  1.00  0.00           H  
ATOM   4035 HD22 LEU   249      34.845 -29.161 -41.069  1.00  0.00           H  
ATOM   4036 HD23 LEU   249      33.095 -28.863 -41.030  1.00  0.00           H  
ATOM   4037  C   LEU   249      37.343 -29.489 -44.781  1.00  0.00           C  
ATOM   4038  O   LEU   249      37.583 -28.830 -45.806  1.00  0.00           O  
ATOM   4039  N   THR   250      37.653 -30.788 -44.682  1.00  0.00           N  
ATOM   4040  H   THR   250      37.457 -31.309 -43.839  1.00  0.00           H  
ATOM   4041  CA  THR   250      38.051 -31.613 -45.810  1.00  0.00           C  
ATOM   4042  HA  THR   250      38.561 -30.998 -46.552  1.00  0.00           H  
ATOM   4043  CB  THR   250      38.973 -32.720 -45.274  1.00  0.00           C  
ATOM   4044  HB  THR   250      39.256 -33.290 -46.159  1.00  0.00           H  
ATOM   4045  CG2 THR   250      40.337 -32.252 -44.607  1.00  0.00           C  
ATOM   4046 HG21 THR   250      41.095 -33.023 -44.469  1.00  0.00           H  
ATOM   4047 HG22 THR   250      40.819 -31.437 -45.146  1.00  0.00           H  
ATOM   4048 HG23 THR   250      40.031 -31.977 -43.598  1.00  0.00           H  
ATOM   4049  OG1 THR   250      38.371 -33.546 -44.335  1.00  0.00           O  
ATOM   4050  HG1 THR   250      39.016 -33.787 -43.665  1.00  0.00           H  
ATOM   4051  C   THR   250      36.920 -32.413 -46.505  1.00  0.00           C  
ATOM   4052  O   THR   250      35.817 -32.491 -45.917  1.00  0.00           O  
ATOM   4053  N   PRO   251      37.171 -33.132 -47.663  1.00  0.00           N  
ATOM   4054  CD  PRO   251      38.347 -32.867 -48.490  1.00  0.00           C  
ATOM   4055  HD2 PRO   251      39.062 -33.607 -48.132  1.00  0.00           H  
ATOM   4056  HD3 PRO   251      38.647 -31.822 -48.413  1.00  0.00           H  
ATOM   4057  CG  PRO   251      37.964 -33.268 -49.858  1.00  0.00           C  
ATOM   4058  HG2 PRO   251      38.850 -33.681 -50.339  1.00  0.00           H  
ATOM   4059  HG3 PRO   251      37.484 -32.406 -50.323  1.00  0.00           H  
ATOM   4060  CB  PRO   251      36.851 -34.304 -49.680  1.00  0.00           C  
ATOM   4061  HB2 PRO   251      37.204 -35.327 -49.546  1.00  0.00           H  
ATOM   4062  HB3 PRO   251      36.128 -34.399 -50.491  1.00  0.00           H  
ATOM   4063  CA  PRO   251      36.151 -33.757 -48.395  1.00  0.00           C  
ATOM   4064  HA  PRO   251      35.400 -33.016 -48.671  1.00  0.00           H  
ATOM   4065  C   PRO   251      35.400 -34.859 -47.587  1.00  0.00           C  
ATOM   4066  O   PRO   251      34.158 -35.058 -47.678  1.00  0.00           O  
ATOM   4067  N   GLU   252      36.075 -35.788 -46.818  1.00  0.00           N  
ATOM   4068  H   GLU   252      37.075 -35.746 -46.685  1.00  0.00           H  
ATOM   4069  CA  GLU   252      35.491 -36.844 -45.944  1.00  0.00           C  
ATOM   4070  HA  GLU   252      34.912 -37.591 -46.486  1.00  0.00           H  
ATOM   4071  CB  GLU   252      36.554 -37.587 -45.154  1.00  0.00           C  
ATOM   4072  HB2 GLU   252      36.883 -36.933 -44.347  1.00  0.00           H  
ATOM   4073  HB3 GLU   252      35.984 -38.283 -44.539  1.00  0.00           H  
ATOM   4074  CG  GLU   252      37.686 -38.453 -45.892  1.00  0.00           C  
ATOM   4075  HG2 GLU   252      38.621 -37.893 -45.880  1.00  0.00           H  
ATOM   4076  HG3 GLU   252      37.792 -39.323 -45.245  1.00  0.00           H  
ATOM   4077  CD  GLU   252      37.341 -38.938 -47.309  1.00  0.00           C  
ATOM   4078  OE1 GLU   252      36.677 -39.983 -47.533  1.00  0.00           O  
ATOM   4079  OE2 GLU   252      37.661 -38.228 -48.313  1.00  0.00           O  
ATOM   4080  C   GLU   252      34.593 -36.268 -44.894  1.00  0.00           C  
ATOM   4081  O   GLU   252      33.515 -36.807 -44.598  1.00  0.00           O  
ATOM   4082  N   GLN   253      34.978 -35.104 -44.397  1.00  0.00           N  
ATOM   4083  H   GLN   253      35.805 -34.629 -44.731  1.00  0.00           H  
ATOM   4084  CA  GLN   253      34.109 -34.339 -43.503  1.00  0.00           C  
ATOM   4085  HA  GLN   253      33.667 -35.038 -42.793  1.00  0.00           H  
ATOM   4086  CB  GLN   253      34.966 -33.184 -42.819  1.00  0.00           C  
ATOM   4087  HB2 GLN   253      35.315 -32.555 -43.638  1.00  0.00           H  
ATOM   4088  HB3 GLN   253      34.269 -32.628 -42.192  1.00  0.00           H  
ATOM   4089  CG  GLN   253      36.113 -33.818 -41.903  1.00  0.00           C  
ATOM   4090  HG2 GLN   253      35.657 -34.346 -41.066  1.00  0.00           H  
ATOM   4091  HG3 GLN   253      36.508 -34.616 -42.531  1.00  0.00           H  
ATOM   4092  CD  GLN   253      37.166 -32.858 -41.510  1.00  0.00           C  
ATOM   4093  OE1 GLN   253      37.294 -31.722 -42.000  1.00  0.00           O  
ATOM   4094  NE2 GLN   253      38.124 -33.255 -40.647  1.00  0.00           N  
ATOM   4095 HE21 GLN   253      38.769 -32.551 -40.316  1.00  0.00           H  
ATOM   4096 HE22 GLN   253      38.101 -34.205 -40.306  1.00  0.00           H  
ATOM   4097  C   GLN   253      32.944 -33.687 -44.272  1.00  0.00           C  
ATOM   4098  O   GLN   253      31.805 -33.994 -43.890  1.00  0.00           O  
ATOM   4099  N   LYS   254      33.097 -32.948 -45.365  1.00  0.00           N  
ATOM   4100  H   LYS   254      34.047 -32.703 -45.606  1.00  0.00           H  
ATOM   4101  CA  LYS   254      32.058 -32.324 -46.265  1.00  0.00           C  
ATOM   4102  HA  LYS   254      31.497 -31.602 -45.671  1.00  0.00           H  
ATOM   4103  CB  LYS   254      32.675 -31.517 -47.444  1.00  0.00           C  
ATOM   4104  HB2 LYS   254      33.452 -32.162 -47.853  1.00  0.00           H  
ATOM   4105  HB3 LYS   254      31.880 -31.410 -48.182  1.00  0.00           H  
ATOM   4106  CG  LYS   254      33.160 -30.332 -47.018  1.00  0.00           C  
ATOM   4107  HG2 LYS   254      32.338 -29.742 -46.612  1.00  0.00           H  
ATOM   4108  HG3 LYS   254      33.934 -30.482 -46.266  1.00  0.00           H  
ATOM   4109  CD  LYS   254      33.712 -29.680 -48.096  1.00  0.00           C  
ATOM   4110  HD2 LYS   254      34.544 -30.285 -48.457  1.00  0.00           H  
ATOM   4111  HD3 LYS   254      32.978 -29.461 -48.871  1.00  0.00           H  
ATOM   4112  CE  LYS   254      34.173 -28.374 -47.830  1.00  0.00           C  
ATOM   4113  HE2 LYS   254      33.380 -27.903 -47.248  1.00  0.00           H  
ATOM   4114  HE3 LYS   254      35.007 -28.506 -47.141  1.00  0.00           H  
ATOM   4115  NZ  LYS   254      34.631 -27.571 -49.021  1.00  0.00           N  
ATOM   4116  HZ1 LYS   254      35.348 -26.903 -48.779  1.00  0.00           H  
ATOM   4117  HZ2 LYS   254      34.895 -28.165 -49.795  1.00  0.00           H  
ATOM   4118  HZ3 LYS   254      33.870 -27.021 -49.391  1.00  0.00           H  
ATOM   4119  C   LYS   254      31.055 -33.393 -46.715  1.00  0.00           C  
ATOM   4120  O   LYS   254      29.821 -33.144 -46.564  1.00  0.00           O  
ATOM   4121  N   LYS   255      31.522 -34.629 -47.047  1.00  0.00           N  
ATOM   4122  H   LYS   255      32.506 -34.735 -47.246  1.00  0.00           H  
ATOM   4123  CA  LYS   255      30.567 -35.697 -47.442  1.00  0.00           C  
ATOM   4124  HA  LYS   255      30.008 -35.311 -48.294  1.00  0.00           H  
ATOM   4125  CB  LYS   255      31.312 -36.879 -48.025  1.00  0.00           C  
ATOM   4126  HB2 LYS   255      31.816 -36.547 -48.932  1.00  0.00           H  
ATOM   4127  HB3 LYS   255      31.998 -37.200 -47.241  1.00  0.00           H  
ATOM   4128  CG  LYS   255      30.521 -38.017 -48.310  1.00  0.00           C  
ATOM   4129  HG2 LYS   255      30.138 -38.443 -47.383  1.00  0.00           H  
ATOM   4130  HG3 LYS   255      29.704 -37.797 -48.998  1.00  0.00           H  
ATOM   4131  CD  LYS   255      31.202 -38.974 -48.964  1.00  0.00           C  
ATOM   4132  HD2 LYS   255      31.675 -38.537 -49.843  1.00  0.00           H  
ATOM   4133  HD3 LYS   255      32.068 -39.191 -48.338  1.00  0.00           H  
ATOM   4134  CE  LYS   255      30.551 -40.059 -49.317  1.00  0.00           C  
ATOM   4135  HE2 LYS   255      30.380 -40.510 -48.339  1.00  0.00           H  
ATOM   4136  HE3 LYS   255      29.563 -39.827 -49.715  1.00  0.00           H  
ATOM   4137  NZ  LYS   255      31.387 -41.042 -50.097  1.00  0.00           N  
ATOM   4138  HZ1 LYS   255      32.158 -41.165 -49.457  1.00  0.00           H  
ATOM   4139  HZ2 LYS   255      30.881 -41.905 -50.239  1.00  0.00           H  
ATOM   4140  HZ3 LYS   255      31.722 -40.727 -50.996  1.00  0.00           H  
ATOM   4141  C   LYS   255      29.655 -35.943 -46.265  1.00  0.00           C  
ATOM   4142  O   LYS   255      28.408 -35.986 -46.494  1.00  0.00           O  
ATOM   4143  N   GLN   256      30.182 -35.949 -45.079  1.00  0.00           N  
ATOM   4144  H   GLN   256      31.120 -35.587 -44.988  1.00  0.00           H  
ATOM   4145  CA  GLN   256      29.308 -36.181 -43.961  1.00  0.00           C  
ATOM   4146  HA  GLN   256      28.627 -36.983 -44.245  1.00  0.00           H  
ATOM   4147  CB  GLN   256      30.077 -36.776 -42.773  1.00  0.00           C  
ATOM   4148  HB2 GLN   256      30.609 -37.711 -42.948  1.00  0.00           H  
ATOM   4149  HB3 GLN   256      30.755 -36.023 -42.370  1.00  0.00           H  
ATOM   4150  CG  GLN   256      29.129 -37.046 -41.554  1.00  0.00           C  
ATOM   4151  HG2 GLN   256      29.728 -37.432 -40.729  1.00  0.00           H  
ATOM   4152  HG3 GLN   256      28.626 -36.166 -41.153  1.00  0.00           H  
ATOM   4153  CD  GLN   256      28.187 -38.241 -41.809  1.00  0.00           C  
ATOM   4154  OE1 GLN   256      28.597 -39.281 -42.323  1.00  0.00           O  
ATOM   4155  NE2 GLN   256      26.882 -38.181 -41.491  1.00  0.00           N  
ATOM   4156 HE21 GLN   256      26.268 -38.952 -41.711  1.00  0.00           H  
ATOM   4157 HE22 GLN   256      26.449 -37.365 -41.082  1.00  0.00           H  
ATOM   4158  C   GLN   256      28.379 -35.034 -43.462  1.00  0.00           C  
ATOM   4159  O   GLN   256      27.194 -35.160 -43.262  1.00  0.00           O  
ATOM   4160  N   PHE   257      28.867 -33.762 -43.494  1.00  0.00           N  
ATOM   4161  H   PHE   257      29.871 -33.678 -43.427  1.00  0.00           H  
ATOM   4162  CA  PHE   257      28.198 -32.517 -43.254  1.00  0.00           C  
ATOM   4163  HA  PHE   257      27.815 -32.515 -42.233  1.00  0.00           H  
ATOM   4164  CB  PHE   257      29.233 -31.320 -43.345  1.00  0.00           C  
ATOM   4165  HB2 PHE   257      30.080 -31.426 -42.668  1.00  0.00           H  
ATOM   4166  HB3 PHE   257      29.635 -31.248 -44.356  1.00  0.00           H  
ATOM   4167  CG  PHE   257      28.627 -29.950 -42.953  1.00  0.00           C  
ATOM   4168  CD1 PHE   257      28.955 -29.380 -41.702  1.00  0.00           C  
ATOM   4169  HD1 PHE   257      29.474 -29.958 -40.952  1.00  0.00           H  
ATOM   4170  CE1 PHE   257      28.334 -28.188 -41.259  1.00  0.00           C  
ATOM   4171  HE1 PHE   257      28.440 -27.969 -40.207  1.00  0.00           H  
ATOM   4172  CZ  PHE   257      27.685 -27.435 -42.217  1.00  0.00           C  
ATOM   4173  HZ  PHE   257      27.303 -26.491 -41.857  1.00  0.00           H  
ATOM   4174  CE2 PHE   257      27.345 -27.962 -43.514  1.00  0.00           C  
ATOM   4175  HE2 PHE   257      26.814 -27.374 -44.247  1.00  0.00           H  
ATOM   4176  CD2 PHE   257      27.801 -29.214 -43.877  1.00  0.00           C  
ATOM   4177  HD2 PHE   257      27.643 -29.676 -44.840  1.00  0.00           H  
ATOM   4178  C   PHE   257      27.045 -32.397 -44.191  1.00  0.00           C  
ATOM   4179  O   PHE   257      25.903 -32.044 -43.760  1.00  0.00           O  
ATOM   4180  N   ASN   258      27.231 -32.681 -45.482  1.00  0.00           N  
ATOM   4181  H   ASN   258      28.162 -32.782 -45.860  1.00  0.00           H  
ATOM   4182  CA  ASN   258      26.149 -32.676 -46.431  1.00  0.00           C  
ATOM   4183  HA  ASN   258      25.747 -31.671 -46.301  1.00  0.00           H  
ATOM   4184  CB  ASN   258      26.794 -32.627 -47.849  1.00  0.00           C  
ATOM   4185  HB2 ASN   258      27.460 -33.483 -47.956  1.00  0.00           H  
ATOM   4186  HB3 ASN   258      25.979 -32.756 -48.561  1.00  0.00           H  
ATOM   4187  CG  ASN   258      27.603 -31.356 -48.084  1.00  0.00           C  
ATOM   4188  OD1 ASN   258      27.191 -30.297 -47.653  1.00  0.00           O  
ATOM   4189  ND2 ASN   258      28.729 -31.472 -48.794  1.00  0.00           N  
ATOM   4190 HD21 ASN   258      29.207 -30.623 -49.060  1.00  0.00           H  
ATOM   4191 HD22 ASN   258      28.808 -32.319 -49.339  1.00  0.00           H  
ATOM   4192  C   ASN   258      25.056 -33.657 -46.129  1.00  0.00           C  
ATOM   4193  O   ASN   258      23.875 -33.290 -46.352  1.00  0.00           O  
ATOM   4194  N   ALA   259      25.311 -34.899 -45.618  1.00  0.00           N  
ATOM   4195  H   ALA   259      26.257 -35.125 -45.345  1.00  0.00           H  
ATOM   4196  CA  ALA   259      24.374 -35.898 -45.067  1.00  0.00           C  
ATOM   4197  HA  ALA   259      23.528 -35.928 -45.753  1.00  0.00           H  
ATOM   4198  CB  ALA   259      25.082 -37.212 -45.197  1.00  0.00           C  
ATOM   4199  HB1 ALA   259      26.004 -37.220 -44.615  1.00  0.00           H  
ATOM   4200  HB2 ALA   259      24.395 -37.915 -44.726  1.00  0.00           H  
ATOM   4201  HB3 ALA   259      25.374 -37.515 -46.203  1.00  0.00           H  
ATOM   4202  C   ALA   259      23.771 -35.492 -43.659  1.00  0.00           C  
ATOM   4203  O   ALA   259      22.569 -35.806 -43.373  1.00  0.00           O  
ATOM   4204  N   ASN   260      24.548 -34.850 -42.791  1.00  0.00           N  
ATOM   4205  H   ASN   260      25.480 -34.628 -43.109  1.00  0.00           H  
ATOM   4206  CA  ASN   260      24.102 -34.387 -41.479  1.00  0.00           C  
ATOM   4207  HA  ASN   260      23.555 -35.162 -40.943  1.00  0.00           H  
ATOM   4208  CB  ASN   260      25.365 -33.943 -40.682  1.00  0.00           C  
ATOM   4209  HB2 ASN   260      26.047 -33.458 -41.380  1.00  0.00           H  
ATOM   4210  HB3 ASN   260      24.974 -33.263 -39.925  1.00  0.00           H  
ATOM   4211  CG  ASN   260      26.114 -35.006 -39.952  1.00  0.00           C  
ATOM   4212  OD1 ASN   260      25.800 -36.199 -39.800  1.00  0.00           O  
ATOM   4213  ND2 ASN   260      27.329 -34.757 -39.453  1.00  0.00           N  
ATOM   4214 HD21 ASN   260      27.912 -35.482 -39.059  1.00  0.00           H  
ATOM   4215 HD22 ASN   260      27.626 -33.792 -39.424  1.00  0.00           H  
ATOM   4216  C   ASN   260      23.086 -33.238 -41.685  1.00  0.00           C  
ATOM   4217  O   ASN   260      21.991 -33.328 -41.117  1.00  0.00           O  
ATOM   4218  N   PHE   261      23.386 -32.313 -42.613  1.00  0.00           N  
ATOM   4219  H   PHE   261      24.350 -32.268 -42.911  1.00  0.00           H  
ATOM   4220  CA  PHE   261      22.558 -31.133 -42.715  1.00  0.00           C  
ATOM   4221  HA  PHE   261      22.541 -30.594 -41.768  1.00  0.00           H  
ATOM   4222  CB  PHE   261      23.210 -30.235 -43.702  1.00  0.00           C  
ATOM   4223  HB2 PHE   261      24.299 -30.201 -43.669  1.00  0.00           H  
ATOM   4224  HB3 PHE   261      22.897 -30.623 -44.671  1.00  0.00           H  
ATOM   4225  CG  PHE   261      22.875 -28.773 -43.704  1.00  0.00           C  
ATOM   4226  CD1 PHE   261      21.839 -28.281 -44.509  1.00  0.00           C  
ATOM   4227  HD1 PHE   261      21.234 -28.830 -45.215  1.00  0.00           H  
ATOM   4228  CE1 PHE   261      21.405 -26.991 -44.312  1.00  0.00           C  
ATOM   4229  HE1 PHE   261      20.539 -26.586 -44.813  1.00  0.00           H  
ATOM   4230  CZ  PHE   261      22.044 -26.081 -43.402  1.00  0.00           C  
ATOM   4231  HZ  PHE   261      21.591 -25.102 -43.345  1.00  0.00           H  
ATOM   4232  CE2 PHE   261      23.144 -26.549 -42.652  1.00  0.00           C  
ATOM   4233  HE2 PHE   261      23.643 -25.917 -41.932  1.00  0.00           H  
ATOM   4234  CD2 PHE   261      23.522 -27.895 -42.767  1.00  0.00           C  
ATOM   4235  HD2 PHE   261      24.396 -28.271 -42.255  1.00  0.00           H  
ATOM   4236  C   PHE   261      21.138 -31.450 -43.112  1.00  0.00           C  
ATOM   4237  O   PHE   261      20.223 -30.796 -42.728  1.00  0.00           O  
ATOM   4238  N   GLU   262      20.991 -32.307 -44.147  1.00  0.00           N  
ATOM   4239  H   GLU   262      21.837 -32.677 -44.558  1.00  0.00           H  
ATOM   4240  CA  GLU   262      19.665 -32.705 -44.656  1.00  0.00           C  
ATOM   4241  HA  GLU   262      19.094 -31.783 -44.760  1.00  0.00           H  
ATOM   4242  CB  GLU   262      19.737 -33.382 -46.065  1.00  0.00           C  
ATOM   4243  HB2 GLU   262      20.436 -32.816 -46.680  1.00  0.00           H  
ATOM   4244  HB3 GLU   262      20.149 -34.388 -45.983  1.00  0.00           H  
ATOM   4245  CG  GLU   262      18.375 -33.494 -46.792  1.00  0.00           C  
ATOM   4246  HG2 GLU   262      17.763 -34.264 -46.322  1.00  0.00           H  
ATOM   4247  HG3 GLU   262      17.672 -32.687 -46.583  1.00  0.00           H  
ATOM   4248  CD  GLU   262      18.474 -33.696 -48.300  1.00  0.00           C  
ATOM   4249  OE1 GLU   262      18.696 -32.749 -49.055  1.00  0.00           O  
ATOM   4250  OE2 GLU   262      18.224 -34.811 -48.845  1.00  0.00           O  
ATOM   4251  C   GLU   262      18.844 -33.431 -43.585  1.00  0.00           C  
ATOM   4252  O   GLU   262      17.687 -33.116 -43.372  1.00  0.00           O  
ATOM   4253  N   LYS   263      19.377 -34.416 -42.861  1.00  0.00           N  
ATOM   4254  H   LYS   263      20.317 -34.672 -43.129  1.00  0.00           H  
ATOM   4255  CA  LYS   263      18.709 -35.111 -41.744  1.00  0.00           C  
ATOM   4256  HA  LYS   263      17.751 -35.437 -42.148  1.00  0.00           H  
ATOM   4257  CB  LYS   263      19.558 -36.238 -41.224  1.00  0.00           C  
ATOM   4258  HB2 LYS   263      20.586 -35.902 -41.092  1.00  0.00           H  
ATOM   4259  HB3 LYS   263      19.190 -36.570 -40.253  1.00  0.00           H  
ATOM   4260  CG  LYS   263      19.501 -37.252 -42.105  1.00  0.00           C  
ATOM   4261  HG2 LYS   263      18.424 -37.416 -42.056  1.00  0.00           H  
ATOM   4262  HG3 LYS   263      19.755 -36.904 -43.106  1.00  0.00           H  
ATOM   4263  CD  LYS   263      20.240 -38.384 -41.739  1.00  0.00           C  
ATOM   4264  HD2 LYS   263      21.293 -38.110 -41.802  1.00  0.00           H  
ATOM   4265  HD3 LYS   263      20.061 -38.608 -40.687  1.00  0.00           H  
ATOM   4266  CE  LYS   263      20.155 -39.527 -42.439  1.00  0.00           C  
ATOM   4267  HE2 LYS   263      20.494 -39.383 -43.465  1.00  0.00           H  
ATOM   4268  HE3 LYS   263      20.867 -40.206 -41.970  1.00  0.00           H  
ATOM   4269  NZ  LYS   263      18.827 -40.183 -42.417  1.00  0.00           N  
ATOM   4270  HZ1 LYS   263      18.971 -41.127 -42.747  1.00  0.00           H  
ATOM   4271  HZ2 LYS   263      18.392 -40.163 -41.506  1.00  0.00           H  
ATOM   4272  HZ3 LYS   263      18.241 -39.745 -43.113  1.00  0.00           H  
ATOM   4273  C   LYS   263      18.439 -34.015 -40.648  1.00  0.00           C  
ATOM   4274  O   LYS   263      17.303 -33.956 -40.245  1.00  0.00           O  
ATOM   4275  N   ARG   264      19.392 -33.130 -40.314  1.00  0.00           N  
ATOM   4276  H   ARG   264      20.323 -33.190 -40.702  1.00  0.00           H  
ATOM   4277  CA  ARG   264      19.136 -31.936 -39.389  1.00  0.00           C  
ATOM   4278  HA  ARG   264      18.847 -32.329 -38.414  1.00  0.00           H  
ATOM   4279  CB  ARG   264      20.509 -31.199 -39.198  1.00  0.00           C  
ATOM   4280  HB2 ARG   264      20.928 -30.971 -40.178  1.00  0.00           H  
ATOM   4281  HB3 ARG   264      20.289 -30.236 -38.738  1.00  0.00           H  
ATOM   4282  CG  ARG   264      21.467 -31.766 -38.407  1.00  0.00           C  
ATOM   4283  HG2 ARG   264      21.055 -31.875 -37.403  1.00  0.00           H  
ATOM   4284  HG3 ARG   264      21.683 -32.765 -38.786  1.00  0.00           H  
ATOM   4285  CD  ARG   264      22.677 -31.084 -38.393  1.00  0.00           C  
ATOM   4286  HD2 ARG   264      22.952 -30.847 -39.420  1.00  0.00           H  
ATOM   4287  HD3 ARG   264      22.654 -30.168 -37.803  1.00  0.00           H  
ATOM   4288  NE  ARG   264      23.700 -31.912 -37.721  1.00  0.00           N  
ATOM   4289  HE  ARG   264      23.369 -32.851 -37.551  1.00  0.00           H  
ATOM   4290  CZ  ARG   264      25.002 -31.662 -37.466  1.00  0.00           C  
ATOM   4291  NH1 ARG   264      25.584 -30.544 -37.814  1.00  0.00           N  
ATOM   4292 HH11 ARG   264      25.143 -29.863 -38.415  1.00  0.00           H  
ATOM   4293 HH12 ARG   264      26.574 -30.477 -37.623  1.00  0.00           H  
ATOM   4294  NH2 ARG   264      25.763 -32.475 -36.869  1.00  0.00           N  
ATOM   4295 HH21 ARG   264      25.463 -33.400 -36.598  1.00  0.00           H  
ATOM   4296 HH22 ARG   264      26.568 -32.119 -36.374  1.00  0.00           H  
ATOM   4297  C   ARG   264      17.992 -30.969 -39.855  1.00  0.00           C  
ATOM   4298  O   ARG   264      17.420 -30.335 -38.949  1.00  0.00           O  
ATOM   4299  N   LEU   265      17.628 -30.827 -41.181  1.00  0.00           N  
ATOM   4300  H   LEU   265      18.170 -31.248 -41.922  1.00  0.00           H  
ATOM   4301  CA  LEU   265      16.558 -29.942 -41.636  1.00  0.00           C  
ATOM   4302  HA  LEU   265      16.208 -29.301 -40.826  1.00  0.00           H  
ATOM   4303  CB  LEU   265      16.997 -28.903 -42.676  1.00  0.00           C  
ATOM   4304  HB2 LEU   265      17.699 -29.402 -43.344  1.00  0.00           H  
ATOM   4305  HB3 LEU   265      16.146 -28.556 -43.262  1.00  0.00           H  
ATOM   4306  CG  LEU   265      17.760 -27.670 -42.135  1.00  0.00           C  
ATOM   4307  HG  LEU   265      17.316 -27.407 -41.175  1.00  0.00           H  
ATOM   4308  CD1 LEU   265      19.156 -27.911 -41.741  1.00  0.00           C  
ATOM   4309 HD11 LEU   265      19.756 -28.279 -42.573  1.00  0.00           H  
ATOM   4310 HD12 LEU   265      19.419 -26.940 -41.321  1.00  0.00           H  
ATOM   4311 HD13 LEU   265      19.285 -28.641 -40.942  1.00  0.00           H  
ATOM   4312  CD2 LEU   265      17.703 -26.505 -43.065  1.00  0.00           C  
ATOM   4313 HD21 LEU   265      16.697 -26.113 -43.216  1.00  0.00           H  
ATOM   4314 HD22 LEU   265      18.418 -25.735 -42.779  1.00  0.00           H  
ATOM   4315 HD23 LEU   265      18.133 -26.857 -44.003  1.00  0.00           H  
ATOM   4316  C   LEU   265      15.256 -30.788 -42.026  1.00  0.00           C  
ATOM   4317  O   LEU   265      14.237 -30.153 -42.479  1.00  0.00           O  
ATOM   4318  N   THR   266      15.358 -32.065 -42.035  1.00  0.00           N  
ATOM   4319  H   THR   266      16.209 -32.461 -41.661  1.00  0.00           H  
ATOM   4320  CA  THR   266      14.299 -32.977 -42.480  1.00  0.00           C  
ATOM   4321  HA  THR   266      13.623 -32.356 -43.068  1.00  0.00           H  
ATOM   4322  CB  THR   266      14.798 -33.895 -43.685  1.00  0.00           C  
ATOM   4323  HB  THR   266      15.540 -34.575 -43.265  1.00  0.00           H  
ATOM   4324  CG2 THR   266      13.725 -34.783 -44.291  1.00  0.00           C  
ATOM   4325 HG21 THR   266      13.439 -35.554 -43.576  1.00  0.00           H  
ATOM   4326 HG22 THR   266      12.840 -34.198 -44.540  1.00  0.00           H  
ATOM   4327 HG23 THR   266      14.197 -35.238 -45.161  1.00  0.00           H  
ATOM   4328  OG1 THR   266      15.370 -33.217 -44.805  1.00  0.00           O  
ATOM   4329  HG1 THR   266      16.309 -33.187 -44.611  1.00  0.00           H  
ATOM   4330  C   THR   266      13.476 -33.642 -41.370  1.00  0.00           C  
ATOM   4331  O   THR   266      12.416 -34.292 -41.594  1.00  0.00           O  
ATOM   4332  N   GLU   267      13.935 -33.531 -40.145  1.00  0.00           N  
ATOM   4333  H   GLU   267      14.720 -32.926 -39.949  1.00  0.00           H  
ATOM   4334  CA  GLU   267      13.393 -34.136 -38.949  1.00  0.00           C  
ATOM   4335  HA  GLU   267      13.419 -35.208 -39.143  1.00  0.00           H  
ATOM   4336  CB  GLU   267      14.381 -33.769 -37.754  1.00  0.00           C  
ATOM   4337  HB2 GLU   267      15.393 -33.978 -38.099  1.00  0.00           H  
ATOM   4338  HB3 GLU   267      14.270 -32.703 -37.559  1.00  0.00           H  
ATOM   4339  CG  GLU   267      14.120 -34.457 -36.411  1.00  0.00           C  
ATOM   4340  HG2 GLU   267      14.893 -34.025 -35.775  1.00  0.00           H  
ATOM   4341  HG3 GLU   267      13.171 -34.180 -35.952  1.00  0.00           H  
ATOM   4342  CD  GLU   267      14.086 -35.936 -36.612  1.00  0.00           C  
ATOM   4343  OE1 GLU   267      13.682 -36.604 -35.621  1.00  0.00           O  
ATOM   4344  OE2 GLU   267      14.424 -36.577 -37.643  1.00  0.00           O  
ATOM   4345  C   GLU   267      12.006 -33.710 -38.517  1.00  0.00           C  
ATOM   4346  O   GLU   267      11.645 -32.554 -38.709  1.00  0.00           O  
ATOM   4347  N   ARG   268      11.161 -34.650 -38.074  1.00  0.00           N  
ATOM   4348  H   ARG   268      11.491 -35.594 -37.937  1.00  0.00           H  
ATOM   4349  CA  ARG   268       9.747 -34.420 -37.671  1.00  0.00           C  
ATOM   4350  HA  ARG   268       9.336 -33.763 -38.438  1.00  0.00           H  
ATOM   4351  CB  ARG   268       9.009 -35.809 -37.745  1.00  0.00           C  
ATOM   4352  HB2 ARG   268       9.649 -36.468 -37.159  1.00  0.00           H  
ATOM   4353  HB3 ARG   268       8.129 -35.830 -37.101  1.00  0.00           H  
ATOM   4354  CG  ARG   268       8.794 -36.221 -39.011  1.00  0.00           C  
ATOM   4355  HG2 ARG   268       8.221 -35.410 -39.461  1.00  0.00           H  
ATOM   4356  HG3 ARG   268       9.688 -36.424 -39.601  1.00  0.00           H  
ATOM   4357  CD  ARG   268       8.051 -37.327 -39.110  1.00  0.00           C  
ATOM   4358  HD2 ARG   268       8.086 -37.590 -40.167  1.00  0.00           H  
ATOM   4359  HD3 ARG   268       8.445 -38.201 -38.591  1.00  0.00           H  
ATOM   4360  NE  ARG   268       6.569 -37.048 -39.006  1.00  0.00           N  
ATOM   4361  HE  ARG   268       6.255 -36.118 -38.768  1.00  0.00           H  
ATOM   4362  CZ  ARG   268       5.654 -38.020 -39.029  1.00  0.00           C  
ATOM   4363  NH1 ARG   268       5.962 -39.290 -39.280  1.00  0.00           N  
ATOM   4364 HH11 ARG   268       6.920 -39.606 -39.330  1.00  0.00           H  
ATOM   4365 HH12 ARG   268       5.232 -39.981 -39.386  1.00  0.00           H  
ATOM   4366  NH2 ARG   268       4.446 -37.714 -38.745  1.00  0.00           N  
ATOM   4367 HH21 ARG   268       4.318 -36.776 -38.393  1.00  0.00           H  
ATOM   4368 HH22 ARG   268       3.749 -38.443 -38.788  1.00  0.00           H  
ATOM   4369  C   ARG   268       9.690 -33.828 -36.282  1.00  0.00           C  
ATOM   4370  O   ARG   268      10.544 -34.089 -35.404  1.00  0.00           O  
ATOM   4371  N   PRO   269       8.607 -33.110 -35.952  1.00  0.00           N  
ATOM   4372  CD  PRO   269       7.561 -32.415 -36.757  1.00  0.00           C  
ATOM   4373  HD2 PRO   269       6.741 -33.054 -37.084  1.00  0.00           H  
ATOM   4374  HD3 PRO   269       8.072 -31.960 -37.605  1.00  0.00           H  
ATOM   4375  CG  PRO   269       7.061 -31.287 -35.923  1.00  0.00           C  
ATOM   4376  HG2 PRO   269       6.037 -31.056 -36.217  1.00  0.00           H  
ATOM   4377  HG3 PRO   269       7.756 -30.458 -36.056  1.00  0.00           H  
ATOM   4378  CB  PRO   269       7.153 -31.747 -34.422  1.00  0.00           C  
ATOM   4379  HB2 PRO   269       6.287 -32.328 -34.104  1.00  0.00           H  
ATOM   4380  HB3 PRO   269       7.328 -30.878 -33.789  1.00  0.00           H  
ATOM   4381  CA  PRO   269       8.432 -32.699 -34.520  1.00  0.00           C  
ATOM   4382  HA  PRO   269       9.303 -32.109 -34.235  1.00  0.00           H  
ATOM   4383  C   PRO   269       8.267 -33.886 -33.539  1.00  0.00           C  
ATOM   4384  O   PRO   269       7.761 -34.933 -33.991  1.00  0.00           O  
ATOM   4385  N   ALA   270       8.765 -33.729 -32.345  1.00  0.00           N  
ATOM   4386  H   ALA   270       9.308 -32.905 -32.126  1.00  0.00           H  
ATOM   4387  CA  ALA   270       9.089 -34.848 -31.426  1.00  0.00           C  
ATOM   4388  HA  ALA   270       9.962 -35.326 -31.870  1.00  0.00           H  
ATOM   4389  CB  ALA   270       9.506 -34.100 -30.106  1.00  0.00           C  
ATOM   4390  HB1 ALA   270       9.407 -34.819 -29.293  1.00  0.00           H  
ATOM   4391  HB2 ALA   270      10.562 -33.887 -30.269  1.00  0.00           H  
ATOM   4392  HB3 ALA   270       8.961 -33.160 -30.021  1.00  0.00           H  
ATOM   4393  C   ALA   270       7.910 -35.766 -31.107  1.00  0.00           C  
ATOM   4394  O   ALA   270       6.728 -35.391 -31.190  1.00  0.00           O  
ATOM   4395  N   ALA   271       8.217 -37.048 -30.908  1.00  0.00           N  
ATOM   4396  H   ALA   271       9.195 -37.293 -30.964  1.00  0.00           H  
ATOM   4397  CA  ALA   271       7.257 -38.068 -30.502  1.00  0.00           C  
ATOM   4398  HA  ALA   271       6.559 -37.596 -29.810  1.00  0.00           H  
ATOM   4399  CB  ALA   271       6.471 -38.678 -31.669  1.00  0.00           C  
ATOM   4400  HB1 ALA   271       7.102 -39.362 -32.237  1.00  0.00           H  
ATOM   4401  HB2 ALA   271       5.746 -39.378 -31.253  1.00  0.00           H  
ATOM   4402  HB3 ALA   271       6.084 -37.967 -32.398  1.00  0.00           H  
ATOM   4403  C   ALA   271       8.022 -39.107 -29.747  1.00  0.00           C  
ATOM   4404  O   ALA   271       9.176 -39.392 -30.024  1.00  0.00           O  
ATOM   4405  N   LYS   272       7.315 -39.726 -28.781  1.00  0.00           N  
ATOM   4406  H   LYS   272       6.424 -39.308 -28.554  1.00  0.00           H  
ATOM   4407  CA  LYS   272       7.799 -40.913 -28.016  1.00  0.00           C  
ATOM   4408  HA  LYS   272       8.754 -40.657 -27.557  1.00  0.00           H  
ATOM   4409  CB  LYS   272       6.790 -41.317 -26.972  1.00  0.00           C  
ATOM   4410  HB2 LYS   272       6.463 -40.425 -26.439  1.00  0.00           H  
ATOM   4411  HB3 LYS   272       5.866 -41.638 -27.453  1.00  0.00           H  
ATOM   4412  CG  LYS   272       7.254 -42.264 -26.091  1.00  0.00           C  
ATOM   4413  HG2 LYS   272       7.355 -43.213 -26.618  1.00  0.00           H  
ATOM   4414  HG3 LYS   272       8.237 -42.045 -25.673  1.00  0.00           H  
ATOM   4415  CD  LYS   272       6.374 -42.596 -25.118  1.00  0.00           C  
ATOM   4416  HD2 LYS   272       6.111 -41.647 -24.652  1.00  0.00           H  
ATOM   4417  HD3 LYS   272       5.438 -43.000 -25.503  1.00  0.00           H  
ATOM   4418  CE  LYS   272       6.766 -43.483 -24.167  1.00  0.00           C  
ATOM   4419  HE2 LYS   272       6.991 -44.397 -24.717  1.00  0.00           H  
ATOM   4420  HE3 LYS   272       7.632 -43.085 -23.638  1.00  0.00           H  
ATOM   4421  NZ  LYS   272       5.725 -43.686 -23.081  1.00  0.00           N  
ATOM   4422  HZ1 LYS   272       6.084 -44.149 -22.258  1.00  0.00           H  
ATOM   4423  HZ2 LYS   272       5.216 -42.853 -22.822  1.00  0.00           H  
ATOM   4424  HZ3 LYS   272       5.008 -44.287 -23.458  1.00  0.00           H  
ATOM   4425  C   LYS   272       8.030 -41.993 -29.035  1.00  0.00           C  
ATOM   4426  O   LYS   272       7.323 -42.222 -30.026  1.00  0.00           O  
ATOM   4427  N   GLY   273       9.076 -42.774 -28.778  1.00  0.00           N  
ATOM   4428  H   GLY   273       9.759 -42.402 -28.134  1.00  0.00           H  
ATOM   4429  CA  GLY   273       9.376 -44.016 -29.513  1.00  0.00           C  
ATOM   4430  HA2 GLY   273      10.293 -44.440 -29.105  1.00  0.00           H  
ATOM   4431  HA3 GLY   273       8.454 -44.597 -29.473  1.00  0.00           H  
ATOM   4432  C   GLY   273       9.657 -43.885 -30.980  1.00  0.00           C  
ATOM   4433  O   GLY   273      10.105 -42.887 -31.541  1.00  0.00           O  
ATOM   4434  N   LYS   274       9.345 -44.927 -31.792  1.00  0.00           N  
ATOM   4435  H   LYS   274       9.020 -45.741 -31.291  1.00  0.00           H  
ATOM   4436  CA  LYS   274       9.363 -44.977 -33.258  1.00  0.00           C  
ATOM   4437  HA  LYS   274      10.363 -44.668 -33.565  1.00  0.00           H  
ATOM   4438  CB  LYS   274       9.194 -46.489 -33.700  1.00  0.00           C  
ATOM   4439  HB2 LYS   274       9.878 -47.078 -33.089  1.00  0.00           H  
ATOM   4440  HB3 LYS   274       8.151 -46.736 -33.502  1.00  0.00           H  
ATOM   4441  CG  LYS   274       9.512 -46.804 -35.013  1.00  0.00           C  
ATOM   4442  HG2 LYS   274       8.855 -46.182 -35.621  1.00  0.00           H  
ATOM   4443  HG3 LYS   274      10.559 -46.586 -35.226  1.00  0.00           H  
ATOM   4444  CD  LYS   274       9.387 -48.119 -35.274  1.00  0.00           C  
ATOM   4445  HD2 LYS   274       9.946 -48.652 -34.505  1.00  0.00           H  
ATOM   4446  HD3 LYS   274       8.378 -48.509 -35.133  1.00  0.00           H  
ATOM   4447  CE  LYS   274       9.732 -48.400 -36.567  1.00  0.00           C  
ATOM   4448  HE2 LYS   274       9.006 -47.911 -37.217  1.00  0.00           H  
ATOM   4449  HE3 LYS   274      10.757 -48.113 -36.804  1.00  0.00           H  
ATOM   4450  NZ  LYS   274       9.571 -49.854 -36.850  1.00  0.00           N  
ATOM   4451  HZ1 LYS   274       8.626 -50.130 -37.077  1.00  0.00           H  
ATOM   4452  HZ2 LYS   274      10.112 -50.153 -37.649  1.00  0.00           H  
ATOM   4453  HZ3 LYS   274       9.849 -50.430 -36.069  1.00  0.00           H  
ATOM   4454  C   LYS   274       8.325 -44.069 -33.903  1.00  0.00           C  
ATOM   4455  O   LYS   274       7.119 -44.049 -33.515  1.00  0.00           O  
ATOM   4456  N   MET   275       8.847 -43.393 -34.935  1.00  0.00           N  
ATOM   4457  H   MET   275       9.827 -43.466 -35.170  1.00  0.00           H  
ATOM   4458  CA  MET   275       8.151 -42.506 -35.850  1.00  0.00           C  
ATOM   4459  HA  MET   275       7.140 -42.914 -35.862  1.00  0.00           H  
ATOM   4460  CB  MET   275       8.118 -41.126 -35.271  1.00  0.00           C  
ATOM   4461  HB2 MET   275       7.375 -41.033 -34.479  1.00  0.00           H  
ATOM   4462  HB3 MET   275       9.076 -40.940 -34.786  1.00  0.00           H  
ATOM   4463  CG  MET   275       7.846 -39.910 -36.248  1.00  0.00           C  
ATOM   4464  HG2 MET   275       7.127 -40.169 -37.026  1.00  0.00           H  
ATOM   4465  HG3 MET   275       8.740 -39.619 -36.800  1.00  0.00           H  
ATOM   4466  SD  MET   275       7.231 -38.439 -35.335  1.00  0.00           S  
ATOM   4467  CE  MET   275       8.660 -38.088 -34.295  1.00  0.00           C  
ATOM   4468  HE1 MET   275       8.588 -38.593 -33.331  1.00  0.00           H  
ATOM   4469  HE2 MET   275       9.537 -38.532 -34.765  1.00  0.00           H  
ATOM   4470  HE3 MET   275       8.790 -37.009 -34.218  1.00  0.00           H  
ATOM   4471  C   MET   275       8.709 -42.578 -37.233  1.00  0.00           C  
ATOM   4472  O   MET   275       9.951 -42.418 -37.442  1.00  0.00           O  
ATOM   4473  N   PRO   276       7.806 -42.758 -38.234  1.00  0.00           N  
ATOM   4474  CD  PRO   276       6.377 -43.061 -38.094  1.00  0.00           C  
ATOM   4475  HD2 PRO   276       5.893 -42.336 -37.439  1.00  0.00           H  
ATOM   4476  HD3 PRO   276       6.184 -44.087 -37.780  1.00  0.00           H  
ATOM   4477  CG  PRO   276       5.860 -42.994 -39.569  1.00  0.00           C  
ATOM   4478  HG2 PRO   276       5.461 -42.020 -39.851  1.00  0.00           H  
ATOM   4479  HG3 PRO   276       5.135 -43.758 -39.850  1.00  0.00           H  
ATOM   4480  CB  PRO   276       7.066 -43.336 -40.426  1.00  0.00           C  
ATOM   4481  HB2 PRO   276       7.019 -42.674 -41.290  1.00  0.00           H  
ATOM   4482  HB3 PRO   276       7.031 -44.384 -40.723  1.00  0.00           H  
ATOM   4483  CA  PRO   276       8.269 -42.900 -39.640  1.00  0.00           C  
ATOM   4484  HA  PRO   276       9.009 -43.697 -39.711  1.00  0.00           H  
ATOM   4485  C   PRO   276       8.918 -41.626 -40.191  1.00  0.00           C  
ATOM   4486  O   PRO   276       8.588 -40.488 -39.723  1.00  0.00           O  
ATOM   4487  N   ALA   277       9.938 -41.683 -41.022  1.00  0.00           N  
ATOM   4488  H   ALA   277      10.237 -42.597 -41.331  1.00  0.00           H  
ATOM   4489  CA  ALA   277      10.620 -40.524 -41.597  1.00  0.00           C  
ATOM   4490  HA  ALA   277      10.583 -39.684 -40.903  1.00  0.00           H  
ATOM   4491  CB  ALA   277      12.068 -40.801 -41.789  1.00  0.00           C  
ATOM   4492  HB1 ALA   277      12.627 -40.038 -42.332  1.00  0.00           H  
ATOM   4493  HB2 ALA   277      12.508 -40.870 -40.794  1.00  0.00           H  
ATOM   4494  HB3 ALA   277      12.150 -41.672 -42.439  1.00  0.00           H  
ATOM   4495  C   ALA   277       9.933 -40.168 -42.925  1.00  0.00           C  
ATOM   4496  O   ALA   277       9.182 -40.904 -43.584  1.00  0.00           O  
ATOM   4497  N   THR   278      10.270 -38.933 -43.394  1.00  0.00           N  
ATOM   4498  H   THR   278      11.028 -38.430 -42.954  1.00  0.00           H  
ATOM   4499  CA  THR   278       9.360 -38.163 -44.287  1.00  0.00           C  
ATOM   4500  HA  THR   278       8.883 -38.881 -44.954  1.00  0.00           H  
ATOM   4501  CB  THR   278       8.325 -37.282 -43.558  1.00  0.00           C  
ATOM   4502  HB  THR   278       7.701 -37.872 -42.887  1.00  0.00           H  
ATOM   4503  CG2 THR   278       8.848 -36.066 -42.705  1.00  0.00           C  
ATOM   4504 HG21 THR   278       8.125 -35.685 -41.983  1.00  0.00           H  
ATOM   4505 HG22 THR   278       9.802 -36.371 -42.275  1.00  0.00           H  
ATOM   4506 HG23 THR   278       9.120 -35.350 -43.480  1.00  0.00           H  
ATOM   4507  OG1 THR   278       7.322 -36.712 -44.412  1.00  0.00           O  
ATOM   4508  HG1 THR   278       6.473 -36.744 -43.964  1.00  0.00           H  
ATOM   4509  C   THR   278      10.192 -37.201 -45.120  1.00  0.00           C  
ATOM   4510  O   THR   278      11.225 -36.811 -44.679  1.00  0.00           O  
ATOM   4511  N   ALA   279       9.700 -36.822 -46.306  1.00  0.00           N  
ATOM   4512  H   ALA   279       8.741 -37.061 -46.515  1.00  0.00           H  
ATOM   4513  CA  ALA   279      10.331 -35.835 -47.191  1.00  0.00           C  
ATOM   4514  HA  ALA   279      11.356 -35.651 -46.866  1.00  0.00           H  
ATOM   4515  CB  ALA   279      10.519 -36.566 -48.599  1.00  0.00           C  
ATOM   4516  HB1 ALA   279      10.938 -37.562 -48.452  1.00  0.00           H  
ATOM   4517  HB2 ALA   279       9.568 -36.650 -49.126  1.00  0.00           H  
ATOM   4518  HB3 ALA   279      11.092 -35.922 -49.265  1.00  0.00           H  
ATOM   4519  C   ALA   279       9.654 -34.474 -47.160  1.00  0.00           C  
ATOM   4520  O   ALA   279       9.962 -33.650 -48.035  1.00  0.00           O  
ATOM   4521  N   GLU   280       8.661 -34.175 -46.255  1.00  0.00           N  
ATOM   4522  H   GLU   280       8.521 -34.796 -45.471  1.00  0.00           H  
ATOM   4523  CA  GLU   280       8.057 -32.862 -46.005  1.00  0.00           C  
ATOM   4524  HA  GLU   280       7.413 -32.659 -46.860  1.00  0.00           H  
ATOM   4525  CB  GLU   280       7.154 -33.080 -44.735  1.00  0.00           C  
ATOM   4526  HB2 GLU   280       6.358 -33.796 -44.938  1.00  0.00           H  
ATOM   4527  HB3 GLU   280       7.701 -33.389 -43.844  1.00  0.00           H  
ATOM   4528  CG  GLU   280       6.458 -31.861 -44.328  1.00  0.00           C  
ATOM   4529  HG2 GLU   280       7.193 -31.258 -43.796  1.00  0.00           H  
ATOM   4530  HG3 GLU   280       6.088 -31.363 -45.224  1.00  0.00           H  
ATOM   4531  CD  GLU   280       5.311 -32.003 -43.311  1.00  0.00           C  
ATOM   4532  OE1 GLU   280       5.172 -31.099 -42.444  1.00  0.00           O  
ATOM   4533  OE2 GLU   280       4.515 -32.906 -43.461  1.00  0.00           O  
ATOM   4534  C   GLU   280       8.921 -31.602 -45.889  1.00  0.00           C  
ATOM   4535  O   GLU   280       9.736 -31.532 -44.916  1.00  0.00           O  
ATOM   4536  OXT GLU   280       8.875 -30.835 -46.876  1.00  0.00           O  
TER    4537      GLU   280 
END   
