# Supplementary material for: Insights into the client protein release mechanism of the ATP-independent chaperone Spy
Source: Nat Commun. 2022 May 20;13:2818. doi: 10.1038/s41467-022-30499-x (PMC9122904; doi:10.1038/s41467-022-30499-x)
Supplement: Supplementary file 4 — Supplementary Data 1 [file 41467_2022_30499_MOESM4_ESM.zip › MD-structure/Spy_1-124_v1_initial.pdb]

CRYST1   77.523   77.523   77.523 109.47 109.47 109.47 P 1           1
ATOM      1  N   ALA     1      33.155   3.609 -20.311  1.00  0.00           N  
ATOM      2  H1  ALA     1      33.784   3.838 -19.555  1.00  0.00           H  
ATOM      3  H2  ALA     1      32.332   3.185 -19.905  1.00  0.00           H  
ATOM      4  H3  ALA     1      32.835   4.462 -20.746  1.00  0.00           H  
ATOM      5  CA  ALA     1      33.920   2.695 -21.196  1.00  0.00           C  
ATOM      6  HA  ALA     1      34.755   3.194 -21.688  1.00  0.00           H  
ATOM      7  CB  ALA     1      34.560   1.507 -20.474  1.00  0.00           C  
ATOM      8  HB1 ALA     1      33.865   0.715 -20.194  1.00  0.00           H  
ATOM      9  HB2 ALA     1      35.279   1.011 -21.127  1.00  0.00           H  
ATOM     10  HB3 ALA     1      35.011   1.846 -19.542  1.00  0.00           H  
ATOM     11  C   ALA     1      33.091   2.147 -22.353  1.00  0.00           C  
ATOM     12  O   ALA     1      31.887   1.987 -22.194  1.00  0.00           O  
ATOM     13  N   ASP     2      33.606   1.845 -23.574  1.00  0.00           N  
ATOM     14  H   ASP     2      34.589   2.024 -23.718  1.00  0.00           H  
ATOM     15  CA  ASP     2      32.787   1.547 -24.756  1.00  0.00           C  
ATOM     16  HA  ASP     2      32.260   2.487 -24.915  1.00  0.00           H  
ATOM     17  CB  ASP     2      33.626   1.359 -26.035  1.00  0.00           C  
ATOM     18  HB2 ASP     2      34.408   0.622 -25.854  1.00  0.00           H  
ATOM     19  HB3 ASP     2      33.090   1.122 -26.954  1.00  0.00           H  
ATOM     20  CG  ASP     2      34.445   2.669 -26.395  1.00  0.00           C  
ATOM     21  OD1 ASP     2      34.361   3.155 -27.507  1.00  0.00           O  
ATOM     22  OD2 ASP     2      35.174   3.171 -25.550  1.00  0.00           O  
ATOM     23  C   ASP     2      31.807   0.432 -24.617  1.00  0.00           C  
ATOM     24  O   ASP     2      30.715   0.590 -25.136  1.00  0.00           O  
ATOM     25  N   THR     3      32.248  -0.661 -23.923  1.00  0.00           N  
ATOM     26  H   THR     3      33.230  -0.663 -23.688  1.00  0.00           H  
ATOM     27  CA  THR     3      31.372  -1.806 -23.584  1.00  0.00           C  
ATOM     28  HA  THR     3      31.862  -2.691 -23.179  1.00  0.00           H  
ATOM     29  CB  THR     3      30.362  -1.428 -22.458  1.00  0.00           C  
ATOM     30  HB  THR     3      29.638  -0.745 -22.903  1.00  0.00           H  
ATOM     31  CG2 THR     3      29.563  -2.660 -21.909  1.00  0.00           C  
ATOM     32 HG21 THR     3      29.030  -2.292 -21.033  1.00  0.00           H  
ATOM     33 HG22 THR     3      28.856  -3.083 -22.623  1.00  0.00           H  
ATOM     34 HG23 THR     3      30.187  -3.404 -21.413  1.00  0.00           H  
ATOM     35  OG1 THR     3      30.967  -0.685 -21.418  1.00  0.00           O  
ATOM     36  HG1 THR     3      31.236   0.164 -21.776  1.00  0.00           H  
ATOM     37  C   THR     3      30.646  -2.274 -24.858  1.00  0.00           C  
ATOM     38  O   THR     3      29.479  -2.119 -24.990  1.00  0.00           O  
ATOM     39  N   THR     4      31.348  -2.712 -25.874  1.00  0.00           N  
ATOM     40  H   THR     4      32.325  -2.934 -25.749  1.00  0.00           H  
ATOM     41  CA  THR     4      30.766  -3.170 -27.171  1.00  0.00           C  
ATOM     42  HA  THR     4      30.099  -2.359 -27.464  1.00  0.00           H  
ATOM     43  CB  THR     4      31.831  -3.326 -28.316  1.00  0.00           C  
ATOM     44  HB  THR     4      31.325  -3.761 -29.178  1.00  0.00           H  
ATOM     45  CG2 THR     4      32.328  -1.924 -28.732  1.00  0.00           C  
ATOM     46 HG21 THR     4      32.758  -1.464 -27.842  1.00  0.00           H  
ATOM     47 HG22 THR     4      32.961  -1.964 -29.619  1.00  0.00           H  
ATOM     48 HG23 THR     4      31.414  -1.393 -28.997  1.00  0.00           H  
ATOM     49  OG1 THR     4      32.869  -4.270 -27.930  1.00  0.00           O  
ATOM     50  HG1 THR     4      32.551  -5.081 -27.527  1.00  0.00           H  
ATOM     51  C   THR     4      29.960  -4.447 -27.111  1.00  0.00           C  
ATOM     52  O   THR     4      29.202  -4.820 -28.017  1.00  0.00           O  
ATOM     53  N   THR     5      29.906  -5.041 -25.891  1.00  0.00           N  
ATOM     54  H   THR     5      30.413  -4.652 -25.108  1.00  0.00           H  
ATOM     55  CA  THR     5      28.884  -5.978 -25.534  1.00  0.00           C  
ATOM     56  HA  THR     5      28.751  -6.768 -26.274  1.00  0.00           H  
ATOM     57  CB  THR     5      29.179  -6.687 -24.166  1.00  0.00           C  
ATOM     58  HB  THR     5      28.263  -7.145 -23.792  1.00  0.00           H  
ATOM     59  CG2 THR     5      30.224  -7.759 -24.324  1.00  0.00           C  
ATOM     60 HG21 THR     5      31.062  -7.377 -24.906  1.00  0.00           H  
ATOM     61 HG22 THR     5      30.801  -7.840 -23.402  1.00  0.00           H  
ATOM     62 HG23 THR     5      29.820  -8.697 -24.705  1.00  0.00           H  
ATOM     63  OG1 THR     5      29.602  -5.687 -23.286  1.00  0.00           O  
ATOM     64  HG1 THR     5      29.917  -6.204 -22.541  1.00  0.00           H  
ATOM     65  C   THR     5      27.536  -5.396 -25.354  1.00  0.00           C  
ATOM     66  O   THR     5      26.521  -6.100 -25.412  1.00  0.00           O  
ATOM     67  N   ALA     6      27.338  -4.070 -25.328  1.00  0.00           N  
ATOM     68  H   ALA     6      28.092  -3.398 -25.332  1.00  0.00           H  
ATOM     69  CA  ALA     6      26.049  -3.424 -25.581  1.00  0.00           C  
ATOM     70  HA  ALA     6      25.180  -4.072 -25.698  1.00  0.00           H  
ATOM     71  CB  ALA     6      25.731  -2.506 -24.355  1.00  0.00           C  
ATOM     72  HB1 ALA     6      25.741  -3.114 -23.450  1.00  0.00           H  
ATOM     73  HB2 ALA     6      26.471  -1.710 -24.287  1.00  0.00           H  
ATOM     74  HB3 ALA     6      24.816  -1.936 -24.516  1.00  0.00           H  
ATOM     75  C   ALA     6      26.047  -2.548 -26.853  1.00  0.00           C  
ATOM     76  O   ALA     6      27.224  -2.103 -27.250  1.00  0.00           O  
ATOM     77  N   ALA     7      24.963  -2.356 -27.578  1.00  0.00           N  
ATOM     78  H   ALA     7      24.021  -2.573 -27.284  1.00  0.00           H  
ATOM     79  CA  ALA     7      24.956  -1.920 -29.003  1.00  0.00           C  
ATOM     80  HA  ALA     7      25.784  -2.394 -29.532  1.00  0.00           H  
ATOM     81  CB  ALA     7      23.660  -2.433 -29.705  1.00  0.00           C  
ATOM     82  HB1 ALA     7      22.897  -1.879 -29.158  1.00  0.00           H  
ATOM     83  HB2 ALA     7      23.640  -2.199 -30.769  1.00  0.00           H  
ATOM     84  HB3 ALA     7      23.585  -3.516 -29.613  1.00  0.00           H  
ATOM     85  C   ALA     7      25.005  -0.394 -29.073  1.00  0.00           C  
ATOM     86  O   ALA     7      24.498   0.222 -28.111  1.00  0.00           O  
ATOM     87  N   PRO     8      25.385   0.132 -30.309  1.00  0.00           N  
ATOM     88  CD  PRO     8      25.798  -0.564 -31.470  1.00  0.00           C  
ATOM     89  HD2 PRO     8      24.907  -0.808 -32.050  1.00  0.00           H  
ATOM     90  HD3 PRO     8      26.385  -1.450 -31.232  1.00  0.00           H  
ATOM     91  CG  PRO     8      26.634   0.490 -32.270  1.00  0.00           C  
ATOM     92  HG2 PRO     8      26.709   0.313 -33.342  1.00  0.00           H  
ATOM     93  HG3 PRO     8      27.601   0.640 -31.788  1.00  0.00           H  
ATOM     94  CB  PRO     8      25.809   1.798 -32.039  1.00  0.00           C  
ATOM     95  HB2 PRO     8      24.906   1.740 -32.647  1.00  0.00           H  
ATOM     96  HB3 PRO     8      26.452   2.614 -32.370  1.00  0.00           H  
ATOM     97  CA  PRO     8      25.560   1.638 -30.505  1.00  0.00           C  
ATOM     98  HA  PRO     8      26.379   1.949 -29.856  1.00  0.00           H  
ATOM     99  C   PRO     8      24.379   2.567 -30.041  1.00  0.00           C  
ATOM    100  O   PRO     8      23.289   2.042 -30.018  1.00  0.00           O  
ATOM    101  N   ALA     9      24.724   3.791 -29.698  1.00  0.00           N  
ATOM    102  H   ALA     9      25.663   4.145 -29.814  1.00  0.00           H  
ATOM    103  CA  ALA     9      23.708   4.654 -29.019  1.00  0.00           C  
ATOM    104  HA  ALA     9      22.812   4.069 -28.815  1.00  0.00           H  
ATOM    105  CB  ALA     9      24.284   5.122 -27.627  1.00  0.00           C  
ATOM    106  HB1 ALA     9      24.585   4.298 -26.981  1.00  0.00           H  
ATOM    107  HB2 ALA     9      25.138   5.767 -27.833  1.00  0.00           H  
ATOM    108  HB3 ALA     9      23.651   5.803 -27.058  1.00  0.00           H  
ATOM    109  C   ALA     9      23.353   5.906 -29.872  1.00  0.00           C  
ATOM    110  O   ALA     9      22.318   6.419 -29.708  1.00  0.00           O  
ATOM    111  N   ASP    10      24.215   6.361 -30.791  1.00  0.00           N  
ATOM    112  H   ASP    10      25.119   5.910 -30.794  1.00  0.00           H  
ATOM    113  CA  ASP    10      23.957   7.318 -31.827  1.00  0.00           C  
ATOM    114  HA  ASP    10      22.874   7.237 -31.922  1.00  0.00           H  
ATOM    115  CB  ASP    10      24.358   8.774 -31.266  1.00  0.00           C  
ATOM    116  HB2 ASP    10      24.230   9.502 -32.068  1.00  0.00           H  
ATOM    117  HB3 ASP    10      23.778   8.994 -30.370  1.00  0.00           H  
ATOM    118  CG  ASP    10      25.864   8.726 -30.768  1.00  0.00           C  
ATOM    119  OD1 ASP    10      26.661   7.864 -31.146  1.00  0.00           O  
ATOM    120  OD2 ASP    10      26.175   9.670 -30.032  1.00  0.00           O  
ATOM    121  C   ASP    10      24.706   7.085 -33.123  1.00  0.00           C  
ATOM    122  O   ASP    10      25.001   8.035 -33.823  1.00  0.00           O  
ATOM    123  N   ALA    11      24.823   5.835 -33.562  1.00  0.00           N  
ATOM    124  H   ALA    11      24.480   4.974 -33.160  1.00  0.00           H  
ATOM    125  CA  ALA    11      25.757   5.650 -34.705  1.00  0.00           C  
ATOM    126  HA  ALA    11      26.655   6.217 -34.461  1.00  0.00           H  
ATOM    127  CB  ALA    11      26.150   4.175 -34.613  1.00  0.00           C  
ATOM    128  HB1 ALA    11      25.307   3.493 -34.496  1.00  0.00           H  
ATOM    129  HB2 ALA    11      26.592   3.933 -35.580  1.00  0.00           H  
ATOM    130  HB3 ALA    11      26.953   3.952 -33.912  1.00  0.00           H  
ATOM    131  C   ALA    11      25.182   6.069 -36.114  1.00  0.00           C  
ATOM    132  O   ALA    11      24.465   5.406 -36.862  1.00  0.00           O  
ATOM    133  N   LYS    12      25.552   7.257 -36.481  1.00  0.00           N  
ATOM    134  H   LYS    12      25.954   7.820 -35.745  1.00  0.00           H  
ATOM    135  CA  LYS    12      25.102   7.916 -37.642  1.00  0.00           C  
ATOM    136  HA  LYS    12      24.018   7.921 -37.535  1.00  0.00           H  
ATOM    137  CB  LYS    12      25.653   9.351 -37.835  1.00  0.00           C  
ATOM    138  HB2 LYS    12      25.723   9.899 -36.895  1.00  0.00           H  
ATOM    139  HB3 LYS    12      26.646   9.399 -38.283  1.00  0.00           H  
ATOM    140  CG  LYS    12      24.815  10.241 -38.698  1.00  0.00           C  
ATOM    141  HG2 LYS    12      24.805   9.819 -39.703  1.00  0.00           H  
ATOM    142  HG3 LYS    12      23.819  10.235 -38.256  1.00  0.00           H  
ATOM    143  CD  LYS    12      25.488  11.640 -38.959  1.00  0.00           C  
ATOM    144  HD2 LYS    12      25.910  12.046 -38.040  1.00  0.00           H  
ATOM    145  HD3 LYS    12      26.389  11.601 -39.572  1.00  0.00           H  
ATOM    146  CE  LYS    12      24.462  12.650 -39.362  1.00  0.00           C  
ATOM    147  HE2 LYS    12      23.920  12.857 -38.439  1.00  0.00           H  
ATOM    148  HE3 LYS    12      24.997  13.554 -39.655  1.00  0.00           H  
ATOM    149  NZ  LYS    12      23.546  12.257 -40.490  1.00  0.00           N  
ATOM    150  HZ1 LYS    12      22.984  11.428 -40.362  1.00  0.00           H  
ATOM    151  HZ2 LYS    12      22.852  12.987 -40.566  1.00  0.00           H  
ATOM    152  HZ3 LYS    12      24.071  12.150 -41.346  1.00  0.00           H  
ATOM    153  C   LYS    12      25.314   7.192 -38.915  1.00  0.00           C  
ATOM    154  O   LYS    12      24.326   7.284 -39.662  1.00  0.00           O  
ATOM    155  N   PRO    13      26.375   6.445 -39.190  1.00  0.00           N  
ATOM    156  CD  PRO    13      27.652   6.376 -38.522  1.00  0.00           C  
ATOM    157  HD2 PRO    13      27.524   5.960 -37.522  1.00  0.00           H  
ATOM    158  HD3 PRO    13      28.034   7.393 -38.440  1.00  0.00           H  
ATOM    159  CG  PRO    13      28.634   5.385 -39.257  1.00  0.00           C  
ATOM    160  HG2 PRO    13      28.548   4.400 -38.798  1.00  0.00           H  
ATOM    161  HG3 PRO    13      29.647   5.784 -39.211  1.00  0.00           H  
ATOM    162  CB  PRO    13      27.985   5.351 -40.615  1.00  0.00           C  
ATOM    163  HB2 PRO    13      28.269   4.549 -41.297  1.00  0.00           H  
ATOM    164  HB3 PRO    13      28.541   6.179 -41.055  1.00  0.00           H  
ATOM    165  CA  PRO    13      26.529   5.739 -40.475  1.00  0.00           C  
ATOM    166  HA  PRO    13      26.189   6.287 -41.354  1.00  0.00           H  
ATOM    167  C   PRO    13      25.511   4.471 -40.616  1.00  0.00           C  
ATOM    168  O   PRO    13      25.539   3.749 -41.622  1.00  0.00           O  
ATOM    169  N   MET    14      24.859   4.073 -39.521  1.00  0.00           N  
ATOM    170  H   MET    14      24.859   4.608 -38.665  1.00  0.00           H  
ATOM    171  CA  MET    14      23.998   2.899 -39.558  1.00  0.00           C  
ATOM    172  HA  MET    14      23.822   2.639 -40.602  1.00  0.00           H  
ATOM    173  CB  MET    14      24.865   1.708 -39.032  1.00  0.00           C  
ATOM    174  HB2 MET    14      24.312   0.769 -39.000  1.00  0.00           H  
ATOM    175  HB3 MET    14      25.775   1.528 -39.604  1.00  0.00           H  
ATOM    176  CG  MET    14      25.326   2.041 -37.598  1.00  0.00           C  
ATOM    177  HG2 MET    14      26.221   2.662 -37.634  1.00  0.00           H  
ATOM    178  HG3 MET    14      24.602   2.534 -36.950  1.00  0.00           H  
ATOM    179  SD  MET    14      25.797   0.485 -36.898  1.00  0.00           S  
ATOM    180  CE  MET    14      27.657   0.587 -36.943  1.00  0.00           C  
ATOM    181  HE1 MET    14      27.992  -0.320 -36.439  1.00  0.00           H  
ATOM    182  HE2 MET    14      27.929   0.556 -37.998  1.00  0.00           H  
ATOM    183  HE3 MET    14      28.010   1.513 -36.490  1.00  0.00           H  
ATOM    184  C   MET    14      22.584   2.882 -38.938  1.00  0.00           C  
ATOM    185  O   MET    14      21.751   2.081 -39.364  1.00  0.00           O  
ATOM    186  N   MET    15      22.343   3.883 -38.030  1.00  0.00           N  
ATOM    187  H   MET    15      22.997   4.649 -37.959  1.00  0.00           H  
ATOM    188  CA  MET    15      21.120   4.035 -37.308  1.00  0.00           C  
ATOM    189  HA  MET    15      20.366   3.604 -37.966  1.00  0.00           H  
ATOM    190  CB  MET    15      21.122   3.383 -35.952  1.00  0.00           C  
ATOM    191  HB2 MET    15      20.110   3.519 -35.571  1.00  0.00           H  
ATOM    192  HB3 MET    15      21.349   2.327 -36.096  1.00  0.00           H  
ATOM    193  CG  MET    15      22.125   3.955 -34.951  1.00  0.00           C  
ATOM    194  HG2 MET    15      23.096   4.081 -35.430  1.00  0.00           H  
ATOM    195  HG3 MET    15      21.816   4.971 -34.707  1.00  0.00           H  
ATOM    196  SD  MET    15      22.339   3.016 -33.437  1.00  0.00           S  
ATOM    197  CE  MET    15      21.128   3.763 -32.353  1.00  0.00           C  
ATOM    198  HE1 MET    15      21.344   4.831 -32.322  1.00  0.00           H  
ATOM    199  HE2 MET    15      20.142   3.493 -32.731  1.00  0.00           H  
ATOM    200  HE3 MET    15      21.313   3.395 -31.343  1.00  0.00           H  
ATOM    201  C   MET    15      20.735   5.567 -37.305  1.00  0.00           C  
ATOM    202  O   MET    15      21.493   6.390 -37.770  1.00  0.00           O  
ATOM    203  N   HIE    16      19.618   5.909 -36.633  1.00  0.00           N  
ATOM    204  H   HIE    16      19.095   5.188 -36.157  1.00  0.00           H  
ATOM    205  CA  HIE    16      19.423   7.335 -36.269  1.00  0.00           C  
ATOM    206  HA  HIE    16      19.810   7.960 -37.074  1.00  0.00           H  
ATOM    207  CB  HIE    16      17.852   7.635 -36.402  1.00  0.00           C  
ATOM    208  HB2 HIE    16      17.705   7.681 -37.481  1.00  0.00           H  
ATOM    209  HB3 HIE    16      17.178   6.805 -36.190  1.00  0.00           H  
ATOM    210  CG  HIE    16      17.407   8.982 -35.944  1.00  0.00           C  
ATOM    211  ND1 HIE    16      16.664   9.202 -34.744  1.00  0.00           N  
ATOM    212  CE1 HIE    16      16.702  10.533 -34.537  1.00  0.00           C  
ATOM    213  HE1 HIE    16      16.057  11.025 -33.824  1.00  0.00           H  
ATOM    214  NE2 HIE    16      17.345  11.173 -35.557  1.00  0.00           N  
ATOM    215  HE2 HIE    16      17.367  12.179 -35.635  1.00  0.00           H  
ATOM    216  CD2 HIE    16      17.834  10.204 -36.478  1.00  0.00           C  
ATOM    217  HD2 HIE    16      18.412  10.424 -37.363  1.00  0.00           H  
ATOM    218  C   HIE    16      19.991   7.731 -34.921  1.00  0.00           C  
ATOM    219  O   HIE    16      20.342   6.902 -34.134  1.00  0.00           O  
ATOM    220  N   HIE    17      20.185   9.003 -34.646  1.00  0.00           N  
ATOM    221  H   HIE    17      19.670   9.692 -35.175  1.00  0.00           H  
ATOM    222  CA  HIE    17      21.267   9.537 -33.787  1.00  0.00           C  
ATOM    223  HA  HIE    17      21.921   8.705 -33.527  1.00  0.00           H  
ATOM    224  CB  HIE    17      22.148  10.211 -34.757  1.00  0.00           C  
ATOM    225  HB2 HIE    17      23.037  10.515 -34.206  1.00  0.00           H  
ATOM    226  HB3 HIE    17      22.598   9.499 -35.449  1.00  0.00           H  
ATOM    227  CG  HIE    17      21.580  11.324 -35.605  1.00  0.00           C  
ATOM    228  ND1 HIE    17      21.079  11.140 -36.911  1.00  0.00           N  
ATOM    229  CE1 HIE    17      20.767  12.367 -37.291  1.00  0.00           C  
ATOM    230  HE1 HIE    17      20.396  12.452 -38.302  1.00  0.00           H  
ATOM    231  NE2 HIE    17      21.091  13.308 -36.434  1.00  0.00           N  
ATOM    232  HE2 HIE    17      21.085  14.313 -36.537  1.00  0.00           H  
ATOM    233  CD2 HIE    17      21.545  12.628 -35.301  1.00  0.00           C  
ATOM    234  HD2 HIE    17      21.856  12.991 -34.333  1.00  0.00           H  
ATOM    235  C   HIE    17      20.808  10.391 -32.577  1.00  0.00           C  
ATOM    236  O   HIE    17      21.643  10.761 -31.789  1.00  0.00           O  
ATOM    237  N   LYS    18      19.474  10.649 -32.360  1.00  0.00           N  
ATOM    238  H   LYS    18      18.816  10.247 -33.012  1.00  0.00           H  
ATOM    239  CA  LYS    18      18.995  11.109 -31.020  1.00  0.00           C  
ATOM    240  HA  LYS    18      19.705  10.654 -30.330  1.00  0.00           H  
ATOM    241  CB  LYS    18      18.972  12.643 -30.853  1.00  0.00           C  
ATOM    242  HB2 LYS    18      18.447  12.889 -29.930  1.00  0.00           H  
ATOM    243  HB3 LYS    18      20.020  12.912 -30.727  1.00  0.00           H  
ATOM    244  CG  LYS    18      18.229  13.437 -31.995  1.00  0.00           C  
ATOM    245  HG2 LYS    18      18.751  13.394 -32.951  1.00  0.00           H  
ATOM    246  HG3 LYS    18      17.277  12.939 -32.182  1.00  0.00           H  
ATOM    247  CD  LYS    18      18.161  15.012 -31.831  1.00  0.00           C  
ATOM    248  HD2 LYS    18      17.976  15.175 -30.769  1.00  0.00           H  
ATOM    249  HD3 LYS    18      19.122  15.478 -32.050  1.00  0.00           H  
ATOM    250  CE  LYS    18      17.100  15.670 -32.671  1.00  0.00           C  
ATOM    251  HE2 LYS    18      17.309  15.466 -33.721  1.00  0.00           H  
ATOM    252  HE3 LYS    18      16.133  15.194 -32.511  1.00  0.00           H  
ATOM    253  NZ  LYS    18      17.001  17.124 -32.335  1.00  0.00           N  
ATOM    254  HZ1 LYS    18      16.394  17.610 -32.980  1.00  0.00           H  
ATOM    255  HZ2 LYS    18      16.553  17.213 -31.434  1.00  0.00           H  
ATOM    256  HZ3 LYS    18      17.825  17.707 -32.302  1.00  0.00           H  
ATOM    257  C   LYS    18      17.684  10.337 -30.610  1.00  0.00           C  
ATOM    258  O   LYS    18      16.886   9.984 -31.493  1.00  0.00           O  
ATOM    259  N   GLY    19      17.525   9.982 -29.346  1.00  0.00           N  
ATOM    260  H   GLY    19      18.263  10.177 -28.685  1.00  0.00           H  
ATOM    261  CA  GLY    19      16.443   9.123 -28.862  1.00  0.00           C  
ATOM    262  HA2 GLY    19      16.495   9.118 -27.773  1.00  0.00           H  
ATOM    263  HA3 GLY    19      15.488   9.528 -29.197  1.00  0.00           H  
ATOM    264  C   GLY    19      16.456   7.613 -29.206  1.00  0.00           C  
ATOM    265  O   GLY    19      15.432   6.974 -29.116  1.00  0.00           O  
ATOM    266  N   LYS    20      17.626   7.101 -29.585  1.00  0.00           N  
ATOM    267  H   LYS    20      18.416   7.719 -29.463  1.00  0.00           H  
ATOM    268  CA  LYS    20      17.899   5.730 -30.146  1.00  0.00           C  
ATOM    269  HA  LYS    20      16.932   5.231 -30.203  1.00  0.00           H  
ATOM    270  CB  LYS    20      18.352   5.819 -31.580  1.00  0.00           C  
ATOM    271  HB2 LYS    20      19.294   6.368 -31.563  1.00  0.00           H  
ATOM    272  HB3 LYS    20      18.538   4.828 -31.994  1.00  0.00           H  
ATOM    273  CG  LYS    20      17.399   6.642 -32.514  1.00  0.00           C  
ATOM    274  HG2 LYS    20      17.128   7.625 -32.129  1.00  0.00           H  
ATOM    275  HG3 LYS    20      17.772   6.755 -33.531  1.00  0.00           H  
ATOM    276  CD  LYS    20      16.102   5.855 -32.834  1.00  0.00           C  
ATOM    277  HD2 LYS    20      15.378   5.819 -32.021  1.00  0.00           H  
ATOM    278  HD3 LYS    20      15.500   6.471 -33.503  1.00  0.00           H  
ATOM    279  CE  LYS    20      16.390   4.482 -33.418  1.00  0.00           C  
ATOM    280  HE2 LYS    20      17.241   4.531 -34.098  1.00  0.00           H  
ATOM    281  HE3 LYS    20      16.578   3.819 -32.574  1.00  0.00           H  
ATOM    282  NZ  LYS    20      15.239   3.934 -34.293  1.00  0.00           N  
ATOM    283  HZ1 LYS    20      14.986   2.968 -34.144  1.00  0.00           H  
ATOM    284  HZ2 LYS    20      14.440   4.536 -34.154  1.00  0.00           H  
ATOM    285  HZ3 LYS    20      15.435   4.051 -35.277  1.00  0.00           H  
ATOM    286  C   LYS    20      18.748   4.790 -29.341  1.00  0.00           C  
ATOM    287  O   LYS    20      19.171   3.727 -29.746  1.00  0.00           O  
ATOM    288  N   PHE    21      18.969   5.166 -28.090  1.00  0.00           N  
ATOM    289  H   PHE    21      18.621   6.090 -27.876  1.00  0.00           H  
ATOM    290  CA  PHE    21      19.771   4.477 -27.057  1.00  0.00           C  
ATOM    291  HA  PHE    21      20.506   4.056 -27.743  1.00  0.00           H  
ATOM    292  CB  PHE    21      20.525   5.548 -26.222  1.00  0.00           C  
ATOM    293  HB2 PHE    21      21.147   5.077 -25.461  1.00  0.00           H  
ATOM    294  HB3 PHE    21      21.107   6.203 -26.870  1.00  0.00           H  
ATOM    295  CG  PHE    21      19.690   6.530 -25.420  1.00  0.00           C  
ATOM    296  CD1 PHE    21      19.388   7.803 -25.947  1.00  0.00           C  
ATOM    297  HD1 PHE    21      19.822   8.079 -26.897  1.00  0.00           H  
ATOM    298  CE1 PHE    21      18.372   8.570 -25.335  1.00  0.00           C  
ATOM    299  HE1 PHE    21      17.939   9.417 -25.847  1.00  0.00           H  
ATOM    300  CZ  PHE    21      17.635   8.034 -24.270  1.00  0.00           C  
ATOM    301  HZ  PHE    21      16.779   8.561 -23.877  1.00  0.00           H  
ATOM    302  CE2 PHE    21      18.020   6.831 -23.707  1.00  0.00           C  
ATOM    303  HE2 PHE    21      17.427   6.435 -22.896  1.00  0.00           H  
ATOM    304  CD2 PHE    21      19.009   6.026 -24.311  1.00  0.00           C  
ATOM    305  HD2 PHE    21      19.260   5.082 -23.851  1.00  0.00           H  
ATOM    306  C   PHE    21      18.918   3.465 -26.289  1.00  0.00           C  
ATOM    307  O   PHE    21      17.687   3.414 -26.396  1.00  0.00           O  
ATOM    308  N   GLY    22      19.580   2.659 -25.495  1.00  0.00           N  
ATOM    309  H   GLY    22      20.574   2.783 -25.627  1.00  0.00           H  
ATOM    310  CA  GLY    22      19.130   1.583 -24.565  1.00  0.00           C  
ATOM    311  HA2 GLY    22      18.045   1.512 -24.654  1.00  0.00           H  
ATOM    312  HA3 GLY    22      19.582   0.605 -24.724  1.00  0.00           H  
ATOM    313  C   GLY    22      19.436   1.826 -23.086  1.00  0.00           C  
ATOM    314  O   GLY    22      19.587   2.985 -22.784  1.00  0.00           O  
ATOM    315  N   PRO    23      19.519   0.764 -22.274  1.00  0.00           N  
ATOM    316  CD  PRO    23      18.949  -0.477 -22.662  1.00  0.00           C  
ATOM    317  HD2 PRO    23      19.561  -1.042 -23.364  1.00  0.00           H  
ATOM    318  HD3 PRO    23      18.018  -0.225 -23.170  1.00  0.00           H  
ATOM    319  CG  PRO    23      18.537  -1.188 -21.382  1.00  0.00           C  
ATOM    320  HG2 PRO    23      18.582  -2.277 -21.412  1.00  0.00           H  
ATOM    321  HG3 PRO    23      17.509  -0.999 -21.074  1.00  0.00           H  
ATOM    322  CB  PRO    23      19.544  -0.671 -20.318  1.00  0.00           C  
ATOM    323  HB2 PRO    23      20.487  -1.196 -20.471  1.00  0.00           H  
ATOM    324  HB3 PRO    23      19.207  -0.726 -19.283  1.00  0.00           H  
ATOM    325  CA  PRO    23      19.782   0.769 -20.868  1.00  0.00           C  
ATOM    326  HA  PRO    23      19.037   1.422 -20.412  1.00  0.00           H  
ATOM    327  C   PRO    23      21.200   1.167 -20.504  1.00  0.00           C  
ATOM    328  O   PRO    23      21.377   1.820 -19.493  1.00  0.00           O  
ATOM    329  N   HIE    24      22.175   0.718 -21.198  1.00  0.00           N  
ATOM    330  H   HIE    24      22.036   0.267 -22.091  1.00  0.00           H  
ATOM    331  CA  HIE    24      23.570   1.091 -20.928  1.00  0.00           C  
ATOM    332  HA  HIE    24      23.870   0.754 -19.936  1.00  0.00           H  
ATOM    333  CB  HIE    24      24.493   0.253 -21.846  1.00  0.00           C  
ATOM    334  HB2 HIE    24      24.404  -0.788 -21.536  1.00  0.00           H  
ATOM    335  HB3 HIE    24      24.105   0.270 -22.865  1.00  0.00           H  
ATOM    336  CG  HIE    24      25.901   0.641 -21.851  1.00  0.00           C  
ATOM    337  ND1 HIE    24      26.626   0.639 -20.684  1.00  0.00           N  
ATOM    338  CE1 HIE    24      27.898   0.884 -20.999  1.00  0.00           C  
ATOM    339  HE1 HIE    24      28.700   0.830 -20.278  1.00  0.00           H  
ATOM    340  NE2 HIE    24      27.992   0.977 -22.359  1.00  0.00           N  
ATOM    341  HE2 HIE    24      28.841   1.057 -22.902  1.00  0.00           H  
ATOM    342  CD2 HIE    24      26.726   0.791 -22.948  1.00  0.00           C  
ATOM    343  HD2 HIE    24      26.441   0.741 -23.989  1.00  0.00           H  
ATOM    344  C   HIE    24      23.804   2.553 -21.211  1.00  0.00           C  
ATOM    345  O   HIE    24      23.301   3.100 -22.215  1.00  0.00           O  
ATOM    346  N   GLN    25      24.574   3.284 -20.377  1.00  0.00           N  
ATOM    347  H   GLN    25      24.845   2.902 -19.482  1.00  0.00           H  
ATOM    348  CA  GLN    25      24.810   4.738 -20.580  1.00  0.00           C  
ATOM    349  HA  GLN    25      25.177   5.074 -19.610  1.00  0.00           H  
ATOM    350  CB  GLN    25      25.895   5.061 -21.614  1.00  0.00           C  
ATOM    351  HB2 GLN    25      25.488   4.689 -22.555  1.00  0.00           H  
ATOM    352  HB3 GLN    25      26.032   6.141 -21.666  1.00  0.00           H  
ATOM    353  CG  GLN    25      27.203   4.345 -21.285  1.00  0.00           C  
ATOM    354  HG2 GLN    25      27.210   3.721 -20.391  1.00  0.00           H  
ATOM    355  HG3 GLN    25      27.562   3.714 -22.098  1.00  0.00           H  
ATOM    356  CD  GLN    25      28.425   5.311 -21.123  1.00  0.00           C  
ATOM    357  OE1 GLN    25      29.149   5.269 -20.093  1.00  0.00           O  
ATOM    358  NE2 GLN    25      28.721   6.147 -22.105  1.00  0.00           N  
ATOM    359 HE21 GLN    25      29.457   6.838 -22.079  1.00  0.00           H  
ATOM    360 HE22 GLN    25      28.237   6.042 -22.985  1.00  0.00           H  
ATOM    361  C   GLN    25      23.556   5.609 -20.843  1.00  0.00           C  
ATOM    362  O   GLN    25      23.369   6.271 -21.904  1.00  0.00           O  
ATOM    363  N   ASP    26      22.671   5.622 -19.898  1.00  0.00           N  
ATOM    364  H   ASP    26      22.964   5.069 -19.106  1.00  0.00           H  
ATOM    365  CA  ASP    26      21.362   6.279 -19.946  1.00  0.00           C  
ATOM    366  HA  ASP    26      21.059   6.204 -20.990  1.00  0.00           H  
ATOM    367  CB  ASP    26      20.497   5.427 -19.056  1.00  0.00           C  
ATOM    368  HB2 ASP    26      20.481   4.393 -19.398  1.00  0.00           H  
ATOM    369  HB3 ASP    26      20.877   5.253 -18.049  1.00  0.00           H  
ATOM    370  CG  ASP    26      19.028   5.884 -18.908  1.00  0.00           C  
ATOM    371  OD1 ASP    26      18.474   6.521 -19.827  1.00  0.00           O  
ATOM    372  OD2 ASP    26      18.395   5.560 -17.876  1.00  0.00           O  
ATOM    373  C   ASP    26      21.439   7.743 -19.527  1.00  0.00           C  
ATOM    374  O   ASP    26      22.445   8.254 -18.991  1.00  0.00           O  
ATOM    375  N   MET    27      20.375   8.429 -19.922  1.00  0.00           N  
ATOM    376  H   MET    27      19.447   8.059 -20.073  1.00  0.00           H  
ATOM    377  CA  MET    27      20.334   9.922 -20.202  1.00  0.00           C  
ATOM    378  HA  MET    27      21.023  10.425 -19.523  1.00  0.00           H  
ATOM    379  CB  MET    27      20.727  10.259 -21.620  1.00  0.00           C  
ATOM    380  HB2 MET    27      20.070   9.838 -22.381  1.00  0.00           H  
ATOM    381  HB3 MET    27      20.651  11.335 -21.778  1.00  0.00           H  
ATOM    382  CG  MET    27      22.216  10.058 -21.958  1.00  0.00           C  
ATOM    383  HG2 MET    27      22.777  10.688 -21.268  1.00  0.00           H  
ATOM    384  HG3 MET    27      22.522   9.019 -21.837  1.00  0.00           H  
ATOM    385  SD  MET    27      22.563  10.525 -23.757  1.00  0.00           S  
ATOM    386  CE  MET    27      22.092   8.903 -24.471  1.00  0.00           C  
ATOM    387  HE1 MET    27      22.978   8.367 -24.133  1.00  0.00           H  
ATOM    388  HE2 MET    27      21.165   8.592 -23.990  1.00  0.00           H  
ATOM    389  HE3 MET    27      21.978   9.045 -25.546  1.00  0.00           H  
ATOM    390  C   MET    27      18.999  10.555 -19.976  1.00  0.00           C  
ATOM    391  O   MET    27      18.042   9.835 -19.930  1.00  0.00           O  
ATOM    392  N   MET    28      18.905  11.883 -19.731  1.00  0.00           N  
ATOM    393  H   MET    28      19.766  12.411 -19.736  1.00  0.00           H  
ATOM    394  CA  MET    28      17.732  12.639 -19.237  1.00  0.00           C  
ATOM    395  HA  MET    28      17.467  12.223 -18.265  1.00  0.00           H  
ATOM    396  CB  MET    28      18.087  14.150 -19.078  1.00  0.00           C  
ATOM    397  HB2 MET    28      18.646  14.283 -18.152  1.00  0.00           H  
ATOM    398  HB3 MET    28      18.801  14.359 -19.875  1.00  0.00           H  
ATOM    399  CG  MET    28      16.854  15.032 -19.143  1.00  0.00           C  
ATOM    400  HG2 MET    28      16.240  14.784 -20.009  1.00  0.00           H  
ATOM    401  HG3 MET    28      16.415  15.000 -18.146  1.00  0.00           H  
ATOM    402  SD  MET    28      17.355  16.760 -19.273  1.00  0.00           S  
ATOM    403  CE  MET    28      18.024  17.093 -17.638  1.00  0.00           C  
ATOM    404  HE1 MET    28      18.966  16.559 -17.515  1.00  0.00           H  
ATOM    405  HE2 MET    28      18.271  18.146 -17.504  1.00  0.00           H  
ATOM    406  HE3 MET    28      17.287  16.748 -16.912  1.00  0.00           H  
ATOM    407  C   MET    28      16.448  12.473 -20.141  1.00  0.00           C  
ATOM    408  O   MET    28      15.326  12.373 -19.540  1.00  0.00           O  
ATOM    409  N   PHE    29      16.389  12.463 -21.439  1.00  0.00           N  
ATOM    410  H   PHE    29      15.547  12.074 -21.838  1.00  0.00           H  
ATOM    411  CA  PHE    29      17.271  13.143 -22.351  1.00  0.00           C  
ATOM    412  HA  PHE    29      18.218  13.364 -21.858  1.00  0.00           H  
ATOM    413  CB  PHE    29      17.726  11.993 -23.305  1.00  0.00           C  
ATOM    414  HB2 PHE    29      18.410  11.207 -22.983  1.00  0.00           H  
ATOM    415  HB3 PHE    29      16.804  11.521 -23.645  1.00  0.00           H  
ATOM    416  CG  PHE    29      18.390  12.508 -24.620  1.00  0.00           C  
ATOM    417  CD1 PHE    29      19.750  12.540 -24.588  1.00  0.00           C  
ATOM    418  HD1 PHE    29      20.368  12.175 -23.781  1.00  0.00           H  
ATOM    419  CE1 PHE    29      20.480  13.243 -25.616  1.00  0.00           C  
ATOM    420  HE1 PHE    29      21.546  13.342 -25.474  1.00  0.00           H  
ATOM    421  CZ  PHE    29      19.738  13.879 -26.683  1.00  0.00           C  
ATOM    422  HZ  PHE    29      20.233  14.358 -27.515  1.00  0.00           H  
ATOM    423  CE2 PHE    29      18.335  13.849 -26.707  1.00  0.00           C  
ATOM    424  HE2 PHE    29      17.837  14.439 -27.462  1.00  0.00           H  
ATOM    425  CD2 PHE    29      17.651  13.173 -25.653  1.00  0.00           C  
ATOM    426  HD2 PHE    29      16.576  13.114 -25.740  1.00  0.00           H  
ATOM    427  C   PHE    29      16.628  14.353 -22.969  1.00  0.00           C  
ATOM    428  O   PHE    29      15.591  14.321 -23.601  1.00  0.00           O  
ATOM    429  N   LYS    30      17.390  15.418 -22.996  1.00  0.00           N  
ATOM    430  H   LYS    30      18.211  15.457 -22.409  1.00  0.00           H  
ATOM    431  CA  LYS    30      17.095  16.646 -23.796  1.00  0.00           C  
ATOM    432  HA  LYS    30      16.219  16.521 -24.432  1.00  0.00           H  
ATOM    433  CB  LYS    30      16.802  17.839 -22.907  1.00  0.00           C  
ATOM    434  HB2 LYS    30      17.481  17.898 -22.056  1.00  0.00           H  
ATOM    435  HB3 LYS    30      16.860  18.782 -23.451  1.00  0.00           H  
ATOM    436  CG  LYS    30      15.318  17.687 -22.445  1.00  0.00           C  
ATOM    437  HG2 LYS    30      14.786  17.704 -23.397  1.00  0.00           H  
ATOM    438  HG3 LYS    30      15.115  16.722 -21.982  1.00  0.00           H  
ATOM    439  CD  LYS    30      14.824  18.843 -21.625  1.00  0.00           C  
ATOM    440  HD2 LYS    30      15.404  18.810 -20.702  1.00  0.00           H  
ATOM    441  HD3 LYS    30      15.093  19.832 -21.997  1.00  0.00           H  
ATOM    442  CE  LYS    30      13.357  18.702 -21.337  1.00  0.00           C  
ATOM    443  HE2 LYS    30      12.759  18.667 -22.247  1.00  0.00           H  
ATOM    444  HE3 LYS    30      13.198  17.780 -20.778  1.00  0.00           H  
ATOM    445  NZ  LYS    30      12.780  19.716 -20.409  1.00  0.00           N  
ATOM    446  HZ1 LYS    30      12.873  20.684 -20.683  1.00  0.00           H  
ATOM    447  HZ2 LYS    30      11.815  19.461 -20.259  1.00  0.00           H  
ATOM    448  HZ3 LYS    30      13.347  19.643 -19.576  1.00  0.00           H  
ATOM    449  C   LYS    30      18.279  16.981 -24.849  1.00  0.00           C  
ATOM    450  O   LYS    30      19.412  16.902 -24.448  1.00  0.00           O  
ATOM    451  N   ASP    31      17.885  17.351 -26.039  1.00  0.00           N  
ATOM    452  H   ASP    31      16.906  17.407 -26.281  1.00  0.00           H  
ATOM    453  CA  ASP    31      18.736  17.732 -27.121  1.00  0.00           C  
ATOM    454  HA  ASP    31      19.707  17.243 -27.044  1.00  0.00           H  
ATOM    455  CB  ASP    31      18.139  17.223 -28.489  1.00  0.00           C  
ATOM    456  HB2 ASP    31      18.597  17.840 -29.261  1.00  0.00           H  
ATOM    457  HB3 ASP    31      18.365  16.179 -28.703  1.00  0.00           H  
ATOM    458  CG  ASP    31      16.587  17.304 -28.628  1.00  0.00           C  
ATOM    459  OD1 ASP    31      15.754  17.553 -27.741  1.00  0.00           O  
ATOM    460  OD2 ASP    31      16.181  16.938 -29.776  1.00  0.00           O  
ATOM    461  C   ASP    31      18.895  19.227 -27.087  1.00  0.00           C  
ATOM    462  O   ASP    31      18.118  20.029 -27.617  1.00  0.00           O  
ATOM    463  N   LEU    32      19.951  19.600 -26.323  1.00  0.00           N  
ATOM    464  H   LEU    32      20.500  18.866 -25.898  1.00  0.00           H  
ATOM    465  CA  LEU    32      20.520  20.910 -26.101  1.00  0.00           C  
ATOM    466  HA  LEU    32      20.091  21.650 -26.776  1.00  0.00           H  
ATOM    467  CB  LEU    32      20.026  21.347 -24.685  1.00  0.00           C  
ATOM    468  HB2 LEU    32      20.451  20.604 -24.010  1.00  0.00           H  
ATOM    469  HB3 LEU    32      20.331  22.325 -24.313  1.00  0.00           H  
ATOM    470  CG  LEU    32      18.490  21.299 -24.465  1.00  0.00           C  
ATOM    471  HG  LEU    32      18.093  20.306 -24.675  1.00  0.00           H  
ATOM    472  CD1 LEU    32      18.159  21.686 -23.056  1.00  0.00           C  
ATOM    473 HD11 LEU    32      18.651  20.980 -22.387  1.00  0.00           H  
ATOM    474 HD12 LEU    32      18.421  22.694 -22.735  1.00  0.00           H  
ATOM    475 HD13 LEU    32      17.080  21.554 -22.980  1.00  0.00           H  
ATOM    476  CD2 LEU    32      17.721  22.352 -25.356  1.00  0.00           C  
ATOM    477 HD21 LEU    32      17.852  22.089 -26.406  1.00  0.00           H  
ATOM    478 HD22 LEU    32      16.667  22.180 -25.141  1.00  0.00           H  
ATOM    479 HD23 LEU    32      18.016  23.366 -25.085  1.00  0.00           H  
ATOM    480  C   LEU    32      22.028  20.974 -26.280  1.00  0.00           C  
ATOM    481  O   LEU    32      22.688  21.678 -25.480  1.00  0.00           O  
ATOM    482  N   ASN    33      22.660  20.152 -27.187  1.00  0.00           N  
ATOM    483  H   ASN    33      22.129  19.501 -27.747  1.00  0.00           H  
ATOM    484  CA  ASN    33      24.090  20.013 -27.363  1.00  0.00           C  
ATOM    485  HA  ASN    33      24.236  19.026 -27.801  1.00  0.00           H  
ATOM    486  CB  ASN    33      24.490  21.139 -28.392  1.00  0.00           C  
ATOM    487  HB2 ASN    33      24.244  22.099 -27.938  1.00  0.00           H  
ATOM    488  HB3 ASN    33      25.572  21.253 -28.449  1.00  0.00           H  
ATOM    489  CG  ASN    33      24.052  20.926 -29.847  1.00  0.00           C  
ATOM    490  OD1 ASN    33      24.458  19.899 -30.467  1.00  0.00           O  
ATOM    491  ND2 ASN    33      23.276  21.747 -30.454  1.00  0.00           N  
ATOM    492 HD21 ASN    33      22.868  21.341 -31.283  1.00  0.00           H  
ATOM    493 HD22 ASN    33      22.714  22.380 -29.903  1.00  0.00           H  
ATOM    494  C   ASN    33      24.892  20.026 -26.087  1.00  0.00           C  
ATOM    495  O   ASN    33      25.876  20.761 -25.998  1.00  0.00           O  
ATOM    496  N   LEU    34      24.456  19.208 -25.036  1.00  0.00           N  
ATOM    497  H   LEU    34      23.722  18.531 -25.194  1.00  0.00           H  
ATOM    498  CA  LEU    34      25.077  19.166 -23.717  1.00  0.00           C  
ATOM    499  HA  LEU    34      25.205  20.221 -23.476  1.00  0.00           H  
ATOM    500  CB  LEU    34      24.279  18.307 -22.602  1.00  0.00           C  
ATOM    501  HB2 LEU    34      24.372  17.294 -22.995  1.00  0.00           H  
ATOM    502  HB3 LEU    34      24.730  18.304 -21.610  1.00  0.00           H  
ATOM    503  CG  LEU    34      22.777  18.760 -22.345  1.00  0.00           C  
ATOM    504  HG  LEU    34      22.289  18.527 -23.291  1.00  0.00           H  
ATOM    505  CD1 LEU    34      22.130  18.053 -21.123  1.00  0.00           C  
ATOM    506 HD11 LEU    34      22.534  18.449 -20.192  1.00  0.00           H  
ATOM    507 HD12 LEU    34      21.066  18.287 -21.082  1.00  0.00           H  
ATOM    508 HD13 LEU    34      22.286  16.975 -21.165  1.00  0.00           H  
ATOM    509  CD2 LEU    34      22.775  20.285 -22.110  1.00  0.00           C  
ATOM    510 HD21 LEU    34      21.755  20.594 -21.883  1.00  0.00           H  
ATOM    511 HD22 LEU    34      23.407  20.666 -21.307  1.00  0.00           H  
ATOM    512 HD23 LEU    34      23.010  20.799 -23.042  1.00  0.00           H  
ATOM    513  C   LEU    34      26.536  18.789 -23.822  1.00  0.00           C  
ATOM    514  O   LEU    34      26.862  17.606 -24.087  1.00  0.00           O  
ATOM    515  N   THR    35      27.514  19.731 -23.469  1.00  0.00           N  
ATOM    516  H   THR    35      27.145  20.544 -22.998  1.00  0.00           H  
ATOM    517  CA  THR    35      28.948  19.405 -23.505  1.00  0.00           C  
ATOM    518  HA  THR    35      29.114  18.975 -24.493  1.00  0.00           H  
ATOM    519  CB  THR    35      29.776  20.663 -23.381  1.00  0.00           C  
ATOM    520  HB  THR    35      30.833  20.408 -23.303  1.00  0.00           H  
ATOM    521  CG2 THR    35      29.674  21.640 -24.572  1.00  0.00           C  
ATOM    522 HG21 THR    35      29.659  21.149 -25.545  1.00  0.00           H  
ATOM    523 HG22 THR    35      28.863  22.369 -24.572  1.00  0.00           H  
ATOM    524 HG23 THR    35      30.560  22.268 -24.480  1.00  0.00           H  
ATOM    525  OG1 THR    35      29.472  21.317 -22.176  1.00  0.00           O  
ATOM    526  HG1 THR    35      29.070  22.162 -22.390  1.00  0.00           H  
ATOM    527  C   THR    35      29.496  18.458 -22.512  1.00  0.00           C  
ATOM    528  O   THR    35      28.867  18.231 -21.445  1.00  0.00           O  
ATOM    529  N   ASP    36      30.670  17.885 -22.732  1.00  0.00           N  
ATOM    530  H   ASP    36      31.120  18.022 -23.625  1.00  0.00           H  
ATOM    531  CA  ASP    36      31.417  17.128 -21.707  1.00  0.00           C  
ATOM    532  HA  ASP    36      30.931  16.152 -21.702  1.00  0.00           H  
ATOM    533  CB  ASP    36      32.823  16.846 -22.185  1.00  0.00           C  
ATOM    534  HB2 ASP    36      33.113  17.892 -22.291  1.00  0.00           H  
ATOM    535  HB3 ASP    36      33.337  16.364 -21.353  1.00  0.00           H  
ATOM    536  CG  ASP    36      33.057  16.160 -23.480  1.00  0.00           C  
ATOM    537  OD1 ASP    36      34.171  16.269 -24.093  1.00  0.00           O  
ATOM    538  OD2 ASP    36      32.158  15.375 -23.918  1.00  0.00           O  
ATOM    539  C   ASP    36      31.398  17.790 -20.337  1.00  0.00           C  
ATOM    540  O   ASP    36      31.602  17.069 -19.333  1.00  0.00           O  
ATOM    541  N   ALA    37      31.170  19.168 -20.201  1.00  0.00           N  
ATOM    542  H   ALA    37      31.056  19.728 -21.034  1.00  0.00           H  
ATOM    543  CA  ALA    37      31.307  19.763 -18.884  1.00  0.00           C  
ATOM    544  HA  ALA    37      31.891  19.101 -18.245  1.00  0.00           H  
ATOM    545  CB  ALA    37      32.018  21.131 -18.928  1.00  0.00           C  
ATOM    546  HB1 ALA    37      31.492  21.740 -19.664  1.00  0.00           H  
ATOM    547  HB2 ALA    37      32.006  21.589 -17.938  1.00  0.00           H  
ATOM    548  HB3 ALA    37      33.078  21.040 -19.166  1.00  0.00           H  
ATOM    549  C   ALA    37      29.973  19.861 -18.204  1.00  0.00           C  
ATOM    550  O   ALA    37      29.885  19.625 -17.015  1.00  0.00           O  
ATOM    551  N   GLN    38      28.904  20.046 -18.956  1.00  0.00           N  
ATOM    552  H   GLN    38      29.029  20.259 -19.935  1.00  0.00           H  
ATOM    553  CA  GLN    38      27.491  19.831 -18.525  1.00  0.00           C  
ATOM    554  HA  GLN    38      27.297  20.422 -17.630  1.00  0.00           H  
ATOM    555  CB  GLN    38      26.555  20.347 -19.621  1.00  0.00           C  
ATOM    556  HB2 GLN    38      26.866  19.950 -20.587  1.00  0.00           H  
ATOM    557  HB3 GLN    38      25.520  20.011 -19.555  1.00  0.00           H  
ATOM    558  CG  GLN    38      26.688  21.880 -19.607  1.00  0.00           C  
ATOM    559  HG2 GLN    38      26.259  22.294 -18.695  1.00  0.00           H  
ATOM    560  HG3 GLN    38      27.737  22.170 -19.673  1.00  0.00           H  
ATOM    561  CD  GLN    38      26.239  22.487 -20.910  1.00  0.00           C  
ATOM    562  OE1 GLN    38      26.095  21.859 -21.948  1.00  0.00           O  
ATOM    563  NE2 GLN    38      25.894  23.729 -20.863  1.00  0.00           N  
ATOM    564 HE21 GLN    38      25.683  24.123 -21.768  1.00  0.00           H  
ATOM    565 HE22 GLN    38      26.101  24.201 -19.994  1.00  0.00           H  
ATOM    566  C   GLN    38      27.146  18.332 -18.211  1.00  0.00           C  
ATOM    567  O   GLN    38      26.613  18.081 -17.121  1.00  0.00           O  
ATOM    568  N   LYS    39      27.520  17.402 -19.087  1.00  0.00           N  
ATOM    569  H   LYS    39      27.929  17.760 -19.937  1.00  0.00           H  
ATOM    570  CA  LYS    39      27.523  15.975 -18.804  1.00  0.00           C  
ATOM    571  HA  LYS    39      26.487  15.635 -18.797  1.00  0.00           H  
ATOM    572  CB  LYS    39      28.171  15.212 -19.985  1.00  0.00           C  
ATOM    573  HB2 LYS    39      29.151  15.667 -20.123  1.00  0.00           H  
ATOM    574  HB3 LYS    39      28.292  14.165 -19.708  1.00  0.00           H  
ATOM    575  CG  LYS    39      27.272  15.328 -21.303  1.00  0.00           C  
ATOM    576  HG2 LYS    39      26.322  14.808 -21.185  1.00  0.00           H  
ATOM    577  HG3 LYS    39      26.960  16.366 -21.418  1.00  0.00           H  
ATOM    578  CD  LYS    39      28.153  14.866 -22.453  1.00  0.00           C  
ATOM    579  HD2 LYS    39      28.788  15.626 -22.908  1.00  0.00           H  
ATOM    580  HD3 LYS    39      28.820  14.058 -22.153  1.00  0.00           H  
ATOM    581  CE  LYS    39      27.155  14.475 -23.587  1.00  0.00           C  
ATOM    582  HE2 LYS    39      26.651  13.585 -23.211  1.00  0.00           H  
ATOM    583  HE3 LYS    39      26.331  15.189 -23.575  1.00  0.00           H  
ATOM    584  NZ  LYS    39      27.757  14.576 -24.948  1.00  0.00           N  
ATOM    585  HZ1 LYS    39      27.024  14.622 -25.640  1.00  0.00           H  
ATOM    586  HZ2 LYS    39      28.373  15.375 -25.009  1.00  0.00           H  
ATOM    587  HZ3 LYS    39      28.361  13.793 -25.154  1.00  0.00           H  
ATOM    588  C   LYS    39      28.120  15.618 -17.496  1.00  0.00           C  
ATOM    589  O   LYS    39      27.609  14.811 -16.896  1.00  0.00           O  
ATOM    590  N   GLN    40      29.186  16.317 -17.043  1.00  0.00           N  
ATOM    591  H   GLN    40      29.524  17.000 -17.706  1.00  0.00           H  
ATOM    592  CA  GLN    40      29.900  16.224 -15.749  1.00  0.00           C  
ATOM    593  HA  GLN    40      30.063  15.243 -15.304  1.00  0.00           H  
ATOM    594  CB  GLN    40      31.333  16.637 -15.899  1.00  0.00           C  
ATOM    595  HB2 GLN    40      31.758  16.035 -16.703  1.00  0.00           H  
ATOM    596  HB3 GLN    40      31.444  17.669 -16.234  1.00  0.00           H  
ATOM    597  CG  GLN    40      32.198  16.608 -14.577  1.00  0.00           C  
ATOM    598  HG2 GLN    40      32.880  17.449 -14.703  1.00  0.00           H  
ATOM    599  HG3 GLN    40      31.604  16.839 -13.692  1.00  0.00           H  
ATOM    600  CD  GLN    40      33.060  15.438 -14.392  1.00  0.00           C  
ATOM    601  OE1 GLN    40      33.068  14.497 -15.193  1.00  0.00           O  
ATOM    602  NE2 GLN    40      33.761  15.343 -13.243  1.00  0.00           N  
ATOM    603 HE21 GLN    40      34.269  14.495 -13.036  1.00  0.00           H  
ATOM    604 HE22 GLN    40      33.556  16.040 -12.541  1.00  0.00           H  
ATOM    605  C   GLN    40      29.135  16.936 -14.617  1.00  0.00           C  
ATOM    606  O   GLN    40      28.782  16.274 -13.617  1.00  0.00           O  
ATOM    607  N   GLN    41      28.898  18.241 -14.679  1.00  0.00           N  
ATOM    608  H   GLN    41      29.354  18.765 -15.411  1.00  0.00           H  
ATOM    609  CA  GLN    41      28.329  19.050 -13.620  1.00  0.00           C  
ATOM    610  HA  GLN    41      28.897  18.946 -12.696  1.00  0.00           H  
ATOM    611  CB  GLN    41      28.447  20.500 -14.143  1.00  0.00           C  
ATOM    612  HB2 GLN    41      29.489  20.792 -14.274  1.00  0.00           H  
ATOM    613  HB3 GLN    41      27.894  20.631 -15.072  1.00  0.00           H  
ATOM    614  CG  GLN    41      27.863  21.692 -13.323  1.00  0.00           C  
ATOM    615  HG2 GLN    41      26.780  21.690 -13.194  1.00  0.00           H  
ATOM    616  HG3 GLN    41      28.302  21.655 -12.326  1.00  0.00           H  
ATOM    617  CD  GLN    41      28.275  23.087 -13.870  1.00  0.00           C  
ATOM    618  OE1 GLN    41      28.404  23.251 -15.013  1.00  0.00           O  
ATOM    619  NE2 GLN    41      28.417  24.093 -13.038  1.00  0.00           N  
ATOM    620 HE21 GLN    41      28.770  24.997 -13.318  1.00  0.00           H  
ATOM    621 HE22 GLN    41      28.323  23.821 -12.070  1.00  0.00           H  
ATOM    622  C   GLN    41      26.842  18.817 -13.326  1.00  0.00           C  
ATOM    623  O   GLN    41      26.472  18.942 -12.171  1.00  0.00           O  
ATOM    624  N   ILE    42      25.960  18.581 -14.330  1.00  0.00           N  
ATOM    625  H   ILE    42      26.326  18.730 -15.260  1.00  0.00           H  
ATOM    626  CA  ILE    42      24.503  18.239 -14.087  1.00  0.00           C  
ATOM    627  HA  ILE    42      24.226  19.098 -13.476  1.00  0.00           H  
ATOM    628  CB  ILE    42      23.571  18.363 -15.333  1.00  0.00           C  
ATOM    629  HB  ILE    42      22.604  18.378 -14.829  1.00  0.00           H  
ATOM    630  CG2 ILE    42      23.731  19.706 -16.054  1.00  0.00           C  
ATOM    631 HG21 ILE    42      22.889  19.777 -16.742  1.00  0.00           H  
ATOM    632 HG22 ILE    42      23.734  20.504 -15.312  1.00  0.00           H  
ATOM    633 HG23 ILE    42      24.648  19.637 -16.640  1.00  0.00           H  
ATOM    634  CG1 ILE    42      23.493  17.165 -16.228  1.00  0.00           C  
ATOM    635 HG12 ILE    42      24.447  17.121 -16.753  1.00  0.00           H  
ATOM    636 HG13 ILE    42      23.380  16.261 -15.630  1.00  0.00           H  
ATOM    637  CD1 ILE    42      22.380  17.164 -17.329  1.00  0.00           C  
ATOM    638 HD11 ILE    42      21.438  17.118 -16.783  1.00  0.00           H  
ATOM    639 HD12 ILE    42      22.410  18.110 -17.869  1.00  0.00           H  
ATOM    640 HD13 ILE    42      22.410  16.317 -18.016  1.00  0.00           H  
ATOM    641  C   ILE    42      24.185  17.008 -13.200  1.00  0.00           C  
ATOM    642  O   ILE    42      23.100  16.852 -12.644  1.00  0.00           O  
ATOM    643  N   ARG    43      25.141  16.167 -12.960  1.00  0.00           N  
ATOM    644  H   ARG    43      26.038  16.336 -13.393  1.00  0.00           H  
ATOM    645  CA  ARG    43      24.934  14.837 -12.336  1.00  0.00           C  
ATOM    646  HA  ARG    43      24.041  14.381 -12.762  1.00  0.00           H  
ATOM    647  CB  ARG    43      26.153  13.973 -12.420  1.00  0.00           C  
ATOM    648  HB2 ARG    43      26.959  14.559 -11.978  1.00  0.00           H  
ATOM    649  HB3 ARG    43      25.983  13.041 -11.882  1.00  0.00           H  
ATOM    650  CG  ARG    43      26.789  13.661 -13.803  1.00  0.00           C  
ATOM    651  HG2 ARG    43      26.101  13.008 -14.339  1.00  0.00           H  
ATOM    652  HG3 ARG    43      26.797  14.471 -14.532  1.00  0.00           H  
ATOM    653  CD  ARG    43      28.164  12.981 -13.808  1.00  0.00           C  
ATOM    654  HD2 ARG    43      28.082  11.960 -13.434  1.00  0.00           H  
ATOM    655  HD3 ARG    43      28.526  12.994 -14.836  1.00  0.00           H  
ATOM    656  NE  ARG    43      29.087  13.767 -12.863  1.00  0.00           N  
ATOM    657  HE  ARG    43      28.820  14.731 -12.724  1.00  0.00           H  
ATOM    658  CZ  ARG    43      30.296  13.365 -12.501  1.00  0.00           C  
ATOM    659  NH1 ARG    43      31.018  14.095 -11.643  1.00  0.00           N  
ATOM    660 HH11 ARG    43      30.657  15.017 -11.443  1.00  0.00           H  
ATOM    661 HH12 ARG    43      31.967  13.796 -11.471  1.00  0.00           H  
ATOM    662  NH2 ARG    43      30.786  12.215 -12.926  1.00  0.00           N  
ATOM    663 HH21 ARG    43      30.345  11.758 -13.711  1.00  0.00           H  
ATOM    664 HH22 ARG    43      31.736  11.969 -12.684  1.00  0.00           H  
ATOM    665  C   ARG    43      24.534  15.043 -10.911  1.00  0.00           C  
ATOM    666  O   ARG    43      23.561  14.419 -10.538  1.00  0.00           O  
ATOM    667  N   GLU    44      25.075  15.969 -10.143  1.00  0.00           N  
ATOM    668  H   GLU    44      25.734  16.611 -10.560  1.00  0.00           H  
ATOM    669  CA  GLU    44      24.731  16.361  -8.734  1.00  0.00           C  
ATOM    670  HA  GLU    44      24.778  15.593  -7.963  1.00  0.00           H  
ATOM    671  CB  GLU    44      25.730  17.344  -8.145  1.00  0.00           C  
ATOM    672  HB2 GLU    44      25.770  18.139  -8.889  1.00  0.00           H  
ATOM    673  HB3 GLU    44      25.375  17.712  -7.183  1.00  0.00           H  
ATOM    674  CG  GLU    44      27.158  16.818  -8.138  1.00  0.00           C  
ATOM    675  HG2 GLU    44      27.310  16.216  -9.034  1.00  0.00           H  
ATOM    676  HG3 GLU    44      27.828  17.664  -7.988  1.00  0.00           H  
ATOM    677  CD  GLU    44      27.263  15.855  -6.949  1.00  0.00           C  
ATOM    678  OE1 GLU    44      26.739  16.243  -5.864  1.00  0.00           O  
ATOM    679  OE2 GLU    44      27.732  14.701  -7.033  1.00  0.00           O  
ATOM    680  C   GLU    44      23.358  17.037  -8.650  1.00  0.00           C  
ATOM    681  O   GLU    44      22.604  16.902  -7.732  1.00  0.00           O  
ATOM    682  N   ILE    45      22.933  17.734  -9.732  1.00  0.00           N  
ATOM    683  H   ILE    45      23.536  17.738 -10.542  1.00  0.00           H  
ATOM    684  CA  ILE    45      21.593  18.332  -9.777  1.00  0.00           C  
ATOM    685  HA  ILE    45      21.403  18.785  -8.804  1.00  0.00           H  
ATOM    686  CB  ILE    45      21.504  19.562 -10.753  1.00  0.00           C  
ATOM    687  HB  ILE    45      22.014  19.144 -11.621  1.00  0.00           H  
ATOM    688  CG2 ILE    45      20.074  19.939 -11.147  1.00  0.00           C  
ATOM    689 HG21 ILE    45      19.715  19.076 -11.708  1.00  0.00           H  
ATOM    690 HG22 ILE    45      19.443  19.917 -10.259  1.00  0.00           H  
ATOM    691 HG23 ILE    45      20.001  20.871 -11.707  1.00  0.00           H  
ATOM    692  CG1 ILE    45      22.350  20.826 -10.342  1.00  0.00           C  
ATOM    693 HG12 ILE    45      22.140  21.675 -10.993  1.00  0.00           H  
ATOM    694 HG13 ILE    45      21.991  21.134  -9.360  1.00  0.00           H  
ATOM    695  CD1 ILE    45      23.896  20.654 -10.438  1.00  0.00           C  
ATOM    696 HD11 ILE    45      24.134  19.897  -9.690  1.00  0.00           H  
ATOM    697 HD12 ILE    45      24.137  20.249 -11.421  1.00  0.00           H  
ATOM    698 HD13 ILE    45      24.466  21.563 -10.248  1.00  0.00           H  
ATOM    699  C   ILE    45      20.515  17.244 -10.137  1.00  0.00           C  
ATOM    700  O   ILE    45      19.467  17.262  -9.563  1.00  0.00           O  
ATOM    701  N   MET    46      20.827  16.270 -10.978  1.00  0.00           N  
ATOM    702  H   MET    46      21.786  16.384 -11.274  1.00  0.00           H  
ATOM    703  CA  MET    46      20.051  15.065 -11.309  1.00  0.00           C  
ATOM    704  HA  MET    46      19.052  15.349 -11.642  1.00  0.00           H  
ATOM    705  CB  MET    46      20.784  14.433 -12.538  1.00  0.00           C  
ATOM    706  HB2 MET    46      21.872  14.396 -12.472  1.00  0.00           H  
ATOM    707  HB3 MET    46      20.569  13.364 -12.561  1.00  0.00           H  
ATOM    708  CG  MET    46      20.425  15.118 -13.848  1.00  0.00           C  
ATOM    709  HG2 MET    46      20.614  16.180 -13.690  1.00  0.00           H  
ATOM    710  HG3 MET    46      20.971  14.636 -14.658  1.00  0.00           H  
ATOM    711  SD  MET    46      18.666  15.134 -14.255  1.00  0.00           S  
ATOM    712  CE  MET    46      18.663  13.524 -15.190  1.00  0.00           C  
ATOM    713  HE1 MET    46      19.258  13.670 -16.091  1.00  0.00           H  
ATOM    714  HE2 MET    46      19.175  12.751 -14.618  1.00  0.00           H  
ATOM    715  HE3 MET    46      17.626  13.289 -15.432  1.00  0.00           H  
ATOM    716  C   MET    46      19.968  14.122 -10.036  1.00  0.00           C  
ATOM    717  O   MET    46      18.894  13.567  -9.731  1.00  0.00           O  
ATOM    718  N   LYS    47      21.000  14.064  -9.203  1.00  0.00           N  
ATOM    719  H   LYS    47      21.919  14.370  -9.488  1.00  0.00           H  
ATOM    720  CA  LYS    47      20.986  13.520  -7.837  1.00  0.00           C  
ATOM    721  HA  LYS    47      20.568  12.523  -7.978  1.00  0.00           H  
ATOM    722  CB  LYS    47      22.408  13.242  -7.226  1.00  0.00           C  
ATOM    723  HB2 LYS    47      23.155  12.913  -7.947  1.00  0.00           H  
ATOM    724  HB3 LYS    47      22.804  14.075  -6.645  1.00  0.00           H  
ATOM    725  CG  LYS    47      22.375  12.048  -6.242  1.00  0.00           C  
ATOM    726  HG2 LYS    47      21.567  12.169  -5.520  1.00  0.00           H  
ATOM    727  HG3 LYS    47      22.347  11.109  -6.793  1.00  0.00           H  
ATOM    728  CD  LYS    47      23.738  12.046  -5.500  1.00  0.00           C  
ATOM    729  HD2 LYS    47      24.560  11.861  -6.191  1.00  0.00           H  
ATOM    730  HD3 LYS    47      23.902  13.029  -5.059  1.00  0.00           H  
ATOM    731  CE  LYS    47      23.775  10.908  -4.528  1.00  0.00           C  
ATOM    732  HE2 LYS    47      23.531  10.017  -5.106  1.00  0.00           H  
ATOM    733  HE3 LYS    47      24.835  10.886  -4.275  1.00  0.00           H  
ATOM    734  NZ  LYS    47      22.937  11.002  -3.290  1.00  0.00           N  
ATOM    735  HZ1 LYS    47      22.806  10.074  -2.912  1.00  0.00           H  
ATOM    736  HZ2 LYS    47      23.454  11.495  -2.576  1.00  0.00           H  
ATOM    737  HZ3 LYS    47      22.040  11.438  -3.449  1.00  0.00           H  
ATOM    738  C   LYS    47      19.995  14.282  -6.876  1.00  0.00           C  
ATOM    739  O   LYS    47      19.335  13.570  -6.096  1.00  0.00           O  
ATOM    740  N   GLY    48      19.763  15.584  -7.126  1.00  0.00           N  
ATOM    741  H   GLY    48      20.309  16.006  -7.863  1.00  0.00           H  
ATOM    742  CA  GLY    48      18.677  16.394  -6.536  1.00  0.00           C  
ATOM    743  HA2 GLY    48      18.688  16.367  -5.447  1.00  0.00           H  
ATOM    744  HA3 GLY    48      18.817  17.422  -6.871  1.00  0.00           H  
ATOM    745  C   GLY    48      17.337  15.889  -6.928  1.00  0.00           C  
ATOM    746  O   GLY    48      16.362  15.998  -6.198  1.00  0.00           O  
ATOM    747  N   GLN    49      17.082  15.401  -8.157  1.00  0.00           N  
ATOM    748  H   GLN    49      17.848  15.525  -8.804  1.00  0.00           H  
ATOM    749  CA  GLN    49      15.935  14.631  -8.580  1.00  0.00           C  
ATOM    750  HA  GLN    49      15.067  15.262  -8.387  1.00  0.00           H  
ATOM    751  CB  GLN    49      15.869  14.507 -10.084  1.00  0.00           C  
ATOM    752  HB2 GLN    49      16.220  15.444 -10.517  1.00  0.00           H  
ATOM    753  HB3 GLN    49      16.401  13.678 -10.550  1.00  0.00           H  
ATOM    754  CG  GLN    49      14.388  14.338 -10.464  1.00  0.00           C  
ATOM    755  HG2 GLN    49      14.046  13.370 -10.098  1.00  0.00           H  
ATOM    756  HG3 GLN    49      13.743  15.123 -10.068  1.00  0.00           H  
ATOM    757  CD  GLN    49      14.244  14.293 -11.977  1.00  0.00           C  
ATOM    758  OE1 GLN    49      14.021  15.230 -12.698  1.00  0.00           O  
ATOM    759  NE2 GLN    49      14.632  13.206 -12.598  1.00  0.00           N  
ATOM    760 HE21 GLN    49      14.609  13.212 -13.607  1.00  0.00           H  
ATOM    761 HE22 GLN    49      14.828  12.382 -12.047  1.00  0.00           H  
ATOM    762  C   GLN    49      15.859  13.281  -7.806  1.00  0.00           C  
ATOM    763  O   GLN    49      14.863  12.950  -7.185  1.00  0.00           O  
ATOM    764  N   ARG    50      16.890  12.440  -7.916  1.00  0.00           N  
ATOM    765  H   ARG    50      17.710  12.715  -8.438  1.00  0.00           H  
ATOM    766  CA  ARG    50      16.970  11.059  -7.447  1.00  0.00           C  
ATOM    767  HA  ARG    50      16.124  10.571  -7.931  1.00  0.00           H  
ATOM    768  CB  ARG    50      18.234  10.375  -8.043  1.00  0.00           C  
ATOM    769  HB2 ARG    50      18.379  10.610  -9.098  1.00  0.00           H  
ATOM    770  HB3 ARG    50      19.062  10.629  -7.382  1.00  0.00           H  
ATOM    771  CG  ARG    50      18.109   8.840  -8.008  1.00  0.00           C  
ATOM    772  HG2 ARG    50      18.602   8.540  -7.084  1.00  0.00           H  
ATOM    773  HG3 ARG    50      17.070   8.518  -7.945  1.00  0.00           H  
ATOM    774  CD  ARG    50      18.778   8.178  -9.232  1.00  0.00           C  
ATOM    775  HD2 ARG    50      18.574   8.680 -10.177  1.00  0.00           H  
ATOM    776  HD3 ARG    50      19.816   8.301  -8.925  1.00  0.00           H  
ATOM    777  NE  ARG    50      18.286   6.743  -9.365  1.00  0.00           N  
ATOM    778  HE  ARG    50      17.363   6.583  -9.744  1.00  0.00           H  
ATOM    779  CZ  ARG    50      18.968   5.713  -9.102  1.00  0.00           C  
ATOM    780  NH1 ARG    50      20.281   5.842  -8.794  1.00  0.00           N  
ATOM    781 HH11 ARG    50      20.647   6.776  -8.908  1.00  0.00           H  
ATOM    782 HH12 ARG    50      20.860   5.028  -8.641  1.00  0.00           H  
ATOM    783  NH2 ARG    50      18.444   4.494  -9.178  1.00  0.00           N  
ATOM    784 HH21 ARG    50      17.437   4.528  -9.242  1.00  0.00           H  
ATOM    785 HH22 ARG    50      19.115   3.739  -9.196  1.00  0.00           H  
ATOM    786  C   ARG    50      16.741  10.898  -5.936  1.00  0.00           C  
ATOM    787  O   ARG    50      16.046  10.024  -5.480  1.00  0.00           O  
ATOM    788  N   ASP    51      17.321  11.794  -5.061  1.00  0.00           N  
ATOM    789  H   ASP    51      17.947  12.471  -5.473  1.00  0.00           H  
ATOM    790  CA  ASP    51      17.157  11.909  -3.537  1.00  0.00           C  
ATOM    791  HA  ASP    51      17.215  10.885  -3.168  1.00  0.00           H  
ATOM    792  CB  ASP    51      18.179  12.826  -2.849  1.00  0.00           C  
ATOM    793  HB2 ASP    51      18.262  13.810  -3.310  1.00  0.00           H  
ATOM    794  HB3 ASP    51      18.041  12.937  -1.774  1.00  0.00           H  
ATOM    795  CG  ASP    51      19.659  12.321  -2.916  1.00  0.00           C  
ATOM    796  OD1 ASP    51      19.871  11.175  -3.332  1.00  0.00           O  
ATOM    797  OD2 ASP    51      20.550  13.159  -2.623  1.00  0.00           O  
ATOM    798  C   ASP    51      15.720  12.433  -3.042  1.00  0.00           C  
ATOM    799  O   ASP    51      15.603  12.584  -1.783  1.00  0.00           O  
ATOM    800  N   GLN    52      14.716  12.589  -3.962  1.00  0.00           N  
ATOM    801  H   GLN    52      14.890  12.510  -4.954  1.00  0.00           H  
ATOM    802  CA  GLN    52      13.315  12.808  -3.454  1.00  0.00           C  
ATOM    803  HA  GLN    52      13.186  12.110  -2.626  1.00  0.00           H  
ATOM    804  CB  GLN    52      13.241  14.289  -3.031  1.00  0.00           C  
ATOM    805  HB2 GLN    52      13.839  14.448  -2.134  1.00  0.00           H  
ATOM    806  HB3 GLN    52      13.653  14.861  -3.863  1.00  0.00           H  
ATOM    807  CG  GLN    52      11.874  14.943  -2.868  1.00  0.00           C  
ATOM    808  HG2 GLN    52      12.073  16.010  -2.767  1.00  0.00           H  
ATOM    809  HG3 GLN    52      11.158  14.868  -3.686  1.00  0.00           H  
ATOM    810  CD  GLN    52      11.093  14.503  -1.672  1.00  0.00           C  
ATOM    811  OE1 GLN    52      11.564  13.711  -0.831  1.00  0.00           O  
ATOM    812  NE2 GLN    52       9.899  15.001  -1.631  1.00  0.00           N  
ATOM    813 HE21 GLN    52       9.278  14.763  -0.871  1.00  0.00           H  
ATOM    814 HE22 GLN    52       9.609  15.571  -2.412  1.00  0.00           H  
ATOM    815  C   GLN    52      12.210  12.398  -4.449  1.00  0.00           C  
ATOM    816  O   GLN    52      11.072  12.104  -4.041  1.00  0.00           O  
ATOM    817  N   MET    53      12.528  12.174  -5.722  1.00  0.00           N  
ATOM    818  H   MET    53      13.448  12.315  -6.114  1.00  0.00           H  
ATOM    819  CA  MET    53      11.629  11.450  -6.622  1.00  0.00           C  
ATOM    820  HA  MET    53      10.679  11.980  -6.557  1.00  0.00           H  
ATOM    821  CB  MET    53      12.259  11.620  -8.043  1.00  0.00           C  
ATOM    822  HB2 MET    53      12.272  12.682  -8.290  1.00  0.00           H  
ATOM    823  HB3 MET    53      13.246  11.176  -7.916  1.00  0.00           H  
ATOM    824  CG  MET    53      11.522  10.847  -9.089  1.00  0.00           C  
ATOM    825  HG2 MET    53      11.966   9.853  -9.050  1.00  0.00           H  
ATOM    826  HG3 MET    53      10.441  10.902  -8.958  1.00  0.00           H  
ATOM    827  SD  MET    53      11.815  11.436 -10.771  1.00  0.00           S  
ATOM    828  CE  MET    53      10.855  13.005 -10.701  1.00  0.00           C  
ATOM    829  HE1 MET    53      10.071  13.021 -11.458  1.00  0.00           H  
ATOM    830  HE2 MET    53      10.414  13.227  -9.729  1.00  0.00           H  
ATOM    831  HE3 MET    53      11.584  13.800 -10.858  1.00  0.00           H  
ATOM    832  C   MET    53      11.638   9.965  -6.177  1.00  0.00           C  
ATOM    833  O   MET    53      12.704   9.462  -5.714  1.00  0.00           O  
ATOM    834  N   LYS    54      10.464   9.392  -5.974  1.00  0.00           N  
ATOM    835  H   LYS    54       9.625   9.897  -6.223  1.00  0.00           H  
ATOM    836  CA  LYS    54      10.234   8.064  -5.320  1.00  0.00           C  
ATOM    837  HA  LYS    54      11.077   7.453  -5.645  1.00  0.00           H  
ATOM    838  CB  LYS    54      10.107   8.184  -3.800  1.00  0.00           C  
ATOM    839  HB2 LYS    54      10.889   8.847  -3.432  1.00  0.00           H  
ATOM    840  HB3 LYS    54       9.098   8.588  -3.724  1.00  0.00           H  
ATOM    841  CG  LYS    54      10.096   6.957  -2.886  1.00  0.00           C  
ATOM    842  HG2 LYS    54       9.264   6.315  -3.174  1.00  0.00           H  
ATOM    843  HG3 LYS    54      11.032   6.417  -3.031  1.00  0.00           H  
ATOM    844  CD  LYS    54      10.127   7.287  -1.392  1.00  0.00           C  
ATOM    845  HD2 LYS    54      11.096   7.710  -1.128  1.00  0.00           H  
ATOM    846  HD3 LYS    54       9.325   7.988  -1.161  1.00  0.00           H  
ATOM    847  CE  LYS    54       9.975   5.938  -0.571  1.00  0.00           C  
ATOM    848  HE2 LYS    54       9.841   6.259   0.462  1.00  0.00           H  
ATOM    849  HE3 LYS    54       9.107   5.336  -0.839  1.00  0.00           H  
ATOM    850  NZ  LYS    54      11.194   5.088  -0.692  1.00  0.00           N  
ATOM    851  HZ1 LYS    54      11.410   4.707  -1.602  1.00  0.00           H  
ATOM    852  HZ2 LYS    54      12.030   5.592  -0.430  1.00  0.00           H  
ATOM    853  HZ3 LYS    54      11.046   4.310  -0.066  1.00  0.00           H  
ATOM    854  C   LYS    54       9.036   7.400  -6.015  1.00  0.00           C  
ATOM    855  O   LYS    54       8.027   8.061  -6.071  1.00  0.00           O  
ATOM    856  N   ARG    55       9.116   6.053  -6.472  1.00  0.00           N  
ATOM    857  H   ARG    55       9.963   5.509  -6.550  1.00  0.00           H  
ATOM    858  CA  ARG    55       7.934   5.371  -7.000  1.00  0.00           C  
ATOM    859  HA  ARG    55       7.445   6.078  -7.670  1.00  0.00           H  
ATOM    860  CB  ARG    55       8.464   4.155  -7.912  1.00  0.00           C  
ATOM    861  HB2 ARG    55       7.704   3.621  -8.483  1.00  0.00           H  
ATOM    862  HB3 ARG    55       9.144   4.676  -8.587  1.00  0.00           H  
ATOM    863  CG  ARG    55       9.268   3.128  -7.091  1.00  0.00           C  
ATOM    864  HG2 ARG    55       9.777   3.556  -6.227  1.00  0.00           H  
ATOM    865  HG3 ARG    55       8.591   2.421  -6.612  1.00  0.00           H  
ATOM    866  CD  ARG    55      10.250   2.340  -7.991  1.00  0.00           C  
ATOM    867  HD2 ARG    55       9.684   1.960  -8.841  1.00  0.00           H  
ATOM    868  HD3 ARG    55      11.033   2.970  -8.414  1.00  0.00           H  
ATOM    869  NE  ARG    55      10.889   1.216  -7.261  1.00  0.00           N  
ATOM    870  HE  ARG    55      10.745   0.304  -7.669  1.00  0.00           H  
ATOM    871  CZ  ARG    55      11.656   1.120  -6.172  1.00  0.00           C  
ATOM    872  NH1 ARG    55      11.868  -0.103  -5.821  1.00  0.00           N  
ATOM    873 HH11 ARG    55      11.632  -0.902  -6.393  1.00  0.00           H  
ATOM    874 HH12 ARG    55      12.365  -0.294  -4.963  1.00  0.00           H  
ATOM    875  NH2 ARG    55      12.335   2.038  -5.537  1.00  0.00           N  
ATOM    876 HH21 ARG    55      12.206   3.005  -5.799  1.00  0.00           H  
ATOM    877 HH22 ARG    55      12.975   1.722  -4.822  1.00  0.00           H  
ATOM    878  C   ARG    55       7.061   4.912  -5.905  1.00  0.00           C  
ATOM    879  O   ARG    55       7.566   4.414  -4.908  1.00  0.00           O  
ATOM    880  N   PRO    56       5.708   5.087  -6.011  1.00  0.00           N  
ATOM    881  CD  PRO    56       5.126   5.833  -7.104  1.00  0.00           C  
ATOM    882  HD2 PRO    56       5.652   5.469  -7.987  1.00  0.00           H  
ATOM    883  HD3 PRO    56       5.333   6.900  -7.019  1.00  0.00           H  
ATOM    884  CG  PRO    56       3.603   5.510  -7.027  1.00  0.00           C  
ATOM    885  HG2 PRO    56       3.329   4.753  -7.761  1.00  0.00           H  
ATOM    886  HG3 PRO    56       3.056   6.440  -7.183  1.00  0.00           H  
ATOM    887  CB  PRO    56       3.449   5.043  -5.592  1.00  0.00           C  
ATOM    888  HB2 PRO    56       2.740   4.217  -5.642  1.00  0.00           H  
ATOM    889  HB3 PRO    56       3.132   5.876  -4.965  1.00  0.00           H  
ATOM    890  CA  PRO    56       4.817   4.569  -5.054  1.00  0.00           C  
ATOM    891  HA  PRO    56       5.074   5.019  -4.095  1.00  0.00           H  
ATOM    892  C   PRO    56       4.951   3.008  -5.054  1.00  0.00           C  
ATOM    893  O   PRO    56       5.702   2.404  -5.865  1.00  0.00           O  
ATOM    894  N   PRO    57       4.366   2.280  -4.115  1.00  0.00           N  
ATOM    895  CD  PRO    57       3.488   2.764  -3.007  1.00  0.00           C  
ATOM    896  HD2 PRO    57       2.502   2.809  -3.469  1.00  0.00           H  
ATOM    897  HD3 PRO    57       3.796   3.757  -2.680  1.00  0.00           H  
ATOM    898  CG  PRO    57       3.585   1.689  -1.908  1.00  0.00           C  
ATOM    899  HG2 PRO    57       2.617   1.472  -1.456  1.00  0.00           H  
ATOM    900  HG3 PRO    57       4.223   1.913  -1.053  1.00  0.00           H  
ATOM    901  CB  PRO    57       4.048   0.490  -2.641  1.00  0.00           C  
ATOM    902  HB2 PRO    57       3.180  -0.059  -3.008  1.00  0.00           H  
ATOM    903  HB3 PRO    57       4.598  -0.287  -2.111  1.00  0.00           H  
ATOM    904  CA  PRO    57       4.839   0.957  -3.859  1.00  0.00           C  
ATOM    905  HA  PRO    57       5.859   1.156  -3.528  1.00  0.00           H  
ATOM    906  C   PRO    57       4.661  -0.058  -4.981  1.00  0.00           C  
ATOM    907  O   PRO    57       3.696  -0.012  -5.720  1.00  0.00           O  
ATOM    908  N   LEU    58       5.491  -1.097  -5.014  1.00  0.00           N  
ATOM    909  H   LEU    58       6.222  -1.036  -4.319  1.00  0.00           H  
ATOM    910  CA  LEU    58       5.480  -2.110  -6.076  1.00  0.00           C  
ATOM    911  HA  LEU    58       5.534  -1.566  -7.019  1.00  0.00           H  
ATOM    912  CB  LEU    58       6.698  -3.061  -5.914  1.00  0.00           C  
ATOM    913  HB2 LEU    58       7.639  -2.511  -5.928  1.00  0.00           H  
ATOM    914  HB3 LEU    58       6.570  -3.534  -4.940  1.00  0.00           H  
ATOM    915  CG  LEU    58       6.847  -4.189  -6.950  1.00  0.00           C  
ATOM    916  HG  LEU    58       6.046  -4.927  -6.908  1.00  0.00           H  
ATOM    917  CD1 LEU    58       6.860  -3.811  -8.380  1.00  0.00           C  
ATOM    918 HD11 LEU    58       6.029  -3.207  -8.743  1.00  0.00           H  
ATOM    919 HD12 LEU    58       7.718  -3.234  -8.724  1.00  0.00           H  
ATOM    920 HD13 LEU    58       6.789  -4.730  -8.962  1.00  0.00           H  
ATOM    921  CD2 LEU    58       8.154  -4.952  -6.886  1.00  0.00           C  
ATOM    922 HD21 LEU    58       8.914  -4.206  -7.117  1.00  0.00           H  
ATOM    923 HD22 LEU    58       8.401  -5.288  -5.878  1.00  0.00           H  
ATOM    924 HD23 LEU    58       8.088  -5.762  -7.613  1.00  0.00           H  
ATOM    925  C   LEU    58       4.186  -2.886  -6.086  1.00  0.00           C  
ATOM    926  O   LEU    58       3.614  -3.125  -7.121  1.00  0.00           O  
ATOM    927  N   GLU    59       3.569  -3.288  -4.955  1.00  0.00           N  
ATOM    928  H   GLU    59       4.065  -3.098  -4.096  1.00  0.00           H  
ATOM    929  CA  GLU    59       2.259  -3.997  -4.947  1.00  0.00           C  
ATOM    930  HA  GLU    59       2.350  -4.755  -5.725  1.00  0.00           H  
ATOM    931  CB  GLU    59       1.884  -4.523  -3.549  1.00  0.00           C  
ATOM    932  HB2 GLU    59       1.894  -3.677  -2.861  1.00  0.00           H  
ATOM    933  HB3 GLU    59       0.858  -4.888  -3.494  1.00  0.00           H  
ATOM    934  CG  GLU    59       2.827  -5.674  -3.139  1.00  0.00           C  
ATOM    935  HG2 GLU    59       3.784  -5.280  -2.797  1.00  0.00           H  
ATOM    936  HG3 GLU    59       2.357  -6.162  -2.284  1.00  0.00           H  
ATOM    937  CD  GLU    59       3.270  -6.570  -4.272  1.00  0.00           C  
ATOM    938  OE1 GLU    59       4.474  -6.823  -4.417  1.00  0.00           O  
ATOM    939  OE2 GLU    59       2.469  -7.309  -4.891  1.00  0.00           O  
ATOM    940  C   GLU    59       1.102  -3.143  -5.485  1.00  0.00           C  
ATOM    941  O   GLU    59       0.360  -3.692  -6.286  1.00  0.00           O  
ATOM    942  N   GLU    60       1.046  -1.849  -5.256  1.00  0.00           N  
ATOM    943  H   GLU    60       1.787  -1.405  -4.732  1.00  0.00           H  
ATOM    944  CA  GLU    60       0.095  -0.903  -5.824  1.00  0.00           C  
ATOM    945  HA  GLU    60      -0.945  -1.230  -5.806  1.00  0.00           H  
ATOM    946  CB  GLU    60       0.043   0.429  -5.081  1.00  0.00           C  
ATOM    947  HB2 GLU    60       1.085   0.750  -5.086  1.00  0.00           H  
ATOM    948  HB3 GLU    60      -0.601   1.152  -5.581  1.00  0.00           H  
ATOM    949  CG  GLU    60      -0.419   0.174  -3.634  1.00  0.00           C  
ATOM    950  HG2 GLU    60       0.399  -0.320  -3.111  1.00  0.00           H  
ATOM    951  HG3 GLU    60      -0.445   1.179  -3.212  1.00  0.00           H  
ATOM    952  CD  GLU    60      -1.699  -0.603  -3.413  1.00  0.00           C  
ATOM    953  OE1 GLU    60      -2.597  -0.415  -4.198  1.00  0.00           O  
ATOM    954  OE2 GLU    60      -1.749  -1.425  -2.439  1.00  0.00           O  
ATOM    955  C   GLU    60       0.357  -0.694  -7.308  1.00  0.00           C  
ATOM    956  O   GLU    60      -0.558  -0.757  -8.152  1.00  0.00           O  
ATOM    957  N   ARG    61       1.647  -0.654  -7.675  1.00  0.00           N  
ATOM    958  H   ARG    61       2.330  -0.702  -6.933  1.00  0.00           H  
ATOM    959  CA  ARG    61       2.079  -0.647  -9.076  1.00  0.00           C  
ATOM    960  HA  ARG    61       1.568   0.088  -9.698  1.00  0.00           H  
ATOM    961  CB  ARG    61       3.572  -0.302  -9.142  1.00  0.00           C  
ATOM    962  HB2 ARG    61       4.109  -0.829  -8.353  1.00  0.00           H  
ATOM    963  HB3 ARG    61       3.998  -0.475 -10.131  1.00  0.00           H  
ATOM    964  CG  ARG    61       3.721   1.235  -8.983  1.00  0.00           C  
ATOM    965  HG2 ARG    61       3.191   1.741  -9.790  1.00  0.00           H  
ATOM    966  HG3 ARG    61       3.256   1.499  -8.033  1.00  0.00           H  
ATOM    967  CD  ARG    61       5.161   1.825  -8.929  1.00  0.00           C  
ATOM    968  HD2 ARG    61       5.397   1.831  -9.993  1.00  0.00           H  
ATOM    969  HD3 ARG    61       5.170   2.888  -8.689  1.00  0.00           H  
ATOM    970  NE  ARG    61       6.114   1.033  -8.153  1.00  0.00           N  
ATOM    971  HE  ARG    61       6.030   1.093  -7.148  1.00  0.00           H  
ATOM    972  CZ  ARG    61       7.208   0.359  -8.607  1.00  0.00           C  
ATOM    973  NH1 ARG    61       7.704   0.338  -9.823  1.00  0.00           N  
ATOM    974 HH11 ARG    61       7.245   0.792 -10.599  1.00  0.00           H  
ATOM    975 HH12 ARG    61       8.509  -0.260  -9.940  1.00  0.00           H  
ATOM    976  NH2 ARG    61       8.040  -0.321  -7.801  1.00  0.00           N  
ATOM    977 HH21 ARG    61       7.940  -0.350  -6.796  1.00  0.00           H  
ATOM    978 HH22 ARG    61       8.895  -0.586  -8.270  1.00  0.00           H  
ATOM    979  C   ARG    61       1.719  -1.944  -9.851  1.00  0.00           C  
ATOM    980  O   ARG    61       1.206  -1.857 -10.990  1.00  0.00           O  
ATOM    981  N   ARG    62       1.859  -3.099  -9.235  1.00  0.00           N  
ATOM    982  H   ARG    62       2.157  -3.086  -8.270  1.00  0.00           H  
ATOM    983  CA  ARG    62       1.342  -4.473  -9.797  1.00  0.00           C  
ATOM    984  HA  ARG    62       1.833  -4.527 -10.769  1.00  0.00           H  
ATOM    985  CB  ARG    62       1.792  -5.659  -8.997  1.00  0.00           C  
ATOM    986  HB2 ARG    62       1.566  -5.509  -7.941  1.00  0.00           H  
ATOM    987  HB3 ARG    62       1.356  -6.587  -9.366  1.00  0.00           H  
ATOM    988  CG  ARG    62       3.324  -5.924  -9.156  1.00  0.00           C  
ATOM    989  HG2 ARG    62       3.528  -6.206 -10.189  1.00  0.00           H  
ATOM    990  HG3 ARG    62       3.824  -5.015  -8.821  1.00  0.00           H  
ATOM    991  CD  ARG    62       3.723  -7.083  -8.178  1.00  0.00           C  
ATOM    992  HD2 ARG    62       4.807  -7.155  -8.095  1.00  0.00           H  
ATOM    993  HD3 ARG    62       3.329  -6.859  -7.187  1.00  0.00           H  
ATOM    994  NE  ARG    62       3.296  -8.379  -8.687  1.00  0.00           N  
ATOM    995  HE  ARG    62       3.287  -8.454  -9.694  1.00  0.00           H  
ATOM    996  CZ  ARG    62       2.814  -9.411  -8.053  1.00  0.00           C  
ATOM    997  NH1 ARG    62       2.326 -10.391  -8.781  1.00  0.00           N  
ATOM    998 HH11 ARG    62       2.627 -10.385  -9.745  1.00  0.00           H  
ATOM    999 HH12 ARG    62       2.119 -11.286  -8.361  1.00  0.00           H  
ATOM   1000  NH2 ARG    62       2.798  -9.451  -6.784  1.00  0.00           N  
ATOM   1001 HH21 ARG    62       2.898  -8.643  -6.186  1.00  0.00           H  
ATOM   1002 HH22 ARG    62       2.399 -10.236  -6.291  1.00  0.00           H  
ATOM   1003  C   ARG    62      -0.200  -4.484  -9.952  1.00  0.00           C  
ATOM   1004  O   ARG    62      -0.745  -4.986 -10.923  1.00  0.00           O  
ATOM   1005  N   ALA    63      -0.906  -3.629  -9.165  1.00  0.00           N  
ATOM   1006  H   ALA    63      -0.469  -3.292  -8.319  1.00  0.00           H  
ATOM   1007  CA  ALA    63      -2.370  -3.417  -9.238  1.00  0.00           C  
ATOM   1008  HA  ALA    63      -2.880  -4.369  -9.381  1.00  0.00           H  
ATOM   1009  CB  ALA    63      -2.813  -3.016  -7.847  1.00  0.00           C  
ATOM   1010  HB1 ALA    63      -3.183  -1.998  -7.966  1.00  0.00           H  
ATOM   1011  HB2 ALA    63      -3.652  -3.670  -7.607  1.00  0.00           H  
ATOM   1012  HB3 ALA    63      -2.112  -3.193  -7.031  1.00  0.00           H  
ATOM   1013  C   ALA    63      -2.832  -2.509 -10.386  1.00  0.00           C  
ATOM   1014  O   ALA    63      -4.011  -2.615 -10.693  1.00  0.00           O  
ATOM   1015  N   MET    64      -1.845  -1.763 -10.998  1.00  0.00           N  
ATOM   1016  H   MET    64      -0.906  -1.940 -10.670  1.00  0.00           H  
ATOM   1017  CA  MET    64      -2.098  -1.081 -12.212  1.00  0.00           C  
ATOM   1018  HA  MET    64      -3.092  -0.638 -12.280  1.00  0.00           H  
ATOM   1019  CB  MET    64      -1.133   0.125 -12.480  1.00  0.00           C  
ATOM   1020  HB2 MET    64      -0.083  -0.148 -12.590  1.00  0.00           H  
ATOM   1021  HB3 MET    64      -1.404   0.569 -13.438  1.00  0.00           H  
ATOM   1022  CG  MET    64      -1.209   1.239 -11.461  1.00  0.00           C  
ATOM   1023  HG2 MET    64      -1.209   0.848 -10.443  1.00  0.00           H  
ATOM   1024  HG3 MET    64      -0.329   1.812 -11.755  1.00  0.00           H  
ATOM   1025  SD  MET    64      -2.585   2.362 -11.594  1.00  0.00           S  
ATOM   1026  CE  MET    64      -1.963   3.442 -12.910  1.00  0.00           C  
ATOM   1027  HE1 MET    64      -1.631   2.988 -13.843  1.00  0.00           H  
ATOM   1028  HE2 MET    64      -2.729   4.140 -13.247  1.00  0.00           H  
ATOM   1029  HE3 MET    64      -1.088   3.939 -12.489  1.00  0.00           H  
ATOM   1030  C   MET    64      -1.975  -2.104 -13.370  1.00  0.00           C  
ATOM   1031  O   MET    64      -2.919  -2.263 -14.128  1.00  0.00           O  
ATOM   1032  N   HIE    65      -0.952  -2.854 -13.528  1.00  0.00           N  
ATOM   1033  H   HIE    65      -0.186  -2.662 -12.899  1.00  0.00           H  
ATOM   1034  CA  HIE    65      -0.837  -3.803 -14.611  1.00  0.00           C  
ATOM   1035  HA  HIE    65      -1.021  -3.208 -15.505  1.00  0.00           H  
ATOM   1036  CB  HIE    65       0.556  -4.503 -14.598  1.00  0.00           C  
ATOM   1037  HB2 HIE    65       1.355  -3.774 -14.738  1.00  0.00           H  
ATOM   1038  HB3 HIE    65       0.639  -5.045 -13.656  1.00  0.00           H  
ATOM   1039  CG  HIE    65       0.744  -5.554 -15.684  1.00  0.00           C  
ATOM   1040  ND1 HIE    65       1.404  -6.780 -15.575  1.00  0.00           N  
ATOM   1041  CE1 HIE    65       1.094  -7.518 -16.660  1.00  0.00           C  
ATOM   1042  HE1 HIE    65       1.555  -8.451 -16.949  1.00  0.00           H  
ATOM   1043  NE2 HIE    65       0.183  -6.861 -17.467  1.00  0.00           N  
ATOM   1044  HE2 HIE    65      -0.260  -7.204 -18.307  1.00  0.00           H  
ATOM   1045  CD2 HIE    65      -0.027  -5.619 -16.830  1.00  0.00           C  
ATOM   1046  HD2 HIE    65      -0.608  -4.825 -17.275  1.00  0.00           H  
ATOM   1047  C   HIE    65      -1.961  -4.907 -14.540  1.00  0.00           C  
ATOM   1048  O   HIE    65      -2.610  -5.181 -15.513  1.00  0.00           O  
ATOM   1049  N   ASP    66      -2.373  -5.444 -13.337  1.00  0.00           N  
ATOM   1050  H   ASP    66      -1.990  -5.139 -12.454  1.00  0.00           H  
ATOM   1051  CA  ASP    66      -3.557  -6.311 -13.139  1.00  0.00           C  
ATOM   1052  HA  ASP    66      -3.442  -7.179 -13.788  1.00  0.00           H  
ATOM   1053  CB  ASP    66      -3.752  -6.730 -11.732  1.00  0.00           C  
ATOM   1054  HB2 ASP    66      -3.968  -5.838 -11.145  1.00  0.00           H  
ATOM   1055  HB3 ASP    66      -4.640  -7.350 -11.608  1.00  0.00           H  
ATOM   1056  CG  ASP    66      -2.693  -7.505 -11.029  1.00  0.00           C  
ATOM   1057  OD1 ASP    66      -2.044  -8.341 -11.806  1.00  0.00           O  
ATOM   1058  OD2 ASP    66      -2.580  -7.508  -9.805  1.00  0.00           O  
ATOM   1059  C   ASP    66      -4.833  -5.569 -13.620  1.00  0.00           C  
ATOM   1060  O   ASP    66      -5.709  -6.243 -14.134  1.00  0.00           O  
ATOM   1061  N   ILE    67      -4.973  -4.255 -13.493  1.00  0.00           N  
ATOM   1062  H   ILE    67      -4.175  -3.663 -13.307  1.00  0.00           H  
ATOM   1063  CA  ILE    67      -6.240  -3.546 -14.020  1.00  0.00           C  
ATOM   1064  HA  ILE    67      -7.100  -4.196 -13.861  1.00  0.00           H  
ATOM   1065  CB  ILE    67      -6.453  -2.164 -13.351  1.00  0.00           C  
ATOM   1066  HB  ILE    67      -5.449  -1.742 -13.295  1.00  0.00           H  
ATOM   1067  CG2 ILE    67      -7.482  -1.275 -14.134  1.00  0.00           C  
ATOM   1068 HG21 ILE    67      -8.483  -1.701 -14.058  1.00  0.00           H  
ATOM   1069 HG22 ILE    67      -7.383  -0.260 -13.749  1.00  0.00           H  
ATOM   1070 HG23 ILE    67      -7.243  -1.159 -15.191  1.00  0.00           H  
ATOM   1071  CG1 ILE    67      -6.907  -2.316 -11.910  1.00  0.00           C  
ATOM   1072 HG12 ILE    67      -7.906  -2.741 -12.008  1.00  0.00           H  
ATOM   1073 HG13 ILE    67      -6.339  -3.083 -11.384  1.00  0.00           H  
ATOM   1074  CD1 ILE    67      -6.960  -1.147 -11.039  1.00  0.00           C  
ATOM   1075 HD11 ILE    67      -5.955  -0.744 -10.915  1.00  0.00           H  
ATOM   1076 HD12 ILE    67      -7.626  -0.455 -11.553  1.00  0.00           H  
ATOM   1077 HD13 ILE    67      -7.329  -1.462 -10.063  1.00  0.00           H  
ATOM   1078  C   ILE    67      -6.182  -3.467 -15.616  1.00  0.00           C  
ATOM   1079  O   ILE    67      -7.221  -3.688 -16.318  1.00  0.00           O  
ATOM   1080  N   ILE    68      -5.024  -3.168 -16.133  1.00  0.00           N  
ATOM   1081  H   ILE    68      -4.250  -3.234 -15.487  1.00  0.00           H  
ATOM   1082  CA  ILE    68      -4.738  -3.027 -17.550  1.00  0.00           C  
ATOM   1083  HA  ILE    68      -5.438  -2.357 -18.049  1.00  0.00           H  
ATOM   1084  CB  ILE    68      -3.313  -2.530 -17.953  1.00  0.00           C  
ATOM   1085  HB  ILE    68      -2.573  -3.061 -17.354  1.00  0.00           H  
ATOM   1086  CG2 ILE    68      -3.110  -2.889 -19.451  1.00  0.00           C  
ATOM   1087 HG21 ILE    68      -2.776  -3.922 -19.543  1.00  0.00           H  
ATOM   1088 HG22 ILE    68      -4.022  -2.711 -20.022  1.00  0.00           H  
ATOM   1089 HG23 ILE    68      -2.396  -2.230 -19.945  1.00  0.00           H  
ATOM   1090  CG1 ILE    68      -3.210  -1.065 -17.588  1.00  0.00           C  
ATOM   1091 HG12 ILE    68      -3.224  -1.023 -16.499  1.00  0.00           H  
ATOM   1092 HG13 ILE    68      -2.186  -0.778 -17.824  1.00  0.00           H  
ATOM   1093  CD1 ILE    68      -4.277  -0.137 -18.131  1.00  0.00           C  
ATOM   1094 HD11 ILE    68      -4.550  -0.492 -19.125  1.00  0.00           H  
ATOM   1095 HD12 ILE    68      -5.196  -0.180 -17.547  1.00  0.00           H  
ATOM   1096 HD13 ILE    68      -3.928   0.892 -18.046  1.00  0.00           H  
ATOM   1097  C   ILE    68      -5.089  -4.437 -18.140  1.00  0.00           C  
ATOM   1098  O   ILE    68      -5.870  -4.406 -19.087  1.00  0.00           O  
ATOM   1099  N   ALA    69      -4.688  -5.500 -17.513  1.00  0.00           N  
ATOM   1100  H   ALA    69      -4.083  -5.416 -16.709  1.00  0.00           H  
ATOM   1101  CA  ALA    69      -4.862  -6.840 -18.019  1.00  0.00           C  
ATOM   1102  HA  ALA    69      -4.723  -6.816 -19.100  1.00  0.00           H  
ATOM   1103  CB  ALA    69      -3.787  -7.697 -17.356  1.00  0.00           C  
ATOM   1104  HB1 ALA    69      -3.718  -7.582 -16.274  1.00  0.00           H  
ATOM   1105  HB2 ALA    69      -3.933  -8.760 -17.550  1.00  0.00           H  
ATOM   1106  HB3 ALA    69      -2.788  -7.453 -17.718  1.00  0.00           H  
ATOM   1107  C   ALA    69      -6.223  -7.512 -17.824  1.00  0.00           C  
ATOM   1108  O   ALA    69      -6.258  -8.728 -17.880  1.00  0.00           O  
ATOM   1109  N   SER    70      -7.255  -6.724 -17.785  1.00  0.00           N  
ATOM   1110  H   SER    70      -7.219  -5.724 -17.922  1.00  0.00           H  
ATOM   1111  CA  SER    70      -8.606  -7.272 -17.783  1.00  0.00           C  
ATOM   1112  HA  SER    70      -8.588  -8.230 -17.263  1.00  0.00           H  
ATOM   1113  CB  SER    70      -9.413  -6.295 -16.957  1.00  0.00           C  
ATOM   1114  HB2 SER    70      -8.866  -5.960 -16.076  1.00  0.00           H  
ATOM   1115  HB3 SER    70      -9.478  -5.418 -17.601  1.00  0.00           H  
ATOM   1116  OG  SER    70     -10.683  -6.699 -16.546  1.00  0.00           O  
ATOM   1117  HG  SER    70     -11.120  -5.891 -16.265  1.00  0.00           H  
ATOM   1118  C   SER    70      -9.270  -7.350 -19.186  1.00  0.00           C  
ATOM   1119  O   SER    70      -8.786  -6.725 -20.093  1.00  0.00           O  
ATOM   1120  N   ASP    71     -10.344  -8.130 -19.330  1.00  0.00           N  
ATOM   1121  H   ASP    71     -10.847  -8.501 -18.537  1.00  0.00           H  
ATOM   1122  CA  ASP    71     -11.126  -8.242 -20.620  1.00  0.00           C  
ATOM   1123  HA  ASP    71     -10.468  -8.517 -21.444  1.00  0.00           H  
ATOM   1124  CB  ASP    71     -12.052  -9.503 -20.536  1.00  0.00           C  
ATOM   1125  HB2 ASP    71     -12.899  -9.269 -19.891  1.00  0.00           H  
ATOM   1126  HB3 ASP    71     -12.462  -9.742 -21.517  1.00  0.00           H  
ATOM   1127  CG  ASP    71     -11.382 -10.721 -20.042  1.00  0.00           C  
ATOM   1128  OD1 ASP    71     -10.117 -10.875 -20.259  1.00  0.00           O  
ATOM   1129  OD2 ASP    71     -12.029 -11.515 -19.290  1.00  0.00           O  
ATOM   1130  C   ASP    71     -11.899  -6.945 -21.042  1.00  0.00           C  
ATOM   1131  O   ASP    71     -12.164  -6.687 -22.228  1.00  0.00           O  
ATOM   1132  N   THR    72     -12.276  -6.126 -20.082  1.00  0.00           N  
ATOM   1133  H   THR    72     -11.931  -6.321 -19.153  1.00  0.00           H  
ATOM   1134  CA  THR    72     -12.803  -4.737 -20.359  1.00  0.00           C  
ATOM   1135  HA  THR    72     -12.175  -4.485 -21.214  1.00  0.00           H  
ATOM   1136  CB  THR    72     -14.265  -4.848 -20.736  1.00  0.00           C  
ATOM   1137  HB  THR    72     -14.452  -5.616 -21.486  1.00  0.00           H  
ATOM   1138  CG2 THR    72     -15.186  -5.232 -19.607  1.00  0.00           C  
ATOM   1139 HG21 THR    72     -16.217  -5.266 -19.962  1.00  0.00           H  
ATOM   1140 HG22 THR    72     -15.011  -6.253 -19.270  1.00  0.00           H  
ATOM   1141 HG23 THR    72     -15.144  -4.563 -18.748  1.00  0.00           H  
ATOM   1142  OG1 THR    72     -14.720  -3.587 -21.277  1.00  0.00           O  
ATOM   1143  HG1 THR    72     -14.992  -3.843 -22.161  1.00  0.00           H  
ATOM   1144  C   THR    72     -12.554  -3.776 -19.200  1.00  0.00           C  
ATOM   1145  O   THR    72     -12.306  -4.256 -18.080  1.00  0.00           O  
ATOM   1146  N   PHE    73     -12.621  -2.453 -19.348  1.00  0.00           N  
ATOM   1147  H   PHE    73     -12.802  -2.032 -20.248  1.00  0.00           H  
ATOM   1148  CA  PHE    73     -12.124  -1.509 -18.350  1.00  0.00           C  
ATOM   1149  HA  PHE    73     -11.203  -1.974 -17.996  1.00  0.00           H  
ATOM   1150  CB  PHE    73     -11.694  -0.235 -19.127  1.00  0.00           C  
ATOM   1151  HB2 PHE    73     -11.225  -0.547 -20.060  1.00  0.00           H  
ATOM   1152  HB3 PHE    73     -12.545   0.340 -19.491  1.00  0.00           H  
ATOM   1153  CG  PHE    73     -10.881   0.751 -18.304  1.00  0.00           C  
ATOM   1154  CD1 PHE    73      -9.702   0.308 -17.695  1.00  0.00           C  
ATOM   1155  HD1 PHE    73      -9.438  -0.735 -17.782  1.00  0.00           H  
ATOM   1156  CE1 PHE    73      -8.926   1.259 -17.107  1.00  0.00           C  
ATOM   1157  HE1 PHE    73      -7.991   0.892 -16.711  1.00  0.00           H  
ATOM   1158  CZ  PHE    73      -9.375   2.556 -16.868  1.00  0.00           C  
ATOM   1159  HZ  PHE    73      -8.737   3.252 -16.343  1.00  0.00           H  
ATOM   1160  CE2 PHE    73     -10.610   2.997 -17.354  1.00  0.00           C  
ATOM   1161  HE2 PHE    73     -10.816   4.055 -17.288  1.00  0.00           H  
ATOM   1162  CD2 PHE    73     -11.342   2.103 -18.106  1.00  0.00           C  
ATOM   1163  HD2 PHE    73     -12.268   2.324 -18.616  1.00  0.00           H  
ATOM   1164  C   PHE    73     -13.040  -1.221 -17.123  1.00  0.00           C  
ATOM   1165  O   PHE    73     -14.162  -0.805 -17.273  1.00  0.00           O  
ATOM   1166  N   ASP    74     -12.441  -1.378 -15.974  1.00  0.00           N  
ATOM   1167  H   ASP    74     -11.534  -1.792 -16.138  1.00  0.00           H  
ATOM   1168  CA  ASP    74     -12.914  -0.942 -14.663  1.00  0.00           C  
ATOM   1169  HA  ASP    74     -13.995  -1.010 -14.536  1.00  0.00           H  
ATOM   1170  CB  ASP    74     -12.248  -1.783 -13.565  1.00  0.00           C  
ATOM   1171  HB2 ASP    74     -11.220  -1.421 -13.539  1.00  0.00           H  
ATOM   1172  HB3 ASP    74     -12.772  -1.694 -12.614  1.00  0.00           H  
ATOM   1173  CG  ASP    74     -12.161  -3.237 -13.942  1.00  0.00           C  
ATOM   1174  OD1 ASP    74     -11.105  -3.770 -14.394  1.00  0.00           O  
ATOM   1175  OD2 ASP    74     -13.217  -3.925 -13.714  1.00  0.00           O  
ATOM   1176  C   ASP    74     -12.635   0.581 -14.384  1.00  0.00           C  
ATOM   1177  O   ASP    74     -11.649   0.898 -13.691  1.00  0.00           O  
ATOM   1178  N   LYS    75     -13.512   1.477 -14.821  1.00  0.00           N  
ATOM   1179  H   LYS    75     -14.295   1.151 -15.369  1.00  0.00           H  
ATOM   1180  CA  LYS    75     -13.297   2.886 -14.616  1.00  0.00           C  
ATOM   1181  HA  LYS    75     -12.415   3.112 -15.215  1.00  0.00           H  
ATOM   1182  CB  LYS    75     -14.471   3.738 -15.325  1.00  0.00           C  
ATOM   1183  HB2 LYS    75     -15.396   3.373 -14.879  1.00  0.00           H  
ATOM   1184  HB3 LYS    75     -14.378   4.792 -15.063  1.00  0.00           H  
ATOM   1185  CG  LYS    75     -14.463   3.549 -16.861  1.00  0.00           C  
ATOM   1186  HG2 LYS    75     -13.550   3.961 -17.289  1.00  0.00           H  
ATOM   1187  HG3 LYS    75     -14.357   2.511 -17.177  1.00  0.00           H  
ATOM   1188  CD  LYS    75     -15.619   4.215 -17.711  1.00  0.00           C  
ATOM   1189  HD2 LYS    75     -16.522   3.640 -17.509  1.00  0.00           H  
ATOM   1190  HD3 LYS    75     -15.688   5.233 -17.327  1.00  0.00           H  
ATOM   1191  CE  LYS    75     -15.274   4.209 -19.175  1.00  0.00           C  
ATOM   1192  HE2 LYS    75     -14.463   4.927 -19.291  1.00  0.00           H  
ATOM   1193  HE3 LYS    75     -14.912   3.226 -19.478  1.00  0.00           H  
ATOM   1194  NZ  LYS    75     -16.267   4.776 -20.051  1.00  0.00           N  
ATOM   1195  HZ1 LYS    75     -15.765   5.022 -20.892  1.00  0.00           H  
ATOM   1196  HZ2 LYS    75     -17.035   4.150 -20.247  1.00  0.00           H  
ATOM   1197  HZ3 LYS    75     -16.617   5.594 -19.573  1.00  0.00           H  
ATOM   1198  C   LYS    75     -13.136   3.293 -13.166  1.00  0.00           C  
ATOM   1199  O   LYS    75     -12.100   3.815 -12.755  1.00  0.00           O  
ATOM   1200  N   ALA    76     -14.129   2.971 -12.388  1.00  0.00           N  
ATOM   1201  H   ALA    76     -14.932   2.477 -12.749  1.00  0.00           H  
ATOM   1202  CA  ALA    76     -14.173   3.402 -10.948  1.00  0.00           C  
ATOM   1203  HA  ALA    76     -13.983   4.473 -11.015  1.00  0.00           H  
ATOM   1204  CB  ALA    76     -15.574   3.123 -10.428  1.00  0.00           C  
ATOM   1205  HB1 ALA    76     -16.366   3.684 -10.925  1.00  0.00           H  
ATOM   1206  HB2 ALA    76     -15.884   2.098 -10.626  1.00  0.00           H  
ATOM   1207  HB3 ALA    76     -15.568   3.377  -9.368  1.00  0.00           H  
ATOM   1208  C   ALA    76     -13.108   2.694 -10.174  1.00  0.00           C  
ATOM   1209  O   ALA    76     -12.354   3.450  -9.565  1.00  0.00           O  
ATOM   1210  N   LYS    77     -12.786   1.401 -10.279  1.00  0.00           N  
ATOM   1211  H   LYS    77     -13.431   0.931 -10.898  1.00  0.00           H  
ATOM   1212  CA  LYS    77     -11.553   0.734  -9.810  1.00  0.00           C  
ATOM   1213  HA  LYS    77     -11.649   0.666  -8.726  1.00  0.00           H  
ATOM   1214  CB  LYS    77     -11.464  -0.713 -10.259  1.00  0.00           C  
ATOM   1215  HB2 LYS    77     -12.474  -1.122 -10.226  1.00  0.00           H  
ATOM   1216  HB3 LYS    77     -11.134  -0.607 -11.293  1.00  0.00           H  
ATOM   1217  CG  LYS    77     -10.519  -1.617  -9.390  1.00  0.00           C  
ATOM   1218  HG2 LYS    77      -9.482  -1.311  -9.528  1.00  0.00           H  
ATOM   1219  HG3 LYS    77     -10.787  -1.545  -8.336  1.00  0.00           H  
ATOM   1220  CD  LYS    77     -10.612  -3.112  -9.703  1.00  0.00           C  
ATOM   1221  HD2 LYS    77     -11.672  -3.320  -9.554  1.00  0.00           H  
ATOM   1222  HD3 LYS    77     -10.429  -3.318 -10.758  1.00  0.00           H  
ATOM   1223  CE  LYS    77      -9.789  -4.090  -8.886  1.00  0.00           C  
ATOM   1224  HE2 LYS    77      -9.785  -5.111  -9.267  1.00  0.00           H  
ATOM   1225  HE3 LYS    77      -8.762  -3.728  -8.931  1.00  0.00           H  
ATOM   1226  NZ  LYS    77     -10.051  -4.161  -7.436  1.00  0.00           N  
ATOM   1227  HZ1 LYS    77      -9.964  -3.293  -6.927  1.00  0.00           H  
ATOM   1228  HZ2 LYS    77     -10.988  -4.506  -7.278  1.00  0.00           H  
ATOM   1229  HZ3 LYS    77      -9.520  -4.861  -6.938  1.00  0.00           H  
ATOM   1230  C   LYS    77     -10.168   1.439 -10.103  1.00  0.00           C  
ATOM   1231  O   LYS    77      -9.261   1.423  -9.288  1.00  0.00           O  
ATOM   1232  N   ALA    78     -10.026   2.020 -11.321  1.00  0.00           N  
ATOM   1233  H   ALA    78     -10.793   1.895 -11.966  1.00  0.00           H  
ATOM   1234  CA  ALA    78      -8.825   2.756 -11.712  1.00  0.00           C  
ATOM   1235  HA  ALA    78      -7.958   2.189 -11.372  1.00  0.00           H  
ATOM   1236  CB  ALA    78      -8.720   2.844 -13.272  1.00  0.00           C  
ATOM   1237  HB1 ALA    78      -8.546   1.885 -13.760  1.00  0.00           H  
ATOM   1238  HB2 ALA    78      -9.660   3.221 -13.675  1.00  0.00           H  
ATOM   1239  HB3 ALA    78      -7.910   3.545 -13.474  1.00  0.00           H  
ATOM   1240  C   ALA    78      -8.762   4.140 -11.135  1.00  0.00           C  
ATOM   1241  O   ALA    78      -7.751   4.581 -10.690  1.00  0.00           O  
ATOM   1242  N   GLU    79      -9.909   4.893 -11.180  1.00  0.00           N  
ATOM   1243  H   GLU    79     -10.731   4.553 -11.660  1.00  0.00           H  
ATOM   1244  CA  GLU    79      -9.984   6.238 -10.641  1.00  0.00           C  
ATOM   1245  HA  GLU    79      -9.300   6.848 -11.232  1.00  0.00           H  
ATOM   1246  CB  GLU    79     -11.395   6.741 -10.870  1.00  0.00           C  
ATOM   1247  HB2 GLU    79     -11.673   6.469 -11.888  1.00  0.00           H  
ATOM   1248  HB3 GLU    79     -12.078   6.250 -10.177  1.00  0.00           H  
ATOM   1249  CG  GLU    79     -11.440   8.257 -10.727  1.00  0.00           C  
ATOM   1250  HG2 GLU    79     -11.285   8.523  -9.681  1.00  0.00           H  
ATOM   1251  HG3 GLU    79     -10.628   8.741 -11.271  1.00  0.00           H  
ATOM   1252  CD  GLU    79     -12.824   8.755 -11.208  1.00  0.00           C  
ATOM   1253  OE1 GLU    79     -13.817   8.178 -10.839  1.00  0.00           O  
ATOM   1254  OE2 GLU    79     -12.884   9.783 -11.946  1.00  0.00           O  
ATOM   1255  C   GLU    79      -9.545   6.321  -9.188  1.00  0.00           C  
ATOM   1256  O   GLU    79      -8.943   7.304  -8.816  1.00  0.00           O  
ATOM   1257  N   ALA    80      -9.904   5.357  -8.387  1.00  0.00           N  
ATOM   1258  H   ALA    80     -10.478   4.637  -8.802  1.00  0.00           H  
ATOM   1259  CA  ALA    80      -9.525   5.302  -6.988  1.00  0.00           C  
ATOM   1260  HA  ALA    80      -9.668   6.292  -6.554  1.00  0.00           H  
ATOM   1261  CB  ALA    80     -10.446   4.433  -6.154  1.00  0.00           C  
ATOM   1262  HB1 ALA    80     -11.445   4.867  -6.166  1.00  0.00           H  
ATOM   1263  HB2 ALA    80     -10.470   3.419  -6.555  1.00  0.00           H  
ATOM   1264  HB3 ALA    80     -10.071   4.277  -5.142  1.00  0.00           H  
ATOM   1265  C   ALA    80      -8.015   4.952  -6.919  1.00  0.00           C  
ATOM   1266  O   ALA    80      -7.340   5.591  -6.098  1.00  0.00           O  
ATOM   1267  N   GLN    81      -7.415   4.104  -7.738  1.00  0.00           N  
ATOM   1268  H   GLN    81      -8.032   3.586  -8.346  1.00  0.00           H  
ATOM   1269  CA  GLN    81      -5.978   3.728  -7.697  1.00  0.00           C  
ATOM   1270  HA  GLN    81      -5.726   3.623  -6.642  1.00  0.00           H  
ATOM   1271  CB  GLN    81      -5.776   2.470  -8.530  1.00  0.00           C  
ATOM   1272  HB2 GLN    81      -6.435   1.686  -8.159  1.00  0.00           H  
ATOM   1273  HB3 GLN    81      -5.893   2.550  -9.611  1.00  0.00           H  
ATOM   1274  CG  GLN    81      -4.341   1.852  -8.314  1.00  0.00           C  
ATOM   1275  HG2 GLN    81      -4.268   1.070  -9.070  1.00  0.00           H  
ATOM   1276  HG3 GLN    81      -3.547   2.560  -8.550  1.00  0.00           H  
ATOM   1277  CD  GLN    81      -4.069   1.205  -6.937  1.00  0.00           C  
ATOM   1278  OE1 GLN    81      -4.794   1.427  -6.043  1.00  0.00           O  
ATOM   1279  NE2 GLN    81      -3.078   0.380  -6.786  1.00  0.00           N  
ATOM   1280 HE21 GLN    81      -2.881  -0.043  -5.890  1.00  0.00           H  
ATOM   1281 HE22 GLN    81      -2.364   0.458  -7.496  1.00  0.00           H  
ATOM   1282  C   GLN    81      -5.105   4.878  -8.243  1.00  0.00           C  
ATOM   1283  O   GLN    81      -3.985   4.892  -7.635  1.00  0.00           O  
ATOM   1284  N   ILE    82      -5.473   5.656  -9.235  1.00  0.00           N  
ATOM   1285  H   ILE    82      -6.376   5.582  -9.682  1.00  0.00           H  
ATOM   1286  CA  ILE    82      -4.725   6.829  -9.629  1.00  0.00           C  
ATOM   1287  HA  ILE    82      -3.678   6.610  -9.838  1.00  0.00           H  
ATOM   1288  CB  ILE    82      -5.423   7.467 -10.872  1.00  0.00           C  
ATOM   1289  HB  ILE    82      -6.446   7.650 -10.544  1.00  0.00           H  
ATOM   1290  CG2 ILE    82      -4.904   8.843 -11.252  1.00  0.00           C  
ATOM   1291 HG21 ILE    82      -3.821   8.845 -11.376  1.00  0.00           H  
ATOM   1292 HG22 ILE    82      -5.352   9.243 -12.162  1.00  0.00           H  
ATOM   1293 HG23 ILE    82      -5.084   9.576 -10.465  1.00  0.00           H  
ATOM   1294  CG1 ILE    82      -5.271   6.575 -12.101  1.00  0.00           C  
ATOM   1295 HG12 ILE    82      -4.252   6.795 -12.420  1.00  0.00           H  
ATOM   1296 HG13 ILE    82      -5.283   5.519 -11.830  1.00  0.00           H  
ATOM   1297  CD1 ILE    82      -6.281   6.684 -13.164  1.00  0.00           C  
ATOM   1298 HD11 ILE    82      -7.143   6.242 -12.665  1.00  0.00           H  
ATOM   1299 HD12 ILE    82      -6.334   7.769 -13.248  1.00  0.00           H  
ATOM   1300 HD13 ILE    82      -5.957   6.028 -13.972  1.00  0.00           H  
ATOM   1301  C   ILE    82      -4.812   7.837  -8.486  1.00  0.00           C  
ATOM   1302  O   ILE    82      -3.808   8.516  -8.298  1.00  0.00           O  
ATOM   1303  N   ALA    83      -5.955   7.980  -7.785  1.00  0.00           N  
ATOM   1304  H   ALA    83      -6.707   7.310  -7.866  1.00  0.00           H  
ATOM   1305  CA  ALA    83      -6.090   9.022  -6.757  1.00  0.00           C  
ATOM   1306  HA  ALA    83      -5.634   9.975  -7.025  1.00  0.00           H  
ATOM   1307  CB  ALA    83      -7.564   9.201  -6.488  1.00  0.00           C  
ATOM   1308  HB1 ALA    83      -8.125   8.294  -6.262  1.00  0.00           H  
ATOM   1309  HB2 ALA    83      -7.786   9.880  -5.664  1.00  0.00           H  
ATOM   1310  HB3 ALA    83      -8.040   9.680  -7.343  1.00  0.00           H  
ATOM   1311  C   ALA    83      -5.269   8.651  -5.482  1.00  0.00           C  
ATOM   1312  O   ALA    83      -5.096   9.495  -4.592  1.00  0.00           O  
ATOM   1313  N   LYS    84      -4.871   7.395  -5.349  1.00  0.00           N  
ATOM   1314  H   LYS    84      -5.312   6.711  -5.947  1.00  0.00           H  
ATOM   1315  CA  LYS    84      -3.901   6.950  -4.276  1.00  0.00           C  
ATOM   1316  HA  LYS    84      -4.040   7.490  -3.339  1.00  0.00           H  
ATOM   1317  CB  LYS    84      -4.042   5.379  -4.115  1.00  0.00           C  
ATOM   1318  HB2 LYS    84      -5.017   5.098  -3.717  1.00  0.00           H  
ATOM   1319  HB3 LYS    84      -3.992   4.824  -5.052  1.00  0.00           H  
ATOM   1320  CG  LYS    84      -3.048   4.635  -3.126  1.00  0.00           C  
ATOM   1321  HG2 LYS    84      -2.031   5.005  -3.258  1.00  0.00           H  
ATOM   1322  HG3 LYS    84      -3.400   4.913  -2.133  1.00  0.00           H  
ATOM   1323  CD  LYS    84      -3.104   3.161  -3.236  1.00  0.00           C  
ATOM   1324  HD2 LYS    84      -2.991   2.908  -4.290  1.00  0.00           H  
ATOM   1325  HD3 LYS    84      -2.240   2.630  -2.837  1.00  0.00           H  
ATOM   1326  CE  LYS    84      -4.375   2.571  -2.535  1.00  0.00           C  
ATOM   1327  HE2 LYS    84      -4.079   2.258  -1.534  1.00  0.00           H  
ATOM   1328  HE3 LYS    84      -5.136   3.323  -2.330  1.00  0.00           H  
ATOM   1329  NZ  LYS    84      -5.016   1.506  -3.309  1.00  0.00           N  
ATOM   1330  HZ1 LYS    84      -4.465   0.680  -3.121  1.00  0.00           H  
ATOM   1331  HZ2 LYS    84      -5.966   1.273  -3.058  1.00  0.00           H  
ATOM   1332  HZ3 LYS    84      -4.977   1.818  -4.269  1.00  0.00           H  
ATOM   1333  C   LYS    84      -2.423   7.318  -4.590  1.00  0.00           C  
ATOM   1334  O   LYS    84      -1.828   8.184  -3.954  1.00  0.00           O  
ATOM   1335  N   MET    85      -1.917   6.827  -5.739  1.00  0.00           N  
ATOM   1336  H   MET    85      -2.352   6.093  -6.279  1.00  0.00           H  
ATOM   1337  CA  MET    85      -0.537   7.093  -6.148  1.00  0.00           C  
ATOM   1338  HA  MET    85       0.119   6.810  -5.325  1.00  0.00           H  
ATOM   1339  CB  MET    85      -0.265   6.188  -7.348  1.00  0.00           C  
ATOM   1340  HB2 MET    85      -0.784   6.383  -8.286  1.00  0.00           H  
ATOM   1341  HB3 MET    85       0.783   6.341  -7.606  1.00  0.00           H  
ATOM   1342  CG  MET    85      -0.436   4.694  -6.930  1.00  0.00           C  
ATOM   1343  HG2 MET    85      -0.222   4.521  -5.875  1.00  0.00           H  
ATOM   1344  HG3 MET    85      -1.413   4.252  -7.123  1.00  0.00           H  
ATOM   1345  SD  MET    85       0.590   3.564  -7.841  1.00  0.00           S  
ATOM   1346  CE  MET    85      -0.035   3.841  -9.514  1.00  0.00           C  
ATOM   1347  HE1 MET    85      -0.081   4.907  -9.735  1.00  0.00           H  
ATOM   1348  HE2 MET    85       0.665   3.423 -10.237  1.00  0.00           H  
ATOM   1349  HE3 MET    85      -1.049   3.461  -9.646  1.00  0.00           H  
ATOM   1350  C   MET    85      -0.241   8.611  -6.598  1.00  0.00           C  
ATOM   1351  O   MET    85       0.884   8.949  -6.877  1.00  0.00           O  
ATOM   1352  N   GLU    86      -1.303   9.397  -6.769  1.00  0.00           N  
ATOM   1353  H   GLU    86      -2.186   8.963  -6.543  1.00  0.00           H  
ATOM   1354  CA  GLU    86      -1.230  10.875  -6.855  1.00  0.00           C  
ATOM   1355  HA  GLU    86      -0.899  11.094  -7.871  1.00  0.00           H  
ATOM   1356  CB  GLU    86      -2.640  11.494  -6.717  1.00  0.00           C  
ATOM   1357  HB2 GLU    86      -3.298  10.973  -7.413  1.00  0.00           H  
ATOM   1358  HB3 GLU    86      -2.970  11.250  -5.707  1.00  0.00           H  
ATOM   1359  CG  GLU    86      -2.593  12.989  -7.140  1.00  0.00           C  
ATOM   1360  HG2 GLU    86      -1.589  13.412  -7.136  1.00  0.00           H  
ATOM   1361  HG3 GLU    86      -2.987  13.018  -8.156  1.00  0.00           H  
ATOM   1362  CD  GLU    86      -3.432  13.858  -6.186  1.00  0.00           C  
ATOM   1363  OE1 GLU    86      -4.643  13.657  -6.070  1.00  0.00           O  
ATOM   1364  OE2 GLU    86      -2.892  14.836  -5.597  1.00  0.00           O  
ATOM   1365  C   GLU    86      -0.262  11.495  -5.789  1.00  0.00           C  
ATOM   1366  O   GLU    86       0.402  12.469  -6.101  1.00  0.00           O  
ATOM   1367  N   GLU    87      -0.284  10.945  -4.576  1.00  0.00           N  
ATOM   1368  H   GLU    87      -0.806  10.101  -4.389  1.00  0.00           H  
ATOM   1369  CA  GLU    87       0.621  11.447  -3.555  1.00  0.00           C  
ATOM   1370  HA  GLU    87       0.215  12.454  -3.458  1.00  0.00           H  
ATOM   1371  CB  GLU    87       0.363  10.575  -2.264  1.00  0.00           C  
ATOM   1372  HB2 GLU    87      -0.710  10.573  -2.069  1.00  0.00           H  
ATOM   1373  HB3 GLU    87       0.760   9.569  -2.401  1.00  0.00           H  
ATOM   1374  CG  GLU    87       0.988  11.076  -0.944  1.00  0.00           C  
ATOM   1375  HG2 GLU    87       1.953  11.475  -1.257  1.00  0.00           H  
ATOM   1376  HG3 GLU    87       0.349  11.796  -0.433  1.00  0.00           H  
ATOM   1377  CD  GLU    87       1.179   9.935   0.013  1.00  0.00           C  
ATOM   1378  OE1 GLU    87       0.240   9.129   0.124  1.00  0.00           O  
ATOM   1379  OE2 GLU    87       2.253   9.881   0.626  1.00  0.00           O  
ATOM   1380  C   GLU    87       2.115  11.500  -3.921  1.00  0.00           C  
ATOM   1381  O   GLU    87       2.818  12.410  -3.459  1.00  0.00           O  
ATOM   1382  N   GLN    88       2.616  10.536  -4.693  1.00  0.00           N  
ATOM   1383  H   GLN    88       1.893   9.915  -5.028  1.00  0.00           H  
ATOM   1384  CA  GLN    88       3.967  10.394  -5.167  1.00  0.00           C  
ATOM   1385  HA  GLN    88       4.668  10.944  -4.539  1.00  0.00           H  
ATOM   1386  CB  GLN    88       4.415   8.897  -5.246  1.00  0.00           C  
ATOM   1387  HB2 GLN    88       3.628   8.304  -5.712  1.00  0.00           H  
ATOM   1388  HB3 GLN    88       5.268   8.921  -5.925  1.00  0.00           H  
ATOM   1389  CG  GLN    88       4.943   8.271  -3.988  1.00  0.00           C  
ATOM   1390  HG2 GLN    88       5.314   7.260  -4.157  1.00  0.00           H  
ATOM   1391  HG3 GLN    88       5.769   8.860  -3.590  1.00  0.00           H  
ATOM   1392  CD  GLN    88       3.799   8.320  -2.968  1.00  0.00           C  
ATOM   1393  OE1 GLN    88       2.797   7.603  -2.932  1.00  0.00           O  
ATOM   1394  NE2 GLN    88       3.835   9.092  -1.939  1.00  0.00           N  
ATOM   1395 HE21 GLN    88       3.164   8.926  -1.203  1.00  0.00           H  
ATOM   1396 HE22 GLN    88       4.563   9.780  -1.807  1.00  0.00           H  
ATOM   1397  C   GLN    88       4.007  11.117  -6.504  1.00  0.00           C  
ATOM   1398  O   GLN    88       5.073  11.743  -6.782  1.00  0.00           O  
ATOM   1399  N   ARG    89       2.980  11.125  -7.323  1.00  0.00           N  
ATOM   1400  H   ARG    89       2.249  10.440  -7.198  1.00  0.00           H  
ATOM   1401  CA  ARG    89       2.943  11.915  -8.587  1.00  0.00           C  
ATOM   1402  HA  ARG    89       3.681  11.443  -9.235  1.00  0.00           H  
ATOM   1403  CB  ARG    89       1.566  11.756  -9.235  1.00  0.00           C  
ATOM   1404  HB2 ARG    89       1.378  10.694  -9.392  1.00  0.00           H  
ATOM   1405  HB3 ARG    89       0.828  12.186  -8.558  1.00  0.00           H  
ATOM   1406  CG  ARG    89       1.435  12.425 -10.651  1.00  0.00           C  
ATOM   1407  HG2 ARG    89       0.456  12.184 -11.066  1.00  0.00           H  
ATOM   1408  HG3 ARG    89       1.482  13.508 -10.539  1.00  0.00           H  
ATOM   1409  CD  ARG    89       2.606  12.040 -11.645  1.00  0.00           C  
ATOM   1410  HD2 ARG    89       3.494  12.304 -11.071  1.00  0.00           H  
ATOM   1411  HD3 ARG    89       2.446  11.011 -11.968  1.00  0.00           H  
ATOM   1412  NE  ARG    89       2.558  12.808 -12.841  1.00  0.00           N  
ATOM   1413  HE  ARG    89       1.835  13.513 -12.870  1.00  0.00           H  
ATOM   1414  CZ  ARG    89       3.765  13.180 -13.355  1.00  0.00           C  
ATOM   1415  NH1 ARG    89       4.895  12.523 -13.213  1.00  0.00           N  
ATOM   1416 HH11 ARG    89       4.879  11.597 -12.810  1.00  0.00           H  
ATOM   1417 HH12 ARG    89       5.654  12.737 -13.844  1.00  0.00           H  
ATOM   1418  NH2 ARG    89       3.886  14.235 -14.139  1.00  0.00           N  
ATOM   1419 HH21 ARG    89       3.137  14.776 -14.546  1.00  0.00           H  
ATOM   1420 HH22 ARG    89       4.824  14.543 -14.355  1.00  0.00           H  
ATOM   1421  C   ARG    89       3.280  13.369  -8.344  1.00  0.00           C  
ATOM   1422  O   ARG    89       4.175  13.862  -9.039  1.00  0.00           O  
ATOM   1423  N   LYS    90       2.567  13.907  -7.388  1.00  0.00           N  
ATOM   1424  H   LYS    90       1.785  13.405  -6.993  1.00  0.00           H  
ATOM   1425  CA  LYS    90       2.696  15.357  -6.970  1.00  0.00           C  
ATOM   1426  HA  LYS    90       2.420  15.911  -7.868  1.00  0.00           H  
ATOM   1427  CB  LYS    90       1.825  15.641  -5.812  1.00  0.00           C  
ATOM   1428  HB2 LYS    90       0.797  15.364  -6.049  1.00  0.00           H  
ATOM   1429  HB3 LYS    90       2.064  15.048  -4.930  1.00  0.00           H  
ATOM   1430  CG  LYS    90       1.768  17.197  -5.472  1.00  0.00           C  
ATOM   1431  HG2 LYS    90       2.757  17.552  -5.181  1.00  0.00           H  
ATOM   1432  HG3 LYS    90       1.521  17.739  -6.385  1.00  0.00           H  
ATOM   1433  CD  LYS    90       0.744  17.474  -4.322  1.00  0.00           C  
ATOM   1434  HD2 LYS    90       0.880  16.880  -3.418  1.00  0.00           H  
ATOM   1435  HD3 LYS    90       0.931  18.510  -4.037  1.00  0.00           H  
ATOM   1436  CE  LYS    90      -0.721  17.425  -4.787  1.00  0.00           C  
ATOM   1437  HE2 LYS    90      -0.925  18.000  -5.691  1.00  0.00           H  
ATOM   1438  HE3 LYS    90      -1.034  16.439  -5.130  1.00  0.00           H  
ATOM   1439  NZ  LYS    90      -1.644  17.883  -3.767  1.00  0.00           N  
ATOM   1440  HZ1 LYS    90      -1.424  17.736  -2.792  1.00  0.00           H  
ATOM   1441  HZ2 LYS    90      -1.761  18.867  -3.960  1.00  0.00           H  
ATOM   1442  HZ3 LYS    90      -2.619  17.673  -3.924  1.00  0.00           H  
ATOM   1443  C   LYS    90       4.134  15.623  -6.672  1.00  0.00           C  
ATOM   1444  O   LYS    90       4.761  16.463  -7.296  1.00  0.00           O  
ATOM   1445  N   ALA    91       4.835  14.875  -5.804  1.00  0.00           N  
ATOM   1446  H   ALA    91       4.315  14.167  -5.305  1.00  0.00           H  
ATOM   1447  CA  ALA    91       6.202  15.144  -5.361  1.00  0.00           C  
ATOM   1448  HA  ALA    91       6.342  16.183  -5.063  1.00  0.00           H  
ATOM   1449  CB  ALA    91       6.483  14.298  -4.087  1.00  0.00           C  
ATOM   1450  HB1 ALA    91       6.388  13.232  -4.291  1.00  0.00           H  
ATOM   1451  HB2 ALA    91       7.472  14.539  -3.697  1.00  0.00           H  
ATOM   1452  HB3 ALA    91       5.689  14.527  -3.376  1.00  0.00           H  
ATOM   1453  C   ALA    91       7.116  14.886  -6.551  1.00  0.00           C  
ATOM   1454  O   ALA    91       8.117  15.586  -6.656  1.00  0.00           O  
ATOM   1455  N   ASN    92       6.856  13.879  -7.421  1.00  0.00           N  
ATOM   1456  H   ASN    92       6.040  13.318  -7.223  1.00  0.00           H  
ATOM   1457  CA  ASN    92       7.734  13.532  -8.562  1.00  0.00           C  
ATOM   1458  HA  ASN    92       8.765  13.584  -8.212  1.00  0.00           H  
ATOM   1459  CB  ASN    92       7.344  12.154  -9.057  1.00  0.00           C  
ATOM   1460  HB2 ASN    92       6.275  12.140  -9.270  1.00  0.00           H  
ATOM   1461  HB3 ASN    92       7.857  11.916  -9.989  1.00  0.00           H  
ATOM   1462  CG  ASN    92       7.703  10.986  -8.113  1.00  0.00           C  
ATOM   1463  OD1 ASN    92       8.622  11.049  -7.303  1.00  0.00           O  
ATOM   1464  ND2 ASN    92       7.046   9.835  -8.243  1.00  0.00           N  
ATOM   1465 HD21 ASN    92       7.258   9.070  -7.619  1.00  0.00           H  
ATOM   1466 HD22 ASN    92       6.241   9.775  -8.849  1.00  0.00           H  
ATOM   1467  C   ASN    92       7.669  14.556  -9.678  1.00  0.00           C  
ATOM   1468  O   ASN    92       8.653  15.028 -10.274  1.00  0.00           O  
ATOM   1469  N   MET    93       6.502  15.152 -10.076  1.00  0.00           N  
ATOM   1470  H   MET    93       5.641  14.791  -9.691  1.00  0.00           H  
ATOM   1471  CA  MET    93       6.361  16.211 -11.107  1.00  0.00           C  
ATOM   1472  HA  MET    93       6.819  15.956 -12.063  1.00  0.00           H  
ATOM   1473  CB  MET    93       4.827  16.303 -11.293  1.00  0.00           C  
ATOM   1474  HB2 MET    93       4.593  15.355 -11.778  1.00  0.00           H  
ATOM   1475  HB3 MET    93       4.215  16.426 -10.400  1.00  0.00           H  
ATOM   1476  CG  MET    93       4.529  17.490 -12.352  1.00  0.00           C  
ATOM   1477  HG2 MET    93       4.695  18.463 -11.889  1.00  0.00           H  
ATOM   1478  HG3 MET    93       5.216  17.328 -13.182  1.00  0.00           H  
ATOM   1479  SD  MET    93       2.889  17.365 -13.096  1.00  0.00           S  
ATOM   1480  CE  MET    93       3.231  17.898 -14.828  1.00  0.00           C  
ATOM   1481  HE1 MET    93       3.754  17.116 -15.380  1.00  0.00           H  
ATOM   1482  HE2 MET    93       2.208  18.046 -15.176  1.00  0.00           H  
ATOM   1483  HE3 MET    93       3.769  18.840 -14.925  1.00  0.00           H  
ATOM   1484  C   MET    93       6.913  17.545 -10.638  1.00  0.00           C  
ATOM   1485  O   MET    93       7.434  18.311 -11.470  1.00  0.00           O  
ATOM   1486  N   LEU    94       6.866  17.884  -9.324  1.00  0.00           N  
ATOM   1487  H   LEU    94       6.445  17.189  -8.724  1.00  0.00           H  
ATOM   1488  CA  LEU    94       7.494  19.017  -8.659  1.00  0.00           C  
ATOM   1489  HA  LEU    94       7.263  19.914  -9.234  1.00  0.00           H  
ATOM   1490  CB  LEU    94       6.989  19.110  -7.228  1.00  0.00           C  
ATOM   1491  HB2 LEU    94       5.937  19.385  -7.154  1.00  0.00           H  
ATOM   1492  HB3 LEU    94       7.030  18.123  -6.766  1.00  0.00           H  
ATOM   1493  CG  LEU    94       7.730  20.167  -6.368  1.00  0.00           C  
ATOM   1494  HG  LEU    94       8.819  20.145  -6.365  1.00  0.00           H  
ATOM   1495  CD1 LEU    94       7.299  21.546  -6.810  1.00  0.00           C  
ATOM   1496 HD11 LEU    94       6.213  21.636  -6.819  1.00  0.00           H  
ATOM   1497 HD12 LEU    94       7.724  22.286  -6.132  1.00  0.00           H  
ATOM   1498 HD13 LEU    94       7.791  21.629  -7.779  1.00  0.00           H  
ATOM   1499  CD2 LEU    94       7.370  20.036  -4.842  1.00  0.00           C  
ATOM   1500 HD21 LEU    94       8.077  20.695  -4.337  1.00  0.00           H  
ATOM   1501 HD22 LEU    94       6.357  20.350  -4.592  1.00  0.00           H  
ATOM   1502 HD23 LEU    94       7.509  19.011  -4.498  1.00  0.00           H  
ATOM   1503  C   LEU    94       9.028  18.812  -8.659  1.00  0.00           C  
ATOM   1504  O   LEU    94       9.821  19.643  -9.056  1.00  0.00           O  
ATOM   1505  N   ALA    95       9.555  17.549  -8.336  1.00  0.00           N  
ATOM   1506  H   ALA    95       8.960  16.772  -8.086  1.00  0.00           H  
ATOM   1507  CA  ALA    95      11.057  17.344  -8.344  1.00  0.00           C  
ATOM   1508  HA  ALA    95      11.425  18.077  -7.625  1.00  0.00           H  
ATOM   1509  CB  ALA    95      11.319  15.923  -7.843  1.00  0.00           C  
ATOM   1510  HB1 ALA    95      12.356  15.600  -7.752  1.00  0.00           H  
ATOM   1511  HB2 ALA    95      10.938  15.936  -6.822  1.00  0.00           H  
ATOM   1512  HB3 ALA    95      10.764  15.152  -8.377  1.00  0.00           H  
ATOM   1513  C   ALA    95      11.558  17.451  -9.796  1.00  0.00           C  
ATOM   1514  O   ALA    95      12.681  17.996  -9.972  1.00  0.00           O  
ATOM   1515  N   HIE    96      10.733  17.016 -10.778  1.00  0.00           N  
ATOM   1516  H   HIE    96       9.876  16.541 -10.533  1.00  0.00           H  
ATOM   1517  CA  HIE    96      11.051  17.243 -12.152  1.00  0.00           C  
ATOM   1518  HA  HIE    96      12.045  16.796 -12.193  1.00  0.00           H  
ATOM   1519  CB  HIE    96      10.012  16.542 -13.121  1.00  0.00           C  
ATOM   1520  HB2 HIE    96      10.195  15.527 -12.768  1.00  0.00           H  
ATOM   1521  HB3 HIE    96       8.991  16.924 -13.122  1.00  0.00           H  
ATOM   1522  CG  HIE    96      10.510  16.420 -14.543  1.00  0.00           C  
ATOM   1523  ND1 HIE    96      10.316  17.425 -15.447  1.00  0.00           N  
ATOM   1524  CE1 HIE    96      11.024  17.088 -16.537  1.00  0.00           C  
ATOM   1525  HE1 HIE    96      11.022  17.656 -17.456  1.00  0.00           H  
ATOM   1526  NE2 HIE    96      11.596  15.929 -16.335  1.00  0.00           N  
ATOM   1527  HE2 HIE    96      12.131  15.399 -17.008  1.00  0.00           H  
ATOM   1528  CD2 HIE    96      11.378  15.528 -15.038  1.00  0.00           C  
ATOM   1529  HD2 HIE    96      11.890  14.755 -14.484  1.00  0.00           H  
ATOM   1530  C   HIE    96      11.294  18.769 -12.640  1.00  0.00           C  
ATOM   1531  O   HIE    96      12.350  19.116 -13.190  1.00  0.00           O  
ATOM   1532  N   MET    97      10.277  19.571 -12.356  1.00  0.00           N  
ATOM   1533  H   MET    97       9.380  19.210 -12.062  1.00  0.00           H  
ATOM   1534  CA  MET    97      10.331  20.935 -12.825  1.00  0.00           C  
ATOM   1535  HA  MET    97      10.577  20.923 -13.886  1.00  0.00           H  
ATOM   1536  CB  MET    97       8.972  21.621 -12.687  1.00  0.00           C  
ATOM   1537  HB2 MET    97       8.686  21.541 -11.638  1.00  0.00           H  
ATOM   1538  HB3 MET    97       9.153  22.620 -13.083  1.00  0.00           H  
ATOM   1539  CG  MET    97       7.918  20.966 -13.576  1.00  0.00           C  
ATOM   1540  HG2 MET    97       8.252  20.915 -14.612  1.00  0.00           H  
ATOM   1541  HG3 MET    97       7.824  19.934 -13.237  1.00  0.00           H  
ATOM   1542  SD  MET    97       6.379  21.953 -13.519  1.00  0.00           S  
ATOM   1543  CE  MET    97       5.967  21.478 -11.841  1.00  0.00           C  
ATOM   1544  HE1 MET    97       5.984  20.393 -11.738  1.00  0.00           H  
ATOM   1545  HE2 MET    97       6.565  21.929 -11.049  1.00  0.00           H  
ATOM   1546  HE3 MET    97       4.900  21.660 -11.714  1.00  0.00           H  
ATOM   1547  C   MET    97      11.475  21.724 -12.142  1.00  0.00           C  
ATOM   1548  O   MET    97      12.302  22.294 -12.882  1.00  0.00           O  
ATOM   1549  N   GLU    98      11.730  21.467 -10.856  1.00  0.00           N  
ATOM   1550  H   GLU    98      11.087  20.857 -10.372  1.00  0.00           H  
ATOM   1551  CA  GLU    98      12.823  22.057 -10.108  1.00  0.00           C  
ATOM   1552  HA  GLU    98      12.738  23.142 -10.042  1.00  0.00           H  
ATOM   1553  CB  GLU    98      12.649  21.452  -8.657  1.00  0.00           C  
ATOM   1554  HB2 GLU    98      11.702  21.757  -8.212  1.00  0.00           H  
ATOM   1555  HB3 GLU    98      12.492  20.374  -8.691  1.00  0.00           H  
ATOM   1556  CG  GLU    98      13.793  21.945  -7.788  1.00  0.00           C  
ATOM   1557  HG2 GLU    98      14.732  21.473  -8.076  1.00  0.00           H  
ATOM   1558  HG3 GLU    98      13.864  23.022  -7.944  1.00  0.00           H  
ATOM   1559  CD  GLU    98      13.623  21.574  -6.229  1.00  0.00           C  
ATOM   1560  OE1 GLU    98      14.361  20.660  -5.850  1.00  0.00           O  
ATOM   1561  OE2 GLU    98      12.886  22.242  -5.431  1.00  0.00           O  
ATOM   1562  C   GLU    98      14.231  21.674 -10.639  1.00  0.00           C  
ATOM   1563  O   GLU    98      15.119  22.474 -10.646  1.00  0.00           O  
ATOM   1564  N   THR    99      14.309  20.418 -11.084  1.00  0.00           N  
ATOM   1565  H   THR    99      13.582  19.766 -10.826  1.00  0.00           H  
ATOM   1566  CA  THR    99      15.588  19.888 -11.668  1.00  0.00           C  
ATOM   1567  HA  THR    99      16.404  20.244 -11.038  1.00  0.00           H  
ATOM   1568  CB  THR    99      15.646  18.336 -11.670  1.00  0.00           C  
ATOM   1569  HB  THR    99      14.916  17.991 -12.402  1.00  0.00           H  
ATOM   1570  CG2 THR    99      17.078  17.908 -11.982  1.00  0.00           C  
ATOM   1571 HG21 THR    99      17.065  16.818 -11.979  1.00  0.00           H  
ATOM   1572 HG22 THR    99      17.312  18.263 -12.986  1.00  0.00           H  
ATOM   1573 HG23 THR    99      17.707  18.441 -11.269  1.00  0.00           H  
ATOM   1574  OG1 THR    99      15.369  17.775 -10.354  1.00  0.00           O  
ATOM   1575  HG1 THR    99      14.416  17.838 -10.263  1.00  0.00           H  
ATOM   1576  C   THR    99      15.896  20.530 -13.032  1.00  0.00           C  
ATOM   1577  O   THR    99      16.984  20.908 -13.330  1.00  0.00           O  
ATOM   1578  N   GLN   100      14.867  20.718 -13.786  1.00  0.00           N  
ATOM   1579  H   GLN   100      13.997  20.290 -13.504  1.00  0.00           H  
ATOM   1580  CA  GLN   100      15.032  21.419 -15.014  1.00  0.00           C  
ATOM   1581  HA  GLN   100      15.914  20.993 -15.492  1.00  0.00           H  
ATOM   1582  CB  GLN   100      13.720  21.242 -15.884  1.00  0.00           C  
ATOM   1583  HB2 GLN   100      12.860  21.577 -15.302  1.00  0.00           H  
ATOM   1584  HB3 GLN   100      13.751  21.881 -16.766  1.00  0.00           H  
ATOM   1585  CG  GLN   100      13.442  19.740 -16.205  1.00  0.00           C  
ATOM   1586  HG2 GLN   100      13.696  19.189 -15.299  1.00  0.00           H  
ATOM   1587  HG3 GLN   100      12.391  19.526 -16.402  1.00  0.00           H  
ATOM   1588  CD  GLN   100      14.248  19.195 -17.333  1.00  0.00           C  
ATOM   1589  OE1 GLN   100      14.512  19.880 -18.240  1.00  0.00           O  
ATOM   1590  NE2 GLN   100      14.809  17.981 -17.306  1.00  0.00           N  
ATOM   1591 HE21 GLN   100      15.124  17.488 -18.129  1.00  0.00           H  
ATOM   1592 HE22 GLN   100      14.716  17.399 -16.486  1.00  0.00           H  
ATOM   1593  C   GLN   100      15.304  22.948 -14.906  1.00  0.00           C  
ATOM   1594  O   GLN   100      16.187  23.431 -15.568  1.00  0.00           O  
ATOM   1595  N   ASN   101      14.522  23.613 -14.048  1.00  0.00           N  
ATOM   1596  H   ASN   101      13.612  23.286 -13.758  1.00  0.00           H  
ATOM   1597  CA  ASN   101      14.706  25.078 -13.729  1.00  0.00           C  
ATOM   1598  HA  ASN   101      14.747  25.634 -14.666  1.00  0.00           H  
ATOM   1599  CB  ASN   101      13.787  25.615 -12.652  1.00  0.00           C  
ATOM   1600  HB2 ASN   101      12.800  25.163 -12.755  1.00  0.00           H  
ATOM   1601  HB3 ASN   101      14.288  25.306 -11.735  1.00  0.00           H  
ATOM   1602  CG  ASN   101      13.518  27.121 -12.796  1.00  0.00           C  
ATOM   1603  OD1 ASN   101      12.729  27.636 -13.539  1.00  0.00           O  
ATOM   1604  ND2 ASN   101      14.334  27.897 -12.085  1.00  0.00           N  
ATOM   1605 HD21 ASN   101      14.236  28.885 -12.269  1.00  0.00           H  
ATOM   1606 HD22 ASN   101      15.082  27.538 -11.509  1.00  0.00           H  
ATOM   1607  C   ASN   101      16.190  25.240 -13.194  1.00  0.00           C  
ATOM   1608  O   ASN   101      16.915  26.100 -13.755  1.00  0.00           O  
ATOM   1609  N   LYS   102      16.690  24.328 -12.385  1.00  0.00           N  
ATOM   1610  H   LYS   102      16.040  23.686 -11.956  1.00  0.00           H  
ATOM   1611  CA  LYS   102      18.123  24.315 -12.036  1.00  0.00           C  
ATOM   1612  HA  LYS   102      18.404  25.314 -11.704  1.00  0.00           H  
ATOM   1613  CB  LYS   102      18.387  23.249 -10.932  1.00  0.00           C  
ATOM   1614  HB2 LYS   102      18.029  22.250 -11.180  1.00  0.00           H  
ATOM   1615  HB3 LYS   102      19.462  23.115 -10.818  1.00  0.00           H  
ATOM   1616  CG  LYS   102      17.899  23.680  -9.523  1.00  0.00           C  
ATOM   1617  HG2 LYS   102      18.552  24.427  -9.072  1.00  0.00           H  
ATOM   1618  HG3 LYS   102      16.878  24.056  -9.589  1.00  0.00           H  
ATOM   1619  CD  LYS   102      18.004  22.431  -8.586  1.00  0.00           C  
ATOM   1620  HD2 LYS   102      17.361  21.657  -9.003  1.00  0.00           H  
ATOM   1621  HD3 LYS   102      19.008  22.009  -8.530  1.00  0.00           H  
ATOM   1622  CE  LYS   102      17.529  22.670  -7.162  1.00  0.00           C  
ATOM   1623  HE2 LYS   102      16.582  23.201  -7.248  1.00  0.00           H  
ATOM   1624  HE3 LYS   102      17.279  21.711  -6.706  1.00  0.00           H  
ATOM   1625  NZ  LYS   102      18.470  23.415  -6.292  1.00  0.00           N  
ATOM   1626  HZ1 LYS   102      19.366  22.962  -6.177  1.00  0.00           H  
ATOM   1627  HZ2 LYS   102      18.555  24.373  -6.600  1.00  0.00           H  
ATOM   1628  HZ3 LYS   102      18.087  23.531  -5.365  1.00  0.00           H  
ATOM   1629  C   LYS   102      19.135  24.125 -13.225  1.00  0.00           C  
ATOM   1630  O   LYS   102      19.952  24.991 -13.530  1.00  0.00           O  
ATOM   1631  N   ILE   103      18.994  23.104 -14.030  1.00  0.00           N  
ATOM   1632  H   ILE   103      18.228  22.470 -13.856  1.00  0.00           H  
ATOM   1633  CA  ILE   103      19.761  22.899 -15.252  1.00  0.00           C  
ATOM   1634  HA  ILE   103      20.825  22.761 -15.058  1.00  0.00           H  
ATOM   1635  CB  ILE   103      19.280  21.555 -15.915  1.00  0.00           C  
ATOM   1636  HB  ILE   103      18.216  21.765 -16.019  1.00  0.00           H  
ATOM   1637  CG2 ILE   103      19.942  21.360 -17.220  1.00  0.00           C  
ATOM   1638 HG21 ILE   103      20.041  20.281 -17.337  1.00  0.00           H  
ATOM   1639 HG22 ILE   103      19.350  21.817 -18.013  1.00  0.00           H  
ATOM   1640 HG23 ILE   103      20.967  21.715 -17.120  1.00  0.00           H  
ATOM   1641  CG1 ILE   103      19.717  20.418 -14.941  1.00  0.00           C  
ATOM   1642 HG12 ILE   103      20.800  20.411 -14.824  1.00  0.00           H  
ATOM   1643 HG13 ILE   103      19.272  20.482 -13.948  1.00  0.00           H  
ATOM   1644  CD1 ILE   103      19.253  18.969 -15.173  1.00  0.00           C  
ATOM   1645 HD11 ILE   103      18.186  18.939 -15.395  1.00  0.00           H  
ATOM   1646 HD12 ILE   103      19.829  18.513 -15.978  1.00  0.00           H  
ATOM   1647 HD13 ILE   103      19.426  18.306 -14.325  1.00  0.00           H  
ATOM   1648  C   ILE   103      19.674  24.058 -16.268  1.00  0.00           C  
ATOM   1649  O   ILE   103      20.716  24.397 -16.860  1.00  0.00           O  
ATOM   1650  N   TYR   104      18.463  24.711 -16.470  1.00  0.00           N  
ATOM   1651  H   TYR   104      17.591  24.385 -16.077  1.00  0.00           H  
ATOM   1652  CA  TYR   104      18.398  25.756 -17.416  1.00  0.00           C  
ATOM   1653  HA  TYR   104      18.842  25.297 -18.300  1.00  0.00           H  
ATOM   1654  CB  TYR   104      16.944  26.006 -17.695  1.00  0.00           C  
ATOM   1655  HB2 TYR   104      16.554  25.061 -18.073  1.00  0.00           H  
ATOM   1656  HB3 TYR   104      16.549  26.154 -16.690  1.00  0.00           H  
ATOM   1657  CG  TYR   104      16.624  27.209 -18.569  1.00  0.00           C  
ATOM   1658  CD1 TYR   104      16.493  27.067 -19.985  1.00  0.00           C  
ATOM   1659  HD1 TYR   104      16.754  26.132 -20.459  1.00  0.00           H  
ATOM   1660  CE1 TYR   104      16.201  28.115 -20.845  1.00  0.00           C  
ATOM   1661  HE1 TYR   104      16.146  28.101 -21.924  1.00  0.00           H  
ATOM   1662  CZ  TYR   104      15.932  29.427 -20.213  1.00  0.00           C  
ATOM   1663  OH  TYR   104      15.551  30.512 -20.916  1.00  0.00           O  
ATOM   1664  HH  TYR   104      15.551  31.295 -20.361  1.00  0.00           H  
ATOM   1665  CE2 TYR   104      16.042  29.571 -18.806  1.00  0.00           C  
ATOM   1666  HE2 TYR   104      15.795  30.528 -18.369  1.00  0.00           H  
ATOM   1667  CD2 TYR   104      16.351  28.445 -17.991  1.00  0.00           C  
ATOM   1668  HD2 TYR   104      16.316  28.440 -16.911  1.00  0.00           H  
ATOM   1669  C   TYR   104      19.270  27.003 -17.064  1.00  0.00           C  
ATOM   1670  O   TYR   104      19.806  27.680 -17.952  1.00  0.00           O  
ATOM   1671  N   ASN   105      19.541  27.264 -15.777  1.00  0.00           N  
ATOM   1672  H   ASN   105      19.093  26.662 -15.101  1.00  0.00           H  
ATOM   1673  CA  ASN   105      20.363  28.332 -15.290  1.00  0.00           C  
ATOM   1674  HA  ASN   105      20.233  29.193 -15.946  1.00  0.00           H  
ATOM   1675  CB  ASN   105      19.969  28.773 -13.897  1.00  0.00           C  
ATOM   1676  HB2 ASN   105      19.915  27.917 -13.224  1.00  0.00           H  
ATOM   1677  HB3 ASN   105      20.776  29.365 -13.466  1.00  0.00           H  
ATOM   1678  CG  ASN   105      18.683  29.569 -13.799  1.00  0.00           C  
ATOM   1679  OD1 ASN   105      18.710  30.763 -13.707  1.00  0.00           O  
ATOM   1680  ND2 ASN   105      17.545  28.975 -13.618  1.00  0.00           N  
ATOM   1681 HD21 ASN   105      16.741  29.559 -13.439  1.00  0.00           H  
ATOM   1682 HD22 ASN   105      17.377  27.981 -13.557  1.00  0.00           H  
ATOM   1683  C   ASN   105      21.858  27.979 -15.432  1.00  0.00           C  
ATOM   1684  O   ASN   105      22.656  28.867 -15.826  1.00  0.00           O  
ATOM   1685  N   ILE   106      22.214  26.680 -15.422  1.00  0.00           N  
ATOM   1686  H   ILE   106      21.492  26.064 -15.076  1.00  0.00           H  
ATOM   1687  CA  ILE   106      23.551  26.181 -15.690  1.00  0.00           C  
ATOM   1688  HA  ILE   106      24.302  26.867 -15.298  1.00  0.00           H  
ATOM   1689  CB  ILE   106      23.717  24.781 -15.046  1.00  0.00           C  
ATOM   1690  HB  ILE   106      22.873  24.191 -15.403  1.00  0.00           H  
ATOM   1691  CG2 ILE   106      24.951  24.050 -15.645  1.00  0.00           C  
ATOM   1692 HG21 ILE   106      24.904  23.769 -16.697  1.00  0.00           H  
ATOM   1693 HG22 ILE   106      25.863  24.632 -15.506  1.00  0.00           H  
ATOM   1694 HG23 ILE   106      25.043  23.101 -15.118  1.00  0.00           H  
ATOM   1695  CG1 ILE   106      23.741  24.871 -13.453  1.00  0.00           C  
ATOM   1696 HG12 ILE   106      24.748  25.190 -13.183  1.00  0.00           H  
ATOM   1697 HG13 ILE   106      23.251  25.763 -13.061  1.00  0.00           H  
ATOM   1698  CD1 ILE   106      23.310  23.597 -12.804  1.00  0.00           C  
ATOM   1699 HD11 ILE   106      23.389  23.553 -11.718  1.00  0.00           H  
ATOM   1700 HD12 ILE   106      22.280  23.406 -13.107  1.00  0.00           H  
ATOM   1701 HD13 ILE   106      23.857  22.705 -13.109  1.00  0.00           H  
ATOM   1702  C   ILE   106      23.864  26.260 -17.199  1.00  0.00           C  
ATOM   1703  O   ILE   106      25.035  26.452 -17.527  1.00  0.00           O  
ATOM   1704  N   LEU   107      22.905  26.198 -18.161  1.00  0.00           N  
ATOM   1705  H   LEU   107      21.982  25.919 -17.864  1.00  0.00           H  
ATOM   1706  CA  LEU   107      23.014  26.362 -19.580  1.00  0.00           C  
ATOM   1707  HA  LEU   107      23.924  25.875 -19.931  1.00  0.00           H  
ATOM   1708  CB  LEU   107      21.903  25.681 -20.338  1.00  0.00           C  
ATOM   1709  HB2 LEU   107      20.983  25.798 -19.766  1.00  0.00           H  
ATOM   1710  HB3 LEU   107      21.805  26.185 -21.300  1.00  0.00           H  
ATOM   1711  CG  LEU   107      22.139  24.199 -20.687  1.00  0.00           C  
ATOM   1712  HG  LEU   107      22.892  24.156 -21.474  1.00  0.00           H  
ATOM   1713  CD1 LEU   107      22.579  23.182 -19.554  1.00  0.00           C  
ATOM   1714 HD11 LEU   107      23.503  23.478 -19.058  1.00  0.00           H  
ATOM   1715 HD12 LEU   107      21.872  23.208 -18.725  1.00  0.00           H  
ATOM   1716 HD13 LEU   107      22.598  22.227 -20.079  1.00  0.00           H  
ATOM   1717  CD2 LEU   107      20.809  23.704 -21.257  1.00  0.00           C  
ATOM   1718 HD21 LEU   107      20.584  24.302 -22.141  1.00  0.00           H  
ATOM   1719 HD22 LEU   107      20.935  22.705 -21.676  1.00  0.00           H  
ATOM   1720 HD23 LEU   107      20.077  23.687 -20.450  1.00  0.00           H  
ATOM   1721  C   LEU   107      23.258  27.757 -20.037  1.00  0.00           C  
ATOM   1722  O   LEU   107      22.909  28.683 -19.391  1.00  0.00           O  
ATOM   1723  N   THR   108      23.791  27.979 -21.208  1.00  0.00           N  
ATOM   1724  H   THR   108      23.968  27.189 -21.812  1.00  0.00           H  
ATOM   1725  CA  THR   108      24.294  29.245 -21.729  1.00  0.00           C  
ATOM   1726  HA  THR   108      24.295  30.104 -21.059  1.00  0.00           H  
ATOM   1727  CB  THR   108      25.820  29.150 -22.137  1.00  0.00           C  
ATOM   1728  HB  THR   108      26.148  30.132 -22.480  1.00  0.00           H  
ATOM   1729  CG2 THR   108      26.722  28.722 -21.001  1.00  0.00           C  
ATOM   1730 HG21 THR   108      27.738  29.051 -21.222  1.00  0.00           H  
ATOM   1731 HG22 THR   108      26.414  29.178 -20.060  1.00  0.00           H  
ATOM   1732 HG23 THR   108      26.742  27.639 -20.881  1.00  0.00           H  
ATOM   1733  OG1 THR   108      25.966  28.252 -23.295  1.00  0.00           O  
ATOM   1734  HG1 THR   108      26.637  27.621 -23.022  1.00  0.00           H  
ATOM   1735  C   THR   108      23.365  29.554 -22.882  1.00  0.00           C  
ATOM   1736  O   THR   108      22.497  28.772 -23.255  1.00  0.00           O  
ATOM   1737  N   PRO   109      23.271  30.802 -23.375  1.00  0.00           N  
ATOM   1738  CD  PRO   109      24.144  31.921 -22.957  1.00  0.00           C  
ATOM   1739  HD2 PRO   109      25.117  31.799 -23.433  1.00  0.00           H  
ATOM   1740  HD3 PRO   109      24.228  31.980 -21.872  1.00  0.00           H  
ATOM   1741  CG  PRO   109      23.501  33.190 -23.566  1.00  0.00           C  
ATOM   1742  HG2 PRO   109      24.211  33.851 -24.063  1.00  0.00           H  
ATOM   1743  HG3 PRO   109      22.811  33.766 -22.950  1.00  0.00           H  
ATOM   1744  CB  PRO   109      22.704  32.610 -24.729  1.00  0.00           C  
ATOM   1745  HB2 PRO   109      23.355  32.365 -25.567  1.00  0.00           H  
ATOM   1746  HB3 PRO   109      21.960  33.365 -24.985  1.00  0.00           H  
ATOM   1747  CA  PRO   109      22.193  31.279 -24.288  1.00  0.00           C  
ATOM   1748  HA  PRO   109      21.310  31.443 -23.670  1.00  0.00           H  
ATOM   1749  C   PRO   109      21.888  30.459 -25.524  1.00  0.00           C  
ATOM   1750  O   PRO   109      20.715  30.286 -25.646  1.00  0.00           O  
ATOM   1751  N   GLU   110      22.789  29.924 -26.348  1.00  0.00           N  
ATOM   1752  H   GLU   110      23.761  30.198 -26.317  1.00  0.00           H  
ATOM   1753  CA  GLU   110      22.352  29.120 -27.415  1.00  0.00           C  
ATOM   1754  HA  GLU   110      21.630  29.707 -27.982  1.00  0.00           H  
ATOM   1755  CB  GLU   110      23.431  28.720 -28.466  1.00  0.00           C  
ATOM   1756  HB2 GLU   110      24.268  28.317 -27.896  1.00  0.00           H  
ATOM   1757  HB3 GLU   110      23.039  27.855 -29.001  1.00  0.00           H  
ATOM   1758  CG  GLU   110      24.019  29.764 -29.456  1.00  0.00           C  
ATOM   1759  HG2 GLU   110      24.356  30.616 -28.865  1.00  0.00           H  
ATOM   1760  HG3 GLU   110      24.851  29.248 -29.934  1.00  0.00           H  
ATOM   1761  CD  GLU   110      22.959  30.226 -30.474  1.00  0.00           C  
ATOM   1762  OE1 GLU   110      22.935  31.422 -30.757  1.00  0.00           O  
ATOM   1763  OE2 GLU   110      22.325  29.361 -31.056  1.00  0.00           O  
ATOM   1764  C   GLU   110      21.665  27.845 -26.983  1.00  0.00           C  
ATOM   1765  O   GLU   110      20.847  27.260 -27.663  1.00  0.00           O  
ATOM   1766  N   GLN   111      21.928  27.364 -25.777  1.00  0.00           N  
ATOM   1767  H   GLN   111      22.646  27.815 -25.229  1.00  0.00           H  
ATOM   1768  CA  GLN   111      21.388  26.092 -25.199  1.00  0.00           C  
ATOM   1769  HA  GLN   111      21.232  25.392 -26.020  1.00  0.00           H  
ATOM   1770  CB  GLN   111      22.511  25.456 -24.350  1.00  0.00           C  
ATOM   1771  HB2 GLN   111      22.900  26.165 -23.619  1.00  0.00           H  
ATOM   1772  HB3 GLN   111      22.199  24.528 -23.871  1.00  0.00           H  
ATOM   1773  CG  GLN   111      23.798  25.065 -25.123  1.00  0.00           C  
ATOM   1774  HG2 GLN   111      23.653  24.424 -25.992  1.00  0.00           H  
ATOM   1775  HG3 GLN   111      24.260  25.964 -25.530  1.00  0.00           H  
ATOM   1776  CD  GLN   111      24.771  24.423 -24.206  1.00  0.00           C  
ATOM   1777  OE1 GLN   111      25.446  25.020 -23.354  1.00  0.00           O  
ATOM   1778  NE2 GLN   111      24.789  23.089 -24.172  1.00  0.00           N  
ATOM   1779 HE21 GLN   111      25.267  22.598 -23.430  1.00  0.00           H  
ATOM   1780 HE22 GLN   111      24.314  22.460 -24.804  1.00  0.00           H  
ATOM   1781  C   GLN   111      20.006  26.321 -24.589  1.00  0.00           C  
ATOM   1782  O   GLN   111      19.013  25.661 -24.843  1.00  0.00           O  
ATOM   1783  N   LYS   112      19.906  27.420 -23.770  1.00  0.00           N  
ATOM   1784  H   LYS   112      20.730  27.978 -23.598  1.00  0.00           H  
ATOM   1785  CA  LYS   112      18.645  28.035 -23.369  1.00  0.00           C  
ATOM   1786  HA  LYS   112      18.275  27.202 -22.771  1.00  0.00           H  
ATOM   1787  CB  LYS   112      18.852  29.401 -22.678  1.00  0.00           C  
ATOM   1788  HB2 LYS   112      19.408  30.046 -23.358  1.00  0.00           H  
ATOM   1789  HB3 LYS   112      17.898  29.903 -22.518  1.00  0.00           H  
ATOM   1790  CG  LYS   112      19.608  29.302 -21.285  1.00  0.00           C  
ATOM   1791  HG2 LYS   112      19.051  28.620 -20.643  1.00  0.00           H  
ATOM   1792  HG3 LYS   112      20.654  29.007 -21.373  1.00  0.00           H  
ATOM   1793  CD  LYS   112      19.599  30.702 -20.590  1.00  0.00           C  
ATOM   1794  HD2 LYS   112      20.289  31.419 -21.035  1.00  0.00           H  
ATOM   1795  HD3 LYS   112      18.602  31.062 -20.845  1.00  0.00           H  
ATOM   1796  CE  LYS   112      19.597  30.799 -19.081  1.00  0.00           C  
ATOM   1797  HE2 LYS   112      19.487  31.845 -18.797  1.00  0.00           H  
ATOM   1798  HE3 LYS   112      18.804  30.166 -18.683  1.00  0.00           H  
ATOM   1799  NZ  LYS   112      20.849  30.339 -18.455  1.00  0.00           N  
ATOM   1800  HZ1 LYS   112      20.709  30.543 -17.476  1.00  0.00           H  
ATOM   1801  HZ2 LYS   112      20.924  29.334 -18.527  1.00  0.00           H  
ATOM   1802  HZ3 LYS   112      21.646  30.732 -18.935  1.00  0.00           H  
ATOM   1803  C   LYS   112      17.746  28.199 -24.602  1.00  0.00           C  
ATOM   1804  O   LYS   112      16.639  27.741 -24.635  1.00  0.00           O  
ATOM   1805  N   LYS   113      18.246  28.779 -25.698  1.00  0.00           N  
ATOM   1806  H   LYS   113      19.179  29.131 -25.539  1.00  0.00           H  
ATOM   1807  CA  LYS   113      17.570  28.987 -26.983  1.00  0.00           C  
ATOM   1808  HA  LYS   113      16.651  29.559 -26.857  1.00  0.00           H  
ATOM   1809  CB  LYS   113      18.596  29.861 -27.761  1.00  0.00           C  
ATOM   1810  HB2 LYS   113      18.903  30.689 -27.123  1.00  0.00           H  
ATOM   1811  HB3 LYS   113      19.476  29.260 -27.988  1.00  0.00           H  
ATOM   1812  CG  LYS   113      18.056  30.525 -29.044  1.00  0.00           C  
ATOM   1813  HG2 LYS   113      17.488  29.789 -29.614  1.00  0.00           H  
ATOM   1814  HG3 LYS   113      17.350  31.303 -28.752  1.00  0.00           H  
ATOM   1815  CD  LYS   113      19.181  31.080 -29.914  1.00  0.00           C  
ATOM   1816  HD2 LYS   113      20.012  30.375 -29.878  1.00  0.00           H  
ATOM   1817  HD3 LYS   113      18.728  31.128 -30.905  1.00  0.00           H  
ATOM   1818  CE  LYS   113      19.529  32.514 -29.491  1.00  0.00           C  
ATOM   1819  HE2 LYS   113      18.675  33.174 -29.340  1.00  0.00           H  
ATOM   1820  HE3 LYS   113      19.937  32.603 -28.484  1.00  0.00           H  
ATOM   1821  NZ  LYS   113      20.471  33.088 -30.430  1.00  0.00           N  
ATOM   1822  HZ1 LYS   113      21.249  32.462 -30.583  1.00  0.00           H  
ATOM   1823  HZ2 LYS   113      20.036  33.219 -31.332  1.00  0.00           H  
ATOM   1824  HZ3 LYS   113      20.791  33.978 -30.074  1.00  0.00           H  
ATOM   1825  C   LYS   113      17.199  27.654 -27.701  1.00  0.00           C  
ATOM   1826  O   LYS   113      16.071  27.620 -28.258  1.00  0.00           O  
ATOM   1827  N   GLN   114      18.000  26.601 -27.608  1.00  0.00           N  
ATOM   1828  H   GLN   114      18.892  26.660 -27.137  1.00  0.00           H  
ATOM   1829  CA  GLN   114      17.701  25.378 -28.271  1.00  0.00           C  
ATOM   1830  HA  GLN   114      17.353  25.548 -29.289  1.00  0.00           H  
ATOM   1831  CB  GLN   114      18.999  24.552 -28.311  1.00  0.00           C  
ATOM   1832  HB2 GLN   114      19.709  25.152 -28.880  1.00  0.00           H  
ATOM   1833  HB3 GLN   114      19.320  24.175 -27.340  1.00  0.00           H  
ATOM   1834  CG  GLN   114      18.800  23.303 -29.159  1.00  0.00           C  
ATOM   1835  HG2 GLN   114      18.002  22.769 -28.642  1.00  0.00           H  
ATOM   1836  HG3 GLN   114      18.624  23.607 -30.191  1.00  0.00           H  
ATOM   1837  CD  GLN   114      19.994  22.408 -29.190  1.00  0.00           C  
ATOM   1838  OE1 GLN   114      21.090  22.713 -28.674  1.00  0.00           O  
ATOM   1839  NE2 GLN   114      19.966  21.291 -29.903  1.00  0.00           N  
ATOM   1840 HE21 GLN   114      20.724  20.674 -29.649  1.00  0.00           H  
ATOM   1841 HE22 GLN   114      19.026  20.979 -30.105  1.00  0.00           H  
ATOM   1842  C   GLN   114      16.507  24.684 -27.658  1.00  0.00           C  
ATOM   1843  O   GLN   114      15.674  24.147 -28.390  1.00  0.00           O  
ATOM   1844  N   PHE   115      16.230  24.922 -26.408  1.00  0.00           N  
ATOM   1845  H   PHE   115      16.814  25.565 -25.893  1.00  0.00           H  
ATOM   1846  CA  PHE   115      14.904  24.663 -25.910  1.00  0.00           C  
ATOM   1847  HA  PHE   115      14.650  23.665 -26.268  1.00  0.00           H  
ATOM   1848  CB  PHE   115      15.071  24.597 -24.331  1.00  0.00           C  
ATOM   1849  HB2 PHE   115      15.706  23.763 -24.031  1.00  0.00           H  
ATOM   1850  HB3 PHE   115      15.645  25.452 -23.975  1.00  0.00           H  
ATOM   1851  CG  PHE   115      13.830  24.617 -23.534  1.00  0.00           C  
ATOM   1852  CD1 PHE   115      13.599  25.736 -22.652  1.00  0.00           C  
ATOM   1853  HD1 PHE   115      14.343  26.497 -22.466  1.00  0.00           H  
ATOM   1854  CE1 PHE   115      12.367  25.719 -21.966  1.00  0.00           C  
ATOM   1855  HE1 PHE   115      12.134  26.461 -21.216  1.00  0.00           H  
ATOM   1856  CZ  PHE   115      11.396  24.811 -22.320  1.00  0.00           C  
ATOM   1857  HZ  PHE   115      10.496  24.842 -21.724  1.00  0.00           H  
ATOM   1858  CE2 PHE   115      11.546  23.884 -23.332  1.00  0.00           C  
ATOM   1859  HE2 PHE   115      10.714  23.263 -23.632  1.00  0.00           H  
ATOM   1860  CD2 PHE   115      12.798  23.730 -23.853  1.00  0.00           C  
ATOM   1861  HD2 PHE   115      12.999  22.937 -24.558  1.00  0.00           H  
ATOM   1862  C   PHE   115      13.781  25.692 -26.322  1.00  0.00           C  
ATOM   1863  O   PHE   115      12.750  25.262 -26.853  1.00  0.00           O  
ATOM   1864  N   ASN   116      14.022  26.986 -26.081  1.00  0.00           N  
ATOM   1865  H   ASN   116      14.880  27.321 -25.665  1.00  0.00           H  
ATOM   1866  CA  ASN   116      12.968  28.031 -26.263  1.00  0.00           C  
ATOM   1867  HA  ASN   116      12.248  27.676 -25.525  1.00  0.00           H  
ATOM   1868  CB  ASN   116      13.466  29.442 -25.706  1.00  0.00           C  
ATOM   1869  HB2 ASN   116      14.364  29.740 -26.247  1.00  0.00           H  
ATOM   1870  HB3 ASN   116      12.712  30.211 -25.871  1.00  0.00           H  
ATOM   1871  CG  ASN   116      13.923  29.286 -24.273  1.00  0.00           C  
ATOM   1872  OD1 ASN   116      13.405  28.561 -23.418  1.00  0.00           O  
ATOM   1873  ND2 ASN   116      14.924  30.152 -23.905  1.00  0.00           N  
ATOM   1874 HD21 ASN   116      15.197  30.197 -22.934  1.00  0.00           H  
ATOM   1875 HD22 ASN   116      15.403  30.725 -24.585  1.00  0.00           H  
ATOM   1876  C   ASN   116      12.268  28.193 -27.603  1.00  0.00           C  
ATOM   1877  O   ASN   116      11.059  28.252 -27.667  1.00  0.00           O  
ATOM   1878  N   ALA   117      13.068  28.085 -28.717  1.00  0.00           N  
ATOM   1879  H   ALA   117      14.039  27.809 -28.694  1.00  0.00           H  
ATOM   1880  CA  ALA   117      12.597  28.210 -30.059  1.00  0.00           C  
ATOM   1881  HA  ALA   117      11.806  28.948 -30.195  1.00  0.00           H  
ATOM   1882  CB  ALA   117      13.815  28.691 -30.902  1.00  0.00           C  
ATOM   1883  HB1 ALA   117      14.604  27.976 -30.668  1.00  0.00           H  
ATOM   1884  HB2 ALA   117      13.530  28.610 -31.951  1.00  0.00           H  
ATOM   1885  HB3 ALA   117      14.048  29.703 -30.573  1.00  0.00           H  
ATOM   1886  C   ALA   117      12.084  26.895 -30.659  1.00  0.00           C  
ATOM   1887  O   ALA   117      11.441  26.955 -31.734  1.00  0.00           O  
ATOM   1888  N   ASN   118      12.188  25.729 -30.014  1.00  0.00           N  
ATOM   1889  H   ASN   118      12.696  25.642 -29.146  1.00  0.00           H  
ATOM   1890  CA  ASN   118      11.371  24.534 -30.311  1.00  0.00           C  
ATOM   1891  HA  ASN   118      11.050  24.643 -31.347  1.00  0.00           H  
ATOM   1892  CB  ASN   118      12.251  23.238 -30.270  1.00  0.00           C  
ATOM   1893  HB2 ASN   118      13.132  23.672 -30.743  1.00  0.00           H  
ATOM   1894  HB3 ASN   118      12.671  22.862 -29.337  1.00  0.00           H  
ATOM   1895  CG  ASN   118      11.749  22.152 -31.180  1.00  0.00           C  
ATOM   1896  OD1 ASN   118      11.333  21.052 -30.735  1.00  0.00           O  
ATOM   1897  ND2 ASN   118      11.551  22.400 -32.470  1.00  0.00           N  
ATOM   1898 HD21 ASN   118      11.347  21.637 -33.100  1.00  0.00           H  
ATOM   1899 HD22 ASN   118      11.894  23.303 -32.765  1.00  0.00           H  
ATOM   1900  C   ASN   118      10.091  24.358 -29.457  1.00  0.00           C  
ATOM   1901  O   ASN   118       9.219  23.671 -29.966  1.00  0.00           O  
ATOM   1902  N   PHE   119       9.943  24.974 -28.300  1.00  0.00           N  
ATOM   1903  H   PHE   119      10.726  25.516 -27.965  1.00  0.00           H  
ATOM   1904  CA  PHE   119       8.723  25.082 -27.434  1.00  0.00           C  
ATOM   1905  HA  PHE   119       8.263  24.144 -27.123  1.00  0.00           H  
ATOM   1906  CB  PHE   119       9.089  25.685 -26.075  1.00  0.00           C  
ATOM   1907  HB2 PHE   119       9.585  24.892 -25.516  1.00  0.00           H  
ATOM   1908  HB3 PHE   119       9.853  26.457 -26.174  1.00  0.00           H  
ATOM   1909  CG  PHE   119       8.012  26.205 -25.139  1.00  0.00           C  
ATOM   1910  CD1 PHE   119       7.234  25.378 -24.360  1.00  0.00           C  
ATOM   1911  HD1 PHE   119       7.351  24.305 -24.406  1.00  0.00           H  
ATOM   1912  CE1 PHE   119       6.215  25.863 -23.521  1.00  0.00           C  
ATOM   1913  HE1 PHE   119       5.589  25.222 -22.919  1.00  0.00           H  
ATOM   1914  CZ  PHE   119       6.038  27.228 -23.383  1.00  0.00           C  
ATOM   1915  HZ  PHE   119       5.275  27.654 -22.749  1.00  0.00           H  
ATOM   1916  CE2 PHE   119       6.840  28.078 -24.059  1.00  0.00           C  
ATOM   1917  HE2 PHE   119       6.670  29.129 -23.881  1.00  0.00           H  
ATOM   1918  CD2 PHE   119       7.742  27.612 -25.015  1.00  0.00           C  
ATOM   1919  HD2 PHE   119       8.351  28.250 -25.639  1.00  0.00           H  
ATOM   1920  C   PHE   119       7.661  25.967 -28.175  1.00  0.00           C  
ATOM   1921  O   PHE   119       6.487  25.602 -28.283  1.00  0.00           O  
ATOM   1922  N   GLU   120       8.134  27.074 -28.773  1.00  0.00           N  
ATOM   1923  H   GLU   120       9.139  27.165 -28.717  1.00  0.00           H  
ATOM   1924  CA  GLU   120       7.434  27.970 -29.616  1.00  0.00           C  
ATOM   1925  HA  GLU   120       6.526  28.334 -29.134  1.00  0.00           H  
ATOM   1926  CB  GLU   120       8.363  29.130 -30.057  1.00  0.00           C  
ATOM   1927  HB2 GLU   120       9.327  28.865 -30.491  1.00  0.00           H  
ATOM   1928  HB3 GLU   120       7.892  29.752 -30.819  1.00  0.00           H  
ATOM   1929  CG  GLU   120       8.641  30.070 -28.816  1.00  0.00           C  
ATOM   1930  HG2 GLU   120       8.886  29.386 -28.004  1.00  0.00           H  
ATOM   1931  HG3 GLU   120       9.576  30.588 -29.030  1.00  0.00           H  
ATOM   1932  CD  GLU   120       7.607  31.069 -28.417  1.00  0.00           C  
ATOM   1933  OE1 GLU   120       6.570  31.078 -29.106  1.00  0.00           O  
ATOM   1934  OE2 GLU   120       7.693  31.761 -27.368  1.00  0.00           O  
ATOM   1935  C   GLU   120       6.837  27.303 -30.925  1.00  0.00           C  
ATOM   1936  O   GLU   120       5.905  27.864 -31.538  1.00  0.00           O  
ATOM   1937  N   LYS   121       7.195  26.079 -31.355  1.00  0.00           N  
ATOM   1938  H   LYS   121       8.001  25.701 -30.877  1.00  0.00           H  
ATOM   1939  CA  LYS   121       6.567  25.222 -32.414  1.00  0.00           C  
ATOM   1940  HA  LYS   121       5.708  25.744 -32.835  1.00  0.00           H  
ATOM   1941  CB  LYS   121       7.645  24.910 -33.512  1.00  0.00           C  
ATOM   1942  HB2 LYS   121       8.449  24.364 -33.017  1.00  0.00           H  
ATOM   1943  HB3 LYS   121       7.144  24.256 -34.226  1.00  0.00           H  
ATOM   1944  CG  LYS   121       8.076  26.235 -34.247  1.00  0.00           C  
ATOM   1945  HG2 LYS   121       7.286  26.623 -34.891  1.00  0.00           H  
ATOM   1946  HG3 LYS   121       8.430  26.912 -33.470  1.00  0.00           H  
ATOM   1947  CD  LYS   121       9.338  25.977 -35.039  1.00  0.00           C  
ATOM   1948  HD2 LYS   121      10.127  25.768 -34.317  1.00  0.00           H  
ATOM   1949  HD3 LYS   121       9.141  25.155 -35.727  1.00  0.00           H  
ATOM   1950  CE  LYS   121       9.740  27.266 -35.868  1.00  0.00           C  
ATOM   1951  HE2 LYS   121      10.697  27.040 -36.339  1.00  0.00           H  
ATOM   1952  HE3 LYS   121       9.012  27.458 -36.656  1.00  0.00           H  
ATOM   1953  NZ  LYS   121       9.884  28.416 -35.019  1.00  0.00           N  
ATOM   1954  HZ1 LYS   121       9.633  29.216 -35.582  1.00  0.00           H  
ATOM   1955  HZ2 LYS   121       9.240  28.403 -34.240  1.00  0.00           H  
ATOM   1956  HZ3 LYS   121      10.805  28.516 -34.619  1.00  0.00           H  
ATOM   1957  C   LYS   121       5.953  23.964 -31.918  1.00  0.00           C  
ATOM   1958  O   LYS   121       5.548  23.070 -32.699  1.00  0.00           O  
ATOM   1959  N   ARG   122       5.878  23.865 -30.554  1.00  0.00           N  
ATOM   1960  H   ARG   122       6.212  24.714 -30.121  1.00  0.00           H  
ATOM   1961  CA  ARG   122       5.235  22.856 -29.684  1.00  0.00           C  
ATOM   1962  HA  ARG   122       4.926  22.035 -30.331  1.00  0.00           H  
ATOM   1963  CB  ARG   122       6.270  22.253 -28.752  1.00  0.00           C  
ATOM   1964  HB2 ARG   122       6.759  23.105 -28.280  1.00  0.00           H  
ATOM   1965  HB3 ARG   122       5.895  21.779 -27.845  1.00  0.00           H  
ATOM   1966  CG  ARG   122       7.199  21.210 -29.416  1.00  0.00           C  
ATOM   1967  HG2 ARG   122       6.588  20.398 -29.809  1.00  0.00           H  
ATOM   1968  HG3 ARG   122       7.826  21.532 -30.247  1.00  0.00           H  
ATOM   1969  CD  ARG   122       8.242  20.738 -28.368  1.00  0.00           C  
ATOM   1970  HD2 ARG   122       8.635  21.659 -27.936  1.00  0.00           H  
ATOM   1971  HD3 ARG   122       7.744  20.105 -27.633  1.00  0.00           H  
ATOM   1972  NE  ARG   122       9.309  20.020 -29.052  1.00  0.00           N  
ATOM   1973  HE  ARG   122      10.119  20.524 -29.385  1.00  0.00           H  
ATOM   1974  CZ  ARG   122       9.465  18.710 -29.211  1.00  0.00           C  
ATOM   1975  NH1 ARG   122       8.541  17.837 -28.898  1.00  0.00           N  
ATOM   1976 HH11 ARG   122       7.634  18.179 -28.616  1.00  0.00           H  
ATOM   1977 HH12 ARG   122       8.773  16.853 -28.894  1.00  0.00           H  
ATOM   1978  NH2 ARG   122      10.513  18.258 -29.837  1.00  0.00           N  
ATOM   1979 HH21 ARG   122      11.068  18.916 -30.365  1.00  0.00           H  
ATOM   1980 HH22 ARG   122      10.583  17.277 -30.065  1.00  0.00           H  
ATOM   1981  C   ARG   122       4.003  23.461 -28.921  1.00  0.00           C  
ATOM   1982  O   ARG   122       3.270  22.647 -28.412  1.00  0.00           O  
ATOM   1983  N   LEU   123       3.758  24.683 -28.885  1.00  0.00           N  
ATOM   1984  H   LEU   123       4.311  25.281 -29.483  1.00  0.00           H  
ATOM   1985  CA  LEU   123       2.503  25.204 -28.194  1.00  0.00           C  
ATOM   1986  HA  LEU   123       2.464  24.648 -27.258  1.00  0.00           H  
ATOM   1987  CB  LEU   123       2.656  26.737 -27.868  1.00  0.00           C  
ATOM   1988  HB2 LEU   123       2.855  27.283 -28.790  1.00  0.00           H  
ATOM   1989  HB3 LEU   123       1.659  27.079 -27.590  1.00  0.00           H  
ATOM   1990  CG  LEU   123       3.710  26.990 -26.835  1.00  0.00           C  
ATOM   1991  HG  LEU   123       4.512  26.254 -26.883  1.00  0.00           H  
ATOM   1992  CD1 LEU   123       4.196  28.415 -26.979  1.00  0.00           C  
ATOM   1993 HD11 LEU   123       4.887  28.590 -26.154  1.00  0.00           H  
ATOM   1994 HD12 LEU   123       4.703  28.614 -27.923  1.00  0.00           H  
ATOM   1995 HD13 LEU   123       3.337  29.080 -26.904  1.00  0.00           H  
ATOM   1996  CD2 LEU   123       2.997  26.837 -25.489  1.00  0.00           C  
ATOM   1997 HD21 LEU   123       3.709  27.053 -24.692  1.00  0.00           H  
ATOM   1998 HD22 LEU   123       2.171  27.548 -25.527  1.00  0.00           H  
ATOM   1999 HD23 LEU   123       2.548  25.852 -25.368  1.00  0.00           H  
ATOM   2000  C   LEU   123       1.171  25.046 -28.878  1.00  0.00           C  
ATOM   2001  O   LEU   123       0.137  25.524 -28.479  1.00  0.00           O  
ATOM   2002  N   THR   124       1.090  24.174 -29.918  1.00  0.00           N  
ATOM   2003  H   THR   124       1.915  23.611 -30.061  1.00  0.00           H  
ATOM   2004  CA  THR   124      -0.185  23.496 -30.236  1.00  0.00           C  
ATOM   2005  HA  THR   124      -1.041  24.171 -30.209  1.00  0.00           H  
ATOM   2006  CB  THR   124      -0.201  23.132 -31.690  1.00  0.00           C  
ATOM   2007  HB  THR   124       0.482  22.294 -31.828  1.00  0.00           H  
ATOM   2008  CG2 THR   124      -1.590  22.726 -32.217  1.00  0.00           C  
ATOM   2009 HG21 THR   124      -2.302  23.531 -32.033  1.00  0.00           H  
ATOM   2010 HG22 THR   124      -1.567  22.374 -33.249  1.00  0.00           H  
ATOM   2011 HG23 THR   124      -1.985  21.778 -31.851  1.00  0.00           H  
ATOM   2012  OG1 THR   124       0.066  24.358 -32.357  1.00  0.00           O  
ATOM   2013  HG1 THR   124       0.043  24.984 -31.629  1.00  0.00           H  
ATOM   2014  C   THR   124      -0.573  22.352 -29.336  1.00  0.00           C  
ATOM   2015  O   THR   124       0.243  21.476 -29.031  1.00  0.00           O  
ATOM   2016  OXT THR   124      -1.711  22.357 -28.862  1.00  0.00           O  
TER    2017      THR   124 
ATOM   2017  N   ALA   125      14.102   0.781 -39.861  1.00  0.00           N  
ATOM   2018  H1  ALA   125      14.316   1.556 -40.473  1.00  0.00           H  
ATOM   2019  H2  ALA   125      13.840   1.163 -38.963  1.00  0.00           H  
ATOM   2020  H3  ALA   125      13.275   0.351 -40.250  1.00  0.00           H  
ATOM   2021  CA  ALA   125      15.082  -0.282 -39.712  1.00  0.00           C  
ATOM   2022  HA  ALA   125      15.014  -1.005 -40.526  1.00  0.00           H  
ATOM   2023  CB  ALA   125      16.454   0.322 -39.756  1.00  0.00           C  
ATOM   2024  HB1 ALA   125      17.345  -0.239 -39.478  1.00  0.00           H  
ATOM   2025  HB2 ALA   125      16.554   0.766 -40.747  1.00  0.00           H  
ATOM   2026  HB3 ALA   125      16.472   1.095 -38.987  1.00  0.00           H  
ATOM   2027  C   ALA   125      14.808  -1.096 -38.322  1.00  0.00           C  
ATOM   2028  O   ALA   125      15.397  -0.801 -37.289  1.00  0.00           O  
ATOM   2029  N   ASP   126      13.910  -2.115 -38.306  1.00  0.00           N  
ATOM   2030  H   ASP   126      13.598  -2.294 -39.250  1.00  0.00           H  
ATOM   2031  CA  ASP   126      13.354  -2.605 -36.996  1.00  0.00           C  
ATOM   2032  HA  ASP   126      13.074  -1.757 -36.370  1.00  0.00           H  
ATOM   2033  CB  ASP   126      12.195  -3.529 -37.243  1.00  0.00           C  
ATOM   2034  HB2 ASP   126      12.532  -4.450 -37.719  1.00  0.00           H  
ATOM   2035  HB3 ASP   126      11.828  -3.886 -36.282  1.00  0.00           H  
ATOM   2036  CG  ASP   126      11.053  -3.005 -38.027  1.00  0.00           C  
ATOM   2037  OD1 ASP   126      11.006  -1.816 -38.210  1.00  0.00           O  
ATOM   2038  OD2 ASP   126      10.063  -3.749 -38.230  1.00  0.00           O  
ATOM   2039  C   ASP   126      14.340  -3.523 -36.229  1.00  0.00           C  
ATOM   2040  O   ASP   126      14.104  -3.840 -35.078  1.00  0.00           O  
ATOM   2041  N   THR   127      15.405  -3.937 -36.891  1.00  0.00           N  
ATOM   2042  H   THR   127      15.580  -3.608 -37.830  1.00  0.00           H  
ATOM   2043  CA  THR   127      16.537  -4.654 -36.297  1.00  0.00           C  
ATOM   2044  HA  THR   127      17.249  -4.829 -37.103  1.00  0.00           H  
ATOM   2045  CB  THR   127      17.287  -3.698 -35.351  1.00  0.00           C  
ATOM   2046  HB  THR   127      16.619  -3.414 -34.538  1.00  0.00           H  
ATOM   2047  CG2 THR   127      18.727  -4.142 -34.977  1.00  0.00           C  
ATOM   2048 HG21 THR   127      19.134  -3.340 -34.361  1.00  0.00           H  
ATOM   2049 HG22 THR   127      18.634  -5.048 -34.379  1.00  0.00           H  
ATOM   2050 HG23 THR   127      19.241  -4.387 -35.906  1.00  0.00           H  
ATOM   2051  OG1 THR   127      17.469  -2.364 -35.920  1.00  0.00           O  
ATOM   2052  HG1 THR   127      16.625  -2.028 -36.232  1.00  0.00           H  
ATOM   2053  C   THR   127      16.178  -5.984 -35.596  1.00  0.00           C  
ATOM   2054  O   THR   127      16.436  -6.202 -34.409  1.00  0.00           O  
ATOM   2055  N   THR   128      15.382  -6.797 -36.348  1.00  0.00           N  
ATOM   2056  H   THR   128      15.173  -6.379 -37.243  1.00  0.00           H  
ATOM   2057  CA  THR   128      14.637  -7.999 -35.886  1.00  0.00           C  
ATOM   2058  HA  THR   128      14.267  -7.709 -34.903  1.00  0.00           H  
ATOM   2059  CB  THR   128      13.421  -8.310 -36.757  1.00  0.00           C  
ATOM   2060  HB  THR   128      12.996  -9.254 -36.414  1.00  0.00           H  
ATOM   2061  CG2 THR   128      12.298  -7.227 -36.644  1.00  0.00           C  
ATOM   2062 HG21 THR   128      12.606  -6.422 -37.311  1.00  0.00           H  
ATOM   2063 HG22 THR   128      11.400  -7.647 -37.096  1.00  0.00           H  
ATOM   2064 HG23 THR   128      12.088  -6.900 -35.626  1.00  0.00           H  
ATOM   2065  OG1 THR   128      13.859  -8.381 -38.073  1.00  0.00           O  
ATOM   2066  HG1 THR   128      14.203  -9.242 -38.324  1.00  0.00           H  
ATOM   2067  C   THR   128      15.581  -9.271 -35.806  1.00  0.00           C  
ATOM   2068  O   THR   128      15.220 -10.334 -35.361  1.00  0.00           O  
ATOM   2069  N   THR   129      16.753  -9.102 -36.349  1.00  0.00           N  
ATOM   2070  H   THR   129      16.946  -8.117 -36.458  1.00  0.00           H  
ATOM   2071  CA  THR   129      17.903 -10.028 -36.443  1.00  0.00           C  
ATOM   2072  HA  THR   129      17.584 -10.923 -36.977  1.00  0.00           H  
ATOM   2073  CB  THR   129      19.090  -9.488 -37.371  1.00  0.00           C  
ATOM   2074  HB  THR   129      19.767 -10.334 -37.494  1.00  0.00           H  
ATOM   2075  CG2 THR   129      18.585  -8.866 -38.687  1.00  0.00           C  
ATOM   2076 HG21 THR   129      18.132  -9.704 -39.216  1.00  0.00           H  
ATOM   2077 HG22 THR   129      17.875  -8.048 -38.569  1.00  0.00           H  
ATOM   2078 HG23 THR   129      19.501  -8.698 -39.253  1.00  0.00           H  
ATOM   2079  OG1 THR   129      19.667  -8.359 -36.783  1.00  0.00           O  
ATOM   2080  HG1 THR   129      20.124  -8.588 -35.971  1.00  0.00           H  
ATOM   2081  C   THR   129      18.540 -10.449 -35.086  1.00  0.00           C  
ATOM   2082  O   THR   129      18.355  -9.744 -34.086  1.00  0.00           O  
ATOM   2083  N   ALA   130      19.418 -11.471 -35.180  1.00  0.00           N  
ATOM   2084  H   ALA   130      19.338 -11.965 -36.058  1.00  0.00           H  
ATOM   2085  CA  ALA   130      20.463 -11.715 -34.190  1.00  0.00           C  
ATOM   2086  HA  ALA   130      19.994 -12.030 -33.259  1.00  0.00           H  
ATOM   2087  CB  ALA   130      21.208 -12.883 -34.810  1.00  0.00           C  
ATOM   2088  HB1 ALA   130      21.635 -12.587 -35.767  1.00  0.00           H  
ATOM   2089  HB2 ALA   130      22.029 -13.134 -34.138  1.00  0.00           H  
ATOM   2090  HB3 ALA   130      20.515 -13.702 -35.003  1.00  0.00           H  
ATOM   2091  C   ALA   130      21.393 -10.530 -33.897  1.00  0.00           C  
ATOM   2092  O   ALA   130      21.477  -9.594 -34.699  1.00  0.00           O  
ATOM   2093  N   ALA   131      22.008 -10.496 -32.676  1.00  0.00           N  
ATOM   2094  H   ALA   131      21.881 -11.296 -32.073  1.00  0.00           H  
ATOM   2095  CA  ALA   131      22.833  -9.317 -32.262  1.00  0.00           C  
ATOM   2096  HA  ALA   131      22.250  -8.440 -32.545  1.00  0.00           H  
ATOM   2097  CB  ALA   131      22.937  -9.358 -30.717  1.00  0.00           C  
ATOM   2098  HB1 ALA   131      23.413 -10.286 -30.401  1.00  0.00           H  
ATOM   2099  HB2 ALA   131      23.672  -8.602 -30.440  1.00  0.00           H  
ATOM   2100  HB3 ALA   131      21.986  -9.254 -30.193  1.00  0.00           H  
ATOM   2101  C   ALA   131      24.180  -9.304 -33.013  1.00  0.00           C  
ATOM   2102  O   ALA   131      24.655 -10.338 -33.421  1.00  0.00           O  
ATOM   2103  N   PRO   132      24.848  -8.182 -33.135  1.00  0.00           N  
ATOM   2104  CD  PRO   132      24.460  -6.863 -32.576  1.00  0.00           C  
ATOM   2105  HD2 PRO   132      24.744  -6.780 -31.526  1.00  0.00           H  
ATOM   2106  HD3 PRO   132      23.386  -6.699 -32.665  1.00  0.00           H  
ATOM   2107  CG  PRO   132      25.278  -5.866 -33.312  1.00  0.00           C  
ATOM   2108  HG2 PRO   132      25.487  -4.988 -32.701  1.00  0.00           H  
ATOM   2109  HG3 PRO   132      24.752  -5.698 -34.252  1.00  0.00           H  
ATOM   2110  CB  PRO   132      26.578  -6.638 -33.521  1.00  0.00           C  
ATOM   2111  HB2 PRO   132      27.233  -6.455 -32.670  1.00  0.00           H  
ATOM   2112  HB3 PRO   132      27.059  -6.223 -34.407  1.00  0.00           H  
ATOM   2113  CA  PRO   132      26.169  -8.113 -33.724  1.00  0.00           C  
ATOM   2114  HA  PRO   132      26.171  -8.248 -34.806  1.00  0.00           H  
ATOM   2115  C   PRO   132      27.243  -8.975 -33.144  1.00  0.00           C  
ATOM   2116  O   PRO   132      27.263  -9.216 -31.941  1.00  0.00           O  
ATOM   2117  N   ALA   133      28.359  -9.237 -33.822  1.00  0.00           N  
ATOM   2118  H   ALA   133      28.179  -9.125 -34.810  1.00  0.00           H  
ATOM   2119  CA  ALA   133      29.404 -10.087 -33.384  1.00  0.00           C  
ATOM   2120  HA  ALA   133      29.115 -11.135 -33.296  1.00  0.00           H  
ATOM   2121  CB  ALA   133      30.456  -9.864 -34.483  1.00  0.00           C  
ATOM   2122  HB1 ALA   133      30.359 -10.374 -35.442  1.00  0.00           H  
ATOM   2123  HB2 ALA   133      30.736  -8.812 -34.533  1.00  0.00           H  
ATOM   2124  HB3 ALA   133      31.370 -10.316 -34.099  1.00  0.00           H  
ATOM   2125  C   ALA   133      30.079  -9.511 -32.042  1.00  0.00           C  
ATOM   2126  O   ALA   133      30.635 -10.249 -31.176  1.00  0.00           O  
ATOM   2127  N   ASP   134      30.059  -8.183 -31.860  1.00  0.00           N  
ATOM   2128  H   ASP   134      29.823  -7.695 -32.712  1.00  0.00           H  
ATOM   2129  CA  ASP   134      30.485  -7.503 -30.625  1.00  0.00           C  
ATOM   2130  HA  ASP   134      31.534  -7.762 -30.482  1.00  0.00           H  
ATOM   2131  CB  ASP   134      30.400  -5.991 -30.700  1.00  0.00           C  
ATOM   2132  HB2 ASP   134      29.411  -5.678 -30.365  1.00  0.00           H  
ATOM   2133  HB3 ASP   134      31.141  -5.682 -29.962  1.00  0.00           H  
ATOM   2134  CG  ASP   134      30.800  -5.429 -32.078  1.00  0.00           C  
ATOM   2135  OD1 ASP   134      30.050  -4.588 -32.642  1.00  0.00           O  
ATOM   2136  OD2 ASP   134      31.889  -5.865 -32.621  1.00  0.00           O  
ATOM   2137  C   ASP   134      29.681  -7.915 -29.306  1.00  0.00           C  
ATOM   2138  O   ASP   134      30.321  -7.948 -28.217  1.00  0.00           O  
ATOM   2139  N   ALA   135      28.351  -8.303 -29.362  1.00  0.00           N  
ATOM   2140  H   ALA   135      27.889  -8.234 -30.258  1.00  0.00           H  
ATOM   2141  CA  ALA   135      27.543  -8.622 -28.182  1.00  0.00           C  
ATOM   2142  HA  ALA   135      27.509  -7.775 -27.496  1.00  0.00           H  
ATOM   2143  CB  ALA   135      26.149  -8.796 -28.758  1.00  0.00           C  
ATOM   2144  HB1 ALA   135      26.288  -9.704 -29.344  1.00  0.00           H  
ATOM   2145  HB2 ALA   135      25.475  -9.035 -27.935  1.00  0.00           H  
ATOM   2146  HB3 ALA   135      25.646  -8.000 -29.307  1.00  0.00           H  
ATOM   2147  C   ALA   135      27.929  -9.879 -27.414  1.00  0.00           C  
ATOM   2148  O   ALA   135      27.514 -10.094 -26.279  1.00  0.00           O  
ATOM   2149  N   LYS   136      28.584 -10.804 -28.151  1.00  0.00           N  
ATOM   2150  H   LYS   136      28.707 -10.653 -29.143  1.00  0.00           H  
ATOM   2151  CA  LYS   136      28.681 -12.257 -27.790  1.00  0.00           C  
ATOM   2152  HA  LYS   136      27.695 -12.690 -27.621  1.00  0.00           H  
ATOM   2153  CB  LYS   136      29.211 -12.958 -28.990  1.00  0.00           C  
ATOM   2154  HB2 LYS   136      30.147 -12.477 -29.273  1.00  0.00           H  
ATOM   2155  HB3 LYS   136      29.365 -13.996 -28.694  1.00  0.00           H  
ATOM   2156  CG  LYS   136      28.319 -12.964 -30.217  1.00  0.00           C  
ATOM   2157  HG2 LYS   136      27.418 -13.533 -29.986  1.00  0.00           H  
ATOM   2158  HG3 LYS   136      28.030 -11.971 -30.562  1.00  0.00           H  
ATOM   2159  CD  LYS   136      28.887 -13.586 -31.476  1.00  0.00           C  
ATOM   2160  HD2 LYS   136      29.792 -13.057 -31.774  1.00  0.00           H  
ATOM   2161  HD3 LYS   136      29.202 -14.584 -31.171  1.00  0.00           H  
ATOM   2162  CE  LYS   136      27.792 -13.548 -32.542  1.00  0.00           C  
ATOM   2163  HE2 LYS   136      26.907 -14.026 -32.121  1.00  0.00           H  
ATOM   2164  HE3 LYS   136      27.561 -12.491 -32.677  1.00  0.00           H  
ATOM   2165  NZ  LYS   136      28.224 -14.168 -33.819  1.00  0.00           N  
ATOM   2166  HZ1 LYS   136      28.318 -15.165 -33.691  1.00  0.00           H  
ATOM   2167  HZ2 LYS   136      27.671 -13.904 -34.622  1.00  0.00           H  
ATOM   2168  HZ3 LYS   136      29.183 -13.921 -34.018  1.00  0.00           H  
ATOM   2169  C   LYS   136      29.477 -12.623 -26.489  1.00  0.00           C  
ATOM   2170  O   LYS   136      29.000 -13.468 -25.695  1.00  0.00           O  
ATOM   2171  N   PRO   137      30.594 -11.870 -26.144  1.00  0.00           N  
ATOM   2172  CD  PRO   137      31.319 -10.907 -26.883  1.00  0.00           C  
ATOM   2173  HD2 PRO   137      30.875  -9.938 -26.656  1.00  0.00           H  
ATOM   2174  HD3 PRO   137      31.354 -11.154 -27.944  1.00  0.00           H  
ATOM   2175  CG  PRO   137      32.762 -10.943 -26.306  1.00  0.00           C  
ATOM   2176  HG2 PRO   137      33.269 -10.000 -26.506  1.00  0.00           H  
ATOM   2177  HG3 PRO   137      33.244 -11.864 -26.635  1.00  0.00           H  
ATOM   2178  CB  PRO   137      32.449 -11.124 -24.781  1.00  0.00           C  
ATOM   2179  HB2 PRO   137      32.399 -10.156 -24.281  1.00  0.00           H  
ATOM   2180  HB3 PRO   137      33.272 -11.699 -24.359  1.00  0.00           H  
ATOM   2181  CA  PRO   137      31.191 -11.998 -24.825  1.00  0.00           C  
ATOM   2182  HA  PRO   137      31.484 -13.026 -24.612  1.00  0.00           H  
ATOM   2183  C   PRO   137      30.272 -11.640 -23.639  1.00  0.00           C  
ATOM   2184  O   PRO   137      30.682 -11.929 -22.494  1.00  0.00           O  
ATOM   2185  N   MET   138      29.048 -11.180 -23.851  1.00  0.00           N  
ATOM   2186  H   MET   138      28.717 -11.079 -24.800  1.00  0.00           H  
ATOM   2187  CA  MET   138      27.995 -10.932 -22.872  1.00  0.00           C  
ATOM   2188  HA  MET   138      28.376 -11.352 -21.940  1.00  0.00           H  
ATOM   2189  CB  MET   138      27.786  -9.526 -22.618  1.00  0.00           C  
ATOM   2190  HB2 MET   138      28.723  -9.012 -22.404  1.00  0.00           H  
ATOM   2191  HB3 MET   138      27.402  -9.135 -23.560  1.00  0.00           H  
ATOM   2192  CG  MET   138      26.736  -9.336 -21.482  1.00  0.00           C  
ATOM   2193  HG2 MET   138      25.697  -9.515 -21.757  1.00  0.00           H  
ATOM   2194  HG3 MET   138      26.956 -10.091 -20.728  1.00  0.00           H  
ATOM   2195  SD  MET   138      26.844  -7.659 -20.790  1.00  0.00           S  
ATOM   2196  CE  MET   138      25.882  -6.522 -21.829  1.00  0.00           C  
ATOM   2197  HE1 MET   138      26.460  -6.549 -22.754  1.00  0.00           H  
ATOM   2198  HE2 MET   138      24.939  -7.034 -22.018  1.00  0.00           H  
ATOM   2199  HE3 MET   138      25.816  -5.554 -21.333  1.00  0.00           H  
ATOM   2200  C   MET   138      26.805 -11.769 -23.195  1.00  0.00           C  
ATOM   2201  O   MET   138      26.569 -12.703 -22.404  1.00  0.00           O  
ATOM   2202  N   MET   139      25.990 -11.632 -24.272  1.00  0.00           N  
ATOM   2203  H   MET   139      26.335 -10.919 -24.899  1.00  0.00           H  
ATOM   2204  CA  MET   139      24.773 -12.353 -24.584  1.00  0.00           C  
ATOM   2205  HA  MET   139      24.164 -12.532 -23.697  1.00  0.00           H  
ATOM   2206  CB  MET   139      23.903 -11.443 -25.434  1.00  0.00           C  
ATOM   2207  HB2 MET   139      24.504 -10.850 -26.123  1.00  0.00           H  
ATOM   2208  HB3 MET   139      23.273 -11.956 -26.160  1.00  0.00           H  
ATOM   2209  CG  MET   139      22.858 -10.621 -24.599  1.00  0.00           C  
ATOM   2210  HG2 MET   139      22.098 -10.267 -25.296  1.00  0.00           H  
ATOM   2211  HG3 MET   139      22.455 -11.270 -23.821  1.00  0.00           H  
ATOM   2212  SD  MET   139      23.460  -9.162 -23.719  1.00  0.00           S  
ATOM   2213  CE  MET   139      24.096  -8.078 -25.073  1.00  0.00           C  
ATOM   2214  HE1 MET   139      24.759  -8.770 -25.592  1.00  0.00           H  
ATOM   2215  HE2 MET   139      23.403  -7.635 -25.788  1.00  0.00           H  
ATOM   2216  HE3 MET   139      24.675  -7.286 -24.598  1.00  0.00           H  
ATOM   2217  C   MET   139      24.957 -13.687 -25.355  1.00  0.00           C  
ATOM   2218  O   MET   139      25.929 -13.792 -26.185  1.00  0.00           O  
ATOM   2219  N   HIE   140      24.143 -14.742 -25.125  1.00  0.00           N  
ATOM   2220  H   HIE   140      23.385 -14.524 -24.494  1.00  0.00           H  
ATOM   2221  CA  HIE   140      24.306 -16.129 -25.508  1.00  0.00           C  
ATOM   2222  HA  HIE   140      24.926 -16.227 -26.399  1.00  0.00           H  
ATOM   2223  CB  HIE   140      25.128 -16.811 -24.413  1.00  0.00           C  
ATOM   2224  HB2 HIE   140      25.750 -16.000 -24.033  1.00  0.00           H  
ATOM   2225  HB3 HIE   140      24.502 -17.138 -23.582  1.00  0.00           H  
ATOM   2226  CG  HIE   140      25.927 -18.029 -24.867  1.00  0.00           C  
ATOM   2227  ND1 HIE   140      25.308 -19.225 -25.391  1.00  0.00           N  
ATOM   2228  CE1 HIE   140      26.280 -20.101 -25.602  1.00  0.00           C  
ATOM   2229  HE1 HIE   140      26.196 -21.132 -25.912  1.00  0.00           H  
ATOM   2230  NE2 HIE   140      27.434 -19.610 -25.135  1.00  0.00           N  
ATOM   2231  HE2 HIE   140      28.313 -20.067 -25.332  1.00  0.00           H  
ATOM   2232  CD2 HIE   140      27.199 -18.280 -24.775  1.00  0.00           C  
ATOM   2233  HD2 HIE   140      27.993 -17.607 -24.487  1.00  0.00           H  
ATOM   2234  C   HIE   140      22.941 -16.944 -25.775  1.00  0.00           C  
ATOM   2235  O   HIE   140      21.992 -16.612 -25.082  1.00  0.00           O  
ATOM   2236  N   HIE   141      22.817 -17.853 -26.781  1.00  0.00           N  
ATOM   2237  H   HIE   141      23.584 -18.185 -27.348  1.00  0.00           H  
ATOM   2238  CA  HIE   141      21.571 -18.565 -27.002  1.00  0.00           C  
ATOM   2239  HA  HIE   141      20.777 -17.846 -27.206  1.00  0.00           H  
ATOM   2240  CB  HIE   141      21.695 -19.453 -28.185  1.00  0.00           C  
ATOM   2241  HB2 HIE   141      20.785 -20.052 -28.200  1.00  0.00           H  
ATOM   2242  HB3 HIE   141      21.679 -18.876 -29.110  1.00  0.00           H  
ATOM   2243  CG  HIE   141      22.863 -20.392 -28.242  1.00  0.00           C  
ATOM   2244  ND1 HIE   141      22.981 -21.443 -27.326  1.00  0.00           N  
ATOM   2245  CE1 HIE   141      24.216 -21.972 -27.547  1.00  0.00           C  
ATOM   2246  HE1 HIE   141      24.754 -22.699 -26.957  1.00  0.00           H  
ATOM   2247  NE2 HIE   141      24.766 -21.297 -28.540  1.00  0.00           N  
ATOM   2248  HE2 HIE   141      25.657 -21.462 -28.985  1.00  0.00           H  
ATOM   2249  CD2 HIE   141      23.913 -20.395 -29.110  1.00  0.00           C  
ATOM   2250  HD2 HIE   141      24.023 -19.724 -29.949  1.00  0.00           H  
ATOM   2251  C   HIE   141      20.994 -19.346 -25.809  1.00  0.00           C  
ATOM   2252  O   HIE   141      19.806 -19.587 -25.845  1.00  0.00           O  
ATOM   2253  N   LYS   142      21.810 -19.632 -24.754  1.00  0.00           N  
ATOM   2254  H   LYS   142      22.735 -19.236 -24.840  1.00  0.00           H  
ATOM   2255  CA  LYS   142      21.528 -20.618 -23.681  1.00  0.00           C  
ATOM   2256  HA  LYS   142      20.869 -21.388 -24.083  1.00  0.00           H  
ATOM   2257  CB  LYS   142      22.833 -21.341 -23.323  1.00  0.00           C  
ATOM   2258  HB2 LYS   142      22.621 -22.313 -22.877  1.00  0.00           H  
ATOM   2259  HB3 LYS   142      23.269 -21.559 -24.298  1.00  0.00           H  
ATOM   2260  CG  LYS   142      23.939 -20.661 -22.483  1.00  0.00           C  
ATOM   2261  HG2 LYS   142      24.116 -19.677 -22.916  1.00  0.00           H  
ATOM   2262  HG3 LYS   142      23.481 -20.543 -21.501  1.00  0.00           H  
ATOM   2263  CD  LYS   142      25.186 -21.526 -22.379  1.00  0.00           C  
ATOM   2264  HD2 LYS   142      24.909 -22.336 -21.704  1.00  0.00           H  
ATOM   2265  HD3 LYS   142      25.519 -21.906 -23.345  1.00  0.00           H  
ATOM   2266  CE  LYS   142      26.249 -20.583 -21.701  1.00  0.00           C  
ATOM   2267  HE2 LYS   142      26.313 -19.744 -22.394  1.00  0.00           H  
ATOM   2268  HE3 LYS   142      25.804 -20.285 -20.752  1.00  0.00           H  
ATOM   2269  NZ  LYS   142      27.553 -21.257 -21.375  1.00  0.00           N  
ATOM   2270  HZ1 LYS   142      27.818 -21.827 -22.165  1.00  0.00           H  
ATOM   2271  HZ2 LYS   142      28.318 -20.600 -21.308  1.00  0.00           H  
ATOM   2272  HZ3 LYS   142      27.538 -21.917 -20.611  1.00  0.00           H  
ATOM   2273  C   LYS   142      20.827 -20.069 -22.409  1.00  0.00           C  
ATOM   2274  O   LYS   142      20.220 -20.777 -21.598  1.00  0.00           O  
ATOM   2275  N   GLY   143      20.854 -18.764 -22.174  1.00  0.00           N  
ATOM   2276  H   GLY   143      21.336 -18.177 -22.840  1.00  0.00           H  
ATOM   2277  CA  GLY   143      20.167 -18.050 -21.030  1.00  0.00           C  
ATOM   2278  HA2 GLY   143      19.123 -18.363 -21.032  1.00  0.00           H  
ATOM   2279  HA3 GLY   143      20.375 -18.459 -20.042  1.00  0.00           H  
ATOM   2280  C   GLY   143      20.271 -16.497 -20.992  1.00  0.00           C  
ATOM   2281  O   GLY   143      19.316 -15.784 -20.722  1.00  0.00           O  
ATOM   2282  N   LYS   144      21.407 -16.004 -21.355  1.00  0.00           N  
ATOM   2283  H   LYS   144      22.182 -16.627 -21.173  1.00  0.00           H  
ATOM   2284  CA  LYS   144      21.777 -14.609 -21.429  1.00  0.00           C  
ATOM   2285  HA  LYS   144      21.343 -14.181 -20.525  1.00  0.00           H  
ATOM   2286  CB  LYS   144      23.299 -14.564 -21.350  1.00  0.00           C  
ATOM   2287  HB2 LYS   144      23.728 -15.271 -22.060  1.00  0.00           H  
ATOM   2288  HB3 LYS   144      23.717 -13.640 -21.747  1.00  0.00           H  
ATOM   2289  CG  LYS   144      23.793 -14.683 -19.945  1.00  0.00           C  
ATOM   2290  HG2 LYS   144      23.071 -14.190 -19.294  1.00  0.00           H  
ATOM   2291  HG3 LYS   144      23.872 -15.729 -19.651  1.00  0.00           H  
ATOM   2292  CD  LYS   144      25.075 -14.133 -19.370  1.00  0.00           C  
ATOM   2293  HD2 LYS   144      25.105 -14.567 -18.371  1.00  0.00           H  
ATOM   2294  HD3 LYS   144      25.863 -14.544 -20.000  1.00  0.00           H  
ATOM   2295  CE  LYS   144      25.374 -12.650 -19.458  1.00  0.00           C  
ATOM   2296  HE2 LYS   144      26.418 -12.440 -19.225  1.00  0.00           H  
ATOM   2297  HE3 LYS   144      25.345 -12.294 -20.487  1.00  0.00           H  
ATOM   2298  NZ  LYS   144      24.621 -11.813 -18.451  1.00  0.00           N  
ATOM   2299  HZ1 LYS   144      24.808 -12.086 -17.497  1.00  0.00           H  
ATOM   2300  HZ2 LYS   144      24.894 -10.842 -18.499  1.00  0.00           H  
ATOM   2301  HZ3 LYS   144      23.619 -11.880 -18.553  1.00  0.00           H  
ATOM   2302  C   LYS   144      21.274 -13.893 -22.673  1.00  0.00           C  
ATOM   2303  O   LYS   144      21.929 -13.867 -23.705  1.00  0.00           O  
ATOM   2304  N   PHE   145      20.056 -13.344 -22.624  1.00  0.00           N  
ATOM   2305  H   PHE   145      19.676 -13.334 -21.689  1.00  0.00           H  
ATOM   2306  CA  PHE   145      19.405 -12.509 -23.639  1.00  0.00           C  
ATOM   2307  HA  PHE   145      20.046 -12.586 -24.518  1.00  0.00           H  
ATOM   2308  CB  PHE   145      18.072 -13.061 -24.091  1.00  0.00           C  
ATOM   2309  HB2 PHE   145      17.254 -12.770 -23.431  1.00  0.00           H  
ATOM   2310  HB3 PHE   145      17.933 -12.783 -25.135  1.00  0.00           H  
ATOM   2311  CG  PHE   145      17.973 -14.547 -24.114  1.00  0.00           C  
ATOM   2312  CD1 PHE   145      18.467 -15.280 -25.168  1.00  0.00           C  
ATOM   2313  HD1 PHE   145      18.816 -14.797 -26.069  1.00  0.00           H  
ATOM   2314  CE1 PHE   145      18.511 -16.689 -25.106  1.00  0.00           C  
ATOM   2315  HE1 PHE   145      18.898 -17.260 -25.937  1.00  0.00           H  
ATOM   2316  CZ  PHE   145      18.013 -17.364 -24.056  1.00  0.00           C  
ATOM   2317  HZ  PHE   145      18.014 -18.441 -24.129  1.00  0.00           H  
ATOM   2318  CE2 PHE   145      17.430 -16.652 -22.981  1.00  0.00           C  
ATOM   2319  HE2 PHE   145      17.164 -17.282 -22.145  1.00  0.00           H  
ATOM   2320  CD2 PHE   145      17.380 -15.230 -23.045  1.00  0.00           C  
ATOM   2321  HD2 PHE   145      17.043 -14.762 -22.132  1.00  0.00           H  
ATOM   2322  C   PHE   145      19.233 -11.051 -23.065  1.00  0.00           C  
ATOM   2323  O   PHE   145      19.706 -10.736 -21.952  1.00  0.00           O  
ATOM   2324  N   GLY   146      18.654 -10.180 -23.896  1.00  0.00           N  
ATOM   2325  H   GLY   146      18.404 -10.539 -24.806  1.00  0.00           H  
ATOM   2326  CA  GLY   146      18.197  -8.824 -23.665  1.00  0.00           C  
ATOM   2327  HA2 GLY   146      17.535  -8.748 -22.802  1.00  0.00           H  
ATOM   2328  HA3 GLY   146      19.087  -8.214 -23.511  1.00  0.00           H  
ATOM   2329  C   GLY   146      17.556  -8.201 -24.935  1.00  0.00           C  
ATOM   2330  O   GLY   146      17.495  -8.812 -26.081  1.00  0.00           O  
ATOM   2331  N   PRO   147      16.992  -7.001 -24.735  1.00  0.00           N  
ATOM   2332  CD  PRO   147      17.186  -6.213 -23.552  1.00  0.00           C  
ATOM   2333  HD2 PRO   147      18.256  -6.009 -23.521  1.00  0.00           H  
ATOM   2334  HD3 PRO   147      16.732  -6.685 -22.681  1.00  0.00           H  
ATOM   2335  CG  PRO   147      16.447  -4.891 -23.845  1.00  0.00           C  
ATOM   2336  HG2 PRO   147      17.193  -4.158 -24.152  1.00  0.00           H  
ATOM   2337  HG3 PRO   147      15.969  -4.571 -22.919  1.00  0.00           H  
ATOM   2338  CB  PRO   147      15.604  -5.110 -25.098  1.00  0.00           C  
ATOM   2339  HB2 PRO   147      15.407  -4.208 -25.677  1.00  0.00           H  
ATOM   2340  HB3 PRO   147      14.684  -5.559 -24.724  1.00  0.00           H  
ATOM   2341  CA  PRO   147      16.316  -6.243 -25.833  1.00  0.00           C  
ATOM   2342  HA  PRO   147      15.729  -6.873 -26.502  1.00  0.00           H  
ATOM   2343  C   PRO   147      17.310  -5.681 -26.900  1.00  0.00           C  
ATOM   2344  O   PRO   147      18.468  -5.462 -26.635  1.00  0.00           O  
ATOM   2345  N   HIE   148      16.803  -5.580 -28.153  1.00  0.00           N  
ATOM   2346  H   HIE   148      15.831  -5.830 -28.265  1.00  0.00           H  
ATOM   2347  CA  HIE   148      17.659  -5.202 -29.270  1.00  0.00           C  
ATOM   2348  HA  HIE   148      18.299  -4.380 -28.951  1.00  0.00           H  
ATOM   2349  CB  HIE   148      18.591  -6.306 -29.833  1.00  0.00           C  
ATOM   2350  HB2 HIE   148      19.061  -6.847 -29.011  1.00  0.00           H  
ATOM   2351  HB3 HIE   148      18.000  -7.021 -30.406  1.00  0.00           H  
ATOM   2352  CG  HIE   148      19.639  -5.735 -30.800  1.00  0.00           C  
ATOM   2353  ND1 HIE   148      20.749  -5.004 -30.431  1.00  0.00           N  
ATOM   2354  CE1 HIE   148      21.373  -4.740 -31.610  1.00  0.00           C  
ATOM   2355  HE1 HIE   148      22.319  -4.225 -31.691  1.00  0.00           H  
ATOM   2356  NE2 HIE   148      20.758  -5.297 -32.626  1.00  0.00           N  
ATOM   2357  HE2 HIE   148      21.056  -5.440 -33.581  1.00  0.00           H  
ATOM   2358  CD2 HIE   148      19.572  -5.804 -32.170  1.00  0.00           C  
ATOM   2359  HD2 HIE   148      18.745  -6.308 -32.648  1.00  0.00           H  
ATOM   2360  C   HIE   148      16.853  -4.581 -30.406  1.00  0.00           C  
ATOM   2361  O   HIE   148      17.238  -3.707 -31.197  1.00  0.00           O  
ATOM   2362  N   GLN   149      15.578  -5.064 -30.601  1.00  0.00           N  
ATOM   2363  H   GLN   149      15.297  -5.800 -29.968  1.00  0.00           H  
ATOM   2364  CA  GLN   149      14.680  -4.505 -31.635  1.00  0.00           C  
ATOM   2365  HA  GLN   149      15.118  -4.743 -32.605  1.00  0.00           H  
ATOM   2366  CB  GLN   149      13.313  -5.246 -31.603  1.00  0.00           C  
ATOM   2367  HB2 GLN   149      13.469  -6.320 -31.706  1.00  0.00           H  
ATOM   2368  HB3 GLN   149      12.867  -5.164 -30.612  1.00  0.00           H  
ATOM   2369  CG  GLN   149      12.267  -5.076 -32.694  1.00  0.00           C  
ATOM   2370  HG2 GLN   149      12.724  -5.218 -33.673  1.00  0.00           H  
ATOM   2371  HG3 GLN   149      11.589  -5.900 -32.475  1.00  0.00           H  
ATOM   2372  CD  GLN   149      11.448  -3.836 -32.446  1.00  0.00           C  
ATOM   2373  OE1 GLN   149      11.195  -3.350 -31.366  1.00  0.00           O  
ATOM   2374  NE2 GLN   149      10.877  -3.375 -33.521  1.00  0.00           N  
ATOM   2375 HE21 GLN   149      10.113  -2.725 -33.403  1.00  0.00           H  
ATOM   2376 HE22 GLN   149      10.888  -3.867 -34.403  1.00  0.00           H  
ATOM   2377  C   GLN   149      14.424  -3.004 -31.461  1.00  0.00           C  
ATOM   2378  O   GLN   149      14.317  -2.538 -30.335  1.00  0.00           O  
ATOM   2379  N   ASP   150      14.334  -2.279 -32.599  1.00  0.00           N  
ATOM   2380  H   ASP   150      14.231  -2.738 -33.492  1.00  0.00           H  
ATOM   2381  CA  ASP   150      14.469  -0.869 -32.600  1.00  0.00           C  
ATOM   2382  HA  ASP   150      15.431  -0.655 -32.135  1.00  0.00           H  
ATOM   2383  CB  ASP   150      14.377  -0.465 -34.074  1.00  0.00           C  
ATOM   2384  HB2 ASP   150      14.834  -1.247 -34.680  1.00  0.00           H  
ATOM   2385  HB3 ASP   150      13.306  -0.326 -34.223  1.00  0.00           H  
ATOM   2386  CG  ASP   150      14.974   0.832 -34.428  1.00  0.00           C  
ATOM   2387  OD1 ASP   150      15.924   1.227 -33.755  1.00  0.00           O  
ATOM   2388  OD2 ASP   150      14.402   1.516 -35.266  1.00  0.00           O  
ATOM   2389  C   ASP   150      13.460   0.062 -31.908  1.00  0.00           C  
ATOM   2390  O   ASP   150      13.573   1.253 -31.678  1.00  0.00           O  
ATOM   2391  N   MET   151      12.396  -0.462 -31.460  1.00  0.00           N  
ATOM   2392  H   MET   151      12.312  -1.449 -31.654  1.00  0.00           H  
ATOM   2393  CA  MET   151      11.331   0.088 -30.555  1.00  0.00           C  
ATOM   2394  HA  MET   151      10.812  -0.790 -30.171  1.00  0.00           H  
ATOM   2395  CB  MET   151      10.227   0.948 -31.217  1.00  0.00           C  
ATOM   2396  HB2 MET   151       9.243   0.857 -30.756  1.00  0.00           H  
ATOM   2397  HB3 MET   151      10.618   1.965 -31.226  1.00  0.00           H  
ATOM   2398  CG  MET   151       9.998   0.570 -32.667  1.00  0.00           C  
ATOM   2399  HG2 MET   151      10.672   1.175 -33.274  1.00  0.00           H  
ATOM   2400  HG3 MET   151      10.120  -0.497 -32.855  1.00  0.00           H  
ATOM   2401  SD  MET   151       8.345   0.824 -33.300  1.00  0.00           S  
ATOM   2402  CE  MET   151       8.264   2.595 -32.846  1.00  0.00           C  
ATOM   2403  HE1 MET   151       8.614   2.820 -31.839  1.00  0.00           H  
ATOM   2404  HE2 MET   151       9.025   3.007 -33.508  1.00  0.00           H  
ATOM   2405  HE3 MET   151       7.257   2.997 -32.957  1.00  0.00           H  
ATOM   2406  C   MET   151      11.858   0.696 -29.141  1.00  0.00           C  
ATOM   2407  O   MET   151      11.162   1.480 -28.513  1.00  0.00           O  
ATOM   2408  N   MET   152      12.979   0.300 -28.715  1.00  0.00           N  
ATOM   2409  H   MET   152      13.437  -0.472 -29.180  1.00  0.00           H  
ATOM   2410  CA  MET   152      13.731   0.791 -27.545  1.00  0.00           C  
ATOM   2411  HA  MET   152      14.251   1.726 -27.750  1.00  0.00           H  
ATOM   2412  CB  MET   152      14.902  -0.218 -27.278  1.00  0.00           C  
ATOM   2413  HB2 MET   152      14.466  -1.159 -26.943  1.00  0.00           H  
ATOM   2414  HB3 MET   152      15.393  -0.343 -28.243  1.00  0.00           H  
ATOM   2415  CG  MET   152      15.812   0.186 -26.142  1.00  0.00           C  
ATOM   2416  HG2 MET   152      15.471   0.991 -25.491  1.00  0.00           H  
ATOM   2417  HG3 MET   152      16.568   0.728 -26.710  1.00  0.00           H  
ATOM   2418  SD  MET   152      16.684  -1.198 -25.317  1.00  0.00           S  
ATOM   2419  CE  MET   152      17.773  -1.622 -26.620  1.00  0.00           C  
ATOM   2420  HE1 MET   152      18.696  -1.103 -26.363  1.00  0.00           H  
ATOM   2421  HE2 MET   152      18.143  -2.647 -26.593  1.00  0.00           H  
ATOM   2422  HE3 MET   152      17.290  -1.524 -27.593  1.00  0.00           H  
ATOM   2423  C   MET   152      12.941   1.034 -26.191  1.00  0.00           C  
ATOM   2424  O   MET   152      13.224   2.003 -25.522  1.00  0.00           O  
ATOM   2425  N   PHE   153      11.979   0.257 -25.742  1.00  0.00           N  
ATOM   2426  H   PHE   153      11.482   0.575 -24.923  1.00  0.00           H  
ATOM   2427  CA  PHE   153      11.556  -1.096 -26.123  1.00  0.00           C  
ATOM   2428  HA  PHE   153      11.969  -1.176 -27.128  1.00  0.00           H  
ATOM   2429  CB  PHE   153      12.232  -2.167 -25.181  1.00  0.00           C  
ATOM   2430  HB2 PHE   153      13.272  -2.314 -25.471  1.00  0.00           H  
ATOM   2431  HB3 PHE   153      12.148  -1.690 -24.205  1.00  0.00           H  
ATOM   2432  CG  PHE   153      11.551  -3.551 -25.080  1.00  0.00           C  
ATOM   2433  CD1 PHE   153      10.358  -3.761 -24.399  1.00  0.00           C  
ATOM   2434  HD1 PHE   153       9.795  -2.952 -23.957  1.00  0.00           H  
ATOM   2435  CE1 PHE   153       9.915  -5.047 -24.323  1.00  0.00           C  
ATOM   2436  HE1 PHE   153       9.077  -5.257 -23.676  1.00  0.00           H  
ATOM   2437  CZ  PHE   153      10.570  -6.156 -24.918  1.00  0.00           C  
ATOM   2438  HZ  PHE   153      10.127  -7.135 -24.814  1.00  0.00           H  
ATOM   2439  CE2 PHE   153      11.716  -5.918 -25.522  1.00  0.00           C  
ATOM   2440  HE2 PHE   153      12.341  -6.776 -25.720  1.00  0.00           H  
ATOM   2441  CD2 PHE   153      12.258  -4.643 -25.616  1.00  0.00           C  
ATOM   2442  HD2 PHE   153      13.158  -4.558 -26.207  1.00  0.00           H  
ATOM   2443  C   PHE   153      10.024  -1.224 -26.151  1.00  0.00           C  
ATOM   2444  O   PHE   153       9.321  -0.687 -25.309  1.00  0.00           O  
ATOM   2445  N   LYS   154       9.474  -1.977 -27.096  1.00  0.00           N  
ATOM   2446  H   LYS   154      10.126  -2.399 -27.741  1.00  0.00           H  
ATOM   2447  CA  LYS   154       8.099  -2.434 -27.365  1.00  0.00           C  
ATOM   2448  HA  LYS   154       7.744  -2.995 -26.501  1.00  0.00           H  
ATOM   2449  CB  LYS   154       7.185  -1.180 -27.584  1.00  0.00           C  
ATOM   2450  HB2 LYS   154       6.213  -1.558 -27.899  1.00  0.00           H  
ATOM   2451  HB3 LYS   154       7.139  -0.659 -26.628  1.00  0.00           H  
ATOM   2452  CG  LYS   154       7.693  -0.063 -28.595  1.00  0.00           C  
ATOM   2453  HG2 LYS   154       8.727   0.243 -28.439  1.00  0.00           H  
ATOM   2454  HG3 LYS   154       7.735  -0.659 -29.506  1.00  0.00           H  
ATOM   2455  CD  LYS   154       6.633   1.067 -28.786  1.00  0.00           C  
ATOM   2456  HD2 LYS   154       7.059   1.748 -29.522  1.00  0.00           H  
ATOM   2457  HD3 LYS   154       5.688   0.569 -29.004  1.00  0.00           H  
ATOM   2458  CE  LYS   154       6.483   1.865 -27.405  1.00  0.00           C  
ATOM   2459  HE2 LYS   154       6.202   1.326 -26.500  1.00  0.00           H  
ATOM   2460  HE3 LYS   154       7.449   2.202 -27.029  1.00  0.00           H  
ATOM   2461  NZ  LYS   154       5.436   2.912 -27.389  1.00  0.00           N  
ATOM   2462  HZ1 LYS   154       5.505   3.629 -28.097  1.00  0.00           H  
ATOM   2463  HZ2 LYS   154       4.562   2.464 -27.625  1.00  0.00           H  
ATOM   2464  HZ3 LYS   154       5.359   3.405 -26.511  1.00  0.00           H  
ATOM   2465  C   LYS   154       7.972  -3.513 -28.429  1.00  0.00           C  
ATOM   2466  O   LYS   154       7.211  -3.400 -29.351  1.00  0.00           O  
ATOM   2467  N   ASP   155       8.818  -4.540 -28.319  1.00  0.00           N  
ATOM   2468  H   ASP   155       9.594  -4.476 -27.675  1.00  0.00           H  
ATOM   2469  CA  ASP   155       8.813  -5.703 -29.165  1.00  0.00           C  
ATOM   2470  HA  ASP   155       8.919  -5.413 -30.210  1.00  0.00           H  
ATOM   2471  CB  ASP   155      10.046  -6.590 -28.967  1.00  0.00           C  
ATOM   2472  HB2 ASP   155      10.902  -5.915 -28.957  1.00  0.00           H  
ATOM   2473  HB3 ASP   155      10.146  -6.961 -27.947  1.00  0.00           H  
ATOM   2474  CG  ASP   155      10.253  -7.772 -29.905  1.00  0.00           C  
ATOM   2475  OD1 ASP   155       9.326  -8.113 -30.649  1.00  0.00           O  
ATOM   2476  OD2 ASP   155      11.370  -8.353 -29.840  1.00  0.00           O  
ATOM   2477  C   ASP   155       7.521  -6.502 -28.953  1.00  0.00           C  
ATOM   2478  O   ASP   155       7.185  -6.972 -27.894  1.00  0.00           O  
ATOM   2479  N   LEU   156       6.769  -6.623 -30.073  1.00  0.00           N  
ATOM   2480  H   LEU   156       7.182  -6.319 -30.943  1.00  0.00           H  
ATOM   2481  CA  LEU   156       5.402  -7.218 -30.063  1.00  0.00           C  
ATOM   2482  HA  LEU   156       5.467  -8.093 -29.416  1.00  0.00           H  
ATOM   2483  CB  LEU   156       4.445  -6.195 -29.411  1.00  0.00           C  
ATOM   2484  HB2 LEU   156       4.868  -5.830 -28.475  1.00  0.00           H  
ATOM   2485  HB3 LEU   156       4.326  -5.370 -30.113  1.00  0.00           H  
ATOM   2486  CG  LEU   156       2.997  -6.758 -29.052  1.00  0.00           C  
ATOM   2487  HG  LEU   156       2.408  -7.188 -29.862  1.00  0.00           H  
ATOM   2488  CD1 LEU   156       3.087  -7.974 -28.129  1.00  0.00           C  
ATOM   2489 HD11 LEU   156       2.066  -8.293 -27.921  1.00  0.00           H  
ATOM   2490 HD12 LEU   156       3.671  -8.789 -28.557  1.00  0.00           H  
ATOM   2491 HD13 LEU   156       3.505  -7.665 -27.171  1.00  0.00           H  
ATOM   2492  CD2 LEU   156       1.980  -5.726 -28.468  1.00  0.00           C  
ATOM   2493 HD21 LEU   156       1.075  -6.307 -28.287  1.00  0.00           H  
ATOM   2494 HD22 LEU   156       2.401  -5.277 -27.569  1.00  0.00           H  
ATOM   2495 HD23 LEU   156       1.881  -4.938 -29.214  1.00  0.00           H  
ATOM   2496  C   LEU   156       4.870  -7.701 -31.494  1.00  0.00           C  
ATOM   2497  O   LEU   156       4.311  -8.798 -31.575  1.00  0.00           O  
ATOM   2498  N   ASN   157       4.973  -6.823 -32.448  1.00  0.00           N  
ATOM   2499  H   ASN   157       5.513  -5.975 -32.352  1.00  0.00           H  
ATOM   2500  CA  ASN   157       4.689  -7.202 -33.926  1.00  0.00           C  
ATOM   2501  HA  ASN   157       4.866  -6.239 -34.405  1.00  0.00           H  
ATOM   2502  CB  ASN   157       5.647  -8.248 -34.412  1.00  0.00           C  
ATOM   2503  HB2 ASN   157       6.647  -7.946 -34.099  1.00  0.00           H  
ATOM   2504  HB3 ASN   157       5.414  -9.203 -33.941  1.00  0.00           H  
ATOM   2505  CG  ASN   157       5.672  -8.390 -35.918  1.00  0.00           C  
ATOM   2506  OD1 ASN   157       5.086  -7.612 -36.684  1.00  0.00           O  
ATOM   2507  ND2 ASN   157       6.208  -9.420 -36.486  1.00  0.00           N  
ATOM   2508 HD21 ASN   157       6.116  -9.505 -37.489  1.00  0.00           H  
ATOM   2509 HD22 ASN   157       6.758 -10.052 -35.923  1.00  0.00           H  
ATOM   2510  C   ASN   157       3.220  -7.419 -34.185  1.00  0.00           C  
ATOM   2511  O   ASN   157       2.657  -8.563 -34.354  1.00  0.00           O  
ATOM   2512  N   LEU   158       2.380  -6.352 -34.239  1.00  0.00           N  
ATOM   2513  H   LEU   158       2.777  -5.429 -34.130  1.00  0.00           H  
ATOM   2514  CA  LEU   158       0.902  -6.421 -34.534  1.00  0.00           C  
ATOM   2515  HA  LEU   158       0.528  -7.364 -34.137  1.00  0.00           H  
ATOM   2516  CB  LEU   158       0.274  -5.203 -33.946  1.00  0.00           C  
ATOM   2517  HB2 LEU   158       0.667  -4.261 -34.328  1.00  0.00           H  
ATOM   2518  HB3 LEU   158      -0.777  -5.168 -34.235  1.00  0.00           H  
ATOM   2519  CG  LEU   158       0.304  -5.084 -32.410  1.00  0.00           C  
ATOM   2520  HG  LEU   158       1.274  -4.674 -32.128  1.00  0.00           H  
ATOM   2521  CD1 LEU   158      -0.834  -4.126 -31.955  1.00  0.00           C  
ATOM   2522 HD11 LEU   158      -0.399  -3.577 -31.120  1.00  0.00           H  
ATOM   2523 HD12 LEU   158      -1.090  -3.362 -32.689  1.00  0.00           H  
ATOM   2524 HD13 LEU   158      -1.635  -4.810 -31.672  1.00  0.00           H  
ATOM   2525  CD2 LEU   158       0.159  -6.476 -31.814  1.00  0.00           C  
ATOM   2526 HD21 LEU   158       0.134  -6.347 -30.732  1.00  0.00           H  
ATOM   2527 HD22 LEU   158      -0.770  -7.000 -32.036  1.00  0.00           H  
ATOM   2528 HD23 LEU   158       1.024  -7.115 -31.987  1.00  0.00           H  
ATOM   2529  C   LEU   158       0.745  -6.421 -36.063  1.00  0.00           C  
ATOM   2530  O   LEU   158       1.572  -5.898 -36.745  1.00  0.00           O  
ATOM   2531  N   THR   159      -0.334  -7.090 -36.533  1.00  0.00           N  
ATOM   2532  H   THR   159      -1.006  -7.385 -35.839  1.00  0.00           H  
ATOM   2533  CA  THR   159      -0.577  -7.273 -37.981  1.00  0.00           C  
ATOM   2534  HA  THR   159       0.381  -7.526 -38.437  1.00  0.00           H  
ATOM   2535  CB  THR   159      -1.523  -8.496 -38.200  1.00  0.00           C  
ATOM   2536  HB  THR   159      -1.802  -8.687 -39.236  1.00  0.00           H  
ATOM   2537  CG2 THR   159      -0.888  -9.813 -37.616  1.00  0.00           C  
ATOM   2538 HG21 THR   159      -1.239  -9.924 -36.590  1.00  0.00           H  
ATOM   2539 HG22 THR   159      -1.172 -10.588 -38.328  1.00  0.00           H  
ATOM   2540 HG23 THR   159       0.186  -9.637 -37.672  1.00  0.00           H  
ATOM   2541  OG1 THR   159      -2.717  -8.327 -37.509  1.00  0.00           O  
ATOM   2542  HG1 THR   159      -2.717  -8.883 -36.726  1.00  0.00           H  
ATOM   2543  C   THR   159      -1.110  -6.020 -38.696  1.00  0.00           C  
ATOM   2544  O   THR   159      -1.585  -5.067 -38.033  1.00  0.00           O  
ATOM   2545  N   ASP   160      -1.191  -6.005 -39.993  1.00  0.00           N  
ATOM   2546  H   ASP   160      -0.747  -6.778 -40.467  1.00  0.00           H  
ATOM   2547  CA  ASP   160      -2.066  -4.984 -40.712  1.00  0.00           C  
ATOM   2548  HA  ASP   160      -1.610  -4.030 -40.447  1.00  0.00           H  
ATOM   2549  CB  ASP   160      -1.839  -5.118 -42.259  1.00  0.00           C  
ATOM   2550  HB2 ASP   160      -2.246  -6.073 -42.591  1.00  0.00           H  
ATOM   2551  HB3 ASP   160      -2.340  -4.276 -42.736  1.00  0.00           H  
ATOM   2552  CG  ASP   160      -0.378  -4.993 -42.665  1.00  0.00           C  
ATOM   2553  OD1 ASP   160       0.030  -5.862 -43.440  1.00  0.00           O  
ATOM   2554  OD2 ASP   160       0.304  -4.028 -42.213  1.00  0.00           O  
ATOM   2555  C   ASP   160      -3.503  -5.011 -40.330  1.00  0.00           C  
ATOM   2556  O   ASP   160      -4.221  -4.060 -40.470  1.00  0.00           O  
ATOM   2557  N   ALA   161      -4.022  -6.212 -39.943  1.00  0.00           N  
ATOM   2558  H   ALA   161      -3.481  -7.065 -39.929  1.00  0.00           H  
ATOM   2559  CA  ALA   161      -5.422  -6.310 -39.531  1.00  0.00           C  
ATOM   2560  HA  ALA   161      -6.074  -5.781 -40.226  1.00  0.00           H  
ATOM   2561  CB  ALA   161      -5.931  -7.748 -39.585  1.00  0.00           C  
ATOM   2562  HB1 ALA   161      -6.871  -7.870 -39.047  1.00  0.00           H  
ATOM   2563  HB2 ALA   161      -6.279  -7.980 -40.592  1.00  0.00           H  
ATOM   2564  HB3 ALA   161      -5.136  -8.404 -39.231  1.00  0.00           H  
ATOM   2565  C   ALA   161      -5.652  -5.638 -38.245  1.00  0.00           C  
ATOM   2566  O   ALA   161      -6.760  -5.087 -37.997  1.00  0.00           O  
ATOM   2567  N   GLN   162      -4.762  -5.771 -37.271  1.00  0.00           N  
ATOM   2568  H   GLN   162      -4.010  -6.434 -37.400  1.00  0.00           H  
ATOM   2569  CA  GLN   162      -4.812  -5.092 -35.970  1.00  0.00           C  
ATOM   2570  HA  GLN   162      -5.830  -5.308 -35.647  1.00  0.00           H  
ATOM   2571  CB  GLN   162      -3.812  -5.839 -35.033  1.00  0.00           C  
ATOM   2572  HB2 GLN   162      -2.804  -5.858 -35.447  1.00  0.00           H  
ATOM   2573  HB3 GLN   162      -3.714  -5.293 -34.095  1.00  0.00           H  
ATOM   2574  CG  GLN   162      -4.252  -7.240 -34.647  1.00  0.00           C  
ATOM   2575  HG2 GLN   162      -5.138  -7.054 -34.039  1.00  0.00           H  
ATOM   2576  HG3 GLN   162      -4.544  -7.799 -35.536  1.00  0.00           H  
ATOM   2577  CD  GLN   162      -3.256  -8.101 -33.855  1.00  0.00           C  
ATOM   2578  OE1 GLN   162      -2.074  -8.161 -34.111  1.00  0.00           O  
ATOM   2579  NE2 GLN   162      -3.655  -8.588 -32.749  1.00  0.00           N  
ATOM   2580 HE21 GLN   162      -2.990  -9.081 -32.169  1.00  0.00           H  
ATOM   2581 HE22 GLN   162      -4.608  -8.451 -32.442  1.00  0.00           H  
ATOM   2582  C   GLN   162      -4.469  -3.598 -35.976  1.00  0.00           C  
ATOM   2583  O   GLN   162      -5.192  -2.797 -35.333  1.00  0.00           O  
ATOM   2584  N   LYS   163      -3.361  -3.194 -36.743  1.00  0.00           N  
ATOM   2585  H   LYS   163      -2.795  -3.905 -37.184  1.00  0.00           H  
ATOM   2586  CA  LYS   163      -2.854  -1.824 -36.957  1.00  0.00           C  
ATOM   2587  HA  LYS   163      -2.474  -1.384 -36.035  1.00  0.00           H  
ATOM   2588  CB  LYS   163      -1.581  -1.936 -37.812  1.00  0.00           C  
ATOM   2589  HB2 LYS   163      -1.783  -2.594 -38.657  1.00  0.00           H  
ATOM   2590  HB3 LYS   163      -1.380  -0.961 -38.256  1.00  0.00           H  
ATOM   2591  CG  LYS   163      -0.414  -2.298 -36.937  1.00  0.00           C  
ATOM   2592  HG2 LYS   163      -0.152  -1.498 -36.243  1.00  0.00           H  
ATOM   2593  HG3 LYS   163      -0.599  -3.089 -36.211  1.00  0.00           H  
ATOM   2594  CD  LYS   163       0.847  -2.626 -37.756  1.00  0.00           C  
ATOM   2595  HD2 LYS   163       0.649  -3.574 -38.256  1.00  0.00           H  
ATOM   2596  HD3 LYS   163       1.215  -1.883 -38.464  1.00  0.00           H  
ATOM   2597  CE  LYS   163       2.031  -2.705 -36.745  1.00  0.00           C  
ATOM   2598  HE2 LYS   163       2.415  -1.704 -36.552  1.00  0.00           H  
ATOM   2599  HE3 LYS   163       1.668  -3.034 -35.772  1.00  0.00           H  
ATOM   2600  NZ  LYS   163       3.058  -3.655 -37.153  1.00  0.00           N  
ATOM   2601  HZ1 LYS   163       2.719  -4.606 -37.182  1.00  0.00           H  
ATOM   2602  HZ2 LYS   163       3.375  -3.389 -38.074  1.00  0.00           H  
ATOM   2603  HZ3 LYS   163       3.815  -3.671 -36.484  1.00  0.00           H  
ATOM   2604  C   LYS   163      -3.923  -0.874 -37.502  1.00  0.00           C  
ATOM   2605  O   LYS   163      -4.031   0.227 -37.026  1.00  0.00           O  
ATOM   2606  N   GLN   164      -4.787  -1.339 -38.400  1.00  0.00           N  
ATOM   2607  H   GLN   164      -4.763  -2.232 -38.871  1.00  0.00           H  
ATOM   2608  CA  GLN   164      -5.862  -0.516 -38.921  1.00  0.00           C  
ATOM   2609  HA  GLN   164      -5.427   0.384 -39.355  1.00  0.00           H  
ATOM   2610  CB  GLN   164      -6.525  -1.274 -40.046  1.00  0.00           C  
ATOM   2611  HB2 GLN   164      -5.766  -1.504 -40.794  1.00  0.00           H  
ATOM   2612  HB3 GLN   164      -6.840  -2.220 -39.606  1.00  0.00           H  
ATOM   2613  CG  GLN   164      -7.666  -0.516 -40.645  1.00  0.00           C  
ATOM   2614  HG2 GLN   164      -8.298  -1.242 -41.157  1.00  0.00           H  
ATOM   2615  HG3 GLN   164      -8.280  -0.055 -39.871  1.00  0.00           H  
ATOM   2616  CD  GLN   164      -7.320   0.691 -41.545  1.00  0.00           C  
ATOM   2617  OE1 GLN   164      -6.466   1.530 -41.279  1.00  0.00           O  
ATOM   2618  NE2 GLN   164      -7.904   0.623 -42.719  1.00  0.00           N  
ATOM   2619 HE21 GLN   164      -7.634   1.221 -43.487  1.00  0.00           H  
ATOM   2620 HE22 GLN   164      -8.642  -0.052 -42.858  1.00  0.00           H  
ATOM   2621  C   GLN   164      -6.758  -0.137 -37.722  1.00  0.00           C  
ATOM   2622  O   GLN   164      -7.408   0.905 -37.828  1.00  0.00           O  
ATOM   2623  N   GLN   165      -7.015  -1.025 -36.678  1.00  0.00           N  
ATOM   2624  H   GLN   165      -6.510  -1.897 -36.739  1.00  0.00           H  
ATOM   2625  CA  GLN   165      -7.957  -0.869 -35.591  1.00  0.00           C  
ATOM   2626  HA  GLN   165      -8.669  -0.156 -36.005  1.00  0.00           H  
ATOM   2627  CB  GLN   165      -8.650  -2.246 -35.162  1.00  0.00           C  
ATOM   2628  HB2 GLN   165      -9.111  -2.652 -36.063  1.00  0.00           H  
ATOM   2629  HB3 GLN   165      -7.860  -2.945 -34.889  1.00  0.00           H  
ATOM   2630  CG  GLN   165      -9.557  -2.183 -33.910  1.00  0.00           C  
ATOM   2631  HG2 GLN   165      -9.832  -3.218 -33.704  1.00  0.00           H  
ATOM   2632  HG3 GLN   165      -8.920  -1.837 -33.096  1.00  0.00           H  
ATOM   2633  CD  GLN   165     -10.858  -1.505 -34.214  1.00  0.00           C  
ATOM   2634  OE1 GLN   165     -11.359  -1.432 -35.332  1.00  0.00           O  
ATOM   2635  NE2 GLN   165     -11.511  -1.153 -33.070  1.00  0.00           N  
ATOM   2636 HE21 GLN   165     -12.418  -0.710 -33.120  1.00  0.00           H  
ATOM   2637 HE22 GLN   165     -11.171  -1.523 -32.194  1.00  0.00           H  
ATOM   2638  C   GLN   165      -7.387  -0.105 -34.343  1.00  0.00           C  
ATOM   2639  O   GLN   165      -8.196   0.657 -33.770  1.00  0.00           O  
ATOM   2640  N   ILE   166      -6.109  -0.329 -33.932  1.00  0.00           N  
ATOM   2641  H   ILE   166      -5.480  -0.866 -34.511  1.00  0.00           H  
ATOM   2642  CA  ILE   166      -5.539   0.366 -32.795  1.00  0.00           C  
ATOM   2643  HA  ILE   166      -6.197   0.243 -31.934  1.00  0.00           H  
ATOM   2644  CB  ILE   166      -4.143  -0.116 -32.499  1.00  0.00           C  
ATOM   2645  HB  ILE   166      -3.823   0.473 -31.639  1.00  0.00           H  
ATOM   2646  CG2 ILE   166      -4.259  -1.587 -31.958  1.00  0.00           C  
ATOM   2647 HG21 ILE   166      -3.330  -1.895 -31.477  1.00  0.00           H  
ATOM   2648 HG22 ILE   166      -5.122  -1.631 -31.295  1.00  0.00           H  
ATOM   2649 HG23 ILE   166      -4.333  -2.346 -32.737  1.00  0.00           H  
ATOM   2650  CG1 ILE   166      -2.989   0.124 -33.441  1.00  0.00           C  
ATOM   2651 HG12 ILE   166      -3.133  -0.707 -34.133  1.00  0.00           H  
ATOM   2652 HG13 ILE   166      -3.215   1.009 -34.036  1.00  0.00           H  
ATOM   2653  CD1 ILE   166      -1.555   0.156 -32.862  1.00  0.00           C  
ATOM   2654 HD11 ILE   166      -1.321  -0.717 -32.252  1.00  0.00           H  
ATOM   2655 HD12 ILE   166      -0.822   0.163 -33.668  1.00  0.00           H  
ATOM   2656 HD13 ILE   166      -1.431   0.987 -32.168  1.00  0.00           H  
ATOM   2657  C   ILE   166      -5.565   1.877 -33.117  1.00  0.00           C  
ATOM   2658  O   ILE   166      -5.983   2.519 -32.213  1.00  0.00           O  
ATOM   2659  N   ARG   167      -5.325   2.298 -34.372  1.00  0.00           N  
ATOM   2660  H   ARG   167      -5.122   1.700 -35.160  1.00  0.00           H  
ATOM   2661  CA  ARG   167      -5.466   3.695 -34.836  1.00  0.00           C  
ATOM   2662  HA  ARG   167      -4.831   4.328 -34.217  1.00  0.00           H  
ATOM   2663  CB  ARG   167      -5.177   3.834 -36.388  1.00  0.00           C  
ATOM   2664  HB2 ARG   167      -5.670   3.019 -36.918  1.00  0.00           H  
ATOM   2665  HB3 ARG   167      -5.746   4.704 -36.716  1.00  0.00           H  
ATOM   2666  CG  ARG   167      -3.735   3.959 -36.769  1.00  0.00           C  
ATOM   2667  HG2 ARG   167      -3.219   4.769 -36.255  1.00  0.00           H  
ATOM   2668  HG3 ARG   167      -3.174   3.040 -36.595  1.00  0.00           H  
ATOM   2669  CD  ARG   167      -3.641   4.240 -38.279  1.00  0.00           C  
ATOM   2670  HD2 ARG   167      -4.304   3.631 -38.893  1.00  0.00           H  
ATOM   2671  HD3 ARG   167      -3.725   5.292 -38.551  1.00  0.00           H  
ATOM   2672  NE  ARG   167      -2.373   3.667 -38.777  1.00  0.00           N  
ATOM   2673  HE  ARG   167      -2.047   2.806 -38.361  1.00  0.00           H  
ATOM   2674  CZ  ARG   167      -1.647   4.241 -39.688  1.00  0.00           C  
ATOM   2675  NH1 ARG   167      -1.986   5.301 -40.359  1.00  0.00           N  
ATOM   2676 HH11 ARG   167      -2.767   5.850 -40.029  1.00  0.00           H  
ATOM   2677 HH12 ARG   167      -1.441   5.516 -41.182  1.00  0.00           H  
ATOM   2678  NH2 ARG   167      -0.450   3.720 -40.003  1.00  0.00           N  
ATOM   2679 HH21 ARG   167      -0.073   2.917 -39.520  1.00  0.00           H  
ATOM   2680 HH22 ARG   167       0.172   4.201 -40.636  1.00  0.00           H  
ATOM   2681  C   ARG   167      -6.938   4.239 -34.675  1.00  0.00           C  
ATOM   2682  O   ARG   167      -7.079   5.298 -34.120  1.00  0.00           O  
ATOM   2683  N   GLU   168      -7.988   3.448 -34.941  1.00  0.00           N  
ATOM   2684  H   GLU   168      -7.861   2.536 -35.356  1.00  0.00           H  
ATOM   2685  CA  GLU   168      -9.407   3.715 -34.709  1.00  0.00           C  
ATOM   2686  HA  GLU   168      -9.620   4.631 -35.260  1.00  0.00           H  
ATOM   2687  CB  GLU   168     -10.441   2.635 -35.135  1.00  0.00           C  
ATOM   2688  HB2 GLU   168     -10.238   2.251 -36.134  1.00  0.00           H  
ATOM   2689  HB3 GLU   168     -10.404   1.731 -34.527  1.00  0.00           H  
ATOM   2690  CG  GLU   168     -11.919   3.201 -35.150  1.00  0.00           C  
ATOM   2691  HG2 GLU   168     -12.529   2.410 -35.585  1.00  0.00           H  
ATOM   2692  HG3 GLU   168     -12.271   3.294 -34.122  1.00  0.00           H  
ATOM   2693  CD  GLU   168     -12.028   4.444 -36.028  1.00  0.00           C  
ATOM   2694  OE1 GLU   168     -12.510   5.457 -35.541  1.00  0.00           O  
ATOM   2695  OE2 GLU   168     -11.620   4.494 -37.223  1.00  0.00           O  
ATOM   2696  C   GLU   168      -9.476   4.104 -33.228  1.00  0.00           C  
ATOM   2697  O   GLU   168      -9.996   5.161 -32.845  1.00  0.00           O  
ATOM   2698  N   ILE   169      -9.029   3.227 -32.357  1.00  0.00           N  
ATOM   2699  H   ILE   169      -8.612   2.377 -32.709  1.00  0.00           H  
ATOM   2700  CA  ILE   169      -9.073   3.327 -30.928  1.00  0.00           C  
ATOM   2701  HA  ILE   169     -10.106   3.450 -30.604  1.00  0.00           H  
ATOM   2702  CB  ILE   169      -8.527   2.045 -30.277  1.00  0.00           C  
ATOM   2703  HB  ILE   169      -7.572   1.947 -30.794  1.00  0.00           H  
ATOM   2704  CG2 ILE   169      -8.370   2.204 -28.753  1.00  0.00           C  
ATOM   2705 HG21 ILE   169      -7.370   2.550 -28.494  1.00  0.00           H  
ATOM   2706 HG22 ILE   169      -9.136   2.870 -28.355  1.00  0.00           H  
ATOM   2707 HG23 ILE   169      -8.478   1.270 -28.201  1.00  0.00           H  
ATOM   2708  CG1 ILE   169      -9.357   0.783 -30.518  1.00  0.00           C  
ATOM   2709 HG12 ILE   169     -10.249   0.813 -29.892  1.00  0.00           H  
ATOM   2710 HG13 ILE   169      -9.786   0.740 -31.519  1.00  0.00           H  
ATOM   2711  CD1 ILE   169      -8.570  -0.543 -30.299  1.00  0.00           C  
ATOM   2712 HD11 ILE   169      -8.584  -0.713 -29.223  1.00  0.00           H  
ATOM   2713 HD12 ILE   169      -9.138  -1.355 -30.752  1.00  0.00           H  
ATOM   2714 HD13 ILE   169      -7.568  -0.517 -30.728  1.00  0.00           H  
ATOM   2715  C   ILE   169      -8.372   4.637 -30.508  1.00  0.00           C  
ATOM   2716  O   ILE   169      -8.901   5.346 -29.630  1.00  0.00           O  
ATOM   2717  N   MET   170      -7.120   4.916 -30.929  1.00  0.00           N  
ATOM   2718  H   MET   170      -6.642   4.266 -31.537  1.00  0.00           H  
ATOM   2719  CA  MET   170      -6.268   6.091 -30.507  1.00  0.00           C  
ATOM   2720  HA  MET   170      -6.364   6.202 -29.427  1.00  0.00           H  
ATOM   2721  CB  MET   170      -4.740   5.905 -30.831  1.00  0.00           C  
ATOM   2722  HB2 MET   170      -4.585   5.705 -31.891  1.00  0.00           H  
ATOM   2723  HB3 MET   170      -4.121   6.794 -30.714  1.00  0.00           H  
ATOM   2724  CG  MET   170      -4.143   4.740 -30.041  1.00  0.00           C  
ATOM   2725  HG2 MET   170      -4.327   4.963 -28.990  1.00  0.00           H  
ATOM   2726  HG3 MET   170      -4.567   3.772 -30.310  1.00  0.00           H  
ATOM   2727  SD  MET   170      -2.338   4.623 -30.389  1.00  0.00           S  
ATOM   2728  CE  MET   170      -2.511   3.485 -31.751  1.00  0.00           C  
ATOM   2729  HE1 MET   170      -2.529   2.443 -31.434  1.00  0.00           H  
ATOM   2730  HE2 MET   170      -3.364   3.802 -32.351  1.00  0.00           H  
ATOM   2731  HE3 MET   170      -1.737   3.631 -32.505  1.00  0.00           H  
ATOM   2732  C   MET   170      -6.763   7.405 -31.231  1.00  0.00           C  
ATOM   2733  O   MET   170      -6.579   8.468 -30.666  1.00  0.00           O  
ATOM   2734  N   LYS   171      -7.483   7.353 -32.354  1.00  0.00           N  
ATOM   2735  H   LYS   171      -7.539   6.479 -32.858  1.00  0.00           H  
ATOM   2736  CA  LYS   171      -8.318   8.483 -32.847  1.00  0.00           C  
ATOM   2737  HA  LYS   171      -7.584   9.280 -32.969  1.00  0.00           H  
ATOM   2738  CB  LYS   171      -8.668   8.076 -34.275  1.00  0.00           C  
ATOM   2739  HB2 LYS   171      -7.729   8.195 -34.816  1.00  0.00           H  
ATOM   2740  HB3 LYS   171      -9.073   7.065 -34.318  1.00  0.00           H  
ATOM   2741  CG  LYS   171      -9.875   8.854 -34.891  1.00  0.00           C  
ATOM   2742  HG2 LYS   171     -10.810   8.823 -34.331  1.00  0.00           H  
ATOM   2743  HG3 LYS   171      -9.593   9.893 -35.060  1.00  0.00           H  
ATOM   2744  CD  LYS   171     -10.153   8.479 -36.354  1.00  0.00           C  
ATOM   2745  HD2 LYS   171      -9.240   8.565 -36.942  1.00  0.00           H  
ATOM   2746  HD3 LYS   171     -10.513   7.458 -36.480  1.00  0.00           H  
ATOM   2747  CE  LYS   171     -11.235   9.254 -36.944  1.00  0.00           C  
ATOM   2748  HE2 LYS   171     -11.753   8.695 -37.724  1.00  0.00           H  
ATOM   2749  HE3 LYS   171     -12.026   9.365 -36.202  1.00  0.00           H  
ATOM   2750  NZ  LYS   171     -10.842  10.606 -37.447  1.00  0.00           N  
ATOM   2751  HZ1 LYS   171     -11.629  11.225 -37.579  1.00  0.00           H  
ATOM   2752  HZ2 LYS   171     -10.356  11.108 -36.718  1.00  0.00           H  
ATOM   2753  HZ3 LYS   171     -10.233  10.528 -38.249  1.00  0.00           H  
ATOM   2754  C   LYS   171      -9.408   8.953 -31.928  1.00  0.00           C  
ATOM   2755  O   LYS   171      -9.543  10.099 -31.705  1.00  0.00           O  
ATOM   2756  N   GLY   172     -10.106   8.005 -31.293  1.00  0.00           N  
ATOM   2757  H   GLY   172      -9.880   7.037 -31.472  1.00  0.00           H  
ATOM   2758  CA  GLY   172     -11.215   8.281 -30.347  1.00  0.00           C  
ATOM   2759  HA2 GLY   172     -11.893   9.057 -30.702  1.00  0.00           H  
ATOM   2760  HA3 GLY   172     -11.753   7.346 -30.186  1.00  0.00           H  
ATOM   2761  C   GLY   172     -10.540   8.728 -29.078  1.00  0.00           C  
ATOM   2762  O   GLY   172     -11.030   9.706 -28.513  1.00  0.00           O  
ATOM   2763  N   GLN   173      -9.499   8.088 -28.679  1.00  0.00           N  
ATOM   2764  H   GLN   173      -9.204   7.254 -29.168  1.00  0.00           H  
ATOM   2765  CA  GLN   173      -8.721   8.542 -27.423  1.00  0.00           C  
ATOM   2766  HA  GLN   173      -9.395   8.333 -26.592  1.00  0.00           H  
ATOM   2767  CB  GLN   173      -7.403   7.687 -27.267  1.00  0.00           C  
ATOM   2768  HB2 GLN   173      -7.726   6.655 -27.127  1.00  0.00           H  
ATOM   2769  HB3 GLN   173      -6.702   7.804 -28.093  1.00  0.00           H  
ATOM   2770  CG  GLN   173      -6.612   7.947 -25.977  1.00  0.00           C  
ATOM   2771  HG2 GLN   173      -6.563   9.025 -25.827  1.00  0.00           H  
ATOM   2772  HG3 GLN   173      -7.082   7.503 -25.100  1.00  0.00           H  
ATOM   2773  CD  GLN   173      -5.084   7.489 -25.989  1.00  0.00           C  
ATOM   2774  OE1 GLN   173      -4.573   6.770 -25.146  1.00  0.00           O  
ATOM   2775  NE2 GLN   173      -4.360   7.814 -27.056  1.00  0.00           N  
ATOM   2776 HE21 GLN   173      -3.372   7.613 -27.118  1.00  0.00           H  
ATOM   2777 HE22 GLN   173      -4.623   8.542 -27.704  1.00  0.00           H  
ATOM   2778  C   GLN   173      -8.343  10.010 -27.535  1.00  0.00           C  
ATOM   2779  O   GLN   173      -8.435  10.705 -26.523  1.00  0.00           O  
ATOM   2780  N   ARG   174      -8.133  10.607 -28.708  1.00  0.00           N  
ATOM   2781  H   ARG   174      -8.140  10.029 -29.536  1.00  0.00           H  
ATOM   2782  CA  ARG   174      -7.968  12.064 -28.911  1.00  0.00           C  
ATOM   2783  HA  ARG   174      -7.192  12.356 -28.203  1.00  0.00           H  
ATOM   2784  CB  ARG   174      -7.515  12.268 -30.376  1.00  0.00           C  
ATOM   2785  HB2 ARG   174      -7.165  11.298 -30.727  1.00  0.00           H  
ATOM   2786  HB3 ARG   174      -8.343  12.413 -31.071  1.00  0.00           H  
ATOM   2787  CG  ARG   174      -6.449  13.317 -30.561  1.00  0.00           C  
ATOM   2788  HG2 ARG   174      -6.699  14.206 -29.982  1.00  0.00           H  
ATOM   2789  HG3 ARG   174      -5.425  13.032 -30.323  1.00  0.00           H  
ATOM   2790  CD  ARG   174      -6.403  13.785 -31.986  1.00  0.00           C  
ATOM   2791  HD2 ARG   174      -5.491  14.379 -32.052  1.00  0.00           H  
ATOM   2792  HD3 ARG   174      -6.369  12.927 -32.656  1.00  0.00           H  
ATOM   2793  NE  ARG   174      -7.402  14.728 -32.412  1.00  0.00           N  
ATOM   2794  HE  ARG   174      -8.312  14.732 -31.972  1.00  0.00           H  
ATOM   2795  CZ  ARG   174      -7.335  15.567 -33.369  1.00  0.00           C  
ATOM   2796  NH1 ARG   174      -6.303  15.715 -34.089  1.00  0.00           N  
ATOM   2797 HH11 ARG   174      -5.477  15.186 -33.848  1.00  0.00           H  
ATOM   2798 HH12 ARG   174      -6.425  16.081 -35.023  1.00  0.00           H  
ATOM   2799  NH2 ARG   174      -8.331  16.233 -33.757  1.00  0.00           N  
ATOM   2800 HH21 ARG   174      -9.218  15.950 -33.368  1.00  0.00           H  
ATOM   2801 HH22 ARG   174      -8.179  17.016 -34.378  1.00  0.00           H  
ATOM   2802  C   ARG   174      -9.235  12.928 -28.596  1.00  0.00           C  
ATOM   2803  O   ARG   174      -9.050  14.197 -28.330  1.00  0.00           O  
ATOM   2804  N   ASP   175     -10.441  12.415 -28.651  1.00  0.00           N  
ATOM   2805  H   ASP   175     -10.534  11.431 -28.857  1.00  0.00           H  
ATOM   2806  CA  ASP   175     -11.694  13.100 -28.189  1.00  0.00           C  
ATOM   2807  HA  ASP   175     -11.550  14.165 -28.371  1.00  0.00           H  
ATOM   2808  CB  ASP   175     -12.876  12.810 -29.070  1.00  0.00           C  
ATOM   2809  HB2 ASP   175     -13.202  11.771 -29.105  1.00  0.00           H  
ATOM   2810  HB3 ASP   175     -13.775  13.310 -28.708  1.00  0.00           H  
ATOM   2811  CG  ASP   175     -12.536  13.236 -30.482  1.00  0.00           C  
ATOM   2812  OD1 ASP   175     -12.216  14.435 -30.661  1.00  0.00           O  
ATOM   2813  OD2 ASP   175     -12.603  12.389 -31.403  1.00  0.00           O  
ATOM   2814  C   ASP   175     -11.979  12.927 -26.666  1.00  0.00           C  
ATOM   2815  O   ASP   175     -12.675  13.746 -26.085  1.00  0.00           O  
ATOM   2816  N   GLN   176     -11.518  11.876 -26.080  1.00  0.00           N  
ATOM   2817  H   GLN   176     -10.875  11.380 -26.679  1.00  0.00           H  
ATOM   2818  CA  GLN   176     -11.478  11.539 -24.658  1.00  0.00           C  
ATOM   2819  HA  GLN   176     -12.447  11.804 -24.234  1.00  0.00           H  
ATOM   2820  CB  GLN   176     -11.341  10.045 -24.544  1.00  0.00           C  
ATOM   2821  HB2 GLN   176     -12.071   9.597 -25.218  1.00  0.00           H  
ATOM   2822  HB3 GLN   176     -10.327   9.687 -24.722  1.00  0.00           H  
ATOM   2823  CG  GLN   176     -11.914   9.484 -23.175  1.00  0.00           C  
ATOM   2824  HG2 GLN   176     -11.571  10.079 -22.329  1.00  0.00           H  
ATOM   2825  HG3 GLN   176     -12.984   9.691 -23.172  1.00  0.00           H  
ATOM   2826  CD  GLN   176     -11.749   7.951 -23.016  1.00  0.00           C  
ATOM   2827  OE1 GLN   176     -11.725   7.197 -23.978  1.00  0.00           O  
ATOM   2828  NE2 GLN   176     -11.835   7.453 -21.856  1.00  0.00           N  
ATOM   2829 HE21 GLN   176     -11.909   6.452 -21.751  1.00  0.00           H  
ATOM   2830 HE22 GLN   176     -11.870   8.038 -21.033  1.00  0.00           H  
ATOM   2831  C   GLN   176     -10.404  12.272 -23.868  1.00  0.00           C  
ATOM   2832  O   GLN   176     -10.608  12.532 -22.660  1.00  0.00           O  
ATOM   2833  N   MET   177      -9.215  12.516 -24.411  1.00  0.00           N  
ATOM   2834  H   MET   177      -9.158  12.346 -25.405  1.00  0.00           H  
ATOM   2835  CA  MET   177      -8.161  13.312 -23.749  1.00  0.00           C  
ATOM   2836  HA  MET   177      -8.238  13.247 -22.664  1.00  0.00           H  
ATOM   2837  CB  MET   177      -6.816  12.667 -23.980  1.00  0.00           C  
ATOM   2838  HB2 MET   177      -6.619  12.544 -25.045  1.00  0.00           H  
ATOM   2839  HB3 MET   177      -6.097  13.349 -23.526  1.00  0.00           H  
ATOM   2840  CG  MET   177      -6.675  11.364 -23.218  1.00  0.00           C  
ATOM   2841  HG2 MET   177      -6.538  11.699 -22.189  1.00  0.00           H  
ATOM   2842  HG3 MET   177      -7.598  10.788 -23.281  1.00  0.00           H  
ATOM   2843  SD  MET   177      -5.221  10.349 -23.734  1.00  0.00           S  
ATOM   2844  CE  MET   177      -3.860  11.397 -23.276  1.00  0.00           C  
ATOM   2845  HE1 MET   177      -4.030  12.326 -23.821  1.00  0.00           H  
ATOM   2846  HE2 MET   177      -3.920  11.415 -22.188  1.00  0.00           H  
ATOM   2847  HE3 MET   177      -2.937  10.839 -23.433  1.00  0.00           H  
ATOM   2848  C   MET   177      -8.135  14.847 -24.187  1.00  0.00           C  
ATOM   2849  O   MET   177      -8.399  15.178 -25.336  1.00  0.00           O  
ATOM   2850  N   LYS   178      -7.995  15.749 -23.240  1.00  0.00           N  
ATOM   2851  H   LYS   178      -7.850  15.354 -22.323  1.00  0.00           H  
ATOM   2852  CA  LYS   178      -8.189  17.249 -23.254  1.00  0.00           C  
ATOM   2853  HA  LYS   178      -8.302  17.477 -24.314  1.00  0.00           H  
ATOM   2854  CB  LYS   178      -9.488  17.643 -22.552  1.00  0.00           C  
ATOM   2855  HB2 LYS   178      -9.397  17.322 -21.514  1.00  0.00           H  
ATOM   2856  HB3 LYS   178      -9.520  18.729 -22.631  1.00  0.00           H  
ATOM   2857  CG  LYS   178     -10.675  16.955 -23.292  1.00  0.00           C  
ATOM   2858  HG2 LYS   178     -10.398  16.898 -24.345  1.00  0.00           H  
ATOM   2859  HG3 LYS   178     -10.896  15.945 -22.948  1.00  0.00           H  
ATOM   2860  CD  LYS   178     -11.950  17.805 -23.164  1.00  0.00           C  
ATOM   2861  HD2 LYS   178     -11.778  18.745 -23.688  1.00  0.00           H  
ATOM   2862  HD3 LYS   178     -12.744  17.322 -23.733  1.00  0.00           H  
ATOM   2863  CE  LYS   178     -12.333  18.034 -21.755  1.00  0.00           C  
ATOM   2864  HE2 LYS   178     -12.364  17.049 -21.289  1.00  0.00           H  
ATOM   2865  HE3 LYS   178     -11.629  18.715 -21.277  1.00  0.00           H  
ATOM   2866  NZ  LYS   178     -13.648  18.750 -21.620  1.00  0.00           N  
ATOM   2867  HZ1 LYS   178     -13.700  19.092 -20.671  1.00  0.00           H  
ATOM   2868  HZ2 LYS   178     -13.731  19.463 -22.330  1.00  0.00           H  
ATOM   2869  HZ3 LYS   178     -14.415  18.096 -21.686  1.00  0.00           H  
ATOM   2870  C   LYS   178      -6.955  17.970 -22.742  1.00  0.00           C  
ATOM   2871  O   LYS   178      -6.080  17.308 -22.174  1.00  0.00           O  
ATOM   2872  N   ARG   179      -6.811  19.314 -23.136  1.00  0.00           N  
ATOM   2873  H   ARG   179      -7.585  19.709 -23.651  1.00  0.00           H  
ATOM   2874  CA  ARG   179      -5.492  20.041 -23.139  1.00  0.00           C  
ATOM   2875  HA  ARG   179      -4.724  19.396 -22.713  1.00  0.00           H  
ATOM   2876  CB  ARG   179      -5.079  20.521 -24.527  1.00  0.00           C  
ATOM   2877  HB2 ARG   179      -4.013  20.748 -24.553  1.00  0.00           H  
ATOM   2878  HB3 ARG   179      -5.242  19.632 -25.136  1.00  0.00           H  
ATOM   2879  CG  ARG   179      -6.021  21.658 -25.069  1.00  0.00           C  
ATOM   2880  HG2 ARG   179      -7.027  21.559 -24.661  1.00  0.00           H  
ATOM   2881  HG3 ARG   179      -5.534  22.581 -24.752  1.00  0.00           H  
ATOM   2882  CD  ARG   179      -6.045  21.568 -26.583  1.00  0.00           C  
ATOM   2883  HD2 ARG   179      -6.102  20.550 -26.969  1.00  0.00           H  
ATOM   2884  HD3 ARG   179      -6.912  22.180 -26.835  1.00  0.00           H  
ATOM   2885  NE  ARG   179      -4.928  22.256 -27.225  1.00  0.00           N  
ATOM   2886  HE  ARG   179      -4.172  21.659 -27.527  1.00  0.00           H  
ATOM   2887  CZ  ARG   179      -4.852  23.514 -27.679  1.00  0.00           C  
ATOM   2888  NH1 ARG   179      -5.729  24.434 -27.391  1.00  0.00           N  
ATOM   2889 HH11 ARG   179      -6.507  24.224 -26.783  1.00  0.00           H  
ATOM   2890 HH12 ARG   179      -5.687  25.365 -27.780  1.00  0.00           H  
ATOM   2891  NH2 ARG   179      -3.902  23.854 -28.480  1.00  0.00           N  
ATOM   2892 HH21 ARG   179      -3.071  23.282 -28.525  1.00  0.00           H  
ATOM   2893 HH22 ARG   179      -3.916  24.785 -28.871  1.00  0.00           H  
ATOM   2894  C   ARG   179      -5.392  21.225 -22.100  1.00  0.00           C  
ATOM   2895  O   ARG   179      -6.476  21.717 -21.784  1.00  0.00           O  
ATOM   2896  N   PRO   180      -4.252  21.655 -21.606  1.00  0.00           N  
ATOM   2897  CD  PRO   180      -2.963  20.996 -21.584  1.00  0.00           C  
ATOM   2898  HD2 PRO   180      -2.738  20.597 -22.573  1.00  0.00           H  
ATOM   2899  HD3 PRO   180      -2.878  20.197 -20.848  1.00  0.00           H  
ATOM   2900  CG  PRO   180      -1.961  22.145 -21.115  1.00  0.00           C  
ATOM   2901  HG2 PRO   180      -1.597  22.688 -21.988  1.00  0.00           H  
ATOM   2902  HG3 PRO   180      -1.091  21.875 -20.517  1.00  0.00           H  
ATOM   2903  CB  PRO   180      -2.803  23.156 -20.410  1.00  0.00           C  
ATOM   2904  HB2 PRO   180      -2.487  24.199 -20.390  1.00  0.00           H  
ATOM   2905  HB3 PRO   180      -2.787  22.907 -19.349  1.00  0.00           H  
ATOM   2906  CA  PRO   180      -4.186  23.011 -20.968  1.00  0.00           C  
ATOM   2907  HA  PRO   180      -4.810  22.998 -20.074  1.00  0.00           H  
ATOM   2908  C   PRO   180      -4.511  24.080 -21.915  1.00  0.00           C  
ATOM   2909  O   PRO   180      -3.978  24.047 -23.074  1.00  0.00           O  
ATOM   2910  N   PRO   181      -5.187  25.149 -21.446  1.00  0.00           N  
ATOM   2911  CD  PRO   181      -6.309  25.039 -20.527  1.00  0.00           C  
ATOM   2912  HD2 PRO   181      -5.911  25.285 -19.543  1.00  0.00           H  
ATOM   2913  HD3 PRO   181      -6.815  24.080 -20.643  1.00  0.00           H  
ATOM   2914  CG  PRO   181      -7.183  26.236 -20.940  1.00  0.00           C  
ATOM   2915  HG2 PRO   181      -7.813  26.596 -20.127  1.00  0.00           H  
ATOM   2916  HG3 PRO   181      -7.873  25.936 -21.729  1.00  0.00           H  
ATOM   2917  CB  PRO   181      -6.243  27.252 -21.439  1.00  0.00           C  
ATOM   2918  HB2 PRO   181      -5.751  27.751 -20.603  1.00  0.00           H  
ATOM   2919  HB3 PRO   181      -6.605  28.105 -22.013  1.00  0.00           H  
ATOM   2920  CA  PRO   181      -5.251  26.417 -22.247  1.00  0.00           C  
ATOM   2921  HA  PRO   181      -5.672  26.370 -23.251  1.00  0.00           H  
ATOM   2922  C   PRO   181      -3.870  27.050 -22.394  1.00  0.00           C  
ATOM   2923  O   PRO   181      -2.992  26.896 -21.594  1.00  0.00           O  
ATOM   2924  N   LEU   182      -3.739  27.841 -23.447  1.00  0.00           N  
ATOM   2925  H   LEU   182      -4.463  27.936 -24.145  1.00  0.00           H  
ATOM   2926  CA  LEU   182      -2.419  28.443 -23.800  1.00  0.00           C  
ATOM   2927  HA  LEU   182      -1.682  27.642 -23.844  1.00  0.00           H  
ATOM   2928  CB  LEU   182      -2.575  29.109 -25.177  1.00  0.00           C  
ATOM   2929  HB2 LEU   182      -3.087  28.353 -25.771  1.00  0.00           H  
ATOM   2930  HB3 LEU   182      -3.246  29.963 -25.087  1.00  0.00           H  
ATOM   2931  CG  LEU   182      -1.328  29.573 -25.955  1.00  0.00           C  
ATOM   2932  HG  LEU   182      -1.660  29.802 -26.968  1.00  0.00           H  
ATOM   2933  CD1 LEU   182      -0.666  30.856 -25.407  1.00  0.00           C  
ATOM   2934 HD11 LEU   182      -1.324  31.705 -25.594  1.00  0.00           H  
ATOM   2935 HD12 LEU   182      -0.371  30.744 -24.364  1.00  0.00           H  
ATOM   2936 HD13 LEU   182       0.215  31.011 -26.030  1.00  0.00           H  
ATOM   2937  CD2 LEU   182      -0.328  28.487 -25.980  1.00  0.00           C  
ATOM   2938 HD21 LEU   182       0.503  28.890 -26.559  1.00  0.00           H  
ATOM   2939 HD22 LEU   182       0.035  28.271 -24.975  1.00  0.00           H  
ATOM   2940 HD23 LEU   182      -0.690  27.533 -26.364  1.00  0.00           H  
ATOM   2941  C   LEU   182      -1.878  29.429 -22.687  1.00  0.00           C  
ATOM   2942  O   LEU   182      -0.663  29.266 -22.372  1.00  0.00           O  
ATOM   2943  N   GLU   183      -2.720  30.110 -21.895  1.00  0.00           N  
ATOM   2944  H   GLU   183      -3.663  30.313 -22.193  1.00  0.00           H  
ATOM   2945  CA  GLU   183      -2.318  30.878 -20.741  1.00  0.00           C  
ATOM   2946  HA  GLU   183      -1.515  31.531 -21.082  1.00  0.00           H  
ATOM   2947  CB  GLU   183      -3.462  31.821 -20.338  1.00  0.00           C  
ATOM   2948  HB2 GLU   183      -3.712  32.466 -21.181  1.00  0.00           H  
ATOM   2949  HB3 GLU   183      -4.330  31.208 -20.094  1.00  0.00           H  
ATOM   2950  CG  GLU   183      -3.317  32.688 -19.035  1.00  0.00           C  
ATOM   2951  HG2 GLU   183      -4.202  33.320 -18.964  1.00  0.00           H  
ATOM   2952  HG3 GLU   183      -3.257  31.992 -18.199  1.00  0.00           H  
ATOM   2953  CD  GLU   183      -2.023  33.585 -19.040  1.00  0.00           C  
ATOM   2954  OE1 GLU   183      -1.559  34.115 -18.016  1.00  0.00           O  
ATOM   2955  OE2 GLU   183      -1.521  33.845 -20.139  1.00  0.00           O  
ATOM   2956  C   GLU   183      -1.838  29.993 -19.573  1.00  0.00           C  
ATOM   2957  O   GLU   183      -0.910  30.374 -18.904  1.00  0.00           O  
ATOM   2958  N   GLU   184      -2.304  28.737 -19.410  1.00  0.00           N  
ATOM   2959  H   GLU   184      -2.902  28.380 -20.141  1.00  0.00           H  
ATOM   2960  CA  GLU   184      -1.670  27.860 -18.448  1.00  0.00           C  
ATOM   2961  HA  GLU   184      -1.309  28.384 -17.563  1.00  0.00           H  
ATOM   2962  CB  GLU   184      -2.570  26.754 -17.893  1.00  0.00           C  
ATOM   2963  HB2 GLU   184      -2.764  26.150 -18.780  1.00  0.00           H  
ATOM   2964  HB3 GLU   184      -2.070  26.064 -17.214  1.00  0.00           H  
ATOM   2965  CG  GLU   184      -3.898  27.235 -17.237  1.00  0.00           C  
ATOM   2966  HG2 GLU   184      -4.565  27.496 -18.059  1.00  0.00           H  
ATOM   2967  HG3 GLU   184      -4.398  26.366 -16.808  1.00  0.00           H  
ATOM   2968  CD  GLU   184      -3.822  28.391 -16.164  1.00  0.00           C  
ATOM   2969  OE1 GLU   184      -2.743  28.829 -15.716  1.00  0.00           O  
ATOM   2970  OE2 GLU   184      -4.849  29.042 -15.854  1.00  0.00           O  
ATOM   2971  C   GLU   184      -0.382  27.266 -18.951  1.00  0.00           C  
ATOM   2972  O   GLU   184       0.462  26.953 -18.049  1.00  0.00           O  
ATOM   2973  N   ARG   185      -0.140  27.222 -20.286  1.00  0.00           N  
ATOM   2974  H   ARG   185      -0.812  27.713 -20.859  1.00  0.00           H  
ATOM   2975  CA  ARG   185       1.023  26.504 -20.911  1.00  0.00           C  
ATOM   2976  HA  ARG   185       1.165  25.534 -20.434  1.00  0.00           H  
ATOM   2977  CB  ARG   185       0.702  26.211 -22.300  1.00  0.00           C  
ATOM   2978  HB2 ARG   185       0.254  27.089 -22.767  1.00  0.00           H  
ATOM   2979  HB3 ARG   185       1.641  26.074 -22.836  1.00  0.00           H  
ATOM   2980  CG  ARG   185      -0.193  25.029 -22.357  1.00  0.00           C  
ATOM   2981  HG2 ARG   185       0.393  24.166 -22.042  1.00  0.00           H  
ATOM   2982  HG3 ARG   185      -1.010  25.278 -21.680  1.00  0.00           H  
ATOM   2983  CD  ARG   185      -0.779  24.794 -23.728  1.00  0.00           C  
ATOM   2984  HD2 ARG   185      -1.594  24.097 -23.536  1.00  0.00           H  
ATOM   2985  HD3 ARG   185      -0.886  25.741 -24.259  1.00  0.00           H  
ATOM   2986  NE  ARG   185       0.178  24.042 -24.580  1.00  0.00           N  
ATOM   2987  HE  ARG   185       1.023  23.920 -24.041  1.00  0.00           H  
ATOM   2988  CZ  ARG   185       0.030  23.414 -25.735  1.00  0.00           C  
ATOM   2989  NH1 ARG   185      -1.126  23.529 -26.395  1.00  0.00           N  
ATOM   2990 HH11 ARG   185      -1.785  24.243 -26.118  1.00  0.00           H  
ATOM   2991 HH12 ARG   185      -1.158  23.138 -27.325  1.00  0.00           H  
ATOM   2992  NH2 ARG   185       0.960  22.691 -26.258  1.00  0.00           N  
ATOM   2993 HH21 ARG   185       1.792  22.638 -25.688  1.00  0.00           H  
ATOM   2994 HH22 ARG   185       0.855  22.134 -27.094  1.00  0.00           H  
ATOM   2995  C   ARG   185       2.294  27.361 -20.791  1.00  0.00           C  
ATOM   2996  O   ARG   185       3.329  26.817 -20.487  1.00  0.00           O  
ATOM   2997  N   ARG   186       2.094  28.612 -21.061  1.00  0.00           N  
ATOM   2998  H   ARG   186       1.173  28.920 -21.341  1.00  0.00           H  
ATOM   2999  CA  ARG   186       3.197  29.625 -20.991  1.00  0.00           C  
ATOM   3000  HA  ARG   186       4.167  29.229 -21.292  1.00  0.00           H  
ATOM   3001  CB  ARG   186       2.892  30.795 -21.926  1.00  0.00           C  
ATOM   3002  HB2 ARG   186       1.848  31.043 -21.736  1.00  0.00           H  
ATOM   3003  HB3 ARG   186       3.355  31.736 -21.630  1.00  0.00           H  
ATOM   3004  CG  ARG   186       3.251  30.597 -23.437  1.00  0.00           C  
ATOM   3005  HG2 ARG   186       4.269  30.242 -23.597  1.00  0.00           H  
ATOM   3006  HG3 ARG   186       2.679  29.758 -23.831  1.00  0.00           H  
ATOM   3007  CD  ARG   186       2.991  31.960 -24.096  1.00  0.00           C  
ATOM   3008  HD2 ARG   186       1.932  32.182 -23.966  1.00  0.00           H  
ATOM   3009  HD3 ARG   186       3.587  32.714 -23.582  1.00  0.00           H  
ATOM   3010  NE  ARG   186       3.234  31.782 -25.489  1.00  0.00           N  
ATOM   3011  HE  ARG   186       2.509  32.098 -26.117  1.00  0.00           H  
ATOM   3012  CZ  ARG   186       4.450  31.710 -25.978  1.00  0.00           C  
ATOM   3013  NH1 ARG   186       4.525  31.552 -27.257  1.00  0.00           N  
ATOM   3014 HH11 ARG   186       3.731  31.344 -27.846  1.00  0.00           H  
ATOM   3015 HH12 ARG   186       5.439  31.533 -27.685  1.00  0.00           H  
ATOM   3016  NH2 ARG   186       5.593  31.866 -25.310  1.00  0.00           N  
ATOM   3017 HH21 ARG   186       5.474  32.236 -24.378  1.00  0.00           H  
ATOM   3018 HH22 ARG   186       6.438  31.857 -25.864  1.00  0.00           H  
ATOM   3019  C   ARG   186       3.620  29.941 -19.492  1.00  0.00           C  
ATOM   3020  O   ARG   186       4.862  30.045 -19.275  1.00  0.00           O  
ATOM   3021  N   ALA   187       2.804  29.798 -18.495  1.00  0.00           N  
ATOM   3022  H   ALA   187       1.846  29.873 -18.805  1.00  0.00           H  
ATOM   3023  CA  ALA   187       3.208  29.892 -17.108  1.00  0.00           C  
ATOM   3024  HA  ALA   187       3.813  30.796 -17.026  1.00  0.00           H  
ATOM   3025  CB  ALA   187       1.866  29.968 -16.371  1.00  0.00           C  
ATOM   3026  HB1 ALA   187       1.364  30.891 -16.662  1.00  0.00           H  
ATOM   3027  HB2 ALA   187       1.318  29.069 -16.652  1.00  0.00           H  
ATOM   3028  HB3 ALA   187       2.111  29.918 -15.310  1.00  0.00           H  
ATOM   3029  C   ALA   187       4.147  28.754 -16.674  1.00  0.00           C  
ATOM   3030  O   ALA   187       5.018  29.023 -15.842  1.00  0.00           O  
ATOM   3031  N   MET   188       3.938  27.583 -17.268  1.00  0.00           N  
ATOM   3032  H   MET   188       3.179  27.426 -17.914  1.00  0.00           H  
ATOM   3033  CA  MET   188       4.729  26.435 -16.871  1.00  0.00           C  
ATOM   3034  HA  MET   188       4.841  26.425 -15.787  1.00  0.00           H  
ATOM   3035  CB  MET   188       3.950  25.234 -17.338  1.00  0.00           C  
ATOM   3036  HB2 MET   188       3.131  25.209 -16.620  1.00  0.00           H  
ATOM   3037  HB3 MET   188       3.607  25.422 -18.355  1.00  0.00           H  
ATOM   3038  CG  MET   188       4.765  23.878 -17.087  1.00  0.00           C  
ATOM   3039  HG2 MET   188       5.506  23.751 -17.876  1.00  0.00           H  
ATOM   3040  HG3 MET   188       5.380  23.861 -16.187  1.00  0.00           H  
ATOM   3041  SD  MET   188       3.877  22.396 -17.264  1.00  0.00           S  
ATOM   3042  CE  MET   188       3.111  22.277 -15.644  1.00  0.00           C  
ATOM   3043  HE1 MET   188       3.847  22.366 -14.846  1.00  0.00           H  
ATOM   3044  HE2 MET   188       2.555  23.208 -15.536  1.00  0.00           H  
ATOM   3045  HE3 MET   188       2.755  21.280 -15.383  1.00  0.00           H  
ATOM   3046  C   MET   188       6.200  26.533 -17.423  1.00  0.00           C  
ATOM   3047  O   MET   188       7.170  26.063 -16.790  1.00  0.00           O  
ATOM   3048  N   HIE   189       6.487  27.336 -18.522  1.00  0.00           N  
ATOM   3049  H   HIE   189       5.805  27.598 -19.219  1.00  0.00           H  
ATOM   3050  CA  HIE   189       7.895  27.812 -18.972  1.00  0.00           C  
ATOM   3051  HA  HIE   189       8.475  26.910 -19.166  1.00  0.00           H  
ATOM   3052  CB  HIE   189       7.903  28.721 -20.180  1.00  0.00           C  
ATOM   3053  HB2 HIE   189       7.523  28.072 -20.969  1.00  0.00           H  
ATOM   3054  HB3 HIE   189       7.283  29.581 -19.929  1.00  0.00           H  
ATOM   3055  CG  HIE   189       9.276  29.136 -20.763  1.00  0.00           C  
ATOM   3056  ND1 HIE   189       9.882  30.356 -20.639  1.00  0.00           N  
ATOM   3057  CE1 HIE   189      10.999  30.290 -21.338  1.00  0.00           C  
ATOM   3058  HE1 HIE   189      11.658  31.139 -21.438  1.00  0.00           H  
ATOM   3059  NE2 HIE   189      11.207  29.011 -21.764  1.00  0.00           N  
ATOM   3060  HE2 HIE   189      11.972  28.717 -22.353  1.00  0.00           H  
ATOM   3061  CD2 HIE   189      10.103  28.284 -21.396  1.00  0.00           C  
ATOM   3062  HD2 HIE   189       9.934  27.248 -21.648  1.00  0.00           H  
ATOM   3063  C   HIE   189       8.585  28.492 -17.795  1.00  0.00           C  
ATOM   3064  O   HIE   189       9.741  28.096 -17.461  1.00  0.00           O  
ATOM   3065  N   ASP   190       7.812  29.321 -17.054  1.00  0.00           N  
ATOM   3066  H   ASP   190       6.835  29.356 -17.306  1.00  0.00           H  
ATOM   3067  CA  ASP   190       8.330  30.086 -15.929  1.00  0.00           C  
ATOM   3068  HA  ASP   190       9.274  30.509 -16.272  1.00  0.00           H  
ATOM   3069  CB  ASP   190       7.429  31.321 -15.661  1.00  0.00           C  
ATOM   3070  HB2 ASP   190       6.902  31.574 -16.581  1.00  0.00           H  
ATOM   3071  HB3 ASP   190       6.614  31.162 -14.955  1.00  0.00           H  
ATOM   3072  CG  ASP   190       8.135  32.489 -15.082  1.00  0.00           C  
ATOM   3073  OD1 ASP   190       9.271  32.849 -15.545  1.00  0.00           O  
ATOM   3074  OD2 ASP   190       7.506  33.275 -14.307  1.00  0.00           O  
ATOM   3075  C   ASP   190       8.569  29.244 -14.700  1.00  0.00           C  
ATOM   3076  O   ASP   190       8.970  29.837 -13.707  1.00  0.00           O  
ATOM   3077  N   ILE   191       8.436  27.938 -14.661  1.00  0.00           N  
ATOM   3078  H   ILE   191       7.931  27.479 -15.405  1.00  0.00           H  
ATOM   3079  CA  ILE   191       8.917  27.098 -13.543  1.00  0.00           C  
ATOM   3080  HA  ILE   191       9.640  27.682 -12.973  1.00  0.00           H  
ATOM   3081  CB  ILE   191       7.806  26.645 -12.572  1.00  0.00           C  
ATOM   3082  HB  ILE   191       8.122  25.834 -11.916  1.00  0.00           H  
ATOM   3083  CG2 ILE   191       7.378  27.798 -11.618  1.00  0.00           C  
ATOM   3084 HG21 ILE   191       6.861  27.306 -10.793  1.00  0.00           H  
ATOM   3085 HG22 ILE   191       8.241  28.287 -11.167  1.00  0.00           H  
ATOM   3086 HG23 ILE   191       6.678  28.489 -12.088  1.00  0.00           H  
ATOM   3087  CG1 ILE   191       6.601  26.108 -13.395  1.00  0.00           C  
ATOM   3088 HG12 ILE   191       6.175  26.981 -13.889  1.00  0.00           H  
ATOM   3089 HG13 ILE   191       7.059  25.394 -14.079  1.00  0.00           H  
ATOM   3090  CD1 ILE   191       5.451  25.504 -12.594  1.00  0.00           C  
ATOM   3091 HD11 ILE   191       4.694  26.235 -12.307  1.00  0.00           H  
ATOM   3092 HD12 ILE   191       4.928  24.790 -13.230  1.00  0.00           H  
ATOM   3093 HD13 ILE   191       5.858  24.975 -11.734  1.00  0.00           H  
ATOM   3094  C   ILE   191       9.870  25.925 -13.986  1.00  0.00           C  
ATOM   3095  O   ILE   191      10.377  25.152 -13.174  1.00  0.00           O  
ATOM   3096  N   ILE   192      10.124  25.859 -15.284  1.00  0.00           N  
ATOM   3097  H   ILE   192       9.505  26.337 -15.924  1.00  0.00           H  
ATOM   3098  CA  ILE   192      11.064  24.885 -15.990  1.00  0.00           C  
ATOM   3099  HA  ILE   192      11.532  24.069 -15.438  1.00  0.00           H  
ATOM   3100  CB  ILE   192      10.122  24.263 -17.072  1.00  0.00           C  
ATOM   3101  HB  ILE   192       9.494  25.053 -17.485  1.00  0.00           H  
ATOM   3102  CG2 ILE   192      10.945  23.531 -18.085  1.00  0.00           C  
ATOM   3103 HG21 ILE   192      10.261  23.087 -18.809  1.00  0.00           H  
ATOM   3104 HG22 ILE   192      11.618  24.269 -18.520  1.00  0.00           H  
ATOM   3105 HG23 ILE   192      11.562  22.827 -17.526  1.00  0.00           H  
ATOM   3106  CG1 ILE   192       9.142  23.306 -16.358  1.00  0.00           C  
ATOM   3107 HG12 ILE   192       9.739  22.497 -15.937  1.00  0.00           H  
ATOM   3108 HG13 ILE   192       8.575  23.782 -15.557  1.00  0.00           H  
ATOM   3109  CD1 ILE   192       8.169  22.630 -17.347  1.00  0.00           C  
ATOM   3110 HD11 ILE   192       8.558  21.833 -17.981  1.00  0.00           H  
ATOM   3111 HD12 ILE   192       7.365  22.168 -16.775  1.00  0.00           H  
ATOM   3112 HD13 ILE   192       7.804  23.385 -18.043  1.00  0.00           H  
ATOM   3113  C   ILE   192      12.274  25.642 -16.559  1.00  0.00           C  
ATOM   3114  O   ILE   192      13.275  24.991 -16.824  1.00  0.00           O  
ATOM   3115  N   ALA   193      12.130  26.942 -16.806  1.00  0.00           N  
ATOM   3116  H   ALA   193      11.192  27.316 -16.771  1.00  0.00           H  
ATOM   3117  CA  ALA   193      13.153  27.713 -17.553  1.00  0.00           C  
ATOM   3118  HA  ALA   193      14.083  27.310 -17.152  1.00  0.00           H  
ATOM   3119  CB  ALA   193      12.996  27.523 -19.014  1.00  0.00           C  
ATOM   3120  HB1 ALA   193      13.816  28.022 -19.531  1.00  0.00           H  
ATOM   3121  HB2 ALA   193      13.086  26.464 -19.257  1.00  0.00           H  
ATOM   3122  HB3 ALA   193      12.033  27.945 -19.301  1.00  0.00           H  
ATOM   3123  C   ALA   193      13.244  29.153 -17.018  1.00  0.00           C  
ATOM   3124  O   ALA   193      13.313  30.106 -17.778  1.00  0.00           O  
ATOM   3125  N   SER   194      13.257  29.435 -15.687  1.00  0.00           N  
ATOM   3126  H   SER   194      13.341  28.696 -15.004  1.00  0.00           H  
ATOM   3127  CA  SER   194      13.125  30.679 -15.118  1.00  0.00           C  
ATOM   3128  HA  SER   194      13.041  31.493 -15.838  1.00  0.00           H  
ATOM   3129  CB  SER   194      11.876  30.785 -14.316  1.00  0.00           C  
ATOM   3130  HB2 SER   194      11.107  30.217 -14.839  1.00  0.00           H  
ATOM   3131  HB3 SER   194      12.056  30.200 -13.413  1.00  0.00           H  
ATOM   3132  OG  SER   194      11.437  32.123 -13.960  1.00  0.00           O  
ATOM   3133  HG  SER   194      10.786  32.418 -14.603  1.00  0.00           H  
ATOM   3134  C   SER   194      14.367  31.118 -14.349  1.00  0.00           C  
ATOM   3135  O   SER   194      15.165  30.320 -13.854  1.00  0.00           O  
ATOM   3136  N   ASP   195      14.575  32.407 -14.142  1.00  0.00           N  
ATOM   3137  H   ASP   195      14.014  33.064 -14.665  1.00  0.00           H  
ATOM   3138  CA  ASP   195      15.683  32.966 -13.393  1.00  0.00           C  
ATOM   3139  HA  ASP   195      16.564  32.501 -13.835  1.00  0.00           H  
ATOM   3140  CB  ASP   195      15.926  34.424 -13.915  1.00  0.00           C  
ATOM   3141  HB2 ASP   195      14.971  34.920 -13.740  1.00  0.00           H  
ATOM   3142  HB3 ASP   195      16.702  35.080 -13.519  1.00  0.00           H  
ATOM   3143  CG  ASP   195      16.202  34.420 -15.459  1.00  0.00           C  
ATOM   3144  OD1 ASP   195      15.287  34.947 -16.146  1.00  0.00           O  
ATOM   3145  OD2 ASP   195      17.230  33.965 -15.969  1.00  0.00           O  
ATOM   3146  C   ASP   195      15.479  32.833 -11.924  1.00  0.00           C  
ATOM   3147  O   ASP   195      16.183  33.438 -11.149  1.00  0.00           O  
ATOM   3148  N   THR   196      14.540  32.040 -11.406  1.00  0.00           N  
ATOM   3149  H   THR   196      13.953  31.668 -12.139  1.00  0.00           H  
ATOM   3150  CA  THR   196      14.090  31.878  -9.986  1.00  0.00           C  
ATOM   3151  HA  THR   196      14.944  31.641  -9.350  1.00  0.00           H  
ATOM   3152  CB  THR   196      13.538  33.251  -9.541  1.00  0.00           C  
ATOM   3153  HB  THR   196      14.345  33.951  -9.324  1.00  0.00           H  
ATOM   3154  CG2 THR   196      12.515  33.890 -10.503  1.00  0.00           C  
ATOM   3155 HG21 THR   196      11.743  33.134 -10.650  1.00  0.00           H  
ATOM   3156 HG22 THR   196      12.040  34.791 -10.115  1.00  0.00           H  
ATOM   3157 HG23 THR   196      12.912  34.154 -11.482  1.00  0.00           H  
ATOM   3158  OG1 THR   196      12.892  33.142  -8.262  1.00  0.00           O  
ATOM   3159  HG1 THR   196      12.636  34.020  -7.968  1.00  0.00           H  
ATOM   3160  C   THR   196      13.106  30.770  -9.895  1.00  0.00           C  
ATOM   3161  O   THR   196      12.401  30.533 -10.884  1.00  0.00           O  
ATOM   3162  N   PHE   197      12.725  30.193  -8.701  1.00  0.00           N  
ATOM   3163  H   PHE   197      13.127  30.647  -7.894  1.00  0.00           H  
ATOM   3164  CA  PHE   197      11.872  29.028  -8.462  1.00  0.00           C  
ATOM   3165  HA  PHE   197      11.041  29.060  -9.166  1.00  0.00           H  
ATOM   3166  CB  PHE   197      12.695  27.757  -8.707  1.00  0.00           C  
ATOM   3167  HB2 PHE   197      13.165  27.917  -9.678  1.00  0.00           H  
ATOM   3168  HB3 PHE   197      13.567  27.712  -8.055  1.00  0.00           H  
ATOM   3169  CG  PHE   197      11.901  26.469  -8.762  1.00  0.00           C  
ATOM   3170  CD1 PHE   197      11.158  26.151  -9.888  1.00  0.00           C  
ATOM   3171  HD1 PHE   197      11.093  26.820 -10.733  1.00  0.00           H  
ATOM   3172  CE1 PHE   197      10.420  24.933  -9.967  1.00  0.00           C  
ATOM   3173  HE1 PHE   197       9.940  24.675 -10.899  1.00  0.00           H  
ATOM   3174  CZ  PHE   197      10.388  24.109  -8.833  1.00  0.00           C  
ATOM   3175  HZ  PHE   197       9.899  23.147  -8.861  1.00  0.00           H  
ATOM   3176  CE2 PHE   197      11.123  24.371  -7.721  1.00  0.00           C  
ATOM   3177  HE2 PHE   197      11.036  23.687  -6.890  1.00  0.00           H  
ATOM   3178  CD2 PHE   197      11.881  25.559  -7.668  1.00  0.00           C  
ATOM   3179  HD2 PHE   197      12.394  25.821  -6.754  1.00  0.00           H  
ATOM   3180  C   PHE   197      11.215  28.981  -7.090  1.00  0.00           C  
ATOM   3181  O   PHE   197      11.586  29.647  -6.156  1.00  0.00           O  
ATOM   3182  N   ASP   198      10.091  28.289  -6.928  1.00  0.00           N  
ATOM   3183  H   ASP   198       9.768  27.605  -7.597  1.00  0.00           H  
ATOM   3184  CA  ASP   198       9.238  28.153  -5.732  1.00  0.00           C  
ATOM   3185  HA  ASP   198       9.858  28.026  -4.845  1.00  0.00           H  
ATOM   3186  CB  ASP   198       8.414  29.493  -5.499  1.00  0.00           C  
ATOM   3187  HB2 ASP   198       9.214  30.185  -5.233  1.00  0.00           H  
ATOM   3188  HB3 ASP   198       7.920  29.747  -6.438  1.00  0.00           H  
ATOM   3189  CG  ASP   198       7.483  29.360  -4.291  1.00  0.00           C  
ATOM   3190  OD1 ASP   198       7.787  28.711  -3.339  1.00  0.00           O  
ATOM   3191  OD2 ASP   198       6.383  29.959  -4.392  1.00  0.00           O  
ATOM   3192  C   ASP   198       8.249  26.948  -5.775  1.00  0.00           C  
ATOM   3193  O   ASP   198       7.469  26.753  -6.733  1.00  0.00           O  
ATOM   3194  N   LYS   199       8.143  26.076  -4.712  1.00  0.00           N  
ATOM   3195  H   LYS   199       8.971  26.171  -4.141  1.00  0.00           H  
ATOM   3196  CA  LYS   199       7.174  25.006  -4.495  1.00  0.00           C  
ATOM   3197  HA  LYS   199       7.343  24.199  -5.209  1.00  0.00           H  
ATOM   3198  CB  LYS   199       7.136  24.415  -3.156  1.00  0.00           C  
ATOM   3199  HB2 LYS   199       8.164  24.103  -2.972  1.00  0.00           H  
ATOM   3200  HB3 LYS   199       6.931  25.187  -2.415  1.00  0.00           H  
ATOM   3201  CG  LYS   199       6.178  23.251  -2.966  1.00  0.00           C  
ATOM   3202  HG2 LYS   199       5.127  23.527  -3.041  1.00  0.00           H  
ATOM   3203  HG3 LYS   199       6.338  22.508  -3.748  1.00  0.00           H  
ATOM   3204  CD  LYS   199       6.379  22.722  -1.585  1.00  0.00           C  
ATOM   3205  HD2 LYS   199       7.446  22.501  -1.604  1.00  0.00           H  
ATOM   3206  HD3 LYS   199       6.074  23.473  -0.857  1.00  0.00           H  
ATOM   3207  CE  LYS   199       5.567  21.378  -1.288  1.00  0.00           C  
ATOM   3208  HE2 LYS   199       5.436  20.874  -2.245  1.00  0.00           H  
ATOM   3209  HE3 LYS   199       6.147  20.698  -0.664  1.00  0.00           H  
ATOM   3210  NZ  LYS   199       4.269  21.689  -0.592  1.00  0.00           N  
ATOM   3211  HZ1 LYS   199       4.478  22.208   0.249  1.00  0.00           H  
ATOM   3212  HZ2 LYS   199       3.672  22.229  -1.201  1.00  0.00           H  
ATOM   3213  HZ3 LYS   199       3.850  20.794  -0.382  1.00  0.00           H  
ATOM   3214  C   LYS   199       5.767  25.455  -4.774  1.00  0.00           C  
ATOM   3215  O   LYS   199       5.027  24.820  -5.508  1.00  0.00           O  
ATOM   3216  N   ALA   200       5.435  26.575  -4.176  1.00  0.00           N  
ATOM   3217  H   ALA   200       6.169  27.026  -3.647  1.00  0.00           H  
ATOM   3218  CA  ALA   200       4.097  27.122  -4.074  1.00  0.00           C  
ATOM   3219  HA  ALA   200       3.457  26.255  -3.911  1.00  0.00           H  
ATOM   3220  CB  ALA   200       4.009  28.028  -2.875  1.00  0.00           C  
ATOM   3221  HB1 ALA   200       4.090  27.498  -1.926  1.00  0.00           H  
ATOM   3222  HB2 ALA   200       4.758  28.814  -2.783  1.00  0.00           H  
ATOM   3223  HB3 ALA   200       2.994  28.398  -3.020  1.00  0.00           H  
ATOM   3224  C   ALA   200       3.613  27.662  -5.391  1.00  0.00           C  
ATOM   3225  O   ALA   200       2.537  27.362  -5.899  1.00  0.00           O  
ATOM   3226  N   LYS   201       4.460  28.432  -6.057  1.00  0.00           N  
ATOM   3227  H   LYS   201       5.400  28.658  -5.767  1.00  0.00           H  
ATOM   3228  CA  LYS   201       4.198  28.679  -7.513  1.00  0.00           C  
ATOM   3229  HA  LYS   201       3.219  29.130  -7.677  1.00  0.00           H  
ATOM   3230  CB  LYS   201       5.352  29.632  -7.988  1.00  0.00           C  
ATOM   3231  HB2 LYS   201       5.278  30.528  -7.372  1.00  0.00           H  
ATOM   3232  HB3 LYS   201       6.309  29.144  -7.805  1.00  0.00           H  
ATOM   3233  CG  LYS   201       5.202  30.038  -9.497  1.00  0.00           C  
ATOM   3234  HG2 LYS   201       5.359  29.156 -10.119  1.00  0.00           H  
ATOM   3235  HG3 LYS   201       4.170  30.376  -9.589  1.00  0.00           H  
ATOM   3236  CD  LYS   201       6.234  31.015  -9.888  1.00  0.00           C  
ATOM   3237  HD2 LYS   201       5.862  31.940  -9.447  1.00  0.00           H  
ATOM   3238  HD3 LYS   201       7.216  30.818  -9.457  1.00  0.00           H  
ATOM   3239  CE  LYS   201       6.340  31.324 -11.360  1.00  0.00           C  
ATOM   3240  HE2 LYS   201       6.631  30.428 -11.907  1.00  0.00           H  
ATOM   3241  HE3 LYS   201       5.329  31.478 -11.738  1.00  0.00           H  
ATOM   3242  NZ  LYS   201       7.322  32.372 -11.662  1.00  0.00           N  
ATOM   3243  HZ1 LYS   201       7.076  33.094 -11.000  1.00  0.00           H  
ATOM   3244  HZ2 LYS   201       8.269  32.087 -11.456  1.00  0.00           H  
ATOM   3245  HZ3 LYS   201       7.252  32.570 -12.650  1.00  0.00           H  
ATOM   3246  C   LYS   201       4.079  27.522  -8.394  1.00  0.00           C  
ATOM   3247  O   LYS   201       3.175  27.514  -9.303  1.00  0.00           O  
ATOM   3248  N   ALA   202       4.965  26.556  -8.218  1.00  0.00           N  
ATOM   3249  H   ALA   202       5.717  26.764  -7.577  1.00  0.00           H  
ATOM   3250  CA  ALA   202       4.967  25.345  -9.044  1.00  0.00           C  
ATOM   3251  HA  ALA   202       4.837  25.717 -10.060  1.00  0.00           H  
ATOM   3252  CB  ALA   202       6.334  24.662  -8.894  1.00  0.00           C  
ATOM   3253  HB1 ALA   202       6.279  23.607  -9.161  1.00  0.00           H  
ATOM   3254  HB2 ALA   202       7.130  25.122  -9.480  1.00  0.00           H  
ATOM   3255  HB3 ALA   202       6.661  24.751  -7.858  1.00  0.00           H  
ATOM   3256  C   ALA   202       3.737  24.415  -8.804  1.00  0.00           C  
ATOM   3257  O   ALA   202       3.062  24.142  -9.762  1.00  0.00           O  
ATOM   3258  N   GLU   203       3.497  23.930  -7.579  1.00  0.00           N  
ATOM   3259  H   GLU   203       4.056  24.210  -6.786  1.00  0.00           H  
ATOM   3260  CA  GLU   203       2.245  23.155  -7.229  1.00  0.00           C  
ATOM   3261  HA  GLU   203       2.237  22.213  -7.777  1.00  0.00           H  
ATOM   3262  CB  GLU   203       2.167  22.832  -5.771  1.00  0.00           C  
ATOM   3263  HB2 GLU   203       2.436  23.732  -5.218  1.00  0.00           H  
ATOM   3264  HB3 GLU   203       1.167  22.462  -5.542  1.00  0.00           H  
ATOM   3265  CG  GLU   203       3.237  21.772  -5.310  1.00  0.00           C  
ATOM   3266  HG2 GLU   203       3.118  20.971  -6.039  1.00  0.00           H  
ATOM   3267  HG3 GLU   203       4.171  22.306  -5.487  1.00  0.00           H  
ATOM   3268  CD  GLU   203       3.030  21.232  -3.879  1.00  0.00           C  
ATOM   3269  OE1 GLU   203       2.266  21.751  -3.081  1.00  0.00           O  
ATOM   3270  OE2 GLU   203       3.670  20.206  -3.487  1.00  0.00           O  
ATOM   3271  C   GLU   203       0.918  23.842  -7.636  1.00  0.00           C  
ATOM   3272  O   GLU   203      -0.054  23.124  -7.937  1.00  0.00           O  
ATOM   3273  N   ALA   204       0.872  25.165  -7.605  1.00  0.00           N  
ATOM   3274  H   ALA   204       1.784  25.595  -7.550  1.00  0.00           H  
ATOM   3275  CA  ALA   204      -0.275  25.982  -8.076  1.00  0.00           C  
ATOM   3276  HA  ALA   204      -1.176  25.557  -7.632  1.00  0.00           H  
ATOM   3277  CB  ALA   204      -0.111  27.377  -7.693  1.00  0.00           C  
ATOM   3278  HB1 ALA   204      -0.054  27.481  -6.610  1.00  0.00           H  
ATOM   3279  HB2 ALA   204       0.749  27.933  -8.067  1.00  0.00           H  
ATOM   3280  HB3 ALA   204      -0.960  27.935  -8.089  1.00  0.00           H  
ATOM   3281  C   ALA   204      -0.505  25.800  -9.547  1.00  0.00           C  
ATOM   3282  O   ALA   204      -1.613  25.859 -10.043  1.00  0.00           O  
ATOM   3283  N   GLN   205       0.513  25.435 -10.313  1.00  0.00           N  
ATOM   3284  H   GLN   205       1.445  25.650  -9.989  1.00  0.00           H  
ATOM   3285  CA  GLN   205       0.494  25.132 -11.769  1.00  0.00           C  
ATOM   3286  HA  GLN   205      -0.416  25.543 -12.206  1.00  0.00           H  
ATOM   3287  CB  GLN   205       1.763  25.721 -12.388  1.00  0.00           C  
ATOM   3288  HB2 GLN   205       1.899  26.653 -11.840  1.00  0.00           H  
ATOM   3289  HB3 GLN   205       2.608  25.074 -12.153  1.00  0.00           H  
ATOM   3290  CG  GLN   205       1.570  26.051 -13.920  1.00  0.00           C  
ATOM   3291  HG2 GLN   205       2.469  26.412 -14.420  1.00  0.00           H  
ATOM   3292  HG3 GLN   205       1.274  25.143 -14.446  1.00  0.00           H  
ATOM   3293  CD  GLN   205       0.554  27.150 -14.180  1.00  0.00           C  
ATOM   3294  OE1 GLN   205       0.088  27.807 -13.362  1.00  0.00           O  
ATOM   3295  NE2 GLN   205       0.135  27.269 -15.429  1.00  0.00           N  
ATOM   3296 HE21 GLN   205      -0.399  28.089 -15.677  1.00  0.00           H  
ATOM   3297 HE22 GLN   205       0.706  26.920 -16.186  1.00  0.00           H  
ATOM   3298  C   GLN   205       0.398  23.653 -12.197  1.00  0.00           C  
ATOM   3299  O   GLN   205       0.034  23.297 -13.323  1.00  0.00           O  
ATOM   3300  N   ILE   206       0.664  22.734 -11.266  1.00  0.00           N  
ATOM   3301  H   ILE   206       1.123  23.057 -10.426  1.00  0.00           H  
ATOM   3302  CA  ILE   206       0.274  21.354 -11.404  1.00  0.00           C  
ATOM   3303  HA  ILE   206       0.512  21.085 -12.433  1.00  0.00           H  
ATOM   3304  CB  ILE   206       0.980  20.449 -10.393  1.00  0.00           C  
ATOM   3305  HB  ILE   206       0.703  20.721  -9.374  1.00  0.00           H  
ATOM   3306  CG2 ILE   206       0.493  18.991 -10.546  1.00  0.00           C  
ATOM   3307 HG21 ILE   206       0.964  18.356  -9.795  1.00  0.00           H  
ATOM   3308 HG22 ILE   206      -0.512  18.915 -10.130  1.00  0.00           H  
ATOM   3309 HG23 ILE   206       0.577  18.662 -11.582  1.00  0.00           H  
ATOM   3310  CG1 ILE   206       2.552  20.426 -10.407  1.00  0.00           C  
ATOM   3311 HG12 ILE   206       2.893  19.948 -11.326  1.00  0.00           H  
ATOM   3312 HG13 ILE   206       2.891  21.460 -10.345  1.00  0.00           H  
ATOM   3313  CD1 ILE   206       3.243  19.722  -9.277  1.00  0.00           C  
ATOM   3314 HD11 ILE   206       2.952  18.671  -9.266  1.00  0.00           H  
ATOM   3315 HD12 ILE   206       4.302  19.894  -9.468  1.00  0.00           H  
ATOM   3316 HD13 ILE   206       2.817  20.135  -8.363  1.00  0.00           H  
ATOM   3317  C   ILE   206      -1.244  21.267 -11.089  1.00  0.00           C  
ATOM   3318  O   ILE   206      -2.000  20.439 -11.704  1.00  0.00           O  
ATOM   3319  N   ALA   207      -1.651  22.037 -10.157  1.00  0.00           N  
ATOM   3320  H   ALA   207      -0.964  22.407  -9.515  1.00  0.00           H  
ATOM   3321  CA  ALA   207      -3.090  22.041  -9.707  1.00  0.00           C  
ATOM   3322  HA  ALA   207      -3.427  21.046  -9.416  1.00  0.00           H  
ATOM   3323  CB  ALA   207      -3.245  22.882  -8.436  1.00  0.00           C  
ATOM   3324  HB1 ALA   207      -2.724  23.825  -8.605  1.00  0.00           H  
ATOM   3325  HB2 ALA   207      -4.282  23.181  -8.289  1.00  0.00           H  
ATOM   3326  HB3 ALA   207      -2.849  22.410  -7.536  1.00  0.00           H  
ATOM   3327  C   ALA   207      -4.116  22.571 -10.694  1.00  0.00           C  
ATOM   3328  O   ALA   207      -5.180  21.971 -10.467  1.00  0.00           O  
ATOM   3329  N   LYS   208      -3.904  23.490 -11.659  1.00  0.00           N  
ATOM   3330  H   LYS   208      -2.927  23.742 -11.634  1.00  0.00           H  
ATOM   3331  CA  LYS   208      -4.720  24.070 -12.764  1.00  0.00           C  
ATOM   3332  HA  LYS   208      -5.382  24.825 -12.340  1.00  0.00           H  
ATOM   3333  CB  LYS   208      -3.822  24.923 -13.676  1.00  0.00           C  
ATOM   3334  HB2 LYS   208      -3.242  24.204 -14.255  1.00  0.00           H  
ATOM   3335  HB3 LYS   208      -4.419  25.270 -14.520  1.00  0.00           H  
ATOM   3336  CG  LYS   208      -3.065  26.074 -13.075  1.00  0.00           C  
ATOM   3337  HG2 LYS   208      -2.546  25.830 -12.149  1.00  0.00           H  
ATOM   3338  HG3 LYS   208      -2.376  26.432 -13.840  1.00  0.00           H  
ATOM   3339  CD  LYS   208      -4.058  27.216 -12.782  1.00  0.00           C  
ATOM   3340  HD2 LYS   208      -4.420  27.572 -13.746  1.00  0.00           H  
ATOM   3341  HD3 LYS   208      -4.938  26.936 -12.203  1.00  0.00           H  
ATOM   3342  CE  LYS   208      -3.285  28.339 -12.101  1.00  0.00           C  
ATOM   3343  HE2 LYS   208      -4.004  29.076 -11.744  1.00  0.00           H  
ATOM   3344  HE3 LYS   208      -2.757  27.911 -11.249  1.00  0.00           H  
ATOM   3345  NZ  LYS   208      -2.313  29.008 -12.957  1.00  0.00           N  
ATOM   3346  HZ1 LYS   208      -2.618  28.941 -13.918  1.00  0.00           H  
ATOM   3347  HZ2 LYS   208      -2.218  29.967 -12.653  1.00  0.00           H  
ATOM   3348  HZ3 LYS   208      -1.498  28.418 -12.869  1.00  0.00           H  
ATOM   3349  C   LYS   208      -5.606  23.067 -13.451  1.00  0.00           C  
ATOM   3350  O   LYS   208      -6.835  23.155 -13.372  1.00  0.00           O  
ATOM   3351  N   MET   209      -4.956  22.065 -14.082  1.00  0.00           N  
ATOM   3352  H   MET   209      -3.946  22.048 -14.080  1.00  0.00           H  
ATOM   3353  CA  MET   209      -5.545  20.963 -14.802  1.00  0.00           C  
ATOM   3354  HA  MET   209      -6.607  21.181 -14.918  1.00  0.00           H  
ATOM   3355  CB  MET   209      -5.013  20.826 -16.207  1.00  0.00           C  
ATOM   3356  HB2 MET   209      -3.935  20.683 -16.135  1.00  0.00           H  
ATOM   3357  HB3 MET   209      -5.439  19.929 -16.657  1.00  0.00           H  
ATOM   3358  CG  MET   209      -5.200  21.999 -17.084  1.00  0.00           C  
ATOM   3359  HG2 MET   209      -4.903  22.948 -16.638  1.00  0.00           H  
ATOM   3360  HG3 MET   209      -4.489  21.809 -17.888  1.00  0.00           H  
ATOM   3361  SD  MET   209      -6.747  22.278 -17.933  1.00  0.00           S  
ATOM   3362  CE  MET   209      -7.472  23.690 -16.933  1.00  0.00           C  
ATOM   3363  HE1 MET   209      -7.122  24.641 -17.334  1.00  0.00           H  
ATOM   3364  HE2 MET   209      -8.552  23.563 -16.850  1.00  0.00           H  
ATOM   3365  HE3 MET   209      -7.167  23.673 -15.887  1.00  0.00           H  
ATOM   3366  C   MET   209      -5.517  19.567 -14.087  1.00  0.00           C  
ATOM   3367  O   MET   209      -5.347  18.538 -14.768  1.00  0.00           O  
ATOM   3368  N   GLU   210      -5.517  19.569 -12.759  1.00  0.00           N  
ATOM   3369  H   GLU   210      -5.526  20.483 -12.327  1.00  0.00           H  
ATOM   3370  CA  GLU   210      -5.306  18.314 -12.002  1.00  0.00           C  
ATOM   3371  HA  GLU   210      -4.385  17.883 -12.396  1.00  0.00           H  
ATOM   3372  CB  GLU   210      -5.093  18.572 -10.462  1.00  0.00           C  
ATOM   3373  HB2 GLU   210      -4.271  19.284 -10.398  1.00  0.00           H  
ATOM   3374  HB3 GLU   210      -5.962  19.004  -9.966  1.00  0.00           H  
ATOM   3375  CG  GLU   210      -4.705  17.338  -9.602  1.00  0.00           C  
ATOM   3376  HG2 GLU   210      -5.359  16.482  -9.766  1.00  0.00           H  
ATOM   3377  HG3 GLU   210      -3.732  16.943  -9.895  1.00  0.00           H  
ATOM   3378  CD  GLU   210      -4.858  17.705  -8.118  1.00  0.00           C  
ATOM   3379  OE1 GLU   210      -5.025  16.745  -7.337  1.00  0.00           O  
ATOM   3380  OE2 GLU   210      -4.671  18.788  -7.631  1.00  0.00           O  
ATOM   3381  C   GLU   210      -6.361  17.258 -12.202  1.00  0.00           C  
ATOM   3382  O   GLU   210      -6.207  16.079 -12.411  1.00  0.00           O  
ATOM   3383  N   GLU   211      -7.630  17.709 -12.414  1.00  0.00           N  
ATOM   3384  H   GLU   211      -7.815  18.700 -12.481  1.00  0.00           H  
ATOM   3385  CA  GLU   211      -8.828  16.857 -12.549  1.00  0.00           C  
ATOM   3386  HA  GLU   211      -8.624  15.950 -11.979  1.00  0.00           H  
ATOM   3387  CB  GLU   211     -10.060  17.637 -12.039  1.00  0.00           C  
ATOM   3388  HB2 GLU   211     -10.041  18.017 -11.018  1.00  0.00           H  
ATOM   3389  HB3 GLU   211     -10.277  18.505 -12.661  1.00  0.00           H  
ATOM   3390  CG  GLU   211     -11.325  16.747 -12.166  1.00  0.00           C  
ATOM   3391  HG2 GLU   211     -12.247  17.312 -12.308  1.00  0.00           H  
ATOM   3392  HG3 GLU   211     -11.390  16.307 -13.161  1.00  0.00           H  
ATOM   3393  CD  GLU   211     -11.458  15.716 -11.016  1.00  0.00           C  
ATOM   3394  OE1 GLU   211     -11.858  14.576 -11.324  1.00  0.00           O  
ATOM   3395  OE2 GLU   211     -11.091  16.053  -9.865  1.00  0.00           O  
ATOM   3396  C   GLU   211      -8.903  16.354 -13.961  1.00  0.00           C  
ATOM   3397  O   GLU   211      -9.306  15.212 -14.286  1.00  0.00           O  
ATOM   3398  N   GLN   212      -8.476  17.227 -14.854  1.00  0.00           N  
ATOM   3399  H   GLN   212      -8.090  18.088 -14.496  1.00  0.00           H  
ATOM   3400  CA  GLN   212      -8.302  16.817 -16.263  1.00  0.00           C  
ATOM   3401  HA  GLN   212      -9.133  16.196 -16.597  1.00  0.00           H  
ATOM   3402  CB  GLN   212      -8.165  18.047 -17.235  1.00  0.00           C  
ATOM   3403  HB2 GLN   212      -8.979  18.759 -17.105  1.00  0.00           H  
ATOM   3404  HB3 GLN   212      -7.255  18.525 -16.871  1.00  0.00           H  
ATOM   3405  CG  GLN   212      -7.992  17.795 -18.730  1.00  0.00           C  
ATOM   3406  HG2 GLN   212      -7.381  16.911 -18.909  1.00  0.00           H  
ATOM   3407  HG3 GLN   212      -8.938  17.789 -19.271  1.00  0.00           H  
ATOM   3408  CD  GLN   212      -7.213  18.927 -19.340  1.00  0.00           C  
ATOM   3409  OE1 GLN   212      -5.995  18.887 -19.370  1.00  0.00           O  
ATOM   3410  NE2 GLN   212      -7.900  19.816 -20.036  1.00  0.00           N  
ATOM   3411 HE21 GLN   212      -7.508  20.537 -20.625  1.00  0.00           H  
ATOM   3412 HE22 GLN   212      -8.909  19.792 -20.013  1.00  0.00           H  
ATOM   3413  C   GLN   212      -7.061  15.866 -16.336  1.00  0.00           C  
ATOM   3414  O   GLN   212      -7.068  14.918 -17.115  1.00  0.00           O  
ATOM   3415  N   ARG   213      -6.041  15.985 -15.576  1.00  0.00           N  
ATOM   3416  H   ARG   213      -5.985  16.779 -14.955  1.00  0.00           H  
ATOM   3417  CA  ARG   213      -4.889  15.069 -15.680  1.00  0.00           C  
ATOM   3418  HA  ARG   213      -4.645  14.962 -16.737  1.00  0.00           H  
ATOM   3419  CB  ARG   213      -3.672  15.620 -14.868  1.00  0.00           C  
ATOM   3420  HB2 ARG   213      -3.457  16.627 -15.226  1.00  0.00           H  
ATOM   3421  HB3 ARG   213      -3.797  15.671 -13.787  1.00  0.00           H  
ATOM   3422  CG  ARG   213      -2.336  14.872 -15.230  1.00  0.00           C  
ATOM   3423  HG2 ARG   213      -2.386  14.472 -16.243  1.00  0.00           H  
ATOM   3424  HG3 ARG   213      -1.440  15.481 -15.107  1.00  0.00           H  
ATOM   3425  CD  ARG   213      -2.154  13.721 -14.210  1.00  0.00           C  
ATOM   3426  HD2 ARG   213      -2.163  14.177 -13.220  1.00  0.00           H  
ATOM   3427  HD3 ARG   213      -3.057  13.128 -14.068  1.00  0.00           H  
ATOM   3428  NE  ARG   213      -1.255  12.733 -14.740  1.00  0.00           N  
ATOM   3429  HE  ARG   213      -0.731  13.114 -15.515  1.00  0.00           H  
ATOM   3430  CZ  ARG   213      -1.145  11.454 -14.312  1.00  0.00           C  
ATOM   3431  NH1 ARG   213      -1.620  11.063 -13.187  1.00  0.00           N  
ATOM   3432 HH11 ARG   213      -2.162  11.591 -12.517  1.00  0.00           H  
ATOM   3433 HH12 ARG   213      -1.568  10.071 -13.007  1.00  0.00           H  
ATOM   3434  NH2 ARG   213      -0.372  10.660 -14.974  1.00  0.00           N  
ATOM   3435 HH21 ARG   213       0.384  10.957 -15.575  1.00  0.00           H  
ATOM   3436 HH22 ARG   213      -0.116   9.784 -14.542  1.00  0.00           H  
ATOM   3437  C   ARG   213      -5.334  13.696 -15.230  1.00  0.00           C  
ATOM   3438  O   ARG   213      -4.980  12.694 -15.834  1.00  0.00           O  
ATOM   3439  N   LYS   214      -6.120  13.652 -14.215  1.00  0.00           N  
ATOM   3440  H   LYS   214      -6.113  14.475 -13.628  1.00  0.00           H  
ATOM   3441  CA  LYS   214      -6.817  12.424 -13.741  1.00  0.00           C  
ATOM   3442  HA  LYS   214      -6.076  11.698 -13.408  1.00  0.00           H  
ATOM   3443  CB  LYS   214      -7.592  12.786 -12.526  1.00  0.00           C  
ATOM   3444  HB2 LYS   214      -8.162  13.690 -12.736  1.00  0.00           H  
ATOM   3445  HB3 LYS   214      -8.282  11.947 -12.438  1.00  0.00           H  
ATOM   3446  CG  LYS   214      -6.798  12.991 -11.194  1.00  0.00           C  
ATOM   3447  HG2 LYS   214      -6.572  11.989 -10.829  1.00  0.00           H  
ATOM   3448  HG3 LYS   214      -5.834  13.433 -11.448  1.00  0.00           H  
ATOM   3449  CD  LYS   214      -7.521  13.691 -10.029  1.00  0.00           C  
ATOM   3450  HD2 LYS   214      -7.682  14.755 -10.202  1.00  0.00           H  
ATOM   3451  HD3 LYS   214      -8.566  13.392  -9.949  1.00  0.00           H  
ATOM   3452  CE  LYS   214      -6.709  13.644  -8.784  1.00  0.00           C  
ATOM   3453  HE2 LYS   214      -6.642  12.653  -8.335  1.00  0.00           H  
ATOM   3454  HE3 LYS   214      -5.666  13.894  -8.979  1.00  0.00           H  
ATOM   3455  NZ  LYS   214      -7.241  14.554  -7.698  1.00  0.00           N  
ATOM   3456  HZ1 LYS   214      -8.211  14.344  -7.514  1.00  0.00           H  
ATOM   3457  HZ2 LYS   214      -6.780  14.442  -6.806  1.00  0.00           H  
ATOM   3458  HZ3 LYS   214      -7.124  15.475  -8.096  1.00  0.00           H  
ATOM   3459  C   LYS   214      -7.657  11.840 -14.843  1.00  0.00           C  
ATOM   3460  O   LYS   214      -7.402  10.675 -15.267  1.00  0.00           O  
ATOM   3461  N   ALA   215      -8.492  12.627 -15.578  1.00  0.00           N  
ATOM   3462  H   ALA   215      -8.745  13.541 -15.230  1.00  0.00           H  
ATOM   3463  CA  ALA   215      -9.236  12.089 -16.677  1.00  0.00           C  
ATOM   3464  HA  ALA   215      -9.741  11.164 -16.400  1.00  0.00           H  
ATOM   3465  CB  ALA   215     -10.214  13.083 -17.127  1.00  0.00           C  
ATOM   3466  HB1 ALA   215     -10.778  13.565 -16.328  1.00  0.00           H  
ATOM   3467  HB2 ALA   215      -9.737  13.907 -17.658  1.00  0.00           H  
ATOM   3468  HB3 ALA   215     -10.870  12.537 -17.805  1.00  0.00           H  
ATOM   3469  C   ALA   215      -8.298  11.621 -17.803  1.00  0.00           C  
ATOM   3470  O   ALA   215      -8.519  10.586 -18.368  1.00  0.00           O  
ATOM   3471  N   ASN   216      -7.239  12.312 -18.128  1.00  0.00           N  
ATOM   3472  H   ASN   216      -7.039  13.208 -17.705  1.00  0.00           H  
ATOM   3473  CA  ASN   216      -6.300  11.857 -19.170  1.00  0.00           C  
ATOM   3474  HA  ASN   216      -6.911  11.609 -20.037  1.00  0.00           H  
ATOM   3475  CB  ASN   216      -5.406  12.998 -19.527  1.00  0.00           C  
ATOM   3476  HB2 ASN   216      -4.836  13.244 -18.631  1.00  0.00           H  
ATOM   3477  HB3 ASN   216      -4.782  12.720 -20.376  1.00  0.00           H  
ATOM   3478  CG  ASN   216      -6.134  14.209 -20.121  1.00  0.00           C  
ATOM   3479  OD1 ASN   216      -7.211  14.177 -20.706  1.00  0.00           O  
ATOM   3480  ND2 ASN   216      -5.550  15.363 -20.079  1.00  0.00           N  
ATOM   3481 HD21 ASN   216      -5.796  16.145 -20.670  1.00  0.00           H  
ATOM   3482 HD22 ASN   216      -4.714  15.430 -19.516  1.00  0.00           H  
ATOM   3483  C   ASN   216      -5.661  10.475 -18.837  1.00  0.00           C  
ATOM   3484  O   ASN   216      -5.612   9.684 -19.746  1.00  0.00           O  
ATOM   3485  N   MET   217      -5.172  10.299 -17.564  1.00  0.00           N  
ATOM   3486  H   MET   217      -5.024  11.137 -17.020  1.00  0.00           H  
ATOM   3487  CA  MET   217      -4.782   8.993 -17.102  1.00  0.00           C  
ATOM   3488  HA  MET   217      -3.940   8.720 -17.739  1.00  0.00           H  
ATOM   3489  CB  MET   217      -4.321   9.119 -15.656  1.00  0.00           C  
ATOM   3490  HB2 MET   217      -3.818  10.024 -15.316  1.00  0.00           H  
ATOM   3491  HB3 MET   217      -5.191   9.008 -15.009  1.00  0.00           H  
ATOM   3492  CG  MET   217      -3.452   7.928 -15.183  1.00  0.00           C  
ATOM   3493  HG2 MET   217      -3.301   8.117 -14.120  1.00  0.00           H  
ATOM   3494  HG3 MET   217      -3.955   6.979 -15.368  1.00  0.00           H  
ATOM   3495  SD  MET   217      -1.771   7.601 -15.794  1.00  0.00           S  
ATOM   3496  CE  MET   217      -2.072   6.301 -17.040  1.00  0.00           C  
ATOM   3497  HE1 MET   217      -2.527   6.790 -17.901  1.00  0.00           H  
ATOM   3498  HE2 MET   217      -1.072   6.060 -17.402  1.00  0.00           H  
ATOM   3499  HE3 MET   217      -2.593   5.432 -16.637  1.00  0.00           H  
ATOM   3500  C   MET   217      -5.805   7.970 -17.256  1.00  0.00           C  
ATOM   3501  O   MET   217      -5.425   6.816 -17.576  1.00  0.00           O  
ATOM   3502  N   LEU   218      -7.071   8.286 -17.032  1.00  0.00           N  
ATOM   3503  H   LEU   218      -7.347   9.256 -16.976  1.00  0.00           H  
ATOM   3504  CA  LEU   218      -8.138   7.270 -17.153  1.00  0.00           C  
ATOM   3505  HA  LEU   218      -7.679   6.334 -16.834  1.00  0.00           H  
ATOM   3506  CB  LEU   218      -9.191   7.738 -16.176  1.00  0.00           C  
ATOM   3507  HB2 LEU   218      -8.774   7.999 -15.203  1.00  0.00           H  
ATOM   3508  HB3 LEU   218      -9.694   8.565 -16.676  1.00  0.00           H  
ATOM   3509  CG  LEU   218     -10.313   6.660 -15.865  1.00  0.00           C  
ATOM   3510  HG  LEU   218     -10.516   5.997 -16.706  1.00  0.00           H  
ATOM   3511  CD1 LEU   218      -9.790   5.710 -14.843  1.00  0.00           C  
ATOM   3512 HD11 LEU   218      -8.810   5.316 -15.114  1.00  0.00           H  
ATOM   3513 HD12 LEU   218      -9.651   6.082 -13.828  1.00  0.00           H  
ATOM   3514 HD13 LEU   218     -10.536   4.919 -14.915  1.00  0.00           H  
ATOM   3515  CD2 LEU   218     -11.569   7.405 -15.392  1.00  0.00           C  
ATOM   3516 HD21 LEU   218     -11.251   8.140 -14.653  1.00  0.00           H  
ATOM   3517 HD22 LEU   218     -11.925   8.040 -16.203  1.00  0.00           H  
ATOM   3518 HD23 LEU   218     -12.362   6.707 -15.120  1.00  0.00           H  
ATOM   3519  C   LEU   218      -8.488   6.874 -18.603  1.00  0.00           C  
ATOM   3520  O   LEU   218      -8.728   5.695 -18.898  1.00  0.00           O  
ATOM   3521  N   ALA   219      -8.351   7.828 -19.526  1.00  0.00           N  
ATOM   3522  H   ALA   219      -8.253   8.783 -19.212  1.00  0.00           H  
ATOM   3523  CA  ALA   219      -8.513   7.780 -20.978  1.00  0.00           C  
ATOM   3524  HA  ALA   219      -9.414   7.170 -21.046  1.00  0.00           H  
ATOM   3525  CB  ALA   219      -8.796   9.193 -21.494  1.00  0.00           C  
ATOM   3526  HB1 ALA   219      -7.880   9.758 -21.319  1.00  0.00           H  
ATOM   3527  HB2 ALA   219      -9.181   9.225 -22.514  1.00  0.00           H  
ATOM   3528  HB3 ALA   219      -9.637   9.574 -20.915  1.00  0.00           H  
ATOM   3529  C   ALA   219      -7.345   7.049 -21.643  1.00  0.00           C  
ATOM   3530  O   ALA   219      -7.482   6.353 -22.600  1.00  0.00           O  
ATOM   3531  N   HIE   220      -6.121   7.336 -21.149  1.00  0.00           N  
ATOM   3532  H   HIE   220      -6.089   8.155 -20.559  1.00  0.00           H  
ATOM   3533  CA  HIE   220      -4.871   6.602 -21.390  1.00  0.00           C  
ATOM   3534  HA  HIE   220      -4.650   6.651 -22.457  1.00  0.00           H  
ATOM   3535  CB  HIE   220      -3.695   7.198 -20.570  1.00  0.00           C  
ATOM   3536  HB2 HIE   220      -3.688   8.255 -20.838  1.00  0.00           H  
ATOM   3537  HB3 HIE   220      -3.906   7.164 -19.501  1.00  0.00           H  
ATOM   3538  CG  HIE   220      -2.283   6.652 -20.817  1.00  0.00           C  
ATOM   3539  ND1 HIE   220      -1.853   5.408 -20.468  1.00  0.00           N  
ATOM   3540  CE1 HIE   220      -0.523   5.340 -20.813  1.00  0.00           C  
ATOM   3541  HE1 HIE   220       0.104   4.583 -20.365  1.00  0.00           H  
ATOM   3542  NE2 HIE   220      -0.132   6.582 -21.331  1.00  0.00           N  
ATOM   3543  HE2 HIE   220       0.772   6.729 -21.757  1.00  0.00           H  
ATOM   3544  CD2 HIE   220      -1.262   7.339 -21.358  1.00  0.00           C  
ATOM   3545  HD2 HIE   220      -1.243   8.374 -21.666  1.00  0.00           H  
ATOM   3546  C   HIE   220      -4.969   5.082 -21.032  1.00  0.00           C  
ATOM   3547  O   HIE   220      -4.683   4.232 -21.913  1.00  0.00           O  
ATOM   3548  N   MET   221      -5.516   4.762 -19.800  1.00  0.00           N  
ATOM   3549  H   MET   221      -5.706   5.524 -19.165  1.00  0.00           H  
ATOM   3550  CA  MET   221      -5.726   3.337 -19.381  1.00  0.00           C  
ATOM   3551  HA  MET   221      -4.811   2.831 -19.689  1.00  0.00           H  
ATOM   3552  CB  MET   221      -5.870   3.202 -17.811  1.00  0.00           C  
ATOM   3553  HB2 MET   221      -6.649   3.795 -17.334  1.00  0.00           H  
ATOM   3554  HB3 MET   221      -5.977   2.148 -17.551  1.00  0.00           H  
ATOM   3555  CG  MET   221      -4.695   3.601 -17.026  1.00  0.00           C  
ATOM   3556  HG2 MET   221      -3.859   3.042 -17.445  1.00  0.00           H  
ATOM   3557  HG3 MET   221      -4.617   4.687 -17.088  1.00  0.00           H  
ATOM   3558  SD  MET   221      -4.768   3.271 -15.173  1.00  0.00           S  
ATOM   3559  CE  MET   221      -4.352   1.502 -15.122  1.00  0.00           C  
ATOM   3560  HE1 MET   221      -4.988   0.959 -15.821  1.00  0.00           H  
ATOM   3561  HE2 MET   221      -3.333   1.271 -15.434  1.00  0.00           H  
ATOM   3562  HE3 MET   221      -4.350   1.107 -14.106  1.00  0.00           H  
ATOM   3563  C   MET   221      -6.777   2.546 -19.999  1.00  0.00           C  
ATOM   3564  O   MET   221      -6.634   1.393 -20.270  1.00  0.00           O  
ATOM   3565  N   GLU   222      -7.925   3.171 -20.240  1.00  0.00           N  
ATOM   3566  H   GLU   222      -8.126   4.082 -19.852  1.00  0.00           H  
ATOM   3567  CA  GLU   222      -9.109   2.511 -20.862  1.00  0.00           C  
ATOM   3568  HA  GLU   222      -9.358   1.646 -20.247  1.00  0.00           H  
ATOM   3569  CB  GLU   222     -10.301   3.493 -20.959  1.00  0.00           C  
ATOM   3570  HB2 GLU   222     -10.478   3.966 -19.993  1.00  0.00           H  
ATOM   3571  HB3 GLU   222      -9.957   4.319 -21.581  1.00  0.00           H  
ATOM   3572  CG  GLU   222     -11.592   2.949 -21.449  1.00  0.00           C  
ATOM   3573  HG2 GLU   222     -11.346   2.358 -22.331  1.00  0.00           H  
ATOM   3574  HG3 GLU   222     -12.028   2.237 -20.747  1.00  0.00           H  
ATOM   3575  CD  GLU   222     -12.658   4.036 -21.707  1.00  0.00           C  
ATOM   3576  OE1 GLU   222     -12.639   5.051 -20.937  1.00  0.00           O  
ATOM   3577  OE2 GLU   222     -13.510   3.812 -22.557  1.00  0.00           O  
ATOM   3578  C   GLU   222      -8.607   2.144 -22.241  1.00  0.00           C  
ATOM   3579  O   GLU   222      -8.846   1.031 -22.683  1.00  0.00           O  
ATOM   3580  N   THR   223      -7.948   3.049 -22.937  1.00  0.00           N  
ATOM   3581  H   THR   223      -7.659   3.892 -22.462  1.00  0.00           H  
ATOM   3582  CA  THR   223      -7.467   2.802 -24.318  1.00  0.00           C  
ATOM   3583  HA  THR   223      -8.222   2.320 -24.938  1.00  0.00           H  
ATOM   3584  CB  THR   223      -6.992   4.088 -24.991  1.00  0.00           C  
ATOM   3585  HB  THR   223      -6.226   4.384 -24.274  1.00  0.00           H  
ATOM   3586  CG2 THR   223      -6.411   4.031 -26.471  1.00  0.00           C  
ATOM   3587 HG21 THR   223      -7.348   4.042 -27.029  1.00  0.00           H  
ATOM   3588 HG22 THR   223      -5.871   4.925 -26.783  1.00  0.00           H  
ATOM   3589 HG23 THR   223      -5.859   3.132 -26.749  1.00  0.00           H  
ATOM   3590  OG1 THR   223      -7.969   5.168 -24.932  1.00  0.00           O  
ATOM   3591  HG1 THR   223      -8.129   5.485 -24.041  1.00  0.00           H  
ATOM   3592  C   THR   223      -6.424   1.720 -24.507  1.00  0.00           C  
ATOM   3593  O   THR   223      -6.452   0.904 -25.445  1.00  0.00           O  
ATOM   3594  N   GLN   224      -5.528   1.645 -23.465  1.00  0.00           N  
ATOM   3595  H   GLN   224      -5.543   2.355 -22.747  1.00  0.00           H  
ATOM   3596  CA  GLN   224      -4.438   0.647 -23.396  1.00  0.00           C  
ATOM   3597  HA  GLN   224      -3.842   0.548 -24.303  1.00  0.00           H  
ATOM   3598  CB  GLN   224      -3.398   1.053 -22.335  1.00  0.00           C  
ATOM   3599  HB2 GLN   224      -3.244   2.127 -22.436  1.00  0.00           H  
ATOM   3600  HB3 GLN   224      -3.816   0.775 -21.368  1.00  0.00           H  
ATOM   3601  CG  GLN   224      -2.111   0.302 -22.335  1.00  0.00           C  
ATOM   3602  HG2 GLN   224      -2.165  -0.787 -22.333  1.00  0.00           H  
ATOM   3603  HG3 GLN   224      -1.658   0.511 -23.305  1.00  0.00           H  
ATOM   3604  CD  GLN   224      -1.183   0.561 -21.138  1.00  0.00           C  
ATOM   3605  OE1 GLN   224      -1.659   0.673 -20.018  1.00  0.00           O  
ATOM   3606  NE2 GLN   224       0.097   0.827 -21.253  1.00  0.00           N  
ATOM   3607 HE21 GLN   224       0.766   1.013 -20.519  1.00  0.00           H  
ATOM   3608 HE22 GLN   224       0.474   0.899 -22.187  1.00  0.00           H  
ATOM   3609  C   GLN   224      -5.007  -0.781 -23.117  1.00  0.00           C  
ATOM   3610  O   GLN   224      -4.719  -1.667 -23.965  1.00  0.00           O  
ATOM   3611  N   ASN   225      -6.040  -0.755 -22.304  1.00  0.00           N  
ATOM   3612  H   ASN   225      -6.311   0.080 -21.805  1.00  0.00           H  
ATOM   3613  CA  ASN   225      -6.892  -1.974 -22.095  1.00  0.00           C  
ATOM   3614  HA  ASN   225      -6.246  -2.793 -21.780  1.00  0.00           H  
ATOM   3615  CB  ASN   225      -7.862  -1.794 -20.953  1.00  0.00           C  
ATOM   3616  HB2 ASN   225      -7.321  -1.708 -20.011  1.00  0.00           H  
ATOM   3617  HB3 ASN   225      -8.409  -0.860 -21.081  1.00  0.00           H  
ATOM   3618  CG  ASN   225      -8.825  -2.910 -20.772  1.00  0.00           C  
ATOM   3619  OD1 ASN   225      -9.981  -2.771 -21.059  1.00  0.00           O  
ATOM   3620  ND2 ASN   225      -8.422  -4.016 -20.236  1.00  0.00           N  
ATOM   3621 HD21 ASN   225      -8.971  -4.859 -20.325  1.00  0.00           H  
ATOM   3622 HD22 ASN   225      -7.453  -3.984 -19.950  1.00  0.00           H  
ATOM   3623  C   ASN   225      -7.593  -2.484 -23.368  1.00  0.00           C  
ATOM   3624  O   ASN   225      -7.605  -3.659 -23.681  1.00  0.00           O  
ATOM   3625  N   LYS   226      -8.219  -1.612 -24.150  1.00  0.00           N  
ATOM   3626  H   LYS   226      -8.189  -0.693 -23.732  1.00  0.00           H  
ATOM   3627  CA  LYS   226      -8.818  -1.950 -25.494  1.00  0.00           C  
ATOM   3628  HA  LYS   226      -9.564  -2.731 -25.345  1.00  0.00           H  
ATOM   3629  CB  LYS   226      -9.537  -0.683 -26.115  1.00  0.00           C  
ATOM   3630  HB2 LYS   226      -8.749   0.068 -26.063  1.00  0.00           H  
ATOM   3631  HB3 LYS   226      -9.847  -0.890 -27.140  1.00  0.00           H  
ATOM   3632  CG  LYS   226     -10.782  -0.222 -25.362  1.00  0.00           C  
ATOM   3633  HG2 LYS   226     -11.582  -0.953 -25.481  1.00  0.00           H  
ATOM   3634  HG3 LYS   226     -10.585  -0.177 -24.290  1.00  0.00           H  
ATOM   3635  CD  LYS   226     -11.485   1.025 -25.796  1.00  0.00           C  
ATOM   3636  HD2 LYS   226     -10.853   1.880 -25.553  1.00  0.00           H  
ATOM   3637  HD3 LYS   226     -11.711   0.922 -26.858  1.00  0.00           H  
ATOM   3638  CE  LYS   226     -12.723   1.243 -25.013  1.00  0.00           C  
ATOM   3639  HE2 LYS   226     -13.518   0.519 -25.190  1.00  0.00           H  
ATOM   3640  HE3 LYS   226     -12.475   0.991 -23.982  1.00  0.00           H  
ATOM   3641  NZ  LYS   226     -13.209   2.601 -25.221  1.00  0.00           N  
ATOM   3642  HZ1 LYS   226     -13.662   2.693 -26.119  1.00  0.00           H  
ATOM   3643  HZ2 LYS   226     -13.861   2.883 -24.503  1.00  0.00           H  
ATOM   3644  HZ3 LYS   226     -12.490   3.310 -25.213  1.00  0.00           H  
ATOM   3645  C   LYS   226      -7.853  -2.493 -26.485  1.00  0.00           C  
ATOM   3646  O   LYS   226      -8.179  -3.439 -27.235  1.00  0.00           O  
ATOM   3647  N   ILE   227      -6.693  -1.874 -26.620  1.00  0.00           N  
ATOM   3648  H   ILE   227      -6.587  -1.017 -26.097  1.00  0.00           H  
ATOM   3649  CA  ILE   227      -5.595  -2.259 -27.559  1.00  0.00           C  
ATOM   3650  HA  ILE   227      -6.042  -2.533 -28.514  1.00  0.00           H  
ATOM   3651  CB  ILE   227      -4.606  -1.056 -27.779  1.00  0.00           C  
ATOM   3652  HB  ILE   227      -4.316  -0.727 -26.781  1.00  0.00           H  
ATOM   3653  CG2 ILE   227      -3.303  -1.588 -28.449  1.00  0.00           C  
ATOM   3654 HG21 ILE   227      -2.960  -2.475 -27.917  1.00  0.00           H  
ATOM   3655 HG22 ILE   227      -3.343  -1.665 -29.535  1.00  0.00           H  
ATOM   3656 HG23 ILE   227      -2.525  -0.854 -28.240  1.00  0.00           H  
ATOM   3657  CG1 ILE   227      -5.199   0.061 -28.638  1.00  0.00           C  
ATOM   3658 HG12 ILE   227      -5.608  -0.261 -29.596  1.00  0.00           H  
ATOM   3659 HG13 ILE   227      -5.999   0.473 -28.023  1.00  0.00           H  
ATOM   3660  CD1 ILE   227      -4.271   1.207 -28.687  1.00  0.00           C  
ATOM   3661 HD11 ILE   227      -3.969   1.500 -27.681  1.00  0.00           H  
ATOM   3662 HD12 ILE   227      -3.398   1.011 -29.309  1.00  0.00           H  
ATOM   3663 HD13 ILE   227      -4.798   2.020 -29.187  1.00  0.00           H  
ATOM   3664  C   ILE   227      -4.917  -3.565 -27.021  1.00  0.00           C  
ATOM   3665  O   ILE   227      -4.637  -4.391 -27.891  1.00  0.00           O  
ATOM   3666  N   TYR   228      -4.708  -3.795 -25.719  1.00  0.00           N  
ATOM   3667  H   TYR   228      -5.081  -3.071 -25.122  1.00  0.00           H  
ATOM   3668  CA  TYR   228      -4.589  -5.152 -25.163  1.00  0.00           C  
ATOM   3669  HA  TYR   228      -3.640  -5.552 -25.522  1.00  0.00           H  
ATOM   3670  CB  TYR   228      -4.359  -4.896 -23.722  1.00  0.00           C  
ATOM   3671  HB2 TYR   228      -3.501  -4.250 -23.538  1.00  0.00           H  
ATOM   3672  HB3 TYR   228      -5.217  -4.360 -23.315  1.00  0.00           H  
ATOM   3673  CG  TYR   228      -4.250  -6.132 -22.870  1.00  0.00           C  
ATOM   3674  CD1 TYR   228      -3.093  -6.959 -22.941  1.00  0.00           C  
ATOM   3675  HD1 TYR   228      -2.196  -6.751 -23.505  1.00  0.00           H  
ATOM   3676  CE1 TYR   228      -3.081  -8.092 -22.082  1.00  0.00           C  
ATOM   3677  HE1 TYR   228      -2.207  -8.725 -22.053  1.00  0.00           H  
ATOM   3678  CZ  TYR   228      -4.229  -8.510 -21.375  1.00  0.00           C  
ATOM   3679  OH  TYR   228      -4.196  -9.612 -20.543  1.00  0.00           O  
ATOM   3680  HH  TYR   228      -5.070  -9.952 -20.339  1.00  0.00           H  
ATOM   3681  CE2 TYR   228      -5.407  -7.761 -21.387  1.00  0.00           C  
ATOM   3682  HE2 TYR   228      -6.321  -8.001 -20.865  1.00  0.00           H  
ATOM   3683  CD2 TYR   228      -5.428  -6.594 -22.144  1.00  0.00           C  
ATOM   3684  HD2 TYR   228      -6.171  -5.818 -22.035  1.00  0.00           H  
ATOM   3685  C   TYR   228      -5.616  -6.196 -25.513  1.00  0.00           C  
ATOM   3686  O   TYR   228      -5.340  -7.367 -25.810  1.00  0.00           O  
ATOM   3687  N   ASN   229      -6.873  -5.813 -25.484  1.00  0.00           N  
ATOM   3688  H   ASN   229      -7.251  -4.914 -25.220  1.00  0.00           H  
ATOM   3689  CA  ASN   229      -7.923  -6.818 -25.931  1.00  0.00           C  
ATOM   3690  HA  ASN   229      -7.585  -7.776 -25.535  1.00  0.00           H  
ATOM   3691  CB  ASN   229      -9.271  -6.469 -25.277  1.00  0.00           C  
ATOM   3692  HB2 ASN   229      -9.382  -5.392 -25.407  1.00  0.00           H  
ATOM   3693  HB3 ASN   229     -10.062  -7.041 -25.761  1.00  0.00           H  
ATOM   3694  CG  ASN   229      -9.156  -6.791 -23.740  1.00  0.00           C  
ATOM   3695  OD1 ASN   229      -9.015  -7.951 -23.321  1.00  0.00           O  
ATOM   3696  ND2 ASN   229      -9.122  -5.848 -22.891  1.00  0.00           N  
ATOM   3697 HD21 ASN   229      -8.850  -6.020 -21.934  1.00  0.00           H  
ATOM   3698 HD22 ASN   229      -9.206  -4.906 -23.246  1.00  0.00           H  
ATOM   3699  C   ASN   229      -8.098  -6.937 -27.461  1.00  0.00           C  
ATOM   3700  O   ASN   229      -8.847  -7.675 -27.963  1.00  0.00           O  
ATOM   3701  N   ILE   230      -7.343  -6.221 -28.257  1.00  0.00           N  
ATOM   3702  H   ILE   230      -6.877  -5.456 -27.792  1.00  0.00           H  
ATOM   3703  CA  ILE   230      -7.090  -6.503 -29.720  1.00  0.00           C  
ATOM   3704  HA  ILE   230      -8.004  -6.833 -30.213  1.00  0.00           H  
ATOM   3705  CB  ILE   230      -6.641  -5.184 -30.451  1.00  0.00           C  
ATOM   3706  HB  ILE   230      -6.020  -4.657 -29.726  1.00  0.00           H  
ATOM   3707  CG2 ILE   230      -5.943  -5.352 -31.819  1.00  0.00           C  
ATOM   3708 HG21 ILE   230      -4.943  -5.764 -31.683  1.00  0.00           H  
ATOM   3709 HG22 ILE   230      -6.451  -6.106 -32.420  1.00  0.00           H  
ATOM   3710 HG23 ILE   230      -5.891  -4.415 -32.373  1.00  0.00           H  
ATOM   3711  CG1 ILE   230      -7.802  -4.318 -30.761  1.00  0.00           C  
ATOM   3712 HG12 ILE   230      -8.298  -3.951 -29.863  1.00  0.00           H  
ATOM   3713 HG13 ILE   230      -7.448  -3.414 -31.256  1.00  0.00           H  
ATOM   3714  CD1 ILE   230      -8.863  -4.879 -31.751  1.00  0.00           C  
ATOM   3715 HD11 ILE   230      -9.233  -5.885 -31.554  1.00  0.00           H  
ATOM   3716 HD12 ILE   230      -9.747  -4.243 -31.713  1.00  0.00           H  
ATOM   3717 HD13 ILE   230      -8.563  -4.917 -32.798  1.00  0.00           H  
ATOM   3718  C   ILE   230      -6.017  -7.661 -29.890  1.00  0.00           C  
ATOM   3719  O   ILE   230      -6.008  -8.370 -30.863  1.00  0.00           O  
ATOM   3720  N   LEU   231      -5.132  -7.831 -28.924  1.00  0.00           N  
ATOM   3721  H   LEU   231      -5.421  -7.403 -28.056  1.00  0.00           H  
ATOM   3722  CA  LEU   231      -4.054  -8.849 -28.972  1.00  0.00           C  
ATOM   3723  HA  LEU   231      -3.536  -8.596 -29.897  1.00  0.00           H  
ATOM   3724  CB  LEU   231      -3.080  -8.654 -27.837  1.00  0.00           C  
ATOM   3725  HB2 LEU   231      -3.652  -8.934 -26.952  1.00  0.00           H  
ATOM   3726  HB3 LEU   231      -2.327  -9.435 -27.937  1.00  0.00           H  
ATOM   3727  CG  LEU   231      -2.403  -7.306 -27.599  1.00  0.00           C  
ATOM   3728  HG  LEU   231      -3.217  -6.624 -27.354  1.00  0.00           H  
ATOM   3729  CD1 LEU   231      -1.513  -7.386 -26.360  1.00  0.00           C  
ATOM   3730 HD11 LEU   231      -1.089  -6.402 -26.162  1.00  0.00           H  
ATOM   3731 HD12 LEU   231      -2.143  -7.604 -25.498  1.00  0.00           H  
ATOM   3732 HD13 LEU   231      -0.807  -8.217 -26.332  1.00  0.00           H  
ATOM   3733  CD2 LEU   231      -1.675  -6.804 -28.783  1.00  0.00           C  
ATOM   3734 HD21 LEU   231      -1.334  -5.806 -28.506  1.00  0.00           H  
ATOM   3735 HD22 LEU   231      -0.906  -7.529 -29.048  1.00  0.00           H  
ATOM   3736 HD23 LEU   231      -2.384  -6.684 -29.602  1.00  0.00           H  
ATOM   3737  C   LEU   231      -4.597 -10.260 -28.940  1.00  0.00           C  
ATOM   3738  O   LEU   231      -5.541 -10.582 -28.201  1.00  0.00           O  
ATOM   3739  N   THR   232      -3.993 -11.242 -29.651  1.00  0.00           N  
ATOM   3740  H   THR   232      -3.127 -10.997 -30.109  1.00  0.00           H  
ATOM   3741  CA  THR   232      -4.196 -12.724 -29.560  1.00  0.00           C  
ATOM   3742  HA  THR   232      -5.264 -12.847 -29.379  1.00  0.00           H  
ATOM   3743  CB  THR   232      -3.842 -13.416 -30.940  1.00  0.00           C  
ATOM   3744  HB  THR   232      -3.717 -14.491 -30.811  1.00  0.00           H  
ATOM   3745  CG2 THR   232      -4.899 -13.062 -32.033  1.00  0.00           C  
ATOM   3746 HG21 THR   232      -4.960 -11.980 -32.146  1.00  0.00           H  
ATOM   3747 HG22 THR   232      -4.685 -13.554 -32.982  1.00  0.00           H  
ATOM   3748 HG23 THR   232      -5.845 -13.488 -31.701  1.00  0.00           H  
ATOM   3749  OG1 THR   232      -2.701 -12.884 -31.538  1.00  0.00           O  
ATOM   3750  HG1 THR   232      -1.968 -13.457 -31.302  1.00  0.00           H  
ATOM   3751  C   THR   232      -3.352 -13.413 -28.496  1.00  0.00           C  
ATOM   3752  O   THR   232      -2.327 -12.883 -28.143  1.00  0.00           O  
ATOM   3753  N   PRO   233      -3.800 -14.564 -27.893  1.00  0.00           N  
ATOM   3754  CD  PRO   233      -4.911 -15.328 -28.286  1.00  0.00           C  
ATOM   3755  HD2 PRO   233      -4.579 -15.931 -29.131  1.00  0.00           H  
ATOM   3756  HD3 PRO   233      -5.797 -14.737 -28.518  1.00  0.00           H  
ATOM   3757  CG  PRO   233      -5.226 -16.334 -27.174  1.00  0.00           C  
ATOM   3758  HG2 PRO   233      -5.764 -17.221 -27.507  1.00  0.00           H  
ATOM   3759  HG3 PRO   233      -5.845 -15.817 -26.440  1.00  0.00           H  
ATOM   3760  CB  PRO   233      -3.844 -16.603 -26.635  1.00  0.00           C  
ATOM   3761  HB2 PRO   233      -3.279 -17.359 -27.179  1.00  0.00           H  
ATOM   3762  HB3 PRO   233      -3.992 -16.907 -25.599  1.00  0.00           H  
ATOM   3763  CA  PRO   233      -3.193 -15.174 -26.775  1.00  0.00           C  
ATOM   3764  HA  PRO   233      -3.487 -14.581 -25.909  1.00  0.00           H  
ATOM   3765  C   PRO   233      -1.721 -15.171 -26.764  1.00  0.00           C  
ATOM   3766  O   PRO   233      -1.152 -14.959 -25.709  1.00  0.00           O  
ATOM   3767  N   GLU   234      -1.034 -15.377 -27.936  1.00  0.00           N  
ATOM   3768  H   GLU   234      -1.475 -15.703 -28.784  1.00  0.00           H  
ATOM   3769  CA  GLU   234       0.420 -15.501 -27.830  1.00  0.00           C  
ATOM   3770  HA  GLU   234       0.616 -16.006 -26.884  1.00  0.00           H  
ATOM   3771  CB  GLU   234       1.114 -16.465 -28.904  1.00  0.00           C  
ATOM   3772  HB2 GLU   234       2.155 -16.513 -28.586  1.00  0.00           H  
ATOM   3773  HB3 GLU   234       0.709 -17.476 -28.857  1.00  0.00           H  
ATOM   3774  CG  GLU   234       1.078 -15.859 -30.333  1.00  0.00           C  
ATOM   3775  HG2 GLU   234       1.644 -14.929 -30.264  1.00  0.00           H  
ATOM   3776  HG3 GLU   234       1.546 -16.579 -31.003  1.00  0.00           H  
ATOM   3777  CD  GLU   234      -0.366 -15.583 -30.718  1.00  0.00           C  
ATOM   3778  OE1 GLU   234      -0.566 -14.431 -31.278  1.00  0.00           O  
ATOM   3779  OE2 GLU   234      -1.267 -16.455 -30.590  1.00  0.00           O  
ATOM   3780  C   GLU   234       1.085 -14.134 -27.701  1.00  0.00           C  
ATOM   3781  O   GLU   234       1.937 -13.995 -26.806  1.00  0.00           O  
ATOM   3782  N   GLN   235       0.699 -13.097 -28.450  1.00  0.00           N  
ATOM   3783  H   GLN   235       0.003 -13.186 -29.176  1.00  0.00           H  
ATOM   3784  CA  GLN   235       1.011 -11.696 -28.194  1.00  0.00           C  
ATOM   3785  HA  GLN   235       2.076 -11.541 -28.365  1.00  0.00           H  
ATOM   3786  CB  GLN   235       0.249 -10.703 -29.184  1.00  0.00           C  
ATOM   3787  HB2 GLN   235      -0.807 -10.799 -28.929  1.00  0.00           H  
ATOM   3788  HB3 GLN   235       0.567  -9.675 -29.009  1.00  0.00           H  
ATOM   3789  CG  GLN   235       0.531 -10.951 -30.666  1.00  0.00           C  
ATOM   3790  HG2 GLN   235       1.538 -10.626 -30.931  1.00  0.00           H  
ATOM   3791  HG3 GLN   235       0.520 -12.025 -30.850  1.00  0.00           H  
ATOM   3792  CD  GLN   235      -0.508 -10.299 -31.479  1.00  0.00           C  
ATOM   3793  OE1 GLN   235      -1.660 -10.162 -31.172  1.00  0.00           O  
ATOM   3794  NE2 GLN   235      -0.192  -9.823 -32.631  1.00  0.00           N  
ATOM   3795 HE21 GLN   235      -0.851  -9.358 -33.239  1.00  0.00           H  
ATOM   3796 HE22 GLN   235       0.665 -10.198 -33.012  1.00  0.00           H  
ATOM   3797  C   GLN   235       0.648 -11.121 -26.821  1.00  0.00           C  
ATOM   3798  O   GLN   235       1.296 -10.302 -26.230  1.00  0.00           O  
ATOM   3799  N   LYS   236      -0.517 -11.654 -26.351  1.00  0.00           N  
ATOM   3800  H   LYS   236      -1.052 -12.266 -26.951  1.00  0.00           H  
ATOM   3801  CA  LYS   236      -1.113 -11.244 -25.104  1.00  0.00           C  
ATOM   3802  HA  LYS   236      -1.053 -10.157 -25.150  1.00  0.00           H  
ATOM   3803  CB  LYS   236      -2.591 -11.744 -24.995  1.00  0.00           C  
ATOM   3804  HB2 LYS   236      -2.983 -11.846 -26.007  1.00  0.00           H  
ATOM   3805  HB3 LYS   236      -2.549 -12.758 -24.599  1.00  0.00           H  
ATOM   3806  CG  LYS   236      -3.387 -10.690 -24.196  1.00  0.00           C  
ATOM   3807  HG2 LYS   236      -3.267 -10.773 -23.115  1.00  0.00           H  
ATOM   3808  HG3 LYS   236      -3.188  -9.667 -24.514  1.00  0.00           H  
ATOM   3809  CD  LYS   236      -4.795 -11.046 -24.632  1.00  0.00           C  
ATOM   3810  HD2 LYS   236      -4.824 -10.745 -25.680  1.00  0.00           H  
ATOM   3811  HD3 LYS   236      -4.995 -12.113 -24.539  1.00  0.00           H  
ATOM   3812  CE  LYS   236      -5.840 -10.186 -23.815  1.00  0.00           C  
ATOM   3813  HE2 LYS   236      -5.616 -10.392 -22.768  1.00  0.00           H  
ATOM   3814  HE3 LYS   236      -5.715  -9.118 -23.993  1.00  0.00           H  
ATOM   3815  NZ  LYS   236      -7.181 -10.518 -24.225  1.00  0.00           N  
ATOM   3816  HZ1 LYS   236      -7.855  -9.834 -23.911  1.00  0.00           H  
ATOM   3817  HZ2 LYS   236      -7.443 -10.507 -25.200  1.00  0.00           H  
ATOM   3818  HZ3 LYS   236      -7.502 -11.389 -23.825  1.00  0.00           H  
ATOM   3819  C   LYS   236      -0.293 -11.719 -23.937  1.00  0.00           C  
ATOM   3820  O   LYS   236       0.119 -11.028 -22.931  1.00  0.00           O  
ATOM   3821  N   LYS   237       0.239 -12.945 -24.093  1.00  0.00           N  
ATOM   3822  H   LYS   237      -0.137 -13.464 -24.874  1.00  0.00           H  
ATOM   3823  CA  LYS   237       1.086 -13.645 -23.168  1.00  0.00           C  
ATOM   3824  HA  LYS   237       0.592 -13.553 -22.200  1.00  0.00           H  
ATOM   3825  CB  LYS   237       1.226 -15.181 -23.566  1.00  0.00           C  
ATOM   3826  HB2 LYS   237       0.225 -15.530 -23.820  1.00  0.00           H  
ATOM   3827  HB3 LYS   237       1.761 -15.247 -24.513  1.00  0.00           H  
ATOM   3828  CG  LYS   237       1.992 -16.078 -22.623  1.00  0.00           C  
ATOM   3829  HG2 LYS   237       3.032 -15.806 -22.443  1.00  0.00           H  
ATOM   3830  HG3 LYS   237       1.459 -16.186 -21.678  1.00  0.00           H  
ATOM   3831  CD  LYS   237       1.884 -17.576 -23.151  1.00  0.00           C  
ATOM   3832  HD2 LYS   237       0.863 -17.776 -23.477  1.00  0.00           H  
ATOM   3833  HD3 LYS   237       2.553 -17.583 -24.011  1.00  0.00           H  
ATOM   3834  CE  LYS   237       2.267 -18.629 -22.109  1.00  0.00           C  
ATOM   3835  HE2 LYS   237       1.630 -18.577 -21.225  1.00  0.00           H  
ATOM   3836  HE3 LYS   237       2.082 -19.606 -22.556  1.00  0.00           H  
ATOM   3837  NZ  LYS   237       3.703 -18.587 -21.748  1.00  0.00           N  
ATOM   3838  HZ1 LYS   237       3.926 -17.737 -21.251  1.00  0.00           H  
ATOM   3839  HZ2 LYS   237       3.983 -19.315 -21.106  1.00  0.00           H  
ATOM   3840  HZ3 LYS   237       4.299 -18.575 -22.563  1.00  0.00           H  
ATOM   3841  C   LYS   237       2.453 -12.931 -23.028  1.00  0.00           C  
ATOM   3842  O   LYS   237       2.908 -12.687 -21.883  1.00  0.00           O  
ATOM   3843  N   GLN   238       3.034 -12.545 -24.108  1.00  0.00           N  
ATOM   3844  H   GLN   238       2.624 -12.859 -24.976  1.00  0.00           H  
ATOM   3845  CA  GLN   238       4.309 -11.809 -24.223  1.00  0.00           C  
ATOM   3846  HA  GLN   238       5.137 -12.207 -23.637  1.00  0.00           H  
ATOM   3847  CB  GLN   238       4.759 -11.868 -25.670  1.00  0.00           C  
ATOM   3848  HB2 GLN   238       5.202 -12.855 -25.801  1.00  0.00           H  
ATOM   3849  HB3 GLN   238       3.961 -11.950 -26.408  1.00  0.00           H  
ATOM   3850  CG  GLN   238       5.721 -10.744 -26.228  1.00  0.00           C  
ATOM   3851  HG2 GLN   238       5.325  -9.747 -26.036  1.00  0.00           H  
ATOM   3852  HG3 GLN   238       6.680 -10.806 -25.712  1.00  0.00           H  
ATOM   3853  CD  GLN   238       5.965 -10.848 -27.686  1.00  0.00           C  
ATOM   3854  OE1 GLN   238       5.529 -11.758 -28.370  1.00  0.00           O  
ATOM   3855  NE2 GLN   238       6.899 -10.114 -28.180  1.00  0.00           N  
ATOM   3856 HE21 GLN   238       7.213 -10.158 -29.139  1.00  0.00           H  
ATOM   3857 HE22 GLN   238       7.395  -9.469 -27.581  1.00  0.00           H  
ATOM   3858  C   GLN   238       4.099 -10.382 -23.778  1.00  0.00           C  
ATOM   3859  O   GLN   238       4.938  -9.849 -23.066  1.00  0.00           O  
ATOM   3860  N   PHE   239       2.914  -9.772 -23.988  1.00  0.00           N  
ATOM   3861  H   PHE   239       2.196 -10.236 -24.526  1.00  0.00           H  
ATOM   3862  CA  PHE   239       2.578  -8.403 -23.466  1.00  0.00           C  
ATOM   3863  HA  PHE   239       3.387  -7.730 -23.749  1.00  0.00           H  
ATOM   3864  CB  PHE   239       1.216  -7.810 -23.875  1.00  0.00           C  
ATOM   3865  HB2 PHE   239       1.094  -8.007 -24.940  1.00  0.00           H  
ATOM   3866  HB3 PHE   239       0.394  -8.395 -23.465  1.00  0.00           H  
ATOM   3867  CG  PHE   239       1.030  -6.313 -23.676  1.00  0.00           C  
ATOM   3868  CD1 PHE   239       0.089  -5.883 -22.731  1.00  0.00           C  
ATOM   3869  HD1 PHE   239      -0.378  -6.606 -22.078  1.00  0.00           H  
ATOM   3870  CE1 PHE   239      -0.230  -4.540 -22.682  1.00  0.00           C  
ATOM   3871  HE1 PHE   239      -0.829  -4.197 -21.851  1.00  0.00           H  
ATOM   3872  CZ  PHE   239       0.322  -3.622 -23.518  1.00  0.00           C  
ATOM   3873  HZ  PHE   239      -0.012  -2.597 -23.460  1.00  0.00           H  
ATOM   3874  CE2 PHE   239       1.314  -4.065 -24.400  1.00  0.00           C  
ATOM   3875  HE2 PHE   239       1.715  -3.367 -25.120  1.00  0.00           H  
ATOM   3876  CD2 PHE   239       1.707  -5.390 -24.483  1.00  0.00           C  
ATOM   3877  HD2 PHE   239       2.470  -5.600 -25.218  1.00  0.00           H  
ATOM   3878  C   PHE   239       2.604  -8.367 -21.848  1.00  0.00           C  
ATOM   3879  O   PHE   239       3.265  -7.449 -21.306  1.00  0.00           O  
ATOM   3880  N   ASN   240       1.949  -9.373 -21.168  1.00  0.00           N  
ATOM   3881  H   ASN   240       1.473 -10.144 -21.614  1.00  0.00           H  
ATOM   3882  CA  ASN   240       2.008  -9.289 -19.668  1.00  0.00           C  
ATOM   3883  HA  ASN   240       1.758  -8.322 -19.233  1.00  0.00           H  
ATOM   3884  CB  ASN   240       0.856 -10.210 -19.211  1.00  0.00           C  
ATOM   3885  HB2 ASN   240       1.016 -11.165 -19.712  1.00  0.00           H  
ATOM   3886  HB3 ASN   240       0.820 -10.296 -18.125  1.00  0.00           H  
ATOM   3887  CG  ASN   240      -0.495  -9.591 -19.577  1.00  0.00           C  
ATOM   3888  OD1 ASN   240      -0.677  -8.418 -19.766  1.00  0.00           O  
ATOM   3889  ND2 ASN   240      -1.457 -10.396 -19.551  1.00  0.00           N  
ATOM   3890 HD21 ASN   240      -2.345 -10.114 -19.942  1.00  0.00           H  
ATOM   3891 HD22 ASN   240      -1.255 -11.367 -19.742  1.00  0.00           H  
ATOM   3892  C   ASN   240       3.345  -9.738 -19.210  1.00  0.00           C  
ATOM   3893  O   ASN   240       3.815  -9.235 -18.211  1.00  0.00           O  
ATOM   3894  N   ALA   241       3.994 -10.664 -19.918  1.00  0.00           N  
ATOM   3895  H   ALA   241       3.395 -11.053 -20.633  1.00  0.00           H  
ATOM   3896  CA  ALA   241       5.246 -11.208 -19.440  1.00  0.00           C  
ATOM   3897  HA  ALA   241       5.098 -11.641 -18.451  1.00  0.00           H  
ATOM   3898  CB  ALA   241       5.684 -12.404 -20.248  1.00  0.00           C  
ATOM   3899  HB1 ALA   241       5.816 -12.111 -21.289  1.00  0.00           H  
ATOM   3900  HB2 ALA   241       6.662 -12.799 -19.973  1.00  0.00           H  
ATOM   3901  HB3 ALA   241       5.003 -13.235 -20.062  1.00  0.00           H  
ATOM   3902  C   ALA   241       6.306 -10.005 -19.497  1.00  0.00           C  
ATOM   3903  O   ALA   241       7.133  -9.826 -18.523  1.00  0.00           O  
ATOM   3904  N   ASN   242       6.184  -9.102 -20.545  1.00  0.00           N  
ATOM   3905  H   ASN   242       5.453  -9.262 -21.223  1.00  0.00           H  
ATOM   3906  CA  ASN   242       7.071  -8.000 -20.727  1.00  0.00           C  
ATOM   3907  HA  ASN   242       8.089  -8.328 -20.518  1.00  0.00           H  
ATOM   3908  CB  ASN   242       7.140  -7.469 -22.210  1.00  0.00           C  
ATOM   3909  HB2 ASN   242       6.142  -7.286 -22.607  1.00  0.00           H  
ATOM   3910  HB3 ASN   242       7.608  -6.487 -22.143  1.00  0.00           H  
ATOM   3911  CG  ASN   242       7.941  -8.286 -23.168  1.00  0.00           C  
ATOM   3912  OD1 ASN   242       8.824  -8.992 -22.767  1.00  0.00           O  
ATOM   3913  ND2 ASN   242       7.780  -8.341 -24.446  1.00  0.00           N  
ATOM   3914 HD21 ASN   242       8.473  -8.916 -24.903  1.00  0.00           H  
ATOM   3915 HD22 ASN   242       7.196  -7.649 -24.893  1.00  0.00           H  
ATOM   3916  C   ASN   242       6.898  -6.916 -19.607  1.00  0.00           C  
ATOM   3917  O   ASN   242       7.918  -6.496 -18.997  1.00  0.00           O  
ATOM   3918  N   PHE   243       5.636  -6.573 -19.272  1.00  0.00           N  
ATOM   3919  H   PHE   243       4.920  -6.825 -19.938  1.00  0.00           H  
ATOM   3920  CA  PHE   243       5.240  -5.836 -18.084  1.00  0.00           C  
ATOM   3921  HA  PHE   243       5.802  -4.912 -18.227  1.00  0.00           H  
ATOM   3922  CB  PHE   243       3.748  -5.579 -18.011  1.00  0.00           C  
ATOM   3923  HB2 PHE   243       3.216  -6.282 -18.653  1.00  0.00           H  
ATOM   3924  HB3 PHE   243       3.414  -5.790 -16.996  1.00  0.00           H  
ATOM   3925  CG  PHE   243       3.219  -4.212 -18.334  1.00  0.00           C  
ATOM   3926  CD1 PHE   243       2.284  -3.941 -19.275  1.00  0.00           C  
ATOM   3927  HD1 PHE   243       1.762  -4.757 -19.752  1.00  0.00           H  
ATOM   3928  CE1 PHE   243       1.939  -2.646 -19.622  1.00  0.00           C  
ATOM   3929  HE1 PHE   243       1.178  -2.576 -20.385  1.00  0.00           H  
ATOM   3930  CZ  PHE   243       2.365  -1.536 -18.897  1.00  0.00           C  
ATOM   3931  HZ  PHE   243       1.891  -0.592 -19.119  1.00  0.00           H  
ATOM   3932  CE2 PHE   243       3.297  -1.793 -17.906  1.00  0.00           C  
ATOM   3933  HE2 PHE   243       3.748  -0.960 -17.386  1.00  0.00           H  
ATOM   3934  CD2 PHE   243       3.781  -3.129 -17.675  1.00  0.00           C  
ATOM   3935  HD2 PHE   243       4.439  -3.250 -16.827  1.00  0.00           H  
ATOM   3936  C   PHE   243       5.696  -6.440 -16.730  1.00  0.00           C  
ATOM   3937  O   PHE   243       6.226  -5.785 -15.834  1.00  0.00           O  
ATOM   3938  N   GLU   244       5.542  -7.824 -16.507  1.00  0.00           N  
ATOM   3939  H   GLU   244       5.060  -8.331 -17.235  1.00  0.00           H  
ATOM   3940  CA  GLU   244       5.888  -8.449 -15.239  1.00  0.00           C  
ATOM   3941  HA  GLU   244       5.477  -7.929 -14.374  1.00  0.00           H  
ATOM   3942  CB  GLU   244       5.353  -9.875 -15.285  1.00  0.00           C  
ATOM   3943  HB2 GLU   244       4.269  -9.775 -15.229  1.00  0.00           H  
ATOM   3944  HB3 GLU   244       5.670 -10.418 -16.175  1.00  0.00           H  
ATOM   3945  CG  GLU   244       5.769 -10.757 -14.055  1.00  0.00           C  
ATOM   3946  HG2 GLU   244       6.827 -10.738 -13.792  1.00  0.00           H  
ATOM   3947  HG3 GLU   244       5.223 -10.442 -13.166  1.00  0.00           H  
ATOM   3948  CD  GLU   244       5.309 -12.170 -14.241  1.00  0.00           C  
ATOM   3949  OE1 GLU   244       6.191 -13.032 -14.529  1.00  0.00           O  
ATOM   3950  OE2 GLU   244       4.152 -12.526 -14.187  1.00  0.00           O  
ATOM   3951  C   GLU   244       7.348  -8.431 -14.889  1.00  0.00           C  
ATOM   3952  O   GLU   244       7.703  -7.975 -13.797  1.00  0.00           O  
ATOM   3953  N   LYS   245       8.229  -8.833 -15.868  1.00  0.00           N  
ATOM   3954  H   LYS   245       7.859  -9.189 -16.737  1.00  0.00           H  
ATOM   3955  CA  LYS   245       9.690  -8.882 -15.627  1.00  0.00           C  
ATOM   3956  HA  LYS   245       9.830  -9.176 -14.587  1.00  0.00           H  
ATOM   3957  CB  LYS   245      10.326  -9.911 -16.622  1.00  0.00           C  
ATOM   3958  HB2 LYS   245      10.147  -9.520 -17.624  1.00  0.00           H  
ATOM   3959  HB3 LYS   245      11.411  -9.842 -16.539  1.00  0.00           H  
ATOM   3960  CG  LYS   245       9.831 -11.371 -16.509  1.00  0.00           C  
ATOM   3961  HG2 LYS   245       8.879 -11.466 -17.031  1.00  0.00           H  
ATOM   3962  HG3 LYS   245      10.547 -11.991 -17.048  1.00  0.00           H  
ATOM   3963  CD  LYS   245       9.712 -11.842 -15.050  1.00  0.00           C  
ATOM   3964  HD2 LYS   245      10.655 -11.533 -14.600  1.00  0.00           H  
ATOM   3965  HD3 LYS   245       8.912 -11.273 -14.577  1.00  0.00           H  
ATOM   3966  CE  LYS   245       9.391 -13.403 -15.020  1.00  0.00           C  
ATOM   3967  HE2 LYS   245       8.761 -13.470 -15.908  1.00  0.00           H  
ATOM   3968  HE3 LYS   245      10.270 -14.016 -15.219  1.00  0.00           H  
ATOM   3969  NZ  LYS   245       8.727 -13.783 -13.752  1.00  0.00           N  
ATOM   3970  HZ1 LYS   245       7.774 -13.451 -13.728  1.00  0.00           H  
ATOM   3971  HZ2 LYS   245       8.618 -14.779 -13.624  1.00  0.00           H  
ATOM   3972  HZ3 LYS   245       9.232 -13.672 -12.884  1.00  0.00           H  
ATOM   3973  C   LYS   245      10.336  -7.538 -15.840  1.00  0.00           C  
ATOM   3974  O   LYS   245      11.553  -7.523 -15.835  1.00  0.00           O  
ATOM   3975  N   ARG   246       9.654  -6.375 -15.830  1.00  0.00           N  
ATOM   3976  H   ARG   246       8.672  -6.607 -15.866  1.00  0.00           H  
ATOM   3977  CA  ARG   246      10.134  -5.006 -15.717  1.00  0.00           C  
ATOM   3978  HA  ARG   246      11.212  -5.065 -15.567  1.00  0.00           H  
ATOM   3979  CB  ARG   246       9.936  -4.192 -17.007  1.00  0.00           C  
ATOM   3980  HB2 ARG   246       8.990  -4.517 -17.440  1.00  0.00           H  
ATOM   3981  HB3 ARG   246       9.853  -3.119 -16.838  1.00  0.00           H  
ATOM   3982  CG  ARG   246      10.958  -4.500 -18.082  1.00  0.00           C  
ATOM   3983  HG2 ARG   246      11.909  -4.104 -17.727  1.00  0.00           H  
ATOM   3984  HG3 ARG   246      11.155  -5.568 -18.172  1.00  0.00           H  
ATOM   3985  CD  ARG   246      10.500  -3.904 -19.418  1.00  0.00           C  
ATOM   3986  HD2 ARG   246       9.451  -4.180 -19.529  1.00  0.00           H  
ATOM   3987  HD3 ARG   246      10.440  -2.820 -19.320  1.00  0.00           H  
ATOM   3988  NE  ARG   246      11.225  -4.315 -20.579  1.00  0.00           N  
ATOM   3989  HE  ARG   246      11.780  -3.625 -21.066  1.00  0.00           H  
ATOM   3990  CZ  ARG   246      11.356  -5.477 -21.090  1.00  0.00           C  
ATOM   3991  NH1 ARG   246      10.609  -6.507 -20.742  1.00  0.00           N  
ATOM   3992 HH11 ARG   246       9.975  -6.482 -19.956  1.00  0.00           H  
ATOM   3993 HH12 ARG   246      10.704  -7.407 -21.190  1.00  0.00           H  
ATOM   3994  NH2 ARG   246      12.281  -5.734 -21.971  1.00  0.00           N  
ATOM   3995 HH21 ARG   246      12.935  -5.082 -22.379  1.00  0.00           H  
ATOM   3996 HH22 ARG   246      12.298  -6.571 -22.536  1.00  0.00           H  
ATOM   3997  C   ARG   246       9.681  -4.235 -14.513  1.00  0.00           C  
ATOM   3998  O   ARG   246      10.127  -3.090 -14.266  1.00  0.00           O  
ATOM   3999  N   LEU   247       8.848  -4.879 -13.677  1.00  0.00           N  
ATOM   4000  H   LEU   247       8.729  -5.873 -13.812  1.00  0.00           H  
ATOM   4001  CA  LEU   247       8.254  -4.152 -12.548  1.00  0.00           C  
ATOM   4002  HA  LEU   247       8.112  -3.099 -12.795  1.00  0.00           H  
ATOM   4003  CB  LEU   247       6.857  -4.647 -12.200  1.00  0.00           C  
ATOM   4004  HB2 LEU   247       6.698  -5.692 -12.464  1.00  0.00           H  
ATOM   4005  HB3 LEU   247       6.722  -4.463 -11.134  1.00  0.00           H  
ATOM   4006  CG  LEU   247       5.807  -3.751 -12.868  1.00  0.00           C  
ATOM   4007  HG  LEU   247       6.091  -3.501 -13.890  1.00  0.00           H  
ATOM   4008  CD1 LEU   247       4.462  -4.420 -12.958  1.00  0.00           C  
ATOM   4009 HD11 LEU   247       4.244  -5.015 -12.071  1.00  0.00           H  
ATOM   4010 HD12 LEU   247       3.583  -3.775 -12.969  1.00  0.00           H  
ATOM   4011 HD13 LEU   247       4.318  -5.081 -13.813  1.00  0.00           H  
ATOM   4012  CD2 LEU   247       5.633  -2.409 -12.105  1.00  0.00           C  
ATOM   4013 HD21 LEU   247       6.608  -1.934 -12.206  1.00  0.00           H  
ATOM   4014 HD22 LEU   247       4.867  -1.814 -12.603  1.00  0.00           H  
ATOM   4015 HD23 LEU   247       5.304  -2.592 -11.082  1.00  0.00           H  
ATOM   4016  C   LEU   247       9.189  -4.315 -11.396  1.00  0.00           C  
ATOM   4017  O   LEU   247       9.193  -5.364 -10.803  1.00  0.00           O  
ATOM   4018  N   THR   248       9.899  -3.202 -11.042  1.00  0.00           N  
ATOM   4019  H   THR   248       9.827  -2.456 -11.720  1.00  0.00           H  
ATOM   4020  CA  THR   248      10.950  -3.219  -9.986  1.00  0.00           C  
ATOM   4021  HA  THR   248      10.750  -4.098  -9.373  1.00  0.00           H  
ATOM   4022  CB  THR   248      12.419  -3.228 -10.540  1.00  0.00           C  
ATOM   4023  HB  THR   248      13.197  -3.259  -9.777  1.00  0.00           H  
ATOM   4024  CG2 THR   248      12.606  -4.408 -11.499  1.00  0.00           C  
ATOM   4025 HG21 THR   248      11.791  -4.357 -12.220  1.00  0.00           H  
ATOM   4026 HG22 THR   248      13.529  -4.298 -12.069  1.00  0.00           H  
ATOM   4027 HG23 THR   248      12.660  -5.340 -10.936  1.00  0.00           H  
ATOM   4028  OG1 THR   248      12.785  -2.043 -11.358  1.00  0.00           O  
ATOM   4029  HG1 THR   248      13.559  -2.355 -11.832  1.00  0.00           H  
ATOM   4030  C   THR   248      10.712  -1.989  -9.011  1.00  0.00           C  
ATOM   4031  O   THR   248      10.269  -0.944  -9.553  1.00  0.00           O  
ATOM   4032  OXT THR   248      10.890  -2.018  -7.718  1.00  0.00           O  
TER    4033      THR   248 
END   
