# Supplementary material for: Insights into the client protein release mechanism of the ATP-independent chaperone Spy
Source: Nat Commun. 2022 May 20;13:2818. doi: 10.1038/s41467-022-30499-x (PMC9122904; doi:10.1038/s41467-022-30499-x)
Supplement: Supplementary file 4 — Supplementary Data 1 [file 41467_2022_30499_MOESM4_ESM.zip › MD-structure/Spy_1-124_CI_v4_final.pdb]

CRYST1   88.863   88.863   88.863 109.47 109.47 109.47 P 1           1
ATOM      1  N   ALA     1     -11.357  19.855 -40.251  1.00  0.00           N  
ATOM      2  H1  ALA     1     -11.847  19.614 -41.101  1.00  0.00           H  
ATOM      3  H2  ALA     1     -10.613  20.465 -40.559  1.00  0.00           H  
ATOM      4  H3  ALA     1     -11.948  20.422 -39.660  1.00  0.00           H  
ATOM      5  CA  ALA     1     -10.863  18.602 -39.629  1.00  0.00           C  
ATOM      6  HA  ALA     1     -11.695  17.903 -39.715  1.00  0.00           H  
ATOM      7  CB  ALA     1      -9.540  18.107 -40.242  1.00  0.00           C  
ATOM      8  HB1 ALA     1      -8.748  18.856 -40.247  1.00  0.00           H  
ATOM      9  HB2 ALA     1      -9.268  17.178 -39.740  1.00  0.00           H  
ATOM     10  HB3 ALA     1      -9.721  17.903 -41.298  1.00  0.00           H  
ATOM     11  C   ALA     1     -10.534  18.828 -38.163  1.00  0.00           C  
ATOM     12  O   ALA     1     -10.040  19.926 -37.905  1.00  0.00           O  
ATOM     13  N   ASP     2     -10.858  17.896 -37.250  1.00  0.00           N  
ATOM     14  H   ASP     2     -11.083  16.976 -37.602  1.00  0.00           H  
ATOM     15  CA  ASP     2     -10.381  17.790 -35.825  1.00  0.00           C  
ATOM     16  HA  ASP     2     -10.425  18.780 -35.372  1.00  0.00           H  
ATOM     17  CB  ASP     2     -11.315  16.798 -35.102  1.00  0.00           C  
ATOM     18  HB2 ASP     2     -11.299  15.802 -35.542  1.00  0.00           H  
ATOM     19  HB3 ASP     2     -11.010  16.644 -34.067  1.00  0.00           H  
ATOM     20  CG  ASP     2     -12.835  17.124 -35.015  1.00  0.00           C  
ATOM     21  OD1 ASP     2     -13.269  18.280 -34.846  1.00  0.00           O  
ATOM     22  OD2 ASP     2     -13.699  16.190 -35.065  1.00  0.00           O  
ATOM     23  C   ASP     2      -8.921  17.261 -35.619  1.00  0.00           C  
ATOM     24  O   ASP     2      -8.418  16.330 -36.312  1.00  0.00           O  
ATOM     25  N   THR     3      -8.229  17.780 -34.661  1.00  0.00           N  
ATOM     26  H   THR     3      -8.652  18.533 -34.138  1.00  0.00           H  
ATOM     27  CA  THR     3      -6.893  17.248 -34.182  1.00  0.00           C  
ATOM     28  HA  THR     3      -6.198  17.222 -35.021  1.00  0.00           H  
ATOM     29  CB  THR     3      -6.246  18.099 -33.075  1.00  0.00           C  
ATOM     30  HB  THR     3      -6.265  19.170 -33.278  1.00  0.00           H  
ATOM     31  CG2 THR     3      -7.158  18.181 -31.845  1.00  0.00           C  
ATOM     32 HG21 THR     3      -8.159  18.514 -32.121  1.00  0.00           H  
ATOM     33 HG22 THR     3      -7.224  17.193 -31.390  1.00  0.00           H  
ATOM     34 HG23 THR     3      -6.730  18.892 -31.137  1.00  0.00           H  
ATOM     35  OG1 THR     3      -4.920  17.754 -32.769  1.00  0.00           O  
ATOM     36  HG1 THR     3      -4.297  18.087 -33.419  1.00  0.00           H  
ATOM     37  C   THR     3      -6.957  15.733 -33.765  1.00  0.00           C  
ATOM     38  O   THR     3      -8.008  15.184 -33.586  1.00  0.00           O  
ATOM     39  N   THR     4      -5.854  15.072 -33.698  1.00  0.00           N  
ATOM     40  H   THR     4      -4.995  15.594 -33.798  1.00  0.00           H  
ATOM     41  CA  THR     4      -5.814  13.727 -33.061  1.00  0.00           C  
ATOM     42  HA  THR     4      -6.386  13.102 -33.747  1.00  0.00           H  
ATOM     43  CB  THR     4      -4.449  13.106 -33.122  1.00  0.00           C  
ATOM     44  HB  THR     4      -4.498  12.018 -33.167  1.00  0.00           H  
ATOM     45  CG2 THR     4      -3.618  13.603 -34.327  1.00  0.00           C  
ATOM     46 HG21 THR     4      -3.384  14.641 -34.092  1.00  0.00           H  
ATOM     47 HG22 THR     4      -2.697  13.021 -34.339  1.00  0.00           H  
ATOM     48 HG23 THR     4      -4.079  13.430 -35.300  1.00  0.00           H  
ATOM     49  OG1 THR     4      -3.747  13.636 -32.023  1.00  0.00           O  
ATOM     50  HG1 THR     4      -2.837  13.390 -32.203  1.00  0.00           H  
ATOM     51  C   THR     4      -6.404  13.586 -31.604  1.00  0.00           C  
ATOM     52  O   THR     4      -6.431  14.605 -30.848  1.00  0.00           O  
ATOM     53  N   THR     5      -6.618  12.358 -31.090  1.00  0.00           N  
ATOM     54  H   THR     5      -6.640  11.586 -31.741  1.00  0.00           H  
ATOM     55  CA  THR     5      -7.099  12.129 -29.709  1.00  0.00           C  
ATOM     56  HA  THR     5      -7.676  12.966 -29.315  1.00  0.00           H  
ATOM     57  CB  THR     5      -8.111  11.016 -29.591  1.00  0.00           C  
ATOM     58  HB  THR     5      -8.142  10.665 -28.560  1.00  0.00           H  
ATOM     59  CG2 THR     5      -9.470  11.521 -30.089  1.00  0.00           C  
ATOM     60 HG21 THR     5      -9.696  12.549 -29.806  1.00  0.00           H  
ATOM     61 HG22 THR     5      -9.422  11.685 -31.166  1.00  0.00           H  
ATOM     62 HG23 THR     5     -10.244  10.816 -29.786  1.00  0.00           H  
ATOM     63  OG1 THR     5      -7.793   9.984 -30.403  1.00  0.00           O  
ATOM     64  HG1 THR     5      -8.007  10.193 -31.315  1.00  0.00           H  
ATOM     65  C   THR     5      -5.917  12.080 -28.744  1.00  0.00           C  
ATOM     66  O   THR     5      -6.123  11.860 -27.565  1.00  0.00           O  
ATOM     67  N   ALA     6      -4.668  12.254 -29.220  1.00  0.00           N  
ATOM     68  H   ALA     6      -4.534  12.711 -30.111  1.00  0.00           H  
ATOM     69  CA  ALA     6      -3.576  12.441 -28.358  1.00  0.00           C  
ATOM     70  HA  ALA     6      -3.556  11.620 -27.641  1.00  0.00           H  
ATOM     71  CB  ALA     6      -2.308  12.458 -29.089  1.00  0.00           C  
ATOM     72  HB1 ALA     6      -2.321  11.689 -29.861  1.00  0.00           H  
ATOM     73  HB2 ALA     6      -2.256  13.369 -29.686  1.00  0.00           H  
ATOM     74  HB3 ALA     6      -1.407  12.245 -28.513  1.00  0.00           H  
ATOM     75  C   ALA     6      -3.704  13.758 -27.555  1.00  0.00           C  
ATOM     76  O   ALA     6      -4.386  14.671 -28.019  1.00  0.00           O  
ATOM     77  N   ALA     7      -3.081  13.935 -26.389  1.00  0.00           N  
ATOM     78  H   ALA     7      -2.591  13.152 -25.981  1.00  0.00           H  
ATOM     79  CA  ALA     7      -3.401  15.088 -25.439  1.00  0.00           C  
ATOM     80  HA  ALA     7      -4.484  15.063 -25.317  1.00  0.00           H  
ATOM     81  CB  ALA     7      -2.809  14.786 -24.059  1.00  0.00           C  
ATOM     82  HB1 ALA     7      -2.976  13.793 -23.642  1.00  0.00           H  
ATOM     83  HB2 ALA     7      -1.720  14.811 -24.030  1.00  0.00           H  
ATOM     84  HB3 ALA     7      -3.097  15.497 -23.285  1.00  0.00           H  
ATOM     85  C   ALA     7      -2.923  16.428 -26.038  1.00  0.00           C  
ATOM     86  O   ALA     7      -1.864  16.530 -26.747  1.00  0.00           O  
ATOM     87  N   PRO     8      -3.633  17.520 -25.756  1.00  0.00           N  
ATOM     88  CD  PRO     8      -5.063  17.619 -25.524  1.00  0.00           C  
ATOM     89  HD2 PRO     8      -5.287  17.660 -24.459  1.00  0.00           H  
ATOM     90  HD3 PRO     8      -5.683  16.793 -25.872  1.00  0.00           H  
ATOM     91  CG  PRO     8      -5.399  18.955 -26.157  1.00  0.00           C  
ATOM     92  HG2 PRO     8      -6.298  19.366 -25.697  1.00  0.00           H  
ATOM     93  HG3 PRO     8      -5.441  18.942 -27.246  1.00  0.00           H  
ATOM     94  CB  PRO     8      -4.243  19.792 -25.712  1.00  0.00           C  
ATOM     95  HB2 PRO     8      -4.246  20.013 -24.644  1.00  0.00           H  
ATOM     96  HB3 PRO     8      -4.111  20.749 -26.217  1.00  0.00           H  
ATOM     97  CA  PRO     8      -3.088  18.884 -26.072  1.00  0.00           C  
ATOM     98  HA  PRO     8      -2.912  18.781 -27.143  1.00  0.00           H  
ATOM     99  C   PRO     8      -1.832  19.228 -25.265  1.00  0.00           C  
ATOM    100  O   PRO     8      -1.834  19.193 -24.055  1.00  0.00           O  
ATOM    101  N   ALA     9      -0.794  19.618 -26.087  1.00  0.00           N  
ATOM    102  H   ALA     9      -0.788  19.484 -27.088  1.00  0.00           H  
ATOM    103  CA  ALA     9       0.567  19.955 -25.603  1.00  0.00           C  
ATOM    104  HA  ALA     9       0.703  20.524 -24.683  1.00  0.00           H  
ATOM    105  CB  ALA     9       1.420  18.713 -25.355  1.00  0.00           C  
ATOM    106  HB1 ALA     9       0.810  18.008 -24.789  1.00  0.00           H  
ATOM    107  HB2 ALA     9       1.531  18.280 -26.349  1.00  0.00           H  
ATOM    108  HB3 ALA     9       2.243  19.027 -24.713  1.00  0.00           H  
ATOM    109  C   ALA     9       1.320  20.744 -26.713  1.00  0.00           C  
ATOM    110  O   ALA     9       1.041  20.438 -27.844  1.00  0.00           O  
ATOM    111  N   ASP    10       2.319  21.513 -26.377  1.00  0.00           N  
ATOM    112  H   ASP    10       2.418  21.774 -25.406  1.00  0.00           H  
ATOM    113  CA  ASP    10       3.257  22.015 -27.417  1.00  0.00           C  
ATOM    114  HA  ASP    10       2.747  22.477 -28.263  1.00  0.00           H  
ATOM    115  CB  ASP    10       4.198  23.054 -26.916  1.00  0.00           C  
ATOM    116  HB2 ASP    10       4.765  23.610 -27.663  1.00  0.00           H  
ATOM    117  HB3 ASP    10       3.534  23.762 -26.419  1.00  0.00           H  
ATOM    118  CG  ASP    10       5.119  22.723 -25.782  1.00  0.00           C  
ATOM    119  OD1 ASP    10       5.030  21.611 -25.208  1.00  0.00           O  
ATOM    120  OD2 ASP    10       5.933  23.596 -25.340  1.00  0.00           O  
ATOM    121  C   ASP    10       4.116  20.825 -28.027  1.00  0.00           C  
ATOM    122  O   ASP    10       4.612  20.892 -29.162  1.00  0.00           O  
ATOM    123  N   ALA    11       4.088  19.733 -27.272  1.00  0.00           N  
ATOM    124  H   ALA    11       3.391  19.792 -26.543  1.00  0.00           H  
ATOM    125  CA  ALA    11       4.649  18.451 -27.646  1.00  0.00           C  
ATOM    126  HA  ALA    11       5.678  18.682 -27.920  1.00  0.00           H  
ATOM    127  CB  ALA    11       4.656  17.636 -26.349  1.00  0.00           C  
ATOM    128  HB1 ALA    11       5.699  17.404 -26.138  1.00  0.00           H  
ATOM    129  HB2 ALA    11       4.237  18.136 -25.476  1.00  0.00           H  
ATOM    130  HB3 ALA    11       4.133  16.695 -26.520  1.00  0.00           H  
ATOM    131  C   ALA    11       3.997  17.806 -28.846  1.00  0.00           C  
ATOM    132  O   ALA    11       4.721  17.015 -29.427  1.00  0.00           O  
ATOM    133  N   LYS    12       2.723  18.133 -29.232  1.00  0.00           N  
ATOM    134  H   LYS    12       2.262  18.915 -28.790  1.00  0.00           H  
ATOM    135  CA  LYS    12       1.988  17.550 -30.443  1.00  0.00           C  
ATOM    136  HA  LYS    12       2.239  16.494 -30.536  1.00  0.00           H  
ATOM    137  CB  LYS    12       0.409  17.756 -30.328  1.00  0.00           C  
ATOM    138  HB2 LYS    12       0.085  17.364 -29.364  1.00  0.00           H  
ATOM    139  HB3 LYS    12       0.226  18.828 -30.411  1.00  0.00           H  
ATOM    140  CG  LYS    12      -0.283  17.048 -31.309  1.00  0.00           C  
ATOM    141  HG2 LYS    12      -0.141  17.530 -32.277  1.00  0.00           H  
ATOM    142  HG3 LYS    12       0.037  16.011 -31.204  1.00  0.00           H  
ATOM    143  CD  LYS    12      -1.657  17.055 -31.330  1.00  0.00           C  
ATOM    144  HD2 LYS    12      -2.016  18.083 -31.362  1.00  0.00           H  
ATOM    145  HD3 LYS    12      -1.994  16.640 -32.280  1.00  0.00           H  
ATOM    146  CE  LYS    12      -2.356  16.455 -30.317  1.00  0.00           C  
ATOM    147  HE2 LYS    12      -2.223  15.389 -30.498  1.00  0.00           H  
ATOM    148  HE3 LYS    12      -1.866  16.534 -29.346  1.00  0.00           H  
ATOM    149  NZ  LYS    12      -3.876  16.627 -30.347  1.00  0.00           N  
ATOM    150  HZ1 LYS    12      -4.374  16.376 -31.189  1.00  0.00           H  
ATOM    151  HZ2 LYS    12      -4.259  16.149 -29.543  1.00  0.00           H  
ATOM    152  HZ3 LYS    12      -4.071  17.601 -30.165  1.00  0.00           H  
ATOM    153  C   LYS    12       2.548  18.211 -31.759  1.00  0.00           C  
ATOM    154  O   LYS    12       2.333  19.468 -31.905  1.00  0.00           O  
ATOM    155  N   PRO    13       3.059  17.463 -32.783  1.00  0.00           N  
ATOM    156  CD  PRO    13       3.055  15.980 -32.932  1.00  0.00           C  
ATOM    157  HD2 PRO    13       2.040  15.635 -32.734  1.00  0.00           H  
ATOM    158  HD3 PRO    13       3.736  15.531 -32.209  1.00  0.00           H  
ATOM    159  CG  PRO    13       3.621  15.722 -34.311  1.00  0.00           C  
ATOM    160  HG2 PRO    13       2.819  15.670 -35.048  1.00  0.00           H  
ATOM    161  HG3 PRO    13       4.258  14.839 -34.369  1.00  0.00           H  
ATOM    162  CB  PRO    13       4.383  16.961 -34.697  1.00  0.00           C  
ATOM    163  HB2 PRO    13       4.670  17.053 -35.744  1.00  0.00           H  
ATOM    164  HB3 PRO    13       5.376  16.889 -34.254  1.00  0.00           H  
ATOM    165  CA  PRO    13       3.624  18.076 -33.945  1.00  0.00           C  
ATOM    166  HA  PRO    13       4.302  18.908 -33.755  1.00  0.00           H  
ATOM    167  C   PRO    13       2.542  18.761 -34.806  1.00  0.00           C  
ATOM    168  O   PRO    13       1.392  18.385 -34.800  1.00  0.00           O  
ATOM    169  N   MET    14       3.026  19.762 -35.603  1.00  0.00           N  
ATOM    170  H   MET    14       3.893  20.073 -35.190  1.00  0.00           H  
ATOM    171  CA  MET    14       2.240  20.696 -36.477  1.00  0.00           C  
ATOM    172  HA  MET    14       1.638  21.403 -35.907  1.00  0.00           H  
ATOM    173  CB  MET    14       3.160  21.612 -37.370  1.00  0.00           C  
ATOM    174  HB2 MET    14       3.864  22.138 -36.724  1.00  0.00           H  
ATOM    175  HB3 MET    14       3.768  20.943 -37.977  1.00  0.00           H  
ATOM    176  CG  MET    14       2.375  22.752 -38.115  1.00  0.00           C  
ATOM    177  HG2 MET    14       1.710  22.267 -38.829  1.00  0.00           H  
ATOM    178  HG3 MET    14       1.613  23.271 -37.534  1.00  0.00           H  
ATOM    179  SD  MET    14       3.302  23.879 -39.252  1.00  0.00           S  
ATOM    180  CE  MET    14       4.415  22.712 -40.103  1.00  0.00           C  
ATOM    181  HE1 MET    14       3.766  21.981 -40.586  1.00  0.00           H  
ATOM    182  HE2 MET    14       4.888  23.266 -40.914  1.00  0.00           H  
ATOM    183  HE3 MET    14       5.233  22.227 -39.571  1.00  0.00           H  
ATOM    184  C   MET    14       1.380  19.822 -37.438  1.00  0.00           C  
ATOM    185  O   MET    14       0.217  20.231 -37.709  1.00  0.00           O  
ATOM    186  N   MET    15       1.901  18.702 -37.948  1.00  0.00           N  
ATOM    187  H   MET    15       2.802  18.511 -37.534  1.00  0.00           H  
ATOM    188  CA  MET    15       1.311  17.506 -38.628  1.00  0.00           C  
ATOM    189  HA  MET    15       0.226  17.610 -38.638  1.00  0.00           H  
ATOM    190  CB  MET    15       1.931  17.530 -40.098  1.00  0.00           C  
ATOM    191  HB2 MET    15       3.017  17.534 -40.005  1.00  0.00           H  
ATOM    192  HB3 MET    15       1.538  16.644 -40.597  1.00  0.00           H  
ATOM    193  CG  MET    15       1.572  18.810 -40.926  1.00  0.00           C  
ATOM    194  HG2 MET    15       0.598  18.720 -41.409  1.00  0.00           H  
ATOM    195  HG3 MET    15       1.566  19.691 -40.284  1.00  0.00           H  
ATOM    196  SD  MET    15       2.722  19.149 -42.211  1.00  0.00           S  
ATOM    197  CE  MET    15       2.417  17.845 -43.540  1.00  0.00           C  
ATOM    198  HE1 MET    15       2.780  16.928 -43.077  1.00  0.00           H  
ATOM    199  HE2 MET    15       1.335  17.846 -43.678  1.00  0.00           H  
ATOM    200  HE3 MET    15       2.924  18.106 -44.469  1.00  0.00           H  
ATOM    201  C   MET    15       1.637  16.195 -37.909  1.00  0.00           C  
ATOM    202  O   MET    15       2.816  16.010 -37.487  1.00  0.00           O  
ATOM    203  N   HIE    16       0.738  15.172 -38.061  1.00  0.00           N  
ATOM    204  H   HIE    16      -0.196  15.494 -38.268  1.00  0.00           H  
ATOM    205  CA  HIE    16       1.103  13.777 -38.135  1.00  0.00           C  
ATOM    206  HA  HIE    16       1.646  13.654 -37.198  1.00  0.00           H  
ATOM    207  CB  HIE    16      -0.128  12.954 -37.989  1.00  0.00           C  
ATOM    208  HB2 HIE    16      -0.747  13.303 -37.162  1.00  0.00           H  
ATOM    209  HB3 HIE    16      -0.767  13.087 -38.863  1.00  0.00           H  
ATOM    210  CG  HIE    16       0.078  11.459 -37.786  1.00  0.00           C  
ATOM    211  ND1 HIE    16       0.748  10.553 -38.584  1.00  0.00           N  
ATOM    212  CE1 HIE    16       0.487   9.308 -38.187  1.00  0.00           C  
ATOM    213  HE1 HIE    16       0.986   8.446 -38.605  1.00  0.00           H  
ATOM    214  NE2 HIE    16      -0.319   9.341 -37.129  1.00  0.00           N  
ATOM    215  HE2 HIE    16      -0.636   8.523 -36.627  1.00  0.00           H  
ATOM    216  CD2 HIE    16      -0.656  10.700 -36.899  1.00  0.00           C  
ATOM    217  HD2 HIE    16      -1.328  11.154 -36.186  1.00  0.00           H  
ATOM    218  C   HIE    16       2.026  13.413 -39.343  1.00  0.00           C  
ATOM    219  O   HIE    16       2.017  14.052 -40.385  1.00  0.00           O  
ATOM    220  N   HIE    17       2.851  12.393 -39.182  1.00  0.00           N  
ATOM    221  H   HIE    17       2.948  11.976 -38.267  1.00  0.00           H  
ATOM    222  CA  HIE    17       3.869  11.994 -40.143  1.00  0.00           C  
ATOM    223  HA  HIE    17       4.283  12.902 -40.581  1.00  0.00           H  
ATOM    224  CB  HIE    17       5.012  11.299 -39.447  1.00  0.00           C  
ATOM    225  HB2 HIE    17       5.839  10.993 -40.089  1.00  0.00           H  
ATOM    226  HB3 HIE    17       5.353  12.092 -38.781  1.00  0.00           H  
ATOM    227  CG  HIE    17       4.672  10.125 -38.605  1.00  0.00           C  
ATOM    228  ND1 HIE    17       4.391  10.109 -37.174  1.00  0.00           N  
ATOM    229  CE1 HIE    17       4.232   8.856 -36.826  1.00  0.00           C  
ATOM    230  HE1 HIE    17       4.027   8.543 -35.813  1.00  0.00           H  
ATOM    231  NE2 HIE    17       4.225   8.133 -37.922  1.00  0.00           N  
ATOM    232  HE2 HIE    17       4.107   7.130 -37.928  1.00  0.00           H  
ATOM    233  CD2 HIE    17       4.552   8.874 -39.082  1.00  0.00           C  
ATOM    234  HD2 HIE    17       4.729   8.547 -40.096  1.00  0.00           H  
ATOM    235  C   HIE    17       3.370  11.258 -41.369  1.00  0.00           C  
ATOM    236  O   HIE    17       4.015  11.197 -42.471  1.00  0.00           O  
ATOM    237  N   LYS    18       2.148  10.750 -41.263  1.00  0.00           N  
ATOM    238  H   LYS    18       1.687  10.700 -40.366  1.00  0.00           H  
ATOM    239  CA  LYS    18       1.336  10.194 -42.409  1.00  0.00           C  
ATOM    240  HA  LYS    18       1.703  10.592 -43.355  1.00  0.00           H  
ATOM    241  CB  LYS    18       1.817   8.713 -42.461  1.00  0.00           C  
ATOM    242  HB2 LYS    18       2.899   8.801 -42.557  1.00  0.00           H  
ATOM    243  HB3 LYS    18       1.617   8.268 -41.487  1.00  0.00           H  
ATOM    244  CG  LYS    18       1.332   7.851 -43.381  1.00  0.00           C  
ATOM    245  HG2 LYS    18       1.572   6.838 -43.060  1.00  0.00           H  
ATOM    246  HG3 LYS    18       0.257   8.024 -43.432  1.00  0.00           H  
ATOM    247  CD  LYS    18       1.830   8.058 -44.631  1.00  0.00           C  
ATOM    248  HD2 LYS    18       1.637   9.071 -44.983  1.00  0.00           H  
ATOM    249  HD3 LYS    18       2.898   7.849 -44.585  1.00  0.00           H  
ATOM    250  CE  LYS    18       1.306   7.148 -45.542  1.00  0.00           C  
ATOM    251  HE2 LYS    18       1.942   6.279 -45.370  1.00  0.00           H  
ATOM    252  HE3 LYS    18       0.236   7.023 -45.376  1.00  0.00           H  
ATOM    253  NZ  LYS    18       1.714   7.657 -46.936  1.00  0.00           N  
ATOM    254  HZ1 LYS    18       1.267   8.530 -47.181  1.00  0.00           H  
ATOM    255  HZ2 LYS    18       2.706   7.799 -47.057  1.00  0.00           H  
ATOM    256  HZ3 LYS    18       1.597   6.963 -47.660  1.00  0.00           H  
ATOM    257  C   LYS    18      -0.165  10.341 -42.368  1.00  0.00           C  
ATOM    258  O   LYS    18      -0.759  10.361 -43.403  1.00  0.00           O  
ATOM    259  N   GLY    19      -0.773  10.342 -41.232  1.00  0.00           N  
ATOM    260  H   GLY    19      -0.185  10.418 -40.415  1.00  0.00           H  
ATOM    261  CA  GLY    19      -2.228  10.486 -41.159  1.00  0.00           C  
ATOM    262  HA2 GLY    19      -2.770   9.751 -41.754  1.00  0.00           H  
ATOM    263  HA3 GLY    19      -2.455  10.368 -40.099  1.00  0.00           H  
ATOM    264  C   GLY    19      -2.647  11.899 -41.530  1.00  0.00           C  
ATOM    265  O   GLY    19      -2.079  12.926 -41.088  1.00  0.00           O  
ATOM    266  N   LYS    20      -3.811  12.063 -42.177  1.00  0.00           N  
ATOM    267  H   LYS    20      -4.272  11.331 -42.699  1.00  0.00           H  
ATOM    268  CA  LYS    20      -4.458  13.357 -42.361  1.00  0.00           C  
ATOM    269  HA  LYS    20      -3.740  14.170 -42.472  1.00  0.00           H  
ATOM    270  CB  LYS    20      -5.245  13.362 -43.664  1.00  0.00           C  
ATOM    271  HB2 LYS    20      -5.864  12.466 -43.676  1.00  0.00           H  
ATOM    272  HB3 LYS    20      -5.953  14.189 -43.605  1.00  0.00           H  
ATOM    273  CG  LYS    20      -4.601  13.426 -44.852  1.00  0.00           C  
ATOM    274  HG2 LYS    20      -4.264  14.457 -44.959  1.00  0.00           H  
ATOM    275  HG3 LYS    20      -3.765  12.726 -44.833  1.00  0.00           H  
ATOM    276  CD  LYS    20      -5.360  13.166 -45.900  1.00  0.00           C  
ATOM    277  HD2 LYS    20      -5.776  12.159 -45.863  1.00  0.00           H  
ATOM    278  HD3 LYS    20      -6.152  13.908 -45.803  1.00  0.00           H  
ATOM    279  CE  LYS    20      -4.702  13.309 -47.054  1.00  0.00           C  
ATOM    280  HE2 LYS    20      -4.034  14.162 -47.176  1.00  0.00           H  
ATOM    281  HE3 LYS    20      -4.079  12.429 -47.212  1.00  0.00           H  
ATOM    282  NZ  LYS    20      -5.561  13.609 -48.172  1.00  0.00           N  
ATOM    283  HZ1 LYS    20      -5.011  13.747 -49.007  1.00  0.00           H  
ATOM    284  HZ2 LYS    20      -6.143  12.833 -48.455  1.00  0.00           H  
ATOM    285  HZ3 LYS    20      -6.158  14.401 -47.983  1.00  0.00           H  
ATOM    286  C   LYS    20      -5.235  13.782 -41.116  1.00  0.00           C  
ATOM    287  O   LYS    20      -6.003  13.015 -40.559  1.00  0.00           O  
ATOM    288  N   PHE    21      -4.999  15.003 -40.614  1.00  0.00           N  
ATOM    289  H   PHE    21      -4.314  15.555 -41.110  1.00  0.00           H  
ATOM    290  CA  PHE    21      -5.427  15.447 -39.242  1.00  0.00           C  
ATOM    291  HA  PHE    21      -6.443  15.096 -39.064  1.00  0.00           H  
ATOM    292  CB  PHE    21      -4.549  14.812 -38.223  1.00  0.00           C  
ATOM    293  HB2 PHE    21      -3.568  14.597 -38.646  1.00  0.00           H  
ATOM    294  HB3 PHE    21      -4.318  15.566 -37.470  1.00  0.00           H  
ATOM    295  CG  PHE    21      -5.022  13.473 -37.696  1.00  0.00           C  
ATOM    296  CD1 PHE    21      -6.148  13.431 -36.903  1.00  0.00           C  
ATOM    297  HD1 PHE    21      -6.702  14.336 -36.704  1.00  0.00           H  
ATOM    298  CE1 PHE    21      -6.621  12.210 -36.291  1.00  0.00           C  
ATOM    299  HE1 PHE    21      -7.531  12.244 -35.710  1.00  0.00           H  
ATOM    300  CZ  PHE    21      -5.949  11.005 -36.549  1.00  0.00           C  
ATOM    301  HZ  PHE    21      -6.399  10.106 -36.156  1.00  0.00           H  
ATOM    302  CE2 PHE    21      -4.805  11.004 -37.404  1.00  0.00           C  
ATOM    303  HE2 PHE    21      -4.419  10.030 -37.669  1.00  0.00           H  
ATOM    304  CD2 PHE    21      -4.355  12.216 -37.999  1.00  0.00           C  
ATOM    305  HD2 PHE    21      -3.514  12.285 -38.673  1.00  0.00           H  
ATOM    306  C   PHE    21      -5.431  17.003 -39.192  1.00  0.00           C  
ATOM    307  O   PHE    21      -4.554  17.639 -39.790  1.00  0.00           O  
ATOM    308  N   GLY    22      -6.453  17.556 -38.551  1.00  0.00           N  
ATOM    309  H   GLY    22      -7.114  16.986 -38.042  1.00  0.00           H  
ATOM    310  CA  GLY    22      -6.668  18.992 -38.540  1.00  0.00           C  
ATOM    311  HA2 GLY    22      -6.506  19.264 -39.582  1.00  0.00           H  
ATOM    312  HA3 GLY    22      -7.675  19.273 -38.231  1.00  0.00           H  
ATOM    313  C   GLY    22      -5.760  19.715 -37.531  1.00  0.00           C  
ATOM    314  O   GLY    22      -4.962  19.130 -36.781  1.00  0.00           O  
ATOM    315  N   PRO    23      -5.837  21.114 -37.512  1.00  0.00           N  
ATOM    316  CD  PRO    23      -6.730  21.885 -38.347  1.00  0.00           C  
ATOM    317  HD2 PRO    23      -7.707  21.412 -38.438  1.00  0.00           H  
ATOM    318  HD3 PRO    23      -6.376  22.045 -39.365  1.00  0.00           H  
ATOM    319  CG  PRO    23      -6.806  23.276 -37.798  1.00  0.00           C  
ATOM    320  HG2 PRO    23      -7.638  23.339 -37.097  1.00  0.00           H  
ATOM    321  HG3 PRO    23      -6.994  24.021 -38.571  1.00  0.00           H  
ATOM    322  CB  PRO    23      -5.390  23.421 -37.181  1.00  0.00           C  
ATOM    323  HB2 PRO    23      -5.354  24.148 -36.370  1.00  0.00           H  
ATOM    324  HB3 PRO    23      -4.730  23.774 -37.974  1.00  0.00           H  
ATOM    325  CA  PRO    23      -5.071  22.015 -36.750  1.00  0.00           C  
ATOM    326  HA  PRO    23      -4.042  21.803 -37.040  1.00  0.00           H  
ATOM    327  C   PRO    23      -5.273  21.729 -35.263  1.00  0.00           C  
ATOM    328  O   PRO    23      -6.366  21.551 -34.829  1.00  0.00           O  
ATOM    329  N   HIE    24      -4.178  21.459 -34.516  1.00  0.00           N  
ATOM    330  H   HIE    24      -3.264  21.600 -34.921  1.00  0.00           H  
ATOM    331  CA  HIE    24      -4.231  21.352 -33.076  1.00  0.00           C  
ATOM    332  HA  HIE    24      -5.163  20.862 -32.794  1.00  0.00           H  
ATOM    333  CB  HIE    24      -2.916  20.668 -32.594  1.00  0.00           C  
ATOM    334  HB2 HIE    24      -2.951  20.548 -31.511  1.00  0.00           H  
ATOM    335  HB3 HIE    24      -2.907  19.720 -33.133  1.00  0.00           H  
ATOM    336  CG  HIE    24      -1.631  21.318 -32.838  1.00  0.00           C  
ATOM    337  ND1 HIE    24      -1.122  22.411 -32.101  1.00  0.00           N  
ATOM    338  CE1 HIE    24       0.096  22.605 -32.557  1.00  0.00           C  
ATOM    339  HE1 HIE    24       0.760  23.357 -32.157  1.00  0.00           H  
ATOM    340  NE2 HIE    24       0.447  21.801 -33.500  1.00  0.00           N  
ATOM    341  HE2 HIE    24       1.375  21.550 -33.807  1.00  0.00           H  
ATOM    342  CD2 HIE    24      -0.649  20.979 -33.735  1.00  0.00           C  
ATOM    343  HD2 HIE    24      -0.661  20.092 -34.352  1.00  0.00           H  
ATOM    344  C   HIE    24      -4.440  22.633 -32.287  1.00  0.00           C  
ATOM    345  O   HIE    24      -5.133  22.637 -31.270  1.00  0.00           O  
ATOM    346  N   GLN    25      -3.857  23.794 -32.726  1.00  0.00           N  
ATOM    347  H   GLN    25      -3.210  23.793 -33.501  1.00  0.00           H  
ATOM    348  CA  GLN    25      -3.733  25.107 -32.191  1.00  0.00           C  
ATOM    349  HA  GLN    25      -2.790  25.414 -32.644  1.00  0.00           H  
ATOM    350  CB  GLN    25      -4.795  25.865 -32.937  1.00  0.00           C  
ATOM    351  HB2 GLN    25      -4.542  25.869 -33.998  1.00  0.00           H  
ATOM    352  HB3 GLN    25      -5.761  25.402 -32.731  1.00  0.00           H  
ATOM    353  CG  GLN    25      -4.898  27.335 -32.534  1.00  0.00           C  
ATOM    354  HG2 GLN    25      -5.594  27.785 -33.242  1.00  0.00           H  
ATOM    355  HG3 GLN    25      -5.320  27.583 -31.560  1.00  0.00           H  
ATOM    356  CD  GLN    25      -3.576  28.149 -32.574  1.00  0.00           C  
ATOM    357  OE1 GLN    25      -2.855  28.181 -33.567  1.00  0.00           O  
ATOM    358  NE2 GLN    25      -3.346  28.925 -31.535  1.00  0.00           N  
ATOM    359 HE21 GLN    25      -2.564  29.561 -31.591  1.00  0.00           H  
ATOM    360 HE22 GLN    25      -4.005  29.022 -30.775  1.00  0.00           H  
ATOM    361  C   GLN    25      -3.798  25.123 -30.634  1.00  0.00           C  
ATOM    362  O   GLN    25      -4.311  25.980 -30.034  1.00  0.00           O  
ATOM    363  N   CML    26      -3.126  24.030 -30.128  1.00  0.00           N  
ATOM    364  H   CML    26      -2.766  23.423 -30.851  1.00  0.00           H  
ATOM    365  CA  CML    26      -2.945  23.629 -28.754  1.00  0.00           C  
ATOM    366  HA  CML    26      -2.310  22.746 -28.684  1.00  0.00           H  
ATOM    367  CB  CML    26      -2.260  24.580 -27.846  1.00  0.00           C  
ATOM    368  HB2 CML    26      -2.397  24.240 -26.820  1.00  0.00           H  
ATOM    369  HB3 CML    26      -2.756  25.539 -28.000  1.00  0.00           H  
ATOM    370  SG  CML    26      -0.496  24.756 -28.313  1.00  0.00           S  
ATOM    371  S1L CML    26      -0.078  26.614 -27.548  1.00  0.00           S  
ATOM    372  C1L CML    26      -0.942  27.667 -28.744  1.00  0.00           C  
ATOM    373  H1L CML    26      -1.809  28.089 -28.193  1.00  0.00           H  
ATOM    374  H1M CML    26      -1.319  27.025 -29.569  1.00  0.00           H  
ATOM    375  C1R CML    26      -0.030  28.738 -29.216  1.00  0.00           C  
ATOM    376  C2R CML    26      -0.023  30.017 -28.931  1.00  0.00           C  
ATOM    377  H2R CML    26      -0.555  30.603 -28.167  1.00  0.00           H  
ATOM    378  C1  CML    26       0.925  28.481 -30.399  1.00  0.00           C  
ATOM    379  C2  CML    26       1.044  30.850 -29.624  1.00  0.00           C  
ATOM    380  N1  CML    26       1.813  29.789 -30.284  1.00  0.00           N  
ATOM    381  O1  CML    26       2.796  30.009 -31.067  1.00  0.00           O  
ATOM    382  C1A CML    26       0.285  28.441 -31.884  1.00  0.00           C  
ATOM    383  H1A CML    26      -0.293  29.344 -32.177  1.00  0.00           H  
ATOM    384  H1B CML    26      -0.433  27.595 -31.934  1.00  0.00           H  
ATOM    385  H1C CML    26       1.083  28.107 -32.581  1.00  0.00           H  
ATOM    386  C2A CML    26       0.416  31.786 -30.697  1.00  0.00           C  
ATOM    387  H2A CML    26       1.249  32.302 -31.220  1.00  0.00           H  
ATOM    388  H2B CML    26      -0.104  32.640 -30.213  1.00  0.00           H  
ATOM    389  H2C CML    26      -0.259  31.307 -31.438  1.00  0.00           H  
ATOM    390  C1D CML    26       1.856  27.318 -30.271  1.00  0.00           C  
ATOM    391  H1D CML    26       1.168  26.446 -30.270  1.00  0.00           H  
ATOM    392  H1E CML    26       2.334  27.449 -29.277  1.00  0.00           H  
ATOM    393  H1F CML    26       2.672  27.250 -31.022  1.00  0.00           H  
ATOM    394  C2D CML    26       2.022  31.637 -28.683  1.00  0.00           C  
ATOM    395  H2D CML    26       2.900  30.974 -28.523  1.00  0.00           H  
ATOM    396  H2E CML    26       1.652  32.010 -27.704  1.00  0.00           H  
ATOM    397  H2F CML    26       2.445  32.495 -29.249  1.00  0.00           H  
ATOM    398  C   CML    26      -4.244  23.160 -28.221  1.00  0.00           C  
ATOM    399  O   CML    26      -4.465  21.989 -28.023  1.00  0.00           O  
ATOM    400  N   ASP    27      -5.248  24.081 -27.976  1.00  0.00           N  
ATOM    401  H   ASP    27      -5.104  25.039 -28.259  1.00  0.00           H  
ATOM    402  CA  ASP    27      -6.615  23.626 -27.642  1.00  0.00           C  
ATOM    403  HA  ASP    27      -6.869  22.622 -27.982  1.00  0.00           H  
ATOM    404  CB  ASP    27      -6.793  23.679 -26.121  1.00  0.00           C  
ATOM    405  HB2 ASP    27      -6.143  22.893 -25.736  1.00  0.00           H  
ATOM    406  HB3 ASP    27      -6.668  24.703 -25.769  1.00  0.00           H  
ATOM    407  CG  ASP    27      -8.188  23.170 -25.724  1.00  0.00           C  
ATOM    408  OD1 ASP    27      -8.799  22.344 -26.500  1.00  0.00           O  
ATOM    409  OD2 ASP    27      -8.694  23.512 -24.637  1.00  0.00           O  
ATOM    410  C   ASP    27      -7.700  24.478 -28.344  1.00  0.00           C  
ATOM    411  O   ASP    27      -7.759  25.665 -27.977  1.00  0.00           O  
ATOM    412  N   MET    28      -8.477  23.793 -29.201  1.00  0.00           N  
ATOM    413  H   MET    28      -8.238  22.819 -29.323  1.00  0.00           H  
ATOM    414  CA  MET    28      -9.793  24.259 -29.657  1.00  0.00           C  
ATOM    415  HA  MET    28      -9.992  25.260 -29.274  1.00  0.00           H  
ATOM    416  CB  MET    28      -9.702  24.354 -31.220  1.00  0.00           C  
ATOM    417  HB2 MET    28      -9.451  23.384 -31.650  1.00  0.00           H  
ATOM    418  HB3 MET    28     -10.657  24.787 -31.517  1.00  0.00           H  
ATOM    419  CG  MET    28      -8.538  25.339 -31.605  1.00  0.00           C  
ATOM    420  HG2 MET    28      -8.548  26.137 -30.862  1.00  0.00           H  
ATOM    421  HG3 MET    28      -7.579  24.862 -31.404  1.00  0.00           H  
ATOM    422  SD  MET    28      -8.546  25.888 -33.325  1.00  0.00           S  
ATOM    423  CE  MET    28      -8.660  24.264 -34.168  1.00  0.00           C  
ATOM    424  HE1 MET    28      -8.079  23.550 -33.585  1.00  0.00           H  
ATOM    425  HE2 MET    28      -9.713  24.008 -34.058  1.00  0.00           H  
ATOM    426  HE3 MET    28      -8.384  24.356 -35.219  1.00  0.00           H  
ATOM    427  C   MET    28     -10.907  23.220 -29.333  1.00  0.00           C  
ATOM    428  O   MET    28     -12.003  23.301 -29.877  1.00  0.00           O  
ATOM    429  N   MET    29     -10.721  22.090 -28.513  1.00  0.00           N  
ATOM    430  H   MET    29      -9.837  22.011 -28.030  1.00  0.00           H  
ATOM    431  CA  MET    29     -11.836  21.143 -28.273  1.00  0.00           C  
ATOM    432  HA  MET    29     -12.740  21.416 -28.817  1.00  0.00           H  
ATOM    433  CB  MET    29     -11.484  19.815 -28.944  1.00  0.00           C  
ATOM    434  HB2 MET    29     -10.706  19.324 -28.360  1.00  0.00           H  
ATOM    435  HB3 MET    29     -12.336  19.169 -28.731  1.00  0.00           H  
ATOM    436  CG  MET    29     -11.140  19.708 -30.438  1.00  0.00           C  
ATOM    437  HG2 MET    29     -11.669  20.387 -31.106  1.00  0.00           H  
ATOM    438  HG3 MET    29     -10.097  19.947 -30.649  1.00  0.00           H  
ATOM    439  SD  MET    29     -11.659  18.080 -31.125  1.00  0.00           S  
ATOM    440  CE  MET    29     -13.354  18.475 -31.679  1.00  0.00           C  
ATOM    441  HE1 MET    29     -13.997  18.534 -30.801  1.00  0.00           H  
ATOM    442  HE2 MET    29     -13.371  19.422 -32.220  1.00  0.00           H  
ATOM    443  HE3 MET    29     -13.827  17.647 -32.206  1.00  0.00           H  
ATOM    444  C   MET    29     -12.391  21.000 -26.798  1.00  0.00           C  
ATOM    445  O   MET    29     -13.409  20.289 -26.570  1.00  0.00           O  
ATOM    446  N   PHE    30     -11.835  21.796 -25.886  1.00  0.00           N  
ATOM    447  H   PHE    30     -11.036  22.379 -26.091  1.00  0.00           H  
ATOM    448  CA  PHE    30     -12.298  22.080 -24.519  1.00  0.00           C  
ATOM    449  HA  PHE    30     -11.483  22.608 -24.024  1.00  0.00           H  
ATOM    450  CB  PHE    30     -13.339  23.177 -24.711  1.00  0.00           C  
ATOM    451  HB2 PHE    30     -14.209  22.723 -25.187  1.00  0.00           H  
ATOM    452  HB3 PHE    30     -13.793  23.431 -23.754  1.00  0.00           H  
ATOM    453  CG  PHE    30     -12.765  24.379 -25.419  1.00  0.00           C  
ATOM    454  CD1 PHE    30     -12.995  24.522 -26.807  1.00  0.00           C  
ATOM    455  HD1 PHE    30     -13.493  23.706 -27.309  1.00  0.00           H  
ATOM    456  CE1 PHE    30     -12.640  25.703 -27.580  1.00  0.00           C  
ATOM    457  HE1 PHE    30     -13.122  25.869 -28.532  1.00  0.00           H  
ATOM    458  CZ  PHE    30     -12.057  26.720 -26.832  1.00  0.00           C  
ATOM    459  HZ  PHE    30     -11.894  27.661 -27.337  1.00  0.00           H  
ATOM    460  CE2 PHE    30     -11.773  26.615 -25.429  1.00  0.00           C  
ATOM    461  HE2 PHE    30     -11.249  27.347 -24.833  1.00  0.00           H  
ATOM    462  CD2 PHE    30     -12.168  25.445 -24.694  1.00  0.00           C  
ATOM    463  HD2 PHE    30     -12.028  25.442 -23.623  1.00  0.00           H  
ATOM    464  C   PHE    30     -12.640  20.837 -23.721  1.00  0.00           C  
ATOM    465  O   PHE    30     -13.380  20.841 -22.723  1.00  0.00           O  
ATOM    466  N   LYS    31     -12.082  19.666 -24.131  1.00  0.00           N  
ATOM    467  H   LYS    31     -11.295  19.698 -24.763  1.00  0.00           H  
ATOM    468  CA  LYS    31     -12.379  18.353 -23.646  1.00  0.00           C  
ATOM    469  HA  LYS    31     -13.457  18.201 -23.580  1.00  0.00           H  
ATOM    470  CB  LYS    31     -11.791  17.259 -24.536  1.00  0.00           C  
ATOM    471  HB2 LYS    31     -10.843  17.581 -24.967  1.00  0.00           H  
ATOM    472  HB3 LYS    31     -11.490  16.429 -23.896  1.00  0.00           H  
ATOM    473  CG  LYS    31     -12.578  16.740 -25.503  1.00  0.00           C  
ATOM    474  HG2 LYS    31     -13.456  16.260 -25.070  1.00  0.00           H  
ATOM    475  HG3 LYS    31     -13.020  17.612 -25.985  1.00  0.00           H  
ATOM    476  CD  LYS    31     -11.924  15.902 -26.336  1.00  0.00           C  
ATOM    477  HD2 LYS    31     -11.217  16.498 -26.913  1.00  0.00           H  
ATOM    478  HD3 LYS    31     -11.415  15.087 -25.822  1.00  0.00           H  
ATOM    479  CE  LYS    31     -12.715  15.323 -27.281  1.00  0.00           C  
ATOM    480  HE2 LYS    31     -13.320  14.599 -26.735  1.00  0.00           H  
ATOM    481  HE3 LYS    31     -13.337  16.075 -27.767  1.00  0.00           H  
ATOM    482  NZ  LYS    31     -11.774  14.501 -28.187  1.00  0.00           N  
ATOM    483  HZ1 LYS    31     -11.095  15.099 -28.636  1.00  0.00           H  
ATOM    484  HZ2 LYS    31     -11.203  13.906 -27.604  1.00  0.00           H  
ATOM    485  HZ3 LYS    31     -12.306  13.949 -28.845  1.00  0.00           H  
ATOM    486  C   LYS    31     -11.964  18.160 -22.138  1.00  0.00           C  
ATOM    487  O   LYS    31     -12.269  17.146 -21.552  1.00  0.00           O  
ATOM    488  N   ASP    32     -11.242  19.135 -21.471  1.00  0.00           N  
ATOM    489  H   ASP    32     -11.009  19.953 -22.017  1.00  0.00           H  
ATOM    490  CA  ASP    32     -11.048  19.268 -19.986  1.00  0.00           C  
ATOM    491  HA  ASP    32     -10.916  18.267 -19.576  1.00  0.00           H  
ATOM    492  CB  ASP    32      -9.785  20.079 -19.522  1.00  0.00           C  
ATOM    493  HB2 ASP    32      -9.897  20.190 -18.444  1.00  0.00           H  
ATOM    494  HB3 ASP    32      -8.911  19.460 -19.730  1.00  0.00           H  
ATOM    495  CG  ASP    32      -9.580  21.514 -20.106  1.00  0.00           C  
ATOM    496  OD1 ASP    32     -10.298  21.905 -21.056  1.00  0.00           O  
ATOM    497  OD2 ASP    32      -8.635  22.241 -19.665  1.00  0.00           O  
ATOM    498  C   ASP    32     -12.244  19.905 -19.272  1.00  0.00           C  
ATOM    499  O   ASP    32     -12.482  19.571 -18.092  1.00  0.00           O  
ATOM    500  N   LEU    33     -12.976  20.800 -19.920  1.00  0.00           N  
ATOM    501  H   LEU    33     -12.708  20.888 -20.890  1.00  0.00           H  
ATOM    502  CA  LEU    33     -14.266  21.295 -19.401  1.00  0.00           C  
ATOM    503  HA  LEU    33     -14.144  21.481 -18.334  1.00  0.00           H  
ATOM    504  CB  LEU    33     -14.545  22.578 -20.143  1.00  0.00           C  
ATOM    505  HB2 LEU    33     -14.440  22.380 -21.209  1.00  0.00           H  
ATOM    506  HB3 LEU    33     -15.602  22.787 -19.976  1.00  0.00           H  
ATOM    507  CG  LEU    33     -13.778  23.761 -19.670  1.00  0.00           C  
ATOM    508  HG  LEU    33     -12.709  23.551 -19.686  1.00  0.00           H  
ATOM    509  CD1 LEU    33     -14.036  24.887 -20.603  1.00  0.00           C  
ATOM    510 HD11 LEU    33     -13.485  24.630 -21.507  1.00  0.00           H  
ATOM    511 HD12 LEU    33     -15.106  25.079 -20.678  1.00  0.00           H  
ATOM    512 HD13 LEU    33     -13.608  25.800 -20.189  1.00  0.00           H  
ATOM    513  CD2 LEU    33     -14.301  24.250 -18.239  1.00  0.00           C  
ATOM    514 HD21 LEU    33     -14.495  23.392 -17.596  1.00  0.00           H  
ATOM    515 HD22 LEU    33     -13.604  24.904 -17.714  1.00  0.00           H  
ATOM    516 HD23 LEU    33     -15.233  24.809 -18.323  1.00  0.00           H  
ATOM    517  C   LEU    33     -15.331  20.234 -19.538  1.00  0.00           C  
ATOM    518  O   LEU    33     -15.460  19.552 -20.559  1.00  0.00           O  
ATOM    519  N   ASN    34     -16.109  20.009 -18.514  1.00  0.00           N  
ATOM    520  H   ASN    34     -15.858  20.581 -17.721  1.00  0.00           H  
ATOM    521  CA  ASN    34     -17.238  19.045 -18.433  1.00  0.00           C  
ATOM    522  HA  ASN    34     -16.932  18.179 -19.021  1.00  0.00           H  
ATOM    523  CB  ASN    34     -17.420  18.648 -16.967  1.00  0.00           C  
ATOM    524  HB2 ASN    34     -17.869  19.452 -16.384  1.00  0.00           H  
ATOM    525  HB3 ASN    34     -18.210  17.907 -16.848  1.00  0.00           H  
ATOM    526  CG  ASN    34     -16.293  18.052 -16.225  1.00  0.00           C  
ATOM    527  OD1 ASN    34     -15.723  17.046 -16.630  1.00  0.00           O  
ATOM    528  ND2 ASN    34     -16.029  18.547 -15.034  1.00  0.00           N  
ATOM    529 HD21 ASN    34     -15.436  18.040 -14.392  1.00  0.00           H  
ATOM    530 HD22 ASN    34     -16.668  19.238 -14.668  1.00  0.00           H  
ATOM    531  C   ASN    34     -18.461  19.603 -19.115  1.00  0.00           C  
ATOM    532  O   ASN    34     -19.489  20.050 -18.535  1.00  0.00           O  
ATOM    533  N   LEU    35     -18.389  19.741 -20.449  1.00  0.00           N  
ATOM    534  H   LEU    35     -17.486  19.428 -20.778  1.00  0.00           H  
ATOM    535  CA  LEU    35     -19.394  20.267 -21.378  1.00  0.00           C  
ATOM    536  HA  LEU    35     -19.849  21.214 -21.086  1.00  0.00           H  
ATOM    537  CB  LEU    35     -18.751  20.674 -22.663  1.00  0.00           C  
ATOM    538  HB2 LEU    35     -18.404  19.837 -23.268  1.00  0.00           H  
ATOM    539  HB3 LEU    35     -19.464  21.202 -23.296  1.00  0.00           H  
ATOM    540  CG  LEU    35     -17.477  21.577 -22.558  1.00  0.00           C  
ATOM    541  HG  LEU    35     -16.705  21.196 -21.890  1.00  0.00           H  
ATOM    542  CD1 LEU    35     -16.844  21.819 -23.904  1.00  0.00           C  
ATOM    543 HD11 LEU    35     -16.767  20.886 -24.463  1.00  0.00           H  
ATOM    544 HD12 LEU    35     -17.268  22.637 -24.487  1.00  0.00           H  
ATOM    545 HD13 LEU    35     -15.811  22.131 -23.748  1.00  0.00           H  
ATOM    546  CD2 LEU    35     -17.832  23.068 -22.140  1.00  0.00           C  
ATOM    547 HD21 LEU    35     -16.964  23.726 -22.110  1.00  0.00           H  
ATOM    548 HD22 LEU    35     -18.477  23.485 -22.913  1.00  0.00           H  
ATOM    549 HD23 LEU    35     -18.236  23.078 -21.127  1.00  0.00           H  
ATOM    550  C   LEU    35     -20.569  19.260 -21.639  1.00  0.00           C  
ATOM    551  O   LEU    35     -20.332  18.083 -21.585  1.00  0.00           O  
ATOM    552  N   THR    36     -21.769  19.740 -21.826  1.00  0.00           N  
ATOM    553  H   THR    36     -21.787  20.730 -22.029  1.00  0.00           H  
ATOM    554  CA  THR    36     -22.916  18.966 -22.319  1.00  0.00           C  
ATOM    555  HA  THR    36     -22.858  18.033 -21.758  1.00  0.00           H  
ATOM    556  CB  THR    36     -24.226  19.621 -22.015  1.00  0.00           C  
ATOM    557  HB  THR    36     -24.981  19.017 -22.519  1.00  0.00           H  
ATOM    558  CG2 THR    36     -24.524  19.619 -20.474  1.00  0.00           C  
ATOM    559 HG21 THR    36     -25.228  20.415 -20.233  1.00  0.00           H  
ATOM    560 HG22 THR    36     -25.029  18.701 -20.171  1.00  0.00           H  
ATOM    561 HG23 THR    36     -23.654  19.934 -19.897  1.00  0.00           H  
ATOM    562  OG1 THR    36     -24.226  20.888 -22.545  1.00  0.00           O  
ATOM    563  HG1 THR    36     -25.032  21.258 -22.177  1.00  0.00           H  
ATOM    564  C   THR    36     -22.844  18.609 -23.832  1.00  0.00           C  
ATOM    565  O   THR    36     -22.251  19.322 -24.589  1.00  0.00           O  
ATOM    566  N   ASP    37     -23.396  17.504 -24.191  1.00  0.00           N  
ATOM    567  H   ASP    37     -23.761  16.830 -23.533  1.00  0.00           H  
ATOM    568  CA  ASP    37     -23.415  17.008 -25.601  1.00  0.00           C  
ATOM    569  HA  ASP    37     -22.368  16.920 -25.890  1.00  0.00           H  
ATOM    570  CB  ASP    37     -24.175  15.632 -25.637  1.00  0.00           C  
ATOM    571  HB2 ASP    37     -23.845  14.980 -24.829  1.00  0.00           H  
ATOM    572  HB3 ASP    37     -25.246  15.826 -25.579  1.00  0.00           H  
ATOM    573  CG  ASP    37     -23.765  15.013 -27.026  1.00  0.00           C  
ATOM    574  OD1 ASP    37     -22.551  14.625 -27.021  1.00  0.00           O  
ATOM    575  OD2 ASP    37     -24.605  14.671 -27.906  1.00  0.00           O  
ATOM    576  C   ASP    37     -23.847  18.030 -26.668  1.00  0.00           C  
ATOM    577  O   ASP    37     -23.142  18.283 -27.661  1.00  0.00           O  
ATOM    578  N   ALA    38     -24.968  18.688 -26.429  1.00  0.00           N  
ATOM    579  H   ALA    38     -25.483  18.572 -25.568  1.00  0.00           H  
ATOM    580  CA  ALA    38     -25.248  19.818 -27.347  1.00  0.00           C  
ATOM    581  HA  ALA    38     -25.338  19.542 -28.398  1.00  0.00           H  
ATOM    582  CB  ALA    38     -26.701  20.163 -27.047  1.00  0.00           C  
ATOM    583  HB1 ALA    38     -27.029  20.848 -27.829  1.00  0.00           H  
ATOM    584  HB2 ALA    38     -27.344  19.283 -27.075  1.00  0.00           H  
ATOM    585  HB3 ALA    38     -26.769  20.627 -26.063  1.00  0.00           H  
ATOM    586  C   ALA    38     -24.340  21.016 -27.239  1.00  0.00           C  
ATOM    587  O   ALA    38     -24.033  21.568 -28.288  1.00  0.00           O  
ATOM    588  N   GLN    39     -23.747  21.316 -26.050  1.00  0.00           N  
ATOM    589  H   GLN    39     -23.953  20.777 -25.221  1.00  0.00           H  
ATOM    590  CA  GLN    39     -22.699  22.360 -26.043  1.00  0.00           C  
ATOM    591  HA  GLN    39     -23.059  23.212 -26.619  1.00  0.00           H  
ATOM    592  CB  GLN    39     -22.406  22.782 -24.619  1.00  0.00           C  
ATOM    593  HB2 GLN    39     -23.417  22.962 -24.254  1.00  0.00           H  
ATOM    594  HB3 GLN    39     -21.995  21.933 -24.072  1.00  0.00           H  
ATOM    595  CG  GLN    39     -21.539  23.946 -24.279  1.00  0.00           C  
ATOM    596  HG2 GLN    39     -20.534  23.973 -24.701  1.00  0.00           H  
ATOM    597  HG3 GLN    39     -22.049  24.848 -24.617  1.00  0.00           H  
ATOM    598  CD  GLN    39     -21.160  24.051 -22.784  1.00  0.00           C  
ATOM    599  OE1 GLN    39     -21.203  23.026 -22.101  1.00  0.00           O  
ATOM    600  NE2 GLN    39     -20.955  25.230 -22.135  1.00  0.00           N  
ATOM    601 HE21 GLN    39     -20.560  25.084 -21.217  1.00  0.00           H  
ATOM    602 HE22 GLN    39     -20.966  26.054 -22.720  1.00  0.00           H  
ATOM    603  C   GLN    39     -21.349  21.872 -26.690  1.00  0.00           C  
ATOM    604  O   GLN    39     -20.602  22.693 -27.230  1.00  0.00           O  
ATOM    605  N   LYS    40     -21.078  20.574 -26.731  1.00  0.00           N  
ATOM    606  H   LYS    40     -21.630  19.895 -26.227  1.00  0.00           H  
ATOM    607  CA  LYS    40     -20.002  19.981 -27.506  1.00  0.00           C  
ATOM    608  HA  LYS    40     -19.112  20.587 -27.332  1.00  0.00           H  
ATOM    609  CB  LYS    40     -19.693  18.593 -27.007  1.00  0.00           C  
ATOM    610  HB2 LYS    40     -20.610  18.021 -27.150  1.00  0.00           H  
ATOM    611  HB3 LYS    40     -18.979  18.228 -27.745  1.00  0.00           H  
ATOM    612  CG  LYS    40     -19.218  18.479 -25.785  1.00  0.00           C  
ATOM    613  HG2 LYS    40     -18.184  18.822 -25.749  1.00  0.00           H  
ATOM    614  HG3 LYS    40     -19.752  19.142 -25.105  1.00  0.00           H  
ATOM    615  CD  LYS    40     -19.354  17.210 -25.256  1.00  0.00           C  
ATOM    616  HD2 LYS    40     -20.397  16.964 -25.061  1.00  0.00           H  
ATOM    617  HD3 LYS    40     -18.966  16.432 -25.915  1.00  0.00           H  
ATOM    618  CE  LYS    40     -18.688  17.081 -24.079  1.00  0.00           C  
ATOM    619  HE2 LYS    40     -17.647  17.361 -24.241  1.00  0.00           H  
ATOM    620  HE3 LYS    40     -19.081  17.752 -23.315  1.00  0.00           H  
ATOM    621  NZ  LYS    40     -18.691  15.660 -23.725  1.00  0.00           N  
ATOM    622  HZ1 LYS    40     -18.435  15.512 -22.759  1.00  0.00           H  
ATOM    623  HZ2 LYS    40     -19.552  15.155 -23.877  1.00  0.00           H  
ATOM    624  HZ3 LYS    40     -17.951  15.265 -24.289  1.00  0.00           H  
ATOM    625  C   LYS    40     -20.309  19.973 -28.982  1.00  0.00           C  
ATOM    626  O   LYS    40     -19.401  20.337 -29.745  1.00  0.00           O  
ATOM    627  N   GLN    41     -21.512  19.709 -29.421  1.00  0.00           N  
ATOM    628  H   GLN    41     -22.290  19.636 -28.781  1.00  0.00           H  
ATOM    629  CA  GLN    41     -21.991  20.028 -30.806  1.00  0.00           C  
ATOM    630  HA  GLN    41     -21.347  19.534 -31.533  1.00  0.00           H  
ATOM    631  CB  GLN    41     -23.435  19.371 -30.979  1.00  0.00           C  
ATOM    632  HB2 GLN    41     -24.166  19.780 -30.282  1.00  0.00           H  
ATOM    633  HB3 GLN    41     -23.925  19.682 -31.902  1.00  0.00           H  
ATOM    634  CG  GLN    41     -23.315  17.850 -30.837  1.00  0.00           C  
ATOM    635  HG2 GLN    41     -22.752  17.415 -31.662  1.00  0.00           H  
ATOM    636  HG3 GLN    41     -22.756  17.558 -29.948  1.00  0.00           H  
ATOM    637  CD  GLN    41     -24.620  17.125 -30.634  1.00  0.00           C  
ATOM    638  OE1 GLN    41     -25.146  16.531 -31.538  1.00  0.00           O  
ATOM    639  NE2 GLN    41     -25.171  17.203 -29.455  1.00  0.00           N  
ATOM    640 HE21 GLN    41     -25.963  16.577 -29.426  1.00  0.00           H  
ATOM    641 HE22 GLN    41     -24.501  17.352 -28.715  1.00  0.00           H  
ATOM    642  C   GLN    41     -22.014  21.458 -31.241  1.00  0.00           C  
ATOM    643  O   GLN    41     -21.797  21.650 -32.414  1.00  0.00           O  
ATOM    644  N   GLN    42     -22.269  22.435 -30.306  1.00  0.00           N  
ATOM    645  H   GLN    42     -22.692  22.155 -29.433  1.00  0.00           H  
ATOM    646  CA  GLN    42     -22.217  23.878 -30.544  1.00  0.00           C  
ATOM    647  HA  GLN    42     -22.885  24.164 -31.357  1.00  0.00           H  
ATOM    648  CB  GLN    42     -22.815  24.531 -29.250  1.00  0.00           C  
ATOM    649  HB2 GLN    42     -23.541  23.845 -28.814  1.00  0.00           H  
ATOM    650  HB3 GLN    42     -22.044  24.708 -28.501  1.00  0.00           H  
ATOM    651  CG  GLN    42     -23.475  25.937 -29.394  1.00  0.00           C  
ATOM    652  HG2 GLN    42     -23.708  26.171 -28.355  1.00  0.00           H  
ATOM    653  HG3 GLN    42     -22.846  26.808 -29.579  1.00  0.00           H  
ATOM    654  CD  GLN    42     -24.695  25.982 -30.241  1.00  0.00           C  
ATOM    655  OE1 GLN    42     -25.422  24.993 -30.459  1.00  0.00           O  
ATOM    656  NE2 GLN    42     -25.101  27.146 -30.766  1.00  0.00           N  
ATOM    657 HE21 GLN    42     -26.045  27.169 -31.124  1.00  0.00           H  
ATOM    658 HE22 GLN    42     -24.652  28.010 -30.499  1.00  0.00           H  
ATOM    659  C   GLN    42     -20.833  24.456 -30.928  1.00  0.00           C  
ATOM    660  O   GLN    42     -20.726  25.275 -31.801  1.00  0.00           O  
ATOM    661  N   ILE    43     -19.787  23.650 -30.584  1.00  0.00           N  
ATOM    662  H   ILE    43     -20.068  22.828 -30.068  1.00  0.00           H  
ATOM    663  CA  ILE    43     -18.370  23.855 -30.955  1.00  0.00           C  
ATOM    664  HA  ILE    43     -18.144  24.872 -30.635  1.00  0.00           H  
ATOM    665  CB  ILE    43     -17.307  22.873 -30.388  1.00  0.00           C  
ATOM    666  HB  ILE    43     -17.759  21.903 -30.592  1.00  0.00           H  
ATOM    667  CG2 ILE    43     -15.945  22.993 -30.985  1.00  0.00           C  
ATOM    668 HG21 ILE    43     -15.409  23.881 -30.651  1.00  0.00           H  
ATOM    669 HG22 ILE    43     -15.304  22.182 -30.637  1.00  0.00           H  
ATOM    670 HG23 ILE    43     -16.026  22.908 -32.069  1.00  0.00           H  
ATOM    671  CG1 ILE    43     -17.252  23.060 -28.815  1.00  0.00           C  
ATOM    672 HG12 ILE    43     -17.015  24.058 -28.447  1.00  0.00           H  
ATOM    673 HG13 ILE    43     -18.301  22.948 -28.543  1.00  0.00           H  
ATOM    674  CD1 ILE    43     -16.303  22.105 -28.046  1.00  0.00           C  
ATOM    675 HD11 ILE    43     -16.478  22.348 -26.999  1.00  0.00           H  
ATOM    676 HD12 ILE    43     -16.633  21.072 -28.155  1.00  0.00           H  
ATOM    677 HD13 ILE    43     -15.267  22.307 -28.318  1.00  0.00           H  
ATOM    678  C   ILE    43     -18.263  23.915 -32.561  1.00  0.00           C  
ATOM    679  O   ILE    43     -17.640  24.792 -33.099  1.00  0.00           O  
ATOM    680  N   ARG    44     -19.000  23.076 -33.318  1.00  0.00           N  
ATOM    681  H   ARG    44     -19.575  22.398 -32.840  1.00  0.00           H  
ATOM    682  CA  ARG    44     -18.917  22.958 -34.778  1.00  0.00           C  
ATOM    683  HA  ARG    44     -17.872  23.047 -35.076  1.00  0.00           H  
ATOM    684  CB  ARG    44     -19.552  21.665 -35.273  1.00  0.00           C  
ATOM    685  HB2 ARG    44     -20.516  21.431 -34.822  1.00  0.00           H  
ATOM    686  HB3 ARG    44     -19.738  21.870 -36.327  1.00  0.00           H  
ATOM    687  CG  ARG    44     -18.859  20.509 -35.271  1.00  0.00           C  
ATOM    688  HG2 ARG    44     -19.435  19.826 -35.895  1.00  0.00           H  
ATOM    689  HG3 ARG    44     -17.916  20.714 -35.778  1.00  0.00           H  
ATOM    690  CD  ARG    44     -18.688  19.963 -34.054  1.00  0.00           C  
ATOM    691  HD2 ARG    44     -18.157  20.627 -33.372  1.00  0.00           H  
ATOM    692  HD3 ARG    44     -19.711  19.756 -33.740  1.00  0.00           H  
ATOM    693  NE  ARG    44     -18.023  18.677 -34.251  1.00  0.00           N  
ATOM    694  HE  ARG    44     -18.633  17.877 -34.344  1.00  0.00           H  
ATOM    695  CZ  ARG    44     -16.715  18.441 -34.310  1.00  0.00           C  
ATOM    696  NH1 ARG    44     -16.314  17.256 -34.559  1.00  0.00           N  
ATOM    697 HH11 ARG    44     -16.978  16.504 -34.439  1.00  0.00           H  
ATOM    698 HH12 ARG    44     -15.333  17.059 -34.695  1.00  0.00           H  
ATOM    699  NH2 ARG    44     -15.761  19.331 -34.173  1.00  0.00           N  
ATOM    700 HH21 ARG    44     -15.959  20.320 -34.241  1.00  0.00           H  
ATOM    701 HH22 ARG    44     -14.802  19.020 -34.221  1.00  0.00           H  
ATOM    702  C   ARG    44     -19.650  24.126 -35.449  1.00  0.00           C  
ATOM    703  O   ARG    44     -19.252  24.549 -36.537  1.00  0.00           O  
ATOM    704  N   GLU    45     -20.602  24.806 -34.802  1.00  0.00           N  
ATOM    705  H   GLU    45     -20.941  24.456 -33.917  1.00  0.00           H  
ATOM    706  CA  GLU    45     -21.166  26.014 -35.187  1.00  0.00           C  
ATOM    707  HA  GLU    45     -21.273  25.840 -36.258  1.00  0.00           H  
ATOM    708  CB  GLU    45     -22.517  26.127 -34.592  1.00  0.00           C  
ATOM    709  HB2 GLU    45     -23.078  25.193 -34.582  1.00  0.00           H  
ATOM    710  HB3 GLU    45     -22.358  26.506 -33.582  1.00  0.00           H  
ATOM    711  CG  GLU    45     -23.428  27.062 -35.445  1.00  0.00           C  
ATOM    712  HG2 GLU    45     -24.358  27.173 -34.887  1.00  0.00           H  
ATOM    713  HG3 GLU    45     -22.933  28.033 -35.451  1.00  0.00           H  
ATOM    714  CD  GLU    45     -23.826  26.644 -36.873  1.00  0.00           C  
ATOM    715  OE1 GLU    45     -23.677  25.510 -37.253  1.00  0.00           O  
ATOM    716  OE2 GLU    45     -24.241  27.554 -37.637  1.00  0.00           O  
ATOM    717  C   GLU    45     -20.249  27.187 -34.843  1.00  0.00           C  
ATOM    718  O   GLU    45     -19.957  28.048 -35.643  1.00  0.00           O  
ATOM    719  N   ILE    46     -19.782  27.287 -33.634  1.00  0.00           N  
ATOM    720  H   ILE    46     -20.088  26.581 -32.980  1.00  0.00           H  
ATOM    721  CA  ILE    46     -19.096  28.455 -33.114  1.00  0.00           C  
ATOM    722  HA  ILE    46     -19.708  29.352 -33.202  1.00  0.00           H  
ATOM    723  CB  ILE    46     -18.755  28.239 -31.609  1.00  0.00           C  
ATOM    724  HB  ILE    46     -18.493  27.191 -31.464  1.00  0.00           H  
ATOM    725  CG2 ILE    46     -17.607  29.004 -31.007  1.00  0.00           C  
ATOM    726 HG21 ILE    46     -17.779  30.072 -31.140  1.00  0.00           H  
ATOM    727 HG22 ILE    46     -17.638  28.775 -29.942  1.00  0.00           H  
ATOM    728 HG23 ILE    46     -16.635  28.598 -31.288  1.00  0.00           H  
ATOM    729  CG1 ILE    46     -20.003  28.606 -30.742  1.00  0.00           C  
ATOM    730 HG12 ILE    46     -20.846  27.988 -31.052  1.00  0.00           H  
ATOM    731 HG13 ILE    46     -19.925  28.346 -29.686  1.00  0.00           H  
ATOM    732  CD1 ILE    46     -20.588  29.980 -30.816  1.00  0.00           C  
ATOM    733 HD11 ILE    46     -19.871  30.758 -30.551  1.00  0.00           H  
ATOM    734 HD12 ILE    46     -20.942  30.213 -31.820  1.00  0.00           H  
ATOM    735 HD13 ILE    46     -21.389  30.164 -30.099  1.00  0.00           H  
ATOM    736  C   ILE    46     -17.784  28.720 -33.833  1.00  0.00           C  
ATOM    737  O   ILE    46     -17.525  29.917 -34.115  1.00  0.00           O  
ATOM    738  N   MET    47     -17.047  27.619 -34.194  1.00  0.00           N  
ATOM    739  H   MET    47     -17.251  26.705 -33.818  1.00  0.00           H  
ATOM    740  CA  MET    47     -15.866  27.707 -35.056  1.00  0.00           C  
ATOM    741  HA  MET    47     -15.133  28.294 -34.504  1.00  0.00           H  
ATOM    742  CB  MET    47     -15.281  26.323 -35.145  1.00  0.00           C  
ATOM    743  HB2 MET    47     -16.029  25.597 -35.461  1.00  0.00           H  
ATOM    744  HB3 MET    47     -14.579  26.216 -35.972  1.00  0.00           H  
ATOM    745  CG  MET    47     -14.626  25.816 -33.850  1.00  0.00           C  
ATOM    746  HG2 MET    47     -15.302  26.023 -33.020  1.00  0.00           H  
ATOM    747  HG3 MET    47     -14.542  24.730 -33.806  1.00  0.00           H  
ATOM    748  SD  MET    47     -13.025  26.547 -33.687  1.00  0.00           S  
ATOM    749  CE  MET    47     -12.147  25.467 -34.839  1.00  0.00           C  
ATOM    750  HE1 MET    47     -11.080  25.685 -34.871  1.00  0.00           H  
ATOM    751  HE2 MET    47     -12.350  24.445 -34.519  1.00  0.00           H  
ATOM    752  HE3 MET    47     -12.632  25.536 -35.814  1.00  0.00           H  
ATOM    753  C   MET    47     -16.149  28.287 -36.479  1.00  0.00           C  
ATOM    754  O   MET    47     -15.209  28.672 -37.152  1.00  0.00           O  
ATOM    755  N   LYS    48     -17.420  28.301 -36.967  1.00  0.00           N  
ATOM    756  H   LYS    48     -18.160  28.348 -36.282  1.00  0.00           H  
ATOM    757  CA  LYS    48     -17.658  28.719 -38.343  1.00  0.00           C  
ATOM    758  HA  LYS    48     -17.142  28.006 -38.986  1.00  0.00           H  
ATOM    759  CB  LYS    48     -19.157  28.656 -38.773  1.00  0.00           C  
ATOM    760  HB2 LYS    48     -19.683  29.224 -38.006  1.00  0.00           H  
ATOM    761  HB3 LYS    48     -19.225  29.115 -39.759  1.00  0.00           H  
ATOM    762  CG  LYS    48     -19.688  27.396 -38.951  1.00  0.00           C  
ATOM    763  HG2 LYS    48     -19.059  26.904 -39.693  1.00  0.00           H  
ATOM    764  HG3 LYS    48     -19.597  26.836 -38.020  1.00  0.00           H  
ATOM    765  CD  LYS    48     -20.969  27.405 -39.194  1.00  0.00           C  
ATOM    766  HD2 LYS    48     -21.530  27.708 -38.310  1.00  0.00           H  
ATOM    767  HD3 LYS    48     -21.087  27.928 -40.144  1.00  0.00           H  
ATOM    768  CE  LYS    48     -21.491  26.201 -39.525  1.00  0.00           C  
ATOM    769  HE2 LYS    48     -20.983  25.761 -40.383  1.00  0.00           H  
ATOM    770  HE3 LYS    48     -21.337  25.452 -38.748  1.00  0.00           H  
ATOM    771  NZ  LYS    48     -22.905  26.209 -39.862  1.00  0.00           N  
ATOM    772  HZ1 LYS    48     -23.043  26.773 -40.689  1.00  0.00           H  
ATOM    773  HZ2 LYS    48     -23.161  25.271 -40.133  1.00  0.00           H  
ATOM    774  HZ3 LYS    48     -23.619  26.479 -39.201  1.00  0.00           H  
ATOM    775  C   LYS    48     -17.115  30.064 -38.837  1.00  0.00           C  
ATOM    776  O   LYS    48     -16.473  30.168 -39.826  1.00  0.00           O  
ATOM    777  N   GLY    49     -17.120  31.057 -37.893  1.00  0.00           N  
ATOM    778  H   GLY    49     -17.778  30.941 -37.136  1.00  0.00           H  
ATOM    779  CA  GLY    49     -16.582  32.399 -38.057  1.00  0.00           C  
ATOM    780  HA2 GLY    49     -16.941  32.799 -39.005  1.00  0.00           H  
ATOM    781  HA3 GLY    49     -17.071  32.951 -37.254  1.00  0.00           H  
ATOM    782  C   GLY    49     -15.099  32.612 -37.972  1.00  0.00           C  
ATOM    783  O   GLY    49     -14.637  33.731 -37.931  1.00  0.00           O  
ATOM    784  N   GLN    50     -14.342  31.535 -37.773  1.00  0.00           N  
ATOM    785  H   GLN    50     -14.821  30.649 -37.856  1.00  0.00           H  
ATOM    786  CA  GLN    50     -12.934  31.406 -37.415  1.00  0.00           C  
ATOM    787  HA  GLN    50     -12.367  32.278 -37.741  1.00  0.00           H  
ATOM    788  CB  GLN    50     -12.626  31.300 -35.897  1.00  0.00           C  
ATOM    789  HB2 GLN    50     -12.934  30.313 -35.554  1.00  0.00           H  
ATOM    790  HB3 GLN    50     -11.561  31.457 -35.724  1.00  0.00           H  
ATOM    791  CG  GLN    50     -13.263  32.487 -35.077  1.00  0.00           C  
ATOM    792  HG2 GLN    50     -12.620  32.742 -34.234  1.00  0.00           H  
ATOM    793  HG3 GLN    50     -13.199  33.378 -35.702  1.00  0.00           H  
ATOM    794  CD  GLN    50     -14.651  32.226 -34.500  1.00  0.00           C  
ATOM    795  OE1 GLN    50     -15.517  33.051 -34.742  1.00  0.00           O  
ATOM    796  NE2 GLN    50     -14.941  31.091 -33.922  1.00  0.00           N  
ATOM    797 HE21 GLN    50     -15.927  30.900 -33.811  1.00  0.00           H  
ATOM    798 HE22 GLN    50     -14.223  30.392 -34.046  1.00  0.00           H  
ATOM    799  C   GLN    50     -12.169  30.332 -38.241  1.00  0.00           C  
ATOM    800  O   GLN    50     -10.985  30.462 -38.436  1.00  0.00           O  
ATOM    801  N   ARG    51     -12.849  29.239 -38.548  1.00  0.00           N  
ATOM    802  H   ARG    51     -13.717  29.161 -38.036  1.00  0.00           H  
ATOM    803  CA  ARG    51     -12.229  27.950 -38.945  1.00  0.00           C  
ATOM    804  HA  ARG    51     -11.618  27.558 -38.132  1.00  0.00           H  
ATOM    805  CB  ARG    51     -13.365  26.979 -39.166  1.00  0.00           C  
ATOM    806  HB2 ARG    51     -12.868  26.099 -39.574  1.00  0.00           H  
ATOM    807  HB3 ARG    51     -13.809  26.682 -38.216  1.00  0.00           H  
ATOM    808  CG  ARG    51     -14.472  27.212 -40.031  1.00  0.00           C  
ATOM    809  HG2 ARG    51     -15.000  28.139 -39.808  1.00  0.00           H  
ATOM    810  HG3 ARG    51     -14.176  27.371 -41.067  1.00  0.00           H  
ATOM    811  CD  ARG    51     -15.319  26.092 -39.941  1.00  0.00           C  
ATOM    812  HD2 ARG    51     -14.810  25.129 -39.966  1.00  0.00           H  
ATOM    813  HD3 ARG    51     -15.907  26.240 -39.035  1.00  0.00           H  
ATOM    814  NE  ARG    51     -16.278  26.194 -41.060  1.00  0.00           N  
ATOM    815  HE  ARG    51     -16.129  26.976 -41.681  1.00  0.00           H  
ATOM    816  CZ  ARG    51     -17.123  25.279 -41.521  1.00  0.00           C  
ATOM    817  NH1 ARG    51     -17.458  24.182 -40.898  1.00  0.00           N  
ATOM    818 HH11 ARG    51     -17.174  24.001 -39.945  1.00  0.00           H  
ATOM    819 HH12 ARG    51     -18.278  23.710 -41.252  1.00  0.00           H  
ATOM    820  NH2 ARG    51     -17.852  25.498 -42.526  1.00  0.00           N  
ATOM    821 HH21 ARG    51     -17.821  26.359 -43.054  1.00  0.00           H  
ATOM    822 HH22 ARG    51     -18.694  24.943 -42.580  1.00  0.00           H  
ATOM    823  C   ARG    51     -11.363  28.023 -40.179  1.00  0.00           C  
ATOM    824  O   ARG    51     -10.346  27.355 -40.155  1.00  0.00           O  
ATOM    825  N   ASP    52     -11.604  28.834 -41.215  1.00  0.00           N  
ATOM    826  H   ASP    52     -12.340  29.505 -41.050  1.00  0.00           H  
ATOM    827  CA  ASP    52     -10.706  29.085 -42.429  1.00  0.00           C  
ATOM    828  HA  ASP    52     -10.463  28.140 -42.915  1.00  0.00           H  
ATOM    829  CB  ASP    52     -11.436  30.025 -43.378  1.00  0.00           C  
ATOM    830  HB2 ASP    52     -11.602  30.989 -42.897  1.00  0.00           H  
ATOM    831  HB3 ASP    52     -10.919  30.329 -44.288  1.00  0.00           H  
ATOM    832  CG  ASP    52     -12.814  29.436 -43.829  1.00  0.00           C  
ATOM    833  OD1 ASP    52     -12.852  28.508 -44.617  1.00  0.00           O  
ATOM    834  OD2 ASP    52     -13.859  30.051 -43.370  1.00  0.00           O  
ATOM    835  C   ASP    52      -9.328  29.649 -42.005  1.00  0.00           C  
ATOM    836  O   ASP    52      -8.314  29.313 -42.712  1.00  0.00           O  
ATOM    837  N   GLN    53      -9.148  30.320 -40.895  1.00  0.00           N  
ATOM    838  H   GLN    53      -9.933  30.305 -40.258  1.00  0.00           H  
ATOM    839  CA  GLN    53      -7.920  31.056 -40.470  1.00  0.00           C  
ATOM    840  HA  GLN    53      -7.214  31.185 -41.291  1.00  0.00           H  
ATOM    841  CB  GLN    53      -8.208  32.467 -39.966  1.00  0.00           C  
ATOM    842  HB2 GLN    53      -8.778  32.310 -39.050  1.00  0.00           H  
ATOM    843  HB3 GLN    53      -7.243  32.934 -39.771  1.00  0.00           H  
ATOM    844  CG  GLN    53      -8.905  33.524 -40.893  1.00  0.00           C  
ATOM    845  HG2 GLN    53      -9.137  34.346 -40.215  1.00  0.00           H  
ATOM    846  HG3 GLN    53      -8.220  33.797 -41.696  1.00  0.00           H  
ATOM    847  CD  GLN    53     -10.279  33.108 -41.442  1.00  0.00           C  
ATOM    848  OE1 GLN    53     -10.458  33.065 -42.662  1.00  0.00           O  
ATOM    849  NE2 GLN    53     -11.216  32.648 -40.598  1.00  0.00           N  
ATOM    850 HE21 GLN    53     -12.011  32.192 -41.021  1.00  0.00           H  
ATOM    851 HE22 GLN    53     -11.020  32.885 -39.636  1.00  0.00           H  
ATOM    852  C   GLN    53      -7.090  30.203 -39.423  1.00  0.00           C  
ATOM    853  O   GLN    53      -6.009  30.641 -39.005  1.00  0.00           O  
ATOM    854  N   MET    54      -7.551  29.032 -38.975  1.00  0.00           N  
ATOM    855  H   MET    54      -8.532  28.873 -39.158  1.00  0.00           H  
ATOM    856  CA  MET    54      -6.824  27.933 -38.367  1.00  0.00           C  
ATOM    857  HA  MET    54      -6.283  28.400 -37.545  1.00  0.00           H  
ATOM    858  CB  MET    54      -7.858  26.912 -37.803  1.00  0.00           C  
ATOM    859  HB2 MET    54      -8.423  26.564 -38.668  1.00  0.00           H  
ATOM    860  HB3 MET    54      -7.293  26.085 -37.373  1.00  0.00           H  
ATOM    861  CG  MET    54      -8.863  27.609 -36.878  1.00  0.00           C  
ATOM    862  HG2 MET    54      -9.487  28.266 -37.484  1.00  0.00           H  
ATOM    863  HG3 MET    54      -9.493  26.852 -36.411  1.00  0.00           H  
ATOM    864  SD  MET    54      -8.168  28.619 -35.566  1.00  0.00           S  
ATOM    865  CE  MET    54      -9.751  28.942 -34.760  1.00  0.00           C  
ATOM    866  HE1 MET    54     -10.277  29.640 -35.412  1.00  0.00           H  
ATOM    867  HE2 MET    54     -10.251  28.032 -34.428  1.00  0.00           H  
ATOM    868  HE3 MET    54      -9.470  29.568 -33.914  1.00  0.00           H  
ATOM    869  C   MET    54      -5.742  27.320 -39.313  1.00  0.00           C  
ATOM    870  O   MET    54      -4.909  26.558 -38.847  1.00  0.00           O  
ATOM    871  N   LYS    55      -5.695  27.699 -40.619  1.00  0.00           N  
ATOM    872  H   LYS    55      -6.533  28.155 -40.950  1.00  0.00           H  
ATOM    873  CA  LYS    55      -4.705  27.373 -41.625  1.00  0.00           C  
ATOM    874  HA  LYS    55      -4.953  26.330 -41.822  1.00  0.00           H  
ATOM    875  CB  LYS    55      -4.893  28.308 -42.859  1.00  0.00           C  
ATOM    876  HB2 LYS    55      -5.944  28.488 -43.082  1.00  0.00           H  
ATOM    877  HB3 LYS    55      -4.441  29.260 -42.580  1.00  0.00           H  
ATOM    878  CG  LYS    55      -4.283  27.806 -43.997  1.00  0.00           C  
ATOM    879  HG2 LYS    55      -3.290  27.481 -43.684  1.00  0.00           H  
ATOM    880  HG3 LYS    55      -4.863  26.894 -44.138  1.00  0.00           H  
ATOM    881  CD  LYS    55      -4.315  28.571 -45.089  1.00  0.00           C  
ATOM    882  HD2 LYS    55      -5.349  28.520 -45.429  1.00  0.00           H  
ATOM    883  HD3 LYS    55      -3.988  29.544 -44.723  1.00  0.00           H  
ATOM    884  CE  LYS    55      -3.553  28.142 -46.072  1.00  0.00           C  
ATOM    885  HE2 LYS    55      -2.473  28.206 -45.940  1.00  0.00           H  
ATOM    886  HE3 LYS    55      -3.630  27.067 -46.235  1.00  0.00           H  
ATOM    887  NZ  LYS    55      -3.740  28.789 -47.400  1.00  0.00           N  
ATOM    888  HZ1 LYS    55      -2.949  29.390 -47.586  1.00  0.00           H  
ATOM    889  HZ2 LYS    55      -3.869  28.158 -48.178  1.00  0.00           H  
ATOM    890  HZ3 LYS    55      -4.539  29.403 -47.473  1.00  0.00           H  
ATOM    891  C   LYS    55      -3.300  27.428 -41.057  1.00  0.00           C  
ATOM    892  O   LYS    55      -2.746  28.466 -40.756  1.00  0.00           O  
ATOM    893  N   ARG    56      -2.638  26.262 -40.942  1.00  0.00           N  
ATOM    894  H   ARG    56      -3.121  25.410 -41.188  1.00  0.00           H  
ATOM    895  CA  ARG    56      -1.351  26.121 -40.253  1.00  0.00           C  
ATOM    896  HA  ARG    56      -1.582  26.516 -39.263  1.00  0.00           H  
ATOM    897  CB  ARG    56      -0.994  24.607 -40.131  1.00  0.00           C  
ATOM    898  HB2 ARG    56      -1.330  24.047 -41.004  1.00  0.00           H  
ATOM    899  HB3 ARG    56       0.087  24.502 -40.043  1.00  0.00           H  
ATOM    900  CG  ARG    56      -1.588  24.039 -39.000  1.00  0.00           C  
ATOM    901  HG2 ARG    56      -1.090  24.487 -38.141  1.00  0.00           H  
ATOM    902  HG3 ARG    56      -2.572  24.452 -38.777  1.00  0.00           H  
ATOM    903  CD  ARG    56      -1.583  22.716 -38.820  1.00  0.00           C  
ATOM    904  HD2 ARG    56      -0.575  22.364 -39.038  1.00  0.00           H  
ATOM    905  HD3 ARG    56      -1.771  22.412 -37.790  1.00  0.00           H  
ATOM    906  NE  ARG    56      -2.556  21.980 -39.764  1.00  0.00           N  
ATOM    907  HE  ARG    56      -2.764  22.498 -40.605  1.00  0.00           H  
ATOM    908  CZ  ARG    56      -2.832  20.700 -39.834  1.00  0.00           C  
ATOM    909  NH1 ARG    56      -3.832  20.266 -40.491  1.00  0.00           N  
ATOM    910 HH11 ARG    56      -4.382  20.838 -41.115  1.00  0.00           H  
ATOM    911 HH12 ARG    56      -4.034  19.282 -40.596  1.00  0.00           H  
ATOM    912  NH2 ARG    56      -2.134  19.813 -39.145  1.00  0.00           N  
ATOM    913 HH21 ARG    56      -1.296  20.051 -38.633  1.00  0.00           H  
ATOM    914 HH22 ARG    56      -2.460  18.862 -39.052  1.00  0.00           H  
ATOM    915  C   ARG    56      -0.149  26.870 -40.873  1.00  0.00           C  
ATOM    916  O   ARG    56      -0.125  27.039 -42.130  1.00  0.00           O  
ATOM    917  N   PRO    57       0.844  27.279 -40.056  1.00  0.00           N  
ATOM    918  CD  PRO    57       1.022  27.042 -38.606  1.00  0.00           C  
ATOM    919  HD2 PRO    57       1.578  26.118 -38.442  1.00  0.00           H  
ATOM    920  HD3 PRO    57       0.074  27.070 -38.070  1.00  0.00           H  
ATOM    921  CG  PRO    57       1.917  28.096 -37.989  1.00  0.00           C  
ATOM    922  HG2 PRO    57       2.495  27.803 -37.113  1.00  0.00           H  
ATOM    923  HG3 PRO    57       1.434  29.057 -37.811  1.00  0.00           H  
ATOM    924  CB  PRO    57       2.834  28.320 -39.219  1.00  0.00           C  
ATOM    925  HB2 PRO    57       3.448  27.419 -39.215  1.00  0.00           H  
ATOM    926  HB3 PRO    57       3.377  29.257 -39.102  1.00  0.00           H  
ATOM    927  CA  PRO    57       1.997  28.092 -40.508  1.00  0.00           C  
ATOM    928  HA  PRO    57       1.558  29.040 -40.821  1.00  0.00           H  
ATOM    929  C   PRO    57       2.791  27.413 -41.693  1.00  0.00           C  
ATOM    930  O   PRO    57       2.903  26.209 -41.661  1.00  0.00           O  
ATOM    931  N   PRO    58       3.294  28.195 -42.649  1.00  0.00           N  
ATOM    932  CD  PRO    58       2.980  29.563 -42.993  1.00  0.00           C  
ATOM    933  HD2 PRO    58       3.779  30.285 -42.827  1.00  0.00           H  
ATOM    934  HD3 PRO    58       1.961  29.776 -42.668  1.00  0.00           H  
ATOM    935  CG  PRO    58       2.799  29.511 -44.498  1.00  0.00           C  
ATOM    936  HG2 PRO    58       2.837  30.520 -44.907  1.00  0.00           H  
ATOM    937  HG3 PRO    58       1.835  29.038 -44.686  1.00  0.00           H  
ATOM    938  CB  PRO    58       3.959  28.607 -44.971  1.00  0.00           C  
ATOM    939  HB2 PRO    58       4.892  29.159 -44.856  1.00  0.00           H  
ATOM    940  HB3 PRO    58       3.804  28.127 -45.937  1.00  0.00           H  
ATOM    941  CA  PRO    58       3.865  27.571 -43.813  1.00  0.00           C  
ATOM    942  HA  PRO    58       3.114  26.887 -44.209  1.00  0.00           H  
ATOM    943  C   PRO    58       5.190  26.856 -43.535  1.00  0.00           C  
ATOM    944  O   PRO    58       6.189  27.481 -43.055  1.00  0.00           O  
ATOM    945  N   LEU    59       5.268  25.625 -43.846  1.00  0.00           N  
ATOM    946  H   LEU    59       4.461  25.180 -44.260  1.00  0.00           H  
ATOM    947  CA  LEU    59       6.457  24.796 -43.898  1.00  0.00           C  
ATOM    948  HA  LEU    59       6.969  24.739 -42.938  1.00  0.00           H  
ATOM    949  CB  LEU    59       5.922  23.458 -44.189  1.00  0.00           C  
ATOM    950  HB2 LEU    59       4.934  23.346 -43.740  1.00  0.00           H  
ATOM    951  HB3 LEU    59       5.926  23.253 -45.259  1.00  0.00           H  
ATOM    952  CG  LEU    59       6.634  22.197 -43.490  1.00  0.00           C  
ATOM    953  HG  LEU    59       7.030  22.447 -42.505  1.00  0.00           H  
ATOM    954  CD1 LEU    59       5.608  21.095 -43.337  1.00  0.00           C  
ATOM    955 HD11 LEU    59       6.132  20.200 -43.003  1.00  0.00           H  
ATOM    956 HD12 LEU    59       4.799  21.358 -42.656  1.00  0.00           H  
ATOM    957 HD13 LEU    59       5.118  20.870 -44.284  1.00  0.00           H  
ATOM    958  CD2 LEU    59       7.750  21.660 -44.347  1.00  0.00           C  
ATOM    959 HD21 LEU    59       8.280  20.831 -43.878  1.00  0.00           H  
ATOM    960 HD22 LEU    59       7.472  21.261 -45.322  1.00  0.00           H  
ATOM    961 HD23 LEU    59       8.509  22.441 -44.331  1.00  0.00           H  
ATOM    962  C   LEU    59       7.580  25.282 -44.826  1.00  0.00           C  
ATOM    963  O   LEU    59       8.712  25.283 -44.367  1.00  0.00           O  
ATOM    964  N   GLU    60       7.279  25.865 -46.024  1.00  0.00           N  
ATOM    965  H   GLU    60       6.313  25.702 -46.270  1.00  0.00           H  
ATOM    966  CA  GLU    60       8.331  26.359 -46.961  1.00  0.00           C  
ATOM    967  HA  GLU    60       8.971  25.498 -47.151  1.00  0.00           H  
ATOM    968  CB  GLU    60       7.765  26.764 -48.271  1.00  0.00           C  
ATOM    969  HB2 GLU    60       7.118  27.641 -48.261  1.00  0.00           H  
ATOM    970  HB3 GLU    60       8.597  27.203 -48.823  1.00  0.00           H  
ATOM    971  CG  GLU    60       7.177  25.683 -49.141  1.00  0.00           C  
ATOM    972  HG2 GLU    60       7.208  26.095 -50.150  1.00  0.00           H  
ATOM    973  HG3 GLU    60       7.852  24.830 -49.208  1.00  0.00           H  
ATOM    974  CD  GLU    60       5.773  25.361 -48.722  1.00  0.00           C  
ATOM    975  OE1 GLU    60       5.404  24.157 -48.743  1.00  0.00           O  
ATOM    976  OE2 GLU    60       5.030  26.289 -48.335  1.00  0.00           O  
ATOM    977  C   GLU    60       9.124  27.544 -46.243  1.00  0.00           C  
ATOM    978  O   GLU    60      10.353  27.648 -46.295  1.00  0.00           O  
ATOM    979  N   GLU    61       8.483  28.414 -45.387  1.00  0.00           N  
ATOM    980  H   GLU    61       7.476  28.345 -45.353  1.00  0.00           H  
ATOM    981  CA  GLU    61       9.065  29.314 -44.331  1.00  0.00           C  
ATOM    982  HA  GLU    61       9.915  29.854 -44.750  1.00  0.00           H  
ATOM    983  CB  GLU    61       7.993  30.345 -43.895  1.00  0.00           C  
ATOM    984  HB2 GLU    61       7.141  29.930 -43.356  1.00  0.00           H  
ATOM    985  HB3 GLU    61       8.618  31.025 -43.317  1.00  0.00           H  
ATOM    986  CG  GLU    61       7.352  31.030 -45.068  1.00  0.00           C  
ATOM    987  HG2 GLU    61       6.634  30.338 -45.508  1.00  0.00           H  
ATOM    988  HG3 GLU    61       6.760  31.855 -44.671  1.00  0.00           H  
ATOM    989  CD  GLU    61       8.250  31.703 -46.127  1.00  0.00           C  
ATOM    990  OE1 GLU    61       7.642  32.181 -47.131  1.00  0.00           O  
ATOM    991  OE2 GLU    61       9.496  31.789 -46.072  1.00  0.00           O  
ATOM    992  C   GLU    61       9.779  28.683 -43.133  1.00  0.00           C  
ATOM    993  O   GLU    61      10.603  29.327 -42.583  1.00  0.00           O  
ATOM    994  N   ARG    62       9.722  27.391 -43.028  1.00  0.00           N  
ATOM    995  H   ARG    62       9.118  26.974 -43.722  1.00  0.00           H  
ATOM    996  CA  ARG    62      10.389  26.676 -41.906  1.00  0.00           C  
ATOM    997  HA  ARG    62      10.758  27.444 -41.225  1.00  0.00           H  
ATOM    998  CB  ARG    62       9.440  25.728 -41.174  1.00  0.00           C  
ATOM    999  HB2 ARG    62       9.003  25.108 -41.956  1.00  0.00           H  
ATOM   1000  HB3 ARG    62      10.023  25.023 -40.580  1.00  0.00           H  
ATOM   1001  CG  ARG    62       8.416  26.325 -40.416  1.00  0.00           C  
ATOM   1002  HG2 ARG    62       8.846  26.704 -39.489  1.00  0.00           H  
ATOM   1003  HG3 ARG    62       7.923  27.174 -40.891  1.00  0.00           H  
ATOM   1004  CD  ARG    62       7.384  25.502 -39.987  1.00  0.00           C  
ATOM   1005  HD2 ARG    62       6.661  25.201 -40.744  1.00  0.00           H  
ATOM   1006  HD3 ARG    62       7.855  24.586 -39.631  1.00  0.00           H  
ATOM   1007  NE  ARG    62       6.615  26.191 -38.887  1.00  0.00           N  
ATOM   1008  HE  ARG    62       6.433  27.166 -39.078  1.00  0.00           H  
ATOM   1009  CZ  ARG    62       6.160  25.621 -37.764  1.00  0.00           C  
ATOM   1010  NH1 ARG    62       6.300  24.325 -37.638  1.00  0.00           N  
ATOM   1011 HH11 ARG    62       6.610  23.729 -38.392  1.00  0.00           H  
ATOM   1012 HH12 ARG    62       6.262  24.109 -36.652  1.00  0.00           H  
ATOM   1013  NH2 ARG    62       5.598  26.279 -36.845  1.00  0.00           N  
ATOM   1014 HH21 ARG    62       5.485  27.282 -36.888  1.00  0.00           H  
ATOM   1015 HH22 ARG    62       5.286  25.838 -35.992  1.00  0.00           H  
ATOM   1016  C   ARG    62      11.625  25.918 -42.422  1.00  0.00           C  
ATOM   1017  O   ARG    62      12.583  25.821 -41.654  1.00  0.00           O  
ATOM   1018  N   ARG    63      11.664  25.692 -43.716  1.00  0.00           N  
ATOM   1019  H   ARG    63      10.827  25.807 -44.268  1.00  0.00           H  
ATOM   1020  CA  ARG    63      12.785  25.197 -44.532  1.00  0.00           C  
ATOM   1021  HA  ARG    63      13.308  24.525 -43.851  1.00  0.00           H  
ATOM   1022  CB  ARG    63      12.242  24.701 -45.908  1.00  0.00           C  
ATOM   1023  HB2 ARG    63      11.598  23.884 -45.583  1.00  0.00           H  
ATOM   1024  HB3 ARG    63      11.622  25.510 -46.295  1.00  0.00           H  
ATOM   1025  CG  ARG    63      13.133  24.206 -46.793  1.00  0.00           C  
ATOM   1026  HG2 ARG    63      12.499  23.775 -47.568  1.00  0.00           H  
ATOM   1027  HG3 ARG    63      13.777  25.028 -47.107  1.00  0.00           H  
ATOM   1028  CD  ARG    63      13.817  23.106 -46.483  1.00  0.00           C  
ATOM   1029  HD2 ARG    63      13.279  22.257 -46.062  1.00  0.00           H  
ATOM   1030  HD3 ARG    63      14.164  22.719 -47.441  1.00  0.00           H  
ATOM   1031  NE  ARG    63      15.105  23.368 -45.833  1.00  0.00           N  
ATOM   1032  HE  ARG    63      15.774  24.070 -46.114  1.00  0.00           H  
ATOM   1033  CZ  ARG    63      15.667  22.672 -44.855  1.00  0.00           C  
ATOM   1034  NH1 ARG    63      16.925  22.849 -44.661  1.00  0.00           N  
ATOM   1035 HH11 ARG    63      17.358  23.549 -45.246  1.00  0.00           H  
ATOM   1036 HH12 ARG    63      17.366  22.396 -43.874  1.00  0.00           H  
ATOM   1037  NH2 ARG    63      15.050  21.701 -44.320  1.00  0.00           N  
ATOM   1038 HH21 ARG    63      14.071  21.513 -44.488  1.00  0.00           H  
ATOM   1039 HH22 ARG    63      15.561  21.184 -43.619  1.00  0.00           H  
ATOM   1040  C   ARG    63      13.870  26.224 -44.816  1.00  0.00           C  
ATOM   1041  O   ARG    63      15.009  26.069 -44.409  1.00  0.00           O  
ATOM   1042  N   ALA    64      13.466  27.454 -45.263  1.00  0.00           N  
ATOM   1043  H   ALA    64      12.508  27.501 -45.579  1.00  0.00           H  
ATOM   1044  CA  ALA    64      14.289  28.657 -45.202  1.00  0.00           C  
ATOM   1045  HA  ALA    64      15.149  28.649 -45.872  1.00  0.00           H  
ATOM   1046  CB  ALA    64      13.340  29.819 -45.681  1.00  0.00           C  
ATOM   1047  HB1 ALA    64      12.437  29.805 -45.070  1.00  0.00           H  
ATOM   1048  HB2 ALA    64      13.748  30.829 -45.708  1.00  0.00           H  
ATOM   1049  HB3 ALA    64      12.948  29.648 -46.684  1.00  0.00           H  
ATOM   1050  C   ALA    64      14.901  28.965 -43.835  1.00  0.00           C  
ATOM   1051  O   ALA    64      15.872  29.786 -43.767  1.00  0.00           O  
ATOM   1052  N   MET    65      14.422  28.446 -42.725  1.00  0.00           N  
ATOM   1053  H   MET    65      13.562  27.916 -42.737  1.00  0.00           H  
ATOM   1054  CA  MET    65      14.823  28.650 -41.298  1.00  0.00           C  
ATOM   1055  HA  MET    65      15.277  29.641 -41.289  1.00  0.00           H  
ATOM   1056  CB  MET    65      13.579  28.767 -40.415  1.00  0.00           C  
ATOM   1057  HB2 MET    65      12.892  29.463 -40.896  1.00  0.00           H  
ATOM   1058  HB3 MET    65      12.978  27.867 -40.290  1.00  0.00           H  
ATOM   1059  CG  MET    65      13.872  29.321 -39.021  1.00  0.00           C  
ATOM   1060  HG2 MET    65      12.975  29.302 -38.402  1.00  0.00           H  
ATOM   1061  HG3 MET    65      14.563  28.709 -38.442  1.00  0.00           H  
ATOM   1062  SD  MET    65      14.464  31.034 -39.001  1.00  0.00           S  
ATOM   1063  CE  MET    65      16.089  30.804 -38.187  1.00  0.00           C  
ATOM   1064  HE1 MET    65      16.864  30.269 -38.735  1.00  0.00           H  
ATOM   1065  HE2 MET    65      16.451  31.772 -37.842  1.00  0.00           H  
ATOM   1066  HE3 MET    65      16.032  30.258 -37.245  1.00  0.00           H  
ATOM   1067  C   MET    65      15.737  27.546 -40.820  1.00  0.00           C  
ATOM   1068  O   MET    65      16.739  27.803 -40.211  1.00  0.00           O  
ATOM   1069  N   HIE    66      15.528  26.312 -41.270  1.00  0.00           N  
ATOM   1070  H   HIE    66      14.736  26.110 -41.863  1.00  0.00           H  
ATOM   1071  CA  HIE    66      16.466  25.213 -41.090  1.00  0.00           C  
ATOM   1072  HA  HIE    66      16.834  25.231 -40.064  1.00  0.00           H  
ATOM   1073  CB  HIE    66      15.831  23.819 -41.415  1.00  0.00           C  
ATOM   1074  HB2 HIE    66      15.025  23.647 -40.702  1.00  0.00           H  
ATOM   1075  HB3 HIE    66      15.407  23.680 -42.410  1.00  0.00           H  
ATOM   1076  CG  HIE    66      16.799  22.747 -41.148  1.00  0.00           C  
ATOM   1077  ND1 HIE    66      17.822  22.307 -42.080  1.00  0.00           N  
ATOM   1078  CE1 HIE    66      18.436  21.279 -41.451  1.00  0.00           C  
ATOM   1079  HE1 HIE    66      19.209  20.659 -41.880  1.00  0.00           H  
ATOM   1080  NE2 HIE    66      17.957  21.089 -40.222  1.00  0.00           N  
ATOM   1081  HE2 HIE    66      18.188  20.339 -39.587  1.00  0.00           H  
ATOM   1082  CD2 HIE    66      16.913  22.009 -40.054  1.00  0.00           C  
ATOM   1083  HD2 HIE    66      16.382  22.136 -39.122  1.00  0.00           H  
ATOM   1084  C   HIE    66      17.724  25.463 -41.819  1.00  0.00           C  
ATOM   1085  O   HIE    66      18.795  25.390 -41.142  1.00  0.00           O  
ATOM   1086  N   ASP    67      17.687  26.003 -43.087  1.00  0.00           N  
ATOM   1087  H   ASP    67      16.753  26.052 -43.469  1.00  0.00           H  
ATOM   1088  CA  ASP    67      18.849  26.447 -43.806  1.00  0.00           C  
ATOM   1089  HA  ASP    67      19.505  25.630 -44.106  1.00  0.00           H  
ATOM   1090  CB  ASP    67      18.400  27.115 -45.038  1.00  0.00           C  
ATOM   1091  HB2 ASP    67      17.516  27.727 -44.860  1.00  0.00           H  
ATOM   1092  HB3 ASP    67      19.261  27.634 -45.460  1.00  0.00           H  
ATOM   1093  CG  ASP    67      17.957  26.295 -46.189  1.00  0.00           C  
ATOM   1094  OD1 ASP    67      17.595  26.854 -47.260  1.00  0.00           O  
ATOM   1095  OD2 ASP    67      17.813  25.032 -46.046  1.00  0.00           O  
ATOM   1096  C   ASP    67      19.796  27.441 -43.042  1.00  0.00           C  
ATOM   1097  O   ASP    67      21.001  27.487 -43.389  1.00  0.00           O  
ATOM   1098  N   ILE    68      19.292  28.239 -42.066  1.00  0.00           N  
ATOM   1099  H   ILE    68      18.310  28.220 -41.831  1.00  0.00           H  
ATOM   1100  CA  ILE    68      20.052  29.138 -41.281  1.00  0.00           C  
ATOM   1101  HA  ILE    68      20.947  29.316 -41.877  1.00  0.00           H  
ATOM   1102  CB  ILE    68      19.372  30.522 -40.974  1.00  0.00           C  
ATOM   1103  HB  ILE    68      18.410  30.378 -40.482  1.00  0.00           H  
ATOM   1104  CG2 ILE    68      20.191  31.518 -40.140  1.00  0.00           C  
ATOM   1105 HG21 ILE    68      20.508  31.146 -39.165  1.00  0.00           H  
ATOM   1106 HG22 ILE    68      21.131  31.767 -40.633  1.00  0.00           H  
ATOM   1107 HG23 ILE    68      19.796  32.531 -40.067  1.00  0.00           H  
ATOM   1108  CG1 ILE    68      19.029  31.292 -42.249  1.00  0.00           C  
ATOM   1109 HG12 ILE    68      19.896  31.851 -42.601  1.00  0.00           H  
ATOM   1110 HG13 ILE    68      18.682  30.531 -42.949  1.00  0.00           H  
ATOM   1111  CD1 ILE    68      17.826  32.298 -42.210  1.00  0.00           C  
ATOM   1112 HD11 ILE    68      16.901  31.795 -41.929  1.00  0.00           H  
ATOM   1113 HD12 ILE    68      17.968  33.145 -41.538  1.00  0.00           H  
ATOM   1114 HD13 ILE    68      17.719  32.684 -43.223  1.00  0.00           H  
ATOM   1115  C   ILE    68      20.653  28.575 -40.038  1.00  0.00           C  
ATOM   1116  O   ILE    68      21.813  28.825 -39.661  1.00  0.00           O  
ATOM   1117  N   ILE    69      19.883  27.623 -39.361  1.00  0.00           N  
ATOM   1118  H   ILE    69      18.942  27.522 -39.715  1.00  0.00           H  
ATOM   1119  CA  ILE    69      20.273  26.696 -38.245  1.00  0.00           C  
ATOM   1120  HA  ILE    69      20.709  27.302 -37.451  1.00  0.00           H  
ATOM   1121  CB  ILE    69      19.005  25.974 -37.681  1.00  0.00           C  
ATOM   1122  HB  ILE    69      18.506  25.397 -38.459  1.00  0.00           H  
ATOM   1123  CG2 ILE    69      19.300  25.106 -36.480  1.00  0.00           C  
ATOM   1124 HG21 ILE    69      20.090  24.441 -36.831  1.00  0.00           H  
ATOM   1125 HG22 ILE    69      19.667  25.733 -35.668  1.00  0.00           H  
ATOM   1126 HG23 ILE    69      18.418  24.551 -36.162  1.00  0.00           H  
ATOM   1127  CG1 ILE    69      17.908  27.013 -37.129  1.00  0.00           C  
ATOM   1128 HG12 ILE    69      18.220  27.713 -36.354  1.00  0.00           H  
ATOM   1129 HG13 ILE    69      17.432  27.516 -37.971  1.00  0.00           H  
ATOM   1130  CD1 ILE    69      16.686  26.312 -36.548  1.00  0.00           C  
ATOM   1131 HD11 ILE    69      16.358  25.566 -37.271  1.00  0.00           H  
ATOM   1132 HD12 ILE    69      16.823  25.879 -35.557  1.00  0.00           H  
ATOM   1133 HD13 ILE    69      15.948  27.091 -36.360  1.00  0.00           H  
ATOM   1134  C   ILE    69      21.323  25.626 -38.669  1.00  0.00           C  
ATOM   1135  O   ILE    69      22.216  25.429 -37.847  1.00  0.00           O  
ATOM   1136  N   ALA    70      21.359  25.160 -39.889  1.00  0.00           N  
ATOM   1137  H   ALA    70      20.624  25.357 -40.553  1.00  0.00           H  
ATOM   1138  CA  ALA    70      22.443  24.252 -40.470  1.00  0.00           C  
ATOM   1139  HA  ALA    70      22.923  23.937 -39.544  1.00  0.00           H  
ATOM   1140  CB  ALA    70      21.856  23.086 -41.169  1.00  0.00           C  
ATOM   1141  HB1 ALA    70      22.592  22.356 -41.505  1.00  0.00           H  
ATOM   1142  HB2 ALA    70      21.208  22.598 -40.441  1.00  0.00           H  
ATOM   1143  HB3 ALA    70      21.291  23.333 -42.067  1.00  0.00           H  
ATOM   1144  C   ALA    70      23.516  24.945 -41.323  1.00  0.00           C  
ATOM   1145  O   ALA    70      24.339  24.297 -42.010  1.00  0.00           O  
ATOM   1146  N   SER    71      23.443  26.243 -41.459  1.00  0.00           N  
ATOM   1147  H   SER    71      22.605  26.680 -41.101  1.00  0.00           H  
ATOM   1148  CA  SER    71      24.483  27.058 -41.964  1.00  0.00           C  
ATOM   1149  HA  SER    71      24.605  26.869 -43.030  1.00  0.00           H  
ATOM   1150  CB  SER    71      24.170  28.585 -41.762  1.00  0.00           C  
ATOM   1151  HB2 SER    71      23.155  28.647 -42.155  1.00  0.00           H  
ATOM   1152  HB3 SER    71      24.101  28.858 -40.709  1.00  0.00           H  
ATOM   1153  OG  SER    71      24.903  29.354 -42.670  1.00  0.00           O  
ATOM   1154  HG  SER    71      24.600  29.007 -43.512  1.00  0.00           H  
ATOM   1155  C   SER    71      25.898  26.794 -41.383  1.00  0.00           C  
ATOM   1156  O   SER    71      26.005  26.392 -40.197  1.00  0.00           O  
ATOM   1157  N   ASP    72      26.940  27.301 -42.098  1.00  0.00           N  
ATOM   1158  H   ASP    72      26.875  27.521 -43.082  1.00  0.00           H  
ATOM   1159  CA  ASP    72      28.183  27.580 -41.529  1.00  0.00           C  
ATOM   1160  HA  ASP    72      28.494  26.742 -40.906  1.00  0.00           H  
ATOM   1161  CB  ASP    72      29.258  27.456 -42.698  1.00  0.00           C  
ATOM   1162  HB2 ASP    72      29.179  28.323 -43.353  1.00  0.00           H  
ATOM   1163  HB3 ASP    72      30.197  27.549 -42.152  1.00  0.00           H  
ATOM   1164  CG  ASP    72      29.341  26.126 -43.356  1.00  0.00           C  
ATOM   1165  OD1 ASP    72      30.097  26.014 -44.337  1.00  0.00           O  
ATOM   1166  OD2 ASP    72      28.625  25.153 -42.996  1.00  0.00           O  
ATOM   1167  C   ASP    72      28.395  28.888 -40.785  1.00  0.00           C  
ATOM   1168  O   ASP    72      29.420  29.176 -40.187  1.00  0.00           O  
ATOM   1169  N   THR    73      27.318  29.742 -40.804  1.00  0.00           N  
ATOM   1170  H   THR    73      26.556  29.438 -41.392  1.00  0.00           H  
ATOM   1171  CA  THR    73      27.110  30.897 -39.889  1.00  0.00           C  
ATOM   1172  HA  THR    73      27.669  30.642 -38.988  1.00  0.00           H  
ATOM   1173  CB  THR    73      27.768  32.096 -40.573  1.00  0.00           C  
ATOM   1174  HB  THR    73      27.271  32.426 -41.485  1.00  0.00           H  
ATOM   1175  CG2 THR    73      27.559  33.358 -39.755  1.00  0.00           C  
ATOM   1176 HG21 THR    73      28.141  34.209 -40.107  1.00  0.00           H  
ATOM   1177 HG22 THR    73      26.509  33.612 -39.611  1.00  0.00           H  
ATOM   1178 HG23 THR    73      27.827  33.128 -38.723  1.00  0.00           H  
ATOM   1179  OG1 THR    73      29.218  31.881 -40.693  1.00  0.00           O  
ATOM   1180  HG1 THR    73      29.327  31.508 -41.571  1.00  0.00           H  
ATOM   1181  C   THR    73      25.633  31.177 -39.561  1.00  0.00           C  
ATOM   1182  O   THR    73      24.869  31.453 -40.509  1.00  0.00           O  
ATOM   1183  N   PHE    74      25.150  31.131 -38.308  1.00  0.00           N  
ATOM   1184  H   PHE    74      25.822  30.850 -37.608  1.00  0.00           H  
ATOM   1185  CA  PHE    74      23.856  31.690 -38.000  1.00  0.00           C  
ATOM   1186  HA  PHE    74      23.090  31.399 -38.719  1.00  0.00           H  
ATOM   1187  CB  PHE    74      23.437  31.139 -36.577  1.00  0.00           C  
ATOM   1188  HB2 PHE    74      23.479  30.050 -36.549  1.00  0.00           H  
ATOM   1189  HB3 PHE    74      24.116  31.377 -35.758  1.00  0.00           H  
ATOM   1190  CG  PHE    74      22.043  31.401 -36.143  1.00  0.00           C  
ATOM   1191  CD1 PHE    74      21.037  30.543 -36.526  1.00  0.00           C  
ATOM   1192  HD1 PHE    74      21.189  29.639 -37.098  1.00  0.00           H  
ATOM   1193  CE1 PHE    74      19.676  30.785 -36.185  1.00  0.00           C  
ATOM   1194  HE1 PHE    74      18.868  30.082 -36.328  1.00  0.00           H  
ATOM   1195  CZ  PHE    74      19.314  32.004 -35.536  1.00  0.00           C  
ATOM   1196  HZ  PHE    74      18.332  32.133 -35.106  1.00  0.00           H  
ATOM   1197  CE2 PHE    74      20.351  32.946 -35.287  1.00  0.00           C  
ATOM   1198  HE2 PHE    74      20.056  33.841 -34.759  1.00  0.00           H  
ATOM   1199  CD2 PHE    74      21.680  32.643 -35.550  1.00  0.00           C  
ATOM   1200  HD2 PHE    74      22.543  33.247 -35.310  1.00  0.00           H  
ATOM   1201  C   PHE    74      24.008  33.207 -38.068  1.00  0.00           C  
ATOM   1202  O   PHE    74      24.697  33.825 -37.269  1.00  0.00           O  
ATOM   1203  N   ASP    75      23.350  33.753 -39.101  1.00  0.00           N  
ATOM   1204  H   ASP    75      22.864  33.218 -39.807  1.00  0.00           H  
ATOM   1205  CA  ASP    75      23.333  35.222 -39.314  1.00  0.00           C  
ATOM   1206  HA  ASP    75      24.251  35.633 -38.894  1.00  0.00           H  
ATOM   1207  CB  ASP    75      23.400  35.531 -40.783  1.00  0.00           C  
ATOM   1208  HB2 ASP    75      24.294  35.059 -41.190  1.00  0.00           H  
ATOM   1209  HB3 ASP    75      22.528  35.083 -41.261  1.00  0.00           H  
ATOM   1210  CG  ASP    75      23.557  36.971 -41.066  1.00  0.00           C  
ATOM   1211  OD1 ASP    75      22.481  37.626 -40.830  1.00  0.00           O  
ATOM   1212  OD2 ASP    75      24.640  37.390 -41.639  1.00  0.00           O  
ATOM   1213  C   ASP    75      22.078  36.009 -38.610  1.00  0.00           C  
ATOM   1214  O   ASP    75      20.960  35.700 -38.935  1.00  0.00           O  
ATOM   1215  N   LYS    76      22.286  36.877 -37.627  1.00  0.00           N  
ATOM   1216  H   LYS    76      23.196  37.271 -37.435  1.00  0.00           H  
ATOM   1217  CA  LYS    76      21.129  37.456 -36.923  1.00  0.00           C  
ATOM   1218  HA  LYS    76      20.394  36.678 -36.717  1.00  0.00           H  
ATOM   1219  CB  LYS    76      21.631  37.770 -35.467  1.00  0.00           C  
ATOM   1220  HB2 LYS    76      22.415  38.514 -35.609  1.00  0.00           H  
ATOM   1221  HB3 LYS    76      20.885  38.261 -34.842  1.00  0.00           H  
ATOM   1222  CG  LYS    76      22.195  36.761 -34.735  1.00  0.00           C  
ATOM   1223  HG2 LYS    76      21.477  35.942 -34.767  1.00  0.00           H  
ATOM   1224  HG3 LYS    76      23.129  36.361 -35.130  1.00  0.00           H  
ATOM   1225  CD  LYS    76      22.345  37.090 -33.383  1.00  0.00           C  
ATOM   1226  HD2 LYS    76      23.024  37.934 -33.263  1.00  0.00           H  
ATOM   1227  HD3 LYS    76      21.409  37.315 -32.873  1.00  0.00           H  
ATOM   1228  CE  LYS    76      22.870  36.050 -32.741  1.00  0.00           C  
ATOM   1229  HE2 LYS    76      22.107  35.303 -32.520  1.00  0.00           H  
ATOM   1230  HE3 LYS    76      23.569  35.524 -33.392  1.00  0.00           H  
ATOM   1231  NZ  LYS    76      23.439  36.411 -31.427  1.00  0.00           N  
ATOM   1232  HZ1 LYS    76      23.650  35.548 -30.946  1.00  0.00           H  
ATOM   1233  HZ2 LYS    76      24.310  36.915 -31.505  1.00  0.00           H  
ATOM   1234  HZ3 LYS    76      22.792  36.993 -30.914  1.00  0.00           H  
ATOM   1235  C   LYS    76      20.290  38.570 -37.530  1.00  0.00           C  
ATOM   1236  O   LYS    76      19.044  38.684 -37.216  1.00  0.00           O  
ATOM   1237  N   ALA    77      20.699  39.096 -38.645  1.00  0.00           N  
ATOM   1238  H   ALA    77      21.656  38.931 -38.922  1.00  0.00           H  
ATOM   1239  CA  ALA    77      19.892  40.011 -39.457  1.00  0.00           C  
ATOM   1240  HA  ALA    77      19.373  40.573 -38.680  1.00  0.00           H  
ATOM   1241  CB  ALA    77      20.840  41.131 -39.941  1.00  0.00           C  
ATOM   1242  HB1 ALA    77      21.273  41.519 -39.019  1.00  0.00           H  
ATOM   1243  HB2 ALA    77      21.635  40.785 -40.601  1.00  0.00           H  
ATOM   1244  HB3 ALA    77      20.297  41.947 -40.418  1.00  0.00           H  
ATOM   1245  C   ALA    77      19.114  39.352 -40.582  1.00  0.00           C  
ATOM   1246  O   ALA    77      17.958  39.745 -40.775  1.00  0.00           O  
ATOM   1247  N   LYS    78      19.713  38.343 -41.271  1.00  0.00           N  
ATOM   1248  H   LYS    78      20.662  38.085 -41.041  1.00  0.00           H  
ATOM   1249  CA  LYS    78      19.070  37.272 -42.130  1.00  0.00           C  
ATOM   1250  HA  LYS    78      18.391  37.802 -42.799  1.00  0.00           H  
ATOM   1251  CB  LYS    78      20.102  36.311 -42.769  1.00  0.00           C  
ATOM   1252  HB2 LYS    78      21.056  36.766 -43.038  1.00  0.00           H  
ATOM   1253  HB3 LYS    78      20.279  35.539 -42.020  1.00  0.00           H  
ATOM   1254  CG  LYS    78      19.542  35.595 -43.864  1.00  0.00           C  
ATOM   1255  HG2 LYS    78      18.755  34.943 -43.485  1.00  0.00           H  
ATOM   1256  HG3 LYS    78      19.086  36.274 -44.585  1.00  0.00           H  
ATOM   1257  CD  LYS    78      20.469  34.813 -44.477  1.00  0.00           C  
ATOM   1258  HD2 LYS    78      20.923  35.510 -45.181  1.00  0.00           H  
ATOM   1259  HD3 LYS    78      21.227  34.523 -43.750  1.00  0.00           H  
ATOM   1260  CE  LYS    78      20.096  33.677 -45.095  1.00  0.00           C  
ATOM   1261  HE2 LYS    78      20.860  32.903 -45.164  1.00  0.00           H  
ATOM   1262  HE3 LYS    78      19.377  33.154 -44.464  1.00  0.00           H  
ATOM   1263  NZ  LYS    78      19.401  33.945 -46.343  1.00  0.00           N  
ATOM   1264  HZ1 LYS    78      18.605  34.552 -46.207  1.00  0.00           H  
ATOM   1265  HZ2 LYS    78      20.001  34.448 -46.981  1.00  0.00           H  
ATOM   1266  HZ3 LYS    78      19.032  33.150 -46.845  1.00  0.00           H  
ATOM   1267  C   LYS    78      18.053  36.498 -41.225  1.00  0.00           C  
ATOM   1268  O   LYS    78      16.858  36.388 -41.540  1.00  0.00           O  
ATOM   1269  N   ALA    79      18.456  36.003 -40.069  1.00  0.00           N  
ATOM   1270  H   ALA    79      19.428  36.040 -39.796  1.00  0.00           H  
ATOM   1271  CA  ALA    79      17.542  35.256 -39.180  1.00  0.00           C  
ATOM   1272  HA  ALA    79      16.993  34.526 -39.774  1.00  0.00           H  
ATOM   1273  CB  ALA    79      18.328  34.644 -38.051  1.00  0.00           C  
ATOM   1274  HB1 ALA    79      18.508  35.405 -37.291  1.00  0.00           H  
ATOM   1275  HB2 ALA    79      17.697  33.919 -37.537  1.00  0.00           H  
ATOM   1276  HB3 ALA    79      19.157  34.039 -38.418  1.00  0.00           H  
ATOM   1277  C   ALA    79      16.403  36.140 -38.618  1.00  0.00           C  
ATOM   1278  O   ALA    79      15.221  35.691 -38.728  1.00  0.00           O  
ATOM   1279  N   GLU    80      16.528  37.427 -38.146  1.00  0.00           N  
ATOM   1280  H   GLU    80      17.418  37.882 -38.287  1.00  0.00           H  
ATOM   1281  CA  GLU    80      15.360  38.296 -37.853  1.00  0.00           C  
ATOM   1282  HA  GLU    80      14.823  37.729 -37.093  1.00  0.00           H  
ATOM   1283  CB  GLU    80      15.813  39.687 -37.454  1.00  0.00           C  
ATOM   1284  HB2 GLU    80      16.567  39.482 -36.694  1.00  0.00           H  
ATOM   1285  HB3 GLU    80      16.341  40.103 -38.312  1.00  0.00           H  
ATOM   1286  CG  GLU    80      14.766  40.601 -36.982  1.00  0.00           C  
ATOM   1287  HG2 GLU    80      14.140  40.801 -37.852  1.00  0.00           H  
ATOM   1288  HG3 GLU    80      14.248  40.095 -36.168  1.00  0.00           H  
ATOM   1289  CD  GLU    80      15.263  41.938 -36.336  1.00  0.00           C  
ATOM   1290  OE1 GLU    80      14.543  42.942 -36.492  1.00  0.00           O  
ATOM   1291  OE2 GLU    80      16.368  41.992 -35.802  1.00  0.00           O  
ATOM   1292  C   GLU    80      14.292  38.335 -39.088  1.00  0.00           C  
ATOM   1293  O   GLU    80      13.114  38.234 -38.831  1.00  0.00           O  
ATOM   1294  N   ALA    81      14.704  38.510 -40.324  1.00  0.00           N  
ATOM   1295  H   ALA    81      15.677  38.631 -40.566  1.00  0.00           H  
ATOM   1296  CA  ALA    81      13.842  38.525 -41.496  1.00  0.00           C  
ATOM   1297  HA  ALA    81      13.061  39.271 -41.351  1.00  0.00           H  
ATOM   1298  CB  ALA    81      14.656  39.010 -42.719  1.00  0.00           C  
ATOM   1299  HB1 ALA    81      14.105  38.965 -43.659  1.00  0.00           H  
ATOM   1300  HB2 ALA    81      14.931  40.032 -42.459  1.00  0.00           H  
ATOM   1301  HB3 ALA    81      15.509  38.333 -42.771  1.00  0.00           H  
ATOM   1302  C   ALA    81      13.168  37.134 -41.752  1.00  0.00           C  
ATOM   1303  O   ALA    81      11.944  37.130 -42.093  1.00  0.00           O  
ATOM   1304  N   GLN    82      13.817  35.958 -41.601  1.00  0.00           N  
ATOM   1305  H   GLN    82      14.764  35.836 -41.270  1.00  0.00           H  
ATOM   1306  CA  GLN    82      13.090  34.720 -41.856  1.00  0.00           C  
ATOM   1307  HA  GLN    82      12.522  34.800 -42.782  1.00  0.00           H  
ATOM   1308  CB  GLN    82      13.998  33.454 -41.959  1.00  0.00           C  
ATOM   1309  HB2 GLN    82      14.837  33.559 -42.647  1.00  0.00           H  
ATOM   1310  HB3 GLN    82      14.446  33.229 -40.991  1.00  0.00           H  
ATOM   1311  CG  GLN    82      13.142  32.222 -42.335  1.00  0.00           C  
ATOM   1312  HG2 GLN    82      13.814  31.378 -42.488  1.00  0.00           H  
ATOM   1313  HG3 GLN    82      12.441  32.036 -41.521  1.00  0.00           H  
ATOM   1314  CD  GLN    82      12.328  32.409 -43.618  1.00  0.00           C  
ATOM   1315  OE1 GLN    82      12.646  33.119 -44.506  1.00  0.00           O  
ATOM   1316  NE2 GLN    82      11.143  31.866 -43.694  1.00  0.00           N  
ATOM   1317 HE21 GLN    82      10.614  31.998 -44.544  1.00  0.00           H  
ATOM   1318 HE22 GLN    82      10.801  31.268 -42.954  1.00  0.00           H  
ATOM   1319  C   GLN    82      12.074  34.528 -40.752  1.00  0.00           C  
ATOM   1320  O   GLN    82      10.921  34.326 -41.057  1.00  0.00           O  
ATOM   1321  N   ILE    83      12.407  34.684 -39.425  1.00  0.00           N  
ATOM   1322  H   ILE    83      13.358  34.905 -39.163  1.00  0.00           H  
ATOM   1323  CA  ILE    83      11.449  34.717 -38.355  1.00  0.00           C  
ATOM   1324  HA  ILE    83      11.055  33.705 -38.263  1.00  0.00           H  
ATOM   1325  CB  ILE    83      12.207  35.073 -37.048  1.00  0.00           C  
ATOM   1326  HB  ILE    83      12.873  35.924 -37.190  1.00  0.00           H  
ATOM   1327  CG2 ILE    83      11.282  35.421 -35.908  1.00  0.00           C  
ATOM   1328 HG21 ILE    83      11.813  35.564 -34.967  1.00  0.00           H  
ATOM   1329 HG22 ILE    83      10.569  36.229 -36.070  1.00  0.00           H  
ATOM   1330 HG23 ILE    83      10.696  34.519 -35.733  1.00  0.00           H  
ATOM   1331  CG1 ILE    83      13.146  33.848 -36.687  1.00  0.00           C  
ATOM   1332 HG12 ILE    83      12.509  32.976 -36.536  1.00  0.00           H  
ATOM   1333 HG13 ILE    83      13.869  33.737 -37.495  1.00  0.00           H  
ATOM   1334  CD1 ILE    83      14.058  33.947 -35.418  1.00  0.00           C  
ATOM   1335 HD11 ILE    83      14.772  33.137 -35.266  1.00  0.00           H  
ATOM   1336 HD12 ILE    83      14.682  34.840 -35.459  1.00  0.00           H  
ATOM   1337 HD13 ILE    83      13.473  33.930 -34.499  1.00  0.00           H  
ATOM   1338  C   ILE    83      10.252  35.713 -38.566  1.00  0.00           C  
ATOM   1339  O   ILE    83       9.160  35.264 -38.449  1.00  0.00           O  
ATOM   1340  N   ALA    84      10.405  36.991 -39.000  1.00  0.00           N  
ATOM   1341  H   ALA    84      11.376  37.251 -39.100  1.00  0.00           H  
ATOM   1342  CA  ALA    84       9.302  37.901 -39.380  1.00  0.00           C  
ATOM   1343  HA  ALA    84       8.753  38.005 -38.444  1.00  0.00           H  
ATOM   1344  CB  ALA    84      10.027  39.092 -39.986  1.00  0.00           C  
ATOM   1345  HB1 ALA    84       9.318  39.815 -40.388  1.00  0.00           H  
ATOM   1346  HB2 ALA    84      10.554  39.686 -39.239  1.00  0.00           H  
ATOM   1347  HB3 ALA    84      10.743  38.868 -40.777  1.00  0.00           H  
ATOM   1348  C   ALA    84       8.506  37.283 -40.530  1.00  0.00           C  
ATOM   1349  O   ALA    84       7.306  37.600 -40.604  1.00  0.00           O  
ATOM   1350  N   LYS    85       9.009  36.423 -41.492  1.00  0.00           N  
ATOM   1351  H   LYS    85       9.982  36.255 -41.278  1.00  0.00           H  
ATOM   1352  CA  LYS    85       8.108  35.827 -42.461  1.00  0.00           C  
ATOM   1353  HA  LYS    85       7.334  36.502 -42.828  1.00  0.00           H  
ATOM   1354  CB  LYS    85       8.797  35.390 -43.766  1.00  0.00           C  
ATOM   1355  HB2 LYS    85       9.337  34.448 -43.668  1.00  0.00           H  
ATOM   1356  HB3 LYS    85       7.940  35.168 -44.402  1.00  0.00           H  
ATOM   1357  CG  LYS    85       9.467  36.382 -44.465  1.00  0.00           C  
ATOM   1358  HG2 LYS    85       8.705  36.986 -44.958  1.00  0.00           H  
ATOM   1359  HG3 LYS    85       9.934  37.047 -43.739  1.00  0.00           H  
ATOM   1360  CD  LYS    85      10.337  35.892 -45.437  1.00  0.00           C  
ATOM   1361  HD2 LYS    85      11.078  35.218 -45.008  1.00  0.00           H  
ATOM   1362  HD3 LYS    85       9.748  35.314 -46.149  1.00  0.00           H  
ATOM   1363  CE  LYS    85      11.048  36.877 -46.002  1.00  0.00           C  
ATOM   1364  HE2 LYS    85      10.319  37.645 -46.261  1.00  0.00           H  
ATOM   1365  HE3 LYS    85      11.732  37.274 -45.251  1.00  0.00           H  
ATOM   1366  NZ  LYS    85      11.692  36.376 -47.201  1.00  0.00           N  
ATOM   1367  HZ1 LYS    85      12.208  37.083 -47.706  1.00  0.00           H  
ATOM   1368  HZ2 LYS    85      12.304  35.600 -46.994  1.00  0.00           H  
ATOM   1369  HZ3 LYS    85      10.966  35.994 -47.790  1.00  0.00           H  
ATOM   1370  C   LYS    85       7.422  34.632 -41.886  1.00  0.00           C  
ATOM   1371  O   LYS    85       6.239  34.484 -42.127  1.00  0.00           O  
ATOM   1372  N   MET    86       8.124  33.861 -41.164  1.00  0.00           N  
ATOM   1373  H   MET    86       9.095  34.129 -41.090  1.00  0.00           H  
ATOM   1374  CA  MET    86       7.803  32.497 -40.715  1.00  0.00           C  
ATOM   1375  HA  MET    86       7.473  32.014 -41.635  1.00  0.00           H  
ATOM   1376  CB  MET    86       8.983  31.819 -40.121  1.00  0.00           C  
ATOM   1377  HB2 MET    86       9.900  31.950 -40.696  1.00  0.00           H  
ATOM   1378  HB3 MET    86       9.178  32.306 -39.166  1.00  0.00           H  
ATOM   1379  CG  MET    86       8.775  30.307 -39.822  1.00  0.00           C  
ATOM   1380  HG2 MET    86       7.950  30.228 -39.114  1.00  0.00           H  
ATOM   1381  HG3 MET    86       8.506  29.874 -40.785  1.00  0.00           H  
ATOM   1382  SD  MET    86      10.175  29.479 -39.035  1.00  0.00           S  
ATOM   1383  CE  MET    86      10.081  30.293 -37.363  1.00  0.00           C  
ATOM   1384  HE1 MET    86      10.372  31.341 -37.428  1.00  0.00           H  
ATOM   1385  HE2 MET    86       9.049  30.364 -37.020  1.00  0.00           H  
ATOM   1386  HE3 MET    86      10.734  29.767 -36.667  1.00  0.00           H  
ATOM   1387  C   MET    86       6.614  32.520 -39.760  1.00  0.00           C  
ATOM   1388  O   MET    86       5.972  31.505 -39.576  1.00  0.00           O  
ATOM   1389  N   GLU    87       6.385  33.640 -38.978  1.00  0.00           N  
ATOM   1390  H   GLU    87       7.039  34.380 -39.189  1.00  0.00           H  
ATOM   1391  CA  GLU    87       5.455  33.720 -37.869  1.00  0.00           C  
ATOM   1392  HA  GLU    87       5.026  32.740 -37.658  1.00  0.00           H  
ATOM   1393  CB  GLU    87       6.259  34.224 -36.618  1.00  0.00           C  
ATOM   1394  HB2 GLU    87       6.801  35.144 -36.837  1.00  0.00           H  
ATOM   1395  HB3 GLU    87       5.618  34.466 -35.770  1.00  0.00           H  
ATOM   1396  CG  GLU    87       7.267  33.215 -36.136  1.00  0.00           C  
ATOM   1397  HG2 GLU    87       7.898  32.894 -36.963  1.00  0.00           H  
ATOM   1398  HG3 GLU    87       7.855  33.664 -35.335  1.00  0.00           H  
ATOM   1399  CD  GLU    87       6.530  31.978 -35.536  1.00  0.00           C  
ATOM   1400  OE1 GLU    87       6.910  30.836 -35.659  1.00  0.00           O  
ATOM   1401  OE2 GLU    87       5.395  32.195 -34.986  1.00  0.00           O  
ATOM   1402  C   GLU    87       4.292  34.704 -38.143  1.00  0.00           C  
ATOM   1403  O   GLU    87       3.573  35.007 -37.239  1.00  0.00           O  
ATOM   1404  N   GLU    88       4.094  35.173 -39.364  1.00  0.00           N  
ATOM   1405  H   GLU    88       4.701  34.849 -40.104  1.00  0.00           H  
ATOM   1406  CA  GLU    88       2.906  36.001 -39.638  1.00  0.00           C  
ATOM   1407  HA  GLU    88       2.786  36.657 -38.776  1.00  0.00           H  
ATOM   1408  CB  GLU    88       3.198  36.908 -40.869  1.00  0.00           C  
ATOM   1409  HB2 GLU    88       4.001  37.591 -40.590  1.00  0.00           H  
ATOM   1410  HB3 GLU    88       3.511  36.324 -41.734  1.00  0.00           H  
ATOM   1411  CG  GLU    88       2.074  37.847 -41.337  1.00  0.00           C  
ATOM   1412  HG2 GLU    88       2.426  38.319 -42.254  1.00  0.00           H  
ATOM   1413  HG3 GLU    88       1.170  37.263 -41.507  1.00  0.00           H  
ATOM   1414  CD  GLU    88       1.816  38.922 -40.336  1.00  0.00           C  
ATOM   1415  OE1 GLU    88       0.792  39.602 -40.555  1.00  0.00           O  
ATOM   1416  OE2 GLU    88       2.520  39.239 -39.297  1.00  0.00           O  
ATOM   1417  C   GLU    88       1.603  35.163 -39.801  1.00  0.00           C  
ATOM   1418  O   GLU    88       0.590  35.667 -39.280  1.00  0.00           O  
ATOM   1419  N   GLN    89       1.582  33.997 -40.411  1.00  0.00           N  
ATOM   1420  H   GLN    89       2.294  33.554 -40.973  1.00  0.00           H  
ATOM   1421  CA  GLN    89       0.288  33.227 -40.397  1.00  0.00           C  
ATOM   1422  HA  GLN    89      -0.581  33.771 -40.769  1.00  0.00           H  
ATOM   1423  CB  GLN    89       0.358  32.130 -41.361  1.00  0.00           C  
ATOM   1424  HB2 GLN    89       0.483  32.509 -42.376  1.00  0.00           H  
ATOM   1425  HB3 GLN    89       1.245  31.524 -41.177  1.00  0.00           H  
ATOM   1426  CG  GLN    89      -0.811  31.163 -41.402  1.00  0.00           C  
ATOM   1427  HG2 GLN    89      -0.668  30.401 -42.169  1.00  0.00           H  
ATOM   1428  HG3 GLN    89      -1.067  30.619 -40.493  1.00  0.00           H  
ATOM   1429  CD  GLN    89      -2.122  31.831 -41.809  1.00  0.00           C  
ATOM   1430  OE1 GLN    89      -2.175  32.879 -42.496  1.00  0.00           O  
ATOM   1431  NE2 GLN    89      -3.260  31.320 -41.500  1.00  0.00           N  
ATOM   1432 HE21 GLN    89      -4.066  31.894 -41.698  1.00  0.00           H  
ATOM   1433 HE22 GLN    89      -3.210  30.604 -40.788  1.00  0.00           H  
ATOM   1434  C   GLN    89      -0.062  32.718 -38.983  1.00  0.00           C  
ATOM   1435  O   GLN    89      -1.214  32.584 -38.622  1.00  0.00           O  
ATOM   1436  N   ARG    90       0.881  32.735 -38.090  1.00  0.00           N  
ATOM   1437  H   ARG    90       1.792  33.038 -38.405  1.00  0.00           H  
ATOM   1438  CA  ARG    90       0.670  32.421 -36.665  1.00  0.00           C  
ATOM   1439  HA  ARG    90       0.087  31.502 -36.594  1.00  0.00           H  
ATOM   1440  CB  ARG    90       2.033  32.213 -35.887  1.00  0.00           C  
ATOM   1441  HB2 ARG    90       2.753  31.613 -36.442  1.00  0.00           H  
ATOM   1442  HB3 ARG    90       2.380  33.244 -35.824  1.00  0.00           H  
ATOM   1443  CG  ARG    90       1.989  31.752 -34.595  1.00  0.00           C  
ATOM   1444  HG2 ARG    90       2.788  32.251 -34.046  1.00  0.00           H  
ATOM   1445  HG3 ARG    90       1.023  31.992 -34.151  1.00  0.00           H  
ATOM   1446  CD  ARG    90       2.231  30.396 -34.303  1.00  0.00           C  
ATOM   1447  HD2 ARG    90       1.893  30.388 -33.267  1.00  0.00           H  
ATOM   1448  HD3 ARG    90       1.506  29.875 -34.929  1.00  0.00           H  
ATOM   1449  NE  ARG    90       3.588  29.947 -34.523  1.00  0.00           N  
ATOM   1450  HE  ARG    90       4.275  30.638 -34.790  1.00  0.00           H  
ATOM   1451  CZ  ARG    90       4.081  28.723 -34.444  1.00  0.00           C  
ATOM   1452  NH1 ARG    90       3.380  27.709 -34.128  1.00  0.00           N  
ATOM   1453 HH11 ARG    90       2.389  27.623 -33.951  1.00  0.00           H  
ATOM   1454 HH12 ARG    90       3.797  26.800 -33.989  1.00  0.00           H  
ATOM   1455  NH2 ARG    90       5.358  28.499 -34.489  1.00  0.00           N  
ATOM   1456 HH21 ARG    90       5.926  29.160 -34.998  1.00  0.00           H  
ATOM   1457 HH22 ARG    90       5.729  27.646 -34.096  1.00  0.00           H  
ATOM   1458  C   ARG    90      -0.156  33.523 -35.951  1.00  0.00           C  
ATOM   1459  O   ARG    90      -0.968  33.277 -35.038  1.00  0.00           O  
ATOM   1460  N   LYS    91       0.063  34.759 -36.366  1.00  0.00           N  
ATOM   1461  H   LYS    91       0.623  34.974 -37.178  1.00  0.00           H  
ATOM   1462  CA  LYS    91      -0.777  35.902 -35.861  1.00  0.00           C  
ATOM   1463  HA  LYS    91      -0.796  35.831 -34.774  1.00  0.00           H  
ATOM   1464  CB  LYS    91      -0.215  37.300 -36.285  1.00  0.00           C  
ATOM   1465  HB2 LYS    91       0.830  37.385 -35.986  1.00  0.00           H  
ATOM   1466  HB3 LYS    91      -0.291  37.358 -37.371  1.00  0.00           H  
ATOM   1467  CG  LYS    91      -0.980  38.371 -35.809  1.00  0.00           C  
ATOM   1468  HG2 LYS    91      -1.916  38.289 -36.361  1.00  0.00           H  
ATOM   1469  HG3 LYS    91      -1.184  38.168 -34.758  1.00  0.00           H  
ATOM   1470  CD  LYS    91      -0.378  39.543 -36.068  1.00  0.00           C  
ATOM   1471  HD2 LYS    91       0.470  39.551 -35.383  1.00  0.00           H  
ATOM   1472  HD3 LYS    91      -0.004  39.564 -37.091  1.00  0.00           H  
ATOM   1473  CE  LYS    91      -1.247  40.591 -35.896  1.00  0.00           C  
ATOM   1474  HE2 LYS    91      -2.039  40.386 -36.616  1.00  0.00           H  
ATOM   1475  HE3 LYS    91      -1.665  40.478 -34.896  1.00  0.00           H  
ATOM   1476  NZ  LYS    91      -0.557  41.941 -36.091  1.00  0.00           N  
ATOM   1477  HZ1 LYS    91      -0.377  42.265 -35.151  1.00  0.00           H  
ATOM   1478  HZ2 LYS    91       0.320  41.891 -36.590  1.00  0.00           H  
ATOM   1479  HZ3 LYS    91      -1.150  42.632 -36.526  1.00  0.00           H  
ATOM   1480  C   LYS    91      -2.233  35.660 -36.224  1.00  0.00           C  
ATOM   1481  O   LYS    91      -3.151  35.670 -35.357  1.00  0.00           O  
ATOM   1482  N   ALA    92      -2.416  35.206 -37.500  1.00  0.00           N  
ATOM   1483  H   ALA    92      -1.610  35.121 -38.103  1.00  0.00           H  
ATOM   1484  CA  ALA    92      -3.720  34.901 -38.065  1.00  0.00           C  
ATOM   1485  HA  ALA    92      -4.350  35.780 -37.930  1.00  0.00           H  
ATOM   1486  CB  ALA    92      -3.634  34.601 -39.578  1.00  0.00           C  
ATOM   1487  HB1 ALA    92      -4.688  34.557 -39.852  1.00  0.00           H  
ATOM   1488  HB2 ALA    92      -3.227  35.513 -40.016  1.00  0.00           H  
ATOM   1489  HB3 ALA    92      -3.105  33.681 -39.824  1.00  0.00           H  
ATOM   1490  C   ALA    92      -4.383  33.775 -37.370  1.00  0.00           C  
ATOM   1491  O   ALA    92      -5.677  33.706 -37.337  1.00  0.00           O  
ATOM   1492  N   ASN    93      -3.636  32.794 -36.808  1.00  0.00           N  
ATOM   1493  H   ASN    93      -2.632  32.883 -36.866  1.00  0.00           H  
ATOM   1494  CA  ASN    93      -4.231  31.764 -35.961  1.00  0.00           C  
ATOM   1495  HA  ASN    93      -5.082  31.330 -36.486  1.00  0.00           H  
ATOM   1496  CB  ASN    93      -3.222  30.599 -35.855  1.00  0.00           C  
ATOM   1497  HB2 ASN    93      -2.285  30.977 -35.446  1.00  0.00           H  
ATOM   1498  HB3 ASN    93      -3.711  29.832 -35.254  1.00  0.00           H  
ATOM   1499  CG  ASN    93      -2.800  29.879 -37.048  1.00  0.00           C  
ATOM   1500  OD1 ASN    93      -1.949  29.110 -36.940  1.00  0.00           O  
ATOM   1501  ND2 ASN    93      -3.406  29.948 -38.193  1.00  0.00           N  
ATOM   1502 HD21 ASN    93      -2.939  29.307 -38.819  1.00  0.00           H  
ATOM   1503 HD22 ASN    93      -4.368  30.249 -38.252  1.00  0.00           H  
ATOM   1504  C   ASN    93      -4.573  32.140 -34.526  1.00  0.00           C  
ATOM   1505  O   ASN    93      -5.635  31.917 -34.086  1.00  0.00           O  
ATOM   1506  N   MET    94      -3.725  32.873 -33.855  1.00  0.00           N  
ATOM   1507  H   MET    94      -2.812  32.918 -34.284  1.00  0.00           H  
ATOM   1508  CA  MET    94      -3.865  33.251 -32.458  1.00  0.00           C  
ATOM   1509  HA  MET    94      -4.097  32.369 -31.862  1.00  0.00           H  
ATOM   1510  CB  MET    94      -2.560  33.737 -31.763  1.00  0.00           C  
ATOM   1511  HB2 MET    94      -2.830  33.873 -30.716  1.00  0.00           H  
ATOM   1512  HB3 MET    94      -1.781  32.977 -31.819  1.00  0.00           H  
ATOM   1513  CG  MET    94      -1.934  35.013 -32.301  1.00  0.00           C  
ATOM   1514  HG2 MET    94      -1.784  34.969 -33.379  1.00  0.00           H  
ATOM   1515  HG3 MET    94      -2.613  35.854 -32.165  1.00  0.00           H  
ATOM   1516  SD  MET    94      -0.363  35.497 -31.595  1.00  0.00           S  
ATOM   1517  CE  MET    94       0.889  34.585 -32.570  1.00  0.00           C  
ATOM   1518  HE1 MET    94       1.622  34.211 -31.855  1.00  0.00           H  
ATOM   1519  HE2 MET    94       0.509  33.689 -33.061  1.00  0.00           H  
ATOM   1520  HE3 MET    94       1.405  35.354 -33.147  1.00  0.00           H  
ATOM   1521  C   MET    94      -5.062  34.247 -32.404  1.00  0.00           C  
ATOM   1522  O   MET    94      -5.582  34.341 -31.342  1.00  0.00           O  
ATOM   1523  N   LEU    95      -5.310  35.016 -33.432  1.00  0.00           N  
ATOM   1524  H   LEU    95      -4.688  34.877 -34.215  1.00  0.00           H  
ATOM   1525  CA  LEU    95      -6.380  35.873 -33.623  1.00  0.00           C  
ATOM   1526  HA  LEU    95      -6.535  36.462 -32.718  1.00  0.00           H  
ATOM   1527  CB  LEU    95      -6.215  36.822 -34.780  1.00  0.00           C  
ATOM   1528  HB2 LEU    95      -5.931  36.262 -35.671  1.00  0.00           H  
ATOM   1529  HB3 LEU    95      -7.183  37.215 -35.090  1.00  0.00           H  
ATOM   1530  CG  LEU    95      -5.246  37.977 -34.424  1.00  0.00           C  
ATOM   1531  HG  LEU    95      -4.288  37.646 -34.024  1.00  0.00           H  
ATOM   1532  CD1 LEU    95      -4.909  38.779 -35.767  1.00  0.00           C  
ATOM   1533 HD11 LEU    95      -5.733  39.484 -35.879  1.00  0.00           H  
ATOM   1534 HD12 LEU    95      -4.088  39.456 -35.532  1.00  0.00           H  
ATOM   1535 HD13 LEU    95      -4.692  38.125 -36.611  1.00  0.00           H  
ATOM   1536  CD2 LEU    95      -5.918  38.957 -33.423  1.00  0.00           C  
ATOM   1537 HD21 LEU    95      -5.235  39.802 -33.345  1.00  0.00           H  
ATOM   1538 HD22 LEU    95      -6.919  39.293 -33.695  1.00  0.00           H  
ATOM   1539 HD23 LEU    95      -5.976  38.519 -32.426  1.00  0.00           H  
ATOM   1540  C   LEU    95      -7.733  35.109 -33.828  1.00  0.00           C  
ATOM   1541  O   LEU    95      -8.737  35.509 -33.181  1.00  0.00           O  
ATOM   1542  N   ALA    96      -7.815  34.074 -34.665  1.00  0.00           N  
ATOM   1543  H   ALA    96      -7.048  33.773 -35.249  1.00  0.00           H  
ATOM   1544  CA  ALA    96      -9.052  33.247 -34.900  1.00  0.00           C  
ATOM   1545  HA  ALA    96      -9.896  33.904 -35.112  1.00  0.00           H  
ATOM   1546  CB  ALA    96      -8.738  32.338 -36.140  1.00  0.00           C  
ATOM   1547  HB1 ALA    96      -8.502  32.984 -36.985  1.00  0.00           H  
ATOM   1548  HB2 ALA    96      -7.937  31.629 -35.930  1.00  0.00           H  
ATOM   1549  HB3 ALA    96      -9.559  31.630 -36.262  1.00  0.00           H  
ATOM   1550  C   ALA    96      -9.242  32.472 -33.560  1.00  0.00           C  
ATOM   1551  O   ALA    96     -10.300  32.254 -33.047  1.00  0.00           O  
ATOM   1552  N   HIE    97      -8.125  32.021 -32.980  1.00  0.00           N  
ATOM   1553  H   HIE    97      -7.349  31.865 -33.607  1.00  0.00           H  
ATOM   1554  CA  HIE    97      -8.110  31.378 -31.661  1.00  0.00           C  
ATOM   1555  HA  HIE    97      -8.902  30.630 -31.666  1.00  0.00           H  
ATOM   1556  CB  HIE    97      -6.677  30.919 -31.405  1.00  0.00           C  
ATOM   1557  HB2 HIE    97      -6.375  30.400 -32.316  1.00  0.00           H  
ATOM   1558  HB3 HIE    97      -6.095  31.839 -31.344  1.00  0.00           H  
ATOM   1559  CG  HIE    97      -6.547  29.963 -30.196  1.00  0.00           C  
ATOM   1560  ND1 HIE    97      -5.312  29.684 -29.484  1.00  0.00           N  
ATOM   1561  CE1 HIE    97      -5.575  28.626 -28.672  1.00  0.00           C  
ATOM   1562  HE1 HIE    97      -4.902  28.047 -28.057  1.00  0.00           H  
ATOM   1563  NE2 HIE    97      -6.816  28.142 -28.911  1.00  0.00           N  
ATOM   1564  HE2 HIE    97      -7.293  27.361 -28.483  1.00  0.00           H  
ATOM   1565  CD2 HIE    97      -7.424  28.979 -29.848  1.00  0.00           C  
ATOM   1566  HD2 HIE    97      -8.401  28.783 -30.263  1.00  0.00           H  
ATOM   1567  C   HIE    97      -8.645  32.350 -30.605  1.00  0.00           C  
ATOM   1568  O   HIE    97      -9.677  32.037 -29.924  1.00  0.00           O  
ATOM   1569  N   MET    98      -8.215  33.610 -30.393  1.00  0.00           N  
ATOM   1570  H   MET    98      -7.332  33.926 -30.767  1.00  0.00           H  
ATOM   1571  CA  MET    98      -8.753  34.393 -29.278  1.00  0.00           C  
ATOM   1572  HA  MET    98      -8.734  33.756 -28.394  1.00  0.00           H  
ATOM   1573  CB  MET    98      -7.813  35.574 -28.894  1.00  0.00           C  
ATOM   1574  HB2 MET    98      -6.795  35.187 -28.842  1.00  0.00           H  
ATOM   1575  HB3 MET    98      -7.793  36.324 -29.684  1.00  0.00           H  
ATOM   1576  CG  MET    98      -8.082  36.369 -27.655  1.00  0.00           C  
ATOM   1577  HG2 MET    98      -9.044  36.878 -27.720  1.00  0.00           H  
ATOM   1578  HG3 MET    98      -8.205  35.694 -26.808  1.00  0.00           H  
ATOM   1579  SD  MET    98      -6.936  37.699 -27.210  1.00  0.00           S  
ATOM   1580  CE  MET    98      -5.604  36.776 -26.436  1.00  0.00           C  
ATOM   1581  HE1 MET    98      -4.830  37.532 -26.299  1.00  0.00           H  
ATOM   1582  HE2 MET    98      -5.936  36.370 -25.481  1.00  0.00           H  
ATOM   1583  HE3 MET    98      -5.229  35.921 -26.999  1.00  0.00           H  
ATOM   1584  C   MET    98     -10.257  34.782 -29.477  1.00  0.00           C  
ATOM   1585  O   MET    98     -11.029  34.810 -28.534  1.00  0.00           O  
ATOM   1586  N   GLU    99     -10.656  34.988 -30.750  1.00  0.00           N  
ATOM   1587  H   GLU    99      -9.980  34.898 -31.495  1.00  0.00           H  
ATOM   1588  CA  GLU    99     -12.064  35.108 -31.075  1.00  0.00           C  
ATOM   1589  HA  GLU    99     -12.414  35.944 -30.470  1.00  0.00           H  
ATOM   1590  CB  GLU    99     -12.192  35.528 -32.565  1.00  0.00           C  
ATOM   1591  HB2 GLU    99     -11.773  36.532 -32.641  1.00  0.00           H  
ATOM   1592  HB3 GLU    99     -11.690  34.866 -33.270  1.00  0.00           H  
ATOM   1593  CG  GLU    99     -13.668  35.595 -33.104  1.00  0.00           C  
ATOM   1594  HG2 GLU    99     -14.047  34.573 -33.120  1.00  0.00           H  
ATOM   1595  HG3 GLU    99     -14.401  36.097 -32.473  1.00  0.00           H  
ATOM   1596  CD  GLU    99     -13.904  36.362 -34.405  1.00  0.00           C  
ATOM   1597  OE1 GLU    99     -12.877  36.715 -35.110  1.00  0.00           O  
ATOM   1598  OE2 GLU    99     -15.076  36.587 -34.776  1.00  0.00           O  
ATOM   1599  C   GLU    99     -12.845  33.857 -30.709  1.00  0.00           C  
ATOM   1600  O   GLU    99     -13.936  34.028 -30.154  1.00  0.00           O  
ATOM   1601  N   THR   100     -12.290  32.631 -30.885  1.00  0.00           N  
ATOM   1602  H   THR   100     -11.390  32.588 -31.342  1.00  0.00           H  
ATOM   1603  CA  THR   100     -12.934  31.334 -30.479  1.00  0.00           C  
ATOM   1604  HA  THR   100     -13.968  31.385 -30.820  1.00  0.00           H  
ATOM   1605  CB  THR   100     -12.289  30.055 -31.053  1.00  0.00           C  
ATOM   1606  HB  THR   100     -11.222  30.012 -30.832  1.00  0.00           H  
ATOM   1607  CG2 THR   100     -12.927  28.792 -30.581  1.00  0.00           C  
ATOM   1608 HG21 THR   100     -13.946  28.727 -30.962  1.00  0.00           H  
ATOM   1609 HG22 THR   100     -12.439  27.974 -31.112  1.00  0.00           H  
ATOM   1610 HG23 THR   100     -12.648  28.506 -29.567  1.00  0.00           H  
ATOM   1611  OG1 THR   100     -12.392  30.196 -32.453  1.00  0.00           O  
ATOM   1612  HG1 THR   100     -11.698  30.756 -32.810  1.00  0.00           H  
ATOM   1613  C   THR   100     -13.012  31.275 -28.939  1.00  0.00           C  
ATOM   1614  O   THR   100     -13.998  30.813 -28.375  1.00  0.00           O  
ATOM   1615  N   GLN   101     -11.976  31.678 -28.173  1.00  0.00           N  
ATOM   1616  H   GLN   101     -11.232  32.180 -28.634  1.00  0.00           H  
ATOM   1617  CA  GLN   101     -11.915  31.691 -26.724  1.00  0.00           C  
ATOM   1618  HA  GLN   101     -12.260  30.789 -26.218  1.00  0.00           H  
ATOM   1619  CB  GLN   101     -10.477  31.949 -26.345  1.00  0.00           C  
ATOM   1620  HB2 GLN   101     -10.187  32.863 -26.863  1.00  0.00           H  
ATOM   1621  HB3 GLN   101     -10.578  32.099 -25.270  1.00  0.00           H  
ATOM   1622  CG  GLN   101      -9.469  30.793 -26.685  1.00  0.00           C  
ATOM   1623  HG2 GLN   101      -9.731  29.984 -26.003  1.00  0.00           H  
ATOM   1624  HG3 GLN   101      -9.486  30.475 -27.727  1.00  0.00           H  
ATOM   1625  CD  GLN   101      -7.998  30.977 -26.259  1.00  0.00           C  
ATOM   1626  OE1 GLN   101      -7.516  32.109 -26.311  1.00  0.00           O  
ATOM   1627  NE2 GLN   101      -7.240  29.869 -25.996  1.00  0.00           N  
ATOM   1628 HE21 GLN   101      -6.307  30.132 -25.713  1.00  0.00           H  
ATOM   1629 HE22 GLN   101      -7.637  28.944 -25.912  1.00  0.00           H  
ATOM   1630  C   GLN   101     -12.846  32.772 -26.114  1.00  0.00           C  
ATOM   1631  O   GLN   101     -13.346  32.590 -25.029  1.00  0.00           O  
ATOM   1632  N   ASN   102     -13.158  33.837 -26.868  1.00  0.00           N  
ATOM   1633  H   ASN   102     -12.669  33.985 -27.739  1.00  0.00           H  
ATOM   1634  CA  ASN   102     -14.239  34.731 -26.442  1.00  0.00           C  
ATOM   1635  HA  ASN   102     -14.197  34.963 -25.378  1.00  0.00           H  
ATOM   1636  CB  ASN   102     -14.114  36.164 -26.965  1.00  0.00           C  
ATOM   1637  HB2 ASN   102     -13.277  36.602 -26.420  1.00  0.00           H  
ATOM   1638  HB3 ASN   102     -13.877  36.230 -28.027  1.00  0.00           H  
ATOM   1639  CG  ASN   102     -15.318  37.021 -26.730  1.00  0.00           C  
ATOM   1640  OD1 ASN   102     -16.313  36.928 -27.430  1.00  0.00           O  
ATOM   1641  ND2 ASN   102     -15.272  38.013 -25.931  1.00  0.00           N  
ATOM   1642 HD21 ASN   102     -16.106  38.581 -25.880  1.00  0.00           H  
ATOM   1643 HD22 ASN   102     -14.461  38.258 -25.381  1.00  0.00           H  
ATOM   1644  C   ASN   102     -15.622  34.036 -26.776  1.00  0.00           C  
ATOM   1645  O   ASN   102     -16.343  33.820 -25.861  1.00  0.00           O  
ATOM   1646  N   LYS   103     -15.872  33.606 -28.007  1.00  0.00           N  
ATOM   1647  H   LYS   103     -15.147  33.729 -28.699  1.00  0.00           H  
ATOM   1648  CA  LYS   103     -17.148  33.028 -28.443  1.00  0.00           C  
ATOM   1649  HA  LYS   103     -17.995  33.642 -28.136  1.00  0.00           H  
ATOM   1650  CB  LYS   103     -17.223  32.888 -30.007  1.00  0.00           C  
ATOM   1651  HB2 LYS   103     -16.388  32.271 -30.341  1.00  0.00           H  
ATOM   1652  HB3 LYS   103     -18.145  32.325 -30.156  1.00  0.00           H  
ATOM   1653  CG  LYS   103     -17.321  34.083 -30.610  1.00  0.00           C  
ATOM   1654  HG2 LYS   103     -18.320  34.443 -30.364  1.00  0.00           H  
ATOM   1655  HG3 LYS   103     -16.642  34.859 -30.258  1.00  0.00           H  
ATOM   1656  CD  LYS   103     -17.300  33.978 -31.954  1.00  0.00           C  
ATOM   1657  HD2 LYS   103     -16.253  33.772 -32.176  1.00  0.00           H  
ATOM   1658  HD3 LYS   103     -17.786  33.092 -32.362  1.00  0.00           H  
ATOM   1659  CE  LYS   103     -17.593  35.066 -32.749  1.00  0.00           C  
ATOM   1660  HE2 LYS   103     -18.643  35.318 -32.605  1.00  0.00           H  
ATOM   1661  HE3 LYS   103     -16.826  35.780 -32.448  1.00  0.00           H  
ATOM   1662  NZ  LYS   103     -17.449  34.809 -34.189  1.00  0.00           N  
ATOM   1663  HZ1 LYS   103     -17.823  33.929 -34.514  1.00  0.00           H  
ATOM   1664  HZ2 LYS   103     -17.975  35.496 -34.710  1.00  0.00           H  
ATOM   1665  HZ3 LYS   103     -16.537  34.828 -34.621  1.00  0.00           H  
ATOM   1666  C   LYS   103     -17.547  31.693 -27.733  1.00  0.00           C  
ATOM   1667  O   LYS   103     -18.712  31.351 -27.520  1.00  0.00           O  
ATOM   1668  N   ILE   104     -16.603  30.935 -27.147  1.00  0.00           N  
ATOM   1669  H   ILE   104     -15.658  31.212 -27.369  1.00  0.00           H  
ATOM   1670  CA  ILE   104     -16.889  29.775 -26.258  1.00  0.00           C  
ATOM   1671  HA  ILE   104     -17.705  29.202 -26.699  1.00  0.00           H  
ATOM   1672  CB  ILE   104     -15.733  28.787 -26.383  1.00  0.00           C  
ATOM   1673  HB  ILE   104     -14.813  29.284 -26.073  1.00  0.00           H  
ATOM   1674  CG2 ILE   104     -15.943  27.557 -25.456  1.00  0.00           C  
ATOM   1675 HG21 ILE   104     -15.033  26.966 -25.561  1.00  0.00           H  
ATOM   1676 HG22 ILE   104     -16.056  27.832 -24.407  1.00  0.00           H  
ATOM   1677 HG23 ILE   104     -16.845  26.974 -25.643  1.00  0.00           H  
ATOM   1678  CG1 ILE   104     -15.572  28.301 -27.808  1.00  0.00           C  
ATOM   1679 HG12 ILE   104     -15.712  29.100 -28.536  1.00  0.00           H  
ATOM   1680 HG13 ILE   104     -14.575  27.895 -27.976  1.00  0.00           H  
ATOM   1681  CD1 ILE   104     -16.430  27.108 -28.283  1.00  0.00           C  
ATOM   1682 HD11 ILE   104     -16.003  26.197 -27.863  1.00  0.00           H  
ATOM   1683 HD12 ILE   104     -17.460  27.372 -28.044  1.00  0.00           H  
ATOM   1684 HD13 ILE   104     -16.514  27.025 -29.366  1.00  0.00           H  
ATOM   1685  C   ILE   104     -17.193  30.160 -24.805  1.00  0.00           C  
ATOM   1686  O   ILE   104     -18.245  29.801 -24.331  1.00  0.00           O  
ATOM   1687  N   TYR   105     -16.412  31.062 -24.187  1.00  0.00           N  
ATOM   1688  H   TYR   105     -15.571  31.384 -24.644  1.00  0.00           H  
ATOM   1689  CA  TYR   105     -16.532  31.500 -22.772  1.00  0.00           C  
ATOM   1690  HA  TYR   105     -16.351  30.579 -22.218  1.00  0.00           H  
ATOM   1691  CB  TYR   105     -15.403  32.519 -22.454  1.00  0.00           C  
ATOM   1692  HB2 TYR   105     -14.457  32.040 -22.707  1.00  0.00           H  
ATOM   1693  HB3 TYR   105     -15.564  33.422 -23.044  1.00  0.00           H  
ATOM   1694  CG  TYR   105     -15.243  32.979 -21.037  1.00  0.00           C  
ATOM   1695  CD1 TYR   105     -14.678  32.204 -20.040  1.00  0.00           C  
ATOM   1696  HD1 TYR   105     -14.355  31.206 -20.298  1.00  0.00           H  
ATOM   1697  CE1 TYR   105     -14.433  32.655 -18.753  1.00  0.00           C  
ATOM   1698  HE1 TYR   105     -14.127  31.996 -17.954  1.00  0.00           H  
ATOM   1699  CZ  TYR   105     -14.868  33.982 -18.369  1.00  0.00           C  
ATOM   1700  OH  TYR   105     -14.817  34.387 -17.061  1.00  0.00           O  
ATOM   1701  HH  TYR   105     -15.615  34.863 -16.819  1.00  0.00           H  
ATOM   1702  CE2 TYR   105     -15.569  34.799 -19.372  1.00  0.00           C  
ATOM   1703  HE2 TYR   105     -15.894  35.816 -19.212  1.00  0.00           H  
ATOM   1704  CD2 TYR   105     -15.764  34.212 -20.634  1.00  0.00           C  
ATOM   1705  HD2 TYR   105     -16.174  34.863 -21.392  1.00  0.00           H  
ATOM   1706  C   TYR   105     -17.956  32.071 -22.464  1.00  0.00           C  
ATOM   1707  O   TYR   105     -18.456  31.769 -21.406  1.00  0.00           O  
ATOM   1708  N   ASN   106     -18.554  32.721 -23.464  1.00  0.00           N  
ATOM   1709  H   ASN   106     -18.000  32.825 -24.302  1.00  0.00           H  
ATOM   1710  CA  ASN   106     -19.903  33.332 -23.363  1.00  0.00           C  
ATOM   1711  HA  ASN   106     -20.031  33.965 -22.485  1.00  0.00           H  
ATOM   1712  CB  ASN   106     -20.192  34.125 -24.729  1.00  0.00           C  
ATOM   1713  HB2 ASN   106     -19.701  33.519 -25.490  1.00  0.00           H  
ATOM   1714  HB3 ASN   106     -21.237  34.117 -25.041  1.00  0.00           H  
ATOM   1715  CG  ASN   106     -19.646  35.485 -24.663  1.00  0.00           C  
ATOM   1716  OD1 ASN   106     -20.242  36.387 -24.089  1.00  0.00           O  
ATOM   1717  ND2 ASN   106     -18.587  35.744 -25.296  1.00  0.00           N  
ATOM   1718 HD21 ASN   106     -18.271  36.702 -25.247  1.00  0.00           H  
ATOM   1719 HD22 ASN   106     -17.853  35.074 -25.473  1.00  0.00           H  
ATOM   1720  C   ASN   106     -21.036  32.289 -23.172  1.00  0.00           C  
ATOM   1721  O   ASN   106     -22.073  32.624 -22.542  1.00  0.00           O  
ATOM   1722  N   ILE   107     -20.857  31.078 -23.746  1.00  0.00           N  
ATOM   1723  H   ILE   107     -19.921  30.977 -24.112  1.00  0.00           H  
ATOM   1724  CA  ILE   107     -21.685  29.856 -23.671  1.00  0.00           C  
ATOM   1725  HA  ILE   107     -22.600  30.318 -23.300  1.00  0.00           H  
ATOM   1726  CB  ILE   107     -21.979  29.353 -25.168  1.00  0.00           C  
ATOM   1727  HB  ILE   107     -22.628  28.483 -25.063  1.00  0.00           H  
ATOM   1728  CG2 ILE   107     -22.780  30.387 -25.948  1.00  0.00           C  
ATOM   1729 HG21 ILE   107     -22.911  29.918 -26.924  1.00  0.00           H  
ATOM   1730 HG22 ILE   107     -23.711  30.700 -25.475  1.00  0.00           H  
ATOM   1731 HG23 ILE   107     -22.226  31.319 -26.058  1.00  0.00           H  
ATOM   1732  CG1 ILE   107     -20.652  28.828 -25.861  1.00  0.00           C  
ATOM   1733 HG12 ILE   107     -20.212  29.656 -26.417  1.00  0.00           H  
ATOM   1734 HG13 ILE   107     -19.960  28.392 -25.141  1.00  0.00           H  
ATOM   1735  CD1 ILE   107     -20.940  27.699 -26.837  1.00  0.00           C  
ATOM   1736 HD11 ILE   107     -21.495  26.917 -26.318  1.00  0.00           H  
ATOM   1737 HD12 ILE   107     -21.548  28.031 -27.679  1.00  0.00           H  
ATOM   1738 HD13 ILE   107     -19.999  27.312 -27.228  1.00  0.00           H  
ATOM   1739  C   ILE   107     -21.230  28.860 -22.626  1.00  0.00           C  
ATOM   1740  O   ILE   107     -21.732  27.721 -22.729  1.00  0.00           O  
ATOM   1741  N   LEU   108     -20.370  29.173 -21.641  1.00  0.00           N  
ATOM   1742  H   LEU   108     -19.967  30.098 -21.592  1.00  0.00           H  
ATOM   1743  CA  LEU   108     -20.013  28.386 -20.438  1.00  0.00           C  
ATOM   1744  HA  LEU   108     -20.079  27.350 -20.768  1.00  0.00           H  
ATOM   1745  CB  LEU   108     -18.494  28.676 -20.080  1.00  0.00           C  
ATOM   1746  HB2 LEU   108     -18.331  29.732 -19.866  1.00  0.00           H  
ATOM   1747  HB3 LEU   108     -18.408  28.068 -19.179  1.00  0.00           H  
ATOM   1748  CG  LEU   108     -17.397  28.302 -21.053  1.00  0.00           C  
ATOM   1749  HG  LEU   108     -17.483  28.924 -21.944  1.00  0.00           H  
ATOM   1750  CD1 LEU   108     -15.966  28.494 -20.496  1.00  0.00           C  
ATOM   1751 HD11 LEU   108     -15.900  27.841 -19.627  1.00  0.00           H  
ATOM   1752 HD12 LEU   108     -15.266  28.417 -21.328  1.00  0.00           H  
ATOM   1753 HD13 LEU   108     -15.899  29.466 -20.006  1.00  0.00           H  
ATOM   1754  CD2 LEU   108     -17.519  26.909 -21.705  1.00  0.00           C  
ATOM   1755 HD21 LEU   108     -17.644  26.237 -20.856  1.00  0.00           H  
ATOM   1756 HD22 LEU   108     -18.260  26.872 -22.504  1.00  0.00           H  
ATOM   1757 HD23 LEU   108     -16.593  26.646 -22.218  1.00  0.00           H  
ATOM   1758  C   LEU   108     -21.020  28.735 -19.388  1.00  0.00           C  
ATOM   1759  O   LEU   108     -21.534  29.960 -19.399  1.00  0.00           O  
ATOM   1760  N   THR   109     -21.385  27.766 -18.547  1.00  0.00           N  
ATOM   1761  H   THR   109     -20.957  26.876 -18.760  1.00  0.00           H  
ATOM   1762  CA  THR   109     -22.084  27.832 -17.220  1.00  0.00           C  
ATOM   1763  HA  THR   109     -22.916  28.511 -17.405  1.00  0.00           H  
ATOM   1764  CB  THR   109     -22.498  26.478 -16.649  1.00  0.00           C  
ATOM   1765  HB  THR   109     -23.187  26.548 -15.807  1.00  0.00           H  
ATOM   1766  CG2 THR   109     -23.062  25.615 -17.763  1.00  0.00           C  
ATOM   1767 HG21 THR   109     -22.402  25.418 -18.607  1.00  0.00           H  
ATOM   1768 HG22 THR   109     -23.455  24.656 -17.427  1.00  0.00           H  
ATOM   1769 HG23 THR   109     -23.955  26.074 -18.188  1.00  0.00           H  
ATOM   1770  OG1 THR   109     -21.417  25.819 -16.069  1.00  0.00           O  
ATOM   1771  HG1 THR   109     -21.741  24.954 -15.809  1.00  0.00           H  
ATOM   1772  C   THR   109     -21.188  28.505 -16.184  1.00  0.00           C  
ATOM   1773  O   THR   109     -19.982  28.446 -16.277  1.00  0.00           O  
ATOM   1774  N   PRO   110     -21.726  29.041 -15.093  1.00  0.00           N  
ATOM   1775  CD  PRO   110     -23.103  29.336 -14.884  1.00  0.00           C  
ATOM   1776  HD2 PRO   110     -23.514  28.361 -14.621  1.00  0.00           H  
ATOM   1777  HD3 PRO   110     -23.722  29.736 -15.686  1.00  0.00           H  
ATOM   1778  CG  PRO   110     -23.152  30.407 -13.703  1.00  0.00           C  
ATOM   1779  HG2 PRO   110     -24.082  30.328 -13.141  1.00  0.00           H  
ATOM   1780  HG3 PRO   110     -23.062  31.402 -14.139  1.00  0.00           H  
ATOM   1781  CB  PRO   110     -21.908  29.979 -12.857  1.00  0.00           C  
ATOM   1782  HB2 PRO   110     -22.158  29.128 -12.223  1.00  0.00           H  
ATOM   1783  HB3 PRO   110     -21.525  30.770 -12.213  1.00  0.00           H  
ATOM   1784  CA  PRO   110     -20.915  29.555 -13.960  1.00  0.00           C  
ATOM   1785  HA  PRO   110     -20.452  30.492 -14.270  1.00  0.00           H  
ATOM   1786  C   PRO   110     -19.773  28.710 -13.428  1.00  0.00           C  
ATOM   1787  O   PRO   110     -18.690  29.175 -13.108  1.00  0.00           O  
ATOM   1788  N   GLU   111     -20.049  27.395 -13.183  1.00  0.00           N  
ATOM   1789  H   GLU   111     -21.010  27.094 -13.262  1.00  0.00           H  
ATOM   1790  CA  GLU   111     -19.048  26.459 -12.732  1.00  0.00           C  
ATOM   1791  HA  GLU   111     -18.591  26.858 -11.826  1.00  0.00           H  
ATOM   1792  CB  GLU   111     -19.791  25.077 -12.501  1.00  0.00           C  
ATOM   1793  HB2 GLU   111     -20.784  25.225 -12.077  1.00  0.00           H  
ATOM   1794  HB3 GLU   111     -19.968  24.683 -13.502  1.00  0.00           H  
ATOM   1795  CG  GLU   111     -18.891  24.013 -11.890  1.00  0.00           C  
ATOM   1796  HG2 GLU   111     -19.416  23.064 -12.002  1.00  0.00           H  
ATOM   1797  HG3 GLU   111     -17.930  24.032 -12.403  1.00  0.00           H  
ATOM   1798  CD  GLU   111     -18.706  24.237 -10.429  1.00  0.00           C  
ATOM   1799  OE1 GLU   111     -19.199  23.372  -9.628  1.00  0.00           O  
ATOM   1800  OE2 GLU   111     -18.167  25.267  -9.972  1.00  0.00           O  
ATOM   1801  C   GLU   111     -17.895  26.295 -13.707  1.00  0.00           C  
ATOM   1802  O   GLU   111     -16.739  26.295 -13.375  1.00  0.00           O  
ATOM   1803  N   GLN   112     -18.197  26.196 -15.009  1.00  0.00           N  
ATOM   1804  H   GLN   112     -19.041  26.649 -15.330  1.00  0.00           H  
ATOM   1805  CA  GLN   112     -17.179  26.126 -16.136  1.00  0.00           C  
ATOM   1806  HA  GLN   112     -16.517  25.280 -15.953  1.00  0.00           H  
ATOM   1807  CB  GLN   112     -17.849  25.718 -17.428  1.00  0.00           C  
ATOM   1808  HB2 GLN   112     -18.735  26.320 -17.626  1.00  0.00           H  
ATOM   1809  HB3 GLN   112     -17.168  25.968 -18.242  1.00  0.00           H  
ATOM   1810  CG  GLN   112     -18.267  24.303 -17.521  1.00  0.00           C  
ATOM   1811  HG2 GLN   112     -17.375  23.683 -17.611  1.00  0.00           H  
ATOM   1812  HG3 GLN   112     -18.820  24.088 -16.607  1.00  0.00           H  
ATOM   1813  CD  GLN   112     -19.266  24.074 -18.642  1.00  0.00           C  
ATOM   1814  OE1 GLN   112     -19.566  24.945 -19.396  1.00  0.00           O  
ATOM   1815  NE2 GLN   112     -19.646  22.877 -18.931  1.00  0.00           N  
ATOM   1816 HE21 GLN   112     -20.404  22.874 -19.599  1.00  0.00           H  
ATOM   1817 HE22 GLN   112     -19.200  22.038 -18.587  1.00  0.00           H  
ATOM   1818  C   GLN   112     -16.335  27.386 -16.247  1.00  0.00           C  
ATOM   1819  O   GLN   112     -15.144  27.259 -16.348  1.00  0.00           O  
ATOM   1820  N   LYS   113     -16.989  28.552 -16.091  1.00  0.00           N  
ATOM   1821  H   LYS   113     -17.994  28.471 -16.039  1.00  0.00           H  
ATOM   1822  CA  LYS   113     -16.303  29.877 -16.017  1.00  0.00           C  
ATOM   1823  HA  LYS   113     -15.615  29.851 -16.862  1.00  0.00           H  
ATOM   1824  CB  LYS   113     -17.228  31.125 -16.142  1.00  0.00           C  
ATOM   1825  HB2 LYS   113     -17.947  31.085 -15.324  1.00  0.00           H  
ATOM   1826  HB3 LYS   113     -16.589  32.003 -16.047  1.00  0.00           H  
ATOM   1827  CG  LYS   113     -17.933  31.191 -17.318  1.00  0.00           C  
ATOM   1828  HG2 LYS   113     -17.361  30.820 -18.168  1.00  0.00           H  
ATOM   1829  HG3 LYS   113     -18.635  30.360 -17.243  1.00  0.00           H  
ATOM   1830  CD  LYS   113     -18.691  32.332 -17.460  1.00  0.00           C  
ATOM   1831  HD2 LYS   113     -19.228  32.584 -16.545  1.00  0.00           H  
ATOM   1832  HD3 LYS   113     -17.901  33.067 -17.613  1.00  0.00           H  
ATOM   1833  CE  LYS   113     -19.576  32.370 -18.414  1.00  0.00           C  
ATOM   1834  HE2 LYS   113     -19.388  31.683 -19.239  1.00  0.00           H  
ATOM   1835  HE3 LYS   113     -20.399  31.840 -17.935  1.00  0.00           H  
ATOM   1836  NZ  LYS   113     -19.963  33.670 -18.868  1.00  0.00           N  
ATOM   1837  HZ1 LYS   113     -20.863  33.642 -19.325  1.00  0.00           H  
ATOM   1838  HZ2 LYS   113     -20.078  34.279 -18.070  1.00  0.00           H  
ATOM   1839  HZ3 LYS   113     -19.350  34.148 -19.513  1.00  0.00           H  
ATOM   1840  C   LYS   113     -15.396  29.953 -14.754  1.00  0.00           C  
ATOM   1841  O   LYS   113     -14.289  30.479 -14.848  1.00  0.00           O  
ATOM   1842  N   LYS   114     -15.700  29.270 -13.591  1.00  0.00           N  
ATOM   1843  H   LYS   114     -16.618  28.849 -13.567  1.00  0.00           H  
ATOM   1844  CA  LYS   114     -14.768  29.179 -12.457  1.00  0.00           C  
ATOM   1845  HA  LYS   114     -14.419  30.174 -12.179  1.00  0.00           H  
ATOM   1846  CB  LYS   114     -15.535  28.496 -11.312  1.00  0.00           C  
ATOM   1847  HB2 LYS   114     -16.500  29.001 -11.306  1.00  0.00           H  
ATOM   1848  HB3 LYS   114     -15.677  27.433 -11.507  1.00  0.00           H  
ATOM   1849  CG  LYS   114     -14.989  28.738 -10.079  1.00  0.00           C  
ATOM   1850  HG2 LYS   114     -13.964  28.368 -10.089  1.00  0.00           H  
ATOM   1851  HG3 LYS   114     -14.941  29.817  -9.934  1.00  0.00           H  
ATOM   1852  CD  LYS   114     -15.714  28.117  -9.041  1.00  0.00           C  
ATOM   1853  HD2 LYS   114     -16.644  28.686  -9.016  1.00  0.00           H  
ATOM   1854  HD3 LYS   114     -15.884  27.053  -9.207  1.00  0.00           H  
ATOM   1855  CE  LYS   114     -15.230  28.263  -7.810  1.00  0.00           C  
ATOM   1856  HE2 LYS   114     -14.321  27.668  -7.714  1.00  0.00           H  
ATOM   1857  HE3 LYS   114     -15.019  29.309  -7.589  1.00  0.00           H  
ATOM   1858  NZ  LYS   114     -16.116  27.659  -6.811  1.00  0.00           N  
ATOM   1859  HZ1 LYS   114     -16.977  28.178  -6.712  1.00  0.00           H  
ATOM   1860  HZ2 LYS   114     -16.259  26.686  -7.044  1.00  0.00           H  
ATOM   1861  HZ3 LYS   114     -15.738  27.749  -5.880  1.00  0.00           H  
ATOM   1862  C   LYS   114     -13.521  28.306 -12.824  1.00  0.00           C  
ATOM   1863  O   LYS   114     -12.400  28.810 -12.563  1.00  0.00           O  
ATOM   1864  N   GLN   115     -13.729  27.000 -13.259  1.00  0.00           N  
ATOM   1865  H   GLN   115     -14.652  26.589 -13.277  1.00  0.00           H  
ATOM   1866  CA  GLN   115     -12.595  26.238 -13.821  1.00  0.00           C  
ATOM   1867  HA  GLN   115     -11.777  25.976 -13.150  1.00  0.00           H  
ATOM   1868  CB  GLN   115     -13.120  24.840 -14.366  1.00  0.00           C  
ATOM   1869  HB2 GLN   115     -13.393  24.275 -13.475  1.00  0.00           H  
ATOM   1870  HB3 GLN   115     -13.880  25.009 -15.129  1.00  0.00           H  
ATOM   1871  CG  GLN   115     -11.987  24.085 -15.084  1.00  0.00           C  
ATOM   1872  HG2 GLN   115     -11.761  24.597 -16.020  1.00  0.00           H  
ATOM   1873  HG3 GLN   115     -11.057  23.990 -14.525  1.00  0.00           H  
ATOM   1874  CD  GLN   115     -12.457  22.656 -15.398  1.00  0.00           C  
ATOM   1875  OE1 GLN   115     -13.418  22.133 -14.943  1.00  0.00           O  
ATOM   1876  NE2 GLN   115     -11.918  22.022 -16.368  1.00  0.00           N  
ATOM   1877 HE21 GLN   115     -12.478  21.235 -16.665  1.00  0.00           H  
ATOM   1878 HE22 GLN   115     -11.092  22.341 -16.853  1.00  0.00           H  
ATOM   1879  C   GLN   115     -11.752  26.910 -14.860  1.00  0.00           C  
ATOM   1880  O   GLN   115     -10.492  26.975 -14.763  1.00  0.00           O  
ATOM   1881  N   PHE   116     -12.379  27.577 -15.876  1.00  0.00           N  
ATOM   1882  H   PHE   116     -13.380  27.464 -15.940  1.00  0.00           H  
ATOM   1883  CA  PHE   116     -11.581  28.115 -16.981  1.00  0.00           C  
ATOM   1884  HA  PHE   116     -11.042  27.262 -17.394  1.00  0.00           H  
ATOM   1885  CB  PHE   116     -12.503  28.562 -18.161  1.00  0.00           C  
ATOM   1886  HB2 PHE   116     -13.030  27.681 -18.528  1.00  0.00           H  
ATOM   1887  HB3 PHE   116     -13.168  29.345 -17.798  1.00  0.00           H  
ATOM   1888  CG  PHE   116     -11.871  29.080 -19.444  1.00  0.00           C  
ATOM   1889  CD1 PHE   116     -11.601  30.450 -19.662  1.00  0.00           C  
ATOM   1890  HD1 PHE   116     -11.794  30.981 -18.742  1.00  0.00           H  
ATOM   1891  CE1 PHE   116     -10.997  31.022 -20.777  1.00  0.00           C  
ATOM   1892  HE1 PHE   116     -10.763  32.074 -20.859  1.00  0.00           H  
ATOM   1893  CZ  PHE   116     -10.709  30.119 -21.790  1.00  0.00           C  
ATOM   1894  HZ  PHE   116     -10.273  30.576 -22.665  1.00  0.00           H  
ATOM   1895  CE2 PHE   116     -11.099  28.805 -21.725  1.00  0.00           C  
ATOM   1896  HE2 PHE   116     -10.876  28.113 -22.524  1.00  0.00           H  
ATOM   1897  CD2 PHE   116     -11.680  28.194 -20.543  1.00  0.00           C  
ATOM   1898  HD2 PHE   116     -11.913  27.146 -20.428  1.00  0.00           H  
ATOM   1899  C   PHE   116     -10.687  29.272 -16.530  1.00  0.00           C  
ATOM   1900  O   PHE   116      -9.550  29.359 -16.974  1.00  0.00           O  
ATOM   1901  N   ASN   117     -11.156  30.086 -15.601  1.00  0.00           N  
ATOM   1902  H   ASN   117     -12.060  29.930 -15.179  1.00  0.00           H  
ATOM   1903  CA  ASN   117     -10.439  31.289 -15.116  1.00  0.00           C  
ATOM   1904  HA  ASN   117      -9.956  31.829 -15.931  1.00  0.00           H  
ATOM   1905  CB  ASN   117     -11.364  32.169 -14.227  1.00  0.00           C  
ATOM   1906  HB2 ASN   117     -12.041  31.501 -13.695  1.00  0.00           H  
ATOM   1907  HB3 ASN   117     -10.845  32.798 -13.503  1.00  0.00           H  
ATOM   1908  CG  ASN   117     -12.251  33.211 -14.869  1.00  0.00           C  
ATOM   1909  OD1 ASN   117     -11.914  33.878 -15.814  1.00  0.00           O  
ATOM   1910  ND2 ASN   117     -13.573  33.266 -14.616  1.00  0.00           N  
ATOM   1911 HD21 ASN   117     -14.105  33.662 -15.377  1.00  0.00           H  
ATOM   1912 HD22 ASN   117     -13.955  32.618 -13.942  1.00  0.00           H  
ATOM   1913  C   ASN   117      -9.314  30.846 -14.079  1.00  0.00           C  
ATOM   1914  O   ASN   117      -8.325  31.598 -13.937  1.00  0.00           O  
ATOM   1915  N   ALA   118      -9.429  29.653 -13.433  1.00  0.00           N  
ATOM   1916  H   ALA   118     -10.301  29.156 -13.555  1.00  0.00           H  
ATOM   1917  CA  ALA   118      -8.416  29.060 -12.555  1.00  0.00           C  
ATOM   1918  HA  ALA   118      -7.953  29.836 -11.945  1.00  0.00           H  
ATOM   1919  CB  ALA   118      -9.120  27.978 -11.639  1.00  0.00           C  
ATOM   1920  HB1 ALA   118      -9.871  28.409 -10.978  1.00  0.00           H  
ATOM   1921  HB2 ALA   118      -9.696  27.282 -12.249  1.00  0.00           H  
ATOM   1922  HB3 ALA   118      -8.335  27.498 -11.054  1.00  0.00           H  
ATOM   1923  C   ALA   118      -7.232  28.589 -13.499  1.00  0.00           C  
ATOM   1924  O   ALA   118      -6.058  29.064 -13.287  1.00  0.00           O  
ATOM   1925  N   ASN   119      -7.534  27.747 -14.477  1.00  0.00           N  
ATOM   1926  H   ASN   119      -8.436  27.313 -14.607  1.00  0.00           H  
ATOM   1927  CA  ASN   119      -6.528  27.261 -15.442  1.00  0.00           C  
ATOM   1928  HA  ASN   119      -5.818  26.603 -14.941  1.00  0.00           H  
ATOM   1929  CB  ASN   119      -7.168  26.477 -16.606  1.00  0.00           C  
ATOM   1930  HB2 ASN   119      -7.609  25.624 -16.091  1.00  0.00           H  
ATOM   1931  HB3 ASN   119      -7.931  27.006 -17.178  1.00  0.00           H  
ATOM   1932  CG  ASN   119      -6.220  25.845 -17.584  1.00  0.00           C  
ATOM   1933  OD1 ASN   119      -6.151  26.207 -18.747  1.00  0.00           O  
ATOM   1934  ND2 ASN   119      -5.746  24.700 -17.134  1.00  0.00           N  
ATOM   1935 HD21 ASN   119      -5.033  24.228 -17.672  1.00  0.00           H  
ATOM   1936 HD22 ASN   119      -5.935  24.449 -16.174  1.00  0.00           H  
ATOM   1937  C   ASN   119      -5.671  28.479 -15.931  1.00  0.00           C  
ATOM   1938  O   ASN   119      -4.457  28.556 -15.748  1.00  0.00           O  
ATOM   1939  N   PHE   120      -6.323  29.508 -16.495  1.00  0.00           N  
ATOM   1940  H   PHE   120      -7.294  29.301 -16.681  1.00  0.00           H  
ATOM   1941  CA  PHE   120      -5.733  30.657 -17.102  1.00  0.00           C  
ATOM   1942  HA  PHE   120      -5.000  30.281 -17.817  1.00  0.00           H  
ATOM   1943  CB  PHE   120      -6.741  31.408 -18.028  1.00  0.00           C  
ATOM   1944  HB2 PHE   120      -7.653  31.384 -17.432  1.00  0.00           H  
ATOM   1945  HB3 PHE   120      -6.374  32.415 -18.225  1.00  0.00           H  
ATOM   1946  CG  PHE   120      -6.997  30.841 -19.396  1.00  0.00           C  
ATOM   1947  CD1 PHE   120      -6.483  29.558 -19.829  1.00  0.00           C  
ATOM   1948  HD1 PHE   120      -6.022  28.875 -19.131  1.00  0.00           H  
ATOM   1949  CE1 PHE   120      -6.662  29.243 -21.138  1.00  0.00           C  
ATOM   1950  HE1 PHE   120      -6.442  28.242 -21.478  1.00  0.00           H  
ATOM   1951  CZ  PHE   120      -7.251  30.044 -22.091  1.00  0.00           C  
ATOM   1952  HZ  PHE   120      -7.322  29.738 -23.125  1.00  0.00           H  
ATOM   1953  CE2 PHE   120      -7.639  31.374 -21.641  1.00  0.00           C  
ATOM   1954  HE2 PHE   120      -7.951  32.206 -22.256  1.00  0.00           H  
ATOM   1955  CD2 PHE   120      -7.644  31.657 -20.308  1.00  0.00           C  
ATOM   1956  HD2 PHE   120      -7.912  32.681 -20.095  1.00  0.00           H  
ATOM   1957  C   PHE   120      -4.962  31.536 -16.120  1.00  0.00           C  
ATOM   1958  O   PHE   120      -3.868  31.969 -16.405  1.00  0.00           O  
ATOM   1959  N   GLU   121      -5.473  31.741 -14.886  1.00  0.00           N  
ATOM   1960  H   GLU   121      -6.335  31.276 -14.640  1.00  0.00           H  
ATOM   1961  CA  GLU   121      -4.811  32.507 -13.855  1.00  0.00           C  
ATOM   1962  HA  GLU   121      -4.475  33.472 -14.235  1.00  0.00           H  
ATOM   1963  CB  GLU   121      -5.753  32.804 -12.639  1.00  0.00           C  
ATOM   1964  HB2 GLU   121      -6.612  33.353 -13.025  1.00  0.00           H  
ATOM   1965  HB3 GLU   121      -6.201  31.884 -12.262  1.00  0.00           H  
ATOM   1966  CG  GLU   121      -4.998  33.479 -11.540  1.00  0.00           C  
ATOM   1967  HG2 GLU   121      -5.695  33.546 -10.704  1.00  0.00           H  
ATOM   1968  HG3 GLU   121      -4.148  32.869 -11.236  1.00  0.00           H  
ATOM   1969  CD  GLU   121      -4.475  34.881 -11.886  1.00  0.00           C  
ATOM   1970  OE1 GLU   121      -3.610  35.331 -11.097  1.00  0.00           O  
ATOM   1971  OE2 GLU   121      -4.864  35.445 -12.940  1.00  0.00           O  
ATOM   1972  C   GLU   121      -3.485  31.774 -13.361  1.00  0.00           C  
ATOM   1973  O   GLU   121      -2.408  32.357 -13.171  1.00  0.00           O  
ATOM   1974  N   LYS   122      -3.582  30.425 -13.125  1.00  0.00           N  
ATOM   1975  H   LYS   122      -4.469  29.954 -13.230  1.00  0.00           H  
ATOM   1976  CA  LYS   122      -2.465  29.456 -12.886  1.00  0.00           C  
ATOM   1977  HA  LYS   122      -1.918  29.908 -12.058  1.00  0.00           H  
ATOM   1978  CB  LYS   122      -3.120  28.015 -12.605  1.00  0.00           C  
ATOM   1979  HB2 LYS   122      -3.566  27.670 -13.538  1.00  0.00           H  
ATOM   1980  HB3 LYS   122      -2.283  27.329 -12.478  1.00  0.00           H  
ATOM   1981  CG  LYS   122      -3.841  27.998 -11.512  1.00  0.00           C  
ATOM   1982  HG2 LYS   122      -3.167  28.138 -10.667  1.00  0.00           H  
ATOM   1983  HG3 LYS   122      -4.516  28.849 -11.418  1.00  0.00           H  
ATOM   1984  CD  LYS   122      -4.613  26.902 -11.297  1.00  0.00           C  
ATOM   1985  HD2 LYS   122      -5.399  27.185 -10.596  1.00  0.00           H  
ATOM   1986  HD3 LYS   122      -5.116  26.681 -12.238  1.00  0.00           H  
ATOM   1987  CE  LYS   122      -3.962  25.701 -10.908  1.00  0.00           C  
ATOM   1988  HE2 LYS   122      -3.274  25.404 -11.700  1.00  0.00           H  
ATOM   1989  HE3 LYS   122      -3.434  25.945  -9.987  1.00  0.00           H  
ATOM   1990  NZ  LYS   122      -4.936  24.679 -10.572  1.00  0.00           N  
ATOM   1991  HZ1 LYS   122      -4.529  23.780 -10.785  1.00  0.00           H  
ATOM   1992  HZ2 LYS   122      -5.277  24.754  -9.624  1.00  0.00           H  
ATOM   1993  HZ3 LYS   122      -5.807  24.835 -11.059  1.00  0.00           H  
ATOM   1994  C   LYS   122      -1.436  29.400 -14.015  1.00  0.00           C  
ATOM   1995  O   LYS   122      -0.249  29.195 -13.792  1.00  0.00           O  
ATOM   1996  N   ARG   123      -1.916  29.567 -15.253  1.00  0.00           N  
ATOM   1997  H   ARG   123      -2.888  29.839 -15.283  1.00  0.00           H  
ATOM   1998  CA  ARG   123      -0.991  29.698 -16.420  1.00  0.00           C  
ATOM   1999  HA  ARG   123      -0.254  28.895 -16.400  1.00  0.00           H  
ATOM   2000  CB  ARG   123      -1.871  29.560 -17.701  1.00  0.00           C  
ATOM   2001  HB2 ARG   123      -2.617  28.812 -17.432  1.00  0.00           H  
ATOM   2002  HB3 ARG   123      -2.249  30.560 -17.915  1.00  0.00           H  
ATOM   2003  CG  ARG   123      -1.166  29.064 -18.776  1.00  0.00           C  
ATOM   2004  HG2 ARG   123      -0.383  29.781 -19.020  1.00  0.00           H  
ATOM   2005  HG3 ARG   123      -0.766  28.080 -18.534  1.00  0.00           H  
ATOM   2006  CD  ARG   123      -1.859  28.862 -19.903  1.00  0.00           C  
ATOM   2007  HD2 ARG   123      -1.155  28.343 -20.554  1.00  0.00           H  
ATOM   2008  HD3 ARG   123      -2.749  28.265 -19.702  1.00  0.00           H  
ATOM   2009  NE  ARG   123      -2.268  30.168 -20.522  1.00  0.00           N  
ATOM   2010  HE  ARG   123      -2.090  30.963 -19.926  1.00  0.00           H  
ATOM   2011  CZ  ARG   123      -2.994  30.555 -21.512  1.00  0.00           C  
ATOM   2012  NH1 ARG   123      -3.561  29.641 -22.241  1.00  0.00           N  
ATOM   2013 HH11 ARG   123      -3.215  28.722 -22.001  1.00  0.00           H  
ATOM   2014 HH12 ARG   123      -4.129  29.901 -23.034  1.00  0.00           H  
ATOM   2015  NH2 ARG   123      -3.216  31.771 -21.655  1.00  0.00           N  
ATOM   2016 HH21 ARG   123      -2.923  32.322 -20.862  1.00  0.00           H  
ATOM   2017 HH22 ARG   123      -3.803  32.203 -22.354  1.00  0.00           H  
ATOM   2018  C   ARG   123      -0.239  31.072 -16.488  1.00  0.00           C  
ATOM   2019  O   ARG   123       0.519  31.294 -17.464  1.00  0.00           O  
ATOM   2020  N   LEU   124      -0.145  31.939 -15.447  1.00  0.00           N  
ATOM   2021  H   LEU   124      -0.826  31.779 -14.719  1.00  0.00           H  
ATOM   2022  CA  LEU   124       0.743  33.108 -15.329  1.00  0.00           C  
ATOM   2023  HA  LEU   124       1.182  33.332 -16.302  1.00  0.00           H  
ATOM   2024  CB  LEU   124      -0.042  34.322 -14.744  1.00  0.00           C  
ATOM   2025  HB2 LEU   124      -0.496  34.017 -13.801  1.00  0.00           H  
ATOM   2026  HB3 LEU   124       0.706  35.089 -14.547  1.00  0.00           H  
ATOM   2027  CG  LEU   124      -1.196  34.850 -15.700  1.00  0.00           C  
ATOM   2028  HG  LEU   124      -1.885  34.074 -16.034  1.00  0.00           H  
ATOM   2029  CD1 LEU   124      -2.068  35.887 -15.062  1.00  0.00           C  
ATOM   2030 HD11 LEU   124      -2.486  35.588 -14.101  1.00  0.00           H  
ATOM   2031 HD12 LEU   124      -1.473  36.774 -14.845  1.00  0.00           H  
ATOM   2032 HD13 LEU   124      -2.906  36.195 -15.689  1.00  0.00           H  
ATOM   2033  CD2 LEU   124      -0.620  35.577 -16.930  1.00  0.00           C  
ATOM   2034 HD21 LEU   124      -0.167  34.833 -17.585  1.00  0.00           H  
ATOM   2035 HD22 LEU   124      -1.430  35.954 -17.554  1.00  0.00           H  
ATOM   2036 HD23 LEU   124       0.033  36.397 -16.633  1.00  0.00           H  
ATOM   2037  C   LEU   124       1.962  32.754 -14.514  1.00  0.00           C  
ATOM   2038  O   LEU   124       2.853  33.532 -14.396  1.00  0.00           O  
ATOM   2039  N   THR   125       2.036  31.632 -13.847  1.00  0.00           N  
ATOM   2040  H   THR   125       1.376  30.921 -14.128  1.00  0.00           H  
ATOM   2041  CA  THR   125       3.096  31.110 -12.941  1.00  0.00           C  
ATOM   2042  HA  THR   125       3.492  31.939 -12.355  1.00  0.00           H  
ATOM   2043  CB  THR   125       2.515  30.096 -11.941  1.00  0.00           C  
ATOM   2044  HB  THR   125       3.278  29.748 -11.244  1.00  0.00           H  
ATOM   2045  CG2 THR   125       1.253  30.500 -11.212  1.00  0.00           C  
ATOM   2046 HG21 THR   125       1.009  29.615 -10.624  1.00  0.00           H  
ATOM   2047 HG22 THR   125       1.404  31.422 -10.651  1.00  0.00           H  
ATOM   2048 HG23 THR   125       0.498  30.746 -11.959  1.00  0.00           H  
ATOM   2049  OG1 THR   125       2.253  28.899 -12.726  1.00  0.00           O  
ATOM   2050  HG1 THR   125       1.450  29.043 -13.232  1.00  0.00           H  
ATOM   2051  C   THR   125       4.288  30.598 -13.683  1.00  0.00           C  
ATOM   2052  O   THR   125       5.425  30.770 -13.268  1.00  0.00           O  
ATOM   2053  OXT THR   125       4.162  30.258 -14.883  1.00  0.00           O  
TER    2054      THR   125 
ATOM   2054  N   ALA   126      10.401  14.911 -24.860  1.00  0.00           N  
ATOM   2055  H1  ALA   126      11.372  15.115 -24.671  1.00  0.00           H  
ATOM   2056  H2  ALA   126      10.151  13.959 -25.089  1.00  0.00           H  
ATOM   2057  H3  ALA   126       9.947  15.114 -23.981  1.00  0.00           H  
ATOM   2058  CA  ALA   126       9.956  15.799 -25.979  1.00  0.00           C  
ATOM   2059  HA  ALA   126       9.503  15.072 -26.653  1.00  0.00           H  
ATOM   2060  CB  ALA   126       8.874  16.762 -25.433  1.00  0.00           C  
ATOM   2061  HB1 ALA   126       8.237  16.225 -24.731  1.00  0.00           H  
ATOM   2062  HB2 ALA   126       9.389  17.663 -25.100  1.00  0.00           H  
ATOM   2063  HB3 ALA   126       8.247  17.041 -26.280  1.00  0.00           H  
ATOM   2064  C   ALA   126      11.081  16.567 -26.669  1.00  0.00           C  
ATOM   2065  O   ALA   126      11.823  17.236 -25.985  1.00  0.00           O  
ATOM   2066  N   ASP   127      11.148  16.578 -27.965  1.00  0.00           N  
ATOM   2067  H   ASP   127      10.576  15.886 -28.428  1.00  0.00           H  
ATOM   2068  CA  ASP   127      12.104  17.199 -28.811  1.00  0.00           C  
ATOM   2069  HA  ASP   127      13.019  16.623 -28.677  1.00  0.00           H  
ATOM   2070  CB  ASP   127      11.748  16.979 -30.318  1.00  0.00           C  
ATOM   2071  HB2 ASP   127      10.687  17.103 -30.533  1.00  0.00           H  
ATOM   2072  HB3 ASP   127      12.153  17.796 -30.915  1.00  0.00           H  
ATOM   2073  CG  ASP   127      12.228  15.713 -30.932  1.00  0.00           C  
ATOM   2074  OD1 ASP   127      12.107  14.601 -30.366  1.00  0.00           O  
ATOM   2075  OD2 ASP   127      12.790  15.791 -32.067  1.00  0.00           O  
ATOM   2076  C   ASP   127      12.217  18.714 -28.429  1.00  0.00           C  
ATOM   2077  O   ASP   127      11.197  19.395 -28.408  1.00  0.00           O  
ATOM   2078  N   THR   128      13.424  19.269 -28.401  1.00  0.00           N  
ATOM   2079  H   THR   128      14.198  18.627 -28.501  1.00  0.00           H  
ATOM   2080  CA  THR   128      13.635  20.689 -27.992  1.00  0.00           C  
ATOM   2081  HA  THR   128      13.140  20.902 -27.045  1.00  0.00           H  
ATOM   2082  CB  THR   128      15.122  21.053 -27.872  1.00  0.00           C  
ATOM   2083  HB  THR   128      15.171  22.110 -27.612  1.00  0.00           H  
ATOM   2084  CG2 THR   128      15.735  20.259 -26.682  1.00  0.00           C  
ATOM   2085 HG21 THR   128      16.590  20.699 -26.169  1.00  0.00           H  
ATOM   2086 HG22 THR   128      15.024  20.039 -25.885  1.00  0.00           H  
ATOM   2087 HG23 THR   128      16.125  19.310 -27.050  1.00  0.00           H  
ATOM   2088  OG1 THR   128      15.844  20.768 -29.030  1.00  0.00           O  
ATOM   2089  HG1 THR   128      16.283  21.563 -29.338  1.00  0.00           H  
ATOM   2090  C   THR   128      13.022  21.652 -28.971  1.00  0.00           C  
ATOM   2091  O   THR   128      12.679  22.811 -28.622  1.00  0.00           O  
ATOM   2092  N   THR   129      12.696  21.317 -30.243  1.00  0.00           N  
ATOM   2093  H   THR   129      13.028  20.450 -30.641  1.00  0.00           H  
ATOM   2094  CA  THR   129      11.971  22.135 -31.252  1.00  0.00           C  
ATOM   2095  HA  THR   129      12.339  23.154 -31.133  1.00  0.00           H  
ATOM   2096  CB  THR   129      12.112  21.510 -32.656  1.00  0.00           C  
ATOM   2097  HB  THR   129      11.518  22.056 -33.389  1.00  0.00           H  
ATOM   2098  CG2 THR   129      13.584  21.455 -33.051  1.00  0.00           C  
ATOM   2099 HG21 THR   129      13.852  22.509 -33.124  1.00  0.00           H  
ATOM   2100 HG22 THR   129      14.092  20.831 -32.316  1.00  0.00           H  
ATOM   2101 HG23 THR   129      13.498  21.048 -34.059  1.00  0.00           H  
ATOM   2102  OG1 THR   129      11.702  20.141 -32.626  1.00  0.00           O  
ATOM   2103  HG1 THR   129      12.327  19.633 -33.149  1.00  0.00           H  
ATOM   2104  C   THR   129      10.479  22.237 -30.848  1.00  0.00           C  
ATOM   2105  O   THR   129       9.731  23.052 -31.396  1.00  0.00           O  
ATOM   2106  N   THR   130       9.975  21.478 -29.938  1.00  0.00           N  
ATOM   2107  H   THR   130      10.492  20.695 -29.565  1.00  0.00           H  
ATOM   2108  CA  THR   130       8.560  21.518 -29.512  1.00  0.00           C  
ATOM   2109  HA  THR   130       7.953  21.735 -30.390  1.00  0.00           H  
ATOM   2110  CB  THR   130       8.139  20.136 -28.858  1.00  0.00           C  
ATOM   2111  HB  THR   130       7.052  20.110 -28.775  1.00  0.00           H  
ATOM   2112  CG2 THR   130       8.437  18.864 -29.708  1.00  0.00           C  
ATOM   2113 HG21 THR   130       7.445  18.430 -29.836  1.00  0.00           H  
ATOM   2114 HG22 THR   130       8.723  19.208 -30.702  1.00  0.00           H  
ATOM   2115 HG23 THR   130       9.146  18.274 -29.127  1.00  0.00           H  
ATOM   2116  OG1 THR   130       8.729  19.891 -27.576  1.00  0.00           O  
ATOM   2117  HG1 THR   130       9.615  19.704 -27.896  1.00  0.00           H  
ATOM   2118  C   THR   130       8.112  22.613 -28.584  1.00  0.00           C  
ATOM   2119  O   THR   130       6.914  22.690 -28.239  1.00  0.00           O  
ATOM   2120  N   ALA   131       9.043  23.534 -28.162  1.00  0.00           N  
ATOM   2121  H   ALA   131      10.011  23.451 -28.436  1.00  0.00           H  
ATOM   2122  CA  ALA   131       8.739  24.461 -27.079  1.00  0.00           C  
ATOM   2123  HA  ALA   131       8.189  23.866 -26.350  1.00  0.00           H  
ATOM   2124  CB  ALA   131      10.055  25.046 -26.635  1.00  0.00           C  
ATOM   2125  HB1 ALA   131      10.421  25.727 -27.403  1.00  0.00           H  
ATOM   2126  HB2 ALA   131      10.069  25.634 -25.718  1.00  0.00           H  
ATOM   2127  HB3 ALA   131      10.843  24.342 -26.367  1.00  0.00           H  
ATOM   2128  C   ALA   131       7.784  25.634 -27.533  1.00  0.00           C  
ATOM   2129  O   ALA   131       7.904  26.274 -28.583  1.00  0.00           O  
ATOM   2130  N   ALA   132       6.851  25.867 -26.662  1.00  0.00           N  
ATOM   2131  H   ALA   132       6.566  25.110 -26.058  1.00  0.00           H  
ATOM   2132  CA  ALA   132       5.984  27.082 -26.675  1.00  0.00           C  
ATOM   2133  HA  ALA   132       6.239  27.723 -27.519  1.00  0.00           H  
ATOM   2134  CB  ALA   132       4.563  26.667 -26.933  1.00  0.00           C  
ATOM   2135  HB1 ALA   132       4.262  25.881 -26.240  1.00  0.00           H  
ATOM   2136  HB2 ALA   132       3.834  27.456 -26.747  1.00  0.00           H  
ATOM   2137  HB3 ALA   132       4.462  26.396 -27.984  1.00  0.00           H  
ATOM   2138  C   ALA   132       6.092  27.921 -25.355  1.00  0.00           C  
ATOM   2139  O   ALA   132       6.746  27.484 -24.389  1.00  0.00           O  
ATOM   2140  N   PRO   133       5.514  29.121 -25.279  1.00  0.00           N  
ATOM   2141  CD  PRO   133       5.160  30.000 -26.362  1.00  0.00           C  
ATOM   2142  HD2 PRO   133       4.247  29.684 -26.867  1.00  0.00           H  
ATOM   2143  HD3 PRO   133       6.054  29.951 -26.984  1.00  0.00           H  
ATOM   2144  CG  PRO   133       5.002  31.407 -25.790  1.00  0.00           C  
ATOM   2145  HG2 PRO   133       4.336  32.006 -26.411  1.00  0.00           H  
ATOM   2146  HG3 PRO   133       5.957  31.920 -25.682  1.00  0.00           H  
ATOM   2147  CB  PRO   133       4.566  31.173 -24.370  1.00  0.00           C  
ATOM   2148  HB2 PRO   133       3.495  30.991 -24.283  1.00  0.00           H  
ATOM   2149  HB3 PRO   133       4.913  32.044 -23.814  1.00  0.00           H  
ATOM   2150  CA  PRO   133       5.410  29.939 -23.972  1.00  0.00           C  
ATOM   2151  HA  PRO   133       6.411  30.142 -23.593  1.00  0.00           H  
ATOM   2152  C   PRO   133       4.644  29.235 -22.809  1.00  0.00           C  
ATOM   2153  O   PRO   133       3.647  28.590 -23.119  1.00  0.00           O  
ATOM   2154  N   ALA   134       4.962  29.453 -21.535  1.00  0.00           N  
ATOM   2155  H   ALA   134       5.823  29.897 -21.252  1.00  0.00           H  
ATOM   2156  CA  ALA   134       4.147  28.819 -20.421  1.00  0.00           C  
ATOM   2157  HA  ALA   134       3.815  27.830 -20.738  1.00  0.00           H  
ATOM   2158  CB  ALA   134       5.059  28.737 -19.208  1.00  0.00           C  
ATOM   2159  HB1 ALA   134       5.881  28.077 -19.482  1.00  0.00           H  
ATOM   2160  HB2 ALA   134       5.307  29.715 -18.794  1.00  0.00           H  
ATOM   2161  HB3 ALA   134       4.425  28.230 -18.481  1.00  0.00           H  
ATOM   2162  C   ALA   134       2.853  29.580 -20.276  1.00  0.00           C  
ATOM   2163  O   ALA   134       1.876  29.006 -19.927  1.00  0.00           O  
ATOM   2164  N   ASP   135       2.718  30.838 -20.668  1.00  0.00           N  
ATOM   2165  H   ASP   135       3.513  31.294 -21.094  1.00  0.00           H  
ATOM   2166  CA  ASP   135       1.494  31.621 -20.851  1.00  0.00           C  
ATOM   2167  HA  ASP   135       0.908  31.380 -19.964  1.00  0.00           H  
ATOM   2168  CB  ASP   135       1.870  33.065 -20.709  1.00  0.00           C  
ATOM   2169  HB2 ASP   135       2.044  33.489 -21.697  1.00  0.00           H  
ATOM   2170  HB3 ASP   135       1.026  33.602 -20.276  1.00  0.00           H  
ATOM   2171  CG  ASP   135       3.063  33.356 -19.771  1.00  0.00           C  
ATOM   2172  OD1 ASP   135       2.774  33.550 -18.554  1.00  0.00           O  
ATOM   2173  OD2 ASP   135       4.208  33.503 -20.197  1.00  0.00           O  
ATOM   2174  C   ASP   135       0.579  31.255 -22.028  1.00  0.00           C  
ATOM   2175  O   ASP   135      -0.214  32.095 -22.482  1.00  0.00           O  
ATOM   2176  N   ALA   136       0.751  30.041 -22.528  1.00  0.00           N  
ATOM   2177  H   ALA   136       1.485  29.462 -22.146  1.00  0.00           H  
ATOM   2178  CA  ALA   136       0.024  29.615 -23.709  1.00  0.00           C  
ATOM   2179  HA  ALA   136      -0.899  30.190 -23.780  1.00  0.00           H  
ATOM   2180  CB  ALA   136       0.791  30.021 -24.974  1.00  0.00           C  
ATOM   2181  HB1 ALA   136       0.144  29.852 -25.834  1.00  0.00           H  
ATOM   2182  HB2 ALA   136       0.954  31.094 -24.871  1.00  0.00           H  
ATOM   2183  HB3 ALA   136       1.686  29.399 -24.964  1.00  0.00           H  
ATOM   2184  C   ALA   136      -0.205  28.111 -23.700  1.00  0.00           C  
ATOM   2185  O   ALA   136      -1.260  27.657 -24.109  1.00  0.00           O  
ATOM   2186  N   LYS   137       0.797  27.327 -23.330  1.00  0.00           N  
ATOM   2187  H   LYS   137       1.531  27.868 -22.896  1.00  0.00           H  
ATOM   2188  CA  LYS   137       0.852  25.912 -23.337  1.00  0.00           C  
ATOM   2189  HA  LYS   137       0.764  25.638 -24.388  1.00  0.00           H  
ATOM   2190  CB  LYS   137       2.112  25.506 -22.637  1.00  0.00           C  
ATOM   2191  HB2 LYS   137       2.318  26.210 -21.830  1.00  0.00           H  
ATOM   2192  HB3 LYS   137       2.013  24.533 -22.156  1.00  0.00           H  
ATOM   2193  CG  LYS   137       3.290  25.489 -23.353  1.00  0.00           C  
ATOM   2194  HG2 LYS   137       3.118  24.649 -24.026  1.00  0.00           H  
ATOM   2195  HG3 LYS   137       3.231  26.290 -24.090  1.00  0.00           H  
ATOM   2196  CD  LYS   137       4.558  25.409 -22.868  1.00  0.00           C  
ATOM   2197  HD2 LYS   137       5.234  25.513 -23.716  1.00  0.00           H  
ATOM   2198  HD3 LYS   137       4.799  26.217 -22.177  1.00  0.00           H  
ATOM   2199  CE  LYS   137       4.738  24.237 -22.253  1.00  0.00           C  
ATOM   2200  HE2 LYS   137       4.427  24.377 -21.218  1.00  0.00           H  
ATOM   2201  HE3 LYS   137       4.094  23.458 -22.660  1.00  0.00           H  
ATOM   2202  NZ  LYS   137       6.167  23.782 -22.385  1.00  0.00           N  
ATOM   2203  HZ1 LYS   137       6.340  23.574 -23.358  1.00  0.00           H  
ATOM   2204  HZ2 LYS   137       6.827  24.400 -21.933  1.00  0.00           H  
ATOM   2205  HZ3 LYS   137       6.213  22.853 -21.992  1.00  0.00           H  
ATOM   2206  C   LYS   137      -0.396  25.336 -22.618  1.00  0.00           C  
ATOM   2207  O   LYS   137      -0.768  25.921 -21.578  1.00  0.00           O  
ATOM   2208  N   PRO   138      -0.945  24.184 -23.046  1.00  0.00           N  
ATOM   2209  CD  PRO   138      -0.850  23.611 -24.341  1.00  0.00           C  
ATOM   2210  HD2 PRO   138       0.011  22.943 -24.352  1.00  0.00           H  
ATOM   2211  HD3 PRO   138      -0.806  24.436 -25.053  1.00  0.00           H  
ATOM   2212  CG  PRO   138      -2.136  22.878 -24.609  1.00  0.00           C  
ATOM   2213  HG2 PRO   138      -1.969  22.096 -25.351  1.00  0.00           H  
ATOM   2214  HG3 PRO   138      -2.863  23.608 -24.964  1.00  0.00           H  
ATOM   2215  CB  PRO   138      -2.470  22.327 -23.241  1.00  0.00           C  
ATOM   2216  HB2 PRO   138      -2.016  21.360 -23.026  1.00  0.00           H  
ATOM   2217  HB3 PRO   138      -3.554  22.214 -23.210  1.00  0.00           H  
ATOM   2218  CA  PRO   138      -2.042  23.437 -22.305  1.00  0.00           C  
ATOM   2219  HA  PRO   138      -2.816  24.160 -22.047  1.00  0.00           H  
ATOM   2220  C   PRO   138      -1.426  22.901 -21.026  1.00  0.00           C  
ATOM   2221  O   PRO   138      -0.394  22.265 -21.136  1.00  0.00           O  
ATOM   2222  N   MET   139      -2.000  23.114 -19.857  1.00  0.00           N  
ATOM   2223  H   MET   139      -2.892  23.586 -19.895  1.00  0.00           H  
ATOM   2224  CA  MET   139      -1.422  22.670 -18.563  1.00  0.00           C  
ATOM   2225  HA  MET   139      -0.430  23.113 -18.482  1.00  0.00           H  
ATOM   2226  CB  MET   139      -2.347  23.277 -17.470  1.00  0.00           C  
ATOM   2227  HB2 MET   139      -3.375  23.006 -17.711  1.00  0.00           H  
ATOM   2228  HB3 MET   139      -2.030  22.783 -16.551  1.00  0.00           H  
ATOM   2229  CG  MET   139      -2.072  24.773 -17.404  1.00  0.00           C  
ATOM   2230  HG2 MET   139      -1.004  24.947 -17.539  1.00  0.00           H  
ATOM   2231  HG3 MET   139      -2.559  25.277 -18.239  1.00  0.00           H  
ATOM   2232  SD  MET   139      -2.530  25.650 -15.917  1.00  0.00           S  
ATOM   2233  CE  MET   139      -1.162  25.360 -14.745  1.00  0.00           C  
ATOM   2234  HE1 MET   139      -1.376  25.791 -13.767  1.00  0.00           H  
ATOM   2235  HE2 MET   139      -0.823  24.330 -14.631  1.00  0.00           H  
ATOM   2236  HE3 MET   139      -0.347  25.965 -15.143  1.00  0.00           H  
ATOM   2237  C   MET   139      -1.293  21.108 -18.376  1.00  0.00           C  
ATOM   2238  O   MET   139      -2.125  20.321 -18.802  1.00  0.00           O  
ATOM   2239  N   MET   140      -0.183  20.702 -17.736  1.00  0.00           N  
ATOM   2240  H   MET   140       0.452  21.397 -17.372  1.00  0.00           H  
ATOM   2241  CA  MET   140      -0.056  19.359 -17.267  1.00  0.00           C  
ATOM   2242  HA  MET   140      -0.269  18.726 -18.128  1.00  0.00           H  
ATOM   2243  CB  MET   140       1.334  18.978 -16.723  1.00  0.00           C  
ATOM   2244  HB2 MET   140       1.529  19.704 -15.934  1.00  0.00           H  
ATOM   2245  HB3 MET   140       1.208  18.017 -16.226  1.00  0.00           H  
ATOM   2246  CG  MET   140       2.474  18.980 -17.803  1.00  0.00           C  
ATOM   2247  HG2 MET   140       2.034  18.533 -18.694  1.00  0.00           H  
ATOM   2248  HG3 MET   140       2.701  19.952 -18.242  1.00  0.00           H  
ATOM   2249  SD  MET   140       3.847  18.027 -17.315  1.00  0.00           S  
ATOM   2250  CE  MET   140       5.075  18.555 -18.520  1.00  0.00           C  
ATOM   2251  HE1 MET   140       4.948  17.902 -19.384  1.00  0.00           H  
ATOM   2252  HE2 MET   140       4.861  19.618 -18.636  1.00  0.00           H  
ATOM   2253  HE3 MET   140       6.015  18.506 -17.971  1.00  0.00           H  
ATOM   2254  C   MET   140      -1.137  19.135 -16.178  1.00  0.00           C  
ATOM   2255  O   MET   140      -0.976  19.733 -15.090  1.00  0.00           O  
ATOM   2256  N   HIE   141      -2.140  18.238 -16.402  1.00  0.00           N  
ATOM   2257  H   HIE   141      -2.277  17.899 -17.344  1.00  0.00           H  
ATOM   2258  CA  HIE   141      -3.095  17.769 -15.353  1.00  0.00           C  
ATOM   2259  HA  HIE   141      -3.612  18.614 -14.899  1.00  0.00           H  
ATOM   2260  CB  HIE   141      -4.168  16.984 -16.132  1.00  0.00           C  
ATOM   2261  HB2 HIE   141      -3.635  16.226 -16.706  1.00  0.00           H  
ATOM   2262  HB3 HIE   141      -4.781  16.494 -15.375  1.00  0.00           H  
ATOM   2263  CG  HIE   141      -5.058  17.793 -17.049  1.00  0.00           C  
ATOM   2264  ND1 HIE   141      -6.031  18.686 -16.609  1.00  0.00           N  
ATOM   2265  CE1 HIE   141      -6.756  19.030 -17.649  1.00  0.00           C  
ATOM   2266  HE1 HIE   141      -7.651  19.634 -17.640  1.00  0.00           H  
ATOM   2267  NE2 HIE   141      -6.267  18.500 -18.792  1.00  0.00           N  
ATOM   2268  HE2 HIE   141      -6.761  18.626 -19.664  1.00  0.00           H  
ATOM   2269  CD2 HIE   141      -5.194  17.618 -18.394  1.00  0.00           C  
ATOM   2270  HD2 HIE   141      -4.613  16.906 -18.962  1.00  0.00           H  
ATOM   2271  C   HIE   141      -2.439  16.877 -14.246  1.00  0.00           C  
ATOM   2272  O   HIE   141      -1.662  15.965 -14.595  1.00  0.00           O  
ATOM   2273  N   HIE   142      -2.682  17.227 -12.995  1.00  0.00           N  
ATOM   2274  H   HIE   142      -3.369  17.939 -12.792  1.00  0.00           H  
ATOM   2275  CA  HIE   142      -2.133  16.437 -11.850  1.00  0.00           C  
ATOM   2276  HA  HIE   142      -1.096  16.733 -11.687  1.00  0.00           H  
ATOM   2277  CB  HIE   142      -2.847  16.856 -10.512  1.00  0.00           C  
ATOM   2278  HB2 HIE   142      -2.683  17.927 -10.399  1.00  0.00           H  
ATOM   2279  HB3 HIE   142      -3.913  16.756 -10.715  1.00  0.00           H  
ATOM   2280  CG  HIE   142      -2.326  16.097  -9.339  1.00  0.00           C  
ATOM   2281  ND1 HIE   142      -1.250  16.499  -8.570  1.00  0.00           N  
ATOM   2282  CE1 HIE   142      -1.193  15.577  -7.596  1.00  0.00           C  
ATOM   2283  HE1 HIE   142      -0.498  15.548  -6.770  1.00  0.00           H  
ATOM   2284  NE2 HIE   142      -1.941  14.491  -7.901  1.00  0.00           N  
ATOM   2285  HE2 HIE   142      -1.954  13.675  -7.306  1.00  0.00           H  
ATOM   2286  CD2 HIE   142      -2.733  14.793  -8.971  1.00  0.00           C  
ATOM   2287  HD2 HIE   142      -3.563  14.288  -9.445  1.00  0.00           H  
ATOM   2288  C   HIE   142      -2.153  14.927 -12.051  1.00  0.00           C  
ATOM   2289  O   HIE   142      -3.222  14.384 -12.220  1.00  0.00           O  
ATOM   2290  N   LYS   143      -0.963  14.367 -12.124  1.00  0.00           N  
ATOM   2291  H   LYS   143      -0.203  15.031 -12.079  1.00  0.00           H  
ATOM   2292  CA  LYS   143      -0.643  12.970 -12.267  1.00  0.00           C  
ATOM   2293  HA  LYS   143      -1.363  12.403 -11.677  1.00  0.00           H  
ATOM   2294  CB  LYS   143      -0.805  12.560 -13.772  1.00  0.00           C  
ATOM   2295  HB2 LYS   143      -1.827  12.741 -14.107  1.00  0.00           H  
ATOM   2296  HB3 LYS   143      -0.260  13.350 -14.288  1.00  0.00           H  
ATOM   2297  CG  LYS   143      -0.316  11.374 -14.134  1.00  0.00           C  
ATOM   2298  HG2 LYS   143      -0.458  11.313 -15.213  1.00  0.00           H  
ATOM   2299  HG3 LYS   143       0.759  11.302 -13.970  1.00  0.00           H  
ATOM   2300  CD  LYS   143      -0.979  10.306 -13.598  1.00  0.00           C  
ATOM   2301  HD2 LYS   143      -0.768  10.272 -12.530  1.00  0.00           H  
ATOM   2302  HD3 LYS   143      -2.050  10.388 -13.784  1.00  0.00           H  
ATOM   2303  CE  LYS   143      -0.519   9.082 -14.000  1.00  0.00           C  
ATOM   2304  HE2 LYS   143      -0.840   8.921 -15.029  1.00  0.00           H  
ATOM   2305  HE3 LYS   143       0.570   9.130 -14.003  1.00  0.00           H  
ATOM   2306  NZ  LYS   143      -0.814   7.984 -13.065  1.00  0.00           N  
ATOM   2307  HZ1 LYS   143      -1.684   7.567 -13.365  1.00  0.00           H  
ATOM   2308  HZ2 LYS   143      -0.131   7.242 -13.106  1.00  0.00           H  
ATOM   2309  HZ3 LYS   143      -0.870   8.364 -12.131  1.00  0.00           H  
ATOM   2310  C   LYS   143       0.759  12.719 -11.753  1.00  0.00           C  
ATOM   2311  O   LYS   143       1.745  13.158 -12.427  1.00  0.00           O  
ATOM   2312  N   GLY   144       0.963  12.030 -10.603  1.00  0.00           N  
ATOM   2313  H   GLY   144       0.262  11.917  -9.885  1.00  0.00           H  
ATOM   2314  CA  GLY   144       2.300  11.397 -10.266  1.00  0.00           C  
ATOM   2315  HA2 GLY   144       2.138  10.734  -9.416  1.00  0.00           H  
ATOM   2316  HA3 GLY   144       2.607  10.730 -11.071  1.00  0.00           H  
ATOM   2317  C   GLY   144       3.397  12.403  -9.855  1.00  0.00           C  
ATOM   2318  O   GLY   144       3.022  13.505  -9.369  1.00  0.00           O  
ATOM   2319  N   LYS   145       4.700  12.127  -9.978  1.00  0.00           N  
ATOM   2320  H   LYS   145       4.826  11.245 -10.454  1.00  0.00           H  
ATOM   2321  CA  LYS   145       5.870  12.940  -9.477  1.00  0.00           C  
ATOM   2322  HA  LYS   145       5.534  13.587  -8.666  1.00  0.00           H  
ATOM   2323  CB  LYS   145       6.811  11.887  -8.983  1.00  0.00           C  
ATOM   2324  HB2 LYS   145       6.414  11.078  -8.370  1.00  0.00           H  
ATOM   2325  HB3 LYS   145       7.150  11.303  -9.838  1.00  0.00           H  
ATOM   2326  CG  LYS   145       7.844  12.374  -8.258  1.00  0.00           C  
ATOM   2327  HG2 LYS   145       8.452  13.080  -8.823  1.00  0.00           H  
ATOM   2328  HG3 LYS   145       7.460  12.899  -7.383  1.00  0.00           H  
ATOM   2329  CD  LYS   145       8.683  11.402  -7.781  1.00  0.00           C  
ATOM   2330  HD2 LYS   145       8.267  10.664  -7.094  1.00  0.00           H  
ATOM   2331  HD3 LYS   145       9.091  10.926  -8.673  1.00  0.00           H  
ATOM   2332  CE  LYS   145       9.764  11.862  -7.051  1.00  0.00           C  
ATOM   2333  HE2 LYS   145      10.346  12.552  -7.662  1.00  0.00           H  
ATOM   2334  HE3 LYS   145       9.461  12.387  -6.144  1.00  0.00           H  
ATOM   2335  NZ  LYS   145      10.607  10.777  -6.582  1.00  0.00           N  
ATOM   2336  HZ1 LYS   145      11.440  11.056  -6.085  1.00  0.00           H  
ATOM   2337  HZ2 LYS   145      10.065  10.368  -5.834  1.00  0.00           H  
ATOM   2338  HZ3 LYS   145      10.795  10.168  -7.365  1.00  0.00           H  
ATOM   2339  C   LYS   145       6.470  13.850 -10.582  1.00  0.00           C  
ATOM   2340  O   LYS   145       7.013  14.872 -10.251  1.00  0.00           O  
ATOM   2341  N   PHE   146       6.369  13.479 -11.876  1.00  0.00           N  
ATOM   2342  H   PHE   146       5.831  12.652 -12.092  1.00  0.00           H  
ATOM   2343  CA  PHE   146       6.764  14.248 -13.048  1.00  0.00           C  
ATOM   2344  HA  PHE   146       7.837  14.440 -13.033  1.00  0.00           H  
ATOM   2345  CB  PHE   146       6.518  13.532 -14.295  1.00  0.00           C  
ATOM   2346  HB2 PHE   146       6.922  12.520 -14.277  1.00  0.00           H  
ATOM   2347  HB3 PHE   146       5.467  13.255 -14.369  1.00  0.00           H  
ATOM   2348  CG  PHE   146       6.950  14.285 -15.517  1.00  0.00           C  
ATOM   2349  CD1 PHE   146       6.009  14.449 -16.533  1.00  0.00           C  
ATOM   2350  HD1 PHE   146       5.006  14.106 -16.325  1.00  0.00           H  
ATOM   2351  CE1 PHE   146       6.359  15.115 -17.683  1.00  0.00           C  
ATOM   2352  HE1 PHE   146       5.612  15.215 -18.456  1.00  0.00           H  
ATOM   2353  CZ  PHE   146       7.706  15.584 -17.938  1.00  0.00           C  
ATOM   2354  HZ  PHE   146       8.052  16.170 -18.777  1.00  0.00           H  
ATOM   2355  CE2 PHE   146       8.684  15.314 -16.922  1.00  0.00           C  
ATOM   2356  HE2 PHE   146       9.676  15.651 -17.185  1.00  0.00           H  
ATOM   2357  CD2 PHE   146       8.336  14.699 -15.738  1.00  0.00           C  
ATOM   2358  HD2 PHE   146       9.115  14.421 -15.044  1.00  0.00           H  
ATOM   2359  C   PHE   146       6.090  15.671 -12.933  1.00  0.00           C  
ATOM   2360  O   PHE   146       5.119  16.017 -12.254  1.00  0.00           O  
ATOM   2361  N   GLY   147       6.616  16.560 -13.801  1.00  0.00           N  
ATOM   2362  H   GLY   147       7.276  16.322 -14.528  1.00  0.00           H  
ATOM   2363  CA  GLY   147       6.017  17.922 -14.017  1.00  0.00           C  
ATOM   2364  HA2 GLY   147       5.006  17.791 -14.402  1.00  0.00           H  
ATOM   2365  HA3 GLY   147       6.049  18.510 -13.099  1.00  0.00           H  
ATOM   2366  C   GLY   147       6.777  18.787 -15.064  1.00  0.00           C  
ATOM   2367  O   GLY   147       7.714  18.390 -15.667  1.00  0.00           O  
ATOM   2368  N   PRO   148       6.258  20.070 -15.269  1.00  0.00           N  
ATOM   2369  CD  PRO   148       5.103  20.566 -14.483  1.00  0.00           C  
ATOM   2370  HD2 PRO   148       5.381  20.772 -13.450  1.00  0.00           H  
ATOM   2371  HD3 PRO   148       4.298  19.833 -14.543  1.00  0.00           H  
ATOM   2372  CG  PRO   148       4.663  21.933 -15.050  1.00  0.00           C  
ATOM   2373  HG2 PRO   148       4.774  22.749 -14.335  1.00  0.00           H  
ATOM   2374  HG3 PRO   148       3.627  21.831 -15.374  1.00  0.00           H  
ATOM   2375  CB  PRO   148       5.555  22.133 -16.293  1.00  0.00           C  
ATOM   2376  HB2 PRO   148       5.910  23.156 -16.169  1.00  0.00           H  
ATOM   2377  HB3 PRO   148       4.995  21.973 -17.214  1.00  0.00           H  
ATOM   2378  CA  PRO   148       6.734  21.058 -16.159  1.00  0.00           C  
ATOM   2379  HA  PRO   148       7.080  20.648 -17.108  1.00  0.00           H  
ATOM   2380  C   PRO   148       7.935  21.812 -15.547  1.00  0.00           C  
ATOM   2381  O   PRO   148       8.047  21.916 -14.360  1.00  0.00           O  
ATOM   2382  N   HIE   149       8.702  22.406 -16.446  1.00  0.00           N  
ATOM   2383  H   HIE   149       8.496  22.298 -17.429  1.00  0.00           H  
ATOM   2384  CA  HIE   149       9.666  23.412 -16.041  1.00  0.00           C  
ATOM   2385  HA  HIE   149       9.337  23.845 -15.096  1.00  0.00           H  
ATOM   2386  CB  HIE   149      11.015  22.713 -15.848  1.00  0.00           C  
ATOM   2387  HB2 HIE   149      10.841  21.880 -15.167  1.00  0.00           H  
ATOM   2388  HB3 HIE   149      11.335  22.247 -16.780  1.00  0.00           H  
ATOM   2389  CG  HIE   149      12.182  23.513 -15.418  1.00  0.00           C  
ATOM   2390  ND1 HIE   149      13.039  24.048 -16.353  1.00  0.00           N  
ATOM   2391  CE1 HIE   149      13.719  25.007 -15.742  1.00  0.00           C  
ATOM   2392  HE1 HIE   149      14.470  25.654 -16.170  1.00  0.00           H  
ATOM   2393  NE2 HIE   149      13.329  25.095 -14.473  1.00  0.00           N  
ATOM   2394  HE2 HIE   149      13.647  25.840 -13.870  1.00  0.00           H  
ATOM   2395  CD2 HIE   149      12.349  24.098 -14.228  1.00  0.00           C  
ATOM   2396  HD2 HIE   149      11.684  23.947 -13.390  1.00  0.00           H  
ATOM   2397  C   HIE   149       9.752  24.498 -17.107  1.00  0.00           C  
ATOM   2398  O   HIE   149       9.151  24.414 -18.155  1.00  0.00           O  
ATOM   2399  N   GLN   150      10.413  25.553 -16.747  1.00  0.00           N  
ATOM   2400  H   GLN   150      10.853  25.522 -15.839  1.00  0.00           H  
ATOM   2401  CA  GLN   150      10.402  26.839 -17.404  1.00  0.00           C  
ATOM   2402  HA  GLN   150       9.923  26.704 -18.374  1.00  0.00           H  
ATOM   2403  CB  GLN   150       9.680  27.878 -16.575  1.00  0.00           C  
ATOM   2404  HB2 GLN   150      10.143  27.807 -15.591  1.00  0.00           H  
ATOM   2405  HB3 GLN   150       9.928  28.897 -16.871  1.00  0.00           H  
ATOM   2406  CG  GLN   150       8.185  27.404 -16.457  1.00  0.00           C  
ATOM   2407  HG2 GLN   150       7.888  27.100 -17.461  1.00  0.00           H  
ATOM   2408  HG3 GLN   150       8.181  26.549 -15.781  1.00  0.00           H  
ATOM   2409  CD  GLN   150       7.156  28.422 -16.159  1.00  0.00           C  
ATOM   2410  OE1 GLN   150       7.395  29.604 -16.122  1.00  0.00           O  
ATOM   2411  NE2 GLN   150       5.916  28.071 -16.049  1.00  0.00           N  
ATOM   2412 HE21 GLN   150       5.261  28.787 -15.769  1.00  0.00           H  
ATOM   2413 HE22 GLN   150       5.599  27.131 -16.236  1.00  0.00           H  
ATOM   2414  C   GLN   150      11.861  27.281 -17.728  1.00  0.00           C  
ATOM   2415  O   GLN   150      12.462  28.136 -17.060  1.00  0.00           O  
ATOM   2416  N   CML   151      12.584  26.617 -18.648  1.00  0.00           N  
ATOM   2417  H   CML   151      13.433  27.120 -18.860  1.00  0.00           H  
ATOM   2418  CA  CML   151      12.274  25.516 -19.544  1.00  0.00           C  
ATOM   2419  HA  CML   151      11.375  24.998 -19.211  1.00  0.00           H  
ATOM   2420  CB  CML   151      12.010  26.025 -20.983  1.00  0.00           C  
ATOM   2421  HB2 CML   151      11.192  26.746 -20.965  1.00  0.00           H  
ATOM   2422  HB3 CML   151      11.532  25.204 -21.517  1.00  0.00           H  
ATOM   2423  SG  CML   151      13.275  26.714 -22.027  1.00  0.00           S  
ATOM   2424  S1L CML   151      12.605  27.226 -23.872  1.00  0.00           S  
ATOM   2425  C1L CML   151      12.293  29.060 -23.694  1.00  0.00           C  
ATOM   2426  H1L CML   151      13.256  29.581 -23.886  1.00  0.00           H  
ATOM   2427  H1M CML   151      11.985  29.354 -22.668  1.00  0.00           H  
ATOM   2428  C1R CML   151      11.306  29.590 -24.740  1.00  0.00           C  
ATOM   2429  C2R CML   151      11.367  29.508 -26.123  1.00  0.00           C  
ATOM   2430  H2R CML   151      12.274  29.156 -26.635  1.00  0.00           H  
ATOM   2431  C1  CML   151      10.262  30.654 -24.435  1.00  0.00           C  
ATOM   2432  C2  CML   151      10.298  30.220 -26.907  1.00  0.00           C  
ATOM   2433  N1  CML   151       9.623  30.946 -25.769  1.00  0.00           N  
ATOM   2434  O1  CML   151       8.537  31.597 -25.892  1.00  0.00           O  
ATOM   2435  C1A CML   151      10.773  32.005 -23.855  1.00  0.00           C  
ATOM   2436  H1A CML   151      10.998  31.785 -22.790  1.00  0.00           H  
ATOM   2437  H1B CML   151      10.006  32.809 -23.827  1.00  0.00           H  
ATOM   2438  H1C CML   151      11.724  32.306 -24.344  1.00  0.00           H  
ATOM   2439  C2A CML   151      11.063  31.240 -27.816  1.00  0.00           C  
ATOM   2440  H2A CML   151      11.803  31.834 -27.239  1.00  0.00           H  
ATOM   2441  H2B CML   151      10.358  31.963 -28.281  1.00  0.00           H  
ATOM   2442  H2C CML   151      11.523  30.731 -28.690  1.00  0.00           H  
ATOM   2443  C1D CML   151       9.204  30.079 -23.459  1.00  0.00           C  
ATOM   2444  H1D CML   151       9.742  29.635 -22.593  1.00  0.00           H  
ATOM   2445  H1E CML   151       8.649  29.318 -24.048  1.00  0.00           H  
ATOM   2446  H1F CML   151       8.336  30.696 -23.142  1.00  0.00           H  
ATOM   2447  C2D CML   151       9.322  29.172 -27.642  1.00  0.00           C  
ATOM   2448  H2D CML   151       8.586  29.807 -28.180  1.00  0.00           H  
ATOM   2449  H2E CML   151       8.773  28.654 -26.827  1.00  0.00           H  
ATOM   2450  H2F CML   151       9.801  28.418 -28.303  1.00  0.00           H  
ATOM   2451  C   CML   151      13.316  24.374 -19.632  1.00  0.00           C  
ATOM   2452  O   CML   151      14.483  24.775 -19.489  1.00  0.00           O  
ATOM   2453  N   ASP   152      12.850  23.132 -19.846  1.00  0.00           N  
ATOM   2454  H   ASP   152      11.842  23.093 -19.795  1.00  0.00           H  
ATOM   2455  CA  ASP   152      13.690  21.987 -19.988  1.00  0.00           C  
ATOM   2456  HA  ASP   152      14.593  22.226 -20.548  1.00  0.00           H  
ATOM   2457  CB  ASP   152      14.114  21.567 -18.571  1.00  0.00           C  
ATOM   2458  HB2 ASP   152      14.721  22.364 -18.142  1.00  0.00           H  
ATOM   2459  HB3 ASP   152      13.210  21.460 -17.973  1.00  0.00           H  
ATOM   2460  CG  ASP   152      14.981  20.305 -18.369  1.00  0.00           C  
ATOM   2461  OD1 ASP   152      15.139  19.967 -17.163  1.00  0.00           O  
ATOM   2462  OD2 ASP   152      15.428  19.620 -19.283  1.00  0.00           O  
ATOM   2463  C   ASP   152      12.957  20.765 -20.640  1.00  0.00           C  
ATOM   2464  O   ASP   152      12.085  20.259 -19.973  1.00  0.00           O  
ATOM   2465  N   MET   153      13.580  20.157 -21.690  1.00  0.00           N  
ATOM   2466  H   MET   153      14.322  20.687 -22.126  1.00  0.00           H  
ATOM   2467  CA  MET   153      13.098  19.028 -22.455  1.00  0.00           C  
ATOM   2468  HA  MET   153      12.798  18.305 -21.696  1.00  0.00           H  
ATOM   2469  CB  MET   153      12.001  19.436 -23.457  1.00  0.00           C  
ATOM   2470  HB2 MET   153      11.529  18.518 -23.808  1.00  0.00           H  
ATOM   2471  HB3 MET   153      11.132  19.833 -22.934  1.00  0.00           H  
ATOM   2472  CG  MET   153      12.484  20.348 -24.609  1.00  0.00           C  
ATOM   2473  HG2 MET   153      13.050  19.699 -25.277  1.00  0.00           H  
ATOM   2474  HG3 MET   153      11.558  20.602 -25.126  1.00  0.00           H  
ATOM   2475  SD  MET   153      13.379  21.857 -24.241  1.00  0.00           S  
ATOM   2476  CE  MET   153      12.136  22.927 -23.521  1.00  0.00           C  
ATOM   2477  HE1 MET   153      11.860  23.810 -24.097  1.00  0.00           H  
ATOM   2478  HE2 MET   153      11.259  22.300 -23.360  1.00  0.00           H  
ATOM   2479  HE3 MET   153      12.514  23.384 -22.606  1.00  0.00           H  
ATOM   2480  C   MET   153      14.185  18.282 -23.207  1.00  0.00           C  
ATOM   2481  O   MET   153      15.331  18.672 -23.295  1.00  0.00           O  
ATOM   2482  N   MET   154      13.898  17.082 -23.630  1.00  0.00           N  
ATOM   2483  H   MET   154      12.950  16.744 -23.542  1.00  0.00           H  
ATOM   2484  CA  MET   154      14.968  16.187 -24.241  1.00  0.00           C  
ATOM   2485  HA  MET   154      15.782  16.776 -24.662  1.00  0.00           H  
ATOM   2486  CB  MET   154      15.671  15.392 -23.126  1.00  0.00           C  
ATOM   2487  HB2 MET   154      15.904  15.983 -22.240  1.00  0.00           H  
ATOM   2488  HB3 MET   154      14.938  14.618 -22.899  1.00  0.00           H  
ATOM   2489  CG  MET   154      16.924  14.609 -23.562  1.00  0.00           C  
ATOM   2490  HG2 MET   154      17.141  13.767 -22.906  1.00  0.00           H  
ATOM   2491  HG3 MET   154      16.733  14.027 -24.464  1.00  0.00           H  
ATOM   2492  SD  MET   154      18.345  15.721 -23.750  1.00  0.00           S  
ATOM   2493  CE  MET   154      18.621  16.481 -22.171  1.00  0.00           C  
ATOM   2494  HE1 MET   154      17.684  16.828 -21.734  1.00  0.00           H  
ATOM   2495  HE2 MET   154      19.000  15.712 -21.499  1.00  0.00           H  
ATOM   2496  HE3 MET   154      19.345  17.295 -22.205  1.00  0.00           H  
ATOM   2497  C   MET   154      14.420  15.346 -25.325  1.00  0.00           C  
ATOM   2498  O   MET   154      13.269  14.903 -25.212  1.00  0.00           O  
ATOM   2499  N   PHE   155      15.192  15.068 -26.327  1.00  0.00           N  
ATOM   2500  H   PHE   155      16.135  15.426 -26.282  1.00  0.00           H  
ATOM   2501  CA  PHE   155      14.927  14.246 -27.443  1.00  0.00           C  
ATOM   2502  HA  PHE   155      14.106  14.609 -28.060  1.00  0.00           H  
ATOM   2503  CB  PHE   155      16.094  14.377 -28.439  1.00  0.00           C  
ATOM   2504  HB2 PHE   155      17.005  13.981 -27.990  1.00  0.00           H  
ATOM   2505  HB3 PHE   155      15.765  13.860 -29.341  1.00  0.00           H  
ATOM   2506  CG  PHE   155      16.438  15.734 -28.984  1.00  0.00           C  
ATOM   2507  CD1 PHE   155      17.447  16.557 -28.446  1.00  0.00           C  
ATOM   2508  HD1 PHE   155      18.046  16.365 -27.568  1.00  0.00           H  
ATOM   2509  CE1 PHE   155      17.792  17.696 -29.046  1.00  0.00           C  
ATOM   2510  HE1 PHE   155      18.640  18.238 -28.655  1.00  0.00           H  
ATOM   2511  CZ  PHE   155      17.130  18.210 -30.161  1.00  0.00           C  
ATOM   2512  HZ  PHE   155      17.415  19.135 -30.639  1.00  0.00           H  
ATOM   2513  CE2 PHE   155      16.183  17.401 -30.718  1.00  0.00           C  
ATOM   2514  HE2 PHE   155      15.663  17.619 -31.639  1.00  0.00           H  
ATOM   2515  CD2 PHE   155      15.864  16.160 -30.167  1.00  0.00           C  
ATOM   2516  HD2 PHE   155      15.120  15.463 -30.525  1.00  0.00           H  
ATOM   2517  C   PHE   155      14.778  12.770 -27.059  1.00  0.00           C  
ATOM   2518  O   PHE   155      15.011  12.491 -25.829  1.00  0.00           O  
ATOM   2519  N   LYS   156      14.263  11.928 -27.976  1.00  0.00           N  
ATOM   2520  H   LYS   156      14.013  12.291 -28.885  1.00  0.00           H  
ATOM   2521  CA  LYS   156      13.969  10.541 -27.672  1.00  0.00           C  
ATOM   2522  HA  LYS   156      14.493  10.217 -26.773  1.00  0.00           H  
ATOM   2523  CB  LYS   156      12.447  10.346 -27.558  1.00  0.00           C  
ATOM   2524  HB2 LYS   156      12.025  11.188 -27.009  1.00  0.00           H  
ATOM   2525  HB3 LYS   156      11.863  10.468 -28.470  1.00  0.00           H  
ATOM   2526  CG  LYS   156      12.017   9.218 -26.886  1.00  0.00           C  
ATOM   2527  HG2 LYS   156      12.397   8.395 -27.491  1.00  0.00           H  
ATOM   2528  HG3 LYS   156      12.376   9.262 -25.858  1.00  0.00           H  
ATOM   2529  CD  LYS   156      10.708   8.912 -26.746  1.00  0.00           C  
ATOM   2530  HD2 LYS   156      10.107   9.631 -26.189  1.00  0.00           H  
ATOM   2531  HD3 LYS   156      10.262   8.923 -27.740  1.00  0.00           H  
ATOM   2532  CE  LYS   156      10.458   7.674 -26.195  1.00  0.00           C  
ATOM   2533  HE2 LYS   156       9.381   7.528 -26.126  1.00  0.00           H  
ATOM   2534  HE3 LYS   156      10.869   6.878 -26.817  1.00  0.00           H  
ATOM   2535  NZ  LYS   156      10.943   7.532 -24.794  1.00  0.00           N  
ATOM   2536  HZ1 LYS   156      10.527   8.298 -24.284  1.00  0.00           H  
ATOM   2537  HZ2 LYS   156      10.617   6.706 -24.313  1.00  0.00           H  
ATOM   2538  HZ3 LYS   156      11.947   7.562 -24.688  1.00  0.00           H  
ATOM   2539  C   LYS   156      14.433   9.549 -28.800  1.00  0.00           C  
ATOM   2540  O   LYS   156      15.184   8.621 -28.573  1.00  0.00           O  
ATOM   2541  N   ASP   157      14.002   9.807 -30.046  1.00  0.00           N  
ATOM   2542  H   ASP   157      13.471  10.644 -30.236  1.00  0.00           H  
ATOM   2543  CA  ASP   157      14.344   9.059 -31.269  1.00  0.00           C  
ATOM   2544  HA  ASP   157      14.586   8.030 -31.004  1.00  0.00           H  
ATOM   2545  CB  ASP   157      13.194   8.845 -32.170  1.00  0.00           C  
ATOM   2546  HB2 ASP   157      13.384   7.946 -32.756  1.00  0.00           H  
ATOM   2547  HB3 ASP   157      12.338   8.647 -31.525  1.00  0.00           H  
ATOM   2548  CG  ASP   157      12.796  10.024 -33.114  1.00  0.00           C  
ATOM   2549  OD1 ASP   157      12.054   9.714 -34.101  1.00  0.00           O  
ATOM   2550  OD2 ASP   157      13.244  11.205 -32.912  1.00  0.00           O  
ATOM   2551  C   ASP   157      15.665   9.517 -31.846  1.00  0.00           C  
ATOM   2552  O   ASP   157      16.361   8.711 -32.409  1.00  0.00           O  
ATOM   2553  N   LEU   158      16.058  10.750 -31.599  1.00  0.00           N  
ATOM   2554  H   LEU   158      15.346  11.308 -31.149  1.00  0.00           H  
ATOM   2555  CA  LEU   158      17.462  11.171 -31.693  1.00  0.00           C  
ATOM   2556  HA  LEU   158      17.815  10.876 -32.681  1.00  0.00           H  
ATOM   2557  CB  LEU   158      17.472  12.739 -31.614  1.00  0.00           C  
ATOM   2558  HB2 LEU   158      16.658  13.080 -32.254  1.00  0.00           H  
ATOM   2559  HB3 LEU   158      17.183  13.018 -30.600  1.00  0.00           H  
ATOM   2560  CG  LEU   158      18.827  13.396 -31.927  1.00  0.00           C  
ATOM   2561  HG  LEU   158      19.620  13.204 -31.205  1.00  0.00           H  
ATOM   2562  CD1 LEU   158      19.387  13.061 -33.315  1.00  0.00           C  
ATOM   2563 HD11 LEU   158      20.202  13.766 -33.479  1.00  0.00           H  
ATOM   2564 HD12 LEU   158      19.822  12.065 -33.395  1.00  0.00           H  
ATOM   2565 HD13 LEU   158      18.709  13.372 -34.110  1.00  0.00           H  
ATOM   2566  CD2 LEU   158      18.687  14.923 -31.942  1.00  0.00           C  
ATOM   2567 HD21 LEU   158      17.907  15.199 -32.652  1.00  0.00           H  
ATOM   2568 HD22 LEU   158      18.415  15.235 -30.934  1.00  0.00           H  
ATOM   2569 HD23 LEU   158      19.564  15.443 -32.325  1.00  0.00           H  
ATOM   2570  C   LEU   158      18.321  10.419 -30.691  1.00  0.00           C  
ATOM   2571  O   LEU   158      18.310  10.725 -29.502  1.00  0.00           O  
ATOM   2572  N   ASN   159      19.168   9.455 -31.123  1.00  0.00           N  
ATOM   2573  H   ASN   159      19.314   9.252 -32.101  1.00  0.00           H  
ATOM   2574  CA  ASN   159      20.095   8.848 -30.178  1.00  0.00           C  
ATOM   2575  HA  ASN   159      19.498   8.372 -29.400  1.00  0.00           H  
ATOM   2576  CB  ASN   159      20.936   7.767 -30.857  1.00  0.00           C  
ATOM   2577  HB2 ASN   159      20.207   7.011 -31.153  1.00  0.00           H  
ATOM   2578  HB3 ASN   159      21.440   8.182 -31.730  1.00  0.00           H  
ATOM   2579  CG  ASN   159      22.002   7.262 -29.938  1.00  0.00           C  
ATOM   2580  OD1 ASN   159      21.706   7.039 -28.821  1.00  0.00           O  
ATOM   2581  ND2 ASN   159      23.198   7.079 -30.428  1.00  0.00           N  
ATOM   2582 HD21 ASN   159      23.867   6.685 -29.782  1.00  0.00           H  
ATOM   2583 HD22 ASN   159      23.443   7.416 -31.349  1.00  0.00           H  
ATOM   2584  C   ASN   159      21.074   9.886 -29.518  1.00  0.00           C  
ATOM   2585  O   ASN   159      21.713  10.708 -30.153  1.00  0.00           O  
ATOM   2586  N   LEU   160      21.060   9.960 -28.201  1.00  0.00           N  
ATOM   2587  H   LEU   160      20.364   9.447 -27.681  1.00  0.00           H  
ATOM   2588  CA  LEU   160      22.121  10.748 -27.401  1.00  0.00           C  
ATOM   2589  HA  LEU   160      22.951  11.054 -28.038  1.00  0.00           H  
ATOM   2590  CB  LEU   160      21.419  12.017 -26.855  1.00  0.00           C  
ATOM   2591  HB2 LEU   160      20.753  11.689 -26.057  1.00  0.00           H  
ATOM   2592  HB3 LEU   160      22.183  12.595 -26.335  1.00  0.00           H  
ATOM   2593  CG  LEU   160      20.750  12.963 -27.774  1.00  0.00           C  
ATOM   2594  HG  LEU   160      20.053  12.343 -28.337  1.00  0.00           H  
ATOM   2595  CD1 LEU   160      20.066  13.968 -26.853  1.00  0.00           C  
ATOM   2596 HD11 LEU   160      19.625  14.801 -27.402  1.00  0.00           H  
ATOM   2597 HD12 LEU   160      19.321  13.431 -26.266  1.00  0.00           H  
ATOM   2598 HD13 LEU   160      20.745  14.316 -26.075  1.00  0.00           H  
ATOM   2599  CD2 LEU   160      21.537  13.671 -28.880  1.00  0.00           C  
ATOM   2600 HD21 LEU   160      22.123  14.485 -28.454  1.00  0.00           H  
ATOM   2601 HD22 LEU   160      22.308  13.016 -29.287  1.00  0.00           H  
ATOM   2602 HD23 LEU   160      20.925  14.175 -29.627  1.00  0.00           H  
ATOM   2603  C   LEU   160      22.711   9.986 -26.282  1.00  0.00           C  
ATOM   2604  O   LEU   160      22.024   9.256 -25.510  1.00  0.00           O  
ATOM   2605  N   THR   161      23.986  10.199 -26.023  1.00  0.00           N  
ATOM   2606  H   THR   161      24.454  10.920 -26.553  1.00  0.00           H  
ATOM   2607  CA  THR   161      24.826   9.745 -24.906  1.00  0.00           C  
ATOM   2608  HA  THR   161      24.346   8.805 -24.633  1.00  0.00           H  
ATOM   2609  CB  THR   161      26.270   9.633 -25.225  1.00  0.00           C  
ATOM   2610  HB  THR   161      26.795   9.505 -24.279  1.00  0.00           H  
ATOM   2611  CG2 THR   161      26.534   8.429 -26.121  1.00  0.00           C  
ATOM   2612 HG21 THR   161      26.092   8.588 -27.105  1.00  0.00           H  
ATOM   2613 HG22 THR   161      27.611   8.405 -26.286  1.00  0.00           H  
ATOM   2614 HG23 THR   161      26.280   7.535 -25.552  1.00  0.00           H  
ATOM   2615  OG1 THR   161      26.930  10.862 -25.807  1.00  0.00           O  
ATOM   2616  HG1 THR   161      27.011  10.910 -26.762  1.00  0.00           H  
ATOM   2617  C   THR   161      24.639  10.568 -23.622  1.00  0.00           C  
ATOM   2618  O   THR   161      24.286  11.737 -23.720  1.00  0.00           O  
ATOM   2619  N   ASP   162      24.770  10.016 -22.430  1.00  0.00           N  
ATOM   2620  H   ASP   162      25.019   9.053 -22.254  1.00  0.00           H  
ATOM   2621  CA  ASP   162      24.418  10.720 -21.235  1.00  0.00           C  
ATOM   2622  HA  ASP   162      23.394  11.085 -21.313  1.00  0.00           H  
ATOM   2623  CB  ASP   162      24.609   9.845 -19.977  1.00  0.00           C  
ATOM   2624  HB2 ASP   162      25.584   9.379 -19.842  1.00  0.00           H  
ATOM   2625  HB3 ASP   162      24.627  10.582 -19.174  1.00  0.00           H  
ATOM   2626  CG  ASP   162      23.432   8.811 -19.707  1.00  0.00           C  
ATOM   2627  OD1 ASP   162      22.561   8.382 -20.536  1.00  0.00           O  
ATOM   2628  OD2 ASP   162      23.399   8.500 -18.488  1.00  0.00           O  
ATOM   2629  C   ASP   162      25.178  12.030 -21.004  1.00  0.00           C  
ATOM   2630  O   ASP   162      24.494  13.070 -20.734  1.00  0.00           O  
ATOM   2631  N   ALA   163      26.437  12.044 -21.259  1.00  0.00           N  
ATOM   2632  H   ALA   163      26.868  11.134 -21.330  1.00  0.00           H  
ATOM   2633  CA  ALA   163      27.175  13.359 -21.201  1.00  0.00           C  
ATOM   2634  HA  ALA   163      26.976  13.858 -20.253  1.00  0.00           H  
ATOM   2635  CB  ALA   163      28.731  13.149 -20.961  1.00  0.00           C  
ATOM   2636  HB1 ALA   163      28.952  12.547 -20.080  1.00  0.00           H  
ATOM   2637  HB2 ALA   163      29.401  12.886 -21.780  1.00  0.00           H  
ATOM   2638  HB3 ALA   163      29.146  14.139 -20.776  1.00  0.00           H  
ATOM   2639  C   ALA   163      26.886  14.415 -22.321  1.00  0.00           C  
ATOM   2640  O   ALA   163      27.196  15.561 -22.184  1.00  0.00           O  
ATOM   2641  N   GLN   164      26.210  13.978 -23.399  1.00  0.00           N  
ATOM   2642  H   GLN   164      26.152  12.978 -23.531  1.00  0.00           H  
ATOM   2643  CA  GLN   164      25.643  14.785 -24.458  1.00  0.00           C  
ATOM   2644  HA  GLN   164      26.216  15.709 -24.534  1.00  0.00           H  
ATOM   2645  CB  GLN   164      25.687  14.097 -25.787  1.00  0.00           C  
ATOM   2646  HB2 GLN   164      26.720  13.790 -25.946  1.00  0.00           H  
ATOM   2647  HB3 GLN   164      25.154  13.146 -25.802  1.00  0.00           H  
ATOM   2648  CG  GLN   164      25.142  14.794 -27.056  1.00  0.00           C  
ATOM   2649  HG2 GLN   164      24.078  15.005 -26.942  1.00  0.00           H  
ATOM   2650  HG3 GLN   164      25.588  15.780 -27.181  1.00  0.00           H  
ATOM   2651  CD  GLN   164      25.295  13.904 -28.348  1.00  0.00           C  
ATOM   2652  OE1 GLN   164      24.780  12.800 -28.469  1.00  0.00           O  
ATOM   2653  NE2 GLN   164      26.059  14.314 -29.295  1.00  0.00           N  
ATOM   2654 HE21 GLN   164      25.894  13.894 -30.199  1.00  0.00           H  
ATOM   2655 HE22 GLN   164      26.527  15.199 -29.162  1.00  0.00           H  
ATOM   2656  C   GLN   164      24.173  15.220 -24.177  1.00  0.00           C  
ATOM   2657  O   GLN   164      23.849  16.402 -24.476  1.00  0.00           O  
ATOM   2658  N   LYS   165      23.359  14.402 -23.514  1.00  0.00           N  
ATOM   2659  H   LYS   165      23.605  13.433 -23.371  1.00  0.00           H  
ATOM   2660  CA  LYS   165      22.200  14.989 -22.894  1.00  0.00           C  
ATOM   2661  HA  LYS   165      21.661  15.475 -23.707  1.00  0.00           H  
ATOM   2662  CB  LYS   165      21.319  13.862 -22.262  1.00  0.00           C  
ATOM   2663  HB2 LYS   165      21.886  13.475 -21.415  1.00  0.00           H  
ATOM   2664  HB3 LYS   165      20.449  14.250 -21.733  1.00  0.00           H  
ATOM   2665  CG  LYS   165      20.900  12.818 -23.034  1.00  0.00           C  
ATOM   2666  HG2 LYS   165      20.189  13.264 -23.730  1.00  0.00           H  
ATOM   2667  HG3 LYS   165      21.770  12.397 -23.537  1.00  0.00           H  
ATOM   2668  CD  LYS   165      20.347  11.736 -22.436  1.00  0.00           C  
ATOM   2669  HD2 LYS   165      21.079  11.317 -21.745  1.00  0.00           H  
ATOM   2670  HD3 LYS   165      19.629  12.083 -21.692  1.00  0.00           H  
ATOM   2671  CE  LYS   165      19.737  10.762 -23.152  1.00  0.00           C  
ATOM   2672  HE2 LYS   165      19.179  11.191 -23.984  1.00  0.00           H  
ATOM   2673  HE3 LYS   165      20.516  10.202 -23.669  1.00  0.00           H  
ATOM   2674  NZ  LYS   165      18.830   9.847 -22.304  1.00  0.00           N  
ATOM   2675  HZ1 LYS   165      17.942  10.198 -21.975  1.00  0.00           H  
ATOM   2676  HZ2 LYS   165      18.564   9.006 -22.796  1.00  0.00           H  
ATOM   2677  HZ3 LYS   165      19.174   9.731 -21.361  1.00  0.00           H  
ATOM   2678  C   LYS   165      22.478  16.022 -21.801  1.00  0.00           C  
ATOM   2679  O   LYS   165      21.814  17.019 -21.766  1.00  0.00           O  
ATOM   2680  N   GLN   166      23.476  15.761 -20.987  1.00  0.00           N  
ATOM   2681  H   GLN   166      23.864  14.828 -21.004  1.00  0.00           H  
ATOM   2682  CA  GLN   166      24.013  16.784 -20.016  1.00  0.00           C  
ATOM   2683  HA  GLN   166      23.338  16.907 -19.169  1.00  0.00           H  
ATOM   2684  CB  GLN   166      25.242  16.155 -19.373  1.00  0.00           C  
ATOM   2685  HB2 GLN   166      24.915  15.209 -18.942  1.00  0.00           H  
ATOM   2686  HB3 GLN   166      25.965  15.836 -20.124  1.00  0.00           H  
ATOM   2687  CG  GLN   166      25.834  17.031 -18.276  1.00  0.00           C  
ATOM   2688  HG2 GLN   166      26.213  17.934 -18.753  1.00  0.00           H  
ATOM   2689  HG3 GLN   166      25.128  17.419 -17.541  1.00  0.00           H  
ATOM   2690  CD  GLN   166      27.090  16.347 -17.600  1.00  0.00           C  
ATOM   2691  OE1 GLN   166      27.724  15.417 -18.116  1.00  0.00           O  
ATOM   2692  NE2 GLN   166      27.596  16.953 -16.521  1.00  0.00           N  
ATOM   2693 HE21 GLN   166      28.447  16.519 -16.194  1.00  0.00           H  
ATOM   2694 HE22 GLN   166      27.100  17.667 -16.007  1.00  0.00           H  
ATOM   2695  C   GLN   166      24.305  18.131 -20.704  1.00  0.00           C  
ATOM   2696  O   GLN   166      23.726  19.156 -20.385  1.00  0.00           O  
ATOM   2697  N   GLN   167      25.121  18.118 -21.692  1.00  0.00           N  
ATOM   2698  H   GLN   167      25.566  17.216 -21.790  1.00  0.00           H  
ATOM   2699  CA  GLN   167      25.514  19.294 -22.445  1.00  0.00           C  
ATOM   2700  HA  GLN   167      25.936  20.020 -21.750  1.00  0.00           H  
ATOM   2701  CB  GLN   167      26.594  18.828 -23.426  1.00  0.00           C  
ATOM   2702  HB2 GLN   167      27.204  18.064 -22.943  1.00  0.00           H  
ATOM   2703  HB3 GLN   167      26.024  18.273 -24.171  1.00  0.00           H  
ATOM   2704  CG  GLN   167      27.461  19.868 -24.101  1.00  0.00           C  
ATOM   2705  HG2 GLN   167      28.238  19.411 -24.714  1.00  0.00           H  
ATOM   2706  HG3 GLN   167      26.846  20.561 -24.674  1.00  0.00           H  
ATOM   2707  CD  GLN   167      28.172  20.669 -23.047  1.00  0.00           C  
ATOM   2708  OE1 GLN   167      28.571  20.263 -21.973  1.00  0.00           O  
ATOM   2709  NE2 GLN   167      28.419  21.892 -23.346  1.00  0.00           N  
ATOM   2710 HE21 GLN   167      28.912  22.377 -22.610  1.00  0.00           H  
ATOM   2711 HE22 GLN   167      28.125  22.294 -24.224  1.00  0.00           H  
ATOM   2712  C   GLN   167      24.409  19.951 -23.286  1.00  0.00           C  
ATOM   2713  O   GLN   167      24.433  21.147 -23.412  1.00  0.00           O  
ATOM   2714  N   ILE   168      23.377  19.154 -23.705  1.00  0.00           N  
ATOM   2715  H   ILE   168      23.421  18.174 -23.464  1.00  0.00           H  
ATOM   2716  CA  ILE   168      22.121  19.632 -24.323  1.00  0.00           C  
ATOM   2717  HA  ILE   168      22.437  20.387 -25.043  1.00  0.00           H  
ATOM   2718  CB  ILE   168      21.456  18.492 -25.215  1.00  0.00           C  
ATOM   2719  HB  ILE   168      21.570  17.543 -24.691  1.00  0.00           H  
ATOM   2720  CG2 ILE   168      19.918  18.631 -25.600  1.00  0.00           C  
ATOM   2721 HG21 ILE   168      19.675  19.668 -25.835  1.00  0.00           H  
ATOM   2722 HG22 ILE   168      19.657  17.936 -26.397  1.00  0.00           H  
ATOM   2723 HG23 ILE   168      19.312  18.324 -24.748  1.00  0.00           H  
ATOM   2724  CG1 ILE   168      22.309  18.507 -26.547  1.00  0.00           C  
ATOM   2725 HG12 ILE   168      22.101  19.391 -27.150  1.00  0.00           H  
ATOM   2726 HG13 ILE   168      23.368  18.476 -26.293  1.00  0.00           H  
ATOM   2727  CD1 ILE   168      21.950  17.374 -27.534  1.00  0.00           C  
ATOM   2728 HD11 ILE   168      22.785  17.181 -28.208  1.00  0.00           H  
ATOM   2729 HD12 ILE   168      21.929  16.482 -26.908  1.00  0.00           H  
ATOM   2730 HD13 ILE   168      21.024  17.554 -28.081  1.00  0.00           H  
ATOM   2731  C   ILE   168      21.200  20.279 -23.285  1.00  0.00           C  
ATOM   2732  O   ILE   168      20.729  21.352 -23.574  1.00  0.00           O  
ATOM   2733  N   ARG   169      21.104  19.824 -22.047  1.00  0.00           N  
ATOM   2734  H   ARG   169      21.524  18.923 -21.867  1.00  0.00           H  
ATOM   2735  CA  ARG   169      20.439  20.564 -20.955  1.00  0.00           C  
ATOM   2736  HA  ARG   169      19.444  20.871 -21.279  1.00  0.00           H  
ATOM   2737  CB  ARG   169      20.225  19.698 -19.686  1.00  0.00           C  
ATOM   2738  HB2 ARG   169      21.046  18.998 -19.532  1.00  0.00           H  
ATOM   2739  HB3 ARG   169      20.298  20.448 -18.898  1.00  0.00           H  
ATOM   2740  CG  ARG   169      18.991  19.095 -19.582  1.00  0.00           C  
ATOM   2741  HG2 ARG   169      18.238  19.843 -19.829  1.00  0.00           H  
ATOM   2742  HG3 ARG   169      18.902  18.392 -20.410  1.00  0.00           H  
ATOM   2743  CD  ARG   169      18.762  18.462 -18.454  1.00  0.00           C  
ATOM   2744  HD2 ARG   169      19.496  17.674 -18.285  1.00  0.00           H  
ATOM   2745  HD3 ARG   169      18.735  19.084 -17.559  1.00  0.00           H  
ATOM   2746  NE  ARG   169      17.423  17.785 -18.551  1.00  0.00           N  
ATOM   2747  HE  ARG   169      16.793  18.303 -19.147  1.00  0.00           H  
ATOM   2748  CZ  ARG   169      17.128  16.582 -18.166  1.00  0.00           C  
ATOM   2749  NH1 ARG   169      18.043  15.814 -17.647  1.00  0.00           N  
ATOM   2750 HH11 ARG   169      18.957  16.203 -17.467  1.00  0.00           H  
ATOM   2751 HH12 ARG   169      17.823  14.867 -17.373  1.00  0.00           H  
ATOM   2752  NH2 ARG   169      15.988  16.001 -18.288  1.00  0.00           N  
ATOM   2753 HH21 ARG   169      15.198  16.481 -18.695  1.00  0.00           H  
ATOM   2754 HH22 ARG   169      15.712  15.174 -17.777  1.00  0.00           H  
ATOM   2755  C   ARG   169      21.163  21.859 -20.685  1.00  0.00           C  
ATOM   2756  O   ARG   169      20.508  22.878 -20.541  1.00  0.00           O  
ATOM   2757  N   GLU   170      22.500  21.791 -20.636  1.00  0.00           N  
ATOM   2758  H   GLU   170      22.891  20.861 -20.598  1.00  0.00           H  
ATOM   2759  CA  GLU   170      23.341  22.963 -20.454  1.00  0.00           C  
ATOM   2760  HA  GLU   170      23.068  23.501 -19.546  1.00  0.00           H  
ATOM   2761  CB  GLU   170      24.758  22.540 -20.176  1.00  0.00           C  
ATOM   2762  HB2 GLU   170      24.645  21.682 -19.513  1.00  0.00           H  
ATOM   2763  HB3 GLU   170      25.162  22.364 -21.173  1.00  0.00           H  
ATOM   2764  CG  GLU   170      25.710  23.565 -19.487  1.00  0.00           C  
ATOM   2765  HG2 GLU   170      26.717  23.163 -19.376  1.00  0.00           H  
ATOM   2766  HG3 GLU   170      25.840  24.492 -20.047  1.00  0.00           H  
ATOM   2767  CD  GLU   170      25.287  23.940 -18.071  1.00  0.00           C  
ATOM   2768  OE1 GLU   170      24.172  23.762 -17.565  1.00  0.00           O  
ATOM   2769  OE2 GLU   170      26.230  24.475 -17.398  1.00  0.00           O  
ATOM   2770  C   GLU   170      23.471  23.998 -21.640  1.00  0.00           C  
ATOM   2771  O   GLU   170      23.639  25.175 -21.396  1.00  0.00           O  
ATOM   2772  N   ILE   171      23.301  23.545 -22.891  1.00  0.00           N  
ATOM   2773  H   ILE   171      23.392  22.577 -23.163  1.00  0.00           H  
ATOM   2774  CA  ILE   171      23.089  24.584 -23.957  1.00  0.00           C  
ATOM   2775  HA  ILE   171      23.779  25.427 -23.984  1.00  0.00           H  
ATOM   2776  CB  ILE   171      23.331  23.931 -25.332  1.00  0.00           C  
ATOM   2777  HB  ILE   171      22.770  22.996 -25.328  1.00  0.00           H  
ATOM   2778  CG2 ILE   171      22.722  24.740 -26.529  1.00  0.00           C  
ATOM   2779 HG21 ILE   171      22.928  25.804 -26.416  1.00  0.00           H  
ATOM   2780 HG22 ILE   171      23.007  24.357 -27.509  1.00  0.00           H  
ATOM   2781 HG23 ILE   171      21.632  24.705 -26.547  1.00  0.00           H  
ATOM   2782  CG1 ILE   171      24.871  23.756 -25.606  1.00  0.00           C  
ATOM   2783 HG12 ILE   171      25.271  24.674 -26.037  1.00  0.00           H  
ATOM   2784 HG13 ILE   171      25.389  23.472 -24.689  1.00  0.00           H  
ATOM   2785  CD1 ILE   171      25.246  22.677 -26.650  1.00  0.00           C  
ATOM   2786 HD11 ILE   171      24.855  22.752 -27.665  1.00  0.00           H  
ATOM   2787 HD12 ILE   171      26.321  22.858 -26.664  1.00  0.00           H  
ATOM   2788 HD13 ILE   171      24.935  21.710 -26.255  1.00  0.00           H  
ATOM   2789  C   ILE   171      21.683  25.124 -23.918  1.00  0.00           C  
ATOM   2790  O   ILE   171      21.386  26.338 -23.973  1.00  0.00           O  
ATOM   2791  N   MET   172      20.663  24.291 -23.660  1.00  0.00           N  
ATOM   2792  H   MET   172      20.881  23.322 -23.475  1.00  0.00           H  
ATOM   2793  CA  MET   172      19.297  24.849 -23.549  1.00  0.00           C  
ATOM   2794  HA  MET   172      19.049  25.321 -24.499  1.00  0.00           H  
ATOM   2795  CB  MET   172      18.246  23.692 -23.359  1.00  0.00           C  
ATOM   2796  HB2 MET   172      18.447  22.879 -24.058  1.00  0.00           H  
ATOM   2797  HB3 MET   172      18.202  23.280 -22.351  1.00  0.00           H  
ATOM   2798  CG  MET   172      16.855  24.213 -23.776  1.00  0.00           C  
ATOM   2799  HG2 MET   172      16.069  23.469 -23.651  1.00  0.00           H  
ATOM   2800  HG3 MET   172      16.686  25.137 -23.223  1.00  0.00           H  
ATOM   2801  SD  MET   172      16.593  24.443 -25.504  1.00  0.00           S  
ATOM   2802  CE  MET   172      14.848  24.801 -25.593  1.00  0.00           C  
ATOM   2803  HE1 MET   172      14.631  25.255 -26.560  1.00  0.00           H  
ATOM   2804  HE2 MET   172      14.221  23.937 -25.373  1.00  0.00           H  
ATOM   2805  HE3 MET   172      14.649  25.606 -24.886  1.00  0.00           H  
ATOM   2806  C   MET   172      19.087  25.808 -22.374  1.00  0.00           C  
ATOM   2807  O   MET   172      18.469  26.878 -22.551  1.00  0.00           O  
ATOM   2808  N   LYS   173      19.819  25.576 -21.281  1.00  0.00           N  
ATOM   2809  H   LYS   173      20.294  24.692 -21.162  1.00  0.00           H  
ATOM   2810  CA  LYS   173      20.003  26.534 -20.199  1.00  0.00           C  
ATOM   2811  HA  LYS   173      19.011  26.886 -19.913  1.00  0.00           H  
ATOM   2812  CB  LYS   173      20.589  25.883 -18.915  1.00  0.00           C  
ATOM   2813  HB2 LYS   173      19.792  25.165 -18.723  1.00  0.00           H  
ATOM   2814  HB3 LYS   173      21.526  25.477 -19.296  1.00  0.00           H  
ATOM   2815  CG  LYS   173      20.793  26.672 -17.756  1.00  0.00           C  
ATOM   2816  HG2 LYS   173      21.530  27.435 -18.010  1.00  0.00           H  
ATOM   2817  HG3 LYS   173      19.854  27.115 -17.425  1.00  0.00           H  
ATOM   2818  CD  LYS   173      21.197  26.025 -16.624  1.00  0.00           C  
ATOM   2819  HD2 LYS   173      20.460  25.309 -16.260  1.00  0.00           H  
ATOM   2820  HD3 LYS   173      22.103  25.485 -16.898  1.00  0.00           H  
ATOM   2821  CE  LYS   173      21.540  26.772 -15.536  1.00  0.00           C  
ATOM   2822  HE2 LYS   173      20.689  27.399 -15.269  1.00  0.00           H  
ATOM   2823  HE3 LYS   173      21.875  26.157 -14.700  1.00  0.00           H  
ATOM   2824  NZ  LYS   173      22.755  27.623 -15.707  1.00  0.00           N  
ATOM   2825  HZ1 LYS   173      23.522  27.019 -15.966  1.00  0.00           H  
ATOM   2826  HZ2 LYS   173      22.781  28.185 -16.546  1.00  0.00           H  
ATOM   2827  HZ3 LYS   173      23.038  28.198 -14.926  1.00  0.00           H  
ATOM   2828  C   LYS   173      20.648  27.878 -20.590  1.00  0.00           C  
ATOM   2829  O   LYS   173      20.345  28.968 -20.125  1.00  0.00           O  
ATOM   2830  N   GLY   174      21.645  27.928 -21.517  1.00  0.00           N  
ATOM   2831  H   GLY   174      21.975  27.070 -21.935  1.00  0.00           H  
ATOM   2832  CA  GLY   174      22.636  29.018 -21.583  1.00  0.00           C  
ATOM   2833  HA2 GLY   174      23.160  29.137 -20.635  1.00  0.00           H  
ATOM   2834  HA3 GLY   174      23.532  28.626 -22.065  1.00  0.00           H  
ATOM   2835  C   GLY   174      22.289  30.360 -22.233  1.00  0.00           C  
ATOM   2836  O   GLY   174      22.974  31.402 -21.914  1.00  0.00           O  
ATOM   2837  N   GLN   175      21.194  30.349 -23.022  1.00  0.00           N  
ATOM   2838  H   GLN   175      20.800  29.589 -23.558  1.00  0.00           H  
ATOM   2839  CA  GLN   175      20.455  31.567 -23.227  1.00  0.00           C  
ATOM   2840  HA  GLN   175      21.038  32.358 -22.757  1.00  0.00           H  
ATOM   2841  CB  GLN   175      20.458  31.917 -24.697  1.00  0.00           C  
ATOM   2842  HB2 GLN   175      19.794  31.283 -25.284  1.00  0.00           H  
ATOM   2843  HB3 GLN   175      20.289  32.976 -24.890  1.00  0.00           H  
ATOM   2844  CG  GLN   175      21.837  31.762 -25.401  1.00  0.00           C  
ATOM   2845  HG2 GLN   175      22.535  32.511 -25.026  1.00  0.00           H  
ATOM   2846  HG3 GLN   175      22.221  30.775 -25.144  1.00  0.00           H  
ATOM   2847  CD  GLN   175      21.651  31.983 -26.944  1.00  0.00           C  
ATOM   2848  OE1 GLN   175      22.104  31.192 -27.819  1.00  0.00           O  
ATOM   2849  NE2 GLN   175      20.994  33.007 -27.389  1.00  0.00           N  
ATOM   2850 HE21 GLN   175      21.008  33.172 -28.386  1.00  0.00           H  
ATOM   2851 HE22 GLN   175      20.845  33.774 -26.749  1.00  0.00           H  
ATOM   2852  C   GLN   175      19.040  31.725 -22.595  1.00  0.00           C  
ATOM   2853  O   GLN   175      18.351  32.770 -22.800  1.00  0.00           O  
ATOM   2854  N   ARG   176      18.625  30.782 -21.758  1.00  0.00           N  
ATOM   2855  H   ARG   176      19.199  29.951 -21.736  1.00  0.00           H  
ATOM   2856  CA  ARG   176      17.223  30.736 -21.237  1.00  0.00           C  
ATOM   2857  HA  ARG   176      16.491  30.617 -22.036  1.00  0.00           H  
ATOM   2858  CB  ARG   176      17.196  29.483 -20.343  1.00  0.00           C  
ATOM   2859  HB2 ARG   176      17.847  28.786 -20.871  1.00  0.00           H  
ATOM   2860  HB3 ARG   176      17.616  29.764 -19.377  1.00  0.00           H  
ATOM   2861  CG  ARG   176      15.990  28.858 -20.162  1.00  0.00           C  
ATOM   2862  HG2 ARG   176      15.297  29.446 -19.560  1.00  0.00           H  
ATOM   2863  HG3 ARG   176      15.555  28.663 -21.142  1.00  0.00           H  
ATOM   2864  CD  ARG   176      16.064  27.642 -19.550  1.00  0.00           C  
ATOM   2865  HD2 ARG   176      15.117  27.104 -19.544  1.00  0.00           H  
ATOM   2866  HD3 ARG   176      16.761  26.972 -20.054  1.00  0.00           H  
ATOM   2867  NE  ARG   176      16.421  27.656 -18.121  1.00  0.00           N  
ATOM   2868  HE  ARG   176      16.542  28.570 -17.708  1.00  0.00           H  
ATOM   2869  CZ  ARG   176      16.895  26.638 -17.414  1.00  0.00           C  
ATOM   2870  NH1 ARG   176      17.037  25.342 -17.737  1.00  0.00           N  
ATOM   2871 HH11 ARG   176      16.619  25.060 -18.612  1.00  0.00           H  
ATOM   2872 HH12 ARG   176      17.023  24.620 -17.031  1.00  0.00           H  
ATOM   2873  NH2 ARG   176      17.106  26.868 -16.138  1.00  0.00           N  
ATOM   2874 HH21 ARG   176      17.057  27.823 -15.812  1.00  0.00           H  
ATOM   2875 HH22 ARG   176      17.201  26.207 -15.380  1.00  0.00           H  
ATOM   2876  C   ARG   176      16.864  31.978 -20.404  1.00  0.00           C  
ATOM   2877  O   ARG   176      15.644  32.215 -20.214  1.00  0.00           O  
ATOM   2878  N   ASP   177      17.838  32.748 -19.889  1.00  0.00           N  
ATOM   2879  H   ASP   177      18.761  32.425 -20.142  1.00  0.00           H  
ATOM   2880  CA  ASP   177      17.748  34.045 -19.215  1.00  0.00           C  
ATOM   2881  HA  ASP   177      16.718  34.138 -18.871  1.00  0.00           H  
ATOM   2882  CB  ASP   177      18.707  34.004 -18.043  1.00  0.00           C  
ATOM   2883  HB2 ASP   177      19.730  33.816 -18.370  1.00  0.00           H  
ATOM   2884  HB3 ASP   177      18.814  35.034 -17.703  1.00  0.00           H  
ATOM   2885  CG  ASP   177      18.280  32.998 -16.949  1.00  0.00           C  
ATOM   2886  OD1 ASP   177      17.429  33.417 -16.096  1.00  0.00           O  
ATOM   2887  OD2 ASP   177      18.869  31.874 -16.912  1.00  0.00           O  
ATOM   2888  C   ASP   177      17.894  35.271 -20.096  1.00  0.00           C  
ATOM   2889  O   ASP   177      17.410  36.321 -19.610  1.00  0.00           O  
ATOM   2890  N   GLN   178      18.408  35.125 -21.327  1.00  0.00           N  
ATOM   2891  H   GLN   178      18.931  34.274 -21.478  1.00  0.00           H  
ATOM   2892  CA  GLN   178      18.528  36.102 -22.368  1.00  0.00           C  
ATOM   2893  HA  GLN   178      18.794  37.053 -21.907  1.00  0.00           H  
ATOM   2894  CB  GLN   178      19.502  35.622 -23.499  1.00  0.00           C  
ATOM   2895  HB2 GLN   178      20.371  35.130 -23.061  1.00  0.00           H  
ATOM   2896  HB3 GLN   178      19.011  34.997 -24.244  1.00  0.00           H  
ATOM   2897  CG  GLN   178      20.118  36.777 -24.323  1.00  0.00           C  
ATOM   2898  HG2 GLN   178      19.362  37.508 -24.606  1.00  0.00           H  
ATOM   2899  HG3 GLN   178      20.799  37.324 -23.670  1.00  0.00           H  
ATOM   2900  CD  GLN   178      20.866  36.301 -25.586  1.00  0.00           C  
ATOM   2901  OE1 GLN   178      20.354  35.537 -26.406  1.00  0.00           O  
ATOM   2902  NE2 GLN   178      22.042  36.848 -25.766  1.00  0.00           N  
ATOM   2903 HE21 GLN   178      22.690  36.591 -26.496  1.00  0.00           H  
ATOM   2904 HE22 GLN   178      22.375  37.473 -25.046  1.00  0.00           H  
ATOM   2905  C   GLN   178      17.115  36.253 -23.032  1.00  0.00           C  
ATOM   2906  O   GLN   178      16.636  37.325 -23.392  1.00  0.00           O  
ATOM   2907  N   MET   179      16.452  35.106 -23.174  1.00  0.00           N  
ATOM   2908  H   MET   179      17.012  34.336 -22.840  1.00  0.00           H  
ATOM   2909  CA  MET   179      14.999  35.004 -23.322  1.00  0.00           C  
ATOM   2910  HA  MET   179      14.687  35.529 -24.225  1.00  0.00           H  
ATOM   2911  CB  MET   179      14.601  33.519 -23.455  1.00  0.00           C  
ATOM   2912  HB2 MET   179      14.971  32.949 -22.603  1.00  0.00           H  
ATOM   2913  HB3 MET   179      13.519  33.390 -23.496  1.00  0.00           H  
ATOM   2914  CG  MET   179      15.207  33.069 -24.792  1.00  0.00           C  
ATOM   2915  HG2 MET   179      15.253  33.888 -25.510  1.00  0.00           H  
ATOM   2916  HG3 MET   179      16.218  32.672 -24.702  1.00  0.00           H  
ATOM   2917  SD  MET   179      14.435  31.666 -25.646  1.00  0.00           S  
ATOM   2918  CE  MET   179      15.493  30.269 -25.047  1.00  0.00           C  
ATOM   2919  HE1 MET   179      16.484  30.295 -25.499  1.00  0.00           H  
ATOM   2920  HE2 MET   179      15.654  30.339 -23.971  1.00  0.00           H  
ATOM   2921  HE3 MET   179      14.848  29.427 -25.301  1.00  0.00           H  
ATOM   2922  C   MET   179      14.306  35.675 -22.114  1.00  0.00           C  
ATOM   2923  O   MET   179      14.823  35.580 -20.966  1.00  0.00           O  
ATOM   2924  N   LYS   180      13.104  36.363 -22.216  1.00  0.00           N  
ATOM   2925  H   LYS   180      12.851  36.558 -23.174  1.00  0.00           H  
ATOM   2926  CA  LYS   180      12.499  37.150 -21.126  1.00  0.00           C  
ATOM   2927  HA  LYS   180      12.841  36.853 -20.135  1.00  0.00           H  
ATOM   2928  CB  LYS   180      12.942  38.687 -21.252  1.00  0.00           C  
ATOM   2929  HB2 LYS   180      12.511  39.076 -22.174  1.00  0.00           H  
ATOM   2930  HB3 LYS   180      12.522  39.176 -20.373  1.00  0.00           H  
ATOM   2931  CG  LYS   180      14.265  39.051 -21.339  1.00  0.00           C  
ATOM   2932  HG2 LYS   180      14.676  38.614 -22.249  1.00  0.00           H  
ATOM   2933  HG3 LYS   180      14.169  40.116 -21.551  1.00  0.00           H  
ATOM   2934  CD  LYS   180      15.104  38.975 -20.248  1.00  0.00           C  
ATOM   2935  HD2 LYS   180      14.679  39.529 -19.411  1.00  0.00           H  
ATOM   2936  HD3 LYS   180      15.162  37.936 -19.922  1.00  0.00           H  
ATOM   2937  CE  LYS   180      16.336  39.402 -20.576  1.00  0.00           C  
ATOM   2938  HE2 LYS   180      16.626  38.939 -21.519  1.00  0.00           H  
ATOM   2939  HE3 LYS   180      16.283  40.461 -20.827  1.00  0.00           H  
ATOM   2940  NZ  LYS   180      17.353  39.117 -19.515  1.00  0.00           N  
ATOM   2941  HZ1 LYS   180      18.315  39.211 -19.807  1.00  0.00           H  
ATOM   2942  HZ2 LYS   180      17.216  39.700 -18.702  1.00  0.00           H  
ATOM   2943  HZ3 LYS   180      17.222  38.145 -19.272  1.00  0.00           H  
ATOM   2944  C   LYS   180      10.974  37.197 -21.152  1.00  0.00           C  
ATOM   2945  O   LYS   180      10.343  37.453 -22.185  1.00  0.00           O  
ATOM   2946  N   ARG   181      10.222  36.903 -20.080  1.00  0.00           N  
ATOM   2947  H   ARG   181      10.703  36.782 -19.200  1.00  0.00           H  
ATOM   2948  CA  ARG   181       8.767  36.814 -19.950  1.00  0.00           C  
ATOM   2949  HA  ARG   181       8.398  36.153 -20.734  1.00  0.00           H  
ATOM   2950  CB  ARG   181       8.439  35.968 -18.739  1.00  0.00           C  
ATOM   2951  HB2 ARG   181       9.186  35.175 -18.700  1.00  0.00           H  
ATOM   2952  HB3 ARG   181       8.498  36.620 -17.868  1.00  0.00           H  
ATOM   2953  CG  ARG   181       7.198  35.347 -18.696  1.00  0.00           C  
ATOM   2954  HG2 ARG   181       6.499  36.160 -18.496  1.00  0.00           H  
ATOM   2955  HG3 ARG   181       7.001  34.872 -19.657  1.00  0.00           H  
ATOM   2956  CD  ARG   181       7.049  34.481 -17.663  1.00  0.00           C  
ATOM   2957  HD2 ARG   181       7.896  33.799 -17.741  1.00  0.00           H  
ATOM   2958  HD3 ARG   181       7.018  34.936 -16.673  1.00  0.00           H  
ATOM   2959  NE  ARG   181       5.760  33.641 -17.713  1.00  0.00           N  
ATOM   2960  HE  ARG   181       5.146  33.773 -18.504  1.00  0.00           H  
ATOM   2961  CZ  ARG   181       5.435  32.701 -16.874  1.00  0.00           C  
ATOM   2962  NH1 ARG   181       6.209  32.277 -15.943  1.00  0.00           N  
ATOM   2963 HH11 ARG   181       7.125  32.654 -15.745  1.00  0.00           H  
ATOM   2964 HH12 ARG   181       5.847  31.594 -15.294  1.00  0.00           H  
ATOM   2965  NH2 ARG   181       4.330  32.021 -16.948  1.00  0.00           N  
ATOM   2966 HH21 ARG   181       3.590  32.253 -17.595  1.00  0.00           H  
ATOM   2967 HH22 ARG   181       4.149  31.413 -16.163  1.00  0.00           H  
ATOM   2968  C   ARG   181       8.187  38.194 -19.945  1.00  0.00           C  
ATOM   2969  O   ARG   181       8.523  39.051 -19.040  1.00  0.00           O  
ATOM   2970  N   PRO   182       7.227  38.508 -20.877  1.00  0.00           N  
ATOM   2971  CD  PRO   182       6.757  37.562 -21.858  1.00  0.00           C  
ATOM   2972  HD2 PRO   182       6.145  36.892 -21.254  1.00  0.00           H  
ATOM   2973  HD3 PRO   182       7.514  36.942 -22.336  1.00  0.00           H  
ATOM   2974  CG  PRO   182       6.005  38.360 -22.902  1.00  0.00           C  
ATOM   2975  HG2 PRO   182       5.079  37.800 -23.032  1.00  0.00           H  
ATOM   2976  HG3 PRO   182       6.676  38.674 -23.702  1.00  0.00           H  
ATOM   2977  CB  PRO   182       5.626  39.740 -22.249  1.00  0.00           C  
ATOM   2978  HB2 PRO   182       4.586  39.694 -21.925  1.00  0.00           H  
ATOM   2979  HB3 PRO   182       5.675  40.565 -22.961  1.00  0.00           H  
ATOM   2980  CA  PRO   182       6.561  39.868 -21.063  1.00  0.00           C  
ATOM   2981  HA  PRO   182       7.351  40.577 -21.309  1.00  0.00           H  
ATOM   2982  C   PRO   182       5.700  40.278 -19.743  1.00  0.00           C  
ATOM   2983  O   PRO   182       5.408  39.406 -18.952  1.00  0.00           O  
ATOM   2984  N   PRO   183       5.328  41.572 -19.651  1.00  0.00           N  
ATOM   2985  CD  PRO   183       5.473  42.613 -20.647  1.00  0.00           C  
ATOM   2986  HD2 PRO   183       4.600  42.512 -21.292  1.00  0.00           H  
ATOM   2987  HD3 PRO   183       6.336  42.560 -21.310  1.00  0.00           H  
ATOM   2988  CG  PRO   183       5.349  43.947 -19.983  1.00  0.00           C  
ATOM   2989  HG2 PRO   183       4.790  44.614 -20.640  1.00  0.00           H  
ATOM   2990  HG3 PRO   183       6.379  44.235 -19.768  1.00  0.00           H  
ATOM   2991  CB  PRO   183       4.520  43.728 -18.718  1.00  0.00           C  
ATOM   2992  HB2 PRO   183       3.472  43.759 -19.016  1.00  0.00           H  
ATOM   2993  HB3 PRO   183       4.854  44.366 -17.900  1.00  0.00           H  
ATOM   2994  CA  PRO   183       4.788  42.202 -18.445  1.00  0.00           C  
ATOM   2995  HA  PRO   183       5.526  42.216 -17.643  1.00  0.00           H  
ATOM   2996  C   PRO   183       3.486  41.491 -17.953  1.00  0.00           C  
ATOM   2997  O   PRO   183       2.524  41.351 -18.779  1.00  0.00           O  
ATOM   2998  N   LEU   184       3.399  40.975 -16.696  1.00  0.00           N  
ATOM   2999  H   LEU   184       4.189  41.040 -16.070  1.00  0.00           H  
ATOM   3000  CA  LEU   184       2.258  40.249 -16.086  1.00  0.00           C  
ATOM   3001  HA  LEU   184       2.140  39.271 -16.553  1.00  0.00           H  
ATOM   3002  CB  LEU   184       2.690  39.994 -14.687  1.00  0.00           C  
ATOM   3003  HB2 LEU   184       3.626  39.437 -14.651  1.00  0.00           H  
ATOM   3004  HB3 LEU   184       2.915  40.947 -14.206  1.00  0.00           H  
ATOM   3005  CG  LEU   184       1.669  39.265 -13.793  1.00  0.00           C  
ATOM   3006  HG  LEU   184       0.827  39.942 -13.656  1.00  0.00           H  
ATOM   3007  CD1 LEU   184       1.174  37.935 -14.357  1.00  0.00           C  
ATOM   3008 HD11 LEU   184       0.661  38.097 -15.304  1.00  0.00           H  
ATOM   3009 HD12 LEU   184       1.895  37.127 -14.479  1.00  0.00           H  
ATOM   3010 HD13 LEU   184       0.470  37.595 -13.597  1.00  0.00           H  
ATOM   3011  CD2 LEU   184       2.332  39.104 -12.416  1.00  0.00           C  
ATOM   3012 HD21 LEU   184       1.674  38.537 -11.757  1.00  0.00           H  
ATOM   3013 HD22 LEU   184       3.157  38.395 -12.483  1.00  0.00           H  
ATOM   3014 HD23 LEU   184       2.571  40.031 -11.896  1.00  0.00           H  
ATOM   3015  C   LEU   184       0.975  40.946 -16.224  1.00  0.00           C  
ATOM   3016  O   LEU   184       0.025  40.189 -16.327  1.00  0.00           O  
ATOM   3017  N   GLU   185       0.884  42.208 -16.033  1.00  0.00           N  
ATOM   3018  H   GLU   185       1.786  42.646 -15.913  1.00  0.00           H  
ATOM   3019  CA  GLU   185      -0.349  43.065 -16.137  1.00  0.00           C  
ATOM   3020  HA  GLU   185      -1.074  42.686 -15.416  1.00  0.00           H  
ATOM   3021  CB  GLU   185       0.009  44.523 -15.831  1.00  0.00           C  
ATOM   3022  HB2 GLU   185       0.718  44.960 -16.534  1.00  0.00           H  
ATOM   3023  HB3 GLU   185      -0.854  45.169 -15.987  1.00  0.00           H  
ATOM   3024  CG  GLU   185       0.445  44.765 -14.365  1.00  0.00           C  
ATOM   3025  HG2 GLU   185       1.211  44.043 -14.084  1.00  0.00           H  
ATOM   3026  HG3 GLU   185       0.965  45.718 -14.460  1.00  0.00           H  
ATOM   3027  CD  GLU   185      -0.697  44.854 -13.424  1.00  0.00           C  
ATOM   3028  OE1 GLU   185      -1.067  43.816 -12.825  1.00  0.00           O  
ATOM   3029  OE2 GLU   185      -1.285  45.945 -13.364  1.00  0.00           O  
ATOM   3030  C   GLU   185      -0.807  42.851 -17.592  1.00  0.00           C  
ATOM   3031  O   GLU   185      -1.930  42.480 -17.873  1.00  0.00           O  
ATOM   3032  N   GLU   186       0.152  42.961 -18.611  1.00  0.00           N  
ATOM   3033  H   GLU   186       1.055  43.243 -18.257  1.00  0.00           H  
ATOM   3034  CA  GLU   186      -0.192  42.902 -19.993  1.00  0.00           C  
ATOM   3035  HA  GLU   186      -1.172  43.363 -20.110  1.00  0.00           H  
ATOM   3036  CB  GLU   186       0.860  43.433 -20.995  1.00  0.00           C  
ATOM   3037  HB2 GLU   186       1.734  42.782 -20.992  1.00  0.00           H  
ATOM   3038  HB3 GLU   186       0.454  43.448 -22.007  1.00  0.00           H  
ATOM   3039  CG  GLU   186       1.294  44.852 -20.641  1.00  0.00           C  
ATOM   3040  HG2 GLU   186       1.553  44.899 -19.583  1.00  0.00           H  
ATOM   3041  HG3 GLU   186       2.146  45.018 -21.300  1.00  0.00           H  
ATOM   3042  CD  GLU   186       0.401  46.009 -20.898  1.00  0.00           C  
ATOM   3043  OE1 GLU   186       0.863  47.110 -20.959  1.00  0.00           O  
ATOM   3044  OE2 GLU   186      -0.791  45.822 -21.304  1.00  0.00           O  
ATOM   3045  C   GLU   186      -0.491  41.469 -20.473  1.00  0.00           C  
ATOM   3046  O   GLU   186      -1.396  41.293 -21.301  1.00  0.00           O  
ATOM   3047  N   ARG   187       0.136  40.447 -19.945  1.00  0.00           N  
ATOM   3048  H   ARG   187       0.919  40.792 -19.409  1.00  0.00           H  
ATOM   3049  CA  ARG   187      -0.267  39.039 -19.976  1.00  0.00           C  
ATOM   3050  HA  ARG   187      -0.273  38.664 -20.999  1.00  0.00           H  
ATOM   3051  CB  ARG   187       0.796  38.189 -19.239  1.00  0.00           C  
ATOM   3052  HB2 ARG   187       1.198  38.728 -18.381  1.00  0.00           H  
ATOM   3053  HB3 ARG   187       0.251  37.378 -18.755  1.00  0.00           H  
ATOM   3054  CG  ARG   187       1.787  37.740 -20.022  1.00  0.00           C  
ATOM   3055  HG2 ARG   187       1.366  37.451 -20.985  1.00  0.00           H  
ATOM   3056  HG3 ARG   187       2.473  38.544 -20.286  1.00  0.00           H  
ATOM   3057  CD  ARG   187       2.594  36.741 -19.493  1.00  0.00           C  
ATOM   3058  HD2 ARG   187       1.969  35.894 -19.212  1.00  0.00           H  
ATOM   3059  HD3 ARG   187       3.241  36.458 -20.324  1.00  0.00           H  
ATOM   3060  NE  ARG   187       3.517  37.192 -18.424  1.00  0.00           N  
ATOM   3061  HE  ARG   187       3.975  38.081 -18.567  1.00  0.00           H  
ATOM   3062  CZ  ARG   187       3.865  36.591 -17.252  1.00  0.00           C  
ATOM   3063  NH1 ARG   187       3.281  35.539 -16.854  1.00  0.00           N  
ATOM   3064 HH11 ARG   187       2.767  34.943 -17.487  1.00  0.00           H  
ATOM   3065 HH12 ARG   187       3.559  35.193 -15.947  1.00  0.00           H  
ATOM   3066  NH2 ARG   187       4.763  37.119 -16.515  1.00  0.00           N  
ATOM   3067 HH21 ARG   187       5.248  37.965 -16.781  1.00  0.00           H  
ATOM   3068 HH22 ARG   187       4.983  36.633 -15.658  1.00  0.00           H  
ATOM   3069  C   ARG   187      -1.620  38.736 -19.338  1.00  0.00           C  
ATOM   3070  O   ARG   187      -2.457  38.056 -19.910  1.00  0.00           O  
ATOM   3071  N   ARG   188      -1.990  39.406 -18.225  1.00  0.00           N  
ATOM   3072  H   ARG   188      -1.331  39.959 -17.696  1.00  0.00           H  
ATOM   3073  CA  ARG   188      -3.361  39.218 -17.707  1.00  0.00           C  
ATOM   3074  HA  ARG   188      -3.641  38.182 -17.892  1.00  0.00           H  
ATOM   3075  CB  ARG   188      -3.476  39.327 -16.155  1.00  0.00           C  
ATOM   3076  HB2 ARG   188      -2.657  38.656 -15.896  1.00  0.00           H  
ATOM   3077  HB3 ARG   188      -3.132  40.310 -15.832  1.00  0.00           H  
ATOM   3078  CG  ARG   188      -4.671  38.939 -15.617  1.00  0.00           C  
ATOM   3079  HG2 ARG   188      -5.424  39.572 -16.086  1.00  0.00           H  
ATOM   3080  HG3 ARG   188      -4.830  37.901 -15.909  1.00  0.00           H  
ATOM   3081  CD  ARG   188      -4.766  39.078 -14.283  1.00  0.00           C  
ATOM   3082  HD2 ARG   188      -4.500  40.091 -13.980  1.00  0.00           H  
ATOM   3083  HD3 ARG   188      -5.822  38.868 -14.113  1.00  0.00           H  
ATOM   3084  NE  ARG   188      -3.932  38.213 -13.466  1.00  0.00           N  
ATOM   3085  HE  ARG   188      -4.272  37.269 -13.347  1.00  0.00           H  
ATOM   3086  CZ  ARG   188      -2.865  38.485 -12.637  1.00  0.00           C  
ATOM   3087  NH1 ARG   188      -2.279  37.464 -12.053  1.00  0.00           N  
ATOM   3088 HH11 ARG   188      -2.683  36.540 -12.006  1.00  0.00           H  
ATOM   3089 HH12 ARG   188      -1.553  37.738 -11.407  1.00  0.00           H  
ATOM   3090  NH2 ARG   188      -2.258  39.584 -12.421  1.00  0.00           N  
ATOM   3091 HH21 ARG   188      -2.513  40.426 -12.918  1.00  0.00           H  
ATOM   3092 HH22 ARG   188      -1.678  39.585 -11.594  1.00  0.00           H  
ATOM   3093  C   ARG   188      -4.495  39.932 -18.484  1.00  0.00           C  
ATOM   3094  O   ARG   188      -5.548  39.434 -18.723  1.00  0.00           O  
ATOM   3095  N   ALA   189      -4.126  41.091 -18.990  1.00  0.00           N  
ATOM   3096  H   ALA   189      -3.193  41.462 -18.874  1.00  0.00           H  
ATOM   3097  CA  ALA   189      -4.864  41.852 -20.009  1.00  0.00           C  
ATOM   3098  HA  ALA   189      -5.814  42.005 -19.496  1.00  0.00           H  
ATOM   3099  CB  ALA   189      -4.260  43.240 -20.115  1.00  0.00           C  
ATOM   3100  HB1 ALA   189      -4.931  43.866 -20.704  1.00  0.00           H  
ATOM   3101  HB2 ALA   189      -4.229  43.710 -19.132  1.00  0.00           H  
ATOM   3102  HB3 ALA   189      -3.309  43.110 -20.631  1.00  0.00           H  
ATOM   3103  C   ALA   189      -5.241  41.195 -21.374  1.00  0.00           C  
ATOM   3104  O   ALA   189      -5.998  41.780 -22.208  1.00  0.00           O  
ATOM   3105  N   MET   190      -4.616  40.078 -21.741  1.00  0.00           N  
ATOM   3106  H   MET   190      -3.803  39.859 -21.184  1.00  0.00           H  
ATOM   3107  CA  MET   190      -5.117  39.229 -22.853  1.00  0.00           C  
ATOM   3108  HA  MET   190      -5.205  39.892 -23.713  1.00  0.00           H  
ATOM   3109  CB  MET   190      -4.032  38.150 -23.096  1.00  0.00           C  
ATOM   3110  HB2 MET   190      -4.066  37.512 -22.213  1.00  0.00           H  
ATOM   3111  HB3 MET   190      -4.338  37.384 -23.808  1.00  0.00           H  
ATOM   3112  CG  MET   190      -2.629  38.520 -23.455  1.00  0.00           C  
ATOM   3113  HG2 MET   190      -2.516  39.568 -23.178  1.00  0.00           H  
ATOM   3114  HG3 MET   190      -1.954  38.018 -22.762  1.00  0.00           H  
ATOM   3115  SD  MET   190      -2.107  38.429 -25.207  1.00  0.00           S  
ATOM   3116  CE  MET   190      -1.384  36.797 -25.310  1.00  0.00           C  
ATOM   3117  HE1 MET   190      -0.366  36.887 -24.930  1.00  0.00           H  
ATOM   3118  HE2 MET   190      -2.003  36.144 -24.696  1.00  0.00           H  
ATOM   3119  HE3 MET   190      -1.300  36.591 -26.378  1.00  0.00           H  
ATOM   3120  C   MET   190      -6.469  38.580 -22.554  1.00  0.00           C  
ATOM   3121  O   MET   190      -7.329  38.448 -23.406  1.00  0.00           O  
ATOM   3122  N   HIE   191      -6.749  38.352 -21.276  1.00  0.00           N  
ATOM   3123  H   HIE   191      -6.078  38.694 -20.603  1.00  0.00           H  
ATOM   3124  CA  HIE   191      -7.964  37.824 -20.790  1.00  0.00           C  
ATOM   3125  HA  HIE   191      -8.200  36.995 -21.457  1.00  0.00           H  
ATOM   3126  CB  HIE   191      -7.901  37.336 -19.363  1.00  0.00           C  
ATOM   3127  HB2 HIE   191      -6.951  36.835 -19.176  1.00  0.00           H  
ATOM   3128  HB3 HIE   191      -8.080  38.133 -18.641  1.00  0.00           H  
ATOM   3129  CG  HIE   191      -8.927  36.276 -19.090  1.00  0.00           C  
ATOM   3130  ND1 HIE   191      -8.860  34.920 -19.476  1.00  0.00           N  
ATOM   3131  CE1 HIE   191      -9.929  34.365 -18.920  1.00  0.00           C  
ATOM   3132  HE1 HIE   191     -10.340  33.377 -19.060  1.00  0.00           H  
ATOM   3133  NE2 HIE   191     -10.624  35.240 -18.167  1.00  0.00           N  
ATOM   3134  HE2 HIE   191     -11.496  35.087 -17.682  1.00  0.00           H  
ATOM   3135  CD2 HIE   191      -9.945  36.425 -18.233  1.00  0.00           C  
ATOM   3136  HD2 HIE   191     -10.238  37.290 -17.657  1.00  0.00           H  
ATOM   3137  C   HIE   191      -9.030  38.842 -20.908  1.00  0.00           C  
ATOM   3138  O   HIE   191     -10.214  38.487 -21.139  1.00  0.00           O  
ATOM   3139  N   ASP   192      -8.770  40.115 -20.757  1.00  0.00           N  
ATOM   3140  H   ASP   192      -7.786  40.317 -20.652  1.00  0.00           H  
ATOM   3141  CA  ASP   192      -9.808  41.189 -20.791  1.00  0.00           C  
ATOM   3142  HA  ASP   192     -10.590  40.930 -20.078  1.00  0.00           H  
ATOM   3143  CB  ASP   192      -9.172  42.502 -20.316  1.00  0.00           C  
ATOM   3144  HB2 ASP   192      -8.413  42.718 -21.069  1.00  0.00           H  
ATOM   3145  HB3 ASP   192      -9.945  43.263 -20.421  1.00  0.00           H  
ATOM   3146  CG  ASP   192      -8.678  42.509 -18.848  1.00  0.00           C  
ATOM   3147  OD1 ASP   192      -9.230  41.673 -18.118  1.00  0.00           O  
ATOM   3148  OD2 ASP   192      -7.945  43.442 -18.442  1.00  0.00           O  
ATOM   3149  C   ASP   192     -10.479  41.296 -22.156  1.00  0.00           C  
ATOM   3150  O   ASP   192     -11.523  41.962 -22.203  1.00  0.00           O  
ATOM   3151  N   ILE   193      -9.893  40.797 -23.272  1.00  0.00           N  
ATOM   3152  H   ILE   193      -8.962  40.410 -23.220  1.00  0.00           H  
ATOM   3153  CA  ILE   193     -10.651  40.547 -24.534  1.00  0.00           C  
ATOM   3154  HA  ILE   193     -11.326  41.349 -24.830  1.00  0.00           H  
ATOM   3155  CB  ILE   193      -9.695  40.291 -25.703  1.00  0.00           C  
ATOM   3156  HB  ILE   193      -9.009  39.505 -25.387  1.00  0.00           H  
ATOM   3157  CG2 ILE   193     -10.394  39.917 -26.977  1.00  0.00           C  
ATOM   3158 HG21 ILE   193     -11.125  40.650 -27.318  1.00  0.00           H  
ATOM   3159 HG22 ILE   193      -9.623  39.793 -27.738  1.00  0.00           H  
ATOM   3160 HG23 ILE   193     -10.922  38.972 -26.848  1.00  0.00           H  
ATOM   3161  CG1 ILE   193      -8.851  41.587 -26.084  1.00  0.00           C  
ATOM   3162 HG12 ILE   193      -8.794  41.801 -27.151  1.00  0.00           H  
ATOM   3163 HG13 ILE   193      -9.427  42.415 -25.671  1.00  0.00           H  
ATOM   3164  CD1 ILE   193      -7.491  41.543 -25.597  1.00  0.00           C  
ATOM   3165 HD11 ILE   193      -7.255  41.384 -24.544  1.00  0.00           H  
ATOM   3166 HD12 ILE   193      -6.872  40.794 -26.091  1.00  0.00           H  
ATOM   3167 HD13 ILE   193      -6.949  42.447 -25.874  1.00  0.00           H  
ATOM   3168  C   ILE   193     -11.534  39.297 -24.400  1.00  0.00           C  
ATOM   3169  O   ILE   193     -12.744  39.379 -24.733  1.00  0.00           O  
ATOM   3170  N   ILE   194     -11.038  38.132 -23.967  1.00  0.00           N  
ATOM   3171  H   ILE   194     -10.037  38.179 -23.842  1.00  0.00           H  
ATOM   3172  CA  ILE   194     -11.743  36.842 -23.857  1.00  0.00           C  
ATOM   3173  HA  ILE   194     -11.985  36.655 -24.903  1.00  0.00           H  
ATOM   3174  CB  ILE   194     -10.642  35.801 -23.280  1.00  0.00           C  
ATOM   3175  HB  ILE   194     -10.086  36.119 -22.398  1.00  0.00           H  
ATOM   3176  CG2 ILE   194     -11.232  34.315 -22.900  1.00  0.00           C  
ATOM   3177 HG21 ILE   194     -12.180  34.343 -22.362  1.00  0.00           H  
ATOM   3178 HG22 ILE   194     -11.296  33.770 -23.842  1.00  0.00           H  
ATOM   3179 HG23 ILE   194     -10.516  33.797 -22.261  1.00  0.00           H  
ATOM   3180  CG1 ILE   194      -9.548  35.655 -24.436  1.00  0.00           C  
ATOM   3181 HG12 ILE   194     -10.183  35.463 -25.301  1.00  0.00           H  
ATOM   3182 HG13 ILE   194      -9.089  36.641 -24.515  1.00  0.00           H  
ATOM   3183  CD1 ILE   194      -8.448  34.661 -24.157  1.00  0.00           C  
ATOM   3184 HD11 ILE   194      -7.904  34.802 -23.223  1.00  0.00           H  
ATOM   3185 HD12 ILE   194      -8.825  33.639 -24.124  1.00  0.00           H  
ATOM   3186 HD13 ILE   194      -7.710  34.689 -24.959  1.00  0.00           H  
ATOM   3187  C   ILE   194     -13.083  36.927 -23.072  1.00  0.00           C  
ATOM   3188  O   ILE   194     -14.108  36.327 -23.392  1.00  0.00           O  
ATOM   3189  N   ALA   195     -13.017  37.684 -21.991  1.00  0.00           N  
ATOM   3190  H   ALA   195     -12.134  38.144 -21.824  1.00  0.00           H  
ATOM   3191  CA  ALA   195     -14.089  37.806 -21.007  1.00  0.00           C  
ATOM   3192  HA  ALA   195     -14.612  36.857 -20.887  1.00  0.00           H  
ATOM   3193  CB  ALA   195     -13.448  38.212 -19.642  1.00  0.00           C  
ATOM   3194  HB1 ALA   195     -13.037  39.214 -19.764  1.00  0.00           H  
ATOM   3195  HB2 ALA   195     -14.152  38.114 -18.817  1.00  0.00           H  
ATOM   3196  HB3 ALA   195     -12.494  37.713 -19.472  1.00  0.00           H  
ATOM   3197  C   ALA   195     -15.117  38.843 -21.462  1.00  0.00           C  
ATOM   3198  O   ALA   195     -16.181  38.940 -20.838  1.00  0.00           O  
ATOM   3199  N   SER   196     -14.924  39.573 -22.535  1.00  0.00           N  
ATOM   3200  H   SER   196     -14.020  39.512 -22.981  1.00  0.00           H  
ATOM   3201  CA  SER   196     -15.816  40.588 -23.029  1.00  0.00           C  
ATOM   3202  HA  SER   196     -16.142  41.220 -22.203  1.00  0.00           H  
ATOM   3203  CB  SER   196     -15.070  41.530 -23.841  1.00  0.00           C  
ATOM   3204  HB2 SER   196     -14.112  41.745 -23.368  1.00  0.00           H  
ATOM   3205  HB3 SER   196     -14.784  41.178 -24.832  1.00  0.00           H  
ATOM   3206  OG  SER   196     -15.794  42.731 -23.949  1.00  0.00           O  
ATOM   3207  HG  SER   196     -15.471  43.251 -24.688  1.00  0.00           H  
ATOM   3208  C   SER   196     -17.163  40.189 -23.629  1.00  0.00           C  
ATOM   3209  O   SER   196     -17.332  39.084 -24.252  1.00  0.00           O  
ATOM   3210  N   ASP   197     -18.129  41.107 -23.558  1.00  0.00           N  
ATOM   3211  H   ASP   197     -17.970  41.864 -22.908  1.00  0.00           H  
ATOM   3212  CA  ASP   197     -19.447  40.966 -24.169  1.00  0.00           C  
ATOM   3213  HA  ASP   197     -19.925  40.135 -23.651  1.00  0.00           H  
ATOM   3214  CB  ASP   197     -20.242  42.278 -23.900  1.00  0.00           C  
ATOM   3215  HB2 ASP   197     -19.697  43.118 -24.329  1.00  0.00           H  
ATOM   3216  HB3 ASP   197     -21.221  42.409 -24.360  1.00  0.00           H  
ATOM   3217  CG  ASP   197     -20.592  42.555 -22.445  1.00  0.00           C  
ATOM   3218  OD1 ASP   197     -21.259  43.642 -22.249  1.00  0.00           O  
ATOM   3219  OD2 ASP   197     -20.441  41.717 -21.501  1.00  0.00           O  
ATOM   3220  C   ASP   197     -19.526  40.565 -25.665  1.00  0.00           C  
ATOM   3221  O   ASP   197     -20.299  39.704 -26.089  1.00  0.00           O  
ATOM   3222  N   THR   198     -18.646  41.223 -26.419  1.00  0.00           N  
ATOM   3223  H   THR   198     -18.046  41.833 -25.882  1.00  0.00           H  
ATOM   3224  CA  THR   198     -18.359  40.851 -27.854  1.00  0.00           C  
ATOM   3225  HA  THR   198     -18.643  39.809 -28.006  1.00  0.00           H  
ATOM   3226  CB  THR   198     -19.063  41.742 -28.913  1.00  0.00           C  
ATOM   3227  HB  THR   198     -20.152  41.722 -28.873  1.00  0.00           H  
ATOM   3228  CG2 THR   198     -18.778  43.206 -28.686  1.00  0.00           C  
ATOM   3229 HG21 THR   198     -19.341  43.646 -27.862  1.00  0.00           H  
ATOM   3230 HG22 THR   198     -17.760  43.489 -28.421  1.00  0.00           H  
ATOM   3231 HG23 THR   198     -19.101  43.803 -29.539  1.00  0.00           H  
ATOM   3232  OG1 THR   198     -18.599  41.344 -30.162  1.00  0.00           O  
ATOM   3233  HG1 THR   198     -19.051  40.501 -30.235  1.00  0.00           H  
ATOM   3234  C   THR   198     -16.808  40.885 -27.969  1.00  0.00           C  
ATOM   3235  O   THR   198     -16.046  41.405 -27.124  1.00  0.00           O  
ATOM   3236  N   PHE   199     -16.251  40.229 -29.040  1.00  0.00           N  
ATOM   3237  H   PHE   199     -16.851  39.896 -29.781  1.00  0.00           H  
ATOM   3238  CA  PHE   199     -14.818  40.337 -29.397  1.00  0.00           C  
ATOM   3239  HA  PHE   199     -14.294  40.351 -28.441  1.00  0.00           H  
ATOM   3240  CB  PHE   199     -14.427  38.980 -30.097  1.00  0.00           C  
ATOM   3241  HB2 PHE   199     -14.686  38.163 -29.424  1.00  0.00           H  
ATOM   3242  HB3 PHE   199     -15.152  38.865 -30.904  1.00  0.00           H  
ATOM   3243  CG  PHE   199     -13.031  38.878 -30.620  1.00  0.00           C  
ATOM   3244  CD1 PHE   199     -12.004  38.631 -29.668  1.00  0.00           C  
ATOM   3245  HD1 PHE   199     -12.304  38.699 -28.633  1.00  0.00           H  
ATOM   3246  CE1 PHE   199     -10.676  38.655 -30.143  1.00  0.00           C  
ATOM   3247  HE1 PHE   199      -9.832  38.711 -29.471  1.00  0.00           H  
ATOM   3248  CZ  PHE   199     -10.370  38.835 -31.524  1.00  0.00           C  
ATOM   3249  HZ  PHE   199      -9.319  38.994 -31.711  1.00  0.00           H  
ATOM   3250  CE2 PHE   199     -11.384  38.868 -32.492  1.00  0.00           C  
ATOM   3251  HE2 PHE   199     -11.159  39.037 -33.534  1.00  0.00           H  
ATOM   3252  CD2 PHE   199     -12.738  38.987 -32.034  1.00  0.00           C  
ATOM   3253  HD2 PHE   199     -13.455  39.177 -32.819  1.00  0.00           H  
ATOM   3254  C   PHE   199     -14.537  41.632 -30.225  1.00  0.00           C  
ATOM   3255  O   PHE   199     -15.485  42.106 -30.856  1.00  0.00           O  
ATOM   3256  N   ASP   200     -13.260  42.047 -30.286  1.00  0.00           N  
ATOM   3257  H   ASP   200     -12.596  41.583 -29.683  1.00  0.00           H  
ATOM   3258  CA  ASP   200     -12.920  43.142 -31.102  1.00  0.00           C  
ATOM   3259  HA  ASP   200     -13.568  43.328 -31.959  1.00  0.00           H  
ATOM   3260  CB  ASP   200     -13.031  44.405 -30.218  1.00  0.00           C  
ATOM   3261  HB2 ASP   200     -14.073  44.484 -29.908  1.00  0.00           H  
ATOM   3262  HB3 ASP   200     -12.287  44.403 -29.422  1.00  0.00           H  
ATOM   3263  CG  ASP   200     -12.738  45.640 -31.126  1.00  0.00           C  
ATOM   3264  OD1 ASP   200     -12.565  46.721 -30.534  1.00  0.00           O  
ATOM   3265  OD2 ASP   200     -12.590  45.475 -32.345  1.00  0.00           O  
ATOM   3266  C   ASP   200     -11.440  42.943 -31.580  1.00  0.00           C  
ATOM   3267  O   ASP   200     -10.492  43.138 -30.823  1.00  0.00           O  
ATOM   3268  N   LYS   201     -11.379  42.671 -32.930  1.00  0.00           N  
ATOM   3269  H   LYS   201     -12.260  42.737 -33.419  1.00  0.00           H  
ATOM   3270  CA  LYS   201     -10.169  42.261 -33.635  1.00  0.00           C  
ATOM   3271  HA  LYS   201      -9.690  41.442 -33.097  1.00  0.00           H  
ATOM   3272  CB  LYS   201     -10.650  41.833 -35.045  1.00  0.00           C  
ATOM   3273  HB2 LYS   201     -11.508  41.188 -34.855  1.00  0.00           H  
ATOM   3274  HB3 LYS   201     -11.039  42.705 -35.570  1.00  0.00           H  
ATOM   3275  CG  LYS   201      -9.752  41.100 -35.704  1.00  0.00           C  
ATOM   3276  HG2 LYS   201      -8.728  41.439 -35.552  1.00  0.00           H  
ATOM   3277  HG3 LYS   201      -9.726  40.092 -35.290  1.00  0.00           H  
ATOM   3278  CD  LYS   201     -10.011  40.954 -37.079  1.00  0.00           C  
ATOM   3279  HD2 LYS   201     -10.890  40.334 -37.251  1.00  0.00           H  
ATOM   3280  HD3 LYS   201     -10.118  41.946 -37.518  1.00  0.00           H  
ATOM   3281  CE  LYS   201      -8.951  40.498 -37.730  1.00  0.00           C  
ATOM   3282  HE2 LYS   201      -8.099  41.162 -37.582  1.00  0.00           H  
ATOM   3283  HE3 LYS   201      -8.745  39.494 -37.359  1.00  0.00           H  
ATOM   3284  NZ  LYS   201      -9.146  40.281 -39.164  1.00  0.00           N  
ATOM   3285  HZ1 LYS   201      -9.698  41.061 -39.492  1.00  0.00           H  
ATOM   3286  HZ2 LYS   201      -8.310  40.274 -39.731  1.00  0.00           H  
ATOM   3287  HZ3 LYS   201      -9.689  39.454 -39.365  1.00  0.00           H  
ATOM   3288  C   LYS   201      -9.115  43.365 -33.558  1.00  0.00           C  
ATOM   3289  O   LYS   201      -7.973  43.006 -33.388  1.00  0.00           O  
ATOM   3290  N   ALA   202      -9.445  44.603 -33.611  1.00  0.00           N  
ATOM   3291  H   ALA   202     -10.424  44.773 -33.789  1.00  0.00           H  
ATOM   3292  CA  ALA   202      -8.477  45.669 -33.383  1.00  0.00           C  
ATOM   3293  HA  ALA   202      -7.723  45.549 -34.161  1.00  0.00           H  
ATOM   3294  CB  ALA   202      -9.173  47.014 -33.689  1.00  0.00           C  
ATOM   3295  HB1 ALA   202      -9.998  47.293 -33.034  1.00  0.00           H  
ATOM   3296  HB2 ALA   202      -8.525  47.858 -33.450  1.00  0.00           H  
ATOM   3297  HB3 ALA   202      -9.390  46.992 -34.757  1.00  0.00           H  
ATOM   3298  C   ALA   202      -7.858  45.758 -32.002  1.00  0.00           C  
ATOM   3299  O   ALA   202      -6.662  46.165 -31.897  1.00  0.00           O  
ATOM   3300  N   LYS   203      -8.766  45.611 -31.026  1.00  0.00           N  
ATOM   3301  H   LYS   203      -9.733  45.400 -31.227  1.00  0.00           H  
ATOM   3302  CA  LYS   203      -8.432  45.641 -29.565  1.00  0.00           C  
ATOM   3303  HA  LYS   203      -7.860  46.540 -29.336  1.00  0.00           H  
ATOM   3304  CB  LYS   203      -9.606  45.508 -28.544  1.00  0.00           C  
ATOM   3305  HB2 LYS   203     -10.449  46.026 -29.002  1.00  0.00           H  
ATOM   3306  HB3 LYS   203      -9.973  44.481 -28.534  1.00  0.00           H  
ATOM   3307  CG  LYS   203      -9.397  45.948 -27.304  1.00  0.00           C  
ATOM   3308  HG2 LYS   203      -8.873  45.130 -26.808  1.00  0.00           H  
ATOM   3309  HG3 LYS   203      -8.582  46.672 -27.303  1.00  0.00           H  
ATOM   3310  CD  LYS   203     -10.467  46.323 -26.573  1.00  0.00           C  
ATOM   3311  HD2 LYS   203     -10.643  47.368 -26.829  1.00  0.00           H  
ATOM   3312  HD3 LYS   203     -11.320  45.683 -26.797  1.00  0.00           H  
ATOM   3313  CE  LYS   203     -10.334  46.345 -25.271  1.00  0.00           C  
ATOM   3314  HE2 LYS   203     -10.449  45.384 -24.769  1.00  0.00           H  
ATOM   3315  HE3 LYS   203      -9.340  46.714 -25.015  1.00  0.00           H  
ATOM   3316  NZ  LYS   203     -11.318  47.281 -24.635  1.00  0.00           N  
ATOM   3317  HZ1 LYS   203     -11.384  47.242 -23.628  1.00  0.00           H  
ATOM   3318  HZ2 LYS   203     -11.141  48.219 -24.965  1.00  0.00           H  
ATOM   3319  HZ3 LYS   203     -12.239  46.969 -24.907  1.00  0.00           H  
ATOM   3320  C   LYS   203      -7.528  44.492 -29.219  1.00  0.00           C  
ATOM   3321  O   LYS   203      -6.565  44.754 -28.512  1.00  0.00           O  
ATOM   3322  N   ALA   204      -7.738  43.313 -29.794  1.00  0.00           N  
ATOM   3323  H   ALA   204      -8.587  43.332 -30.341  1.00  0.00           H  
ATOM   3324  CA  ALA   204      -6.993  42.122 -29.740  1.00  0.00           C  
ATOM   3325  HA  ALA   204      -6.813  41.984 -28.674  1.00  0.00           H  
ATOM   3326  CB  ALA   204      -7.739  40.960 -30.399  1.00  0.00           C  
ATOM   3327  HB1 ALA   204      -7.406  39.972 -30.081  1.00  0.00           H  
ATOM   3328  HB2 ALA   204      -8.804  40.958 -30.167  1.00  0.00           H  
ATOM   3329  HB3 ALA   204      -7.642  40.983 -31.484  1.00  0.00           H  
ATOM   3330  C   ALA   204      -5.595  42.286 -30.442  1.00  0.00           C  
ATOM   3331  O   ALA   204      -4.585  42.046 -29.744  1.00  0.00           O  
ATOM   3332  N   GLU   205      -5.516  42.639 -31.725  1.00  0.00           N  
ATOM   3333  H   GLU   205      -6.332  42.661 -32.319  1.00  0.00           H  
ATOM   3334  CA  GLU   205      -4.224  42.967 -32.407  1.00  0.00           C  
ATOM   3335  HA  GLU   205      -3.608  42.068 -32.451  1.00  0.00           H  
ATOM   3336  CB  GLU   205      -4.524  43.466 -33.848  1.00  0.00           C  
ATOM   3337  HB2 GLU   205      -5.213  42.765 -34.318  1.00  0.00           H  
ATOM   3338  HB3 GLU   205      -4.951  44.467 -33.780  1.00  0.00           H  
ATOM   3339  CG  GLU   205      -3.328  43.587 -34.795  1.00  0.00           C  
ATOM   3340  HG2 GLU   205      -2.535  44.169 -34.326  1.00  0.00           H  
ATOM   3341  HG3 GLU   205      -2.902  42.589 -34.900  1.00  0.00           H  
ATOM   3342  CD  GLU   205      -3.533  44.126 -36.190  1.00  0.00           C  
ATOM   3343  OE1 GLU   205      -4.633  44.622 -36.491  1.00  0.00           O  
ATOM   3344  OE2 GLU   205      -2.625  43.934 -37.021  1.00  0.00           O  
ATOM   3345  C   GLU   205      -3.294  43.932 -31.794  1.00  0.00           C  
ATOM   3346  O   GLU   205      -2.082  43.688 -31.658  1.00  0.00           O  
ATOM   3347  N   ALA   206      -3.755  45.031 -31.156  1.00  0.00           N  
ATOM   3348  H   ALA   206      -4.751  45.194 -31.170  1.00  0.00           H  
ATOM   3349  CA  ALA   206      -3.028  45.900 -30.286  1.00  0.00           C  
ATOM   3350  HA  ALA   206      -2.102  46.150 -30.805  1.00  0.00           H  
ATOM   3351  CB  ALA   206      -3.734  47.205 -30.149  1.00  0.00           C  
ATOM   3352  HB1 ALA   206      -4.797  46.966 -30.105  1.00  0.00           H  
ATOM   3353  HB2 ALA   206      -3.317  47.792 -29.331  1.00  0.00           H  
ATOM   3354  HB3 ALA   206      -3.685  47.780 -31.073  1.00  0.00           H  
ATOM   3355  C   ALA   206      -2.600  45.343 -28.953  1.00  0.00           C  
ATOM   3356  O   ALA   206      -1.475  45.611 -28.470  1.00  0.00           O  
ATOM   3357  N   GLN   207      -3.425  44.493 -28.240  1.00  0.00           N  
ATOM   3358  H   GLN   207      -4.341  44.169 -28.514  1.00  0.00           H  
ATOM   3359  CA  GLN   207      -2.951  43.863 -27.025  1.00  0.00           C  
ATOM   3360  HA  GLN   207      -2.329  44.562 -26.466  1.00  0.00           H  
ATOM   3361  CB  GLN   207      -4.176  43.476 -26.097  1.00  0.00           C  
ATOM   3362  HB2 GLN   207      -4.755  44.388 -25.949  1.00  0.00           H  
ATOM   3363  HB3 GLN   207      -4.757  42.712 -26.614  1.00  0.00           H  
ATOM   3364  CG  GLN   207      -3.761  42.995 -24.736  1.00  0.00           C  
ATOM   3365  HG2 GLN   207      -4.651  42.614 -24.234  1.00  0.00           H  
ATOM   3366  HG3 GLN   207      -3.090  42.140 -24.826  1.00  0.00           H  
ATOM   3367  CD  GLN   207      -3.185  44.040 -23.899  1.00  0.00           C  
ATOM   3368  OE1 GLN   207      -3.319  45.250 -24.104  1.00  0.00           O  
ATOM   3369  NE2 GLN   207      -2.320  43.692 -22.970  1.00  0.00           N  
ATOM   3370 HE21 GLN   207      -1.776  44.353 -22.434  1.00  0.00           H  
ATOM   3371 HE22 GLN   207      -2.341  42.718 -22.704  1.00  0.00           H  
ATOM   3372  C   GLN   207      -2.102  42.569 -27.278  1.00  0.00           C  
ATOM   3373  O   GLN   207      -1.310  42.262 -26.425  1.00  0.00           O  
ATOM   3374  N   ILE   208      -2.109  42.061 -28.439  1.00  0.00           N  
ATOM   3375  H   ILE   208      -2.920  42.300 -28.992  1.00  0.00           H  
ATOM   3376  CA  ILE   208      -1.243  40.995 -28.914  1.00  0.00           C  
ATOM   3377  HA  ILE   208      -1.293  40.228 -28.141  1.00  0.00           H  
ATOM   3378  CB  ILE   208      -1.866  40.181 -30.064  1.00  0.00           C  
ATOM   3379  HB  ILE   208      -2.493  40.825 -30.681  1.00  0.00           H  
ATOM   3380  CG2 ILE   208      -0.808  39.531 -31.002  1.00  0.00           C  
ATOM   3381 HG21 ILE   208      -1.164  39.252 -31.993  1.00  0.00           H  
ATOM   3382 HG22 ILE   208       0.031  40.179 -31.258  1.00  0.00           H  
ATOM   3383 HG23 ILE   208      -0.298  38.708 -30.502  1.00  0.00           H  
ATOM   3384  CG1 ILE   208      -2.854  39.152 -29.420  1.00  0.00           C  
ATOM   3385 HG12 ILE   208      -2.320  38.320 -28.962  1.00  0.00           H  
ATOM   3386 HG13 ILE   208      -3.542  39.679 -28.758  1.00  0.00           H  
ATOM   3387  CD1 ILE   208      -3.761  38.343 -30.426  1.00  0.00           C  
ATOM   3388 HD11 ILE   208      -4.548  37.787 -29.917  1.00  0.00           H  
ATOM   3389 HD12 ILE   208      -4.269  39.091 -31.036  1.00  0.00           H  
ATOM   3390 HD13 ILE   208      -3.263  37.766 -31.205  1.00  0.00           H  
ATOM   3391  C   ILE   208       0.217  41.437 -29.055  1.00  0.00           C  
ATOM   3392  O   ILE   208       1.147  40.767 -28.573  1.00  0.00           O  
ATOM   3393  N   ALA   209       0.432  42.441 -29.873  1.00  0.00           N  
ATOM   3394  H   ALA   209      -0.356  42.908 -30.299  1.00  0.00           H  
ATOM   3395  CA  ALA   209       1.796  43.029 -29.991  1.00  0.00           C  
ATOM   3396  HA  ALA   209       2.343  42.449 -30.734  1.00  0.00           H  
ATOM   3397  CB  ALA   209       1.568  44.405 -30.522  1.00  0.00           C  
ATOM   3398  HB1 ALA   209       0.936  44.951 -29.821  1.00  0.00           H  
ATOM   3399  HB2 ALA   209       2.552  44.865 -30.620  1.00  0.00           H  
ATOM   3400  HB3 ALA   209       1.057  44.210 -31.464  1.00  0.00           H  
ATOM   3401  C   ALA   209       2.704  43.193 -28.769  1.00  0.00           C  
ATOM   3402  O   ALA   209       3.883  42.834 -28.935  1.00  0.00           O  
ATOM   3403  N   LYS   210       2.178  43.628 -27.582  1.00  0.00           N  
ATOM   3404  H   LYS   210       1.188  43.783 -27.461  1.00  0.00           H  
ATOM   3405  CA  LYS   210       2.906  43.772 -26.306  1.00  0.00           C  
ATOM   3406  HA  LYS   210       3.774  44.430 -26.350  1.00  0.00           H  
ATOM   3407  CB  LYS   210       1.912  44.213 -25.201  1.00  0.00           C  
ATOM   3408  HB2 LYS   210       1.264  43.340 -25.113  1.00  0.00           H  
ATOM   3409  HB3 LYS   210       2.523  44.348 -24.309  1.00  0.00           H  
ATOM   3410  CG  LYS   210       1.236  45.360 -25.388  1.00  0.00           C  
ATOM   3411  HG2 LYS   210       1.985  46.149 -25.454  1.00  0.00           H  
ATOM   3412  HG3 LYS   210       0.752  45.226 -26.355  1.00  0.00           H  
ATOM   3413  CD  LYS   210       0.224  45.678 -24.532  1.00  0.00           C  
ATOM   3414  HD2 LYS   210      -0.606  44.983 -24.664  1.00  0.00           H  
ATOM   3415  HD3 LYS   210       0.583  45.571 -23.508  1.00  0.00           H  
ATOM   3416  CE  LYS   210      -0.289  46.927 -24.641  1.00  0.00           C  
ATOM   3417  HE2 LYS   210       0.545  47.618 -24.520  1.00  0.00           H  
ATOM   3418  HE3 LYS   210      -0.632  47.161 -25.649  1.00  0.00           H  
ATOM   3419  NZ  LYS   210      -1.424  47.215 -23.662  1.00  0.00           N  
ATOM   3420  HZ1 LYS   210      -1.636  48.196 -23.547  1.00  0.00           H  
ATOM   3421  HZ2 LYS   210      -2.221  46.653 -23.926  1.00  0.00           H  
ATOM   3422  HZ3 LYS   210      -1.175  46.931 -22.725  1.00  0.00           H  
ATOM   3423  C   LYS   210       3.554  42.469 -25.864  1.00  0.00           C  
ATOM   3424  O   LYS   210       4.466  42.511 -25.030  1.00  0.00           O  
ATOM   3425  N   MET   211       3.159  41.314 -26.402  1.00  0.00           N  
ATOM   3426  H   MET   211       2.300  41.451 -26.916  1.00  0.00           H  
ATOM   3427  CA  MET   211       3.706  39.972 -26.070  1.00  0.00           C  
ATOM   3428  HA  MET   211       4.413  40.133 -25.256  1.00  0.00           H  
ATOM   3429  CB  MET   211       2.539  39.139 -25.471  1.00  0.00           C  
ATOM   3430  HB2 MET   211       1.617  39.427 -25.978  1.00  0.00           H  
ATOM   3431  HB3 MET   211       2.775  38.075 -25.473  1.00  0.00           H  
ATOM   3432  CG  MET   211       2.289  39.151 -23.932  1.00  0.00           C  
ATOM   3433  HG2 MET   211       1.447  38.466 -23.829  1.00  0.00           H  
ATOM   3434  HG3 MET   211       3.178  38.799 -23.409  1.00  0.00           H  
ATOM   3435  SD  MET   211       1.856  40.741 -23.307  1.00  0.00           S  
ATOM   3436  CE  MET   211       0.114  41.020 -23.851  1.00  0.00           C  
ATOM   3437  HE1 MET   211      -0.275  41.989 -23.538  1.00  0.00           H  
ATOM   3438  HE2 MET   211       0.094  40.975 -24.939  1.00  0.00           H  
ATOM   3439  HE3 MET   211      -0.477  40.218 -23.408  1.00  0.00           H  
ATOM   3440  C   MET   211       4.238  39.211 -27.268  1.00  0.00           C  
ATOM   3441  O   MET   211       5.243  38.536 -27.119  1.00  0.00           O  
ATOM   3442  N   GLU   212       3.626  39.468 -28.457  1.00  0.00           N  
ATOM   3443  H   GLU   212       2.785  40.023 -28.538  1.00  0.00           H  
ATOM   3444  CA  GLU   212       4.087  38.812 -29.713  1.00  0.00           C  
ATOM   3445  HA  GLU   212       4.098  37.728 -29.601  1.00  0.00           H  
ATOM   3446  CB  GLU   212       2.961  39.094 -30.634  1.00  0.00           C  
ATOM   3447  HB2 GLU   212       2.136  38.528 -30.202  1.00  0.00           H  
ATOM   3448  HB3 GLU   212       2.644  40.137 -30.631  1.00  0.00           H  
ATOM   3449  CG  GLU   212       3.191  38.618 -32.058  1.00  0.00           C  
ATOM   3450  HG2 GLU   212       2.381  38.947 -32.709  1.00  0.00           H  
ATOM   3451  HG3 GLU   212       4.019  39.202 -32.459  1.00  0.00           H  
ATOM   3452  CD  GLU   212       3.455  37.085 -32.320  1.00  0.00           C  
ATOM   3453  OE1 GLU   212       3.308  36.243 -31.430  1.00  0.00           O  
ATOM   3454  OE2 GLU   212       3.787  36.720 -33.428  1.00  0.00           O  
ATOM   3455  C   GLU   212       5.456  39.330 -30.209  1.00  0.00           C  
ATOM   3456  O   GLU   212       6.231  38.504 -30.659  1.00  0.00           O  
ATOM   3457  N   GLU   213       5.783  40.607 -30.058  1.00  0.00           N  
ATOM   3458  H   GLU   213       5.143  41.183 -29.529  1.00  0.00           H  
ATOM   3459  CA  GLU   213       7.185  41.017 -30.496  1.00  0.00           C  
ATOM   3460  HA  GLU   213       7.381  40.464 -31.415  1.00  0.00           H  
ATOM   3461  CB  GLU   213       7.325  42.510 -30.729  1.00  0.00           C  
ATOM   3462  HB2 GLU   213       7.148  43.006 -29.775  1.00  0.00           H  
ATOM   3463  HB3 GLU   213       8.383  42.724 -30.882  1.00  0.00           H  
ATOM   3464  CG  GLU   213       6.292  42.988 -31.727  1.00  0.00           C  
ATOM   3465  HG2 GLU   213       5.352  42.901 -31.181  1.00  0.00           H  
ATOM   3466  HG3 GLU   213       6.562  44.027 -31.918  1.00  0.00           H  
ATOM   3467  CD  GLU   213       6.280  42.397 -33.151  1.00  0.00           C  
ATOM   3468  OE1 GLU   213       5.504  41.440 -33.491  1.00  0.00           O  
ATOM   3469  OE2 GLU   213       7.165  42.765 -33.961  1.00  0.00           O  
ATOM   3470  C   GLU   213       8.235  40.538 -29.576  1.00  0.00           C  
ATOM   3471  O   GLU   213       9.306  40.173 -30.027  1.00  0.00           O  
ATOM   3472  N   GLN   214       8.000  40.465 -28.255  1.00  0.00           N  
ATOM   3473  H   GLN   214       7.127  40.862 -27.939  1.00  0.00           H  
ATOM   3474  CA  GLN   214       8.878  39.755 -27.344  1.00  0.00           C  
ATOM   3475  HA  GLN   214       9.882  40.154 -27.486  1.00  0.00           H  
ATOM   3476  CB  GLN   214       8.369  40.102 -25.984  1.00  0.00           C  
ATOM   3477  HB2 GLN   214       8.377  41.187 -25.887  1.00  0.00           H  
ATOM   3478  HB3 GLN   214       7.334  39.771 -25.895  1.00  0.00           H  
ATOM   3479  CG  GLN   214       9.248  39.620 -24.778  1.00  0.00           C  
ATOM   3480  HG2 GLN   214       8.887  38.652 -24.430  1.00  0.00           H  
ATOM   3481  HG3 GLN   214      10.308  39.507 -25.007  1.00  0.00           H  
ATOM   3482  CD  GLN   214       9.133  40.427 -23.548  1.00  0.00           C  
ATOM   3483  OE1 GLN   214       8.442  41.493 -23.457  1.00  0.00           O  
ATOM   3484  NE2 GLN   214       9.829  40.060 -22.473  1.00  0.00           N  
ATOM   3485 HE21 GLN   214       9.705  40.450 -21.550  1.00  0.00           H  
ATOM   3486 HE22 GLN   214      10.392  39.241 -22.652  1.00  0.00           H  
ATOM   3487  C   GLN   214       9.008  38.229 -27.643  1.00  0.00           C  
ATOM   3488  O   GLN   214      10.090  37.675 -27.775  1.00  0.00           O  
ATOM   3489  N   ARG   215       7.907  37.566 -28.026  1.00  0.00           N  
ATOM   3490  H   ARG   215       7.057  38.112 -28.014  1.00  0.00           H  
ATOM   3491  CA  ARG   215       8.040  36.206 -28.555  1.00  0.00           C  
ATOM   3492  HA  ARG   215       8.419  35.630 -27.711  1.00  0.00           H  
ATOM   3493  CB  ARG   215       6.706  35.505 -28.884  1.00  0.00           C  
ATOM   3494  HB2 ARG   215       5.979  35.814 -28.133  1.00  0.00           H  
ATOM   3495  HB3 ARG   215       6.431  35.969 -29.831  1.00  0.00           H  
ATOM   3496  CG  ARG   215       6.644  34.126 -29.013  1.00  0.00           C  
ATOM   3497  HG2 ARG   215       7.318  33.797 -29.804  1.00  0.00           H  
ATOM   3498  HG3 ARG   215       6.929  33.633 -28.083  1.00  0.00           H  
ATOM   3499  CD  ARG   215       5.437  33.591 -29.409  1.00  0.00           C  
ATOM   3500  HD2 ARG   215       5.581  32.510 -29.413  1.00  0.00           H  
ATOM   3501  HD3 ARG   215       4.697  33.776 -28.630  1.00  0.00           H  
ATOM   3502  NE  ARG   215       4.889  33.994 -30.725  1.00  0.00           N  
ATOM   3503  HE  ARG   215       4.271  34.793 -30.736  1.00  0.00           H  
ATOM   3504  CZ  ARG   215       5.022  33.493 -31.932  1.00  0.00           C  
ATOM   3505  NH1 ARG   215       5.710  32.435 -32.148  1.00  0.00           N  
ATOM   3506 HH11 ARG   215       6.060  31.858 -31.397  1.00  0.00           H  
ATOM   3507 HH12 ARG   215       5.595  32.055 -33.076  1.00  0.00           H  
ATOM   3508  NH2 ARG   215       4.454  34.010 -33.036  1.00  0.00           N  
ATOM   3509 HH21 ARG   215       4.191  34.980 -33.130  1.00  0.00           H  
ATOM   3510 HH22 ARG   215       4.697  33.502 -33.874  1.00  0.00           H  
ATOM   3511  C   ARG   215       9.016  36.017 -29.753  1.00  0.00           C  
ATOM   3512  O   ARG   215       9.661  34.988 -29.886  1.00  0.00           O  
ATOM   3513  N   LYS   216       9.126  37.057 -30.546  1.00  0.00           N  
ATOM   3514  H   LYS   216       8.402  37.752 -30.438  1.00  0.00           H  
ATOM   3515  CA  LYS   216      10.006  37.132 -31.717  1.00  0.00           C  
ATOM   3516  HA  LYS   216      10.033  36.116 -32.112  1.00  0.00           H  
ATOM   3517  CB  LYS   216       9.515  38.058 -32.830  1.00  0.00           C  
ATOM   3518  HB2 LYS   216       9.590  39.055 -32.397  1.00  0.00           H  
ATOM   3519  HB3 LYS   216      10.273  37.994 -33.611  1.00  0.00           H  
ATOM   3520  CG  LYS   216       8.245  37.714 -33.305  1.00  0.00           C  
ATOM   3521  HG2 LYS   216       8.395  36.773 -33.836  1.00  0.00           H  
ATOM   3522  HG3 LYS   216       7.745  37.350 -32.407  1.00  0.00           H  
ATOM   3523  CD  LYS   216       7.585  38.629 -34.062  1.00  0.00           C  
ATOM   3524  HD2 LYS   216       7.619  39.629 -33.630  1.00  0.00           H  
ATOM   3525  HD3 LYS   216       8.181  38.746 -34.967  1.00  0.00           H  
ATOM   3526  CE  LYS   216       6.353  38.264 -34.526  1.00  0.00           C  
ATOM   3527  HE2 LYS   216       6.458  37.338 -35.091  1.00  0.00           H  
ATOM   3528  HE3 LYS   216       5.760  38.086 -33.630  1.00  0.00           H  
ATOM   3529  NZ  LYS   216       5.653  39.369 -35.215  1.00  0.00           N  
ATOM   3530  HZ1 LYS   216       6.227  39.806 -35.921  1.00  0.00           H  
ATOM   3531  HZ2 LYS   216       4.844  39.017 -35.706  1.00  0.00           H  
ATOM   3532  HZ3 LYS   216       5.358  40.032 -34.512  1.00  0.00           H  
ATOM   3533  C   LYS   216      11.418  37.372 -31.351  1.00  0.00           C  
ATOM   3534  O   LYS   216      12.352  36.842 -31.962  1.00  0.00           O  
ATOM   3535  N   ALA   217      11.643  38.230 -30.372  1.00  0.00           N  
ATOM   3536  H   ALA   217      10.836  38.703 -29.990  1.00  0.00           H  
ATOM   3537  CA  ALA   217      12.972  38.359 -29.675  1.00  0.00           C  
ATOM   3538  HA  ALA   217      13.593  38.722 -30.493  1.00  0.00           H  
ATOM   3539  CB  ALA   217      12.871  39.594 -28.688  1.00  0.00           C  
ATOM   3540  HB1 ALA   217      12.467  40.461 -29.211  1.00  0.00           H  
ATOM   3541  HB2 ALA   217      12.264  39.500 -27.788  1.00  0.00           H  
ATOM   3542  HB3 ALA   217      13.894  39.844 -28.407  1.00  0.00           H  
ATOM   3543  C   ALA   217      13.387  37.022 -29.094  1.00  0.00           C  
ATOM   3544  O   ALA   217      14.397  36.407 -29.525  1.00  0.00           O  
ATOM   3545  N   ASN   218      12.551  36.444 -28.257  1.00  0.00           N  
ATOM   3546  H   ASN   218      11.687  36.909 -28.020  1.00  0.00           H  
ATOM   3547  CA  ASN   218      12.897  35.156 -27.586  1.00  0.00           C  
ATOM   3548  HA  ASN   218      13.816  35.249 -27.007  1.00  0.00           H  
ATOM   3549  CB  ASN   218      11.793  34.828 -26.606  1.00  0.00           C  
ATOM   3550  HB2 ASN   218      10.929  34.598 -27.229  1.00  0.00           H  
ATOM   3551  HB3 ASN   218      11.956  33.863 -26.125  1.00  0.00           H  
ATOM   3552  CG  ASN   218      11.498  35.811 -25.400  1.00  0.00           C  
ATOM   3553  OD1 ASN   218      12.350  36.633 -24.995  1.00  0.00           O  
ATOM   3554  ND2 ASN   218      10.256  35.970 -24.863  1.00  0.00           N  
ATOM   3555 HD21 ASN   218      10.307  36.455 -23.978  1.00  0.00           H  
ATOM   3556 HD22 ASN   218       9.577  35.281 -25.152  1.00  0.00           H  
ATOM   3557  C   ASN   218      13.187  33.989 -28.532  1.00  0.00           C  
ATOM   3558  O   ASN   218      14.054  33.139 -28.330  1.00  0.00           O  
ATOM   3559  N   MET   219      12.396  33.801 -29.601  1.00  0.00           N  
ATOM   3560  H   MET   219      11.622  34.443 -29.695  1.00  0.00           H  
ATOM   3561  CA  MET   219      12.502  32.828 -30.596  1.00  0.00           C  
ATOM   3562  HA  MET   219      12.476  31.853 -30.110  1.00  0.00           H  
ATOM   3563  CB  MET   219      11.324  32.918 -31.602  1.00  0.00           C  
ATOM   3564  HB2 MET   219      10.442  32.637 -31.027  1.00  0.00           H  
ATOM   3565  HB3 MET   219      11.214  33.925 -32.005  1.00  0.00           H  
ATOM   3566  CG  MET   219      11.554  31.958 -32.825  1.00  0.00           C  
ATOM   3567  HG2 MET   219      12.415  32.268 -33.418  1.00  0.00           H  
ATOM   3568  HG3 MET   219      11.779  30.970 -32.424  1.00  0.00           H  
ATOM   3569  SD  MET   219      10.133  31.831 -33.926  1.00  0.00           S  
ATOM   3570  CE  MET   219       8.795  31.290 -32.780  1.00  0.00           C  
ATOM   3571  HE1 MET   219       8.275  30.473 -33.281  1.00  0.00           H  
ATOM   3572  HE2 MET   219       9.092  31.102 -31.748  1.00  0.00           H  
ATOM   3573  HE3 MET   219       8.102  32.130 -32.821  1.00  0.00           H  
ATOM   3574  C   MET   219      13.803  32.972 -31.335  1.00  0.00           C  
ATOM   3575  O   MET   219      14.416  31.934 -31.587  1.00  0.00           O  
ATOM   3576  N   LEU   220      14.411  34.097 -31.549  1.00  0.00           N  
ATOM   3577  H   LEU   220      14.095  34.924 -31.062  1.00  0.00           H  
ATOM   3578  CA  LEU   220      15.695  34.255 -32.206  1.00  0.00           C  
ATOM   3579  HA  LEU   220      15.745  33.806 -33.198  1.00  0.00           H  
ATOM   3580  CB  LEU   220      15.952  35.726 -32.482  1.00  0.00           C  
ATOM   3581  HB2 LEU   220      15.106  36.146 -33.025  1.00  0.00           H  
ATOM   3582  HB3 LEU   220      16.156  36.329 -31.597  1.00  0.00           H  
ATOM   3583  CG  LEU   220      17.128  35.862 -33.460  1.00  0.00           C  
ATOM   3584  HG  LEU   220      17.312  34.990 -34.087  1.00  0.00           H  
ATOM   3585  CD1 LEU   220      16.948  36.936 -34.461  1.00  0.00           C  
ATOM   3586 HD11 LEU   220      16.859  37.931 -34.025  1.00  0.00           H  
ATOM   3587 HD12 LEU   220      17.753  36.964 -35.195  1.00  0.00           H  
ATOM   3588 HD13 LEU   220      16.042  36.767 -35.044  1.00  0.00           H  
ATOM   3589  CD2 LEU   220      18.472  36.338 -32.861  1.00  0.00           C  
ATOM   3590 HD21 LEU   220      18.790  35.532 -32.199  1.00  0.00           H  
ATOM   3591 HD22 LEU   220      19.310  36.478 -33.544  1.00  0.00           H  
ATOM   3592 HD23 LEU   220      18.363  37.293 -32.345  1.00  0.00           H  
ATOM   3593  C   LEU   220      16.853  33.685 -31.302  1.00  0.00           C  
ATOM   3594  O   LEU   220      17.742  33.038 -31.814  1.00  0.00           O  
ATOM   3595  N   ALA   221      16.770  33.757 -30.001  1.00  0.00           N  
ATOM   3596  H   ALA   221      16.069  34.433 -29.735  1.00  0.00           H  
ATOM   3597  CA  ALA   221      17.553  33.124 -28.946  1.00  0.00           C  
ATOM   3598  HA  ALA   221      18.606  33.141 -29.228  1.00  0.00           H  
ATOM   3599  CB  ALA   221      17.241  33.854 -27.687  1.00  0.00           C  
ATOM   3600  HB1 ALA   221      17.310  33.131 -26.875  1.00  0.00           H  
ATOM   3601  HB2 ALA   221      18.072  34.546 -27.546  1.00  0.00           H  
ATOM   3602  HB3 ALA   221      16.246  34.299 -27.724  1.00  0.00           H  
ATOM   3603  C   ALA   221      17.311  31.604 -28.848  1.00  0.00           C  
ATOM   3604  O   ALA   221      18.387  30.913 -28.773  1.00  0.00           O  
ATOM   3605  N   HIE   222      16.072  31.096 -28.858  1.00  0.00           N  
ATOM   3606  H   HIE   222      15.291  31.737 -28.864  1.00  0.00           H  
ATOM   3607  CA  HIE   222      15.831  29.626 -28.907  1.00  0.00           C  
ATOM   3608  HA  HIE   222      16.325  29.183 -28.042  1.00  0.00           H  
ATOM   3609  CB  HIE   222      14.329  29.488 -28.660  1.00  0.00           C  
ATOM   3610  HB2 HIE   222      14.237  29.709 -27.597  1.00  0.00           H  
ATOM   3611  HB3 HIE   222      13.813  30.238 -29.261  1.00  0.00           H  
ATOM   3612  CG  HIE   222      13.715  28.145 -28.954  1.00  0.00           C  
ATOM   3613  ND1 HIE   222      14.025  26.885 -28.490  1.00  0.00           N  
ATOM   3614  CE1 HIE   222      13.024  26.100 -28.936  1.00  0.00           C  
ATOM   3615  HE1 HIE   222      13.000  25.041 -28.722  1.00  0.00           H  
ATOM   3616  NE2 HIE   222      12.145  26.812 -29.704  1.00  0.00           N  
ATOM   3617  HE2 HIE   222      11.234  26.565 -30.062  1.00  0.00           H  
ATOM   3618  CD2 HIE   222      12.574  28.105 -29.699  1.00  0.00           C  
ATOM   3619  HD2 HIE   222      12.184  29.001 -30.158  1.00  0.00           H  
ATOM   3620  C   HIE   222      16.205  28.978 -30.204  1.00  0.00           C  
ATOM   3621  O   HIE   222      16.748  27.901 -30.130  1.00  0.00           O  
ATOM   3622  N   MET   223      16.191  29.741 -31.313  1.00  0.00           N  
ATOM   3623  H   MET   223      15.811  30.676 -31.271  1.00  0.00           H  
ATOM   3624  CA  MET   223      16.727  29.145 -32.619  1.00  0.00           C  
ATOM   3625  HA  MET   223      16.359  28.133 -32.785  1.00  0.00           H  
ATOM   3626  CB  MET   223      16.174  30.001 -33.760  1.00  0.00           C  
ATOM   3627  HB2 MET   223      16.500  31.027 -33.586  1.00  0.00           H  
ATOM   3628  HB3 MET   223      16.543  29.566 -34.689  1.00  0.00           H  
ATOM   3629  CG  MET   223      14.661  30.075 -33.913  1.00  0.00           C  
ATOM   3630  HG2 MET   223      14.205  30.132 -32.925  1.00  0.00           H  
ATOM   3631  HG3 MET   223      14.413  31.003 -34.429  1.00  0.00           H  
ATOM   3632  SD  MET   223      14.118  28.778 -35.028  1.00  0.00           S  
ATOM   3633  CE  MET   223      12.314  28.765 -34.656  1.00  0.00           C  
ATOM   3634  HE1 MET   223      11.814  28.049 -35.308  1.00  0.00           H  
ATOM   3635  HE2 MET   223      12.215  28.448 -33.618  1.00  0.00           H  
ATOM   3636  HE3 MET   223      11.849  29.733 -34.842  1.00  0.00           H  
ATOM   3637  C   MET   223      18.285  29.070 -32.678  1.00  0.00           C  
ATOM   3638  O   MET   223      18.897  28.057 -33.080  1.00  0.00           O  
ATOM   3639  N   GLU   224      18.924  30.168 -32.250  1.00  0.00           N  
ATOM   3640  H   GLU   224      18.414  30.963 -31.891  1.00  0.00           H  
ATOM   3641  CA  GLU   224      20.404  30.218 -32.030  1.00  0.00           C  
ATOM   3642  HA  GLU   224      20.876  29.908 -32.962  1.00  0.00           H  
ATOM   3643  CB  GLU   224      20.739  31.623 -31.588  1.00  0.00           C  
ATOM   3644  HB2 GLU   224      20.309  32.255 -32.365  1.00  0.00           H  
ATOM   3645  HB3 GLU   224      20.218  31.768 -30.641  1.00  0.00           H  
ATOM   3646  CG  GLU   224      22.300  31.794 -31.404  1.00  0.00           C  
ATOM   3647  HG2 GLU   224      22.550  31.008 -30.692  1.00  0.00           H  
ATOM   3648  HG3 GLU   224      22.706  31.559 -32.387  1.00  0.00           H  
ATOM   3649  CD  GLU   224      22.780  33.098 -30.855  1.00  0.00           C  
ATOM   3650  OE1 GLU   224      23.797  33.530 -31.412  1.00  0.00           O  
ATOM   3651  OE2 GLU   224      22.386  33.673 -29.847  1.00  0.00           O  
ATOM   3652  C   GLU   224      20.861  29.106 -31.013  1.00  0.00           C  
ATOM   3653  O   GLU   224      21.983  28.530 -31.118  1.00  0.00           O  
ATOM   3654  N   THR   225      19.976  28.756 -30.062  1.00  0.00           N  
ATOM   3655  H   THR   225      19.131  29.281 -29.888  1.00  0.00           H  
ATOM   3656  CA  THR   225      20.130  27.708 -29.112  1.00  0.00           C  
ATOM   3657  HA  THR   225      21.146  27.878 -28.755  1.00  0.00           H  
ATOM   3658  CB  THR   225      19.179  27.709 -27.927  1.00  0.00           C  
ATOM   3659  HB  THR   225      18.179  27.741 -28.360  1.00  0.00           H  
ATOM   3660  CG2 THR   225      19.240  26.656 -26.795  1.00  0.00           C  
ATOM   3661 HG21 THR   225      20.301  26.651 -26.544  1.00  0.00           H  
ATOM   3662 HG22 THR   225      18.534  27.080 -26.081  1.00  0.00           H  
ATOM   3663 HG23 THR   225      18.855  25.759 -27.281  1.00  0.00           H  
ATOM   3664  OG1 THR   225      19.364  28.915 -27.186  1.00  0.00           O  
ATOM   3665  HG1 THR   225      19.247  29.590 -27.858  1.00  0.00           H  
ATOM   3666  C   THR   225      20.097  26.338 -29.842  1.00  0.00           C  
ATOM   3667  O   THR   225      20.984  25.526 -29.618  1.00  0.00           O  
ATOM   3668  N   GLN   226      19.173  26.153 -30.761  1.00  0.00           N  
ATOM   3669  H   GLN   226      18.634  26.949 -31.071  1.00  0.00           H  
ATOM   3670  CA  GLN   226      19.216  24.882 -31.586  1.00  0.00           C  
ATOM   3671  HA  GLN   226      19.268  24.027 -30.913  1.00  0.00           H  
ATOM   3672  CB  GLN   226      17.845  24.716 -32.293  1.00  0.00           C  
ATOM   3673  HB2 GLN   226      17.627  25.592 -32.904  1.00  0.00           H  
ATOM   3674  HB3 GLN   226      17.891  23.787 -32.860  1.00  0.00           H  
ATOM   3675  CG  GLN   226      16.574  24.530 -31.384  1.00  0.00           C  
ATOM   3676  HG2 GLN   226      16.256  25.572 -31.373  1.00  0.00           H  
ATOM   3677  HG3 GLN   226      15.782  23.997 -31.910  1.00  0.00           H  
ATOM   3678  CD  GLN   226      16.861  24.061 -29.915  1.00  0.00           C  
ATOM   3679  OE1 GLN   226      17.117  22.868 -29.819  1.00  0.00           O  
ATOM   3680  NE2 GLN   226      16.728  24.892 -28.901  1.00  0.00           N  
ATOM   3681 HE21 GLN   226      16.852  24.430 -28.011  1.00  0.00           H  
ATOM   3682 HE22 GLN   226      16.373  25.828 -29.031  1.00  0.00           H  
ATOM   3683  C   GLN   226      20.391  24.836 -32.501  1.00  0.00           C  
ATOM   3684  O   GLN   226      20.860  23.732 -32.750  1.00  0.00           O  
ATOM   3685  N   ASN   227      20.863  25.975 -33.027  1.00  0.00           N  
ATOM   3686  H   ASN   227      20.524  26.875 -32.717  1.00  0.00           H  
ATOM   3687  CA  ASN   227      22.103  25.946 -33.888  1.00  0.00           C  
ATOM   3688  HA  ASN   227      21.983  25.281 -34.744  1.00  0.00           H  
ATOM   3689  CB  ASN   227      22.243  27.348 -34.460  1.00  0.00           C  
ATOM   3690  HB2 ASN   227      21.433  27.540 -35.164  1.00  0.00           H  
ATOM   3691  HB3 ASN   227      22.158  28.152 -33.729  1.00  0.00           H  
ATOM   3692  CG  ASN   227      23.613  27.630 -35.057  1.00  0.00           C  
ATOM   3693  OD1 ASN   227      24.389  28.346 -34.470  1.00  0.00           O  
ATOM   3694  ND2 ASN   227      23.902  27.060 -36.177  1.00  0.00           N  
ATOM   3695 HD21 ASN   227      24.887  27.078 -36.399  1.00  0.00           H  
ATOM   3696 HD22 ASN   227      23.313  26.320 -36.531  1.00  0.00           H  
ATOM   3697  C   ASN   227      23.340  25.450 -33.138  1.00  0.00           C  
ATOM   3698  O   ASN   227      24.189  24.696 -33.673  1.00  0.00           O  
ATOM   3699  N   LYS   228      23.406  25.875 -31.852  1.00  0.00           N  
ATOM   3700  H   LYS   228      22.649  26.392 -31.428  1.00  0.00           H  
ATOM   3701  CA  LYS   228      24.378  25.328 -30.897  1.00  0.00           C  
ATOM   3702  HA  LYS   228      25.351  25.332 -31.389  1.00  0.00           H  
ATOM   3703  CB  LYS   228      24.352  26.224 -29.649  1.00  0.00           C  
ATOM   3704  HB2 LYS   228      23.341  26.285 -29.247  1.00  0.00           H  
ATOM   3705  HB3 LYS   228      24.992  25.762 -28.897  1.00  0.00           H  
ATOM   3706  CG  LYS   228      24.969  27.461 -29.916  1.00  0.00           C  
ATOM   3707  HG2 LYS   228      26.044  27.318 -30.027  1.00  0.00           H  
ATOM   3708  HG3 LYS   228      24.543  27.921 -30.807  1.00  0.00           H  
ATOM   3709  CD  LYS   228      24.850  28.402 -28.921  1.00  0.00           C  
ATOM   3710  HD2 LYS   228      23.800  28.621 -28.729  1.00  0.00           H  
ATOM   3711  HD3 LYS   228      25.245  27.982 -27.996  1.00  0.00           H  
ATOM   3712  CE  LYS   228      25.457  29.585 -29.110  1.00  0.00           C  
ATOM   3713  HE2 LYS   228      26.518  29.368 -28.983  1.00  0.00           H  
ATOM   3714  HE3 LYS   228      25.306  30.092 -30.063  1.00  0.00           H  
ATOM   3715  NZ  LYS   228      25.129  30.566 -28.052  1.00  0.00           N  
ATOM   3716  HZ1 LYS   228      25.326  30.252 -27.112  1.00  0.00           H  
ATOM   3717  HZ2 LYS   228      25.688  31.396 -28.190  1.00  0.00           H  
ATOM   3718  HZ3 LYS   228      24.144  30.756 -28.166  1.00  0.00           H  
ATOM   3719  C   LYS   228      24.173  23.887 -30.451  1.00  0.00           C  
ATOM   3720  O   LYS   228      25.152  23.190 -30.197  1.00  0.00           O  
ATOM   3721  N   ILE   229      22.902  23.365 -30.482  1.00  0.00           N  
ATOM   3722  H   ILE   229      22.141  24.027 -30.517  1.00  0.00           H  
ATOM   3723  CA  ILE   229      22.717  21.942 -30.349  1.00  0.00           C  
ATOM   3724  HA  ILE   229      23.401  21.642 -29.555  1.00  0.00           H  
ATOM   3725  CB  ILE   229      21.336  21.503 -29.787  1.00  0.00           C  
ATOM   3726  HB  ILE   229      20.602  21.916 -30.479  1.00  0.00           H  
ATOM   3727  CG2 ILE   229      21.034  19.970 -29.878  1.00  0.00           C  
ATOM   3728 HG21 ILE   229      19.999  19.798 -29.584  1.00  0.00           H  
ATOM   3729 HG22 ILE   229      21.098  19.638 -30.914  1.00  0.00           H  
ATOM   3730 HG23 ILE   229      21.802  19.463 -29.292  1.00  0.00           H  
ATOM   3731  CG1 ILE   229      21.277  22.026 -28.337  1.00  0.00           C  
ATOM   3732 HG12 ILE   229      21.887  21.593 -27.544  1.00  0.00           H  
ATOM   3733 HG13 ILE   229      21.564  23.076 -28.395  1.00  0.00           H  
ATOM   3734  CD1 ILE   229      19.814  22.160 -27.742  1.00  0.00           C  
ATOM   3735 HD11 ILE   229      19.736  22.703 -26.800  1.00  0.00           H  
ATOM   3736 HD12 ILE   229      19.299  22.662 -28.561  1.00  0.00           H  
ATOM   3737 HD13 ILE   229      19.405  21.172 -27.530  1.00  0.00           H  
ATOM   3738  C   ILE   229      23.165  21.157 -31.510  1.00  0.00           C  
ATOM   3739  O   ILE   229      23.615  20.008 -31.342  1.00  0.00           O  
ATOM   3740  N   TYR   230      22.881  21.737 -32.694  1.00  0.00           N  
ATOM   3741  H   TYR   230      22.483  22.663 -32.629  1.00  0.00           H  
ATOM   3742  CA  TYR   230      23.038  21.100 -33.992  1.00  0.00           C  
ATOM   3743  HA  TYR   230      22.561  20.120 -33.978  1.00  0.00           H  
ATOM   3744  CB  TYR   230      22.048  21.861 -34.986  1.00  0.00           C  
ATOM   3745  HB2 TYR   230      21.080  21.731 -34.504  1.00  0.00           H  
ATOM   3746  HB3 TYR   230      22.339  22.909 -34.911  1.00  0.00           H  
ATOM   3747  CG  TYR   230      22.019  21.388 -36.428  1.00  0.00           C  
ATOM   3748  CD1 TYR   230      21.255  20.258 -36.703  1.00  0.00           C  
ATOM   3749  HD1 TYR   230      20.602  19.892 -35.925  1.00  0.00           H  
ATOM   3750  CE1 TYR   230      21.284  19.757 -38.005  1.00  0.00           C  
ATOM   3751  HE1 TYR   230      20.574  18.985 -38.262  1.00  0.00           H  
ATOM   3752  CZ  TYR   230      22.153  20.192 -38.967  1.00  0.00           C  
ATOM   3753  OH  TYR   230      22.243  19.538 -40.162  1.00  0.00           O  
ATOM   3754  HH  TYR   230      23.122  19.717 -40.504  1.00  0.00           H  
ATOM   3755  CE2 TYR   230      23.007  21.303 -38.584  1.00  0.00           C  
ATOM   3756  HE2 TYR   230      23.749  21.620 -39.302  1.00  0.00           H  
ATOM   3757  CD2 TYR   230      22.884  21.903 -37.337  1.00  0.00           C  
ATOM   3758  HD2 TYR   230      23.475  22.787 -37.153  1.00  0.00           H  
ATOM   3759  C   TYR   230      24.426  20.971 -34.588  1.00  0.00           C  
ATOM   3760  O   TYR   230      24.788  19.953 -35.237  1.00  0.00           O  
ATOM   3761  N   ASN   231      25.246  21.912 -34.175  1.00  0.00           N  
ATOM   3762  H   ASN   231      24.820  22.761 -33.834  1.00  0.00           H  
ATOM   3763  CA  ASN   231      26.711  21.841 -34.474  1.00  0.00           C  
ATOM   3764  HA  ASN   231      26.792  21.759 -35.558  1.00  0.00           H  
ATOM   3765  CB  ASN   231      27.612  23.102 -34.082  1.00  0.00           C  
ATOM   3766  HB2 ASN   231      27.517  23.261 -33.008  1.00  0.00           H  
ATOM   3767  HB3 ASN   231      28.631  22.794 -34.318  1.00  0.00           H  
ATOM   3768  CG  ASN   231      27.310  24.396 -34.688  1.00  0.00           C  
ATOM   3769  OD1 ASN   231      26.934  24.493 -35.818  1.00  0.00           O  
ATOM   3770  ND2 ASN   231      27.396  25.454 -33.879  1.00  0.00           N  
ATOM   3771 HD21 ASN   231      27.425  26.380 -34.281  1.00  0.00           H  
ATOM   3772 HD22 ASN   231      27.662  25.414 -32.906  1.00  0.00           H  
ATOM   3773  C   ASN   231      27.372  20.593 -33.771  1.00  0.00           C  
ATOM   3774  O   ASN   231      28.248  19.961 -34.349  1.00  0.00           O  
ATOM   3775  N   ILE   232      26.943  20.273 -32.602  1.00  0.00           N  
ATOM   3776  H   ILE   232      26.073  20.668 -32.275  1.00  0.00           H  
ATOM   3777  CA  ILE   232      27.555  19.284 -31.692  1.00  0.00           C  
ATOM   3778  HA  ILE   232      28.632  19.233 -31.853  1.00  0.00           H  
ATOM   3779  CB  ILE   232      27.446  19.673 -30.229  1.00  0.00           C  
ATOM   3780  HB  ILE   232      28.199  19.085 -29.704  1.00  0.00           H  
ATOM   3781  CG2 ILE   232      27.911  21.149 -30.050  1.00  0.00           C  
ATOM   3782 HG21 ILE   232      27.980  21.338 -28.978  1.00  0.00           H  
ATOM   3783 HG22 ILE   232      28.933  21.085 -30.423  1.00  0.00           H  
ATOM   3784 HG23 ILE   232      27.277  21.827 -30.621  1.00  0.00           H  
ATOM   3785  CG1 ILE   232      26.124  19.485 -29.548  1.00  0.00           C  
ATOM   3786 HG12 ILE   232      25.578  20.410 -29.733  1.00  0.00           H  
ATOM   3787 HG13 ILE   232      25.589  18.660 -30.018  1.00  0.00           H  
ATOM   3788  CD1 ILE   232      26.270  19.184 -28.079  1.00  0.00           C  
ATOM   3789 HD11 ILE   232      26.761  20.012 -27.568  1.00  0.00           H  
ATOM   3790 HD12 ILE   232      25.234  19.064 -27.761  1.00  0.00           H  
ATOM   3791 HD13 ILE   232      26.751  18.220 -27.917  1.00  0.00           H  
ATOM   3792  C   ILE   232      27.041  17.857 -31.921  1.00  0.00           C  
ATOM   3793  O   ILE   232      27.446  16.915 -31.249  1.00  0.00           O  
ATOM   3794  N   LEU   233      26.222  17.686 -33.023  1.00  0.00           N  
ATOM   3795  H   LEU   233      26.021  18.476 -33.619  1.00  0.00           H  
ATOM   3796  CA  LEU   233      25.685  16.431 -33.592  1.00  0.00           C  
ATOM   3797  HA  LEU   233      25.417  15.723 -32.807  1.00  0.00           H  
ATOM   3798  CB  LEU   233      24.309  16.712 -34.237  1.00  0.00           C  
ATOM   3799  HB2 LEU   233      24.446  17.332 -35.123  1.00  0.00           H  
ATOM   3800  HB3 LEU   233      23.882  15.747 -34.510  1.00  0.00           H  
ATOM   3801  CG  LEU   233      23.326  17.345 -33.415  1.00  0.00           C  
ATOM   3802  HG  LEU   233      23.775  18.323 -33.244  1.00  0.00           H  
ATOM   3803  CD1 LEU   233      21.999  17.454 -34.134  1.00  0.00           C  
ATOM   3804 HD11 LEU   233      21.441  16.531 -34.289  1.00  0.00           H  
ATOM   3805 HD12 LEU   233      21.293  18.082 -33.590  1.00  0.00           H  
ATOM   3806 HD13 LEU   233      22.208  17.937 -35.088  1.00  0.00           H  
ATOM   3807  CD2 LEU   233      23.100  16.628 -32.051  1.00  0.00           C  
ATOM   3808 HD21 LEU   233      22.395  17.240 -31.488  1.00  0.00           H  
ATOM   3809 HD22 LEU   233      22.709  15.612 -32.106  1.00  0.00           H  
ATOM   3810 HD23 LEU   233      23.971  16.615 -31.395  1.00  0.00           H  
ATOM   3811  C   LEU   233      26.546  15.773 -34.612  1.00  0.00           C  
ATOM   3812  O   LEU   233      27.309  16.467 -35.357  1.00  0.00           O  
ATOM   3813  N   THR   234      26.744  14.469 -34.555  1.00  0.00           N  
ATOM   3814  H   THR   234      26.356  13.983 -33.759  1.00  0.00           H  
ATOM   3815  CA  THR   234      27.365  13.657 -35.607  1.00  0.00           C  
ATOM   3816  HA  THR   234      28.397  13.980 -35.741  1.00  0.00           H  
ATOM   3817  CB  THR   234      27.355  12.161 -35.113  1.00  0.00           C  
ATOM   3818  HB  THR   234      28.026  11.573 -35.741  1.00  0.00           H  
ATOM   3819  CG2 THR   234      27.773  11.853 -33.739  1.00  0.00           C  
ATOM   3820 HG21 THR   234      26.886  11.972 -33.116  1.00  0.00           H  
ATOM   3821 HG22 THR   234      28.131  10.824 -33.796  1.00  0.00           H  
ATOM   3822 HG23 THR   234      28.582  12.540 -33.491  1.00  0.00           H  
ATOM   3823  OG1 THR   234      26.252  11.462 -35.190  1.00  0.00           O  
ATOM   3824  HG1 THR   234      26.543  10.602 -34.879  1.00  0.00           H  
ATOM   3825  C   THR   234      26.713  13.820 -36.905  1.00  0.00           C  
ATOM   3826  O   THR   234      25.590  14.372 -37.053  1.00  0.00           O  
ATOM   3827  N   PRO   235      27.363  13.346 -37.990  1.00  0.00           N  
ATOM   3828  CD  PRO   235      28.730  12.845 -38.173  1.00  0.00           C  
ATOM   3829  HD2 PRO   235      28.799  11.814 -37.826  1.00  0.00           H  
ATOM   3830  HD3 PRO   235      29.423  13.369 -37.516  1.00  0.00           H  
ATOM   3831  CG  PRO   235      28.904  13.028 -39.712  1.00  0.00           C  
ATOM   3832  HG2 PRO   235      29.701  12.376 -40.069  1.00  0.00           H  
ATOM   3833  HG3 PRO   235      29.088  14.082 -39.919  1.00  0.00           H  
ATOM   3834  CB  PRO   235      27.552  12.685 -40.261  1.00  0.00           C  
ATOM   3835  HB2 PRO   235      27.390  11.608 -40.302  1.00  0.00           H  
ATOM   3836  HB3 PRO   235      27.302  13.210 -41.183  1.00  0.00           H  
ATOM   3837  CA  PRO   235      26.613  13.376 -39.255  1.00  0.00           C  
ATOM   3838  HA  PRO   235      26.430  14.405 -39.566  1.00  0.00           H  
ATOM   3839  C   PRO   235      25.271  12.630 -39.221  1.00  0.00           C  
ATOM   3840  O   PRO   235      24.248  13.116 -39.787  1.00  0.00           O  
ATOM   3841  N   GLU   236      25.223  11.495 -38.503  1.00  0.00           N  
ATOM   3842  H   GLU   236      26.079  10.999 -38.298  1.00  0.00           H  
ATOM   3843  CA  GLU   236      24.007  10.615 -38.511  1.00  0.00           C  
ATOM   3844  HA  GLU   236      23.609  10.748 -39.517  1.00  0.00           H  
ATOM   3845  CB  GLU   236      24.225   9.176 -38.208  1.00  0.00           C  
ATOM   3846  HB2 GLU   236      23.250   8.690 -38.244  1.00  0.00           H  
ATOM   3847  HB3 GLU   236      24.870   8.726 -38.963  1.00  0.00           H  
ATOM   3848  CG  GLU   236      24.832   8.771 -36.854  1.00  0.00           C  
ATOM   3849  HG2 GLU   236      24.452   9.513 -36.151  1.00  0.00           H  
ATOM   3850  HG3 GLU   236      24.506   7.742 -36.701  1.00  0.00           H  
ATOM   3851  CD  GLU   236      26.312   8.846 -36.653  1.00  0.00           C  
ATOM   3852  OE1 GLU   236      27.113   9.310 -37.460  1.00  0.00           O  
ATOM   3853  OE2 GLU   236      26.806   8.532 -35.551  1.00  0.00           O  
ATOM   3854  C   GLU   236      22.988  11.205 -37.489  1.00  0.00           C  
ATOM   3855  O   GLU   236      21.816  10.910 -37.550  1.00  0.00           O  
ATOM   3856  N   GLN   237      23.357  12.061 -36.549  1.00  0.00           N  
ATOM   3857  H   GLN   237      24.310  12.393 -36.579  1.00  0.00           H  
ATOM   3858  CA  GLN   237      22.497  12.762 -35.666  1.00  0.00           C  
ATOM   3859  HA  GLN   237      21.697  12.072 -35.398  1.00  0.00           H  
ATOM   3860  CB  GLN   237      23.196  13.175 -34.386  1.00  0.00           C  
ATOM   3861  HB2 GLN   237      24.159  13.588 -34.687  1.00  0.00           H  
ATOM   3862  HB3 GLN   237      22.602  13.967 -33.928  1.00  0.00           H  
ATOM   3863  CG  GLN   237      23.480  12.099 -33.287  1.00  0.00           C  
ATOM   3864  HG2 GLN   237      22.546  11.820 -32.799  1.00  0.00           H  
ATOM   3865  HG3 GLN   237      23.899  11.160 -33.650  1.00  0.00           H  
ATOM   3866  CD  GLN   237      24.329  12.459 -32.068  1.00  0.00           C  
ATOM   3867  OE1 GLN   237      25.107  13.411 -32.100  1.00  0.00           O  
ATOM   3868  NE2 GLN   237      24.165  11.825 -30.929  1.00  0.00           N  
ATOM   3869 HE21 GLN   237      24.627  12.230 -30.127  1.00  0.00           H  
ATOM   3870 HE22 GLN   237      23.330  11.268 -30.818  1.00  0.00           H  
ATOM   3871  C   GLN   237      21.928  13.972 -36.374  1.00  0.00           C  
ATOM   3872  O   GLN   237      20.761  14.350 -36.109  1.00  0.00           O  
ATOM   3873  N   LYS   238      22.656  14.639 -37.239  1.00  0.00           N  
ATOM   3874  H   LYS   238      23.623  14.369 -37.353  1.00  0.00           H  
ATOM   3875  CA  LYS   238      22.207  15.765 -38.125  1.00  0.00           C  
ATOM   3876  HA  LYS   238      21.743  16.477 -37.442  1.00  0.00           H  
ATOM   3877  CB  LYS   238      23.423  16.360 -38.869  1.00  0.00           C  
ATOM   3878  HB2 LYS   238      23.966  15.534 -39.327  1.00  0.00           H  
ATOM   3879  HB3 LYS   238      23.034  16.959 -39.692  1.00  0.00           H  
ATOM   3880  CG  LYS   238      24.283  17.161 -38.176  1.00  0.00           C  
ATOM   3881  HG2 LYS   238      23.729  18.030 -37.821  1.00  0.00           H  
ATOM   3882  HG3 LYS   238      24.496  16.668 -37.227  1.00  0.00           H  
ATOM   3883  CD  LYS   238      25.447  17.630 -38.727  1.00  0.00           C  
ATOM   3884  HD2 LYS   238      26.140  16.796 -38.844  1.00  0.00           H  
ATOM   3885  HD3 LYS   238      25.182  18.084 -39.682  1.00  0.00           H  
ATOM   3886  CE  LYS   238      26.093  18.598 -38.032  1.00  0.00           C  
ATOM   3887  HE2 LYS   238      25.319  19.224 -37.586  1.00  0.00           H  
ATOM   3888  HE3 LYS   238      26.647  18.184 -37.190  1.00  0.00           H  
ATOM   3889  NZ  LYS   238      26.990  19.463 -38.763  1.00  0.00           N  
ATOM   3890  HZ1 LYS   238      27.598  20.009 -38.170  1.00  0.00           H  
ATOM   3891  HZ2 LYS   238      27.693  18.973 -39.298  1.00  0.00           H  
ATOM   3892  HZ3 LYS   238      26.580  20.108 -39.424  1.00  0.00           H  
ATOM   3893  C   LYS   238      21.170  15.179 -39.003  1.00  0.00           C  
ATOM   3894  O   LYS   238      20.013  15.563 -38.934  1.00  0.00           O  
ATOM   3895  N   LYS   239      21.435  14.061 -39.744  1.00  0.00           N  
ATOM   3896  H   LYS   239      22.354  13.646 -39.809  1.00  0.00           H  
ATOM   3897  CA  LYS   239      20.381  13.384 -40.489  1.00  0.00           C  
ATOM   3898  HA  LYS   239      20.018  14.104 -41.223  1.00  0.00           H  
ATOM   3899  CB  LYS   239      21.027  12.152 -41.267  1.00  0.00           C  
ATOM   3900  HB2 LYS   239      21.889  11.786 -40.708  1.00  0.00           H  
ATOM   3901  HB3 LYS   239      20.403  11.259 -41.223  1.00  0.00           H  
ATOM   3902  CG  LYS   239      21.240  12.466 -42.620  1.00  0.00           C  
ATOM   3903  HG2 LYS   239      20.240  12.731 -42.964  1.00  0.00           H  
ATOM   3904  HG3 LYS   239      21.924  13.299 -42.457  1.00  0.00           H  
ATOM   3905  CD  LYS   239      21.843  11.665 -43.480  1.00  0.00           C  
ATOM   3906  HD2 LYS   239      22.774  11.280 -43.065  1.00  0.00           H  
ATOM   3907  HD3 LYS   239      21.098  10.869 -43.505  1.00  0.00           H  
ATOM   3908  CE  LYS   239      21.947  12.350 -44.599  1.00  0.00           C  
ATOM   3909  HE2 LYS   239      20.937  12.656 -44.874  1.00  0.00           H  
ATOM   3910  HE3 LYS   239      22.586  13.223 -44.466  1.00  0.00           H  
ATOM   3911  NZ  LYS   239      22.552  11.530 -45.722  1.00  0.00           N  
ATOM   3912  HZ1 LYS   239      21.949  10.726 -45.823  1.00  0.00           H  
ATOM   3913  HZ2 LYS   239      22.560  12.067 -46.577  1.00  0.00           H  
ATOM   3914  HZ3 LYS   239      23.449  11.139 -45.474  1.00  0.00           H  
ATOM   3915  C   LYS   239      19.224  12.923 -39.662  1.00  0.00           C  
ATOM   3916  O   LYS   239      18.068  13.091 -40.196  1.00  0.00           O  
ATOM   3917  N   GLN   240      19.347  12.380 -38.477  1.00  0.00           N  
ATOM   3918  H   GLN   240      20.288  12.362 -38.111  1.00  0.00           H  
ATOM   3919  CA  GLN   240      18.192  12.041 -37.633  1.00  0.00           C  
ATOM   3920  HA  GLN   240      17.564  11.367 -38.217  1.00  0.00           H  
ATOM   3921  CB  GLN   240      18.612  11.435 -36.318  1.00  0.00           C  
ATOM   3922  HB2 GLN   240      19.604  11.811 -36.068  1.00  0.00           H  
ATOM   3923  HB3 GLN   240      17.936  11.576 -35.474  1.00  0.00           H  
ATOM   3924  CG  GLN   240      18.700   9.954 -36.411  1.00  0.00           C  
ATOM   3925  HG2 GLN   240      17.778   9.373 -36.410  1.00  0.00           H  
ATOM   3926  HG3 GLN   240      19.094   9.603 -37.364  1.00  0.00           H  
ATOM   3927  CD  GLN   240      19.676   9.389 -35.311  1.00  0.00           C  
ATOM   3928  OE1 GLN   240      19.266   9.158 -34.171  1.00  0.00           O  
ATOM   3929  NE2 GLN   240      20.963   9.381 -35.557  1.00  0.00           N  
ATOM   3930 HE21 GLN   240      21.611   8.969 -34.901  1.00  0.00           H  
ATOM   3931 HE22 GLN   240      21.239   9.699 -36.475  1.00  0.00           H  
ATOM   3932  C   GLN   240      17.319  13.223 -37.264  1.00  0.00           C  
ATOM   3933  O   GLN   240      16.062  13.147 -37.415  1.00  0.00           O  
ATOM   3934  N   PHE   241      17.931  14.364 -36.863  1.00  0.00           N  
ATOM   3935  H   PHE   241      18.934  14.332 -36.750  1.00  0.00           H  
ATOM   3936  CA  PHE   241      17.223  15.683 -36.619  1.00  0.00           C  
ATOM   3937  HA  PHE   241      16.415  15.554 -35.899  1.00  0.00           H  
ATOM   3938  CB  PHE   241      18.263  16.705 -36.104  1.00  0.00           C  
ATOM   3939  HB2 PHE   241      18.814  16.079 -35.403  1.00  0.00           H  
ATOM   3940  HB3 PHE   241      18.881  16.981 -36.958  1.00  0.00           H  
ATOM   3941  CG  PHE   241      17.629  17.970 -35.560  1.00  0.00           C  
ATOM   3942  CD1 PHE   241      18.025  19.166 -36.182  1.00  0.00           C  
ATOM   3943  HD1 PHE   241      18.664  19.164 -37.052  1.00  0.00           H  
ATOM   3944  CE1 PHE   241      17.797  20.365 -35.510  1.00  0.00           C  
ATOM   3945  HE1 PHE   241      18.179  21.266 -35.965  1.00  0.00           H  
ATOM   3946  CZ  PHE   241      17.019  20.465 -34.313  1.00  0.00           C  
ATOM   3947  HZ  PHE   241      16.869  21.383 -33.765  1.00  0.00           H  
ATOM   3948  CE2 PHE   241      16.480  19.281 -33.729  1.00  0.00           C  
ATOM   3949  HE2 PHE   241      15.855  19.364 -32.852  1.00  0.00           H  
ATOM   3950  CD2 PHE   241      16.854  18.060 -34.326  1.00  0.00           C  
ATOM   3951  HD2 PHE   241      16.509  17.145 -33.868  1.00  0.00           H  
ATOM   3952  C   PHE   241      16.557  16.274 -37.929  1.00  0.00           C  
ATOM   3953  O   PHE   241      15.353  16.622 -37.815  1.00  0.00           O  
ATOM   3954  N   ASN   242      17.246  16.268 -39.061  1.00  0.00           N  
ATOM   3955  H   ASN   242      18.200  15.942 -38.993  1.00  0.00           H  
ATOM   3956  CA  ASN   242      16.717  16.724 -40.284  1.00  0.00           C  
ATOM   3957  HA  ASN   242      16.358  17.742 -40.132  1.00  0.00           H  
ATOM   3958  CB  ASN   242      17.855  16.910 -41.270  1.00  0.00           C  
ATOM   3959  HB2 ASN   242      18.225  15.922 -41.543  1.00  0.00           H  
ATOM   3960  HB3 ASN   242      17.442  17.396 -42.154  1.00  0.00           H  
ATOM   3961  CG  ASN   242      18.943  17.709 -40.670  1.00  0.00           C  
ATOM   3962  OD1 ASN   242      18.844  18.538 -39.804  1.00  0.00           O  
ATOM   3963  ND2 ASN   242      20.099  17.506 -41.318  1.00  0.00           N  
ATOM   3964 HD21 ASN   242      20.952  17.885 -40.933  1.00  0.00           H  
ATOM   3965 HD22 ASN   242      20.222  16.961 -42.159  1.00  0.00           H  
ATOM   3966  C   ASN   242      15.546  15.943 -40.878  1.00  0.00           C  
ATOM   3967  O   ASN   242      14.941  16.399 -41.834  1.00  0.00           O  
ATOM   3968  N   ALA   243      15.257  14.751 -40.448  1.00  0.00           N  
ATOM   3969  H   ALA   243      16.061  14.389 -39.956  1.00  0.00           H  
ATOM   3970  CA  ALA   243      14.212  13.806 -40.706  1.00  0.00           C  
ATOM   3971  HA  ALA   243      14.352  13.571 -41.762  1.00  0.00           H  
ATOM   3972  CB  ALA   243      14.538  12.406 -39.985  1.00  0.00           C  
ATOM   3973  HB1 ALA   243      13.842  11.596 -40.204  1.00  0.00           H  
ATOM   3974  HB2 ALA   243      15.579  12.090 -40.051  1.00  0.00           H  
ATOM   3975  HB3 ALA   243      14.379  12.493 -38.910  1.00  0.00           H  
ATOM   3976  C   ALA   243      12.825  14.360 -40.669  1.00  0.00           C  
ATOM   3977  O   ALA   243      11.927  14.175 -41.513  1.00  0.00           O  
ATOM   3978  N   ASN   244      12.649  15.285 -39.658  1.00  0.00           N  
ATOM   3979  H   ASN   244      13.280  15.266 -38.869  1.00  0.00           H  
ATOM   3980  CA  ASN   244      11.265  15.817 -39.374  1.00  0.00           C  
ATOM   3981  HA  ASN   244      10.646  15.866 -40.269  1.00  0.00           H  
ATOM   3982  CB  ASN   244      10.494  14.855 -38.310  1.00  0.00           C  
ATOM   3983  HB2 ASN   244      11.073  14.804 -37.388  1.00  0.00           H  
ATOM   3984  HB3 ASN   244       9.535  15.330 -38.104  1.00  0.00           H  
ATOM   3985  CG  ASN   244      10.190  13.491 -38.890  1.00  0.00           C  
ATOM   3986  OD1 ASN   244       9.303  13.328 -39.711  1.00  0.00           O  
ATOM   3987  ND2 ASN   244      10.994  12.519 -38.508  1.00  0.00           N  
ATOM   3988 HD21 ASN   244      11.044  11.693 -39.087  1.00  0.00           H  
ATOM   3989 HD22 ASN   244      11.680  12.711 -37.791  1.00  0.00           H  
ATOM   3990  C   ASN   244      11.279  17.281 -38.727  1.00  0.00           C  
ATOM   3991  O   ASN   244      10.249  17.629 -38.129  1.00  0.00           O  
ATOM   3992  N   PHE   245      12.316  18.061 -38.932  1.00  0.00           N  
ATOM   3993  H   PHE   245      13.080  17.765 -39.523  1.00  0.00           H  
ATOM   3994  CA  PHE   245      12.513  19.304 -38.163  1.00  0.00           C  
ATOM   3995  HA  PHE   245      12.567  18.891 -37.155  1.00  0.00           H  
ATOM   3996  CB  PHE   245      13.831  20.060 -38.425  1.00  0.00           C  
ATOM   3997  HB2 PHE   245      14.643  19.416 -38.087  1.00  0.00           H  
ATOM   3998  HB3 PHE   245      14.073  20.101 -39.487  1.00  0.00           H  
ATOM   3999  CG  PHE   245      13.966  21.469 -37.881  1.00  0.00           C  
ATOM   4000  CD1 PHE   245      14.406  21.730 -36.583  1.00  0.00           C  
ATOM   4001  HD1 PHE   245      14.635  20.916 -35.911  1.00  0.00           H  
ATOM   4002  CE1 PHE   245      14.648  23.060 -36.247  1.00  0.00           C  
ATOM   4003  HE1 PHE   245      14.924  23.337 -35.240  1.00  0.00           H  
ATOM   4004  CZ  PHE   245      14.356  24.135 -37.058  1.00  0.00           C  
ATOM   4005  HZ  PHE   245      14.267  25.133 -36.656  1.00  0.00           H  
ATOM   4006  CE2 PHE   245      13.762  23.810 -38.295  1.00  0.00           C  
ATOM   4007  HE2 PHE   245      13.471  24.585 -38.989  1.00  0.00           H  
ATOM   4008  CD2 PHE   245      13.578  22.507 -38.690  1.00  0.00           C  
ATOM   4009  HD2 PHE   245      13.079  22.250 -39.612  1.00  0.00           H  
ATOM   4010  C   PHE   245      11.338  20.305 -38.350  1.00  0.00           C  
ATOM   4011  O   PHE   245      10.915  20.808 -37.311  1.00  0.00           O  
ATOM   4012  N   GLU   246      10.896  20.699 -39.564  1.00  0.00           N  
ATOM   4013  H   GLU   246      11.282  20.227 -40.369  1.00  0.00           H  
ATOM   4014  CA  GLU   246       9.921  21.712 -39.770  1.00  0.00           C  
ATOM   4015  HA  GLU   246      10.252  22.660 -39.346  1.00  0.00           H  
ATOM   4016  CB  GLU   246       9.827  21.839 -41.332  1.00  0.00           C  
ATOM   4017  HB2 GLU   246       9.311  20.980 -41.761  1.00  0.00           H  
ATOM   4018  HB3 GLU   246       9.041  22.594 -41.364  1.00  0.00           H  
ATOM   4019  CG  GLU   246      11.059  22.274 -42.203  1.00  0.00           C  
ATOM   4020  HG2 GLU   246      10.593  22.896 -42.967  1.00  0.00           H  
ATOM   4021  HG3 GLU   246      11.687  22.947 -41.619  1.00  0.00           H  
ATOM   4022  CD  GLU   246      11.769  21.118 -42.875  1.00  0.00           C  
ATOM   4023  OE1 GLU   246      11.946  20.050 -42.274  1.00  0.00           O  
ATOM   4024  OE2 GLU   246      12.223  21.434 -43.971  1.00  0.00           O  
ATOM   4025  C   GLU   246       8.589  21.440 -39.199  1.00  0.00           C  
ATOM   4026  O   GLU   246       7.897  22.392 -38.974  1.00  0.00           O  
ATOM   4027  N   LYS   247       8.230  20.141 -38.932  1.00  0.00           N  
ATOM   4028  H   LYS   247       8.991  19.510 -39.139  1.00  0.00           H  
ATOM   4029  CA  LYS   247       6.948  19.662 -38.447  1.00  0.00           C  
ATOM   4030  HA  LYS   247       6.187  20.425 -38.611  1.00  0.00           H  
ATOM   4031  CB  LYS   247       6.640  18.389 -39.312  1.00  0.00           C  
ATOM   4032  HB2 LYS   247       7.477  17.704 -39.176  1.00  0.00           H  
ATOM   4033  HB3 LYS   247       5.716  17.924 -38.968  1.00  0.00           H  
ATOM   4034  CG  LYS   247       6.329  18.633 -40.668  1.00  0.00           C  
ATOM   4035  HG2 LYS   247       5.451  19.268 -40.554  1.00  0.00           H  
ATOM   4036  HG3 LYS   247       7.136  19.253 -41.060  1.00  0.00           H  
ATOM   4037  CD  LYS   247       6.055  17.646 -41.501  1.00  0.00           C  
ATOM   4038  HD2 LYS   247       5.444  16.862 -41.053  1.00  0.00           H  
ATOM   4039  HD3 LYS   247       5.507  18.137 -42.305  1.00  0.00           H  
ATOM   4040  CE  LYS   247       7.189  17.038 -41.937  1.00  0.00           C  
ATOM   4041  HE2 LYS   247       7.879  17.679 -42.486  1.00  0.00           H  
ATOM   4042  HE3 LYS   247       7.782  16.636 -41.116  1.00  0.00           H  
ATOM   4043  NZ  LYS   247       6.886  15.855 -42.806  1.00  0.00           N  
ATOM   4044  HZ1 LYS   247       6.210  15.344 -42.257  1.00  0.00           H  
ATOM   4045  HZ2 LYS   247       6.567  15.950 -43.760  1.00  0.00           H  
ATOM   4046  HZ3 LYS   247       7.648  15.211 -42.961  1.00  0.00           H  
ATOM   4047  C   LYS   247       6.978  19.417 -36.949  1.00  0.00           C  
ATOM   4048  O   LYS   247       5.980  19.513 -36.262  1.00  0.00           O  
ATOM   4049  N   ARG   248       8.113  18.995 -36.339  1.00  0.00           N  
ATOM   4050  H   ARG   248       8.866  18.668 -36.927  1.00  0.00           H  
ATOM   4051  CA  ARG   248       8.307  18.873 -34.907  1.00  0.00           C  
ATOM   4052  HA  ARG   248       7.404  18.498 -34.424  1.00  0.00           H  
ATOM   4053  CB  ARG   248       9.486  17.950 -34.469  1.00  0.00           C  
ATOM   4054  HB2 ARG   248      10.298  18.246 -35.133  1.00  0.00           H  
ATOM   4055  HB3 ARG   248       9.795  18.191 -33.452  1.00  0.00           H  
ATOM   4056  CG  ARG   248       9.279  16.596 -34.643  1.00  0.00           C  
ATOM   4057  HG2 ARG   248       8.268  16.375 -34.298  1.00  0.00           H  
ATOM   4058  HG3 ARG   248       9.358  16.355 -35.703  1.00  0.00           H  
ATOM   4059  CD  ARG   248      10.089  15.783 -33.998  1.00  0.00           C  
ATOM   4060  HD2 ARG   248      11.104  16.163 -34.115  1.00  0.00           H  
ATOM   4061  HD3 ARG   248      10.011  15.905 -32.918  1.00  0.00           H  
ATOM   4062  NE  ARG   248      10.014  14.385 -34.409  1.00  0.00           N  
ATOM   4063  HE  ARG   248       9.280  14.118 -35.050  1.00  0.00           H  
ATOM   4064  CZ  ARG   248      10.702  13.340 -34.032  1.00  0.00           C  
ATOM   4065  NH1 ARG   248      11.840  13.421 -33.336  1.00  0.00           N  
ATOM   4066 HH11 ARG   248      11.987  14.242 -32.766  1.00  0.00           H  
ATOM   4067 HH12 ARG   248      12.316  12.532 -33.284  1.00  0.00           H  
ATOM   4068  NH2 ARG   248      10.338  12.140 -34.405  1.00  0.00           N  
ATOM   4069 HH21 ARG   248       9.471  11.981 -34.899  1.00  0.00           H  
ATOM   4070 HH22 ARG   248      10.784  11.357 -33.948  1.00  0.00           H  
ATOM   4071  C   ARG   248       8.484  20.230 -34.257  1.00  0.00           C  
ATOM   4072  O   ARG   248       8.149  20.318 -33.061  1.00  0.00           O  
ATOM   4073  N   LEU   249       8.902  21.254 -35.033  1.00  0.00           N  
ATOM   4074  H   LEU   249       9.400  21.030 -35.882  1.00  0.00           H  
ATOM   4075  CA  LEU   249       8.926  22.754 -34.636  1.00  0.00           C  
ATOM   4076  HA  LEU   249       9.630  22.846 -33.809  1.00  0.00           H  
ATOM   4077  CB  LEU   249       9.546  23.495 -35.775  1.00  0.00           C  
ATOM   4078  HB2 LEU   249      10.474  22.941 -35.915  1.00  0.00           H  
ATOM   4079  HB3 LEU   249       9.064  23.303 -36.734  1.00  0.00           H  
ATOM   4080  CG  LEU   249       9.686  25.061 -35.519  1.00  0.00           C  
ATOM   4081  HG  LEU   249       8.674  25.433 -35.362  1.00  0.00           H  
ATOM   4082  CD1 LEU   249      10.608  25.413 -34.380  1.00  0.00           C  
ATOM   4083 HD11 LEU   249      10.188  24.961 -33.481  1.00  0.00           H  
ATOM   4084 HD12 LEU   249      11.611  24.990 -34.429  1.00  0.00           H  
ATOM   4085 HD13 LEU   249      10.591  26.502 -34.330  1.00  0.00           H  
ATOM   4086  CD2 LEU   249      10.251  25.586 -36.837  1.00  0.00           C  
ATOM   4087 HD21 LEU   249       9.473  25.595 -37.600  1.00  0.00           H  
ATOM   4088 HD22 LEU   249      10.631  26.584 -36.617  1.00  0.00           H  
ATOM   4089 HD23 LEU   249      11.040  24.902 -37.150  1.00  0.00           H  
ATOM   4090  C   LEU   249       7.564  23.277 -34.249  1.00  0.00           C  
ATOM   4091  O   LEU   249       6.721  23.218 -35.111  1.00  0.00           O  
ATOM   4092  N   THR   250       7.305  23.763 -33.037  1.00  0.00           N  
ATOM   4093  H   THR   250       8.077  23.840 -32.391  1.00  0.00           H  
ATOM   4094  CA  THR   250       5.950  24.125 -32.659  1.00  0.00           C  
ATOM   4095  HA  THR   250       5.316  23.389 -33.154  1.00  0.00           H  
ATOM   4096  CB  THR   250       5.648  23.932 -31.126  1.00  0.00           C  
ATOM   4097  HB  THR   250       6.575  24.285 -30.676  1.00  0.00           H  
ATOM   4098  CG2 THR   250       4.318  24.580 -30.658  1.00  0.00           C  
ATOM   4099 HG21 THR   250       3.522  24.444 -31.390  1.00  0.00           H  
ATOM   4100 HG22 THR   250       3.958  24.058 -29.772  1.00  0.00           H  
ATOM   4101 HG23 THR   250       4.555  25.637 -30.534  1.00  0.00           H  
ATOM   4102  OG1 THR   250       5.485  22.494 -31.046  1.00  0.00           O  
ATOM   4103  HG1 THR   250       5.470  22.176 -30.140  1.00  0.00           H  
ATOM   4104  C   THR   250       5.689  25.499 -33.200  1.00  0.00           C  
ATOM   4105  O   THR   250       6.260  26.526 -32.814  1.00  0.00           O  
ATOM   4106  OXT THR   250       4.902  25.560 -34.200  1.00  0.00           O  
TER    4107      THR   250 
END   
