# Supplementary material for: Insights into the client protein release mechanism of the ATP-independent chaperone Spy
Source: Nat Commun. 2022 May 20;13:2818. doi: 10.1038/s41467-022-30499-x (PMC9122904; doi:10.1038/s41467-022-30499-x)
Supplement: Supplementary file 4 — Supplementary Data 1 [file 41467_2022_30499_MOESM4_ESM.zip › MD-structure/Spy_1-124_D26R_v4_initial.pdb]

CRYST1   90.662   90.662   90.662 109.47 109.47 109.47 P 1           1
ATOM      1  N   ALA     1      36.130  22.372 -51.194  1.00  0.00           N  
ATOM      2  H1  ALA     1      35.885  22.527 -52.162  1.00  0.00           H  
ATOM      3  H2  ALA     1      36.564  21.460 -51.171  1.00  0.00           H  
ATOM      4  H3  ALA     1      36.714  23.035 -50.705  1.00  0.00           H  
ATOM      5  CA  ALA     1      34.821  22.152 -50.556  1.00  0.00           C  
ATOM      6  HA  ALA     1      34.200  22.804 -51.170  1.00  0.00           H  
ATOM      7  CB  ALA     1      34.436  20.645 -50.729  1.00  0.00           C  
ATOM      8  HB1 ALA     1      34.928  20.111 -49.916  1.00  0.00           H  
ATOM      9  HB2 ALA     1      33.362  20.490 -50.629  1.00  0.00           H  
ATOM     10  HB3 ALA     1      34.597  20.265 -51.738  1.00  0.00           H  
ATOM     11  C   ALA     1      34.840  22.723 -49.191  1.00  0.00           C  
ATOM     12  O   ALA     1      35.874  22.692 -48.526  1.00  0.00           O  
ATOM     13  N   ASP     2      33.676  23.237 -48.759  1.00  0.00           N  
ATOM     14  H   ASP     2      32.814  22.953 -49.202  1.00  0.00           H  
ATOM     15  CA  ASP     2      33.546  23.892 -47.439  1.00  0.00           C  
ATOM     16  HA  ASP     2      34.524  23.825 -46.961  1.00  0.00           H  
ATOM     17  CB  ASP     2      33.166  25.412 -47.570  1.00  0.00           C  
ATOM     18  HB2 ASP     2      33.212  25.856 -46.575  1.00  0.00           H  
ATOM     19  HB3 ASP     2      33.992  25.872 -48.111  1.00  0.00           H  
ATOM     20  CG  ASP     2      31.913  25.679 -48.338  1.00  0.00           C  
ATOM     21  OD1 ASP     2      31.087  24.723 -48.292  1.00  0.00           O  
ATOM     22  OD2 ASP     2      31.830  26.767 -48.893  1.00  0.00           O  
ATOM     23  C   ASP     2      32.620  23.170 -46.468  1.00  0.00           C  
ATOM     24  O   ASP     2      32.450  23.543 -45.373  1.00  0.00           O  
ATOM     25  N   THR     3      32.163  21.912 -46.903  1.00  0.00           N  
ATOM     26  H   THR     3      32.351  21.503 -47.807  1.00  0.00           H  
ATOM     27  CA  THR     3      31.788  20.908 -45.942  1.00  0.00           C  
ATOM     28  HA  THR     3      30.871  21.112 -45.390  1.00  0.00           H  
ATOM     29  CB  THR     3      31.667  19.584 -46.731  1.00  0.00           C  
ATOM     30  HB  THR     3      31.733  18.769 -46.010  1.00  0.00           H  
ATOM     31  CG2 THR     3      30.356  19.703 -47.598  1.00  0.00           C  
ATOM     32 HG21 THR     3      30.624  20.396 -48.395  1.00  0.00           H  
ATOM     33 HG22 THR     3      30.195  18.761 -48.123  1.00  0.00           H  
ATOM     34 HG23 THR     3      29.531  20.074 -46.990  1.00  0.00           H  
ATOM     35  OG1 THR     3      32.793  19.423 -47.582  1.00  0.00           O  
ATOM     36  HG1 THR     3      32.881  18.521 -47.899  1.00  0.00           H  
ATOM     37  C   THR     3      32.866  20.682 -44.893  1.00  0.00           C  
ATOM     38  O   THR     3      32.496  20.421 -43.728  1.00  0.00           O  
ATOM     39  N   THR     4      34.139  20.760 -45.238  1.00  0.00           N  
ATOM     40  H   THR     4      34.428  21.057 -46.159  1.00  0.00           H  
ATOM     41  CA  THR     4      35.334  20.542 -44.338  1.00  0.00           C  
ATOM     42  HA  THR     4      35.419  19.534 -43.932  1.00  0.00           H  
ATOM     43  CB  THR     4      36.666  20.794 -45.084  1.00  0.00           C  
ATOM     44  HB  THR     4      37.490  20.649 -44.386  1.00  0.00           H  
ATOM     45  CG2 THR     4      36.817  19.769 -46.244  1.00  0.00           C  
ATOM     46 HG21 THR     4      35.879  19.504 -46.732  1.00  0.00           H  
ATOM     47 HG22 THR     4      37.450  20.106 -47.065  1.00  0.00           H  
ATOM     48 HG23 THR     4      37.290  18.855 -45.887  1.00  0.00           H  
ATOM     49  OG1 THR     4      36.805  22.062 -45.772  1.00  0.00           O  
ATOM     50  HG1 THR     4      37.378  21.851 -46.513  1.00  0.00           H  
ATOM     51  C   THR     4      35.270  21.393 -43.071  1.00  0.00           C  
ATOM     52  O   THR     4      35.457  20.955 -41.962  1.00  0.00           O  
ATOM     53  N   THR     5      34.896  22.632 -43.297  1.00  0.00           N  
ATOM     54  H   THR     5      34.858  22.994 -44.239  1.00  0.00           H  
ATOM     55  CA  THR     5      34.620  23.602 -42.204  1.00  0.00           C  
ATOM     56  HA  THR     5      35.481  23.458 -41.551  1.00  0.00           H  
ATOM     57  CB  THR     5      34.681  25.053 -42.683  1.00  0.00           C  
ATOM     58  HB  THR     5      34.192  25.059 -43.657  1.00  0.00           H  
ATOM     59  CG2 THR     5      34.057  26.106 -41.713  1.00  0.00           C  
ATOM     60 HG21 THR     5      34.140  27.088 -42.178  1.00  0.00           H  
ATOM     61 HG22 THR     5      32.983  25.931 -41.769  1.00  0.00           H  
ATOM     62 HG23 THR     5      34.354  26.009 -40.668  1.00  0.00           H  
ATOM     63  OG1 THR     5      36.047  25.304 -42.813  1.00  0.00           O  
ATOM     64  HG1 THR     5      36.113  25.461 -43.758  1.00  0.00           H  
ATOM     65  C   THR     5      33.402  23.306 -41.269  1.00  0.00           C  
ATOM     66  O   THR     5      33.467  23.311 -40.051  1.00  0.00           O  
ATOM     67  N   ALA     6      32.242  23.041 -41.937  1.00  0.00           N  
ATOM     68  H   ALA     6      32.316  22.832 -42.922  1.00  0.00           H  
ATOM     69  CA  ALA     6      30.943  22.606 -41.377  1.00  0.00           C  
ATOM     70  HA  ALA     6      30.559  23.306 -40.636  1.00  0.00           H  
ATOM     71  CB  ALA     6      29.904  22.299 -42.560  1.00  0.00           C  
ATOM     72  HB1 ALA     6      29.917  21.297 -42.990  1.00  0.00           H  
ATOM     73  HB2 ALA     6      28.842  22.490 -42.404  1.00  0.00           H  
ATOM     74  HB3 ALA     6      30.248  22.940 -43.371  1.00  0.00           H  
ATOM     75  C   ALA     6      31.069  21.296 -40.558  1.00  0.00           C  
ATOM     76  O   ALA     6      30.112  20.950 -39.859  1.00  0.00           O  
ATOM     77  N   ALA     7      32.113  20.542 -40.738  1.00  0.00           N  
ATOM     78  H   ALA     7      32.638  20.758 -41.574  1.00  0.00           H  
ATOM     79  CA  ALA     7      32.258  19.185 -40.169  1.00  0.00           C  
ATOM     80  HA  ALA     7      31.411  18.527 -40.364  1.00  0.00           H  
ATOM     81  CB  ALA     7      33.416  18.489 -40.805  1.00  0.00           C  
ATOM     82  HB1 ALA     7      34.290  19.059 -40.489  1.00  0.00           H  
ATOM     83  HB2 ALA     7      33.500  17.452 -40.479  1.00  0.00           H  
ATOM     84  HB3 ALA     7      33.325  18.464 -41.891  1.00  0.00           H  
ATOM     85  C   ALA     7      32.631  19.264 -38.717  1.00  0.00           C  
ATOM     86  O   ALA     7      33.265  20.267 -38.342  1.00  0.00           O  
ATOM     87  N   PRO     8      32.129  18.410 -37.840  1.00  0.00           N  
ATOM     88  CD  PRO     8      31.291  17.226 -38.150  1.00  0.00           C  
ATOM     89  HD2 PRO     8      31.690  16.484 -38.842  1.00  0.00           H  
ATOM     90  HD3 PRO     8      30.317  17.591 -38.477  1.00  0.00           H  
ATOM     91  CG  PRO     8      31.144  16.524 -36.756  1.00  0.00           C  
ATOM     92  HG2 PRO     8      31.959  15.800 -36.768  1.00  0.00           H  
ATOM     93  HG3 PRO     8      30.202  15.979 -36.700  1.00  0.00           H  
ATOM     94  CB  PRO     8      31.409  17.602 -35.721  1.00  0.00           C  
ATOM     95  HB2 PRO     8      31.785  17.140 -34.809  1.00  0.00           H  
ATOM     96  HB3 PRO     8      30.424  18.030 -35.535  1.00  0.00           H  
ATOM     97  CA  PRO     8      32.300  18.598 -36.438  1.00  0.00           C  
ATOM     98  HA  PRO     8      32.000  19.619 -36.205  1.00  0.00           H  
ATOM     99  C   PRO     8      33.670  18.399 -35.772  1.00  0.00           C  
ATOM    100  O   PRO     8      34.628  17.916 -36.372  1.00  0.00           O  
ATOM    101  N   ALA     9      33.902  18.946 -34.597  1.00  0.00           N  
ATOM    102  H   ALA     9      33.102  19.299 -34.091  1.00  0.00           H  
ATOM    103  CA  ALA     9      35.126  19.066 -33.907  1.00  0.00           C  
ATOM    104  HA  ALA     9      35.879  19.467 -34.585  1.00  0.00           H  
ATOM    105  CB  ALA     9      34.804  20.070 -32.803  1.00  0.00           C  
ATOM    106  HB1 ALA     9      35.653  20.445 -32.233  1.00  0.00           H  
ATOM    107  HB2 ALA     9      34.279  20.936 -33.206  1.00  0.00           H  
ATOM    108  HB3 ALA     9      34.099  19.543 -32.160  1.00  0.00           H  
ATOM    109  C   ALA     9      35.773  17.704 -33.360  1.00  0.00           C  
ATOM    110  O   ALA     9      35.233  16.619 -33.531  1.00  0.00           O  
ATOM    111  N   ASP    10      37.031  17.750 -32.954  1.00  0.00           N  
ATOM    112  H   ASP    10      37.476  18.657 -32.946  1.00  0.00           H  
ATOM    113  CA  ASP    10      37.984  16.661 -32.466  1.00  0.00           C  
ATOM    114  HA  ASP    10      37.544  15.799 -32.968  1.00  0.00           H  
ATOM    115  CB  ASP    10      39.467  16.765 -32.901  1.00  0.00           C  
ATOM    116  HB2 ASP    10      39.960  16.103 -32.190  1.00  0.00           H  
ATOM    117  HB3 ASP    10      39.567  16.269 -33.866  1.00  0.00           H  
ATOM    118  CG  ASP    10      39.988  18.252 -32.855  1.00  0.00           C  
ATOM    119  OD1 ASP    10      41.025  18.597 -32.295  1.00  0.00           O  
ATOM    120  OD2 ASP    10      39.231  19.108 -33.372  1.00  0.00           O  
ATOM    121  C   ASP    10      37.836  16.573 -30.939  1.00  0.00           C  
ATOM    122  O   ASP    10      38.019  17.565 -30.203  1.00  0.00           O  
ATOM    123  N   ALA    11      37.529  15.350 -30.396  1.00  0.00           N  
ATOM    124  H   ALA    11      37.377  14.532 -30.968  1.00  0.00           H  
ATOM    125  CA  ALA    11      37.264  15.045 -29.016  1.00  0.00           C  
ATOM    126  HA  ALA    11      37.929  15.641 -28.390  1.00  0.00           H  
ATOM    127  CB  ALA    11      35.827  15.402 -28.629  1.00  0.00           C  
ATOM    128  HB1 ALA    11      35.078  14.976 -29.297  1.00  0.00           H  
ATOM    129  HB2 ALA    11      35.539  15.237 -27.591  1.00  0.00           H  
ATOM    130  HB3 ALA    11      35.719  16.486 -28.677  1.00  0.00           H  
ATOM    131  C   ALA    11      37.482  13.611 -28.715  1.00  0.00           C  
ATOM    132  O   ALA    11      37.553  12.741 -29.578  1.00  0.00           O  
ATOM    133  N   LYS    12      37.562  13.231 -27.472  1.00  0.00           N  
ATOM    134  H   LYS    12      37.315  13.926 -26.782  1.00  0.00           H  
ATOM    135  CA  LYS    12      37.524  11.863 -27.030  1.00  0.00           C  
ATOM    136  HA  LYS    12      38.306  11.324 -27.564  1.00  0.00           H  
ATOM    137  CB  LYS    12      37.942  11.972 -25.539  1.00  0.00           C  
ATOM    138  HB2 LYS    12      37.422  12.658 -24.870  1.00  0.00           H  
ATOM    139  HB3 LYS    12      37.627  11.047 -25.057  1.00  0.00           H  
ATOM    140  CG  LYS    12      39.456  12.119 -25.304  1.00  0.00           C  
ATOM    141  HG2 LYS    12      39.937  11.192 -25.615  1.00  0.00           H  
ATOM    142  HG3 LYS    12      39.811  12.888 -25.990  1.00  0.00           H  
ATOM    143  CD  LYS    12      39.831  12.581 -23.802  1.00  0.00           C  
ATOM    144  HD2 LYS    12      39.430  13.594 -23.756  1.00  0.00           H  
ATOM    145  HD3 LYS    12      39.222  11.849 -23.272  1.00  0.00           H  
ATOM    146  CE  LYS    12      41.297  12.574 -23.368  1.00  0.00           C  
ATOM    147  HE2 LYS    12      41.498  13.271 -22.555  1.00  0.00           H  
ATOM    148  HE3 LYS    12      41.498  11.550 -23.053  1.00  0.00           H  
ATOM    149  NZ  LYS    12      42.162  12.962 -24.493  1.00  0.00           N  
ATOM    150  HZ1 LYS    12      42.064  12.328 -25.274  1.00  0.00           H  
ATOM    151  HZ2 LYS    12      41.954  13.900 -24.803  1.00  0.00           H  
ATOM    152  HZ3 LYS    12      43.135  12.975 -24.220  1.00  0.00           H  
ATOM    153  C   LYS    12      36.147  11.266 -27.230  1.00  0.00           C  
ATOM    154  O   LYS    12      35.174  11.933 -27.408  1.00  0.00           O  
ATOM    155  N   PRO    13      36.051   9.969 -27.421  1.00  0.00           N  
ATOM    156  CD  PRO    13      37.135   9.021 -27.659  1.00  0.00           C  
ATOM    157  HD2 PRO    13      37.576   8.463 -26.833  1.00  0.00           H  
ATOM    158  HD3 PRO    13      37.923   9.513 -28.229  1.00  0.00           H  
ATOM    159  CG  PRO    13      36.485   7.937 -28.532  1.00  0.00           C  
ATOM    160  HG2 PRO    13      37.149   7.073 -28.524  1.00  0.00           H  
ATOM    161  HG3 PRO    13      36.391   8.325 -29.547  1.00  0.00           H  
ATOM    162  CB  PRO    13      35.066   7.861 -27.953  1.00  0.00           C  
ATOM    163  HB2 PRO    13      34.927   7.218 -27.084  1.00  0.00           H  
ATOM    164  HB3 PRO    13      34.368   7.396 -28.648  1.00  0.00           H  
ATOM    165  CA  PRO    13      34.767   9.283 -27.650  1.00  0.00           C  
ATOM    166  HA  PRO    13      34.394   9.699 -28.586  1.00  0.00           H  
ATOM    167  C   PRO    13      33.683   9.336 -26.600  1.00  0.00           C  
ATOM    168  O   PRO    13      33.982   9.445 -25.376  1.00  0.00           O  
ATOM    169  N   MET    14      32.457   9.383 -27.104  1.00  0.00           N  
ATOM    170  H   MET    14      32.373   9.379 -28.111  1.00  0.00           H  
ATOM    171  CA  MET    14      31.190   9.762 -26.368  1.00  0.00           C  
ATOM    172  HA  MET    14      31.415  10.727 -25.915  1.00  0.00           H  
ATOM    173  CB  MET    14      30.017   9.969 -27.299  1.00  0.00           C  
ATOM    174  HB2 MET    14      30.138  10.754 -28.045  1.00  0.00           H  
ATOM    175  HB3 MET    14      29.639   9.084 -27.811  1.00  0.00           H  
ATOM    176  CG  MET    14      28.743  10.449 -26.567  1.00  0.00           C  
ATOM    177  HG2 MET    14      27.931  10.619 -27.274  1.00  0.00           H  
ATOM    178  HG3 MET    14      28.401   9.692 -25.862  1.00  0.00           H  
ATOM    179  SD  MET    14      29.057  11.932 -25.607  1.00  0.00           S  
ATOM    180  CE  MET    14      29.080  13.243 -26.978  1.00  0.00           C  
ATOM    181  HE1 MET    14      29.727  14.071 -26.687  1.00  0.00           H  
ATOM    182  HE2 MET    14      29.492  12.905 -27.929  1.00  0.00           H  
ATOM    183  HE3 MET    14      28.048  13.555 -27.137  1.00  0.00           H  
ATOM    184  C   MET    14      30.848   8.674 -25.376  1.00  0.00           C  
ATOM    185  O   MET    14      30.720   7.519 -25.806  1.00  0.00           O  
ATOM    186  N   MET    15      30.700   9.067 -24.113  1.00  0.00           N  
ATOM    187  H   MET    15      31.042   9.984 -23.864  1.00  0.00           H  
ATOM    188  CA  MET    15      30.233   8.085 -23.123  1.00  0.00           C  
ATOM    189  HA  MET    15      30.904   7.234 -23.240  1.00  0.00           H  
ATOM    190  CB  MET    15      30.510   8.518 -21.741  1.00  0.00           C  
ATOM    191  HB2 MET    15      30.212   7.681 -21.111  1.00  0.00           H  
ATOM    192  HB3 MET    15      31.584   8.656 -21.614  1.00  0.00           H  
ATOM    193  CG  MET    15      29.712   9.788 -21.196  1.00  0.00           C  
ATOM    194  HG2 MET    15      30.293  10.362 -20.474  1.00  0.00           H  
ATOM    195  HG3 MET    15      29.524  10.381 -22.090  1.00  0.00           H  
ATOM    196  SD  MET    15      28.150   9.316 -20.411  1.00  0.00           S  
ATOM    197  CE  MET    15      28.859   8.533 -18.859  1.00  0.00           C  
ATOM    198  HE1 MET    15      29.515   7.702 -19.118  1.00  0.00           H  
ATOM    199  HE2 MET    15      29.315   9.326 -18.266  1.00  0.00           H  
ATOM    200  HE3 MET    15      27.950   8.172 -18.376  1.00  0.00           H  
ATOM    201  C   MET    15      28.727   7.624 -23.391  1.00  0.00           C  
ATOM    202  O   MET    15      27.869   8.467 -23.388  1.00  0.00           O  
ATOM    203  N   HIE    16      28.540   6.342 -23.747  1.00  0.00           N  
ATOM    204  H   HIE    16      29.317   5.703 -23.658  1.00  0.00           H  
ATOM    205  CA  HIE    16      27.347   5.769 -24.300  1.00  0.00           C  
ATOM    206  HA  HIE    16      26.542   6.495 -24.411  1.00  0.00           H  
ATOM    207  CB  HIE    16      27.694   5.385 -25.730  1.00  0.00           C  
ATOM    208  HB2 HIE    16      27.790   6.339 -26.249  1.00  0.00           H  
ATOM    209  HB3 HIE    16      28.544   4.715 -25.861  1.00  0.00           H  
ATOM    210  CG  HIE    16      26.474   4.788 -26.504  1.00  0.00           C  
ATOM    211  ND1 HIE    16      25.171   5.397 -26.686  1.00  0.00           N  
ATOM    212  CE1 HIE    16      24.450   4.436 -27.336  1.00  0.00           C  
ATOM    213  HE1 HIE    16      23.494   4.558 -27.823  1.00  0.00           H  
ATOM    214  NE2 HIE    16      25.209   3.299 -27.474  1.00  0.00           N  
ATOM    215  HE2 HIE    16      24.845   2.494 -27.963  1.00  0.00           H  
ATOM    216  CD2 HIE    16      26.459   3.530 -26.967  1.00  0.00           C  
ATOM    217  HD2 HIE    16      27.216   2.799 -26.725  1.00  0.00           H  
ATOM    218  C   HIE    16      26.736   4.716 -23.356  1.00  0.00           C  
ATOM    219  O   HIE    16      27.292   4.416 -22.314  1.00  0.00           O  
ATOM    220  N   HIE    17      25.534   4.172 -23.694  1.00  0.00           N  
ATOM    221  H   HIE    17      24.984   4.600 -24.424  1.00  0.00           H  
ATOM    222  CA  HIE    17      24.805   3.237 -22.836  1.00  0.00           C  
ATOM    223  HA  HIE    17      25.399   2.940 -21.972  1.00  0.00           H  
ATOM    224  CB  HIE    17      23.511   3.887 -22.324  1.00  0.00           C  
ATOM    225  HB2 HIE    17      23.712   4.879 -21.922  1.00  0.00           H  
ATOM    226  HB3 HIE    17      22.861   4.070 -23.180  1.00  0.00           H  
ATOM    227  CG  HIE    17      22.730   3.341 -21.219  1.00  0.00           C  
ATOM    228  ND1 HIE    17      23.111   2.291 -20.300  1.00  0.00           N  
ATOM    229  CE1 HIE    17      22.034   1.940 -19.600  1.00  0.00           C  
ATOM    230  HE1 HIE    17      22.079   1.245 -18.775  1.00  0.00           H  
ATOM    231  NE2 HIE    17      20.967   2.543 -20.104  1.00  0.00           N  
ATOM    232  HE2 HIE    17      20.029   2.501 -19.730  1.00  0.00           H  
ATOM    233  CD2 HIE    17      21.359   3.364 -21.122  1.00  0.00           C  
ATOM    234  HD2 HIE    17      20.682   3.956 -21.721  1.00  0.00           H  
ATOM    235  C   HIE    17      24.479   1.932 -23.567  1.00  0.00           C  
ATOM    236  O   HIE    17      24.500   1.790 -24.790  1.00  0.00           O  
ATOM    237  N   LYS    18      23.977   0.910 -22.806  1.00  0.00           N  
ATOM    238  H   LYS    18      23.706   1.237 -21.890  1.00  0.00           H  
ATOM    239  CA  LYS    18      23.586  -0.457 -23.345  1.00  0.00           C  
ATOM    240  HA  LYS    18      23.428  -0.517 -24.421  1.00  0.00           H  
ATOM    241  CB  LYS    18      24.735  -1.392 -23.087  1.00  0.00           C  
ATOM    242  HB2 LYS    18      24.427  -2.379 -23.433  1.00  0.00           H  
ATOM    243  HB3 LYS    18      25.612  -1.015 -23.613  1.00  0.00           H  
ATOM    244  CG  LYS    18      25.218  -1.427 -21.546  1.00  0.00           C  
ATOM    245  HG2 LYS    18      25.613  -0.454 -21.254  1.00  0.00           H  
ATOM    246  HG3 LYS    18      24.510  -1.928 -20.885  1.00  0.00           H  
ATOM    247  CD  LYS    18      26.444  -2.326 -21.493  1.00  0.00           C  
ATOM    248  HD2 LYS    18      26.040  -3.336 -21.427  1.00  0.00           H  
ATOM    249  HD3 LYS    18      26.929  -2.238 -22.465  1.00  0.00           H  
ATOM    250  CE  LYS    18      27.415  -2.001 -20.365  1.00  0.00           C  
ATOM    251  HE2 LYS    18      27.971  -1.142 -20.741  1.00  0.00           H  
ATOM    252  HE3 LYS    18      26.920  -1.763 -19.424  1.00  0.00           H  
ATOM    253  NZ  LYS    18      28.266  -3.157 -20.179  1.00  0.00           N  
ATOM    254  HZ1 LYS    18      29.146  -3.055 -20.663  1.00  0.00           H  
ATOM    255  HZ2 LYS    18      28.543  -3.263 -19.213  1.00  0.00           H  
ATOM    256  HZ3 LYS    18      27.880  -4.044 -20.468  1.00  0.00           H  
ATOM    257  C   LYS    18      22.325  -1.051 -22.784  1.00  0.00           C  
ATOM    258  O   LYS    18      21.752  -1.930 -23.418  1.00  0.00           O  
ATOM    259  N   GLY    19      21.840  -0.561 -21.689  1.00  0.00           N  
ATOM    260  H   GLY    19      22.325   0.148 -21.158  1.00  0.00           H  
ATOM    261  CA  GLY    19      20.585  -1.089 -21.032  1.00  0.00           C  
ATOM    262  HA2 GLY    19      20.620  -2.178 -21.069  1.00  0.00           H  
ATOM    263  HA3 GLY    19      20.544  -0.677 -20.024  1.00  0.00           H  
ATOM    264  C   GLY    19      19.240  -0.765 -21.820  1.00  0.00           C  
ATOM    265  O   GLY    19      18.538   0.266 -21.558  1.00  0.00           O  
ATOM    266  N   LYS    20      18.974  -1.655 -22.821  1.00  0.00           N  
ATOM    267  H   LYS    20      19.550  -2.476 -22.939  1.00  0.00           H  
ATOM    268  CA  LYS    20      17.760  -1.405 -23.680  1.00  0.00           C  
ATOM    269  HA  LYS    20      17.647  -0.321 -23.681  1.00  0.00           H  
ATOM    270  CB  LYS    20      17.913  -2.035 -25.079  1.00  0.00           C  
ATOM    271  HB2 LYS    20      18.050  -3.078 -24.795  1.00  0.00           H  
ATOM    272  HB3 LYS    20      16.984  -1.863 -25.624  1.00  0.00           H  
ATOM    273  CG  LYS    20      19.139  -1.567 -25.863  1.00  0.00           C  
ATOM    274  HG2 LYS    20      19.023  -0.502 -26.068  1.00  0.00           H  
ATOM    275  HG3 LYS    20      20.027  -1.595 -25.232  1.00  0.00           H  
ATOM    276  CD  LYS    20      19.475  -2.425 -27.127  1.00  0.00           C  
ATOM    277  HD2 LYS    20      19.566  -3.482 -26.877  1.00  0.00           H  
ATOM    278  HD3 LYS    20      18.729  -2.366 -27.920  1.00  0.00           H  
ATOM    279  CE  LYS    20      20.720  -1.921 -27.857  1.00  0.00           C  
ATOM    280  HE2 LYS    20      20.795  -2.440 -28.813  1.00  0.00           H  
ATOM    281  HE3 LYS    20      20.685  -0.853 -28.074  1.00  0.00           H  
ATOM    282  NZ  LYS    20      22.001  -1.993 -27.042  1.00  0.00           N  
ATOM    283  HZ1 LYS    20      22.835  -1.772 -27.568  1.00  0.00           H  
ATOM    284  HZ2 LYS    20      22.034  -1.353 -26.262  1.00  0.00           H  
ATOM    285  HZ3 LYS    20      22.033  -2.973 -26.800  1.00  0.00           H  
ATOM    286  C   LYS    20      16.474  -1.794 -23.041  1.00  0.00           C  
ATOM    287  O   LYS    20      15.532  -1.086 -23.043  1.00  0.00           O  
ATOM    288  N   PHE    21      16.468  -2.989 -22.468  1.00  0.00           N  
ATOM    289  H   PHE    21      17.351  -3.474 -22.404  1.00  0.00           H  
ATOM    290  CA  PHE    21      15.296  -3.785 -22.144  1.00  0.00           C  
ATOM    291  HA  PHE    21      14.441  -3.307 -22.622  1.00  0.00           H  
ATOM    292  CB  PHE    21      15.337  -5.189 -22.820  1.00  0.00           C  
ATOM    293  HB2 PHE    21      15.837  -5.969 -22.247  1.00  0.00           H  
ATOM    294  HB3 PHE    21      14.286  -5.457 -22.931  1.00  0.00           H  
ATOM    295  CG  PHE    21      15.687  -5.289 -24.210  1.00  0.00           C  
ATOM    296  CD1 PHE    21      14.854  -4.698 -25.159  1.00  0.00           C  
ATOM    297  HD1 PHE    21      13.867  -4.359 -24.878  1.00  0.00           H  
ATOM    298  CE1 PHE    21      15.260  -4.616 -26.500  1.00  0.00           C  
ATOM    299  HE1 PHE    21      14.647  -4.122 -27.240  1.00  0.00           H  
ATOM    300  CZ  PHE    21      16.546  -5.121 -26.894  1.00  0.00           C  
ATOM    301  HZ  PHE    21      16.941  -5.048 -27.896  1.00  0.00           H  
ATOM    302  CE2 PHE    21      17.347  -5.754 -25.891  1.00  0.00           C  
ATOM    303  HE2 PHE    21      18.296  -6.168 -26.199  1.00  0.00           H  
ATOM    304  CD2 PHE    21      16.869  -5.821 -24.587  1.00  0.00           C  
ATOM    305  HD2 PHE    21      17.504  -6.162 -23.782  1.00  0.00           H  
ATOM    306  C   PHE    21      15.015  -3.810 -20.661  1.00  0.00           C  
ATOM    307  O   PHE    21      15.987  -3.723 -19.883  1.00  0.00           O  
ATOM    308  N   GLY    22      13.753  -4.012 -20.187  1.00  0.00           N  
ATOM    309  H   GLY    22      13.121  -3.998 -20.975  1.00  0.00           H  
ATOM    310  CA  GLY    22      13.366  -4.008 -18.795  1.00  0.00           C  
ATOM    311  HA2 GLY    22      13.165  -5.014 -18.427  1.00  0.00           H  
ATOM    312  HA3 GLY    22      14.088  -3.649 -18.061  1.00  0.00           H  
ATOM    313  C   GLY    22      12.080  -3.268 -18.535  1.00  0.00           C  
ATOM    314  O   GLY    22      11.337  -3.071 -19.534  1.00  0.00           O  
ATOM    315  N   PRO    23      11.699  -2.869 -17.291  1.00  0.00           N  
ATOM    316  CD  PRO    23      12.302  -3.248 -15.971  1.00  0.00           C  
ATOM    317  HD2 PRO    23      13.060  -2.512 -15.702  1.00  0.00           H  
ATOM    318  HD3 PRO    23      12.803  -4.202 -16.136  1.00  0.00           H  
ATOM    319  CG  PRO    23      11.197  -3.295 -14.993  1.00  0.00           C  
ATOM    320  HG2 PRO    23      11.448  -3.052 -13.960  1.00  0.00           H  
ATOM    321  HG3 PRO    23      10.682  -4.254 -14.946  1.00  0.00           H  
ATOM    322  CB  PRO    23      10.114  -2.292 -15.513  1.00  0.00           C  
ATOM    323  HB2 PRO    23      10.241  -1.298 -15.085  1.00  0.00           H  
ATOM    324  HB3 PRO    23       9.085  -2.648 -15.467  1.00  0.00           H  
ATOM    325  CA  PRO    23      10.457  -2.240 -17.037  1.00  0.00           C  
ATOM    326  HA  PRO    23       9.752  -2.865 -17.585  1.00  0.00           H  
ATOM    327  C   PRO    23      10.335  -0.787 -17.508  1.00  0.00           C  
ATOM    328  O   PRO    23       9.208  -0.348 -17.565  1.00  0.00           O  
ATOM    329  N   HIE    24      11.436  -0.078 -17.734  1.00  0.00           N  
ATOM    330  H   HIE    24      12.336  -0.524 -17.626  1.00  0.00           H  
ATOM    331  CA  HIE    24      11.402   1.332 -18.151  1.00  0.00           C  
ATOM    332  HA  HIE    24      10.838   1.936 -17.440  1.00  0.00           H  
ATOM    333  CB  HIE    24      12.796   1.940 -18.154  1.00  0.00           C  
ATOM    334  HB2 HIE    24      12.651   3.003 -18.345  1.00  0.00           H  
ATOM    335  HB3 HIE    24      13.250   1.829 -17.169  1.00  0.00           H  
ATOM    336  CG  HIE    24      13.679   1.321 -19.234  1.00  0.00           C  
ATOM    337  ND1 HIE    24      14.195  -0.013 -19.242  1.00  0.00           N  
ATOM    338  CE1 HIE    24      15.113   0.002 -20.277  1.00  0.00           C  
ATOM    339  HE1 HIE    24      15.792  -0.817 -20.462  1.00  0.00           H  
ATOM    340  NE2 HIE    24      14.936   1.142 -21.035  1.00  0.00           N  
ATOM    341  HE2 HIE    24      15.569   1.520 -21.725  1.00  0.00           H  
ATOM    342  CD2 HIE    24      14.064   1.973 -20.369  1.00  0.00           C  
ATOM    343  HD2 HIE    24      13.918   2.986 -20.715  1.00  0.00           H  
ATOM    344  C   HIE    24      10.735   1.632 -19.521  1.00  0.00           C  
ATOM    345  O   HIE    24      10.436   2.780 -19.866  1.00  0.00           O  
ATOM    346  N   GLN    25      10.414   0.515 -20.237  1.00  0.00           N  
ATOM    347  H   GLN    25      10.792  -0.312 -19.798  1.00  0.00           H  
ATOM    348  CA  GLN    25       9.708   0.224 -21.449  1.00  0.00           C  
ATOM    349  HA  GLN    25      10.244  -0.611 -21.899  1.00  0.00           H  
ATOM    350  CB  GLN    25       8.283  -0.219 -21.342  1.00  0.00           C  
ATOM    351  HB2 GLN    25       8.195  -0.855 -20.461  1.00  0.00           H  
ATOM    352  HB3 GLN    25       7.537   0.570 -21.244  1.00  0.00           H  
ATOM    353  CG  GLN    25       7.941  -1.161 -22.537  1.00  0.00           C  
ATOM    354  HG2 GLN    25       6.853  -1.224 -22.507  1.00  0.00           H  
ATOM    355  HG3 GLN    25       8.233  -0.677 -23.469  1.00  0.00           H  
ATOM    356  CD  GLN    25       8.435  -2.627 -22.504  1.00  0.00           C  
ATOM    357  OE1 GLN    25       9.068  -2.931 -21.595  1.00  0.00           O  
ATOM    358  NE2 GLN    25       8.086  -3.504 -23.422  1.00  0.00           N  
ATOM    359 HE21 GLN    25       8.613  -4.365 -23.393  1.00  0.00           H  
ATOM    360 HE22 GLN    25       7.449  -3.361 -24.193  1.00  0.00           H  
ATOM    361  C   GLN    25      10.008   1.354 -22.482  1.00  0.00           C  
ATOM    362  O   GLN    25       9.193   2.241 -22.705  1.00  0.00           O  
ATOM    363  N   ARG    26      11.187   1.295 -22.996  1.00  0.00           N  
ATOM    364  H   ARG    26      11.801   0.511 -22.827  1.00  0.00           H  
ATOM    365  CA  ARG    26      11.769   2.472 -23.735  1.00  0.00           C  
ATOM    366  HA  ARG    26      11.471   3.420 -23.288  1.00  0.00           H  
ATOM    367  CB  ARG    26      13.309   2.294 -23.884  1.00  0.00           C  
ATOM    368  HB2 ARG    26      13.631   2.201 -22.847  1.00  0.00           H  
ATOM    369  HB3 ARG    26      13.505   1.401 -24.478  1.00  0.00           H  
ATOM    370  CG  ARG    26      14.024   3.523 -24.359  1.00  0.00           C  
ATOM    371  HG2 ARG    26      15.072   3.259 -24.505  1.00  0.00           H  
ATOM    372  HG3 ARG    26      13.651   3.821 -25.339  1.00  0.00           H  
ATOM    373  CD  ARG    26      14.030   4.671 -23.363  1.00  0.00           C  
ATOM    374  HD2 ARG    26      13.198   4.615 -22.661  1.00  0.00           H  
ATOM    375  HD3 ARG    26      14.876   4.589 -22.682  1.00  0.00           H  
ATOM    376  NE  ARG    26      14.137   5.917 -24.157  1.00  0.00           N  
ATOM    377  HE  ARG    26      15.026   6.393 -24.098  1.00  0.00           H  
ATOM    378  CZ  ARG    26      13.103   6.619 -24.576  1.00  0.00           C  
ATOM    379  NH1 ARG    26      11.887   6.203 -24.524  1.00  0.00           N  
ATOM    380 HH11 ARG    26      11.647   5.230 -24.394  1.00  0.00           H  
ATOM    381 HH12 ARG    26      11.195   6.796 -24.959  1.00  0.00           H  
ATOM    382  NH2 ARG    26      13.274   7.889 -24.904  1.00  0.00           N  
ATOM    383 HH21 ARG    26      14.236   8.193 -24.939  1.00  0.00           H  
ATOM    384 HH22 ARG    26      12.488   8.524 -24.920  1.00  0.00           H  
ATOM    385  C   ARG    26      11.162   2.444 -25.164  1.00  0.00           C  
ATOM    386  O   ARG    26      11.067   3.518 -25.714  1.00  0.00           O  
ATOM    387  N   MET    27      10.862   1.273 -25.719  1.00  0.00           N  
ATOM    388  H   MET    27      11.036   0.484 -25.112  1.00  0.00           H  
ATOM    389  CA  MET    27      10.148   1.060 -26.993  1.00  0.00           C  
ATOM    390  HA  MET    27      10.326   1.971 -27.564  1.00  0.00           H  
ATOM    391  CB  MET    27      10.748  -0.207 -27.662  1.00  0.00           C  
ATOM    392  HB2 MET    27      10.878  -0.899 -26.830  1.00  0.00           H  
ATOM    393  HB3 MET    27      10.011  -0.534 -28.395  1.00  0.00           H  
ATOM    394  CG  MET    27      12.127  -0.078 -28.402  1.00  0.00           C  
ATOM    395  HG2 MET    27      12.268  -0.974 -29.008  1.00  0.00           H  
ATOM    396  HG3 MET    27      12.060   0.708 -29.153  1.00  0.00           H  
ATOM    397  SD  MET    27      13.506   0.171 -27.168  1.00  0.00           S  
ATOM    398  CE  MET    27      13.960  -1.496 -26.435  1.00  0.00           C  
ATOM    399  HE1 MET    27      14.691  -1.213 -25.677  1.00  0.00           H  
ATOM    400  HE2 MET    27      12.997  -1.811 -26.034  1.00  0.00           H  
ATOM    401  HE3 MET    27      14.253  -2.187 -27.225  1.00  0.00           H  
ATOM    402  C   MET    27       8.587   0.915 -26.718  1.00  0.00           C  
ATOM    403  O   MET    27       7.915  -0.102 -26.893  1.00  0.00           O  
ATOM    404  N   MET    28       7.942   2.013 -26.279  1.00  0.00           N  
ATOM    405  H   MET    28       8.504   2.835 -26.112  1.00  0.00           H  
ATOM    406  CA  MET    28       6.503   2.123 -26.085  1.00  0.00           C  
ATOM    407  HA  MET    28       5.928   1.662 -26.888  1.00  0.00           H  
ATOM    408  CB  MET    28       6.149   1.422 -24.825  1.00  0.00           C  
ATOM    409  HB2 MET    28       6.148   0.339 -24.953  1.00  0.00           H  
ATOM    410  HB3 MET    28       6.927   1.703 -24.115  1.00  0.00           H  
ATOM    411  CG  MET    28       4.785   1.806 -24.136  1.00  0.00           C  
ATOM    412  HG2 MET    28       4.898   2.752 -23.607  1.00  0.00           H  
ATOM    413  HG3 MET    28       4.031   1.995 -24.900  1.00  0.00           H  
ATOM    414  SD  MET    28       4.088   0.514 -23.077  1.00  0.00           S  
ATOM    415  CE  MET    28       4.041  -0.972 -24.079  1.00  0.00           C  
ATOM    416  HE1 MET    28       3.561  -0.917 -25.056  1.00  0.00           H  
ATOM    417  HE2 MET    28       5.067  -1.329 -24.170  1.00  0.00           H  
ATOM    418  HE3 MET    28       3.441  -1.698 -23.530  1.00  0.00           H  
ATOM    419  C   MET    28       6.257   3.621 -25.932  1.00  0.00           C  
ATOM    420  O   MET    28       7.018   4.265 -25.246  1.00  0.00           O  
ATOM    421  N   PHE    29       5.213   4.187 -26.569  1.00  0.00           N  
ATOM    422  H   PHE    29       4.499   3.621 -27.005  1.00  0.00           H  
ATOM    423  CA  PHE    29       4.924   5.596 -26.669  1.00  0.00           C  
ATOM    424  HA  PHE    29       5.918   6.022 -26.803  1.00  0.00           H  
ATOM    425  CB  PHE    29       4.140   5.831 -28.010  1.00  0.00           C  
ATOM    426  HB2 PHE    29       4.860   5.600 -28.795  1.00  0.00           H  
ATOM    427  HB3 PHE    29       3.292   5.158 -28.142  1.00  0.00           H  
ATOM    428  CG  PHE    29       3.719   7.215 -28.144  1.00  0.00           C  
ATOM    429  CD1 PHE    29       4.728   8.171 -28.213  1.00  0.00           C  
ATOM    430  HD1 PHE    29       5.757   7.847 -28.160  1.00  0.00           H  
ATOM    431  CE1 PHE    29       4.427   9.466 -28.578  1.00  0.00           C  
ATOM    432  HE1 PHE    29       5.227  10.191 -28.574  1.00  0.00           H  
ATOM    433  CZ  PHE    29       3.171   9.821 -29.029  1.00  0.00           C  
ATOM    434  HZ  PHE    29       3.054  10.816 -29.434  1.00  0.00           H  
ATOM    435  CE2 PHE    29       2.160   8.887 -28.953  1.00  0.00           C  
ATOM    436  HE2 PHE    29       1.136   9.190 -29.115  1.00  0.00           H  
ATOM    437  CD2 PHE    29       2.400   7.588 -28.564  1.00  0.00           C  
ATOM    438  HD2 PHE    29       1.634   6.850 -28.752  1.00  0.00           H  
ATOM    439  C   PHE    29       4.374   6.137 -25.302  1.00  0.00           C  
ATOM    440  O   PHE    29       3.373   5.731 -24.745  1.00  0.00           O  
ATOM    441  N   LYS    30       5.087   7.099 -24.706  1.00  0.00           N  
ATOM    442  H   LYS    30       5.949   7.326 -25.182  1.00  0.00           H  
ATOM    443  CA  LYS    30       4.678   7.795 -23.509  1.00  0.00           C  
ATOM    444  HA  LYS    30       3.655   8.171 -23.539  1.00  0.00           H  
ATOM    445  CB  LYS    30       4.752   6.773 -22.353  1.00  0.00           C  
ATOM    446  HB2 LYS    30       4.700   7.238 -21.368  1.00  0.00           H  
ATOM    447  HB3 LYS    30       3.935   6.052 -22.372  1.00  0.00           H  
ATOM    448  CG  LYS    30       6.019   5.899 -22.341  1.00  0.00           C  
ATOM    449  HG2 LYS    30       5.916   5.232 -23.197  1.00  0.00           H  
ATOM    450  HG3 LYS    30       6.918   6.480 -22.548  1.00  0.00           H  
ATOM    451  CD  LYS    30       6.075   5.112 -21.012  1.00  0.00           C  
ATOM    452  HD2 LYS    30       6.170   5.817 -20.186  1.00  0.00           H  
ATOM    453  HD3 LYS    30       5.139   4.599 -20.790  1.00  0.00           H  
ATOM    454  CE  LYS    30       7.122   4.008 -20.856  1.00  0.00           C  
ATOM    455  HE2 LYS    30       6.975   3.459 -19.925  1.00  0.00           H  
ATOM    456  HE3 LYS    30       7.152   3.254 -21.643  1.00  0.00           H  
ATOM    457  NZ  LYS    30       8.499   4.622 -20.838  1.00  0.00           N  
ATOM    458  HZ1 LYS    30       8.752   4.946 -21.760  1.00  0.00           H  
ATOM    459  HZ2 LYS    30       8.617   5.356 -20.154  1.00  0.00           H  
ATOM    460  HZ3 LYS    30       9.197   3.899 -20.736  1.00  0.00           H  
ATOM    461  C   LYS    30       5.539   8.980 -23.082  1.00  0.00           C  
ATOM    462  O   LYS    30       4.981   9.912 -22.546  1.00  0.00           O  
ATOM    463  N   ASP    31       6.859   8.979 -23.287  1.00  0.00           N  
ATOM    464  H   ASP    31       7.237   8.112 -23.643  1.00  0.00           H  
ATOM    465  CA  ASP    31       7.813  10.033 -22.954  1.00  0.00           C  
ATOM    466  HA  ASP    31       7.475  10.454 -22.007  1.00  0.00           H  
ATOM    467  CB  ASP    31       9.271   9.445 -22.730  1.00  0.00           C  
ATOM    468  HB2 ASP    31       9.846  10.341 -22.495  1.00  0.00           H  
ATOM    469  HB3 ASP    31       9.208   8.804 -21.851  1.00  0.00           H  
ATOM    470  CG  ASP    31       9.809   8.646 -23.945  1.00  0.00           C  
ATOM    471  OD1 ASP    31      10.728   9.110 -24.660  1.00  0.00           O  
ATOM    472  OD2 ASP    31       9.262   7.614 -24.308  1.00  0.00           O  
ATOM    473  C   ASP    31       7.766  11.216 -23.977  1.00  0.00           C  
ATOM    474  O   ASP    31       8.753  11.452 -24.726  1.00  0.00           O  
ATOM    475  N   LEU    32       6.625  11.783 -24.080  1.00  0.00           N  
ATOM    476  H   LEU    32       5.856  11.442 -23.521  1.00  0.00           H  
ATOM    477  CA  LEU    32       6.496  13.173 -24.677  1.00  0.00           C  
ATOM    478  HA  LEU    32       6.912  13.099 -25.681  1.00  0.00           H  
ATOM    479  CB  LEU    32       4.961  13.458 -24.816  1.00  0.00           C  
ATOM    480  HB2 LEU    32       4.452  13.202 -23.886  1.00  0.00           H  
ATOM    481  HB3 LEU    32       4.755  14.522 -24.930  1.00  0.00           H  
ATOM    482  CG  LEU    32       4.077  12.799 -25.912  1.00  0.00           C  
ATOM    483  HG  LEU    32       3.120  13.292 -25.742  1.00  0.00           H  
ATOM    484  CD1 LEU    32       4.475  13.162 -27.300  1.00  0.00           C  
ATOM    485 HD11 LEU    32       5.516  12.878 -27.454  1.00  0.00           H  
ATOM    486 HD12 LEU    32       3.820  12.732 -28.057  1.00  0.00           H  
ATOM    487 HD13 LEU    32       4.459  14.243 -27.439  1.00  0.00           H  
ATOM    488  CD2 LEU    32       3.914  11.281 -25.768  1.00  0.00           C  
ATOM    489 HD21 LEU    32       3.030  11.005 -26.342  1.00  0.00           H  
ATOM    490 HD22 LEU    32       4.817  10.767 -26.099  1.00  0.00           H  
ATOM    491 HD23 LEU    32       3.680  11.036 -24.732  1.00  0.00           H  
ATOM    492  C   LEU    32       7.282  14.353 -23.921  1.00  0.00           C  
ATOM    493  O   LEU    32       6.674  15.301 -23.399  1.00  0.00           O  
ATOM    494  N   ASN    33       8.638  14.250 -23.902  1.00  0.00           N  
ATOM    495  H   ASN    33       9.046  13.360 -24.150  1.00  0.00           H  
ATOM    496  CA  ASN    33       9.540  15.231 -23.177  1.00  0.00           C  
ATOM    497  HA  ASN    33      10.488  14.720 -23.009  1.00  0.00           H  
ATOM    498  CB  ASN    33       9.978  16.363 -24.132  1.00  0.00           C  
ATOM    499  HB2 ASN    33       9.123  16.769 -24.673  1.00  0.00           H  
ATOM    500  HB3 ASN    33      10.311  17.261 -23.613  1.00  0.00           H  
ATOM    501  CG  ASN    33      11.004  15.834 -25.159  1.00  0.00           C  
ATOM    502  OD1 ASN    33      11.346  14.687 -25.104  1.00  0.00           O  
ATOM    503  ND2 ASN    33      11.424  16.610 -26.070  1.00  0.00           N  
ATOM    504 HD21 ASN    33      11.982  16.188 -26.798  1.00  0.00           H  
ATOM    505 HD22 ASN    33      11.277  17.605 -25.977  1.00  0.00           H  
ATOM    506  C   ASN    33       9.228  15.689 -21.705  1.00  0.00           C  
ATOM    507  O   ASN    33       8.796  16.780 -21.478  1.00  0.00           O  
ATOM    508  N   LEU    34       9.104  14.685 -20.802  1.00  0.00           N  
ATOM    509  H   LEU    34       9.525  13.801 -21.051  1.00  0.00           H  
ATOM    510  CA  LEU    34       8.550  14.782 -19.465  1.00  0.00           C  
ATOM    511  HA  LEU    34       7.739  15.491 -19.633  1.00  0.00           H  
ATOM    512  CB  LEU    34       8.183  13.392 -19.036  1.00  0.00           C  
ATOM    513  HB2 LEU    34       9.085  12.797 -18.889  1.00  0.00           H  
ATOM    514  HB3 LEU    34       7.852  13.473 -18.001  1.00  0.00           H  
ATOM    515  CG  LEU    34       7.297  12.507 -19.935  1.00  0.00           C  
ATOM    516  HG  LEU    34       7.622  12.431 -20.973  1.00  0.00           H  
ATOM    517  CD1 LEU    34       7.147  11.089 -19.304  1.00  0.00           C  
ATOM    518 HD11 LEU    34       8.072  10.528 -19.433  1.00  0.00           H  
ATOM    519 HD12 LEU    34       6.942  11.134 -18.234  1.00  0.00           H  
ATOM    520 HD13 LEU    34       6.354  10.522 -19.792  1.00  0.00           H  
ATOM    521  CD2 LEU    34       5.847  12.957 -20.071  1.00  0.00           C  
ATOM    522 HD21 LEU    34       5.667  14.007 -20.301  1.00  0.00           H  
ATOM    523 HD22 LEU    34       5.390  12.338 -20.844  1.00  0.00           H  
ATOM    524 HD23 LEU    34       5.393  12.839 -19.087  1.00  0.00           H  
ATOM    525  C   LEU    34       9.460  15.653 -18.525  1.00  0.00           C  
ATOM    526  O   LEU    34      10.653  15.669 -18.727  1.00  0.00           O  
ATOM    527  N   THR    35       8.918  16.425 -17.585  1.00  0.00           N  
ATOM    528  H   THR    35       7.914  16.517 -17.641  1.00  0.00           H  
ATOM    529  CA  THR    35       9.655  17.121 -16.507  1.00  0.00           C  
ATOM    530  HA  THR    35      10.414  17.729 -16.999  1.00  0.00           H  
ATOM    531  CB  THR    35       8.775  18.073 -15.654  1.00  0.00           C  
ATOM    532  HB  THR    35       9.409  18.845 -15.218  1.00  0.00           H  
ATOM    533  CG2 THR    35       7.687  18.839 -16.470  1.00  0.00           C  
ATOM    534 HG21 THR    35       7.871  18.839 -17.545  1.00  0.00           H  
ATOM    535 HG22 THR    35       6.850  18.153 -16.336  1.00  0.00           H  
ATOM    536 HG23 THR    35       7.600  19.825 -16.014  1.00  0.00           H  
ATOM    537  OG1 THR    35       8.263  17.331 -14.608  1.00  0.00           O  
ATOM    538  HG1 THR    35       7.677  17.789 -14.002  1.00  0.00           H  
ATOM    539  C   THR    35      10.485  16.212 -15.597  1.00  0.00           C  
ATOM    540  O   THR    35      10.302  14.962 -15.507  1.00  0.00           O  
ATOM    541  N   ASP    36      11.490  16.788 -14.936  1.00  0.00           N  
ATOM    542  H   ASP    36      11.564  17.783 -15.098  1.00  0.00           H  
ATOM    543  CA  ASP    36      12.344  16.043 -13.994  1.00  0.00           C  
ATOM    544  HA  ASP    36      12.903  15.241 -14.477  1.00  0.00           H  
ATOM    545  CB  ASP    36      13.441  16.918 -13.358  1.00  0.00           C  
ATOM    546  HB2 ASP    36      12.983  17.577 -12.621  1.00  0.00           H  
ATOM    547  HB3 ASP    36      14.126  16.206 -12.897  1.00  0.00           H  
ATOM    548  CG  ASP    36      14.362  17.605 -14.388  1.00  0.00           C  
ATOM    549  OD1 ASP    36      14.620  17.198 -15.579  1.00  0.00           O  
ATOM    550  OD2 ASP    36      15.078  18.560 -13.949  1.00  0.00           O  
ATOM    551  C   ASP    36      11.576  15.332 -12.864  1.00  0.00           C  
ATOM    552  O   ASP    36      11.878  14.154 -12.553  1.00  0.00           O  
ATOM    553  N   ALA    37      10.507  16.000 -12.290  1.00  0.00           N  
ATOM    554  H   ALA    37      10.412  16.987 -12.479  1.00  0.00           H  
ATOM    555  CA  ALA    37       9.708  15.292 -11.290  1.00  0.00           C  
ATOM    556  HA  ALA    37      10.253  14.582 -10.668  1.00  0.00           H  
ATOM    557  CB  ALA    37       9.092  16.380 -10.332  1.00  0.00           C  
ATOM    558  HB1 ALA    37       9.843  17.113 -10.038  1.00  0.00           H  
ATOM    559  HB2 ALA    37       8.271  16.851 -10.874  1.00  0.00           H  
ATOM    560  HB3 ALA    37       8.831  15.853  -9.415  1.00  0.00           H  
ATOM    561  C   ALA    37       8.606  14.365 -11.811  1.00  0.00           C  
ATOM    562  O   ALA    37       8.199  13.464 -11.065  1.00  0.00           O  
ATOM    563  N   GLN    38       8.116  14.477 -13.051  1.00  0.00           N  
ATOM    564  H   GLN    38       8.337  15.380 -13.447  1.00  0.00           H  
ATOM    565  CA  GLN    38       7.326  13.562 -13.877  1.00  0.00           C  
ATOM    566  HA  GLN    38       6.412  13.173 -13.429  1.00  0.00           H  
ATOM    567  CB  GLN    38       7.023  14.179 -15.265  1.00  0.00           C  
ATOM    568  HB2 GLN    38       7.854  14.723 -15.714  1.00  0.00           H  
ATOM    569  HB3 GLN    38       6.669  13.313 -15.824  1.00  0.00           H  
ATOM    570  CG  GLN    38       5.850  15.114 -15.251  1.00  0.00           C  
ATOM    571  HG2 GLN    38       5.060  14.726 -14.607  1.00  0.00           H  
ATOM    572  HG3 GLN    38       6.102  16.059 -14.769  1.00  0.00           H  
ATOM    573  CD  GLN    38       5.347  15.343 -16.667  1.00  0.00           C  
ATOM    574  OE1 GLN    38       6.106  15.760 -17.486  1.00  0.00           O  
ATOM    575  NE2 GLN    38       4.053  15.170 -16.861  1.00  0.00           N  
ATOM    576 HE21 GLN    38       3.698  15.248 -17.803  1.00  0.00           H  
ATOM    577 HE22 GLN    38       3.409  14.880 -16.139  1.00  0.00           H  
ATOM    578  C   GLN    38       8.151  12.268 -14.124  1.00  0.00           C  
ATOM    579  O   GLN    38       7.661  11.146 -14.094  1.00  0.00           O  
ATOM    580  N   LYS    39       9.408  12.446 -14.465  1.00  0.00           N  
ATOM    581  H   LYS    39       9.658  13.421 -14.389  1.00  0.00           H  
ATOM    582  CA  LYS    39      10.390  11.394 -14.816  1.00  0.00           C  
ATOM    583  HA  LYS    39      10.005  10.768 -15.622  1.00  0.00           H  
ATOM    584  CB  LYS    39      11.646  11.984 -15.336  1.00  0.00           C  
ATOM    585  HB2 LYS    39      11.818  12.926 -14.815  1.00  0.00           H  
ATOM    586  HB3 LYS    39      12.533  11.382 -15.139  1.00  0.00           H  
ATOM    587  CG  LYS    39      11.515  12.273 -16.858  1.00  0.00           C  
ATOM    588  HG2 LYS    39      11.731  11.308 -17.317  1.00  0.00           H  
ATOM    589  HG3 LYS    39      10.526  12.648 -17.120  1.00  0.00           H  
ATOM    590  CD  LYS    39      12.659  13.219 -17.261  1.00  0.00           C  
ATOM    591  HD2 LYS    39      12.489  14.049 -16.576  1.00  0.00           H  
ATOM    592  HD3 LYS    39      13.665  12.854 -17.054  1.00  0.00           H  
ATOM    593  CE  LYS    39      12.777  13.550 -18.740  1.00  0.00           C  
ATOM    594  HE2 LYS    39      13.359  12.806 -19.284  1.00  0.00           H  
ATOM    595  HE3 LYS    39      11.781  13.542 -19.181  1.00  0.00           H  
ATOM    596  NZ  LYS    39      13.416  14.841 -18.880  1.00  0.00           N  
ATOM    597  HZ1 LYS    39      12.896  15.589 -18.443  1.00  0.00           H  
ATOM    598  HZ2 LYS    39      14.303  14.881 -18.398  1.00  0.00           H  
ATOM    599  HZ3 LYS    39      13.541  15.091 -19.850  1.00  0.00           H  
ATOM    600  C   LYS    39      10.639  10.520 -13.599  1.00  0.00           C  
ATOM    601  O   LYS    39      10.669   9.309 -13.590  1.00  0.00           O  
ATOM    602  N   GLN    40      10.748  11.178 -12.415  1.00  0.00           N  
ATOM    603  H   GLN    40      10.747  12.188 -12.374  1.00  0.00           H  
ATOM    604  CA  GLN    40      10.827  10.508 -11.082  1.00  0.00           C  
ATOM    605  HA  GLN    40      11.548   9.698 -11.197  1.00  0.00           H  
ATOM    606  CB  GLN    40      11.157  11.534 -10.087  1.00  0.00           C  
ATOM    607  HB2 GLN    40      12.048  12.023 -10.482  1.00  0.00           H  
ATOM    608  HB3 GLN    40      10.273  12.165  -9.995  1.00  0.00           H  
ATOM    609  CG  GLN    40      11.456  10.857  -8.706  1.00  0.00           C  
ATOM    610  HG2 GLN    40      10.557  10.427  -8.265  1.00  0.00           H  
ATOM    611  HG3 GLN    40      12.268  10.138  -8.813  1.00  0.00           H  
ATOM    612  CD  GLN    40      12.194  11.786  -7.717  1.00  0.00           C  
ATOM    613  OE1 GLN    40      12.853  12.742  -8.116  1.00  0.00           O  
ATOM    614  NE2 GLN    40      12.261  11.361  -6.503  1.00  0.00           N  
ATOM    615 HE21 GLN    40      12.691  11.916  -5.777  1.00  0.00           H  
ATOM    616 HE22 GLN    40      11.669  10.576  -6.271  1.00  0.00           H  
ATOM    617  C   GLN    40       9.401   9.878 -10.813  1.00  0.00           C  
ATOM    618  O   GLN    40       9.406   8.697 -10.378  1.00  0.00           O  
ATOM    619  N   GLN    41       8.273  10.551 -11.116  1.00  0.00           N  
ATOM    620  H   GLN    41       8.330  11.555 -11.218  1.00  0.00           H  
ATOM    621  CA  GLN    41       6.941  10.012 -10.690  1.00  0.00           C  
ATOM    622  HA  GLN    41       6.951   9.856  -9.612  1.00  0.00           H  
ATOM    623  CB  GLN    41       5.810  11.089 -10.912  1.00  0.00           C  
ATOM    624  HB2 GLN    41       6.111  11.992 -10.383  1.00  0.00           H  
ATOM    625  HB3 GLN    41       5.659  11.184 -11.987  1.00  0.00           H  
ATOM    626  CG  GLN    41       4.440  10.754 -10.271  1.00  0.00           C  
ATOM    627  HG2 GLN    41       3.910  10.075 -10.940  1.00  0.00           H  
ATOM    628  HG3 GLN    41       4.642  10.248  -9.327  1.00  0.00           H  
ATOM    629  CD  GLN    41       3.572  11.984 -10.000  1.00  0.00           C  
ATOM    630  OE1 GLN    41       3.825  13.084 -10.372  1.00  0.00           O  
ATOM    631  NE2 GLN    41       2.402  11.823  -9.436  1.00  0.00           N  
ATOM    632 HE21 GLN    41       1.926  12.679  -9.189  1.00  0.00           H  
ATOM    633 HE22 GLN    41       2.166  10.906  -9.083  1.00  0.00           H  
ATOM    634  C   GLN    41       6.513   8.791 -11.477  1.00  0.00           C  
ATOM    635  O   GLN    41       5.994   7.830 -10.887  1.00  0.00           O  
ATOM    636  N   ILE    42       6.813   8.792 -12.775  1.00  0.00           N  
ATOM    637  H   ILE    42       7.130   9.682 -13.133  1.00  0.00           H  
ATOM    638  CA  ILE    42       6.385   7.740 -13.731  1.00  0.00           C  
ATOM    639  HA  ILE    42       5.381   7.437 -13.431  1.00  0.00           H  
ATOM    640  CB  ILE    42       6.330   8.128 -15.190  1.00  0.00           C  
ATOM    641  HB  ILE    42       6.005   7.240 -15.732  1.00  0.00           H  
ATOM    642  CG2 ILE    42       5.136   9.121 -15.262  1.00  0.00           C  
ATOM    643 HG21 ILE    42       5.329  10.063 -14.749  1.00  0.00           H  
ATOM    644 HG22 ILE    42       4.929   9.246 -16.324  1.00  0.00           H  
ATOM    645 HG23 ILE    42       4.237   8.664 -14.847  1.00  0.00           H  
ATOM    646  CG1 ILE    42       7.580   8.570 -15.968  1.00  0.00           C  
ATOM    647 HG12 ILE    42       7.599   9.660 -16.002  1.00  0.00           H  
ATOM    648 HG13 ILE    42       8.491   8.128 -15.565  1.00  0.00           H  
ATOM    649  CD1 ILE    42       7.542   8.368 -17.410  1.00  0.00           C  
ATOM    650 HD11 ILE    42       6.551   8.682 -17.738  1.00  0.00           H  
ATOM    651 HD12 ILE    42       8.308   9.032 -17.811  1.00  0.00           H  
ATOM    652 HD13 ILE    42       7.601   7.323 -17.715  1.00  0.00           H  
ATOM    653  C   ILE    42       7.277   6.458 -13.655  1.00  0.00           C  
ATOM    654  O   ILE    42       6.739   5.334 -13.829  1.00  0.00           O  
ATOM    655  N   ARG    43       8.506   6.558 -13.189  1.00  0.00           N  
ATOM    656  H   ARG    43       8.739   7.439 -12.754  1.00  0.00           H  
ATOM    657  CA  ARG    43       9.482   5.501 -12.851  1.00  0.00           C  
ATOM    658  HA  ARG    43       9.970   5.075 -13.728  1.00  0.00           H  
ATOM    659  CB  ARG    43      10.561   6.080 -11.922  1.00  0.00           C  
ATOM    660  HB2 ARG    43      11.033   6.956 -12.369  1.00  0.00           H  
ATOM    661  HB3 ARG    43      10.095   6.386 -10.985  1.00  0.00           H  
ATOM    662  CG  ARG    43      11.699   5.156 -11.525  1.00  0.00           C  
ATOM    663  HG2 ARG    43      11.278   4.247 -11.096  1.00  0.00           H  
ATOM    664  HG3 ARG    43      12.174   4.921 -12.477  1.00  0.00           H  
ATOM    665  CD  ARG    43      12.848   5.729 -10.647  1.00  0.00           C  
ATOM    666  HD2 ARG    43      13.260   6.569 -11.207  1.00  0.00           H  
ATOM    667  HD3 ARG    43      12.520   5.968  -9.635  1.00  0.00           H  
ATOM    668  NE  ARG    43      13.996   4.849 -10.474  1.00  0.00           N  
ATOM    669  HE  ARG    43      14.825   5.325 -10.801  1.00  0.00           H  
ATOM    670  CZ  ARG    43      14.155   3.847  -9.691  1.00  0.00           C  
ATOM    671  NH1 ARG    43      15.326   3.199  -9.639  1.00  0.00           N  
ATOM    672 HH11 ARG    43      16.058   3.486 -10.273  1.00  0.00           H  
ATOM    673 HH12 ARG    43      15.455   2.531  -8.892  1.00  0.00           H  
ATOM    674  NH2 ARG    43      13.214   3.208  -9.062  1.00  0.00           N  
ATOM    675 HH21 ARG    43      12.331   3.660  -8.869  1.00  0.00           H  
ATOM    676 HH22 ARG    43      13.420   2.468  -8.407  1.00  0.00           H  
ATOM    677  C   ARG    43       8.823   4.244 -12.258  1.00  0.00           C  
ATOM    678  O   ARG    43       8.963   3.136 -12.755  1.00  0.00           O  
ATOM    679  N   GLU    44       8.152   4.385 -11.123  1.00  0.00           N  
ATOM    680  H   GLU    44       7.945   5.316 -10.790  1.00  0.00           H  
ATOM    681  CA  GLU    44       7.363   3.299 -10.457  1.00  0.00           C  
ATOM    682  HA  GLU    44       8.038   2.444 -10.486  1.00  0.00           H  
ATOM    683  CB  GLU    44       6.971   3.744  -8.998  1.00  0.00           C  
ATOM    684  HB2 GLU    44       7.852   4.235  -8.584  1.00  0.00           H  
ATOM    685  HB3 GLU    44       6.085   4.370  -9.097  1.00  0.00           H  
ATOM    686  CG  GLU    44       6.617   2.517  -8.080  1.00  0.00           C  
ATOM    687  HG2 GLU    44       6.412   2.835  -7.058  1.00  0.00           H  
ATOM    688  HG3 GLU    44       5.691   2.093  -8.468  1.00  0.00           H  
ATOM    689  CD  GLU    44       7.598   1.355  -8.091  1.00  0.00           C  
ATOM    690  OE1 GLU    44       7.228   0.174  -8.442  1.00  0.00           O  
ATOM    691  OE2 GLU    44       8.734   1.543  -7.559  1.00  0.00           O  
ATOM    692  C   GLU    44       6.137   2.918 -11.239  1.00  0.00           C  
ATOM    693  O   GLU    44       5.723   1.766 -11.188  1.00  0.00           O  
ATOM    694  N   ILE    45       5.451   3.868 -11.847  1.00  0.00           N  
ATOM    695  H   ILE    45       5.803   4.810 -11.940  1.00  0.00           H  
ATOM    696  CA  ILE    45       4.198   3.531 -12.674  1.00  0.00           C  
ATOM    697  HA  ILE    45       3.511   2.942 -12.067  1.00  0.00           H  
ATOM    698  CB  ILE    45       3.487   4.861 -13.023  1.00  0.00           C  
ATOM    699  HB  ILE    45       4.098   5.507 -13.653  1.00  0.00           H  
ATOM    700  CG2 ILE    45       2.137   4.548 -13.619  1.00  0.00           C  
ATOM    701 HG21 ILE    45       2.271   3.943 -14.516  1.00  0.00           H  
ATOM    702 HG22 ILE    45       1.480   4.090 -12.879  1.00  0.00           H  
ATOM    703 HG23 ILE    45       1.654   5.443 -14.008  1.00  0.00           H  
ATOM    704  CG1 ILE    45       3.258   5.705 -11.704  1.00  0.00           C  
ATOM    705 HG12 ILE    45       2.795   5.127 -10.905  1.00  0.00           H  
ATOM    706 HG13 ILE    45       4.217   5.974 -11.261  1.00  0.00           H  
ATOM    707  CD1 ILE    45       2.669   7.094 -12.062  1.00  0.00           C  
ATOM    708 HD11 ILE    45       3.101   7.416 -13.009  1.00  0.00           H  
ATOM    709 HD12 ILE    45       1.587   6.969 -12.043  1.00  0.00           H  
ATOM    710 HD13 ILE    45       2.870   7.746 -11.212  1.00  0.00           H  
ATOM    711  C   ILE    45       4.537   2.568 -13.799  1.00  0.00           C  
ATOM    712  O   ILE    45       3.823   1.655 -14.074  1.00  0.00           O  
ATOM    713  N   MET    46       5.581   2.824 -14.602  1.00  0.00           N  
ATOM    714  H   MET    46       6.175   3.617 -14.403  1.00  0.00           H  
ATOM    715  CA  MET    46       6.072   1.811 -15.559  1.00  0.00           C  
ATOM    716  HA  MET    46       5.320   1.680 -16.337  1.00  0.00           H  
ATOM    717  CB  MET    46       7.415   2.336 -16.171  1.00  0.00           C  
ATOM    718  HB2 MET    46       8.121   2.473 -15.351  1.00  0.00           H  
ATOM    719  HB3 MET    46       7.742   1.593 -16.899  1.00  0.00           H  
ATOM    720  CG  MET    46       7.046   3.586 -16.973  1.00  0.00           C  
ATOM    721  HG2 MET    46       6.275   3.354 -17.708  1.00  0.00           H  
ATOM    722  HG3 MET    46       6.614   4.405 -16.398  1.00  0.00           H  
ATOM    723  SD  MET    46       8.589   4.163 -17.853  1.00  0.00           S  
ATOM    724  CE  MET    46       9.234   5.077 -16.417  1.00  0.00           C  
ATOM    725  HE1 MET    46      10.150   5.615 -16.660  1.00  0.00           H  
ATOM    726  HE2 MET    46       8.465   5.772 -16.079  1.00  0.00           H  
ATOM    727  HE3 MET    46       9.483   4.499 -15.527  1.00  0.00           H  
ATOM    728  C   MET    46       6.294   0.454 -14.997  1.00  0.00           C  
ATOM    729  O   MET    46       5.844  -0.549 -15.507  1.00  0.00           O  
ATOM    730  N   LYS    47       6.959   0.335 -13.834  1.00  0.00           N  
ATOM    731  H   LYS    47       7.169   1.204 -13.364  1.00  0.00           H  
ATOM    732  CA  LYS    47       7.211  -0.901 -13.148  1.00  0.00           C  
ATOM    733  HA  LYS    47       7.751  -1.658 -13.716  1.00  0.00           H  
ATOM    734  CB  LYS    47       8.051  -0.716 -11.904  1.00  0.00           C  
ATOM    735  HB2 LYS    47       7.488  -0.073 -11.229  1.00  0.00           H  
ATOM    736  HB3 LYS    47       8.065  -1.724 -11.487  1.00  0.00           H  
ATOM    737  CG  LYS    47       9.504  -0.224 -12.063  1.00  0.00           C  
ATOM    738  HG2 LYS    47       9.972  -1.169 -12.338  1.00  0.00           H  
ATOM    739  HG3 LYS    47       9.539   0.580 -12.799  1.00  0.00           H  
ATOM    740  CD  LYS    47      10.312   0.338 -10.873  1.00  0.00           C  
ATOM    741  HD2 LYS    47       9.643   0.869 -10.196  1.00  0.00           H  
ATOM    742  HD3 LYS    47      10.845  -0.447 -10.336  1.00  0.00           H  
ATOM    743  CE  LYS    47      11.412   1.352 -11.228  1.00  0.00           C  
ATOM    744  HE2 LYS    47      11.034   2.101 -11.923  1.00  0.00           H  
ATOM    745  HE3 LYS    47      11.844   1.846 -10.358  1.00  0.00           H  
ATOM    746  NZ  LYS    47      12.491   0.575 -11.850  1.00  0.00           N  
ATOM    747  HZ1 LYS    47      13.257   1.116 -12.224  1.00  0.00           H  
ATOM    748  HZ2 LYS    47      12.651  -0.299 -11.370  1.00  0.00           H  
ATOM    749  HZ3 LYS    47      12.142   0.248 -12.740  1.00  0.00           H  
ATOM    750  C   LYS    47       5.877  -1.549 -12.807  1.00  0.00           C  
ATOM    751  O   LYS    47       5.734  -2.770 -12.881  1.00  0.00           O  
ATOM    752  N   GLY    48       4.803  -0.751 -12.549  1.00  0.00           N  
ATOM    753  H   GLY    48       4.966   0.225 -12.343  1.00  0.00           H  
ATOM    754  CA  GLY    48       3.402  -1.277 -12.360  1.00  0.00           C  
ATOM    755  HA2 GLY    48       3.373  -1.616 -11.325  1.00  0.00           H  
ATOM    756  HA3 GLY    48       2.765  -0.405 -12.509  1.00  0.00           H  
ATOM    757  C   GLY    48       2.835  -2.319 -13.401  1.00  0.00           C  
ATOM    758  O   GLY    48       1.883  -3.088 -13.117  1.00  0.00           O  
ATOM    759  N   GLN    49       3.409  -2.345 -14.562  1.00  0.00           N  
ATOM    760  H   GLN    49       4.226  -1.767 -14.703  1.00  0.00           H  
ATOM    761  CA  GLN    49       3.132  -3.374 -15.528  1.00  0.00           C  
ATOM    762  HA  GLN    49       2.175  -3.846 -15.305  1.00  0.00           H  
ATOM    763  CB  GLN    49       2.987  -2.964 -16.995  1.00  0.00           C  
ATOM    764  HB2 GLN    49       2.063  -2.388 -17.040  1.00  0.00           H  
ATOM    765  HB3 GLN    49       3.835  -2.374 -17.343  1.00  0.00           H  
ATOM    766  CG  GLN    49       2.916  -4.146 -17.876  1.00  0.00           C  
ATOM    767  HG2 GLN    49       2.320  -4.960 -17.460  1.00  0.00           H  
ATOM    768  HG3 GLN    49       2.449  -3.763 -18.783  1.00  0.00           H  
ATOM    769  CD  GLN    49       4.278  -4.776 -18.261  1.00  0.00           C  
ATOM    770  OE1 GLN    49       5.315  -4.225 -18.252  1.00  0.00           O  
ATOM    771  NE2 GLN    49       4.327  -6.006 -18.650  1.00  0.00           N  
ATOM    772 HE21 GLN    49       5.137  -6.406 -19.102  1.00  0.00           H  
ATOM    773 HE22 GLN    49       3.473  -6.543 -18.694  1.00  0.00           H  
ATOM    774  C   GLN    49       4.110  -4.568 -15.333  1.00  0.00           C  
ATOM    775  O   GLN    49       3.635  -5.733 -15.255  1.00  0.00           O  
ATOM    776  N   ARG    50       5.449  -4.448 -15.140  1.00  0.00           N  
ATOM    777  H   ARG    50       5.919  -3.578 -14.935  1.00  0.00           H  
ATOM    778  CA  ARG    50       6.300  -5.633 -14.832  1.00  0.00           C  
ATOM    779  HA  ARG    50       6.065  -6.361 -15.609  1.00  0.00           H  
ATOM    780  CB  ARG    50       7.765  -5.418 -14.896  1.00  0.00           C  
ATOM    781  HB2 ARG    50       8.141  -4.586 -14.302  1.00  0.00           H  
ATOM    782  HB3 ARG    50       8.187  -6.369 -14.569  1.00  0.00           H  
ATOM    783  CG  ARG    50       8.248  -5.229 -16.293  1.00  0.00           C  
ATOM    784  HG2 ARG    50       7.947  -4.295 -16.766  1.00  0.00           H  
ATOM    785  HG3 ARG    50       9.337  -5.258 -16.350  1.00  0.00           H  
ATOM    786  CD  ARG    50       7.822  -6.268 -17.307  1.00  0.00           C  
ATOM    787  HD2 ARG    50       7.907  -7.243 -16.825  1.00  0.00           H  
ATOM    788  HD3 ARG    50       6.748  -6.114 -17.414  1.00  0.00           H  
ATOM    789  NE  ARG    50       8.551  -6.277 -18.541  1.00  0.00           N  
ATOM    790  HE  ARG    50       9.137  -7.098 -18.603  1.00  0.00           H  
ATOM    791  CZ  ARG    50       8.713  -5.323 -19.476  1.00  0.00           C  
ATOM    792  NH1 ARG    50       8.049  -4.272 -19.459  1.00  0.00           N  
ATOM    793 HH11 ARG    50       7.265  -3.971 -18.896  1.00  0.00           H  
ATOM    794 HH12 ARG    50       8.101  -3.659 -20.259  1.00  0.00           H  
ATOM    795  NH2 ARG    50       9.639  -5.488 -20.402  1.00  0.00           N  
ATOM    796 HH21 ARG    50      10.280  -6.207 -20.097  1.00  0.00           H  
ATOM    797 HH22 ARG    50       9.934  -4.639 -20.862  1.00  0.00           H  
ATOM    798  C   ARG    50       5.830  -6.343 -13.512  1.00  0.00           C  
ATOM    799  O   ARG    50       5.735  -7.529 -13.462  1.00  0.00           O  
ATOM    800  N   ASP    51       5.375  -5.559 -12.525  1.00  0.00           N  
ATOM    801  H   ASP    51       5.440  -4.570 -12.720  1.00  0.00           H  
ATOM    802  CA  ASP    51       4.789  -5.938 -11.231  1.00  0.00           C  
ATOM    803  HA  ASP    51       5.504  -6.471 -10.605  1.00  0.00           H  
ATOM    804  CB  ASP    51       4.213  -4.708 -10.555  1.00  0.00           C  
ATOM    805  HB2 ASP    51       3.417  -4.166 -11.067  1.00  0.00           H  
ATOM    806  HB3 ASP    51       3.558  -5.089  -9.772  1.00  0.00           H  
ATOM    807  CG  ASP    51       5.246  -3.700 -10.027  1.00  0.00           C  
ATOM    808  OD1 ASP    51       6.458  -4.064  -9.885  1.00  0.00           O  
ATOM    809  OD2 ASP    51       4.661  -2.667  -9.522  1.00  0.00           O  
ATOM    810  C   ASP    51       3.616  -6.928 -11.417  1.00  0.00           C  
ATOM    811  O   ASP    51       3.321  -7.703 -10.473  1.00  0.00           O  
ATOM    812  N   GLN    52       2.918  -6.924 -12.551  1.00  0.00           N  
ATOM    813  H   GLN    52       3.247  -6.267 -13.244  1.00  0.00           H  
ATOM    814  CA  GLN    52       1.782  -7.832 -12.789  1.00  0.00           C  
ATOM    815  HA  GLN    52       1.675  -8.518 -11.949  1.00  0.00           H  
ATOM    816  CB  GLN    52       0.493  -7.021 -12.993  1.00  0.00           C  
ATOM    817  HB2 GLN    52       0.449  -6.542 -13.971  1.00  0.00           H  
ATOM    818  HB3 GLN    52      -0.417  -7.622 -12.999  1.00  0.00           H  
ATOM    819  CG  GLN    52       0.372  -5.904 -11.900  1.00  0.00           C  
ATOM    820  HG2 GLN    52       1.190  -5.201 -12.060  1.00  0.00           H  
ATOM    821  HG3 GLN    52      -0.573  -5.439 -12.183  1.00  0.00           H  
ATOM    822  CD  GLN    52       0.225  -6.471 -10.479  1.00  0.00           C  
ATOM    823  OE1 GLN    52      -0.538  -7.487 -10.323  1.00  0.00           O  
ATOM    824  NE2 GLN    52       0.785  -5.858  -9.422  1.00  0.00           N  
ATOM    825 HE21 GLN    52       0.444  -6.239  -8.551  1.00  0.00           H  
ATOM    826 HE22 GLN    52       1.318  -5.032  -9.653  1.00  0.00           H  
ATOM    827  C   GLN    52       1.903  -8.820 -14.029  1.00  0.00           C  
ATOM    828  O   GLN    52       0.920  -9.516 -14.215  1.00  0.00           O  
ATOM    829  N   MET    53       3.039  -8.892 -14.708  1.00  0.00           N  
ATOM    830  H   MET    53       3.855  -8.509 -14.252  1.00  0.00           H  
ATOM    831  CA  MET    53       3.073  -9.722 -15.933  1.00  0.00           C  
ATOM    832  HA  MET    53       2.161  -9.669 -16.527  1.00  0.00           H  
ATOM    833  CB  MET    53       4.323  -9.208 -16.737  1.00  0.00           C  
ATOM    834  HB2 MET    53       4.203  -8.157 -16.998  1.00  0.00           H  
ATOM    835  HB3 MET    53       5.145  -9.238 -16.021  1.00  0.00           H  
ATOM    836  CG  MET    53       4.504 -10.042 -17.990  1.00  0.00           C  
ATOM    837  HG2 MET    53       5.475  -9.879 -18.457  1.00  0.00           H  
ATOM    838  HG3 MET    53       4.443 -11.106 -17.761  1.00  0.00           H  
ATOM    839  SD  MET    53       3.177  -9.864 -19.213  1.00  0.00           S  
ATOM    840  CE  MET    53       3.808 -10.960 -20.507  1.00  0.00           C  
ATOM    841  HE1 MET    53       3.074 -11.153 -21.290  1.00  0.00           H  
ATOM    842  HE2 MET    53       4.721 -10.588 -20.971  1.00  0.00           H  
ATOM    843  HE3 MET    53       4.090 -11.940 -20.122  1.00  0.00           H  
ATOM    844  C   MET    53       3.280 -11.198 -15.522  1.00  0.00           C  
ATOM    845  O   MET    53       4.349 -11.644 -15.144  1.00  0.00           O  
ATOM    846  N   LYS    54       2.228 -11.959 -15.801  1.00  0.00           N  
ATOM    847  H   LYS    54       1.496 -11.530 -16.348  1.00  0.00           H  
ATOM    848  CA  LYS    54       2.129 -13.451 -15.604  1.00  0.00           C  
ATOM    849  HA  LYS    54       2.496 -13.611 -14.590  1.00  0.00           H  
ATOM    850  CB  LYS    54       0.699 -13.956 -15.747  1.00  0.00           C  
ATOM    851  HB2 LYS    54       0.323 -13.530 -16.677  1.00  0.00           H  
ATOM    852  HB3 LYS    54       0.602 -15.040 -15.809  1.00  0.00           H  
ATOM    853  CG  LYS    54      -0.258 -13.316 -14.668  1.00  0.00           C  
ATOM    854  HG2 LYS    54       0.133 -13.450 -13.660  1.00  0.00           H  
ATOM    855  HG3 LYS    54      -0.232 -12.245 -14.871  1.00  0.00           H  
ATOM    856  CD  LYS    54      -1.670 -13.800 -14.807  1.00  0.00           C  
ATOM    857  HD2 LYS    54      -1.924 -13.667 -15.858  1.00  0.00           H  
ATOM    858  HD3 LYS    54      -1.553 -14.869 -14.631  1.00  0.00           H  
ATOM    859  CE  LYS    54      -2.728 -13.019 -13.992  1.00  0.00           C  
ATOM    860  HE2 LYS    54      -2.645 -11.996 -14.360  1.00  0.00           H  
ATOM    861  HE3 LYS    54      -3.708 -13.429 -14.239  1.00  0.00           H  
ATOM    862  NZ  LYS    54      -2.491 -13.042 -12.517  1.00  0.00           N  
ATOM    863  HZ1 LYS    54      -2.457 -14.003 -12.207  1.00  0.00           H  
ATOM    864  HZ2 LYS    54      -1.710 -12.480 -12.210  1.00  0.00           H  
ATOM    865  HZ3 LYS    54      -3.275 -12.596 -12.062  1.00  0.00           H  
ATOM    866  C   LYS    54       2.974 -14.207 -16.703  1.00  0.00           C  
ATOM    867  O   LYS    54       3.027 -13.758 -17.860  1.00  0.00           O  
ATOM    868  N   ARG    55       3.697 -15.262 -16.361  1.00  0.00           N  
ATOM    869  H   ARG    55       3.393 -15.788 -15.554  1.00  0.00           H  
ATOM    870  CA  ARG    55       4.606 -16.044 -17.254  1.00  0.00           C  
ATOM    871  HA  ARG    55       4.503 -15.550 -18.220  1.00  0.00           H  
ATOM    872  CB  ARG    55       6.121 -15.766 -16.886  1.00  0.00           C  
ATOM    873  HB2 ARG    55       6.759 -16.337 -17.561  1.00  0.00           H  
ATOM    874  HB3 ARG    55       6.435 -14.751 -17.131  1.00  0.00           H  
ATOM    875  CG  ARG    55       6.542 -15.961 -15.383  1.00  0.00           C  
ATOM    876  HG2 ARG    55       7.413 -15.334 -15.192  1.00  0.00           H  
ATOM    877  HG3 ARG    55       5.775 -15.563 -14.719  1.00  0.00           H  
ATOM    878  CD  ARG    55       6.865 -17.408 -14.985  1.00  0.00           C  
ATOM    879  HD2 ARG    55       7.211 -17.473 -13.953  1.00  0.00           H  
ATOM    880  HD3 ARG    55       5.911 -17.932 -15.043  1.00  0.00           H  
ATOM    881  NE  ARG    55       7.765 -18.071 -15.934  1.00  0.00           N  
ATOM    882  HE  ARG    55       8.231 -17.352 -16.468  1.00  0.00           H  
ATOM    883  CZ  ARG    55       8.291 -19.229 -15.833  1.00  0.00           C  
ATOM    884  NH1 ARG    55       9.266 -19.454 -16.670  1.00  0.00           N  
ATOM    885 HH11 ARG    55       9.326 -18.699 -17.338  1.00  0.00           H  
ATOM    886 HH12 ARG    55       9.987 -20.148 -16.534  1.00  0.00           H  
ATOM    887  NH2 ARG    55       7.938 -20.184 -15.137  1.00  0.00           N  
ATOM    888 HH21 ARG    55       7.254 -19.993 -14.419  1.00  0.00           H  
ATOM    889 HH22 ARG    55       8.440 -21.048 -15.284  1.00  0.00           H  
ATOM    890  C   ARG    55       4.292 -17.584 -17.353  1.00  0.00           C  
ATOM    891  O   ARG    55       3.858 -18.161 -16.322  1.00  0.00           O  
ATOM    892  N   PRO    56       4.412 -18.177 -18.530  1.00  0.00           N  
ATOM    893  CD  PRO    56       4.952 -17.572 -19.845  1.00  0.00           C  
ATOM    894  HD2 PRO    56       5.952 -17.163 -19.702  1.00  0.00           H  
ATOM    895  HD3 PRO    56       4.131 -16.992 -20.266  1.00  0.00           H  
ATOM    896  CG  PRO    56       5.172 -18.730 -20.822  1.00  0.00           C  
ATOM    897  HG2 PRO    56       6.218 -19.036 -20.830  1.00  0.00           H  
ATOM    898  HG3 PRO    56       4.821 -18.470 -21.821  1.00  0.00           H  
ATOM    899  CB  PRO    56       4.195 -19.766 -20.303  1.00  0.00           C  
ATOM    900  HB2 PRO    56       4.315 -20.783 -20.678  1.00  0.00           H  
ATOM    901  HB3 PRO    56       3.278 -19.481 -20.818  1.00  0.00           H  
ATOM    902  CA  PRO    56       4.137 -19.637 -18.816  1.00  0.00           C  
ATOM    903  HA  PRO    56       3.133 -19.924 -18.503  1.00  0.00           H  
ATOM    904  C   PRO    56       5.176 -20.652 -18.204  1.00  0.00           C  
ATOM    905  O   PRO    56       6.404 -20.439 -18.355  1.00  0.00           O  
ATOM    906  N   PRO    57       4.624 -21.745 -17.457  1.00  0.00           N  
ATOM    907  CD  PRO    57       3.279 -21.865 -16.944  1.00  0.00           C  
ATOM    908  HD2 PRO    57       2.552 -21.916 -17.755  1.00  0.00           H  
ATOM    909  HD3 PRO    57       3.077 -20.994 -16.321  1.00  0.00           H  
ATOM    910  CG  PRO    57       3.309 -23.075 -16.055  1.00  0.00           C  
ATOM    911  HG2 PRO    57       2.347 -23.587 -16.071  1.00  0.00           H  
ATOM    912  HG3 PRO    57       3.610 -22.880 -15.026  1.00  0.00           H  
ATOM    913  CB  PRO    57       4.401 -23.913 -16.604  1.00  0.00           C  
ATOM    914  HB2 PRO    57       4.022 -24.617 -17.345  1.00  0.00           H  
ATOM    915  HB3 PRO    57       4.919 -24.446 -15.807  1.00  0.00           H  
ATOM    916  CA  PRO    57       5.444 -22.999 -17.239  1.00  0.00           C  
ATOM    917  HA  PRO    57       6.182 -22.641 -16.522  1.00  0.00           H  
ATOM    918  C   PRO    57       6.114 -23.558 -18.518  1.00  0.00           C  
ATOM    919  O   PRO    57       5.652 -23.341 -19.660  1.00  0.00           O  
ATOM    920  N   LEU    58       7.170 -24.379 -18.339  1.00  0.00           N  
ATOM    921  H   LEU    58       7.436 -24.564 -17.382  1.00  0.00           H  
ATOM    922  CA  LEU    58       7.945 -25.033 -19.424  1.00  0.00           C  
ATOM    923  HA  LEU    58       8.084 -24.359 -20.269  1.00  0.00           H  
ATOM    924  CB  LEU    58       9.319 -25.563 -18.894  1.00  0.00           C  
ATOM    925  HB2 LEU    58       9.041 -26.171 -18.033  1.00  0.00           H  
ATOM    926  HB3 LEU    58       9.682 -26.318 -19.592  1.00  0.00           H  
ATOM    927  CG  LEU    58      10.376 -24.550 -18.516  1.00  0.00           C  
ATOM    928  HG  LEU    58      10.011 -23.594 -18.138  1.00  0.00           H  
ATOM    929  CD1 LEU    58      11.280 -25.170 -17.508  1.00  0.00           C  
ATOM    930 HD11 LEU    58      10.783 -25.415 -16.569  1.00  0.00           H  
ATOM    931 HD12 LEU    58      11.648 -26.099 -17.944  1.00  0.00           H  
ATOM    932 HD13 LEU    58      12.120 -24.532 -17.236  1.00  0.00           H  
ATOM    933  CD2 LEU    58      11.267 -24.104 -19.650  1.00  0.00           C  
ATOM    934 HD21 LEU    58      12.130 -23.525 -19.320  1.00  0.00           H  
ATOM    935 HD22 LEU    58      11.599 -24.903 -20.313  1.00  0.00           H  
ATOM    936 HD23 LEU    58      10.708 -23.416 -20.283  1.00  0.00           H  
ATOM    937  C   LEU    58       7.089 -26.146 -19.942  1.00  0.00           C  
ATOM    938  O   LEU    58       7.097 -26.475 -21.123  1.00  0.00           O  
ATOM    939  N   GLU    59       6.264 -26.771 -19.018  1.00  0.00           N  
ATOM    940  H   GLU    59       6.338 -26.449 -18.063  1.00  0.00           H  
ATOM    941  CA  GLU    59       5.310 -27.762 -19.387  1.00  0.00           C  
ATOM    942  HA  GLU    59       5.895 -28.551 -19.860  1.00  0.00           H  
ATOM    943  CB  GLU    59       4.582 -28.491 -18.245  1.00  0.00           C  
ATOM    944  HB2 GLU    59       3.859 -27.940 -17.644  1.00  0.00           H  
ATOM    945  HB3 GLU    59       4.013 -29.328 -18.650  1.00  0.00           H  
ATOM    946  CG  GLU    59       5.607 -29.075 -17.232  1.00  0.00           C  
ATOM    947  HG2 GLU    59       5.122 -29.770 -16.548  1.00  0.00           H  
ATOM    948  HG3 GLU    59       6.384 -29.623 -17.765  1.00  0.00           H  
ATOM    949  CD  GLU    59       6.306 -27.929 -16.407  1.00  0.00           C  
ATOM    950  OE1 GLU    59       5.618 -27.145 -15.692  1.00  0.00           O  
ATOM    951  OE2 GLU    59       7.534 -27.789 -16.499  1.00  0.00           O  
ATOM    952  C   GLU    59       4.220 -27.354 -20.327  1.00  0.00           C  
ATOM    953  O   GLU    59       3.734 -28.176 -21.103  1.00  0.00           O  
ATOM    954  N   GLU    60       3.848 -26.053 -20.267  1.00  0.00           N  
ATOM    955  H   GLU    60       4.309 -25.408 -19.641  1.00  0.00           H  
ATOM    956  CA  GLU    60       2.935 -25.543 -21.307  1.00  0.00           C  
ATOM    957  HA  GLU    60       2.161 -26.300 -21.434  1.00  0.00           H  
ATOM    958  CB  GLU    60       2.346 -24.180 -20.929  1.00  0.00           C  
ATOM    959  HB2 GLU    60       3.078 -23.381 -21.048  1.00  0.00           H  
ATOM    960  HB3 GLU    60       1.460 -23.965 -21.526  1.00  0.00           H  
ATOM    961  CG  GLU    60       1.836 -24.070 -19.524  1.00  0.00           C  
ATOM    962  HG2 GLU    60       2.685 -24.302 -18.881  1.00  0.00           H  
ATOM    963  HG3 GLU    60       1.445 -23.084 -19.273  1.00  0.00           H  
ATOM    964  CD  GLU    60       0.824 -25.066 -19.177  1.00  0.00           C  
ATOM    965  OE1 GLU    60       0.645 -25.153 -17.921  1.00  0.00           O  
ATOM    966  OE2 GLU    60       0.217 -25.824 -19.994  1.00  0.00           O  
ATOM    967  C   GLU    60       3.644 -25.449 -22.660  1.00  0.00           C  
ATOM    968  O   GLU    60       3.053 -25.697 -23.732  1.00  0.00           O  
ATOM    969  N   ARG    61       5.004 -25.121 -22.771  1.00  0.00           N  
ATOM    970  H   ARG    61       5.563 -25.115 -21.929  1.00  0.00           H  
ATOM    971  CA  ARG    61       5.745 -25.053 -24.027  1.00  0.00           C  
ATOM    972  HA  ARG    61       5.225 -24.470 -24.786  1.00  0.00           H  
ATOM    973  CB  ARG    61       7.048 -24.298 -23.745  1.00  0.00           C  
ATOM    974  HB2 ARG    61       7.410 -24.572 -22.754  1.00  0.00           H  
ATOM    975  HB3 ARG    61       7.775 -24.686 -24.459  1.00  0.00           H  
ATOM    976  CG  ARG    61       7.057 -22.775 -23.862  1.00  0.00           C  
ATOM    977  HG2 ARG    61       8.077 -22.452 -24.071  1.00  0.00           H  
ATOM    978  HG3 ARG    61       6.439 -22.614 -24.745  1.00  0.00           H  
ATOM    979  CD  ARG    61       6.511 -21.838 -22.771  1.00  0.00           C  
ATOM    980  HD2 ARG    61       6.349 -20.830 -23.151  1.00  0.00           H  
ATOM    981  HD3 ARG    61       5.540 -22.295 -22.578  1.00  0.00           H  
ATOM    982  NE  ARG    61       7.260 -21.828 -21.505  1.00  0.00           N  
ATOM    983  HE  ARG    61       6.814 -22.151 -20.659  1.00  0.00           H  
ATOM    984  CZ  ARG    61       8.417 -21.358 -21.240  1.00  0.00           C  
ATOM    985  NH1 ARG    61       9.285 -21.191 -22.163  1.00  0.00           N  
ATOM    986 HH11 ARG    61       9.328 -21.602 -23.085  1.00  0.00           H  
ATOM    987 HH12 ARG    61      10.207 -20.840 -21.950  1.00  0.00           H  
ATOM    988  NH2 ARG    61       8.743 -21.003 -19.968  1.00  0.00           N  
ATOM    989 HH21 ARG    61       7.991 -20.805 -19.323  1.00  0.00           H  
ATOM    990 HH22 ARG    61       9.652 -20.578 -19.857  1.00  0.00           H  
ATOM    991  C   ARG    61       5.903 -26.397 -24.607  1.00  0.00           C  
ATOM    992  O   ARG    61       5.637 -26.615 -25.839  1.00  0.00           O  
ATOM    993  N   ARG    62       6.234 -27.375 -23.746  1.00  0.00           N  
ATOM    994  H   ARG    62       6.504 -27.084 -22.818  1.00  0.00           H  
ATOM    995  CA  ARG    62       6.313 -28.856 -24.023  1.00  0.00           C  
ATOM    996  HA  ARG    62       7.013 -28.966 -24.852  1.00  0.00           H  
ATOM    997  CB  ARG    62       6.902 -29.622 -22.860  1.00  0.00           C  
ATOM    998  HB2 ARG    62       6.111 -29.776 -22.125  1.00  0.00           H  
ATOM    999  HB3 ARG    62       7.185 -30.531 -23.391  1.00  0.00           H  
ATOM   1000  CG  ARG    62       8.085 -29.033 -22.060  1.00  0.00           C  
ATOM   1001  HG2 ARG    62       8.536 -28.327 -22.757  1.00  0.00           H  
ATOM   1002  HG3 ARG    62       7.874 -28.547 -21.107  1.00  0.00           H  
ATOM   1003  CD  ARG    62       9.152 -30.069 -21.876  1.00  0.00           C  
ATOM   1004  HD2 ARG    62       8.770 -30.944 -21.351  1.00  0.00           H  
ATOM   1005  HD3 ARG    62       9.465 -30.491 -22.832  1.00  0.00           H  
ATOM   1006  NE  ARG    62      10.396 -29.468 -21.297  1.00  0.00           N  
ATOM   1007  HE  ARG    62      10.938 -28.956 -21.978  1.00  0.00           H  
ATOM   1008  CZ  ARG    62      10.610 -29.281 -20.051  1.00  0.00           C  
ATOM   1009  NH1 ARG    62      11.551 -28.548 -19.793  1.00  0.00           N  
ATOM   1010 HH11 ARG    62      12.121 -28.214 -20.557  1.00  0.00           H  
ATOM   1011 HH12 ARG    62      11.969 -28.465 -18.877  1.00  0.00           H  
ATOM   1012  NH2 ARG    62       9.807 -29.692 -19.084  1.00  0.00           N  
ATOM   1013 HH21 ARG    62       8.944 -30.158 -19.326  1.00  0.00           H  
ATOM   1014 HH22 ARG    62       9.919 -29.410 -18.120  1.00  0.00           H  
ATOM   1015  C   ARG    62       5.079 -29.451 -24.575  1.00  0.00           C  
ATOM   1016  O   ARG    62       5.168 -30.337 -25.502  1.00  0.00           O  
ATOM   1017  N   ALA    63       3.938 -28.887 -24.266  1.00  0.00           N  
ATOM   1018  H   ALA    63       3.960 -28.168 -23.557  1.00  0.00           H  
ATOM   1019  CA  ALA    63       2.630 -29.395 -24.706  1.00  0.00           C  
ATOM   1020  HA  ALA    63       2.655 -30.472 -24.872  1.00  0.00           H  
ATOM   1021  CB  ALA    63       1.627 -29.310 -23.472  1.00  0.00           C  
ATOM   1022  HB1 ALA    63       1.977 -30.013 -22.717  1.00  0.00           H  
ATOM   1023  HB2 ALA    63       1.847 -28.319 -23.076  1.00  0.00           H  
ATOM   1024  HB3 ALA    63       0.582 -29.435 -23.758  1.00  0.00           H  
ATOM   1025  C   ALA    63       2.238 -28.724 -26.021  1.00  0.00           C  
ATOM   1026  O   ALA    63       1.657 -29.387 -26.908  1.00  0.00           O  
ATOM   1027  N   MET    64       2.588 -27.435 -26.205  1.00  0.00           N  
ATOM   1028  H   MET    64       2.911 -26.939 -25.387  1.00  0.00           H  
ATOM   1029  CA  MET    64       2.399 -26.781 -27.443  1.00  0.00           C  
ATOM   1030  HA  MET    64       1.370 -26.968 -27.751  1.00  0.00           H  
ATOM   1031  CB  MET    64       2.526 -25.250 -27.460  1.00  0.00           C  
ATOM   1032  HB2 MET    64       1.870 -24.829 -26.699  1.00  0.00           H  
ATOM   1033  HB3 MET    64       3.540 -24.883 -27.301  1.00  0.00           H  
ATOM   1034  CG  MET    64       2.054 -24.664 -28.823  1.00  0.00           C  
ATOM   1035  HG2 MET    64       2.784 -24.828 -29.615  1.00  0.00           H  
ATOM   1036  HG3 MET    64       1.156 -25.194 -29.140  1.00  0.00           H  
ATOM   1037  SD  MET    64       1.413 -22.983 -28.780  1.00  0.00           S  
ATOM   1038  CE  MET    64      -0.200 -23.268 -28.226  1.00  0.00           C  
ATOM   1039  HE1 MET    64      -0.902 -22.652 -28.789  1.00  0.00           H  
ATOM   1040  HE2 MET    64      -0.324 -24.351 -28.209  1.00  0.00           H  
ATOM   1041  HE3 MET    64      -0.206 -22.988 -27.172  1.00  0.00           H  
ATOM   1042  C   MET    64       3.222 -27.456 -28.589  1.00  0.00           C  
ATOM   1043  O   MET    64       2.700 -27.768 -29.680  1.00  0.00           O  
ATOM   1044  N   HIE    65       4.506 -27.816 -28.342  1.00  0.00           N  
ATOM   1045  H   HIE    65       4.967 -27.440 -27.525  1.00  0.00           H  
ATOM   1046  CA  HIE    65       5.327 -28.682 -29.171  1.00  0.00           C  
ATOM   1047  HA  HIE    65       5.444 -28.323 -30.193  1.00  0.00           H  
ATOM   1048  CB  HIE    65       6.688 -28.712 -28.418  1.00  0.00           C  
ATOM   1049  HB2 HIE    65       7.049 -27.718 -28.155  1.00  0.00           H  
ATOM   1050  HB3 HIE    65       6.653 -29.271 -27.483  1.00  0.00           H  
ATOM   1051  CG  HIE    65       7.867 -29.481 -29.057  1.00  0.00           C  
ATOM   1052  ND1 HIE    65       9.031 -29.616 -28.425  1.00  0.00           N  
ATOM   1053  CE1 HIE    65       9.727 -30.324 -29.307  1.00  0.00           C  
ATOM   1054  HE1 HIE    65      10.764 -30.585 -29.157  1.00  0.00           H  
ATOM   1055  NE2 HIE    65       9.080 -30.563 -30.470  1.00  0.00           N  
ATOM   1056  HE2 HIE    65       9.469 -30.969 -31.310  1.00  0.00           H  
ATOM   1057  CD2 HIE    65       7.856 -29.935 -30.333  1.00  0.00           C  
ATOM   1058  HD2 HIE    65       7.095 -29.745 -31.075  1.00  0.00           H  
ATOM   1059  C   HIE    65       4.751 -30.142 -29.322  1.00  0.00           C  
ATOM   1060  O   HIE    65       4.791 -30.616 -30.431  1.00  0.00           O  
ATOM   1061  N   ASP    66       4.230 -30.775 -28.276  1.00  0.00           N  
ATOM   1062  H   ASP    66       4.302 -30.423 -27.332  1.00  0.00           H  
ATOM   1063  CA  ASP    66       3.546 -32.077 -28.392  1.00  0.00           C  
ATOM   1064  HA  ASP    66       4.186 -32.829 -28.854  1.00  0.00           H  
ATOM   1065  CB  ASP    66       3.241 -32.571 -26.963  1.00  0.00           C  
ATOM   1066  HB2 ASP    66       4.146 -32.633 -26.359  1.00  0.00           H  
ATOM   1067  HB3 ASP    66       2.534 -31.892 -26.486  1.00  0.00           H  
ATOM   1068  CG  ASP    66       2.545 -33.908 -26.895  1.00  0.00           C  
ATOM   1069  OD1 ASP    66       1.319 -34.039 -26.599  1.00  0.00           O  
ATOM   1070  OD2 ASP    66       3.340 -34.881 -26.953  1.00  0.00           O  
ATOM   1071  C   ASP    66       2.351 -32.068 -29.324  1.00  0.00           C  
ATOM   1072  O   ASP    66       1.860 -33.162 -29.826  1.00  0.00           O  
ATOM   1073  N   ILE    67       1.784 -30.905 -29.610  1.00  0.00           N  
ATOM   1074  H   ILE    67       2.086 -30.043 -29.178  1.00  0.00           H  
ATOM   1075  CA  ILE    67       0.727 -30.722 -30.660  1.00  0.00           C  
ATOM   1076  HA  ILE    67       0.067 -31.587 -30.723  1.00  0.00           H  
ATOM   1077  CB  ILE    67      -0.211 -29.525 -30.309  1.00  0.00           C  
ATOM   1078  HB  ILE    67       0.429 -28.693 -30.014  1.00  0.00           H  
ATOM   1079  CG2 ILE    67      -1.130 -29.039 -31.441  1.00  0.00           C  
ATOM   1080 HG21 ILE    67      -1.688 -28.181 -31.068  1.00  0.00           H  
ATOM   1081 HG22 ILE    67      -0.541 -28.771 -32.318  1.00  0.00           H  
ATOM   1082 HG23 ILE    67      -1.827 -29.799 -31.793  1.00  0.00           H  
ATOM   1083  CG1 ILE    67      -1.081 -29.934 -29.033  1.00  0.00           C  
ATOM   1084 HG12 ILE    67      -2.026 -30.413 -29.288  1.00  0.00           H  
ATOM   1085 HG13 ILE    67      -0.477 -30.649 -28.474  1.00  0.00           H  
ATOM   1086  CD1 ILE    67      -1.345 -28.777 -28.062  1.00  0.00           C  
ATOM   1087 HD11 ILE    67      -1.807 -29.057 -27.116  1.00  0.00           H  
ATOM   1088 HD12 ILE    67      -0.395 -28.411 -27.673  1.00  0.00           H  
ATOM   1089 HD13 ILE    67      -1.892 -27.923 -28.463  1.00  0.00           H  
ATOM   1090  C   ILE    67       1.399 -30.618 -32.052  1.00  0.00           C  
ATOM   1091  O   ILE    67       1.081 -31.418 -32.988  1.00  0.00           O  
ATOM   1092  N   ILE    68       2.374 -29.700 -32.187  1.00  0.00           N  
ATOM   1093  H   ILE    68       2.488 -29.252 -31.289  1.00  0.00           H  
ATOM   1094  CA  ILE    68       3.184 -29.401 -33.440  1.00  0.00           C  
ATOM   1095  HA  ILE    68       2.466 -29.162 -34.225  1.00  0.00           H  
ATOM   1096  CB  ILE    68       4.152 -28.176 -33.129  1.00  0.00           C  
ATOM   1097  HB  ILE    68       4.520 -28.361 -32.120  1.00  0.00           H  
ATOM   1098  CG2 ILE    68       5.350 -28.082 -34.135  1.00  0.00           C  
ATOM   1099 HG21 ILE    68       6.060 -28.906 -34.059  1.00  0.00           H  
ATOM   1100 HG22 ILE    68       5.043 -28.042 -35.180  1.00  0.00           H  
ATOM   1101 HG23 ILE    68       6.000 -27.218 -33.995  1.00  0.00           H  
ATOM   1102  CG1 ILE    68       3.222 -26.904 -33.159  1.00  0.00           C  
ATOM   1103 HG12 ILE    68       2.864 -26.808 -34.184  1.00  0.00           H  
ATOM   1104 HG13 ILE    68       2.266 -27.105 -32.675  1.00  0.00           H  
ATOM   1105  CD1 ILE    68       3.886 -25.592 -32.544  1.00  0.00           C  
ATOM   1106 HD11 ILE    68       4.859 -25.530 -33.031  1.00  0.00           H  
ATOM   1107 HD12 ILE    68       3.326 -24.686 -32.777  1.00  0.00           H  
ATOM   1108 HD13 ILE    68       4.020 -25.643 -31.463  1.00  0.00           H  
ATOM   1109  C   ILE    68       3.938 -30.601 -34.073  1.00  0.00           C  
ATOM   1110  O   ILE    68       4.153 -30.689 -35.270  1.00  0.00           O  
ATOM   1111  N   ALA    69       4.437 -31.437 -33.192  1.00  0.00           N  
ATOM   1112  H   ALA    69       4.264 -31.448 -32.197  1.00  0.00           H  
ATOM   1113  CA  ALA    69       5.304 -32.551 -33.646  1.00  0.00           C  
ATOM   1114  HA  ALA    69       5.856 -32.172 -34.506  1.00  0.00           H  
ATOM   1115  CB  ALA    69       6.455 -32.660 -32.575  1.00  0.00           C  
ATOM   1116  HB1 ALA    69       6.145 -32.801 -31.539  1.00  0.00           H  
ATOM   1117  HB2 ALA    69       6.964 -33.589 -32.828  1.00  0.00           H  
ATOM   1118  HB3 ALA    69       7.237 -31.902 -32.622  1.00  0.00           H  
ATOM   1119  C   ALA    69       4.597 -33.886 -33.975  1.00  0.00           C  
ATOM   1120  O   ALA    69       5.065 -34.983 -33.668  1.00  0.00           O  
ATOM   1121  N   SER    70       3.346 -33.760 -34.551  1.00  0.00           N  
ATOM   1122  H   SER    70       3.022 -32.876 -34.915  1.00  0.00           H  
ATOM   1123  CA  SER    70       2.455 -34.888 -34.924  1.00  0.00           C  
ATOM   1124  HA  SER    70       2.772 -35.771 -34.369  1.00  0.00           H  
ATOM   1125  CB  SER    70       1.057 -34.489 -34.490  1.00  0.00           C  
ATOM   1126  HB2 SER    70       0.354 -35.258 -34.812  1.00  0.00           H  
ATOM   1127  HB3 SER    70       1.093 -34.428 -33.402  1.00  0.00           H  
ATOM   1128  OG  SER    70       0.610 -33.242 -34.887  1.00  0.00           O  
ATOM   1129  HG  SER    70       0.449 -32.716 -34.101  1.00  0.00           H  
ATOM   1130  C   SER    70       2.431 -35.136 -36.476  1.00  0.00           C  
ATOM   1131  O   SER    70       2.838 -34.337 -37.320  1.00  0.00           O  
ATOM   1132  N   ASP    71       1.681 -36.156 -36.780  1.00  0.00           N  
ATOM   1133  H   ASP    71       1.448 -36.722 -35.977  1.00  0.00           H  
ATOM   1134  CA  ASP    71       1.247 -36.514 -38.097  1.00  0.00           C  
ATOM   1135  HA  ASP    71       2.147 -36.332 -38.683  1.00  0.00           H  
ATOM   1136  CB  ASP    71       0.788 -37.935 -38.294  1.00  0.00           C  
ATOM   1137  HB2 ASP    71      -0.279 -37.921 -38.071  1.00  0.00           H  
ATOM   1138  HB3 ASP    71       0.805 -38.116 -39.369  1.00  0.00           H  
ATOM   1139  CG  ASP    71       1.437 -39.031 -37.436  1.00  0.00           C  
ATOM   1140  OD1 ASP    71       2.102 -39.921 -37.978  1.00  0.00           O  
ATOM   1141  OD2 ASP    71       1.090 -39.245 -36.272  1.00  0.00           O  
ATOM   1142  C   ASP    71       0.225 -35.516 -38.660  1.00  0.00           C  
ATOM   1143  O   ASP    71       0.269 -35.152 -39.867  1.00  0.00           O  
ATOM   1144  N   THR    72      -0.701 -35.109 -37.790  1.00  0.00           N  
ATOM   1145  H   THR    72      -0.535 -35.446 -36.853  1.00  0.00           H  
ATOM   1146  CA  THR    72      -1.576 -33.941 -37.745  1.00  0.00           C  
ATOM   1147  HA  THR    72      -1.006 -33.026 -37.906  1.00  0.00           H  
ATOM   1148  CB  THR    72      -2.694 -34.137 -38.744  1.00  0.00           C  
ATOM   1149  HB  THR    72      -3.081 -35.151 -38.639  1.00  0.00           H  
ATOM   1150  CG2 THR    72      -3.818 -33.091 -38.734  1.00  0.00           C  
ATOM   1151 HG21 THR    72      -3.559 -32.068 -39.009  1.00  0.00           H  
ATOM   1152 HG22 THR    72      -4.531 -33.372 -39.509  1.00  0.00           H  
ATOM   1153 HG23 THR    72      -4.382 -33.156 -37.804  1.00  0.00           H  
ATOM   1154  OG1 THR    72      -2.327 -34.050 -40.105  1.00  0.00           O  
ATOM   1155  HG1 THR    72      -1.752 -34.802 -40.269  1.00  0.00           H  
ATOM   1156  C   THR    72      -2.239 -33.909 -36.412  1.00  0.00           C  
ATOM   1157  O   THR    72      -2.450 -34.996 -35.776  1.00  0.00           O  
ATOM   1158  N   PHE    73      -2.490 -32.697 -35.933  1.00  0.00           N  
ATOM   1159  H   PHE    73      -2.283 -31.850 -36.442  1.00  0.00           H  
ATOM   1160  CA  PHE    73      -3.215 -32.539 -34.634  1.00  0.00           C  
ATOM   1161  HA  PHE    73      -2.986 -33.402 -34.009  1.00  0.00           H  
ATOM   1162  CB  PHE    73      -2.451 -31.370 -33.901  1.00  0.00           C  
ATOM   1163  HB2 PHE    73      -2.880 -31.347 -32.899  1.00  0.00           H  
ATOM   1164  HB3 PHE    73      -1.416 -31.660 -33.716  1.00  0.00           H  
ATOM   1165  CG  PHE    73      -2.411 -29.923 -34.474  1.00  0.00           C  
ATOM   1166  CD1 PHE    73      -3.652 -29.204 -34.653  1.00  0.00           C  
ATOM   1167  HD1 PHE    73      -4.577 -29.567 -34.231  1.00  0.00           H  
ATOM   1168  CE1 PHE    73      -3.704 -28.062 -35.445  1.00  0.00           C  
ATOM   1169  HE1 PHE    73      -4.680 -27.644 -35.642  1.00  0.00           H  
ATOM   1170  CZ  PHE    73      -2.492 -27.493 -35.845  1.00  0.00           C  
ATOM   1171  HZ  PHE    73      -2.481 -26.517 -36.306  1.00  0.00           H  
ATOM   1172  CE2 PHE    73      -1.217 -28.095 -35.571  1.00  0.00           C  
ATOM   1173  HE2 PHE    73      -0.265 -27.663 -35.840  1.00  0.00           H  
ATOM   1174  CD2 PHE    73      -1.200 -29.309 -34.812  1.00  0.00           C  
ATOM   1175  HD2 PHE    73      -0.307 -29.908 -34.718  1.00  0.00           H  
ATOM   1176  C   PHE    73      -4.747 -32.450 -34.617  1.00  0.00           C  
ATOM   1177  O   PHE    73      -5.437 -31.989 -35.507  1.00  0.00           O  
ATOM   1178  N   ASP    74      -5.305 -32.851 -33.501  1.00  0.00           N  
ATOM   1179  H   ASP    74      -4.715 -33.407 -32.899  1.00  0.00           H  
ATOM   1180  CA  ASP    74      -6.751 -32.666 -33.177  1.00  0.00           C  
ATOM   1181  HA  ASP    74      -7.219 -32.940 -34.122  1.00  0.00           H  
ATOM   1182  CB  ASP    74      -6.995 -33.664 -31.970  1.00  0.00           C  
ATOM   1183  HB2 ASP    74      -6.913 -34.703 -32.289  1.00  0.00           H  
ATOM   1184  HB3 ASP    74      -6.168 -33.493 -31.281  1.00  0.00           H  
ATOM   1185  CG  ASP    74      -8.333 -33.557 -31.261  1.00  0.00           C  
ATOM   1186  OD1 ASP    74      -9.295 -33.241 -31.903  1.00  0.00           O  
ATOM   1187  OD2 ASP    74      -8.407 -33.789 -30.042  1.00  0.00           O  
ATOM   1188  C   ASP    74      -7.148 -31.246 -32.919  1.00  0.00           C  
ATOM   1189  O   ASP    74      -6.467 -30.576 -32.111  1.00  0.00           O  
ATOM   1190  N   LYS    75      -8.243 -30.810 -33.550  1.00  0.00           N  
ATOM   1191  H   LYS    75      -8.487 -31.432 -34.307  1.00  0.00           H  
ATOM   1192  CA  LYS    75      -8.985 -29.614 -33.339  1.00  0.00           C  
ATOM   1193  HA  LYS    75      -8.457 -28.713 -33.649  1.00  0.00           H  
ATOM   1194  CB  LYS    75     -10.274 -29.697 -34.175  1.00  0.00           C  
ATOM   1195  HB2 LYS    75     -10.116 -29.784 -35.250  1.00  0.00           H  
ATOM   1196  HB3 LYS    75     -10.791 -30.590 -33.823  1.00  0.00           H  
ATOM   1197  CG  LYS    75     -11.327 -28.523 -33.792  1.00  0.00           C  
ATOM   1198  HG2 LYS    75     -11.684 -28.479 -32.764  1.00  0.00           H  
ATOM   1199  HG3 LYS    75     -10.819 -27.565 -33.907  1.00  0.00           H  
ATOM   1200  CD  LYS    75     -12.425 -28.340 -34.794  1.00  0.00           C  
ATOM   1201  HD2 LYS    75     -11.943 -27.989 -35.706  1.00  0.00           H  
ATOM   1202  HD3 LYS    75     -12.959 -29.287 -34.881  1.00  0.00           H  
ATOM   1203  CE  LYS    75     -13.422 -27.254 -34.370  1.00  0.00           C  
ATOM   1204  HE2 LYS    75     -12.926 -26.285 -34.420  1.00  0.00           H  
ATOM   1205  HE3 LYS    75     -14.223 -27.279 -35.109  1.00  0.00           H  
ATOM   1206  NZ  LYS    75     -14.026 -27.508 -33.001  1.00  0.00           N  
ATOM   1207  HZ1 LYS    75     -14.909 -27.017 -32.993  1.00  0.00           H  
ATOM   1208  HZ2 LYS    75     -14.188 -28.495 -32.865  1.00  0.00           H  
ATOM   1209  HZ3 LYS    75     -13.406 -27.155 -32.286  1.00  0.00           H  
ATOM   1210  C   LYS    75      -9.285 -29.358 -31.850  1.00  0.00           C  
ATOM   1211  O   LYS    75      -8.835 -28.394 -31.296  1.00  0.00           O  
ATOM   1212  N   ALA    76     -10.009 -30.285 -31.199  1.00  0.00           N  
ATOM   1213  H   ALA    76     -10.231 -31.124 -31.717  1.00  0.00           H  
ATOM   1214  CA  ALA    76     -10.294 -30.201 -29.761  1.00  0.00           C  
ATOM   1215  HA  ALA    76     -10.916 -29.317 -29.629  1.00  0.00           H  
ATOM   1216  CB  ALA    76     -11.281 -31.374 -29.338  1.00  0.00           C  
ATOM   1217  HB1 ALA    76     -11.062 -32.430 -29.496  1.00  0.00           H  
ATOM   1218  HB2 ALA    76     -11.582 -31.216 -28.302  1.00  0.00           H  
ATOM   1219  HB3 ALA    76     -12.192 -31.170 -29.900  1.00  0.00           H  
ATOM   1220  C   ALA    76      -9.036 -30.193 -28.921  1.00  0.00           C  
ATOM   1221  O   ALA    76      -8.900 -29.339 -28.014  1.00  0.00           O  
ATOM   1222  N   LYS    77      -7.945 -30.923 -29.263  1.00  0.00           N  
ATOM   1223  H   LYS    77      -8.072 -31.686 -29.913  1.00  0.00           H  
ATOM   1224  CA  LYS    77      -6.729 -30.967 -28.417  1.00  0.00           C  
ATOM   1225  HA  LYS    77      -7.031 -30.971 -27.370  1.00  0.00           H  
ATOM   1226  CB  LYS    77      -5.824 -32.111 -28.833  1.00  0.00           C  
ATOM   1227  HB2 LYS    77      -6.288 -33.095 -28.894  1.00  0.00           H  
ATOM   1228  HB3 LYS    77      -5.502 -31.902 -29.853  1.00  0.00           H  
ATOM   1229  CG  LYS    77      -4.579 -32.256 -27.985  1.00  0.00           C  
ATOM   1230  HG2 LYS    77      -4.124 -31.267 -27.925  1.00  0.00           H  
ATOM   1231  HG3 LYS    77      -4.784 -32.506 -26.945  1.00  0.00           H  
ATOM   1232  CD  LYS    77      -3.551 -33.192 -28.435  1.00  0.00           C  
ATOM   1233  HD2 LYS    77      -4.048 -34.162 -28.435  1.00  0.00           H  
ATOM   1234  HD3 LYS    77      -3.289 -32.854 -29.438  1.00  0.00           H  
ATOM   1235  CE  LYS    77      -2.312 -33.094 -27.492  1.00  0.00           C  
ATOM   1236  HE2 LYS    77      -1.980 -32.057 -27.450  1.00  0.00           H  
ATOM   1237  HE3 LYS    77      -2.698 -33.142 -26.474  1.00  0.00           H  
ATOM   1238  NZ  LYS    77      -1.228 -34.127 -27.794  1.00  0.00           N  
ATOM   1239  HZ1 LYS    77      -0.508 -34.043 -27.090  1.00  0.00           H  
ATOM   1240  HZ2 LYS    77      -1.631 -35.053 -27.804  1.00  0.00           H  
ATOM   1241  HZ3 LYS    77      -0.944 -33.992 -28.753  1.00  0.00           H  
ATOM   1242  C   LYS    77      -5.992 -29.634 -28.408  1.00  0.00           C  
ATOM   1243  O   LYS    77      -5.603 -29.100 -27.342  1.00  0.00           O  
ATOM   1244  N   ALA    78      -5.766 -29.067 -29.623  1.00  0.00           N  
ATOM   1245  H   ALA    78      -6.017 -29.689 -30.379  1.00  0.00           H  
ATOM   1246  CA  ALA    78      -5.263 -27.783 -29.912  1.00  0.00           C  
ATOM   1247  HA  ALA    78      -4.225 -27.699 -29.587  1.00  0.00           H  
ATOM   1248  CB  ALA    78      -5.279 -27.523 -31.451  1.00  0.00           C  
ATOM   1249  HB1 ALA    78      -4.951 -26.501 -31.639  1.00  0.00           H  
ATOM   1250  HB2 ALA    78      -4.574 -28.182 -31.959  1.00  0.00           H  
ATOM   1251  HB3 ALA    78      -6.264 -27.533 -31.918  1.00  0.00           H  
ATOM   1252  C   ALA    78      -6.087 -26.671 -29.228  1.00  0.00           C  
ATOM   1253  O   ALA    78      -5.546 -25.848 -28.558  1.00  0.00           O  
ATOM   1254  N   GLU    79      -7.418 -26.689 -29.405  1.00  0.00           N  
ATOM   1255  H   GLU    79      -7.901 -27.363 -29.982  1.00  0.00           H  
ATOM   1256  CA  GLU    79      -8.271 -25.754 -28.676  1.00  0.00           C  
ATOM   1257  HA  GLU    79      -7.990 -24.745 -28.976  1.00  0.00           H  
ATOM   1258  CB  GLU    79      -9.731 -25.911 -29.057  1.00  0.00           C  
ATOM   1259  HB2 GLU    79     -10.118 -26.930 -29.024  1.00  0.00           H  
ATOM   1260  HB3 GLU    79     -10.231 -25.162 -28.443  1.00  0.00           H  
ATOM   1261  CG  GLU    79      -9.878 -25.474 -30.508  1.00  0.00           C  
ATOM   1262  HG2 GLU    79      -9.773 -24.397 -30.642  1.00  0.00           H  
ATOM   1263  HG3 GLU    79      -9.116 -26.015 -31.069  1.00  0.00           H  
ATOM   1264  CD  GLU    79     -11.255 -25.762 -31.125  1.00  0.00           C  
ATOM   1265  OE1 GLU    79     -12.220 -25.981 -30.388  1.00  0.00           O  
ATOM   1266  OE2 GLU    79     -11.196 -25.786 -32.391  1.00  0.00           O  
ATOM   1267  C   GLU    79      -8.109 -25.763 -27.216  1.00  0.00           C  
ATOM   1268  O   GLU    79      -7.999 -24.632 -26.714  1.00  0.00           O  
ATOM   1269  N   ALA    80      -8.100 -26.929 -26.551  1.00  0.00           N  
ATOM   1270  H   ALA    80      -8.062 -27.836 -26.994  1.00  0.00           H  
ATOM   1271  CA  ALA    80      -7.838 -26.903 -25.157  1.00  0.00           C  
ATOM   1272  HA  ALA    80      -8.700 -26.538 -24.599  1.00  0.00           H  
ATOM   1273  CB  ALA    80      -7.754 -28.401 -24.787  1.00  0.00           C  
ATOM   1274  HB1 ALA    80      -8.759 -28.772 -24.989  1.00  0.00           H  
ATOM   1275  HB2 ALA    80      -6.984 -29.004 -25.267  1.00  0.00           H  
ATOM   1276  HB3 ALA    80      -7.725 -28.560 -23.709  1.00  0.00           H  
ATOM   1277  C   ALA    80      -6.605 -26.182 -24.657  1.00  0.00           C  
ATOM   1278  O   ALA    80      -6.651 -25.619 -23.573  1.00  0.00           O  
ATOM   1279  N   GLN    81      -5.561 -26.245 -25.396  1.00  0.00           N  
ATOM   1280  H   GLN    81      -5.661 -26.885 -26.171  1.00  0.00           H  
ATOM   1281  CA  GLN    81      -4.336 -25.580 -25.035  1.00  0.00           C  
ATOM   1282  HA  GLN    81      -4.262 -25.754 -23.962  1.00  0.00           H  
ATOM   1283  CB  GLN    81      -2.967 -26.131 -25.656  1.00  0.00           C  
ATOM   1284  HB2 GLN    81      -2.992 -27.219 -25.588  1.00  0.00           H  
ATOM   1285  HB3 GLN    81      -2.826 -25.946 -26.720  1.00  0.00           H  
ATOM   1286  CG  GLN    81      -1.697 -25.698 -24.939  1.00  0.00           C  
ATOM   1287  HG2 GLN    81      -0.844 -26.198 -25.398  1.00  0.00           H  
ATOM   1288  HG3 GLN    81      -1.534 -24.625 -25.045  1.00  0.00           H  
ATOM   1289  CD  GLN    81      -1.658 -25.975 -23.432  1.00  0.00           C  
ATOM   1290  OE1 GLN    81      -2.043 -27.029 -22.973  1.00  0.00           O  
ATOM   1291  NE2 GLN    81      -1.093 -25.064 -22.662  1.00  0.00           N  
ATOM   1292 HE21 GLN    81      -0.862 -25.320 -21.713  1.00  0.00           H  
ATOM   1293 HE22 GLN    81      -0.673 -24.249 -23.086  1.00  0.00           H  
ATOM   1294  C   GLN    81      -4.473 -24.083 -25.255  1.00  0.00           C  
ATOM   1295  O   GLN    81      -4.163 -23.293 -24.376  1.00  0.00           O  
ATOM   1296  N   ILE    82      -4.812 -23.699 -26.523  1.00  0.00           N  
ATOM   1297  H   ILE    82      -5.036 -24.305 -27.299  1.00  0.00           H  
ATOM   1298  CA  ILE    82      -5.154 -22.263 -26.792  1.00  0.00           C  
ATOM   1299  HA  ILE    82      -4.219 -21.711 -26.887  1.00  0.00           H  
ATOM   1300  CB  ILE    82      -5.679 -22.205 -28.219  1.00  0.00           C  
ATOM   1301  HB  ILE    82      -6.452 -22.942 -28.434  1.00  0.00           H  
ATOM   1302  CG2 ILE    82      -6.252 -20.776 -28.431  1.00  0.00           C  
ATOM   1303 HG21 ILE    82      -5.619 -19.910 -28.238  1.00  0.00           H  
ATOM   1304 HG22 ILE    82      -6.641 -20.801 -29.449  1.00  0.00           H  
ATOM   1305 HG23 ILE    82      -7.167 -20.707 -27.843  1.00  0.00           H  
ATOM   1306  CG1 ILE    82      -4.622 -22.518 -29.286  1.00  0.00           C  
ATOM   1307 HG12 ILE    82      -3.911 -21.696 -29.367  1.00  0.00           H  
ATOM   1308 HG13 ILE    82      -4.078 -23.424 -29.017  1.00  0.00           H  
ATOM   1309  CD1 ILE    82      -5.159 -22.992 -30.654  1.00  0.00           C  
ATOM   1310 HD11 ILE    82      -5.992 -22.397 -31.029  1.00  0.00           H  
ATOM   1311 HD12 ILE    82      -4.397 -23.023 -31.433  1.00  0.00           H  
ATOM   1312 HD13 ILE    82      -5.514 -24.022 -30.652  1.00  0.00           H  
ATOM   1313  C   ILE    82      -6.034 -21.624 -25.688  1.00  0.00           C  
ATOM   1314  O   ILE    82      -5.770 -20.509 -25.230  1.00  0.00           O  
ATOM   1315  N   ALA    83      -7.135 -22.314 -25.266  1.00  0.00           N  
ATOM   1316  H   ALA    83      -7.388 -23.189 -25.700  1.00  0.00           H  
ATOM   1317  CA  ALA    83      -7.998 -21.723 -24.244  1.00  0.00           C  
ATOM   1318  HA  ALA    83      -8.526 -20.928 -24.771  1.00  0.00           H  
ATOM   1319  CB  ALA    83      -8.958 -22.868 -23.951  1.00  0.00           C  
ATOM   1320  HB1 ALA    83      -9.554 -23.112 -24.830  1.00  0.00           H  
ATOM   1321  HB2 ALA    83      -8.421 -23.773 -23.666  1.00  0.00           H  
ATOM   1322  HB3 ALA    83      -9.557 -22.676 -23.061  1.00  0.00           H  
ATOM   1323  C   ALA    83      -7.326 -21.250 -22.971  1.00  0.00           C  
ATOM   1324  O   ALA    83      -7.632 -20.207 -22.378  1.00  0.00           O  
ATOM   1325  N   LYS    84      -6.288 -22.035 -22.560  1.00  0.00           N  
ATOM   1326  H   LYS    84      -6.157 -22.877 -23.103  1.00  0.00           H  
ATOM   1327  CA  LYS    84      -5.413 -21.769 -21.366  1.00  0.00           C  
ATOM   1328  HA  LYS    84      -6.034 -21.423 -20.540  1.00  0.00           H  
ATOM   1329  CB  LYS    84      -4.466 -22.914 -20.985  1.00  0.00           C  
ATOM   1330  HB2 LYS    84      -5.110 -23.775 -20.803  1.00  0.00           H  
ATOM   1331  HB3 LYS    84      -3.813 -23.055 -21.847  1.00  0.00           H  
ATOM   1332  CG  LYS    84      -3.733 -22.735 -19.657  1.00  0.00           C  
ATOM   1333  HG2 LYS    84      -3.110 -21.854 -19.815  1.00  0.00           H  
ATOM   1334  HG3 LYS    84      -4.468 -22.398 -18.926  1.00  0.00           H  
ATOM   1335  CD  LYS    84      -3.017 -23.956 -19.163  1.00  0.00           C  
ATOM   1336  HD2 LYS    84      -3.817 -24.619 -18.832  1.00  0.00           H  
ATOM   1337  HD3 LYS    84      -2.455 -24.517 -19.910  1.00  0.00           H  
ATOM   1338  CE  LYS    84      -2.268 -23.463 -17.907  1.00  0.00           C  
ATOM   1339  HE2 LYS    84      -1.472 -22.797 -18.238  1.00  0.00           H  
ATOM   1340  HE3 LYS    84      -2.932 -22.851 -17.296  1.00  0.00           H  
ATOM   1341  NZ  LYS    84      -1.810 -24.579 -17.051  1.00  0.00           N  
ATOM   1342  HZ1 LYS    84      -1.397 -24.281 -16.179  1.00  0.00           H  
ATOM   1343  HZ2 LYS    84      -2.552 -25.241 -16.876  1.00  0.00           H  
ATOM   1344  HZ3 LYS    84      -1.043 -25.112 -17.435  1.00  0.00           H  
ATOM   1345  C   LYS    84      -4.495 -20.511 -21.638  1.00  0.00           C  
ATOM   1346  O   LYS    84      -4.186 -19.710 -20.660  1.00  0.00           O  
ATOM   1347  N   MET    85      -3.924 -20.338 -22.847  1.00  0.00           N  
ATOM   1348  H   MET    85      -4.115 -21.127 -23.448  1.00  0.00           H  
ATOM   1349  CA  MET    85      -3.249 -19.165 -23.321  1.00  0.00           C  
ATOM   1350  HA  MET    85      -2.385 -19.027 -22.670  1.00  0.00           H  
ATOM   1351  CB  MET    85      -2.686 -19.548 -24.688  1.00  0.00           C  
ATOM   1352  HB2 MET    85      -2.009 -20.395 -24.575  1.00  0.00           H  
ATOM   1353  HB3 MET    85      -3.354 -19.737 -25.529  1.00  0.00           H  
ATOM   1354  CG  MET    85      -1.768 -18.453 -25.209  1.00  0.00           C  
ATOM   1355  HG2 MET    85      -2.265 -17.483 -25.231  1.00  0.00           H  
ATOM   1356  HG3 MET    85      -0.940 -18.346 -24.509  1.00  0.00           H  
ATOM   1357  SD  MET    85      -1.165 -18.861 -26.861  1.00  0.00           S  
ATOM   1358  CE  MET    85       0.110 -20.150 -26.369  1.00  0.00           C  
ATOM   1359  HE1 MET    85       0.531 -20.486 -27.316  1.00  0.00           H  
ATOM   1360  HE2 MET    85       0.911 -19.717 -25.770  1.00  0.00           H  
ATOM   1361  HE3 MET    85      -0.431 -20.884 -25.771  1.00  0.00           H  
ATOM   1362  C   MET    85      -4.132 -17.855 -23.284  1.00  0.00           C  
ATOM   1363  O   MET    85      -3.684 -16.864 -22.711  1.00  0.00           O  
ATOM   1364  N   GLU    86      -5.365 -17.856 -23.826  1.00  0.00           N  
ATOM   1365  H   GLU    86      -5.646 -18.712 -24.281  1.00  0.00           H  
ATOM   1366  CA  GLU    86      -6.349 -16.738 -23.779  1.00  0.00           C  
ATOM   1367  HA  GLU    86      -5.910 -15.954 -24.396  1.00  0.00           H  
ATOM   1368  CB  GLU    86      -7.695 -17.321 -24.403  1.00  0.00           C  
ATOM   1369  HB2 GLU    86      -7.395 -17.942 -25.247  1.00  0.00           H  
ATOM   1370  HB3 GLU    86      -8.235 -18.024 -23.770  1.00  0.00           H  
ATOM   1371  CG  GLU    86      -8.754 -16.289 -24.902  1.00  0.00           C  
ATOM   1372  HG2 GLU    86      -8.715 -15.349 -24.351  1.00  0.00           H  
ATOM   1373  HG3 GLU    86      -8.616 -16.015 -25.948  1.00  0.00           H  
ATOM   1374  CD  GLU    86     -10.159 -16.852 -24.628  1.00  0.00           C  
ATOM   1375  OE1 GLU    86     -10.927 -16.539 -23.663  1.00  0.00           O  
ATOM   1376  OE2 GLU    86     -10.600 -17.599 -25.577  1.00  0.00           O  
ATOM   1377  C   GLU    86      -6.440 -16.158 -22.319  1.00  0.00           C  
ATOM   1378  O   GLU    86      -6.300 -14.989 -22.220  1.00  0.00           O  
ATOM   1379  N   GLU    87      -6.669 -16.916 -21.216  1.00  0.00           N  
ATOM   1380  H   GLU    87      -6.829 -17.909 -21.314  1.00  0.00           H  
ATOM   1381  CA  GLU    87      -6.850 -16.369 -19.906  1.00  0.00           C  
ATOM   1382  HA  GLU    87      -7.662 -15.644 -19.946  1.00  0.00           H  
ATOM   1383  CB  GLU    87      -7.194 -17.524 -18.918  1.00  0.00           C  
ATOM   1384  HB2 GLU    87      -6.447 -18.318 -18.913  1.00  0.00           H  
ATOM   1385  HB3 GLU    87      -7.224 -16.963 -17.984  1.00  0.00           H  
ATOM   1386  CG  GLU    87      -8.472 -18.277 -19.224  1.00  0.00           C  
ATOM   1387  HG2 GLU    87      -8.218 -18.855 -20.113  1.00  0.00           H  
ATOM   1388  HG3 GLU    87      -8.705 -18.931 -18.384  1.00  0.00           H  
ATOM   1389  CD  GLU    87      -9.656 -17.326 -19.320  1.00  0.00           C  
ATOM   1390  OE1 GLU    87     -10.527 -17.538 -20.199  1.00  0.00           O  
ATOM   1391  OE2 GLU    87      -9.765 -16.350 -18.508  1.00  0.00           O  
ATOM   1392  C   GLU    87      -5.642 -15.609 -19.376  1.00  0.00           C  
ATOM   1393  O   GLU    87      -5.812 -14.511 -18.783  1.00  0.00           O  
ATOM   1394  N   GLN    88      -4.399 -16.080 -19.545  1.00  0.00           N  
ATOM   1395  H   GLN    88      -4.274 -17.009 -19.922  1.00  0.00           H  
ATOM   1396  CA  GLN    88      -3.209 -15.370 -19.159  1.00  0.00           C  
ATOM   1397  HA  GLN    88      -3.262 -15.005 -18.134  1.00  0.00           H  
ATOM   1398  CB  GLN    88      -1.868 -16.243 -19.259  1.00  0.00           C  
ATOM   1399  HB2 GLN    88      -1.913 -17.208 -18.754  1.00  0.00           H  
ATOM   1400  HB3 GLN    88      -1.721 -16.498 -20.308  1.00  0.00           H  
ATOM   1401  CG  GLN    88      -0.564 -15.424 -18.893  1.00  0.00           C  
ATOM   1402  HG2 GLN    88      -0.478 -14.658 -19.664  1.00  0.00           H  
ATOM   1403  HG3 GLN    88      -0.745 -14.984 -17.913  1.00  0.00           H  
ATOM   1404  CD  GLN    88       0.784 -16.222 -18.845  1.00  0.00           C  
ATOM   1405  OE1 GLN    88       1.631 -16.102 -19.741  1.00  0.00           O  
ATOM   1406  NE2 GLN    88       1.094 -16.891 -17.748  1.00  0.00           N  
ATOM   1407 HE21 GLN    88       1.793 -17.606 -17.892  1.00  0.00           H  
ATOM   1408 HE22 GLN    88       0.342 -17.025 -17.087  1.00  0.00           H  
ATOM   1409  C   GLN    88      -2.883 -14.115 -20.012  1.00  0.00           C  
ATOM   1410  O   GLN    88      -2.603 -13.061 -19.498  1.00  0.00           O  
ATOM   1411  N   ARG    89      -3.120 -14.187 -21.297  1.00  0.00           N  
ATOM   1412  H   ARG    89      -3.539 -15.047 -21.623  1.00  0.00           H  
ATOM   1413  CA  ARG    89      -3.010 -13.096 -22.254  1.00  0.00           C  
ATOM   1414  HA  ARG    89      -1.981 -12.738 -22.217  1.00  0.00           H  
ATOM   1415  CB  ARG    89      -3.354 -13.711 -23.614  1.00  0.00           C  
ATOM   1416  HB2 ARG    89      -2.650 -14.511 -23.843  1.00  0.00           H  
ATOM   1417  HB3 ARG    89      -4.290 -14.268 -23.641  1.00  0.00           H  
ATOM   1418  CG  ARG    89      -3.399 -12.756 -24.865  1.00  0.00           C  
ATOM   1419  HG2 ARG    89      -3.538 -13.315 -25.791  1.00  0.00           H  
ATOM   1420  HG3 ARG    89      -4.290 -12.141 -24.739  1.00  0.00           H  
ATOM   1421  CD  ARG    89      -2.243 -11.825 -25.087  1.00  0.00           C  
ATOM   1422  HD2 ARG    89      -2.067 -11.404 -24.097  1.00  0.00           H  
ATOM   1423  HD3 ARG    89      -1.341 -12.379 -25.346  1.00  0.00           H  
ATOM   1424  NE  ARG    89      -2.549 -10.829 -26.155  1.00  0.00           N  
ATOM   1425  HE  ARG    89      -3.430 -10.916 -26.640  1.00  0.00           H  
ATOM   1426  CZ  ARG    89      -1.918  -9.715 -26.448  1.00  0.00           C  
ATOM   1427  NH1 ARG    89      -0.811  -9.431 -25.795  1.00  0.00           N  
ATOM   1428 HH11 ARG    89      -0.536 -10.046 -25.043  1.00  0.00           H  
ATOM   1429 HH12 ARG    89      -0.497  -8.474 -25.874  1.00  0.00           H  
ATOM   1430  NH2 ARG    89      -2.315  -8.941 -27.383  1.00  0.00           N  
ATOM   1431 HH21 ARG    89      -3.243  -9.156 -27.717  1.00  0.00           H  
ATOM   1432 HH22 ARG    89      -1.811  -8.200 -27.849  1.00  0.00           H  
ATOM   1433  C   ARG    89      -3.988 -12.027 -21.936  1.00  0.00           C  
ATOM   1434  O   ARG    89      -3.570 -10.880 -22.070  1.00  0.00           O  
ATOM   1435  N   LYS    90      -5.253 -12.356 -21.615  1.00  0.00           N  
ATOM   1436  H   LYS    90      -5.471 -13.341 -21.673  1.00  0.00           H  
ATOM   1437  CA  LYS    90      -6.292 -11.379 -21.135  1.00  0.00           C  
ATOM   1438  HA  LYS    90      -6.401 -10.716 -21.993  1.00  0.00           H  
ATOM   1439  CB  LYS    90      -7.648 -12.101 -20.865  1.00  0.00           C  
ATOM   1440  HB2 LYS    90      -7.576 -13.007 -20.263  1.00  0.00           H  
ATOM   1441  HB3 LYS    90      -8.262 -11.329 -20.401  1.00  0.00           H  
ATOM   1442  CG  LYS    90      -8.402 -12.515 -22.210  1.00  0.00           C  
ATOM   1443  HG2 LYS    90      -8.588 -11.523 -22.622  1.00  0.00           H  
ATOM   1444  HG3 LYS    90      -7.664 -13.125 -22.730  1.00  0.00           H  
ATOM   1445  CD  LYS    90      -9.755 -13.162 -21.980  1.00  0.00           C  
ATOM   1446  HD2 LYS    90     -10.450 -12.406 -21.616  1.00  0.00           H  
ATOM   1447  HD3 LYS    90     -10.097 -13.462 -22.971  1.00  0.00           H  
ATOM   1448  CE  LYS    90      -9.722 -14.369 -21.131  1.00  0.00           C  
ATOM   1449  HE2 LYS    90      -8.845 -14.964 -21.387  1.00  0.00           H  
ATOM   1450  HE3 LYS    90      -9.519 -14.114 -20.091  1.00  0.00           H  
ATOM   1451  NZ  LYS    90     -10.954 -15.159 -21.255  1.00  0.00           N  
ATOM   1452  HZ1 LYS    90     -11.131 -15.340 -22.233  1.00  0.00           H  
ATOM   1453  HZ2 LYS    90     -10.896 -15.983 -20.673  1.00  0.00           H  
ATOM   1454  HZ3 LYS    90     -11.744 -14.594 -20.979  1.00  0.00           H  
ATOM   1455  C   LYS    90      -5.836 -10.652 -19.891  1.00  0.00           C  
ATOM   1456  O   LYS    90      -6.040  -9.438 -19.840  1.00  0.00           O  
ATOM   1457  N   ALA    91      -5.260 -11.387 -18.906  1.00  0.00           N  
ATOM   1458  H   ALA    91      -5.002 -12.351 -19.058  1.00  0.00           H  
ATOM   1459  CA  ALA    91      -4.722 -10.656 -17.720  1.00  0.00           C  
ATOM   1460  HA  ALA    91      -5.503 -10.049 -17.262  1.00  0.00           H  
ATOM   1461  CB  ALA    91      -4.290 -11.739 -16.706  1.00  0.00           C  
ATOM   1462  HB1 ALA    91      -3.385 -12.297 -16.946  1.00  0.00           H  
ATOM   1463  HB2 ALA    91      -4.156 -11.297 -15.718  1.00  0.00           H  
ATOM   1464  HB3 ALA    91      -5.142 -12.419 -16.720  1.00  0.00           H  
ATOM   1465  C   ALA    91      -3.565  -9.714 -18.160  1.00  0.00           C  
ATOM   1466  O   ALA    91      -3.695  -8.540 -18.053  1.00  0.00           O  
ATOM   1467  N   ASN    92      -2.555 -10.091 -18.895  1.00  0.00           N  
ATOM   1468  H   ASN    92      -2.590 -11.074 -19.123  1.00  0.00           H  
ATOM   1469  CA  ASN    92      -1.399  -9.253 -19.259  1.00  0.00           C  
ATOM   1470  HA  ASN    92      -1.030  -8.881 -18.303  1.00  0.00           H  
ATOM   1471  CB  ASN    92      -0.309 -10.119 -19.867  1.00  0.00           C  
ATOM   1472  HB2 ASN    92      -0.694 -10.653 -20.735  1.00  0.00           H  
ATOM   1473  HB3 ASN    92       0.420  -9.547 -20.440  1.00  0.00           H  
ATOM   1474  CG  ASN    92       0.309 -11.113 -18.929  1.00  0.00           C  
ATOM   1475  OD1 ASN    92       0.209 -11.060 -17.693  1.00  0.00           O  
ATOM   1476  ND2 ASN    92       1.091 -12.058 -19.398  1.00  0.00           N  
ATOM   1477 HD21 ASN    92       1.707 -12.454 -18.703  1.00  0.00           H  
ATOM   1478 HD22 ASN    92       1.303 -12.298 -20.356  1.00  0.00           H  
ATOM   1479  C   ASN    92      -1.714  -8.017 -20.150  1.00  0.00           C  
ATOM   1480  O   ASN    92      -1.152  -6.929 -20.038  1.00  0.00           O  
ATOM   1481  N   MET    93      -2.717  -8.205 -20.990  1.00  0.00           N  
ATOM   1482  H   MET    93      -3.147  -9.096 -21.192  1.00  0.00           H  
ATOM   1483  CA  MET    93      -3.249  -7.038 -21.837  1.00  0.00           C  
ATOM   1484  HA  MET    93      -2.469  -6.423 -22.285  1.00  0.00           H  
ATOM   1485  CB  MET    93      -3.930  -7.732 -22.987  1.00  0.00           C  
ATOM   1486  HB2 MET    93      -3.191  -8.408 -23.418  1.00  0.00           H  
ATOM   1487  HB3 MET    93      -4.854  -8.147 -22.585  1.00  0.00           H  
ATOM   1488  CG  MET    93      -4.166  -6.740 -24.091  1.00  0.00           C  
ATOM   1489  HG2 MET    93      -4.730  -5.859 -23.784  1.00  0.00           H  
ATOM   1490  HG3 MET    93      -3.246  -6.391 -24.559  1.00  0.00           H  
ATOM   1491  SD  MET    93      -5.095  -7.451 -25.464  1.00  0.00           S  
ATOM   1492  CE  MET    93      -5.590  -5.947 -26.289  1.00  0.00           C  
ATOM   1493  HE1 MET    93      -4.732  -5.310 -26.502  1.00  0.00           H  
ATOM   1494  HE2 MET    93      -5.910  -6.102 -27.319  1.00  0.00           H  
ATOM   1495  HE3 MET    93      -6.246  -5.347 -25.658  1.00  0.00           H  
ATOM   1496  C   MET    93      -4.155  -6.069 -21.127  1.00  0.00           C  
ATOM   1497  O   MET    93      -4.304  -4.977 -21.752  1.00  0.00           O  
ATOM   1498  N   LEU    94      -4.683  -6.480 -20.005  1.00  0.00           N  
ATOM   1499  H   LEU    94      -4.510  -7.433 -19.721  1.00  0.00           H  
ATOM   1500  CA  LEU    94      -5.300  -5.531 -19.070  1.00  0.00           C  
ATOM   1501  HA  LEU    94      -5.904  -4.839 -19.658  1.00  0.00           H  
ATOM   1502  CB  LEU    94      -6.365  -6.274 -18.238  1.00  0.00           C  
ATOM   1503  HB2 LEU    94      -7.106  -6.720 -18.901  1.00  0.00           H  
ATOM   1504  HB3 LEU    94      -5.899  -7.022 -17.597  1.00  0.00           H  
ATOM   1505  CG  LEU    94      -7.153  -5.311 -17.351  1.00  0.00           C  
ATOM   1506  HG  LEU    94      -6.475  -4.840 -16.640  1.00  0.00           H  
ATOM   1507  CD1 LEU    94      -7.827  -4.167 -18.074  1.00  0.00           C  
ATOM   1508 HD11 LEU    94      -7.137  -3.393 -18.411  1.00  0.00           H  
ATOM   1509 HD12 LEU    94      -8.447  -4.514 -18.901  1.00  0.00           H  
ATOM   1510 HD13 LEU    94      -8.522  -3.660 -17.404  1.00  0.00           H  
ATOM   1511  CD2 LEU    94      -8.286  -5.980 -16.569  1.00  0.00           C  
ATOM   1512 HD21 LEU    94      -9.091  -6.212 -17.265  1.00  0.00           H  
ATOM   1513 HD22 LEU    94      -7.874  -6.806 -15.989  1.00  0.00           H  
ATOM   1514 HD23 LEU    94      -8.741  -5.397 -15.768  1.00  0.00           H  
ATOM   1515  C   LEU    94      -4.384  -4.695 -18.256  1.00  0.00           C  
ATOM   1516  O   LEU    94      -4.598  -3.451 -18.054  1.00  0.00           O  
ATOM   1517  N   ALA    95      -3.336  -5.382 -17.832  1.00  0.00           N  
ATOM   1518  H   ALA    95      -3.296  -6.375 -18.014  1.00  0.00           H  
ATOM   1519  CA  ALA    95      -2.247  -4.772 -16.972  1.00  0.00           C  
ATOM   1520  HA  ALA    95      -2.810  -4.379 -16.126  1.00  0.00           H  
ATOM   1521  CB  ALA    95      -1.246  -5.855 -16.493  1.00  0.00           C  
ATOM   1522  HB1 ALA    95      -0.619  -6.135 -17.340  1.00  0.00           H  
ATOM   1523  HB2 ALA    95      -0.746  -5.360 -15.661  1.00  0.00           H  
ATOM   1524  HB3 ALA    95      -1.816  -6.740 -16.210  1.00  0.00           H  
ATOM   1525  C   ALA    95      -1.514  -3.630 -17.718  1.00  0.00           C  
ATOM   1526  O   ALA    95      -1.155  -2.597 -17.134  1.00  0.00           O  
ATOM   1527  N   HIE    96      -1.396  -3.738 -19.080  1.00  0.00           N  
ATOM   1528  H   HIE    96      -1.647  -4.604 -19.535  1.00  0.00           H  
ATOM   1529  CA  HIE    96      -1.017  -2.665 -20.023  1.00  0.00           C  
ATOM   1530  HA  HIE    96      -0.075  -2.217 -19.707  1.00  0.00           H  
ATOM   1531  CB  HIE    96      -0.813  -3.302 -21.418  1.00  0.00           C  
ATOM   1532  HB2 HIE    96      -0.069  -4.094 -21.503  1.00  0.00           H  
ATOM   1533  HB3 HIE    96      -1.775  -3.716 -21.720  1.00  0.00           H  
ATOM   1534  CG  HIE    96      -0.488  -2.315 -22.499  1.00  0.00           C  
ATOM   1535  ND1 HIE    96       0.751  -1.698 -22.758  1.00  0.00           N  
ATOM   1536  CE1 HIE    96       0.507  -1.091 -23.963  1.00  0.00           C  
ATOM   1537  HE1 HIE    96       1.219  -0.472 -24.490  1.00  0.00           H  
ATOM   1538  NE2 HIE    96      -0.737  -1.132 -24.264  1.00  0.00           N  
ATOM   1539  HE2 HIE    96      -1.248  -0.563 -24.923  1.00  0.00           H  
ATOM   1540  CD2 HIE    96      -1.408  -1.972 -23.412  1.00  0.00           C  
ATOM   1541  HD2 HIE    96      -2.469  -2.171 -23.408  1.00  0.00           H  
ATOM   1542  C   HIE    96      -1.997  -1.539 -20.089  1.00  0.00           C  
ATOM   1543  O   HIE    96      -1.609  -0.347 -20.040  1.00  0.00           O  
ATOM   1544  N   MET    97      -3.272  -1.874 -20.169  1.00  0.00           N  
ATOM   1545  H   MET    97      -3.557  -2.785 -19.838  1.00  0.00           H  
ATOM   1546  CA  MET    97      -4.247  -0.829 -20.523  1.00  0.00           C  
ATOM   1547  HA  MET    97      -3.798  -0.241 -21.324  1.00  0.00           H  
ATOM   1548  CB  MET    97      -5.489  -1.497 -21.186  1.00  0.00           C  
ATOM   1549  HB2 MET    97      -5.129  -2.033 -22.064  1.00  0.00           H  
ATOM   1550  HB3 MET    97      -5.945  -2.244 -20.535  1.00  0.00           H  
ATOM   1551  CG  MET    97      -6.584  -0.586 -21.697  1.00  0.00           C  
ATOM   1552  HG2 MET    97      -6.828   0.252 -21.044  1.00  0.00           H  
ATOM   1553  HG3 MET    97      -6.152  -0.223 -22.630  1.00  0.00           H  
ATOM   1554  SD  MET    97      -8.170  -1.532 -22.043  1.00  0.00           S  
ATOM   1555  CE  MET    97      -7.576  -2.922 -23.040  1.00  0.00           C  
ATOM   1556  HE1 MET    97      -6.896  -3.565 -22.481  1.00  0.00           H  
ATOM   1557  HE2 MET    97      -8.479  -3.455 -23.340  1.00  0.00           H  
ATOM   1558  HE3 MET    97      -7.129  -2.456 -23.918  1.00  0.00           H  
ATOM   1559  C   MET    97      -4.604  -0.036 -19.232  1.00  0.00           C  
ATOM   1560  O   MET    97      -4.765   1.192 -19.313  1.00  0.00           O  
ATOM   1561  N   GLU    98      -4.666  -0.608 -17.997  1.00  0.00           N  
ATOM   1562  H   GLU    98      -4.751  -1.614 -17.948  1.00  0.00           H  
ATOM   1563  CA  GLU    98      -4.383   0.138 -16.786  1.00  0.00           C  
ATOM   1564  HA  GLU    98      -5.152   0.911 -16.757  1.00  0.00           H  
ATOM   1565  CB  GLU    98      -4.652  -0.790 -15.636  1.00  0.00           C  
ATOM   1566  HB2 GLU    98      -3.815  -1.472 -15.483  1.00  0.00           H  
ATOM   1567  HB3 GLU    98      -4.631  -0.145 -14.757  1.00  0.00           H  
ATOM   1568  CG  GLU    98      -5.943  -1.547 -15.611  1.00  0.00           C  
ATOM   1569  HG2 GLU    98      -6.654  -0.919 -16.148  1.00  0.00           H  
ATOM   1570  HG3 GLU    98      -5.881  -2.498 -16.140  1.00  0.00           H  
ATOM   1571  CD  GLU    98      -6.499  -1.883 -14.193  1.00  0.00           C  
ATOM   1572  OE1 GLU    98      -7.180  -1.018 -13.566  1.00  0.00           O  
ATOM   1573  OE2 GLU    98      -6.066  -2.948 -13.585  1.00  0.00           O  
ATOM   1574  C   GLU    98      -3.079   0.970 -16.700  1.00  0.00           C  
ATOM   1575  O   GLU    98      -3.053   2.088 -16.226  1.00  0.00           O  
ATOM   1576  N   THR    99      -1.895   0.356 -16.993  1.00  0.00           N  
ATOM   1577  H   THR    99      -1.895  -0.626 -17.229  1.00  0.00           H  
ATOM   1578  CA  THR    99      -0.620   0.982 -16.765  1.00  0.00           C  
ATOM   1579  HA  THR    99      -0.592   1.359 -15.743  1.00  0.00           H  
ATOM   1580  CB  THR    99       0.583   0.066 -16.838  1.00  0.00           C  
ATOM   1581  HB  THR    99       0.456  -0.591 -17.698  1.00  0.00           H  
ATOM   1582  CG2 THR    99       1.938   0.659 -16.786  1.00  0.00           C  
ATOM   1583 HG21 THR    99       2.176   1.109 -17.750  1.00  0.00           H  
ATOM   1584 HG22 THR    99       1.928   1.514 -16.111  1.00  0.00           H  
ATOM   1585 HG23 THR    99       2.705   0.023 -16.344  1.00  0.00           H  
ATOM   1586  OG1 THR    99       0.448  -0.797 -15.701  1.00  0.00           O  
ATOM   1587  HG1 THR    99      -0.173  -1.501 -15.901  1.00  0.00           H  
ATOM   1588  C   THR    99      -0.431   2.172 -17.701  1.00  0.00           C  
ATOM   1589  O   THR    99      -0.100   3.252 -17.240  1.00  0.00           O  
ATOM   1590  N   GLN   100      -0.826   2.116 -19.002  1.00  0.00           N  
ATOM   1591  H   GLN   100      -1.211   1.222 -19.272  1.00  0.00           H  
ATOM   1592  CA  GLN   100      -0.821   3.327 -19.822  1.00  0.00           C  
ATOM   1593  HA  GLN   100       0.143   3.833 -19.772  1.00  0.00           H  
ATOM   1594  CB  GLN   100      -1.035   2.924 -21.302  1.00  0.00           C  
ATOM   1595  HB2 GLN   100      -2.030   2.554 -21.550  1.00  0.00           H  
ATOM   1596  HB3 GLN   100      -0.936   3.851 -21.865  1.00  0.00           H  
ATOM   1597  CG  GLN   100       0.121   2.023 -21.942  1.00  0.00           C  
ATOM   1598  HG2 GLN   100       0.075   0.989 -21.600  1.00  0.00           H  
ATOM   1599  HG3 GLN   100       0.086   1.969 -23.030  1.00  0.00           H  
ATOM   1600  CD  GLN   100       1.462   2.552 -21.538  1.00  0.00           C  
ATOM   1601  OE1 GLN   100       2.057   1.959 -20.701  1.00  0.00           O  
ATOM   1602  NE2 GLN   100       1.932   3.662 -22.150  1.00  0.00           N  
ATOM   1603 HE21 GLN   100       2.899   3.900 -21.982  1.00  0.00           H  
ATOM   1604 HE22 GLN   100       1.425   3.910 -22.988  1.00  0.00           H  
ATOM   1605  C   GLN   100      -1.846   4.358 -19.368  1.00  0.00           C  
ATOM   1606  O   GLN   100      -1.536   5.495 -19.491  1.00  0.00           O  
ATOM   1607  N   ASN   101      -3.067   3.988 -18.814  1.00  0.00           N  
ATOM   1608  H   ASN   101      -3.345   3.025 -18.935  1.00  0.00           H  
ATOM   1609  CA  ASN   101      -4.120   4.981 -18.361  1.00  0.00           C  
ATOM   1610  HA  ASN   101      -4.289   5.726 -19.138  1.00  0.00           H  
ATOM   1611  CB  ASN   101      -5.380   4.245 -17.923  1.00  0.00           C  
ATOM   1612  HB2 ASN   101      -5.570   3.489 -18.685  1.00  0.00           H  
ATOM   1613  HB3 ASN   101      -5.219   3.562 -17.089  1.00  0.00           H  
ATOM   1614  CG  ASN   101      -6.596   5.180 -17.605  1.00  0.00           C  
ATOM   1615  OD1 ASN   101      -7.184   5.835 -18.492  1.00  0.00           O  
ATOM   1616  ND2 ASN   101      -7.056   5.107 -16.392  1.00  0.00           N  
ATOM   1617 HD21 ASN   101      -7.786   5.759 -16.144  1.00  0.00           H  
ATOM   1618 HD22 ASN   101      -6.673   4.526 -15.660  1.00  0.00           H  
ATOM   1619  C   ASN   101      -3.600   5.801 -17.128  1.00  0.00           C  
ATOM   1620  O   ASN   101      -3.794   6.966 -17.159  1.00  0.00           O  
ATOM   1621  N   LYS   102      -2.802   5.163 -16.248  1.00  0.00           N  
ATOM   1622  H   LYS   102      -2.596   4.176 -16.308  1.00  0.00           H  
ATOM   1623  CA  LYS   102      -2.323   5.844 -15.100  1.00  0.00           C  
ATOM   1624  HA  LYS   102      -3.143   6.325 -14.567  1.00  0.00           H  
ATOM   1625  CB  LYS   102      -1.697   4.757 -14.222  1.00  0.00           C  
ATOM   1626  HB2 LYS   102      -0.942   4.166 -14.740  1.00  0.00           H  
ATOM   1627  HB3 LYS   102      -1.184   5.237 -13.389  1.00  0.00           H  
ATOM   1628  CG  LYS   102      -2.740   3.765 -13.548  1.00  0.00           C  
ATOM   1629  HG2 LYS   102      -3.208   4.281 -12.710  1.00  0.00           H  
ATOM   1630  HG3 LYS   102      -3.528   3.535 -14.264  1.00  0.00           H  
ATOM   1631  CD  LYS   102      -2.081   2.515 -12.995  1.00  0.00           C  
ATOM   1632  HD2 LYS   102      -1.470   1.985 -13.725  1.00  0.00           H  
ATOM   1633  HD3 LYS   102      -1.455   2.806 -12.151  1.00  0.00           H  
ATOM   1634  CE  LYS   102      -3.214   1.564 -12.525  1.00  0.00           C  
ATOM   1635  HE2 LYS   102      -3.911   2.194 -11.973  1.00  0.00           H  
ATOM   1636  HE3 LYS   102      -3.785   1.218 -13.386  1.00  0.00           H  
ATOM   1637  NZ  LYS   102      -2.734   0.411 -11.724  1.00  0.00           N  
ATOM   1638  HZ1 LYS   102      -2.227  -0.165 -12.380  1.00  0.00           H  
ATOM   1639  HZ2 LYS   102      -2.130   0.651 -10.951  1.00  0.00           H  
ATOM   1640  HZ3 LYS   102      -3.523  -0.106 -11.363  1.00  0.00           H  
ATOM   1641  C   LYS   102      -1.242   6.851 -15.485  1.00  0.00           C  
ATOM   1642  O   LYS   102      -1.143   7.855 -14.825  1.00  0.00           O  
ATOM   1643  N   ILE   103      -0.374   6.430 -16.449  1.00  0.00           N  
ATOM   1644  H   ILE   103      -0.434   5.480 -16.788  1.00  0.00           H  
ATOM   1645  CA  ILE   103       0.678   7.279 -16.955  1.00  0.00           C  
ATOM   1646  HA  ILE   103       1.310   7.805 -16.239  1.00  0.00           H  
ATOM   1647  CB  ILE   103       1.703   6.456 -17.793  1.00  0.00           C  
ATOM   1648  HB  ILE   103       1.187   5.851 -18.538  1.00  0.00           H  
ATOM   1649  CG2 ILE   103       2.675   7.406 -18.561  1.00  0.00           C  
ATOM   1650 HG21 ILE   103       2.041   7.951 -19.260  1.00  0.00           H  
ATOM   1651 HG22 ILE   103       3.200   8.149 -17.960  1.00  0.00           H  
ATOM   1652 HG23 ILE   103       3.437   6.876 -19.132  1.00  0.00           H  
ATOM   1653  CG1 ILE   103       2.463   5.446 -16.947  1.00  0.00           C  
ATOM   1654 HG12 ILE   103       2.934   5.886 -16.068  1.00  0.00           H  
ATOM   1655 HG13 ILE   103       1.754   4.719 -16.551  1.00  0.00           H  
ATOM   1656  CD1 ILE   103       3.524   4.633 -17.683  1.00  0.00           C  
ATOM   1657 HD11 ILE   103       4.362   5.169 -18.127  1.00  0.00           H  
ATOM   1658 HD12 ILE   103       4.027   3.987 -16.963  1.00  0.00           H  
ATOM   1659 HD13 ILE   103       3.069   4.013 -18.455  1.00  0.00           H  
ATOM   1660  C   ILE   103       0.005   8.452 -17.788  1.00  0.00           C  
ATOM   1661  O   ILE   103       0.476   9.592 -17.666  1.00  0.00           O  
ATOM   1662  N   TYR   104      -1.108   8.113 -18.383  1.00  0.00           N  
ATOM   1663  H   TYR   104      -1.399   7.148 -18.445  1.00  0.00           H  
ATOM   1664  CA  TYR   104      -1.783   9.121 -19.207  1.00  0.00           C  
ATOM   1665  HA  TYR   104      -1.022   9.633 -19.795  1.00  0.00           H  
ATOM   1666  CB  TYR   104      -2.754   8.363 -20.133  1.00  0.00           C  
ATOM   1667  HB2 TYR   104      -2.251   7.598 -20.724  1.00  0.00           H  
ATOM   1668  HB3 TYR   104      -3.543   7.889 -19.548  1.00  0.00           H  
ATOM   1669  CG  TYR   104      -3.367   9.230 -21.240  1.00  0.00           C  
ATOM   1670  CD1 TYR   104      -2.742   9.337 -22.497  1.00  0.00           C  
ATOM   1671  HD1 TYR   104      -1.877   8.736 -22.734  1.00  0.00           H  
ATOM   1672  CE1 TYR   104      -3.460   9.860 -23.566  1.00  0.00           C  
ATOM   1673  HE1 TYR   104      -2.966   9.979 -24.519  1.00  0.00           H  
ATOM   1674  CZ  TYR   104      -4.761  10.305 -23.385  1.00  0.00           C  
ATOM   1675  OH  TYR   104      -5.474  10.871 -24.354  1.00  0.00           O  
ATOM   1676  HH  TYR   104      -5.208  10.714 -25.263  1.00  0.00           H  
ATOM   1677  CE2 TYR   104      -5.332  10.273 -22.093  1.00  0.00           C  
ATOM   1678  HE2 TYR   104      -6.342  10.649 -22.017  1.00  0.00           H  
ATOM   1679  CD2 TYR   104      -4.679   9.600 -20.986  1.00  0.00           C  
ATOM   1680  HD2 TYR   104      -5.173   9.427 -20.042  1.00  0.00           H  
ATOM   1681  C   TYR   104      -2.560  10.175 -18.268  1.00  0.00           C  
ATOM   1682  O   TYR   104      -2.767  11.341 -18.602  1.00  0.00           O  
ATOM   1683  N   ASN   105      -2.880   9.750 -17.038  1.00  0.00           N  
ATOM   1684  H   ASN   105      -2.718   8.795 -16.753  1.00  0.00           H  
ATOM   1685  CA  ASN   105      -3.268  10.701 -15.988  1.00  0.00           C  
ATOM   1686  HA  ASN   105      -4.005  11.366 -16.439  1.00  0.00           H  
ATOM   1687  CB  ASN   105      -3.919   9.902 -14.845  1.00  0.00           C  
ATOM   1688  HB2 ASN   105      -3.429   8.931 -14.775  1.00  0.00           H  
ATOM   1689  HB3 ASN   105      -3.814  10.457 -13.913  1.00  0.00           H  
ATOM   1690  CG  ASN   105      -5.417   9.740 -15.230  1.00  0.00           C  
ATOM   1691  OD1 ASN   105      -6.210  10.691 -15.024  1.00  0.00           O  
ATOM   1692  ND2 ASN   105      -5.752   8.779 -16.099  1.00  0.00           N  
ATOM   1693 HD21 ASN   105      -6.694   8.804 -16.464  1.00  0.00           H  
ATOM   1694 HD22 ASN   105      -5.096   8.144 -16.530  1.00  0.00           H  
ATOM   1695  C   ASN   105      -2.143  11.619 -15.492  1.00  0.00           C  
ATOM   1696  O   ASN   105      -2.412  12.711 -15.014  1.00  0.00           O  
ATOM   1697  N   ILE   106      -0.857  11.115 -15.542  1.00  0.00           N  
ATOM   1698  H   ILE   106      -0.830  10.163 -15.876  1.00  0.00           H  
ATOM   1699  CA  ILE   106       0.378  11.923 -15.265  1.00  0.00           C  
ATOM   1700  HA  ILE   106       0.056  12.680 -14.549  1.00  0.00           H  
ATOM   1701  CB  ILE   106       1.592  11.212 -14.578  1.00  0.00           C  
ATOM   1702  HB  ILE   106       2.074  10.458 -15.200  1.00  0.00           H  
ATOM   1703  CG2 ILE   106       2.673  12.176 -14.060  1.00  0.00           C  
ATOM   1704 HG21 ILE   106       3.457  11.576 -13.599  1.00  0.00           H  
ATOM   1705 HG22 ILE   106       3.098  12.688 -14.924  1.00  0.00           H  
ATOM   1706 HG23 ILE   106       2.273  12.876 -13.327  1.00  0.00           H  
ATOM   1707  CG1 ILE   106       1.053  10.372 -13.400  1.00  0.00           C  
ATOM   1708 HG12 ILE   106       0.248   9.743 -13.781  1.00  0.00           H  
ATOM   1709 HG13 ILE   106       1.862   9.719 -13.072  1.00  0.00           H  
ATOM   1710  CD1 ILE   106       0.649  11.141 -12.136  1.00  0.00           C  
ATOM   1711 HD11 ILE   106       0.667  10.481 -11.269  1.00  0.00           H  
ATOM   1712 HD12 ILE   106       1.262  11.987 -11.827  1.00  0.00           H  
ATOM   1713 HD13 ILE   106      -0.358  11.547 -12.228  1.00  0.00           H  
ATOM   1714  C   ILE   106       0.821  12.812 -16.468  1.00  0.00           C  
ATOM   1715  O   ILE   106       1.344  13.886 -16.233  1.00  0.00           O  
ATOM   1716  N   LEU   107       0.436  12.386 -17.683  1.00  0.00           N  
ATOM   1717  H   LEU   107       0.088  11.447 -17.817  1.00  0.00           H  
ATOM   1718  CA  LEU   107       0.822  13.336 -18.781  1.00  0.00           C  
ATOM   1719  HA  LEU   107       1.852  13.660 -18.630  1.00  0.00           H  
ATOM   1720  CB  LEU   107       0.739  12.638 -20.119  1.00  0.00           C  
ATOM   1721  HB2 LEU   107       0.031  11.825 -19.955  1.00  0.00           H  
ATOM   1722  HB3 LEU   107       0.214  13.298 -20.810  1.00  0.00           H  
ATOM   1723  CG  LEU   107       2.040  11.946 -20.716  1.00  0.00           C  
ATOM   1724  HG  LEU   107       2.783  12.743 -20.712  1.00  0.00           H  
ATOM   1725  CD1 LEU   107       2.558  10.824 -19.920  1.00  0.00           C  
ATOM   1726 HD11 LEU   107       3.484  10.371 -20.273  1.00  0.00           H  
ATOM   1727 HD12 LEU   107       2.864  11.305 -18.990  1.00  0.00           H  
ATOM   1728 HD13 LEU   107       1.743  10.104 -19.853  1.00  0.00           H  
ATOM   1729  CD2 LEU   107       1.715  11.690 -22.242  1.00  0.00           C  
ATOM   1730 HD21 LEU   107       0.988  10.893 -22.401  1.00  0.00           H  
ATOM   1731 HD22 LEU   107       1.304  12.562 -22.752  1.00  0.00           H  
ATOM   1732 HD23 LEU   107       2.697  11.485 -22.669  1.00  0.00           H  
ATOM   1733  C   LEU   107      -0.009  14.627 -18.622  1.00  0.00           C  
ATOM   1734  O   LEU   107      -1.186  14.486 -18.280  1.00  0.00           O  
ATOM   1735  N   THR   108       0.510  15.814 -18.884  1.00  0.00           N  
ATOM   1736  H   THR   108       1.429  15.786 -19.303  1.00  0.00           H  
ATOM   1737  CA  THR   108      -0.248  17.012 -18.683  1.00  0.00           C  
ATOM   1738  HA  THR   108      -0.731  16.926 -17.709  1.00  0.00           H  
ATOM   1739  CB  THR   108       0.593  18.282 -18.818  1.00  0.00           C  
ATOM   1740  HB  THR   108       0.039  19.203 -18.636  1.00  0.00           H  
ATOM   1741  CG2 THR   108       1.825  18.196 -17.818  1.00  0.00           C  
ATOM   1742 HG21 THR   108       2.571  18.895 -18.195  1.00  0.00           H  
ATOM   1743 HG22 THR   108       1.636  18.365 -16.758  1.00  0.00           H  
ATOM   1744 HG23 THR   108       2.312  17.236 -17.989  1.00  0.00           H  
ATOM   1745  OG1 THR   108       1.167  18.243 -20.160  1.00  0.00           O  
ATOM   1746  HG1 THR   108       1.778  18.984 -20.160  1.00  0.00           H  
ATOM   1747  C   THR   108      -1.338  17.072 -19.808  1.00  0.00           C  
ATOM   1748  O   THR   108      -1.255  16.336 -20.771  1.00  0.00           O  
ATOM   1749  N   PRO   109      -2.272  18.023 -19.792  1.00  0.00           N  
ATOM   1750  CD  PRO   109      -2.754  18.778 -18.649  1.00  0.00           C  
ATOM   1751  HD2 PRO   109      -2.226  19.628 -18.217  1.00  0.00           H  
ATOM   1752  HD3 PRO   109      -2.813  18.129 -17.776  1.00  0.00           H  
ATOM   1753  CG  PRO   109      -4.178  19.315 -19.010  1.00  0.00           C  
ATOM   1754  HG2 PRO   109      -4.365  20.243 -18.469  1.00  0.00           H  
ATOM   1755  HG3 PRO   109      -4.901  18.553 -18.720  1.00  0.00           H  
ATOM   1756  CB  PRO   109      -4.071  19.409 -20.555  1.00  0.00           C  
ATOM   1757  HB2 PRO   109      -3.594  20.357 -20.806  1.00  0.00           H  
ATOM   1758  HB3 PRO   109      -5.074  19.350 -20.977  1.00  0.00           H  
ATOM   1759  CA  PRO   109      -3.228  18.167 -20.880  1.00  0.00           C  
ATOM   1760  HA  PRO   109      -3.867  17.285 -20.842  1.00  0.00           H  
ATOM   1761  C   PRO   109      -2.454  18.355 -22.306  1.00  0.00           C  
ATOM   1762  O   PRO   109      -3.004  18.004 -23.373  1.00  0.00           O  
ATOM   1763  N   GLU   110      -1.298  19.023 -22.295  1.00  0.00           N  
ATOM   1764  H   GLU   110      -0.972  19.402 -21.417  1.00  0.00           H  
ATOM   1765  CA  GLU   110      -0.488  19.381 -23.477  1.00  0.00           C  
ATOM   1766  HA  GLU   110      -1.125  19.690 -24.306  1.00  0.00           H  
ATOM   1767  CB  GLU   110       0.465  20.549 -23.073  1.00  0.00           C  
ATOM   1768  HB2 GLU   110      -0.095  21.466 -22.890  1.00  0.00           H  
ATOM   1769  HB3 GLU   110       1.064  20.274 -22.205  1.00  0.00           H  
ATOM   1770  CG  GLU   110       1.378  20.949 -24.251  1.00  0.00           C  
ATOM   1771  HG2 GLU   110       2.103  21.731 -24.029  1.00  0.00           H  
ATOM   1772  HG3 GLU   110       1.993  20.079 -24.482  1.00  0.00           H  
ATOM   1773  CD  GLU   110       0.704  21.427 -25.520  1.00  0.00           C  
ATOM   1774  OE1 GLU   110      -0.409  21.984 -25.423  1.00  0.00           O  
ATOM   1775  OE2 GLU   110       1.376  21.279 -26.582  1.00  0.00           O  
ATOM   1776  C   GLU   110       0.292  18.140 -23.932  1.00  0.00           C  
ATOM   1777  O   GLU   110       0.237  17.920 -25.137  1.00  0.00           O  
ATOM   1778  N   GLN   111       0.813  17.366 -23.021  1.00  0.00           N  
ATOM   1779  H   GLN   111       0.557  17.376 -22.044  1.00  0.00           H  
ATOM   1780  CA  GLN   111       1.553  16.149 -23.447  1.00  0.00           C  
ATOM   1781  HA  GLN   111       2.105  16.272 -24.379  1.00  0.00           H  
ATOM   1782  CB  GLN   111       2.486  15.566 -22.348  1.00  0.00           C  
ATOM   1783  HB2 GLN   111       1.898  15.104 -21.555  1.00  0.00           H  
ATOM   1784  HB3 GLN   111       3.108  14.794 -22.799  1.00  0.00           H  
ATOM   1785  CG  GLN   111       3.591  16.483 -21.806  1.00  0.00           C  
ATOM   1786  HG2 GLN   111       4.376  16.586 -22.555  1.00  0.00           H  
ATOM   1787  HG3 GLN   111       3.170  17.460 -21.570  1.00  0.00           H  
ATOM   1788  CD  GLN   111       4.139  16.121 -20.396  1.00  0.00           C  
ATOM   1789  OE1 GLN   111       3.436  15.524 -19.565  1.00  0.00           O  
ATOM   1790  NE2 GLN   111       5.261  16.678 -20.061  1.00  0.00           N  
ATOM   1791 HE21 GLN   111       5.518  16.520 -19.097  1.00  0.00           H  
ATOM   1792 HE22 GLN   111       5.792  17.017 -20.851  1.00  0.00           H  
ATOM   1793  C   GLN   111       0.550  15.173 -23.926  1.00  0.00           C  
ATOM   1794  O   GLN   111       0.693  14.440 -24.891  1.00  0.00           O  
ATOM   1795  N   LYS   112      -0.701  15.123 -23.414  1.00  0.00           N  
ATOM   1796  H   LYS   112      -0.830  15.715 -22.606  1.00  0.00           H  
ATOM   1797  CA  LYS   112      -1.861  14.257 -23.944  1.00  0.00           C  
ATOM   1798  HA  LYS   112      -1.537  13.227 -24.091  1.00  0.00           H  
ATOM   1799  CB  LYS   112      -3.011  14.324 -22.923  1.00  0.00           C  
ATOM   1800  HB2 LYS   112      -3.177  15.343 -22.575  1.00  0.00           H  
ATOM   1801  HB3 LYS   112      -3.850  13.927 -23.494  1.00  0.00           H  
ATOM   1802  CG  LYS   112      -2.837  13.365 -21.719  1.00  0.00           C  
ATOM   1803  HG2 LYS   112      -2.632  12.366 -22.105  1.00  0.00           H  
ATOM   1804  HG3 LYS   112      -2.023  13.674 -21.065  1.00  0.00           H  
ATOM   1805  CD  LYS   112      -4.092  13.329 -20.866  1.00  0.00           C  
ATOM   1806  HD2 LYS   112      -4.872  13.585 -21.583  1.00  0.00           H  
ATOM   1807  HD3 LYS   112      -4.307  12.314 -20.531  1.00  0.00           H  
ATOM   1808  CE  LYS   112      -4.006  14.339 -19.776  1.00  0.00           C  
ATOM   1809  HE2 LYS   112      -3.293  14.001 -19.025  1.00  0.00           H  
ATOM   1810  HE3 LYS   112      -3.911  15.334 -20.211  1.00  0.00           H  
ATOM   1811  NZ  LYS   112      -5.318  14.436 -19.175  1.00  0.00           N  
ATOM   1812  HZ1 LYS   112      -5.290  14.799 -18.233  1.00  0.00           H  
ATOM   1813  HZ2 LYS   112      -5.952  15.027 -19.693  1.00  0.00           H  
ATOM   1814  HZ3 LYS   112      -5.801  13.555 -19.066  1.00  0.00           H  
ATOM   1815  C   LYS   112      -2.370  14.717 -25.244  1.00  0.00           C  
ATOM   1816  O   LYS   112      -2.662  13.844 -26.085  1.00  0.00           O  
ATOM   1817  N   LYS   113      -2.378  16.010 -25.561  1.00  0.00           N  
ATOM   1818  H   LYS   113      -2.090  16.691 -24.873  1.00  0.00           H  
ATOM   1819  CA  LYS   113      -2.667  16.553 -26.931  1.00  0.00           C  
ATOM   1820  HA  LYS   113      -3.626  16.131 -27.232  1.00  0.00           H  
ATOM   1821  CB  LYS   113      -2.653  18.131 -26.952  1.00  0.00           C  
ATOM   1822  HB2 LYS   113      -3.470  18.488 -26.325  1.00  0.00           H  
ATOM   1823  HB3 LYS   113      -1.793  18.451 -26.364  1.00  0.00           H  
ATOM   1824  CG  LYS   113      -2.768  18.628 -28.429  1.00  0.00           C  
ATOM   1825  HG2 LYS   113      -2.817  19.715 -28.366  1.00  0.00           H  
ATOM   1826  HG3 LYS   113      -2.069  18.248 -29.174  1.00  0.00           H  
ATOM   1827  CD  LYS   113      -4.215  18.337 -28.944  1.00  0.00           C  
ATOM   1828  HD2 LYS   113      -4.277  17.261 -29.111  1.00  0.00           H  
ATOM   1829  HD3 LYS   113      -4.987  18.678 -28.255  1.00  0.00           H  
ATOM   1830  CE  LYS   113      -4.377  19.021 -30.324  1.00  0.00           C  
ATOM   1831  HE2 LYS   113      -3.499  18.839 -30.944  1.00  0.00           H  
ATOM   1832  HE3 LYS   113      -5.241  18.601 -30.839  1.00  0.00           H  
ATOM   1833  NZ  LYS   113      -4.720  20.483 -30.225  1.00  0.00           N  
ATOM   1834  HZ1 LYS   113      -5.387  20.600 -29.476  1.00  0.00           H  
ATOM   1835  HZ2 LYS   113      -3.891  21.052 -30.125  1.00  0.00           H  
ATOM   1836  HZ3 LYS   113      -5.129  20.927 -31.035  1.00  0.00           H  
ATOM   1837  C   LYS   113      -1.569  16.031 -27.802  1.00  0.00           C  
ATOM   1838  O   LYS   113      -1.829  15.412 -28.853  1.00  0.00           O  
ATOM   1839  N   GLN   114      -0.308  16.142 -27.351  1.00  0.00           N  
ATOM   1840  H   GLN   114      -0.164  16.697 -26.519  1.00  0.00           H  
ATOM   1841  CA  GLN   114       0.893  15.773 -28.162  1.00  0.00           C  
ATOM   1842  HA  GLN   114       0.727  16.217 -29.144  1.00  0.00           H  
ATOM   1843  CB  GLN   114       2.218  16.277 -27.683  1.00  0.00           C  
ATOM   1844  HB2 GLN   114       2.382  15.842 -26.697  1.00  0.00           H  
ATOM   1845  HB3 GLN   114       3.059  15.776 -28.163  1.00  0.00           H  
ATOM   1846  CG  GLN   114       2.333  17.779 -27.685  1.00  0.00           C  
ATOM   1847  HG2 GLN   114       2.264  18.129 -28.715  1.00  0.00           H  
ATOM   1848  HG3 GLN   114       1.466  18.251 -27.223  1.00  0.00           H  
ATOM   1849  CD  GLN   114       3.525  18.338 -27.038  1.00  0.00           C  
ATOM   1850  OE1 GLN   114       4.565  17.686 -27.001  1.00  0.00           O  
ATOM   1851  NE2 GLN   114       3.679  19.669 -26.761  1.00  0.00           N  
ATOM   1852 HE21 GLN   114       4.611  20.031 -26.619  1.00  0.00           H  
ATOM   1853 HE22 GLN   114       2.844  20.226 -26.648  1.00  0.00           H  
ATOM   1854  C   GLN   114       0.892  14.278 -28.466  1.00  0.00           C  
ATOM   1855  O   GLN   114       1.192  13.925 -29.537  1.00  0.00           O  
ATOM   1856  N   PHE   115       0.506  13.484 -27.480  1.00  0.00           N  
ATOM   1857  H   PHE   115       0.363  13.814 -26.536  1.00  0.00           H  
ATOM   1858  CA  PHE   115       0.139  12.086 -27.726  1.00  0.00           C  
ATOM   1859  HA  PHE   115       1.026  11.512 -27.993  1.00  0.00           H  
ATOM   1860  CB  PHE   115      -0.297  11.413 -26.392  1.00  0.00           C  
ATOM   1861  HB2 PHE   115       0.389  11.699 -25.595  1.00  0.00           H  
ATOM   1862  HB3 PHE   115      -1.261  11.721 -25.989  1.00  0.00           H  
ATOM   1863  CG  PHE   115      -0.465   9.912 -26.392  1.00  0.00           C  
ATOM   1864  CD1 PHE   115      -1.647   9.321 -26.902  1.00  0.00           C  
ATOM   1865  HD1 PHE   115      -2.508   9.884 -27.231  1.00  0.00           H  
ATOM   1866  CE1 PHE   115      -1.819   7.922 -26.815  1.00  0.00           C  
ATOM   1867  HE1 PHE   115      -2.692   7.492 -27.283  1.00  0.00           H  
ATOM   1868  CZ  PHE   115      -0.877   7.158 -26.211  1.00  0.00           C  
ATOM   1869  HZ  PHE   115      -1.073   6.109 -26.051  1.00  0.00           H  
ATOM   1870  CE2 PHE   115       0.300   7.693 -25.756  1.00  0.00           C  
ATOM   1871  HE2 PHE   115       1.102   7.193 -25.235  1.00  0.00           H  
ATOM   1872  CD2 PHE   115       0.565   9.057 -25.901  1.00  0.00           C  
ATOM   1873  HD2 PHE   115       1.502   9.506 -25.608  1.00  0.00           H  
ATOM   1874  C   PHE   115      -0.897  11.868 -28.794  1.00  0.00           C  
ATOM   1875  O   PHE   115      -0.490  11.245 -29.783  1.00  0.00           O  
ATOM   1876  N   ASN   116      -2.182  12.405 -28.608  1.00  0.00           N  
ATOM   1877  H   ASN   116      -2.298  12.917 -27.744  1.00  0.00           H  
ATOM   1878  CA  ASN   116      -3.283  12.219 -29.494  1.00  0.00           C  
ATOM   1879  HA  ASN   116      -3.408  11.139 -29.570  1.00  0.00           H  
ATOM   1880  CB  ASN   116      -4.507  12.875 -28.865  1.00  0.00           C  
ATOM   1881  HB2 ASN   116      -4.321  13.948 -28.819  1.00  0.00           H  
ATOM   1882  HB3 ASN   116      -5.414  12.787 -29.463  1.00  0.00           H  
ATOM   1883  CG  ASN   116      -4.873  12.318 -27.454  1.00  0.00           C  
ATOM   1884  OD1 ASN   116      -4.672  11.151 -27.131  1.00  0.00           O  
ATOM   1885  ND2 ASN   116      -5.500  13.044 -26.576  1.00  0.00           N  
ATOM   1886 HD21 ASN   116      -5.747  12.676 -25.668  1.00  0.00           H  
ATOM   1887 HD22 ASN   116      -5.754  14.004 -26.759  1.00  0.00           H  
ATOM   1888  C   ASN   116      -3.052  12.748 -30.867  1.00  0.00           C  
ATOM   1889  O   ASN   116      -3.393  12.025 -31.774  1.00  0.00           O  
ATOM   1890  N   ALA   117      -2.668  14.037 -31.181  1.00  0.00           N  
ATOM   1891  H   ALA   117      -2.590  14.622 -30.362  1.00  0.00           H  
ATOM   1892  CA  ALA   117      -2.455  14.491 -32.503  1.00  0.00           C  
ATOM   1893  HA  ALA   117      -3.399  14.375 -33.036  1.00  0.00           H  
ATOM   1894  CB  ALA   117      -1.914  15.953 -32.378  1.00  0.00           C  
ATOM   1895  HB1 ALA   117      -1.710  16.488 -33.306  1.00  0.00           H  
ATOM   1896  HB2 ALA   117      -2.737  16.429 -31.846  1.00  0.00           H  
ATOM   1897  HB3 ALA   117      -0.988  15.987 -31.805  1.00  0.00           H  
ATOM   1898  C   ALA   117      -1.410  13.687 -33.232  1.00  0.00           C  
ATOM   1899  O   ALA   117      -1.512  13.507 -34.476  1.00  0.00           O  
ATOM   1900  N   ASN   118      -0.354  13.197 -32.619  1.00  0.00           N  
ATOM   1901  H   ASN   118      -0.299  13.366 -31.624  1.00  0.00           H  
ATOM   1902  CA  ASN   118       0.610  12.236 -33.162  1.00  0.00           C  
ATOM   1903  HA  ASN   118       0.689  12.567 -34.197  1.00  0.00           H  
ATOM   1904  CB  ASN   118       1.972  12.292 -32.517  1.00  0.00           C  
ATOM   1905  HB2 ASN   118       1.907  12.068 -31.453  1.00  0.00           H  
ATOM   1906  HB3 ASN   118       2.495  11.512 -33.073  1.00  0.00           H  
ATOM   1907  CG  ASN   118       2.732  13.607 -32.721  1.00  0.00           C  
ATOM   1908  OD1 ASN   118       2.810  14.080 -33.862  1.00  0.00           O  
ATOM   1909  ND2 ASN   118       3.078  14.183 -31.605  1.00  0.00           N  
ATOM   1910 HD21 ASN   118       3.411  15.134 -31.665  1.00  0.00           H  
ATOM   1911 HD22 ASN   118       2.904  13.754 -30.707  1.00  0.00           H  
ATOM   1912  C   ASN   118      -0.027  10.748 -33.242  1.00  0.00           C  
ATOM   1913  O   ASN   118       0.149  10.047 -34.247  1.00  0.00           O  
ATOM   1914  N   PHE   119      -0.957  10.290 -32.321  1.00  0.00           N  
ATOM   1915  H   PHE   119      -0.987  10.768 -31.432  1.00  0.00           H  
ATOM   1916  CA  PHE   119      -1.657   9.020 -32.485  1.00  0.00           C  
ATOM   1917  HA  PHE   119      -0.886   8.249 -32.462  1.00  0.00           H  
ATOM   1918  CB  PHE   119      -2.532   8.700 -31.287  1.00  0.00           C  
ATOM   1919  HB2 PHE   119      -2.010   9.007 -30.380  1.00  0.00           H  
ATOM   1920  HB3 PHE   119      -3.459   9.273 -31.270  1.00  0.00           H  
ATOM   1921  CG  PHE   119      -3.003   7.333 -31.159  1.00  0.00           C  
ATOM   1922  CD1 PHE   119      -2.014   6.365 -30.889  1.00  0.00           C  
ATOM   1923  HD1 PHE   119      -0.981   6.577 -30.653  1.00  0.00           H  
ATOM   1924  CE1 PHE   119      -2.297   4.965 -30.883  1.00  0.00           C  
ATOM   1925  HE1 PHE   119      -1.539   4.233 -30.648  1.00  0.00           H  
ATOM   1926  CZ  PHE   119      -3.631   4.594 -30.954  1.00  0.00           C  
ATOM   1927  HZ  PHE   119      -3.892   3.553 -30.842  1.00  0.00           H  
ATOM   1928  CE2 PHE   119      -4.618   5.575 -31.266  1.00  0.00           C  
ATOM   1929  HE2 PHE   119      -5.622   5.246 -31.486  1.00  0.00           H  
ATOM   1930  CD2 PHE   119      -4.350   6.910 -31.419  1.00  0.00           C  
ATOM   1931  HD2 PHE   119      -5.170   7.545 -31.721  1.00  0.00           H  
ATOM   1932  C   PHE   119      -2.360   8.952 -33.815  1.00  0.00           C  
ATOM   1933  O   PHE   119      -2.321   7.923 -34.527  1.00  0.00           O  
ATOM   1934  N   GLU   120      -2.991  10.034 -34.308  1.00  0.00           N  
ATOM   1935  H   GLU   120      -2.826  10.935 -33.883  1.00  0.00           H  
ATOM   1936  CA  GLU   120      -3.725  10.095 -35.590  1.00  0.00           C  
ATOM   1937  HA  GLU   120      -4.489   9.320 -35.653  1.00  0.00           H  
ATOM   1938  CB  GLU   120      -4.261  11.538 -35.605  1.00  0.00           C  
ATOM   1939  HB2 GLU   120      -3.410  12.199 -35.440  1.00  0.00           H  
ATOM   1940  HB3 GLU   120      -4.563  11.700 -36.640  1.00  0.00           H  
ATOM   1941  CG  GLU   120      -5.486  11.881 -34.733  1.00  0.00           C  
ATOM   1942  HG2 GLU   120      -5.162  11.858 -33.693  1.00  0.00           H  
ATOM   1943  HG3 GLU   120      -5.840  12.852 -35.077  1.00  0.00           H  
ATOM   1944  CD  GLU   120      -6.557  10.792 -35.064  1.00  0.00           C  
ATOM   1945  OE1 GLU   120      -7.113  10.760 -36.190  1.00  0.00           O  
ATOM   1946  OE2 GLU   120      -6.893   9.914 -34.220  1.00  0.00           O  
ATOM   1947  C   GLU   120      -2.838   9.764 -36.728  1.00  0.00           C  
ATOM   1948  O   GLU   120      -3.333   9.321 -37.741  1.00  0.00           O  
ATOM   1949  N   LYS   121      -1.543  10.043 -36.567  1.00  0.00           N  
ATOM   1950  H   LYS   121      -1.200  10.314 -35.656  1.00  0.00           H  
ATOM   1951  CA  LYS   121      -0.467   9.810 -37.583  1.00  0.00           C  
ATOM   1952  HA  LYS   121      -0.822   9.961 -38.602  1.00  0.00           H  
ATOM   1953  CB  LYS   121       0.568  10.955 -37.404  1.00  0.00           C  
ATOM   1954  HB2 LYS   121       0.940  10.988 -36.380  1.00  0.00           H  
ATOM   1955  HB3 LYS   121       1.480  10.673 -37.931  1.00  0.00           H  
ATOM   1956  CG  LYS   121       0.014  12.226 -38.037  1.00  0.00           C  
ATOM   1957  HG2 LYS   121      -0.422  12.131 -39.032  1.00  0.00           H  
ATOM   1958  HG3 LYS   121      -0.747  12.595 -37.349  1.00  0.00           H  
ATOM   1959  CD  LYS   121       1.138  13.239 -37.959  1.00  0.00           C  
ATOM   1960  HD2 LYS   121       1.161  13.693 -36.968  1.00  0.00           H  
ATOM   1961  HD3 LYS   121       2.126  12.778 -37.978  1.00  0.00           H  
ATOM   1962  CE  LYS   121       1.094  14.254 -39.104  1.00  0.00           C  
ATOM   1963  HE2 LYS   121       1.610  13.856 -39.978  1.00  0.00           H  
ATOM   1964  HE3 LYS   121       0.056  14.353 -39.419  1.00  0.00           H  
ATOM   1965  NZ  LYS   121       1.677  15.589 -38.614  1.00  0.00           N  
ATOM   1966  HZ1 LYS   121       2.640  15.758 -38.867  1.00  0.00           H  
ATOM   1967  HZ2 LYS   121       1.196  16.328 -39.106  1.00  0.00           H  
ATOM   1968  HZ3 LYS   121       1.436  15.827 -37.662  1.00  0.00           H  
ATOM   1969  C   LYS   121       0.123   8.440 -37.473  1.00  0.00           C  
ATOM   1970  O   LYS   121       0.417   7.815 -38.463  1.00  0.00           O  
ATOM   1971  N   ARG   122       0.303   8.085 -36.276  1.00  0.00           N  
ATOM   1972  H   ARG   122       0.128   8.760 -35.545  1.00  0.00           H  
ATOM   1973  CA  ARG   122       0.785   6.735 -35.901  1.00  0.00           C  
ATOM   1974  HA  ARG   122       1.647   6.492 -36.522  1.00  0.00           H  
ATOM   1975  CB  ARG   122       1.087   6.581 -34.413  1.00  0.00           C  
ATOM   1976  HB2 ARG   122       0.314   6.876 -33.703  1.00  0.00           H  
ATOM   1977  HB3 ARG   122       1.551   5.599 -34.323  1.00  0.00           H  
ATOM   1978  CG  ARG   122       2.243   7.547 -34.000  1.00  0.00           C  
ATOM   1979  HG2 ARG   122       3.153   6.989 -34.221  1.00  0.00           H  
ATOM   1980  HG3 ARG   122       2.294   8.526 -34.477  1.00  0.00           H  
ATOM   1981  CD  ARG   122       2.355   7.862 -32.475  1.00  0.00           C  
ATOM   1982  HD2 ARG   122       1.659   8.676 -32.269  1.00  0.00           H  
ATOM   1983  HD3 ARG   122       2.124   6.948 -31.929  1.00  0.00           H  
ATOM   1984  NE  ARG   122       3.738   8.329 -32.106  1.00  0.00           N  
ATOM   1985  HE  ARG   122       3.796   9.297 -31.827  1.00  0.00           H  
ATOM   1986  CZ  ARG   122       4.790   7.604 -31.958  1.00  0.00           C  
ATOM   1987  NH1 ARG   122       4.880   6.301 -31.998  1.00  0.00           N  
ATOM   1988 HH11 ARG   122       4.067   5.721 -32.147  1.00  0.00           H  
ATOM   1989 HH12 ARG   122       5.736   5.848 -31.712  1.00  0.00           H  
ATOM   1990  NH2 ARG   122       5.852   8.255 -31.742  1.00  0.00           N  
ATOM   1991 HH21 ARG   122       5.841   9.257 -31.612  1.00  0.00           H  
ATOM   1992 HH22 ARG   122       6.795   7.896 -31.716  1.00  0.00           H  
ATOM   1993  C   ARG   122      -0.129   5.658 -36.358  1.00  0.00           C  
ATOM   1994  O   ARG   122       0.247   4.607 -36.841  1.00  0.00           O  
ATOM   1995  N   LEU   123      -1.422   5.905 -36.251  1.00  0.00           N  
ATOM   1996  H   LEU   123      -1.606   6.795 -35.809  1.00  0.00           H  
ATOM   1997  CA  LEU   123      -2.456   5.000 -36.792  1.00  0.00           C  
ATOM   1998  HA  LEU   123      -2.308   3.981 -36.433  1.00  0.00           H  
ATOM   1999  CB  LEU   123      -3.757   5.546 -36.396  1.00  0.00           C  
ATOM   2000  HB2 LEU   123      -3.818   6.615 -36.596  1.00  0.00           H  
ATOM   2001  HB3 LEU   123      -4.514   5.309 -37.144  1.00  0.00           H  
ATOM   2002  CG  LEU   123      -4.333   5.240 -34.994  1.00  0.00           C  
ATOM   2003  HG  LEU   123      -3.560   5.409 -34.244  1.00  0.00           H  
ATOM   2004  CD1 LEU   123      -5.564   6.097 -34.747  1.00  0.00           C  
ATOM   2005 HD11 LEU   123      -6.155   6.167 -35.661  1.00  0.00           H  
ATOM   2006 HD12 LEU   123      -6.240   5.739 -33.970  1.00  0.00           H  
ATOM   2007 HD13 LEU   123      -5.174   7.071 -34.450  1.00  0.00           H  
ATOM   2008  CD2 LEU   123      -4.846   3.748 -34.898  1.00  0.00           C  
ATOM   2009 HD21 LEU   123      -5.633   3.669 -34.149  1.00  0.00           H  
ATOM   2010 HD22 LEU   123      -5.382   3.484 -35.810  1.00  0.00           H  
ATOM   2011 HD23 LEU   123      -4.042   3.078 -34.593  1.00  0.00           H  
ATOM   2012  C   LEU   123      -2.393   5.024 -38.379  1.00  0.00           C  
ATOM   2013  O   LEU   123      -2.636   6.080 -39.025  1.00  0.00           O  
ATOM   2014  N   THR   124      -1.777   3.945 -38.900  1.00  0.00           N  
ATOM   2015  H   THR   124      -1.573   3.225 -38.221  1.00  0.00           H  
ATOM   2016  CA  THR   124      -1.508   3.704 -40.358  1.00  0.00           C  
ATOM   2017  HA  THR   124      -2.285   4.054 -41.037  1.00  0.00           H  
ATOM   2018  CB  THR   124      -0.171   4.358 -40.758  1.00  0.00           C  
ATOM   2019  HB  THR   124       0.661   4.039 -40.130  1.00  0.00           H  
ATOM   2020  CG2 THR   124       0.113   4.238 -42.270  1.00  0.00           C  
ATOM   2021 HG21 THR   124       0.772   3.372 -42.325  1.00  0.00           H  
ATOM   2022 HG22 THR   124      -0.770   4.074 -42.889  1.00  0.00           H  
ATOM   2023 HG23 THR   124       0.561   5.148 -42.671  1.00  0.00           H  
ATOM   2024  OG1 THR   124      -0.388   5.784 -40.460  1.00  0.00           O  
ATOM   2025  HG1 THR   124      -1.147   5.850 -39.877  1.00  0.00           H  
ATOM   2026  C   THR   124      -1.699   2.199 -40.664  1.00  0.00           C  
ATOM   2027  O   THR   124      -2.554   1.806 -41.528  1.00  0.00           O  
ATOM   2028  OXT THR   124      -1.016   1.341 -40.049  1.00  0.00           O  
TER    2029      THR   124 
ATOM   2029  N   ALA   125      47.596   3.780 -32.225  1.00  0.00           N  
ATOM   2030  H1  ALA   125      47.105   3.170 -32.862  1.00  0.00           H  
ATOM   2031  H2  ALA   125      47.378   3.442 -31.299  1.00  0.00           H  
ATOM   2032  H3  ALA   125      48.600   3.792 -32.335  1.00  0.00           H  
ATOM   2033  CA  ALA   125      47.074   5.214 -32.150  1.00  0.00           C  
ATOM   2034  HA  ALA   125      47.494   5.791 -32.974  1.00  0.00           H  
ATOM   2035  CB  ALA   125      45.491   5.184 -32.275  1.00  0.00           C  
ATOM   2036  HB1 ALA   125      45.164   4.426 -32.987  1.00  0.00           H  
ATOM   2037  HB2 ALA   125      45.092   4.982 -31.281  1.00  0.00           H  
ATOM   2038  HB3 ALA   125      45.088   6.135 -32.623  1.00  0.00           H  
ATOM   2039  C   ALA   125      47.514   5.955 -30.916  1.00  0.00           C  
ATOM   2040  O   ALA   125      47.966   5.448 -29.887  1.00  0.00           O  
ATOM   2041  N   ASP   126      47.562   7.258 -31.129  1.00  0.00           N  
ATOM   2042  H   ASP   126      47.089   7.587 -31.958  1.00  0.00           H  
ATOM   2043  CA  ASP   126      48.350   8.254 -30.393  1.00  0.00           C  
ATOM   2044  HA  ASP   126      49.347   7.844 -30.231  1.00  0.00           H  
ATOM   2045  CB  ASP   126      48.426   9.587 -31.272  1.00  0.00           C  
ATOM   2046  HB2 ASP   126      48.563   9.285 -32.311  1.00  0.00           H  
ATOM   2047  HB3 ASP   126      47.545  10.206 -31.104  1.00  0.00           H  
ATOM   2048  CG  ASP   126      49.633  10.450 -30.882  1.00  0.00           C  
ATOM   2049  OD1 ASP   126      49.523  11.696 -30.990  1.00  0.00           O  
ATOM   2050  OD2 ASP   126      50.684   9.903 -30.449  1.00  0.00           O  
ATOM   2051  C   ASP   126      47.890   8.643 -28.963  1.00  0.00           C  
ATOM   2052  O   ASP   126      46.685   8.501 -28.583  1.00  0.00           O  
ATOM   2053  N   THR   127      48.933   9.033 -28.139  1.00  0.00           N  
ATOM   2054  H   THR   127      49.866   8.950 -28.518  1.00  0.00           H  
ATOM   2055  CA  THR   127      48.796   9.303 -26.662  1.00  0.00           C  
ATOM   2056  HA  THR   127      48.470   8.415 -26.119  1.00  0.00           H  
ATOM   2057  CB  THR   127      50.171   9.605 -26.067  1.00  0.00           C  
ATOM   2058  HB  THR   127      50.773   8.731 -26.315  1.00  0.00           H  
ATOM   2059  CG2 THR   127      50.850  10.879 -26.561  1.00  0.00           C  
ATOM   2060 HG21 THR   127      51.924  10.697 -26.526  1.00  0.00           H  
ATOM   2061 HG22 THR   127      50.543  11.248 -27.540  1.00  0.00           H  
ATOM   2062 HG23 THR   127      50.462  11.717 -25.981  1.00  0.00           H  
ATOM   2063  OG1 THR   127      50.085   9.647 -24.730  1.00  0.00           O  
ATOM   2064  HG1 THR   127      49.986   8.757 -24.386  1.00  0.00           H  
ATOM   2065  C   THR   127      47.787  10.287 -26.239  1.00  0.00           C  
ATOM   2066  O   THR   127      47.202  10.081 -25.184  1.00  0.00           O  
ATOM   2067  N   THR   128      47.441  11.285 -27.089  1.00  0.00           N  
ATOM   2068  H   THR   128      48.009  11.334 -27.922  1.00  0.00           H  
ATOM   2069  CA  THR   128      46.427  12.327 -26.897  1.00  0.00           C  
ATOM   2070  HA  THR   128      46.498  12.818 -25.927  1.00  0.00           H  
ATOM   2071  CB  THR   128      46.721  13.457 -27.945  1.00  0.00           C  
ATOM   2072  HB  THR   128      45.917  14.189 -27.868  1.00  0.00           H  
ATOM   2073  CG2 THR   128      48.013  14.206 -27.772  1.00  0.00           C  
ATOM   2074 HG21 THR   128      48.005  15.043 -28.470  1.00  0.00           H  
ATOM   2075 HG22 THR   128      48.119  14.381 -26.701  1.00  0.00           H  
ATOM   2076 HG23 THR   128      48.874  13.620 -28.093  1.00  0.00           H  
ATOM   2077  OG1 THR   128      46.835  12.790 -29.223  1.00  0.00           O  
ATOM   2078  HG1 THR   128      46.223  13.240 -29.810  1.00  0.00           H  
ATOM   2079  C   THR   128      44.961  11.792 -26.944  1.00  0.00           C  
ATOM   2080  O   THR   128      43.973  12.439 -26.582  1.00  0.00           O  
ATOM   2081  N   THR   129      44.764  10.660 -27.610  1.00  0.00           N  
ATOM   2082  H   THR   129      45.624  10.186 -27.847  1.00  0.00           H  
ATOM   2083  CA  THR   129      43.495   9.979 -27.691  1.00  0.00           C  
ATOM   2084  HA  THR   129      43.748   9.082 -28.257  1.00  0.00           H  
ATOM   2085  CB  THR   129      43.095   9.268 -26.386  1.00  0.00           C  
ATOM   2086  HB  THR   129      42.233   8.701 -26.736  1.00  0.00           H  
ATOM   2087  CG2 THR   129      44.108   8.216 -25.941  1.00  0.00           C  
ATOM   2088 HG21 THR   129      45.158   8.491 -26.044  1.00  0.00           H  
ATOM   2089 HG22 THR   129      44.028   8.079 -24.862  1.00  0.00           H  
ATOM   2090 HG23 THR   129      43.845   7.296 -26.462  1.00  0.00           H  
ATOM   2091  OG1 THR   129      42.738  10.030 -25.271  1.00  0.00           O  
ATOM   2092  HG1 THR   129      43.560  10.250 -24.827  1.00  0.00           H  
ATOM   2093  C   THR   129      42.296  10.672 -28.399  1.00  0.00           C  
ATOM   2094  O   THR   129      41.286  10.037 -28.594  1.00  0.00           O  
ATOM   2095  N   ALA   130      42.312  11.938 -28.752  1.00  0.00           N  
ATOM   2096  H   ALA   130      43.086  12.495 -28.418  1.00  0.00           H  
ATOM   2097  CA  ALA   130      41.203  12.707 -29.267  1.00  0.00           C  
ATOM   2098  HA  ALA   130      40.282  12.167 -29.047  1.00  0.00           H  
ATOM   2099  CB  ALA   130      41.105  14.064 -28.522  1.00  0.00           C  
ATOM   2100  HB1 ALA   130      41.072  14.810 -29.316  1.00  0.00           H  
ATOM   2101  HB2 ALA   130      40.205  13.985 -27.913  1.00  0.00           H  
ATOM   2102  HB3 ALA   130      41.990  14.237 -27.909  1.00  0.00           H  
ATOM   2103  C   ALA   130      41.250  12.888 -30.784  1.00  0.00           C  
ATOM   2104  O   ALA   130      42.352  13.057 -31.356  1.00  0.00           O  
ATOM   2105  N   ALA   131      40.044  12.787 -31.453  1.00  0.00           N  
ATOM   2106  H   ALA   131      39.211  12.744 -30.884  1.00  0.00           H  
ATOM   2107  CA  ALA   131      39.809  12.731 -32.906  1.00  0.00           C  
ATOM   2108  HA  ALA   131      40.635  13.182 -33.456  1.00  0.00           H  
ATOM   2109  CB  ALA   131      39.687  11.263 -33.262  1.00  0.00           C  
ATOM   2110  HB1 ALA   131      40.591  10.823 -32.842  1.00  0.00           H  
ATOM   2111  HB2 ALA   131      38.882  10.770 -32.716  1.00  0.00           H  
ATOM   2112  HB3 ALA   131      39.686  11.025 -34.325  1.00  0.00           H  
ATOM   2113  C   ALA   131      38.479  13.313 -33.390  1.00  0.00           C  
ATOM   2114  O   ALA   131      37.587  13.479 -32.528  1.00  0.00           O  
ATOM   2115  N   PRO   132      38.266  13.660 -34.671  1.00  0.00           N  
ATOM   2116  CD  PRO   132      39.344  13.738 -35.672  1.00  0.00           C  
ATOM   2117  HD2 PRO   132      39.639  12.760 -36.053  1.00  0.00           H  
ATOM   2118  HD3 PRO   132      40.237  14.272 -35.348  1.00  0.00           H  
ATOM   2119  CG  PRO   132      38.761  14.737 -36.689  1.00  0.00           C  
ATOM   2120  HG2 PRO   132      39.231  14.465 -37.635  1.00  0.00           H  
ATOM   2121  HG3 PRO   132      38.771  15.787 -36.396  1.00  0.00           H  
ATOM   2122  CB  PRO   132      37.287  14.488 -36.682  1.00  0.00           C  
ATOM   2123  HB2 PRO   132      37.109  13.668 -37.378  1.00  0.00           H  
ATOM   2124  HB3 PRO   132      36.789  15.388 -37.043  1.00  0.00           H  
ATOM   2125  CA  PRO   132      37.035  14.219 -35.189  1.00  0.00           C  
ATOM   2126  HA  PRO   132      36.918  15.206 -34.742  1.00  0.00           H  
ATOM   2127  C   PRO   132      35.827  13.421 -34.918  1.00  0.00           C  
ATOM   2128  O   PRO   132      35.913  12.184 -34.939  1.00  0.00           O  
ATOM   2129  N   ALA   133      34.700  14.093 -34.672  1.00  0.00           N  
ATOM   2130  H   ALA   133      34.789  15.090 -34.538  1.00  0.00           H  
ATOM   2131  CA  ALA   133      33.456  13.506 -34.324  1.00  0.00           C  
ATOM   2132  HA  ALA   133      33.607  12.665 -33.648  1.00  0.00           H  
ATOM   2133  CB  ALA   133      32.714  14.539 -33.496  1.00  0.00           C  
ATOM   2134  HB1 ALA   133      32.856  15.584 -33.772  1.00  0.00           H  
ATOM   2135  HB2 ALA   133      31.645  14.386 -33.353  1.00  0.00           H  
ATOM   2136  HB3 ALA   133      33.261  14.359 -32.570  1.00  0.00           H  
ATOM   2137  C   ALA   133      32.669  13.113 -35.536  1.00  0.00           C  
ATOM   2138  O   ALA   133      32.953  13.577 -36.671  1.00  0.00           O  
ATOM   2139  N   ASP   134      31.576  12.367 -35.380  1.00  0.00           N  
ATOM   2140  H   ASP   134      31.371  12.075 -34.435  1.00  0.00           H  
ATOM   2141  CA  ASP   134      30.576  11.949 -36.447  1.00  0.00           C  
ATOM   2142  HA  ASP   134      31.180  12.047 -37.349  1.00  0.00           H  
ATOM   2143  CB  ASP   134      30.277  10.511 -36.233  1.00  0.00           C  
ATOM   2144  HB2 ASP   134      29.695  10.188 -37.097  1.00  0.00           H  
ATOM   2145  HB3 ASP   134      31.219   9.973 -36.336  1.00  0.00           H  
ATOM   2146  CG  ASP   134      29.605  10.122 -34.909  1.00  0.00           C  
ATOM   2147  OD1 ASP   134      30.102  10.327 -33.786  1.00  0.00           O  
ATOM   2148  OD2 ASP   134      28.545   9.471 -35.005  1.00  0.00           O  
ATOM   2149  C   ASP   134      29.366  12.826 -36.452  1.00  0.00           C  
ATOM   2150  O   ASP   134      28.805  13.071 -35.427  1.00  0.00           O  
ATOM   2151  N   ALA   135      28.968  13.270 -37.613  1.00  0.00           N  
ATOM   2152  H   ALA   135      29.463  13.031 -38.460  1.00  0.00           H  
ATOM   2153  CA  ALA   135      27.767  14.059 -37.799  1.00  0.00           C  
ATOM   2154  HA  ALA   135      27.693  14.721 -36.937  1.00  0.00           H  
ATOM   2155  CB  ALA   135      27.900  14.899 -39.058  1.00  0.00           C  
ATOM   2156  HB1 ALA   135      28.319  14.357 -39.906  1.00  0.00           H  
ATOM   2157  HB2 ALA   135      26.935  15.325 -39.332  1.00  0.00           H  
ATOM   2158  HB3 ALA   135      28.522  15.792 -38.994  1.00  0.00           H  
ATOM   2159  C   ALA   135      26.465  13.121 -37.866  1.00  0.00           C  
ATOM   2160  O   ALA   135      25.485  13.408 -37.207  1.00  0.00           O  
ATOM   2161  N   LYS   136      26.487  12.013 -38.638  1.00  0.00           N  
ATOM   2162  H   LYS   136      27.353  11.901 -39.145  1.00  0.00           H  
ATOM   2163  CA  LYS   136      25.271  11.185 -38.828  1.00  0.00           C  
ATOM   2164  HA  LYS   136      24.475  11.454 -38.133  1.00  0.00           H  
ATOM   2165  CB  LYS   136      25.023  11.383 -40.327  1.00  0.00           C  
ATOM   2166  HB2 LYS   136      25.944  11.439 -40.907  1.00  0.00           H  
ATOM   2167  HB3 LYS   136      24.486  10.511 -40.699  1.00  0.00           H  
ATOM   2168  CG  LYS   136      24.107  12.611 -40.559  1.00  0.00           C  
ATOM   2169  HG2 LYS   136      24.481  13.484 -40.025  1.00  0.00           H  
ATOM   2170  HG3 LYS   136      24.069  12.704 -41.644  1.00  0.00           H  
ATOM   2171  CD  LYS   136      22.668  12.397 -40.018  1.00  0.00           C  
ATOM   2172  HD2 LYS   136      22.169  11.610 -40.582  1.00  0.00           H  
ATOM   2173  HD3 LYS   136      22.628  12.140 -38.959  1.00  0.00           H  
ATOM   2174  CE  LYS   136      21.870  13.677 -40.047  1.00  0.00           C  
ATOM   2175  HE2 LYS   136      20.963  13.522 -39.461  1.00  0.00           H  
ATOM   2176  HE3 LYS   136      22.470  14.377 -39.465  1.00  0.00           H  
ATOM   2177  NZ  LYS   136      21.677  14.183 -41.447  1.00  0.00           N  
ATOM   2178  HZ1 LYS   136      22.569  14.344 -41.891  1.00  0.00           H  
ATOM   2179  HZ2 LYS   136      21.259  13.490 -42.051  1.00  0.00           H  
ATOM   2180  HZ3 LYS   136      21.044  14.969 -41.432  1.00  0.00           H  
ATOM   2181  C   LYS   136      25.599   9.674 -38.578  1.00  0.00           C  
ATOM   2182  O   LYS   136      26.804   9.282 -38.654  1.00  0.00           O  
ATOM   2183  N   PRO   137      24.548   8.886 -38.473  1.00  0.00           N  
ATOM   2184  CD  PRO   137      23.137   9.169 -38.297  1.00  0.00           C  
ATOM   2185  HD2 PRO   137      22.790   9.533 -39.264  1.00  0.00           H  
ATOM   2186  HD3 PRO   137      22.972  10.013 -37.626  1.00  0.00           H  
ATOM   2187  CG  PRO   137      22.447   7.887 -37.753  1.00  0.00           C  
ATOM   2188  HG2 PRO   137      21.386   7.885 -38.001  1.00  0.00           H  
ATOM   2189  HG3 PRO   137      22.589   7.813 -36.674  1.00  0.00           H  
ATOM   2190  CB  PRO   137      23.276   6.792 -38.472  1.00  0.00           C  
ATOM   2191  HB2 PRO   137      22.959   6.674 -39.508  1.00  0.00           H  
ATOM   2192  HB3 PRO   137      23.234   5.901 -37.845  1.00  0.00           H  
ATOM   2193  CA  PRO   137      24.729   7.420 -38.435  1.00  0.00           C  
ATOM   2194  HA  PRO   137      25.227   7.132 -37.510  1.00  0.00           H  
ATOM   2195  C   PRO   137      25.463   6.847 -39.648  1.00  0.00           C  
ATOM   2196  O   PRO   137      25.494   7.504 -40.680  1.00  0.00           O  
ATOM   2197  N   MET   138      26.040   5.680 -39.428  1.00  0.00           N  
ATOM   2198  H   MET   138      26.126   5.312 -38.492  1.00  0.00           H  
ATOM   2199  CA  MET   138      26.959   5.107 -40.341  1.00  0.00           C  
ATOM   2200  HA  MET   138      27.422   5.945 -40.862  1.00  0.00           H  
ATOM   2201  CB  MET   138      28.099   4.486 -39.565  1.00  0.00           C  
ATOM   2202  HB2 MET   138      28.938   4.384 -40.252  1.00  0.00           H  
ATOM   2203  HB3 MET   138      28.338   5.173 -38.753  1.00  0.00           H  
ATOM   2204  CG  MET   138      27.742   3.093 -39.067  1.00  0.00           C  
ATOM   2205  HG2 MET   138      28.554   2.726 -38.440  1.00  0.00           H  
ATOM   2206  HG3 MET   138      26.793   3.229 -38.547  1.00  0.00           H  
ATOM   2207  SD  MET   138      27.666   1.775 -40.334  1.00  0.00           S  
ATOM   2208  CE  MET   138      28.172   0.338 -39.478  1.00  0.00           C  
ATOM   2209  HE1 MET   138      27.482   0.263 -38.637  1.00  0.00           H  
ATOM   2210  HE2 MET   138      27.894  -0.423 -40.207  1.00  0.00           H  
ATOM   2211  HE3 MET   138      29.224   0.361 -39.192  1.00  0.00           H  
ATOM   2212  C   MET   138      26.302   4.293 -41.488  1.00  0.00           C  
ATOM   2213  O   MET   138      26.811   4.254 -42.608  1.00  0.00           O  
ATOM   2214  N   MET   139      25.052   3.828 -41.224  1.00  0.00           N  
ATOM   2215  H   MET   139      24.720   3.977 -40.282  1.00  0.00           H  
ATOM   2216  CA  MET   139      24.086   3.333 -42.162  1.00  0.00           C  
ATOM   2217  HA  MET   139      23.344   2.906 -41.488  1.00  0.00           H  
ATOM   2218  CB  MET   139      23.424   4.409 -43.043  1.00  0.00           C  
ATOM   2219  HB2 MET   139      24.131   4.871 -43.732  1.00  0.00           H  
ATOM   2220  HB3 MET   139      22.625   3.933 -43.612  1.00  0.00           H  
ATOM   2221  CG  MET   139      22.568   5.505 -42.248  1.00  0.00           C  
ATOM   2222  HG2 MET   139      23.350   5.855 -41.575  1.00  0.00           H  
ATOM   2223  HG3 MET   139      22.272   6.189 -43.044  1.00  0.00           H  
ATOM   2224  SD  MET   139      21.222   4.754 -41.304  1.00  0.00           S  
ATOM   2225  CE  MET   139      19.976   4.564 -42.555  1.00  0.00           C  
ATOM   2226  HE1 MET   139      20.168   5.406 -43.220  1.00  0.00           H  
ATOM   2227  HE2 MET   139      20.096   3.612 -43.073  1.00  0.00           H  
ATOM   2228  HE3 MET   139      18.978   4.555 -42.118  1.00  0.00           H  
ATOM   2229  C   MET   139      24.401   2.122 -43.064  1.00  0.00           C  
ATOM   2230  O   MET   139      23.573   1.586 -43.788  1.00  0.00           O  
ATOM   2231  N   HIE   140      25.592   1.603 -42.969  1.00  0.00           N  
ATOM   2232  H   HIE   140      26.157   1.973 -42.218  1.00  0.00           H  
ATOM   2233  CA  HIE   140      26.173   0.557 -43.868  1.00  0.00           C  
ATOM   2234  HA  HIE   140      26.283   1.010 -44.853  1.00  0.00           H  
ATOM   2235  CB  HIE   140      27.593   0.326 -43.425  1.00  0.00           C  
ATOM   2236  HB2 HIE   140      28.200   1.213 -43.246  1.00  0.00           H  
ATOM   2237  HB3 HIE   140      27.640  -0.094 -42.421  1.00  0.00           H  
ATOM   2238  CG  HIE   140      28.379  -0.633 -44.301  1.00  0.00           C  
ATOM   2239  ND1 HIE   140      28.295  -1.996 -44.273  1.00  0.00           N  
ATOM   2240  CE1 HIE   140      29.029  -2.380 -45.322  1.00  0.00           C  
ATOM   2241  HE1 HIE   140      28.951  -3.398 -45.676  1.00  0.00           H  
ATOM   2242  NE2 HIE   140      29.544  -1.381 -46.047  1.00  0.00           N  
ATOM   2243  HE2 HIE   140      30.080  -1.482 -46.897  1.00  0.00           H  
ATOM   2244  CD2 HIE   140      29.141  -0.232 -45.397  1.00  0.00           C  
ATOM   2245  HD2 HIE   140      29.403   0.775 -45.686  1.00  0.00           H  
ATOM   2246  C   HIE   140      25.501  -0.767 -43.982  1.00  0.00           C  
ATOM   2247  O   HIE   140      25.498  -1.530 -42.976  1.00  0.00           O  
ATOM   2248  N   HIE   141      24.843  -1.028 -45.189  1.00  0.00           N  
ATOM   2249  H   HIE   141      24.982  -0.382 -45.953  1.00  0.00           H  
ATOM   2250  CA  HIE   141      23.871  -2.127 -45.356  1.00  0.00           C  
ATOM   2251  HA  HIE   141      23.181  -1.775 -46.124  1.00  0.00           H  
ATOM   2252  CB  HIE   141      24.613  -3.368 -45.888  1.00  0.00           C  
ATOM   2253  HB2 HIE   141      25.211  -3.733 -45.053  1.00  0.00           H  
ATOM   2254  HB3 HIE   141      23.869  -4.148 -46.050  1.00  0.00           H  
ATOM   2255  CG  HIE   141      25.425  -3.243 -47.189  1.00  0.00           C  
ATOM   2256  ND1 HIE   141      25.270  -4.078 -48.258  1.00  0.00           N  
ATOM   2257  CE1 HIE   141      26.168  -3.663 -49.165  1.00  0.00           C  
ATOM   2258  HE1 HIE   141      26.244  -4.078 -50.160  1.00  0.00           H  
ATOM   2259  NE2 HIE   141      26.948  -2.653 -48.726  1.00  0.00           N  
ATOM   2260  HE2 HIE   141      27.584  -2.088 -49.271  1.00  0.00           H  
ATOM   2261  CD2 HIE   141      26.484  -2.366 -47.436  1.00  0.00           C  
ATOM   2262  HD2 HIE   141      26.888  -1.600 -46.791  1.00  0.00           H  
ATOM   2263  C   HIE   141      22.825  -2.448 -44.331  1.00  0.00           C  
ATOM   2264  O   HIE   141      22.385  -3.560 -44.071  1.00  0.00           O  
ATOM   2265  N   LYS   142      22.414  -1.343 -43.680  1.00  0.00           N  
ATOM   2266  H   LYS   142      22.787  -0.423 -43.864  1.00  0.00           H  
ATOM   2267  CA  LYS   142      21.508  -1.450 -42.574  1.00  0.00           C  
ATOM   2268  HA  LYS   142      22.012  -2.141 -41.898  1.00  0.00           H  
ATOM   2269  CB  LYS   142      21.390  -0.169 -41.728  1.00  0.00           C  
ATOM   2270  HB2 LYS   142      22.269  -0.006 -41.104  1.00  0.00           H  
ATOM   2271  HB3 LYS   142      21.303   0.741 -42.322  1.00  0.00           H  
ATOM   2272  CG  LYS   142      20.141  -0.203 -40.740  1.00  0.00           C  
ATOM   2273  HG2 LYS   142      19.162  -0.494 -41.123  1.00  0.00           H  
ATOM   2274  HG3 LYS   142      20.296  -0.870 -39.892  1.00  0.00           H  
ATOM   2275  CD  LYS   142      20.028   1.166 -40.139  1.00  0.00           C  
ATOM   2276  HD2 LYS   142      20.923   1.341 -39.542  1.00  0.00           H  
ATOM   2277  HD3 LYS   142      20.075   1.931 -40.914  1.00  0.00           H  
ATOM   2278  CE  LYS   142      18.850   1.359 -39.180  1.00  0.00           C  
ATOM   2279  HE2 LYS   142      19.000   0.566 -38.447  1.00  0.00           H  
ATOM   2280  HE3 LYS   142      18.992   2.255 -38.576  1.00  0.00           H  
ATOM   2281  NZ  LYS   142      17.541   1.137 -39.855  1.00  0.00           N  
ATOM   2282  HZ1 LYS   142      16.843   1.179 -39.126  1.00  0.00           H  
ATOM   2283  HZ2 LYS   142      17.349   1.820 -40.574  1.00  0.00           H  
ATOM   2284  HZ3 LYS   142      17.385   0.291 -40.384  1.00  0.00           H  
ATOM   2285  C   LYS   142      20.216  -2.072 -43.030  1.00  0.00           C  
ATOM   2286  O   LYS   142      19.750  -1.669 -44.068  1.00  0.00           O  
ATOM   2287  N   GLY   143      19.708  -3.027 -42.261  1.00  0.00           N  
ATOM   2288  H   GLY   143      19.982  -3.147 -41.297  1.00  0.00           H  
ATOM   2289  CA  GLY   143      18.436  -3.719 -42.699  1.00  0.00           C  
ATOM   2290  HA2 GLY   143      18.048  -4.218 -41.810  1.00  0.00           H  
ATOM   2291  HA3 GLY   143      17.670  -3.002 -42.996  1.00  0.00           H  
ATOM   2292  C   GLY   143      18.539  -4.738 -43.861  1.00  0.00           C  
ATOM   2293  O   GLY   143      17.584  -4.842 -44.621  1.00  0.00           O  
ATOM   2294  N   LYS   144      19.702  -5.516 -43.964  1.00  0.00           N  
ATOM   2295  H   LYS   144      20.450  -5.277 -43.330  1.00  0.00           H  
ATOM   2296  CA  LYS   144      19.989  -6.561 -44.954  1.00  0.00           C  
ATOM   2297  HA  LYS   144      19.040  -6.742 -45.458  1.00  0.00           H  
ATOM   2298  CB  LYS   144      20.893  -5.910 -46.062  1.00  0.00           C  
ATOM   2299  HB2 LYS   144      21.638  -5.261 -45.602  1.00  0.00           H  
ATOM   2300  HB3 LYS   144      21.397  -6.671 -46.658  1.00  0.00           H  
ATOM   2301  CG  LYS   144      20.129  -4.991 -46.998  1.00  0.00           C  
ATOM   2302  HG2 LYS   144      19.424  -5.559 -47.605  1.00  0.00           H  
ATOM   2303  HG3 LYS   144      19.583  -4.208 -46.472  1.00  0.00           H  
ATOM   2304  CD  LYS   144      21.011  -4.296 -48.027  1.00  0.00           C  
ATOM   2305  HD2 LYS   144      20.407  -3.530 -48.514  1.00  0.00           H  
ATOM   2306  HD3 LYS   144      21.781  -3.800 -47.436  1.00  0.00           H  
ATOM   2307  CE  LYS   144      21.644  -5.283 -49.012  1.00  0.00           C  
ATOM   2308  HE2 LYS   144      22.164  -6.106 -48.520  1.00  0.00           H  
ATOM   2309  HE3 LYS   144      20.879  -5.647 -49.698  1.00  0.00           H  
ATOM   2310  NZ  LYS   144      22.832  -4.674 -49.741  1.00  0.00           N  
ATOM   2311  HZ1 LYS   144      23.373  -4.153 -49.067  1.00  0.00           H  
ATOM   2312  HZ2 LYS   144      23.366  -5.401 -50.196  1.00  0.00           H  
ATOM   2313  HZ3 LYS   144      22.617  -4.126 -50.562  1.00  0.00           H  
ATOM   2314  C   LYS   144      20.520  -7.901 -44.420  1.00  0.00           C  
ATOM   2315  O   LYS   144      21.174  -8.660 -45.182  1.00  0.00           O  
ATOM   2316  N   PHE   145      20.291  -8.157 -43.131  1.00  0.00           N  
ATOM   2317  H   PHE   145      20.070  -7.388 -42.515  1.00  0.00           H  
ATOM   2318  CA  PHE   145      20.771  -9.330 -42.419  1.00  0.00           C  
ATOM   2319  HA  PHE   145      21.162 -10.053 -43.135  1.00  0.00           H  
ATOM   2320  CB  PHE   145      21.912  -9.088 -41.439  1.00  0.00           C  
ATOM   2321  HB2 PHE   145      21.532  -8.516 -40.593  1.00  0.00           H  
ATOM   2322  HB3 PHE   145      22.306 -10.029 -41.054  1.00  0.00           H  
ATOM   2323  CG  PHE   145      23.041  -8.340 -42.172  1.00  0.00           C  
ATOM   2324  CD1 PHE   145      23.078  -6.955 -42.302  1.00  0.00           C  
ATOM   2325  HD1 PHE   145      22.399  -6.299 -41.779  1.00  0.00           H  
ATOM   2326  CE1 PHE   145      24.105  -6.400 -43.101  1.00  0.00           C  
ATOM   2327  HE1 PHE   145      24.108  -5.332 -43.258  1.00  0.00           H  
ATOM   2328  CZ  PHE   145      25.028  -7.272 -43.772  1.00  0.00           C  
ATOM   2329  HZ  PHE   145      25.658  -6.790 -44.504  1.00  0.00           H  
ATOM   2330  CE2 PHE   145      25.121  -8.617 -43.451  1.00  0.00           C  
ATOM   2331  HE2 PHE   145      25.863  -9.271 -43.887  1.00  0.00           H  
ATOM   2332  CD2 PHE   145      24.002  -9.183 -42.716  1.00  0.00           C  
ATOM   2333  HD2 PHE   145      23.887 -10.248 -42.578  1.00  0.00           H  
ATOM   2334  C   PHE   145      19.638 -10.083 -41.741  1.00  0.00           C  
ATOM   2335  O   PHE   145      18.778  -9.437 -41.268  1.00  0.00           O  
ATOM   2336  N   GLY   146      19.561 -11.375 -41.739  1.00  0.00           N  
ATOM   2337  H   GLY   146      20.432 -11.856 -41.913  1.00  0.00           H  
ATOM   2338  CA  GLY   146      18.554 -12.094 -41.048  1.00  0.00           C  
ATOM   2339  HA2 GLY   146      17.547 -11.699 -41.182  1.00  0.00           H  
ATOM   2340  HA3 GLY   146      18.569 -13.155 -41.295  1.00  0.00           H  
ATOM   2341  C   GLY   146      18.820 -11.908 -39.575  1.00  0.00           C  
ATOM   2342  O   GLY   146      19.996 -11.777 -39.210  1.00  0.00           O  
ATOM   2343  N   PRO   147      17.839 -11.838 -38.670  1.00  0.00           N  
ATOM   2344  CD  PRO   147      16.596 -12.501 -38.886  1.00  0.00           C  
ATOM   2345  HD2 PRO   147      16.654 -13.322 -39.600  1.00  0.00           H  
ATOM   2346  HD3 PRO   147      15.977 -11.720 -39.328  1.00  0.00           H  
ATOM   2347  CG  PRO   147      15.999 -12.877 -37.509  1.00  0.00           C  
ATOM   2348  HG2 PRO   147      16.517 -13.786 -37.203  1.00  0.00           H  
ATOM   2349  HG3 PRO   147      14.935 -13.071 -37.646  1.00  0.00           H  
ATOM   2350  CB  PRO   147      16.515 -11.703 -36.613  1.00  0.00           C  
ATOM   2351  HB2 PRO   147      16.559 -11.881 -35.538  1.00  0.00           H  
ATOM   2352  HB3 PRO   147      15.865 -10.851 -36.812  1.00  0.00           H  
ATOM   2353  CA  PRO   147      17.915 -11.465 -37.224  1.00  0.00           C  
ATOM   2354  HA  PRO   147      18.123 -10.411 -37.042  1.00  0.00           H  
ATOM   2355  C   PRO   147      19.002 -12.317 -36.507  1.00  0.00           C  
ATOM   2356  O   PRO   147      19.221 -13.475 -36.740  1.00  0.00           O  
ATOM   2357  N   HIE   148      19.764 -11.580 -35.671  1.00  0.00           N  
ATOM   2358  H   HIE   148      19.539 -10.595 -35.692  1.00  0.00           H  
ATOM   2359  CA  HIE   148      20.873 -12.093 -34.837  1.00  0.00           C  
ATOM   2360  HA  HIE   148      21.248 -12.918 -35.443  1.00  0.00           H  
ATOM   2361  CB  HIE   148      22.020 -11.130 -34.593  1.00  0.00           C  
ATOM   2362  HB2 HIE   148      21.551 -10.424 -33.908  1.00  0.00           H  
ATOM   2363  HB3 HIE   148      22.901 -11.630 -34.189  1.00  0.00           H  
ATOM   2364  CG  HIE   148      22.395 -10.404 -35.848  1.00  0.00           C  
ATOM   2365  ND1 HIE   148      21.926  -9.143 -36.283  1.00  0.00           N  
ATOM   2366  CE1 HIE   148      22.565  -8.988 -37.486  1.00  0.00           C  
ATOM   2367  HE1 HIE   148      22.381  -8.115 -38.094  1.00  0.00           H  
ATOM   2368  NE2 HIE   148      23.243 -10.097 -37.796  1.00  0.00           N  
ATOM   2369  HE2 HIE   148      23.884 -10.162 -38.573  1.00  0.00           H  
ATOM   2370  CD2 HIE   148      23.149 -10.948 -36.778  1.00  0.00           C  
ATOM   2371  HD2 HIE   148      23.593 -11.930 -36.701  1.00  0.00           H  
ATOM   2372  C   HIE   148      20.351 -12.626 -33.462  1.00  0.00           C  
ATOM   2373  O   HIE   148      20.992 -13.454 -32.859  1.00  0.00           O  
ATOM   2374  N   GLN   149      19.102 -12.329 -32.990  1.00  0.00           N  
ATOM   2375  H   GLN   149      18.641 -11.539 -33.419  1.00  0.00           H  
ATOM   2376  CA  GLN   149      18.491 -12.952 -31.760  1.00  0.00           C  
ATOM   2377  HA  GLN   149      19.051 -12.571 -30.906  1.00  0.00           H  
ATOM   2378  CB  GLN   149      17.104 -12.223 -31.554  1.00  0.00           C  
ATOM   2379  HB2 GLN   149      17.240 -11.142 -31.517  1.00  0.00           H  
ATOM   2380  HB3 GLN   149      16.488 -12.378 -32.440  1.00  0.00           H  
ATOM   2381  CG  GLN   149      16.370 -12.718 -30.278  1.00  0.00           C  
ATOM   2382  HG2 GLN   149      16.219 -13.775 -30.498  1.00  0.00           H  
ATOM   2383  HG3 GLN   149      16.973 -12.556 -29.384  1.00  0.00           H  
ATOM   2384  CD  GLN   149      15.060 -12.061 -30.060  1.00  0.00           C  
ATOM   2385  OE1 GLN   149      14.742 -11.666 -28.928  1.00  0.00           O  
ATOM   2386  NE2 GLN   149      14.315 -11.828 -31.100  1.00  0.00           N  
ATOM   2387 HE21 GLN   149      13.618 -11.099 -31.046  1.00  0.00           H  
ATOM   2388 HE22 GLN   149      14.556 -11.971 -32.070  1.00  0.00           H  
ATOM   2389  C   GLN   149      18.266 -14.482 -31.755  1.00  0.00           C  
ATOM   2390  O   GLN   149      17.395 -15.014 -32.395  1.00  0.00           O  
ATOM   2391  N   ARG   150      18.953 -15.218 -30.878  1.00  0.00           N  
ATOM   2392  H   ARG   150      19.526 -14.645 -30.276  1.00  0.00           H  
ATOM   2393  CA  ARG   150      19.147 -16.718 -31.002  1.00  0.00           C  
ATOM   2394  HA  ARG   150      19.443 -16.997 -32.013  1.00  0.00           H  
ATOM   2395  CB  ARG   150      20.286 -17.125 -29.975  1.00  0.00           C  
ATOM   2396  HB2 ARG   150      20.271 -16.514 -29.073  1.00  0.00           H  
ATOM   2397  HB3 ARG   150      20.172 -18.132 -29.573  1.00  0.00           H  
ATOM   2398  CG  ARG   150      21.732 -17.131 -30.464  1.00  0.00           C  
ATOM   2399  HG2 ARG   150      22.313 -17.461 -29.603  1.00  0.00           H  
ATOM   2400  HG3 ARG   150      21.882 -17.949 -31.168  1.00  0.00           H  
ATOM   2401  CD  ARG   150      22.242 -15.831 -31.023  1.00  0.00           C  
ATOM   2402  HD2 ARG   150      21.592 -15.675 -31.884  1.00  0.00           H  
ATOM   2403  HD3 ARG   150      22.221 -15.004 -30.313  1.00  0.00           H  
ATOM   2404  NE  ARG   150      23.620 -16.004 -31.445  1.00  0.00           N  
ATOM   2405  HE  ARG   150      24.236 -16.525 -30.839  1.00  0.00           H  
ATOM   2406  CZ  ARG   150      24.296 -15.238 -32.301  1.00  0.00           C  
ATOM   2407  NH1 ARG   150      23.612 -14.317 -32.923  1.00  0.00           N  
ATOM   2408 HH11 ARG   150      22.626 -14.289 -32.705  1.00  0.00           H  
ATOM   2409 HH12 ARG   150      24.057 -13.625 -33.509  1.00  0.00           H  
ATOM   2410  NH2 ARG   150      25.556 -15.285 -32.445  1.00  0.00           N  
ATOM   2411 HH21 ARG   150      25.944 -16.068 -31.937  1.00  0.00           H  
ATOM   2412 HH22 ARG   150      26.176 -14.615 -32.877  1.00  0.00           H  
ATOM   2413  C   ARG   150      17.818 -17.600 -31.007  1.00  0.00           C  
ATOM   2414  O   ARG   150      17.905 -18.782 -31.299  1.00  0.00           O  
ATOM   2415  N   MET   151      16.713 -17.010 -30.687  1.00  0.00           N  
ATOM   2416  H   MET   151      16.808 -16.069 -30.333  1.00  0.00           H  
ATOM   2417  CA  MET   151      15.452 -17.718 -30.599  1.00  0.00           C  
ATOM   2418  HA  MET   151      15.704 -18.733 -30.295  1.00  0.00           H  
ATOM   2419  CB  MET   151      14.629 -17.165 -29.374  1.00  0.00           C  
ATOM   2420  HB2 MET   151      13.784 -17.843 -29.252  1.00  0.00           H  
ATOM   2421  HB3 MET   151      15.233 -17.338 -28.484  1.00  0.00           H  
ATOM   2422  CG  MET   151      14.180 -15.723 -29.307  1.00  0.00           C  
ATOM   2423  HG2 MET   151      13.795 -15.297 -28.380  1.00  0.00           H  
ATOM   2424  HG3 MET   151      15.127 -15.188 -29.375  1.00  0.00           H  
ATOM   2425  SD  MET   151      12.972 -15.152 -30.661  1.00  0.00           S  
ATOM   2426  CE  MET   151      11.725 -16.439 -30.888  1.00  0.00           C  
ATOM   2427  HE1 MET   151      12.222 -17.334 -31.262  1.00  0.00           H  
ATOM   2428  HE2 MET   151      11.326 -16.584 -29.884  1.00  0.00           H  
ATOM   2429  HE3 MET   151      11.026 -16.050 -31.629  1.00  0.00           H  
ATOM   2430  C   MET   151      14.713 -17.690 -31.950  1.00  0.00           C  
ATOM   2431  O   MET   151      13.952 -18.585 -32.302  1.00  0.00           O  
ATOM   2432  N   MET   152      15.012 -16.703 -32.774  1.00  0.00           N  
ATOM   2433  H   MET   152      15.800 -16.130 -32.508  1.00  0.00           H  
ATOM   2434  CA  MET   152      14.649 -16.548 -34.217  1.00  0.00           C  
ATOM   2435  HA  MET   152      13.610 -16.874 -34.186  1.00  0.00           H  
ATOM   2436  CB  MET   152      14.747 -15.137 -34.723  1.00  0.00           C  
ATOM   2437  HB2 MET   152      15.732 -14.708 -34.537  1.00  0.00           H  
ATOM   2438  HB3 MET   152      14.561 -15.081 -35.796  1.00  0.00           H  
ATOM   2439  CG  MET   152      13.763 -14.133 -34.110  1.00  0.00           C  
ATOM   2440  HG2 MET   152      13.919 -14.097 -33.031  1.00  0.00           H  
ATOM   2441  HG3 MET   152      14.120 -13.117 -34.279  1.00  0.00           H  
ATOM   2442  SD  MET   152      11.959 -14.294 -34.320  1.00  0.00           S  
ATOM   2443  CE  MET   152      11.816 -13.971 -36.109  1.00  0.00           C  
ATOM   2444  HE1 MET   152      10.804 -14.231 -36.417  1.00  0.00           H  
ATOM   2445  HE2 MET   152      12.088 -12.944 -36.352  1.00  0.00           H  
ATOM   2446  HE3 MET   152      12.471 -14.470 -36.823  1.00  0.00           H  
ATOM   2447  C   MET   152      15.483 -17.507 -35.108  1.00  0.00           C  
ATOM   2448  O   MET   152      15.078 -17.655 -36.262  1.00  0.00           O  
ATOM   2449  N   PHE   153      16.548 -18.137 -34.636  1.00  0.00           N  
ATOM   2450  H   PHE   153      17.082 -17.772 -33.861  1.00  0.00           H  
ATOM   2451  CA  PHE   153      17.367 -19.220 -35.282  1.00  0.00           C  
ATOM   2452  HA  PHE   153      17.748 -18.805 -36.215  1.00  0.00           H  
ATOM   2453  CB  PHE   153      18.584 -19.581 -34.495  1.00  0.00           C  
ATOM   2454  HB2 PHE   153      18.186 -19.821 -33.509  1.00  0.00           H  
ATOM   2455  HB3 PHE   153      18.972 -20.466 -34.999  1.00  0.00           H  
ATOM   2456  CG  PHE   153      19.729 -18.568 -34.401  1.00  0.00           C  
ATOM   2457  CD1 PHE   153      19.583 -17.330 -34.974  1.00  0.00           C  
ATOM   2458  HD1 PHE   153      18.603 -16.896 -35.105  1.00  0.00           H  
ATOM   2459  CE1 PHE   153      20.681 -16.487 -35.136  1.00  0.00           C  
ATOM   2460  HE1 PHE   153      20.509 -15.505 -35.552  1.00  0.00           H  
ATOM   2461  CZ  PHE   153      21.905 -16.907 -34.650  1.00  0.00           C  
ATOM   2462  HZ  PHE   153      22.729 -16.210 -34.689  1.00  0.00           H  
ATOM   2463  CE2 PHE   153      22.136 -18.184 -34.044  1.00  0.00           C  
ATOM   2464  HE2 PHE   153      23.136 -18.466 -33.750  1.00  0.00           H  
ATOM   2465  CD2 PHE   153      21.028 -19.046 -33.917  1.00  0.00           C  
ATOM   2466  HD2 PHE   153      21.192 -20.002 -33.443  1.00  0.00           H  
ATOM   2467  C   PHE   153      16.551 -20.389 -35.711  1.00  0.00           C  
ATOM   2468  O   PHE   153      15.510 -20.759 -35.110  1.00  0.00           O  
ATOM   2469  N   LYS   154      16.937 -21.013 -36.820  1.00  0.00           N  
ATOM   2470  H   LYS   154      17.753 -20.584 -37.233  1.00  0.00           H  
ATOM   2471  CA  LYS   154      16.252 -22.132 -37.395  1.00  0.00           C  
ATOM   2472  HA  LYS   154      15.973 -22.781 -36.565  1.00  0.00           H  
ATOM   2473  CB  LYS   154      14.948 -21.535 -38.130  1.00  0.00           C  
ATOM   2474  HB2 LYS   154      14.422 -22.425 -38.475  1.00  0.00           H  
ATOM   2475  HB3 LYS   154      14.386 -20.973 -37.383  1.00  0.00           H  
ATOM   2476  CG  LYS   154      15.109 -20.736 -39.410  1.00  0.00           C  
ATOM   2477  HG2 LYS   154      15.810 -19.906 -39.493  1.00  0.00           H  
ATOM   2478  HG3 LYS   154      15.457 -21.491 -40.116  1.00  0.00           H  
ATOM   2479  CD  LYS   154      13.667 -20.269 -39.778  1.00  0.00           C  
ATOM   2480  HD2 LYS   154      13.079 -21.165 -39.977  1.00  0.00           H  
ATOM   2481  HD3 LYS   154      13.143 -19.830 -38.929  1.00  0.00           H  
ATOM   2482  CE  LYS   154      13.718 -19.327 -41.032  1.00  0.00           C  
ATOM   2483  HE2 LYS   154      12.698 -19.114 -41.352  1.00  0.00           H  
ATOM   2484  HE3 LYS   154      14.047 -18.313 -40.806  1.00  0.00           H  
ATOM   2485  NZ  LYS   154      14.448 -19.913 -42.136  1.00  0.00           N  
ATOM   2486  HZ1 LYS   154      14.149 -20.867 -42.281  1.00  0.00           H  
ATOM   2487  HZ2 LYS   154      14.231 -19.484 -43.025  1.00  0.00           H  
ATOM   2488  HZ3 LYS   154      15.436 -19.928 -41.929  1.00  0.00           H  
ATOM   2489  C   LYS   154      17.160 -22.933 -38.320  1.00  0.00           C  
ATOM   2490  O   LYS   154      16.677 -23.837 -39.045  1.00  0.00           O  
ATOM   2491  N   ASP   155      18.413 -22.638 -38.400  1.00  0.00           N  
ATOM   2492  H   ASP   155      18.771 -21.827 -37.916  1.00  0.00           H  
ATOM   2493  CA  ASP   155      19.344 -23.456 -39.126  1.00  0.00           C  
ATOM   2494  HA  ASP   155      19.005 -23.494 -40.161  1.00  0.00           H  
ATOM   2495  CB  ASP   155      20.587 -22.555 -39.318  1.00  0.00           C  
ATOM   2496  HB2 ASP   155      20.224 -21.619 -39.743  1.00  0.00           H  
ATOM   2497  HB3 ASP   155      21.130 -22.409 -38.384  1.00  0.00           H  
ATOM   2498  CG  ASP   155      21.690 -23.163 -40.273  1.00  0.00           C  
ATOM   2499  OD1 ASP   155      22.712 -22.542 -40.250  1.00  0.00           O  
ATOM   2500  OD2 ASP   155      21.599 -24.270 -40.869  1.00  0.00           O  
ATOM   2501  C   ASP   155      19.559 -24.869 -38.506  1.00  0.00           C  
ATOM   2502  O   ASP   155      19.848 -25.021 -37.345  1.00  0.00           O  
ATOM   2503  N   LEU   156      19.502 -26.022 -39.349  1.00  0.00           N  
ATOM   2504  H   LEU   156      19.315 -25.778 -40.311  1.00  0.00           H  
ATOM   2505  CA  LEU   156      19.337 -27.408 -39.027  1.00  0.00           C  
ATOM   2506  HA  LEU   156      19.827 -27.720 -38.104  1.00  0.00           H  
ATOM   2507  CB  LEU   156      17.756 -27.639 -38.850  1.00  0.00           C  
ATOM   2508  HB2 LEU   156      17.311 -26.691 -38.548  1.00  0.00           H  
ATOM   2509  HB3 LEU   156      17.335 -27.948 -39.807  1.00  0.00           H  
ATOM   2510  CG  LEU   156      17.276 -28.680 -37.799  1.00  0.00           C  
ATOM   2511  HG  LEU   156      17.914 -29.561 -37.721  1.00  0.00           H  
ATOM   2512  CD1 LEU   156      17.325 -28.127 -36.420  1.00  0.00           C  
ATOM   2513 HD11 LEU   156      16.568 -27.344 -36.391  1.00  0.00           H  
ATOM   2514 HD12 LEU   156      16.976 -28.841 -35.673  1.00  0.00           H  
ATOM   2515 HD13 LEU   156      18.335 -27.806 -36.166  1.00  0.00           H  
ATOM   2516  CD2 LEU   156      15.826 -28.968 -38.138  1.00  0.00           C  
ATOM   2517 HD21 LEU   156      15.498 -29.809 -37.527  1.00  0.00           H  
ATOM   2518 HD22 LEU   156      15.156 -28.154 -37.857  1.00  0.00           H  
ATOM   2519 HD23 LEU   156      15.672 -29.139 -39.203  1.00  0.00           H  
ATOM   2520  C   LEU   156      19.892 -28.407 -40.084  1.00  0.00           C  
ATOM   2521  O   LEU   156      19.306 -29.413 -40.345  1.00  0.00           O  
ATOM   2522  N   ASN   157      21.031 -28.068 -40.721  1.00  0.00           N  
ATOM   2523  H   ASN   157      21.538 -27.241 -40.442  1.00  0.00           H  
ATOM   2524  CA  ASN   157      21.643 -28.837 -41.773  1.00  0.00           C  
ATOM   2525  HA  ASN   157      22.346 -28.170 -42.272  1.00  0.00           H  
ATOM   2526  CB  ASN   157      22.501 -29.879 -41.052  1.00  0.00           C  
ATOM   2527  HB2 ASN   157      21.870 -30.432 -40.355  1.00  0.00           H  
ATOM   2528  HB3 ASN   157      22.901 -30.499 -41.855  1.00  0.00           H  
ATOM   2529  CG  ASN   157      23.718 -29.368 -40.376  1.00  0.00           C  
ATOM   2530  OD1 ASN   157      24.043 -29.862 -39.320  1.00  0.00           O  
ATOM   2531  ND2 ASN   157      24.486 -28.482 -40.984  1.00  0.00           N  
ATOM   2532 HD21 ASN   157      25.434 -28.290 -40.693  1.00  0.00           H  
ATOM   2533 HD22 ASN   157      24.232 -28.417 -41.959  1.00  0.00           H  
ATOM   2534  C   ASN   157      20.815 -29.311 -43.002  1.00  0.00           C  
ATOM   2535  O   ASN   157      21.266 -30.154 -43.766  1.00  0.00           O  
ATOM   2536  N   LEU   158      19.593 -28.859 -43.299  1.00  0.00           N  
ATOM   2537  H   LEU   158      19.194 -28.300 -42.558  1.00  0.00           H  
ATOM   2538  CA  LEU   158      18.714 -29.318 -44.399  1.00  0.00           C  
ATOM   2539  HA  LEU   158      18.836 -30.399 -44.324  1.00  0.00           H  
ATOM   2540  CB  LEU   158      17.227 -28.948 -44.107  1.00  0.00           C  
ATOM   2541  HB2 LEU   158      17.142 -27.861 -44.081  1.00  0.00           H  
ATOM   2542  HB3 LEU   158      16.597 -29.384 -44.882  1.00  0.00           H  
ATOM   2543  CG  LEU   158      16.669 -29.454 -42.763  1.00  0.00           C  
ATOM   2544  HG  LEU   158      17.219 -29.001 -41.938  1.00  0.00           H  
ATOM   2545  CD1 LEU   158      15.231 -28.871 -42.685  1.00  0.00           C  
ATOM   2546 HD11 LEU   158      14.748 -29.149 -41.748  1.00  0.00           H  
ATOM   2547 HD12 LEU   158      15.308 -27.787 -42.768  1.00  0.00           H  
ATOM   2548 HD13 LEU   158      14.732 -29.262 -43.572  1.00  0.00           H  
ATOM   2549  CD2 LEU   158      16.582 -31.006 -42.704  1.00  0.00           C  
ATOM   2550 HD21 LEU   158      16.136 -31.370 -41.779  1.00  0.00           H  
ATOM   2551 HD22 LEU   158      15.845 -31.276 -43.461  1.00  0.00           H  
ATOM   2552 HD23 LEU   158      17.522 -31.494 -42.962  1.00  0.00           H  
ATOM   2553  C   LEU   158      19.000 -28.733 -45.747  1.00  0.00           C  
ATOM   2554  O   LEU   158      18.870 -27.562 -45.958  1.00  0.00           O  
ATOM   2555  N   THR   159      19.302 -29.541 -46.765  1.00  0.00           N  
ATOM   2556  H   THR   159      19.335 -30.527 -46.549  1.00  0.00           H  
ATOM   2557  CA  THR   159      19.793 -29.191 -48.115  1.00  0.00           C  
ATOM   2558  HA  THR   159      20.746 -28.674 -48.000  1.00  0.00           H  
ATOM   2559  CB  THR   159      20.059 -30.485 -48.909  1.00  0.00           C  
ATOM   2560  HB  THR   159      20.668 -31.194 -48.348  1.00  0.00           H  
ATOM   2561  CG2 THR   159      18.837 -31.251 -49.383  1.00  0.00           C  
ATOM   2562 HG21 THR   159      19.076 -32.248 -49.753  1.00  0.00           H  
ATOM   2563 HG22 THR   159      18.000 -31.327 -48.690  1.00  0.00           H  
ATOM   2564 HG23 THR   159      18.384 -30.844 -50.288  1.00  0.00           H  
ATOM   2565  OG1 THR   159      20.900 -30.213 -49.935  1.00  0.00           O  
ATOM   2566  HG1 THR   159      21.825 -30.159 -49.686  1.00  0.00           H  
ATOM   2567  C   THR   159      18.760 -28.307 -48.853  1.00  0.00           C  
ATOM   2568  O   THR   159      17.621 -28.101 -48.434  1.00  0.00           O  
ATOM   2569  N   ASP   160      19.124 -27.875 -50.059  1.00  0.00           N  
ATOM   2570  H   ASP   160      20.061 -28.068 -50.381  1.00  0.00           H  
ATOM   2571  CA  ASP   160      18.393 -26.887 -50.853  1.00  0.00           C  
ATOM   2572  HA  ASP   160      18.242 -25.991 -50.251  1.00  0.00           H  
ATOM   2573  CB  ASP   160      19.167 -26.498 -52.101  1.00  0.00           C  
ATOM   2574  HB2 ASP   160      19.559 -27.362 -52.639  1.00  0.00           H  
ATOM   2575  HB3 ASP   160      18.452 -26.136 -52.840  1.00  0.00           H  
ATOM   2576  CG  ASP   160      20.236 -25.469 -51.900  1.00  0.00           C  
ATOM   2577  OD1 ASP   160      20.961 -25.153 -52.869  1.00  0.00           O  
ATOM   2578  OD2 ASP   160      20.472 -25.144 -50.721  1.00  0.00           O  
ATOM   2579  C   ASP   160      16.980 -27.437 -51.358  1.00  0.00           C  
ATOM   2580  O   ASP   160      16.034 -26.666 -51.391  1.00  0.00           O  
ATOM   2581  N   ALA   161      16.833 -28.746 -51.664  1.00  0.00           N  
ATOM   2582  H   ALA   161      17.718 -29.210 -51.806  1.00  0.00           H  
ATOM   2583  CA  ALA   161      15.619 -29.508 -51.921  1.00  0.00           C  
ATOM   2584  HA  ALA   161      15.168 -29.028 -52.791  1.00  0.00           H  
ATOM   2585  CB  ALA   161      15.736 -30.972 -52.297  1.00  0.00           C  
ATOM   2586  HB1 ALA   161      16.277 -31.527 -51.531  1.00  0.00           H  
ATOM   2587  HB2 ALA   161      14.719 -31.338 -52.434  1.00  0.00           H  
ATOM   2588  HB3 ALA   161      16.303 -31.053 -53.225  1.00  0.00           H  
ATOM   2589  C   ALA   161      14.576 -29.334 -50.835  1.00  0.00           C  
ATOM   2590  O   ALA   161      13.340 -29.296 -51.044  1.00  0.00           O  
ATOM   2591  N   GLN   162      15.004 -29.314 -49.553  1.00  0.00           N  
ATOM   2592  H   GLN   162      16.003 -29.219 -49.443  1.00  0.00           H  
ATOM   2593  CA  GLN   162      14.184 -29.201 -48.326  1.00  0.00           C  
ATOM   2594  HA  GLN   162      13.190 -29.625 -48.463  1.00  0.00           H  
ATOM   2595  CB  GLN   162      14.917 -30.091 -47.267  1.00  0.00           C  
ATOM   2596  HB2 GLN   162      15.861 -29.629 -46.980  1.00  0.00           H  
ATOM   2597  HB3 GLN   162      14.274 -30.159 -46.389  1.00  0.00           H  
ATOM   2598  CG  GLN   162      14.986 -31.593 -47.571  1.00  0.00           C  
ATOM   2599  HG2 GLN   162      14.014 -32.075 -47.684  1.00  0.00           H  
ATOM   2600  HG3 GLN   162      15.505 -31.788 -48.509  1.00  0.00           H  
ATOM   2601  CD  GLN   162      15.745 -32.231 -46.434  1.00  0.00           C  
ATOM   2602  OE1 GLN   162      16.875 -31.925 -46.116  1.00  0.00           O  
ATOM   2603  NE2 GLN   162      15.053 -33.097 -45.734  1.00  0.00           N  
ATOM   2604 HE21 GLN   162      15.468 -33.610 -44.969  1.00  0.00           H  
ATOM   2605 HE22 GLN   162      14.182 -33.415 -46.132  1.00  0.00           H  
ATOM   2606  C   GLN   162      13.993 -27.770 -47.968  1.00  0.00           C  
ATOM   2607  O   GLN   162      12.847 -27.406 -47.605  1.00  0.00           O  
ATOM   2608  N   LYS   163      15.045 -26.958 -48.039  1.00  0.00           N  
ATOM   2609  H   LYS   163      15.928 -27.441 -47.948  1.00  0.00           H  
ATOM   2610  CA  LYS   163      14.839 -25.478 -47.875  1.00  0.00           C  
ATOM   2611  HA  LYS   163      14.519 -25.295 -46.850  1.00  0.00           H  
ATOM   2612  CB  LYS   163      16.091 -24.711 -48.313  1.00  0.00           C  
ATOM   2613  HB2 LYS   163      16.283 -24.932 -49.363  1.00  0.00           H  
ATOM   2614  HB3 LYS   163      15.775 -23.668 -48.342  1.00  0.00           H  
ATOM   2615  CG  LYS   163      17.344 -24.871 -47.375  1.00  0.00           C  
ATOM   2616  HG2 LYS   163      17.217 -24.462 -46.373  1.00  0.00           H  
ATOM   2617  HG3 LYS   163      17.609 -25.913 -47.200  1.00  0.00           H  
ATOM   2618  CD  LYS   163      18.557 -24.140 -47.990  1.00  0.00           C  
ATOM   2619  HD2 LYS   163      18.492 -24.059 -49.075  1.00  0.00           H  
ATOM   2620  HD3 LYS   163      18.718 -23.119 -47.644  1.00  0.00           H  
ATOM   2621  CE  LYS   163      19.906 -24.819 -47.725  1.00  0.00           C  
ATOM   2622  HE2 LYS   163      19.914 -25.624 -48.460  1.00  0.00           H  
ATOM   2623  HE3 LYS   163      20.677 -24.176 -48.149  1.00  0.00           H  
ATOM   2624  NZ  LYS   163      20.150 -25.196 -46.289  1.00  0.00           N  
ATOM   2625  HZ1 LYS   163      21.000 -25.726 -46.159  1.00  0.00           H  
ATOM   2626  HZ2 LYS   163      20.261 -24.346 -45.755  1.00  0.00           H  
ATOM   2627  HZ3 LYS   163      19.443 -25.822 -45.932  1.00  0.00           H  
ATOM   2628  C   LYS   163      13.689 -24.860 -48.690  1.00  0.00           C  
ATOM   2629  O   LYS   163      12.923 -24.056 -48.156  1.00  0.00           O  
ATOM   2630  N   GLN   164      13.604 -25.290 -49.931  1.00  0.00           N  
ATOM   2631  H   GLN   164      14.136 -26.083 -50.259  1.00  0.00           H  
ATOM   2632  CA  GLN   164      12.599 -24.643 -50.782  1.00  0.00           C  
ATOM   2633  HA  GLN   164      12.809 -23.594 -50.578  1.00  0.00           H  
ATOM   2634  CB  GLN   164      12.988 -24.877 -52.267  1.00  0.00           C  
ATOM   2635  HB2 GLN   164      14.071 -24.784 -52.345  1.00  0.00           H  
ATOM   2636  HB3 GLN   164      12.866 -25.948 -52.427  1.00  0.00           H  
ATOM   2637  CG  GLN   164      12.119 -24.163 -53.349  1.00  0.00           C  
ATOM   2638  HG2 GLN   164      12.495 -24.663 -54.241  1.00  0.00           H  
ATOM   2639  HG3 GLN   164      11.054 -24.328 -53.182  1.00  0.00           H  
ATOM   2640  CD  GLN   164      12.433 -22.662 -53.401  1.00  0.00           C  
ATOM   2641  OE1 GLN   164      13.005 -22.010 -52.526  1.00  0.00           O  
ATOM   2642  NE2 GLN   164      11.908 -22.045 -54.410  1.00  0.00           N  
ATOM   2643 HE21 GLN   164      12.001 -21.047 -54.535  1.00  0.00           H  
ATOM   2644 HE22 GLN   164      11.485 -22.700 -55.051  1.00  0.00           H  
ATOM   2645  C   GLN   164      11.191 -24.970 -50.386  1.00  0.00           C  
ATOM   2646  O   GLN   164      10.300 -24.128 -50.521  1.00  0.00           O  
ATOM   2647  N   GLN   165      10.942 -26.169 -49.863  1.00  0.00           N  
ATOM   2648  H   GLN   165      11.803 -26.675 -49.712  1.00  0.00           H  
ATOM   2649  CA  GLN   165       9.608 -26.683 -49.490  1.00  0.00           C  
ATOM   2650  HA  GLN   165       8.902 -26.511 -50.303  1.00  0.00           H  
ATOM   2651  CB  GLN   165       9.667 -28.211 -49.190  1.00  0.00           C  
ATOM   2652  HB2 GLN   165      10.402 -28.437 -48.417  1.00  0.00           H  
ATOM   2653  HB3 GLN   165       8.670 -28.301 -48.759  1.00  0.00           H  
ATOM   2654  CG  GLN   165       9.778 -29.109 -50.423  1.00  0.00           C  
ATOM   2655  HG2 GLN   165       8.838 -29.144 -50.974  1.00  0.00           H  
ATOM   2656  HG3 GLN   165      10.582 -28.730 -51.054  1.00  0.00           H  
ATOM   2657  CD  GLN   165      10.046 -30.578 -50.062  1.00  0.00           C  
ATOM   2658  OE1 GLN   165       9.127 -31.402 -49.989  1.00  0.00           O  
ATOM   2659  NE2 GLN   165      11.339 -30.978 -50.086  1.00  0.00           N  
ATOM   2660 HE21 GLN   165      11.568 -31.959 -50.157  1.00  0.00           H  
ATOM   2661 HE22 GLN   165      12.047 -30.288 -50.295  1.00  0.00           H  
ATOM   2662  C   GLN   165       9.212 -25.825 -48.230  1.00  0.00           C  
ATOM   2663  O   GLN   165       8.212 -25.135 -48.175  1.00  0.00           O  
ATOM   2664  N   ILE   166      10.088 -25.929 -47.179  1.00  0.00           N  
ATOM   2665  H   ILE   166      10.886 -26.542 -47.266  1.00  0.00           H  
ATOM   2666  CA  ILE   166       9.833 -25.248 -45.809  1.00  0.00           C  
ATOM   2667  HA  ILE   166       8.844 -25.407 -45.379  1.00  0.00           H  
ATOM   2668  CB  ILE   166      10.907 -25.642 -44.701  1.00  0.00           C  
ATOM   2669  HB  ILE   166      10.630 -25.054 -43.826  1.00  0.00           H  
ATOM   2670  CG2 ILE   166      10.850 -27.200 -44.416  1.00  0.00           C  
ATOM   2671 HG21 ILE   166       9.882 -27.496 -44.012  1.00  0.00           H  
ATOM   2672 HG22 ILE   166      11.214 -27.739 -45.291  1.00  0.00           H  
ATOM   2673 HG23 ILE   166      11.630 -27.389 -43.679  1.00  0.00           H  
ATOM   2674  CG1 ILE   166      12.295 -25.210 -45.076  1.00  0.00           C  
ATOM   2675 HG12 ILE   166      12.678 -25.905 -45.823  1.00  0.00           H  
ATOM   2676 HG13 ILE   166      12.271 -24.148 -45.320  1.00  0.00           H  
ATOM   2677  CD1 ILE   166      13.394 -25.309 -44.024  1.00  0.00           C  
ATOM   2678 HD11 ILE   166      13.077 -24.780 -43.126  1.00  0.00           H  
ATOM   2679 HD12 ILE   166      13.558 -26.369 -43.834  1.00  0.00           H  
ATOM   2680 HD13 ILE   166      14.310 -24.897 -44.448  1.00  0.00           H  
ATOM   2681  C   ILE   166       9.702 -23.759 -46.002  1.00  0.00           C  
ATOM   2682  O   ILE   166       8.954 -23.077 -45.302  1.00  0.00           O  
ATOM   2683  N   ARG   167      10.314 -23.196 -47.094  1.00  0.00           N  
ATOM   2684  H   ARG   167      11.141 -23.677 -47.417  1.00  0.00           H  
ATOM   2685  CA  ARG   167      10.247 -21.730 -47.393  1.00  0.00           C  
ATOM   2686  HA  ARG   167      10.349 -21.087 -46.519  1.00  0.00           H  
ATOM   2687  CB  ARG   167      11.421 -21.393 -48.307  1.00  0.00           C  
ATOM   2688  HB2 ARG   167      12.384 -21.671 -47.879  1.00  0.00           H  
ATOM   2689  HB3 ARG   167      11.270 -21.973 -49.217  1.00  0.00           H  
ATOM   2690  CG  ARG   167      11.367 -19.959 -48.583  1.00  0.00           C  
ATOM   2691  HG2 ARG   167      10.439 -19.705 -49.096  1.00  0.00           H  
ATOM   2692  HG3 ARG   167      11.537 -19.364 -47.686  1.00  0.00           H  
ATOM   2693  CD  ARG   167      12.580 -19.763 -49.566  1.00  0.00           C  
ATOM   2694  HD2 ARG   167      13.501 -19.834 -48.988  1.00  0.00           H  
ATOM   2695  HD3 ARG   167      12.624 -20.610 -50.251  1.00  0.00           H  
ATOM   2696  NE  ARG   167      12.443 -18.454 -50.351  1.00  0.00           N  
ATOM   2697  HE  ARG   167      12.548 -17.611 -49.805  1.00  0.00           H  
ATOM   2698  CZ  ARG   167      12.082 -18.331 -51.601  1.00  0.00           C  
ATOM   2699  NH1 ARG   167      11.983 -19.428 -52.382  1.00  0.00           N  
ATOM   2700 HH11 ARG   167      12.026 -20.365 -52.010  1.00  0.00           H  
ATOM   2701 HH12 ARG   167      11.685 -19.213 -53.323  1.00  0.00           H  
ATOM   2702  NH2 ARG   167      11.954 -17.140 -52.097  1.00  0.00           N  
ATOM   2703 HH21 ARG   167      12.115 -16.317 -51.535  1.00  0.00           H  
ATOM   2704 HH22 ARG   167      11.927 -17.101 -53.106  1.00  0.00           H  
ATOM   2705  C   ARG   167       8.850 -21.425 -47.971  1.00  0.00           C  
ATOM   2706  O   ARG   167       8.290 -20.401 -47.622  1.00  0.00           O  
ATOM   2707  N   GLU   168       8.339 -22.192 -48.950  1.00  0.00           N  
ATOM   2708  H   GLU   168       8.824 -23.013 -49.282  1.00  0.00           H  
ATOM   2709  CA  GLU   168       6.993 -21.797 -49.497  1.00  0.00           C  
ATOM   2710  HA  GLU   168       7.192 -20.819 -49.935  1.00  0.00           H  
ATOM   2711  CB  GLU   168       6.528 -22.798 -50.728  1.00  0.00           C  
ATOM   2712  HB2 GLU   168       7.320 -22.755 -51.475  1.00  0.00           H  
ATOM   2713  HB3 GLU   168       6.530 -23.763 -50.222  1.00  0.00           H  
ATOM   2714  CG  GLU   168       5.197 -22.402 -51.486  1.00  0.00           C  
ATOM   2715  HG2 GLU   168       5.032 -23.193 -52.217  1.00  0.00           H  
ATOM   2716  HG3 GLU   168       4.379 -22.385 -50.766  1.00  0.00           H  
ATOM   2717  CD  GLU   168       5.280 -21.046 -52.241  1.00  0.00           C  
ATOM   2718  OE1 GLU   168       6.384 -20.664 -52.652  1.00  0.00           O  
ATOM   2719  OE2 GLU   168       4.243 -20.468 -52.477  1.00  0.00           O  
ATOM   2720  C   GLU   168       5.969 -21.922 -48.331  1.00  0.00           C  
ATOM   2721  O   GLU   168       5.126 -21.028 -48.137  1.00  0.00           O  
ATOM   2722  N   ILE   169       6.165 -22.913 -47.425  1.00  0.00           N  
ATOM   2723  H   ILE   169       6.935 -23.560 -47.529  1.00  0.00           H  
ATOM   2724  CA  ILE   169       5.200 -23.167 -46.328  1.00  0.00           C  
ATOM   2725  HA  ILE   169       4.199 -23.246 -46.751  1.00  0.00           H  
ATOM   2726  CB  ILE   169       5.517 -24.442 -45.583  1.00  0.00           C  
ATOM   2727  HB  ILE   169       6.592 -24.562 -45.447  1.00  0.00           H  
ATOM   2728  CG2 ILE   169       4.743 -24.460 -44.290  1.00  0.00           C  
ATOM   2729 HG21 ILE   169       5.045 -23.621 -43.663  1.00  0.00           H  
ATOM   2730 HG22 ILE   169       3.679 -24.226 -44.334  1.00  0.00           H  
ATOM   2731 HG23 ILE   169       4.850 -25.396 -43.743  1.00  0.00           H  
ATOM   2732  CG1 ILE   169       5.271 -25.650 -46.540  1.00  0.00           C  
ATOM   2733 HG12 ILE   169       4.203 -25.857 -46.466  1.00  0.00           H  
ATOM   2734 HG13 ILE   169       5.597 -25.483 -47.566  1.00  0.00           H  
ATOM   2735  CD1 ILE   169       6.071 -26.932 -46.199  1.00  0.00           C  
ATOM   2736 HD11 ILE   169       5.763 -27.750 -46.851  1.00  0.00           H  
ATOM   2737 HD12 ILE   169       7.142 -26.767 -46.320  1.00  0.00           H  
ATOM   2738 HD13 ILE   169       5.743 -27.203 -45.196  1.00  0.00           H  
ATOM   2739  C   ILE   169       5.169 -21.943 -45.426  1.00  0.00           C  
ATOM   2740  O   ILE   169       4.076 -21.474 -45.068  1.00  0.00           O  
ATOM   2741  N   MET   170       6.260 -21.332 -45.139  1.00  0.00           N  
ATOM   2742  H   MET   170       7.094 -21.636 -45.620  1.00  0.00           H  
ATOM   2743  CA  MET   170       6.373 -20.116 -44.246  1.00  0.00           C  
ATOM   2744  HA  MET   170       5.820 -20.306 -43.327  1.00  0.00           H  
ATOM   2745  CB  MET   170       7.846 -19.886 -43.871  1.00  0.00           C  
ATOM   2746  HB2 MET   170       8.421 -19.978 -44.793  1.00  0.00           H  
ATOM   2747  HB3 MET   170       7.918 -18.871 -43.480  1.00  0.00           H  
ATOM   2748  CG  MET   170       8.544 -20.879 -42.842  1.00  0.00           C  
ATOM   2749  HG2 MET   170       8.125 -20.840 -41.837  1.00  0.00           H  
ATOM   2750  HG3 MET   170       8.366 -21.899 -43.181  1.00  0.00           H  
ATOM   2751  SD  MET   170      10.281 -20.504 -42.766  1.00  0.00           S  
ATOM   2752  CE  MET   170      10.816 -22.104 -42.023  1.00  0.00           C  
ATOM   2753  HE1 MET   170      10.947 -22.928 -42.723  1.00  0.00           H  
ATOM   2754  HE2 MET   170      11.689 -21.984 -41.382  1.00  0.00           H  
ATOM   2755  HE3 MET   170       9.988 -22.379 -41.370  1.00  0.00           H  
ATOM   2756  C   MET   170       5.776 -18.896 -44.918  1.00  0.00           C  
ATOM   2757  O   MET   170       5.060 -18.152 -44.238  1.00  0.00           O  
ATOM   2758  N   LYS   171       5.923 -18.659 -46.259  1.00  0.00           N  
ATOM   2759  H   LYS   171       6.468 -19.342 -46.766  1.00  0.00           H  
ATOM   2760  CA  LYS   171       5.272 -17.614 -47.012  1.00  0.00           C  
ATOM   2761  HA  LYS   171       5.615 -16.663 -46.604  1.00  0.00           H  
ATOM   2762  CB  LYS   171       5.667 -17.859 -48.514  1.00  0.00           C  
ATOM   2763  HB2 LYS   171       6.714 -18.109 -48.687  1.00  0.00           H  
ATOM   2764  HB3 LYS   171       5.111 -18.669 -48.987  1.00  0.00           H  
ATOM   2765  CG  LYS   171       5.419 -16.618 -49.390  1.00  0.00           C  
ATOM   2766  HG2 LYS   171       4.384 -16.278 -49.410  1.00  0.00           H  
ATOM   2767  HG3 LYS   171       5.977 -15.768 -48.998  1.00  0.00           H  
ATOM   2768  CD  LYS   171       5.765 -16.860 -50.827  1.00  0.00           C  
ATOM   2769  HD2 LYS   171       6.844 -16.844 -50.979  1.00  0.00           H  
ATOM   2770  HD3 LYS   171       5.484 -17.856 -51.167  1.00  0.00           H  
ATOM   2771  CE  LYS   171       5.106 -15.869 -51.771  1.00  0.00           C  
ATOM   2772  HE2 LYS   171       4.018 -15.921 -51.752  1.00  0.00           H  
ATOM   2773  HE3 LYS   171       5.381 -14.854 -51.484  1.00  0.00           H  
ATOM   2774  NZ  LYS   171       5.657 -16.109 -53.117  1.00  0.00           N  
ATOM   2775  HZ1 LYS   171       5.236 -15.477 -53.782  1.00  0.00           H  
ATOM   2776  HZ2 LYS   171       6.657 -15.968 -53.081  1.00  0.00           H  
ATOM   2777  HZ3 LYS   171       5.508 -17.062 -53.417  1.00  0.00           H  
ATOM   2778  C   LYS   171       3.787 -17.645 -46.963  1.00  0.00           C  
ATOM   2779  O   LYS   171       3.125 -16.638 -46.919  1.00  0.00           O  
ATOM   2780  N   GLY   172       3.250 -18.892 -47.041  1.00  0.00           N  
ATOM   2781  H   GLY   172       3.859 -19.622 -47.380  1.00  0.00           H  
ATOM   2782  CA  GLY   172       1.834 -19.168 -46.646  1.00  0.00           C  
ATOM   2783  HA2 GLY   172       1.298 -18.591 -47.399  1.00  0.00           H  
ATOM   2784  HA3 GLY   172       1.663 -20.238 -46.763  1.00  0.00           H  
ATOM   2785  C   GLY   172       1.349 -18.587 -45.321  1.00  0.00           C  
ATOM   2786  O   GLY   172       0.218 -18.154 -45.278  1.00  0.00           O  
ATOM   2787  N   GLN   173       2.146 -18.537 -44.266  1.00  0.00           N  
ATOM   2788  H   GLN   173       3.018 -19.039 -44.354  1.00  0.00           H  
ATOM   2789  CA  GLN   173       1.780 -18.005 -42.988  1.00  0.00           C  
ATOM   2790  HA  GLN   173       0.893 -18.543 -42.656  1.00  0.00           H  
ATOM   2791  CB  GLN   173       2.943 -18.228 -41.999  1.00  0.00           C  
ATOM   2792  HB2 GLN   173       3.437 -19.170 -42.237  1.00  0.00           H  
ATOM   2793  HB3 GLN   173       3.656 -17.406 -42.060  1.00  0.00           H  
ATOM   2794  CG  GLN   173       2.401 -18.269 -40.567  1.00  0.00           C  
ATOM   2795  HG2 GLN   173       1.836 -17.363 -40.348  1.00  0.00           H  
ATOM   2796  HG3 GLN   173       1.664 -19.064 -40.449  1.00  0.00           H  
ATOM   2797  CD  GLN   173       3.425 -18.287 -39.486  1.00  0.00           C  
ATOM   2798  OE1 GLN   173       4.615 -18.565 -39.728  1.00  0.00           O  
ATOM   2799  NE2 GLN   173       3.042 -17.956 -38.278  1.00  0.00           N  
ATOM   2800 HE21 GLN   173       3.748 -17.771 -37.579  1.00  0.00           H  
ATOM   2801 HE22 GLN   173       2.067 -17.731 -38.146  1.00  0.00           H  
ATOM   2802  C   GLN   173       1.418 -16.531 -43.144  1.00  0.00           C  
ATOM   2803  O   GLN   173       0.557 -16.052 -42.506  1.00  0.00           O  
ATOM   2804  N   ARG   174       2.214 -15.767 -43.939  1.00  0.00           N  
ATOM   2805  H   ARG   174       2.941 -16.318 -44.372  1.00  0.00           H  
ATOM   2806  CA  ARG   174       2.029 -14.315 -44.187  1.00  0.00           C  
ATOM   2807  HA  ARG   174       2.042 -13.724 -43.272  1.00  0.00           H  
ATOM   2808  CB  ARG   174       3.232 -13.871 -45.016  1.00  0.00           C  
ATOM   2809  HB2 ARG   174       3.556 -14.642 -45.714  1.00  0.00           H  
ATOM   2810  HB3 ARG   174       3.044 -13.010 -45.658  1.00  0.00           H  
ATOM   2811  CG  ARG   174       4.343 -13.499 -43.979  1.00  0.00           C  
ATOM   2812  HG2 ARG   174       4.071 -12.995 -43.052  1.00  0.00           H  
ATOM   2813  HG3 ARG   174       4.776 -14.427 -43.606  1.00  0.00           H  
ATOM   2814  CD  ARG   174       5.529 -12.805 -44.615  1.00  0.00           C  
ATOM   2815  HD2 ARG   174       5.866 -13.418 -45.451  1.00  0.00           H  
ATOM   2816  HD3 ARG   174       5.175 -11.813 -44.897  1.00  0.00           H  
ATOM   2817  NE  ARG   174       6.687 -12.625 -43.773  1.00  0.00           N  
ATOM   2818  HE  ARG   174       7.244 -13.467 -43.782  1.00  0.00           H  
ATOM   2819  CZ  ARG   174       7.157 -11.618 -43.117  1.00  0.00           C  
ATOM   2820  NH1 ARG   174       6.520 -10.517 -43.002  1.00  0.00           N  
ATOM   2821 HH11 ARG   174       5.514 -10.541 -43.090  1.00  0.00           H  
ATOM   2822 HH12 ARG   174       7.025  -9.729 -42.622  1.00  0.00           H  
ATOM   2823  NH2 ARG   174       8.278 -11.798 -42.485  1.00  0.00           N  
ATOM   2824 HH21 ARG   174       8.847 -12.629 -42.565  1.00  0.00           H  
ATOM   2825 HH22 ARG   174       8.703 -10.972 -42.089  1.00  0.00           H  
ATOM   2826  C   ARG   174       0.792 -14.043 -44.976  1.00  0.00           C  
ATOM   2827  O   ARG   174       0.042 -13.057 -44.828  1.00  0.00           O  
ATOM   2828  N   ASP   175       0.367 -14.958 -45.823  1.00  0.00           N  
ATOM   2829  H   ASP   175       1.031 -15.583 -46.259  1.00  0.00           H  
ATOM   2830  CA  ASP   175      -0.991 -14.968 -46.481  1.00  0.00           C  
ATOM   2831  HA  ASP   175      -1.301 -14.014 -46.906  1.00  0.00           H  
ATOM   2832  CB  ASP   175      -1.059 -15.948 -47.700  1.00  0.00           C  
ATOM   2833  HB2 ASP   175      -0.721 -16.938 -47.395  1.00  0.00           H  
ATOM   2834  HB3 ASP   175      -2.091 -15.974 -48.050  1.00  0.00           H  
ATOM   2835  CG  ASP   175      -0.188 -15.659 -48.935  1.00  0.00           C  
ATOM   2836  OD1 ASP   175      -0.112 -16.438 -49.927  1.00  0.00           O  
ATOM   2837  OD2 ASP   175       0.394 -14.573 -49.027  1.00  0.00           O  
ATOM   2838  C   ASP   175      -2.157 -15.321 -45.551  1.00  0.00           C  
ATOM   2839  O   ASP   175      -3.343 -14.828 -45.739  1.00  0.00           O  
ATOM   2840  N   GLN   176      -1.857 -16.087 -44.557  1.00  0.00           N  
ATOM   2841  H   GLN   176      -0.950 -16.527 -44.612  1.00  0.00           H  
ATOM   2842  CA  GLN   176      -2.801 -16.598 -43.639  1.00  0.00           C  
ATOM   2843  HA  GLN   176      -3.750 -16.779 -44.143  1.00  0.00           H  
ATOM   2844  CB  GLN   176      -2.279 -18.004 -43.304  1.00  0.00           C  
ATOM   2845  HB2 GLN   176      -2.501 -18.642 -44.160  1.00  0.00           H  
ATOM   2846  HB3 GLN   176      -1.204 -18.009 -43.122  1.00  0.00           H  
ATOM   2847  CG  GLN   176      -2.989 -18.695 -42.087  1.00  0.00           C  
ATOM   2848  HG2 GLN   176      -2.746 -18.150 -41.175  1.00  0.00           H  
ATOM   2849  HG3 GLN   176      -4.053 -18.613 -42.310  1.00  0.00           H  
ATOM   2850  CD  GLN   176      -2.826 -20.205 -41.954  1.00  0.00           C  
ATOM   2851  OE1 GLN   176      -2.203 -20.803 -42.821  1.00  0.00           O  
ATOM   2852  NE2 GLN   176      -3.397 -20.866 -41.012  1.00  0.00           N  
ATOM   2853 HE21 GLN   176      -3.270 -21.867 -40.977  1.00  0.00           H  
ATOM   2854 HE22 GLN   176      -4.121 -20.342 -40.542  1.00  0.00           H  
ATOM   2855  C   GLN   176      -3.080 -15.636 -42.451  1.00  0.00           C  
ATOM   2856  O   GLN   176      -4.244 -15.489 -42.142  1.00  0.00           O  
ATOM   2857  N   MET   177      -2.111 -15.180 -41.690  1.00  0.00           N  
ATOM   2858  H   MET   177      -1.163 -15.336 -42.002  1.00  0.00           H  
ATOM   2859  CA  MET   177      -2.350 -14.316 -40.472  1.00  0.00           C  
ATOM   2860  HA  MET   177      -3.099 -14.808 -39.851  1.00  0.00           H  
ATOM   2861  CB  MET   177      -1.095 -14.188 -39.617  1.00  0.00           C  
ATOM   2862  HB2 MET   177      -0.272 -13.671 -40.110  1.00  0.00           H  
ATOM   2863  HB3 MET   177      -1.369 -13.610 -38.735  1.00  0.00           H  
ATOM   2864  CG  MET   177      -0.552 -15.513 -39.113  1.00  0.00           C  
ATOM   2865  HG2 MET   177      -1.374 -16.177 -38.849  1.00  0.00           H  
ATOM   2866  HG3 MET   177      -0.032 -16.031 -39.920  1.00  0.00           H  
ATOM   2867  SD  MET   177       0.640 -15.409 -37.796  1.00  0.00           S  
ATOM   2868  CE  MET   177       2.179 -14.598 -38.546  1.00  0.00           C  
ATOM   2869  HE1 MET   177       2.049 -13.564 -38.865  1.00  0.00           H  
ATOM   2870  HE2 MET   177       2.986 -14.733 -37.826  1.00  0.00           H  
ATOM   2871  HE3 MET   177       2.397 -15.081 -39.499  1.00  0.00           H  
ATOM   2872  C   MET   177      -2.841 -12.870 -40.836  1.00  0.00           C  
ATOM   2873  O   MET   177      -2.554 -12.456 -41.934  1.00  0.00           O  
ATOM   2874  N   LYS   178      -3.432 -12.159 -39.897  1.00  0.00           N  
ATOM   2875  H   LYS   178      -3.643 -12.661 -39.046  1.00  0.00           H  
ATOM   2876  CA  LYS   178      -3.791 -10.742 -39.858  1.00  0.00           C  
ATOM   2877  HA  LYS   178      -3.318 -10.307 -40.738  1.00  0.00           H  
ATOM   2878  CB  LYS   178      -5.257 -10.508 -39.930  1.00  0.00           C  
ATOM   2879  HB2 LYS   178      -5.742 -10.723 -38.978  1.00  0.00           H  
ATOM   2880  HB3 LYS   178      -5.357  -9.451 -40.177  1.00  0.00           H  
ATOM   2881  CG  LYS   178      -5.883 -11.237 -41.073  1.00  0.00           C  
ATOM   2882  HG2 LYS   178      -5.405 -10.949 -42.010  1.00  0.00           H  
ATOM   2883  HG3 LYS   178      -5.802 -12.323 -41.055  1.00  0.00           H  
ATOM   2884  CD  LYS   178      -7.367 -10.913 -41.201  1.00  0.00           C  
ATOM   2885  HD2 LYS   178      -7.898 -11.334 -40.347  1.00  0.00           H  
ATOM   2886  HD3 LYS   178      -7.510  -9.834 -41.146  1.00  0.00           H  
ATOM   2887  CE  LYS   178      -8.086 -11.413 -42.437  1.00  0.00           C  
ATOM   2888  HE2 LYS   178      -9.154 -11.269 -42.271  1.00  0.00           H  
ATOM   2889  HE3 LYS   178      -7.786 -10.846 -43.318  1.00  0.00           H  
ATOM   2890  NZ  LYS   178      -7.812 -12.793 -42.750  1.00  0.00           N  
ATOM   2891  HZ1 LYS   178      -7.942 -13.438 -41.984  1.00  0.00           H  
ATOM   2892  HZ2 LYS   178      -8.360 -13.172 -43.509  1.00  0.00           H  
ATOM   2893  HZ3 LYS   178      -6.879 -12.967 -43.093  1.00  0.00           H  
ATOM   2894  C   LYS   178      -3.070  -9.965 -38.739  1.00  0.00           C  
ATOM   2895  O   LYS   178      -2.769 -10.412 -37.618  1.00  0.00           O  
ATOM   2896  N   ARG   179      -2.861  -8.631 -38.978  1.00  0.00           N  
ATOM   2897  H   ARG   179      -2.948  -8.320 -39.935  1.00  0.00           H  
ATOM   2898  CA  ARG   179      -2.802  -7.589 -37.875  1.00  0.00           C  
ATOM   2899  HA  ARG   179      -2.214  -8.091 -37.106  1.00  0.00           H  
ATOM   2900  CB  ARG   179      -2.003  -6.305 -38.410  1.00  0.00           C  
ATOM   2901  HB2 ARG   179      -1.666  -5.906 -37.453  1.00  0.00           H  
ATOM   2902  HB3 ARG   179      -1.075  -6.598 -38.901  1.00  0.00           H  
ATOM   2903  CG  ARG   179      -2.913  -5.288 -39.080  1.00  0.00           C  
ATOM   2904  HG2 ARG   179      -3.368  -5.721 -39.971  1.00  0.00           H  
ATOM   2905  HG3 ARG   179      -3.702  -4.874 -38.453  1.00  0.00           H  
ATOM   2906  CD  ARG   179      -1.974  -4.204 -39.727  1.00  0.00           C  
ATOM   2907  HD2 ARG   179      -1.387  -3.792 -38.906  1.00  0.00           H  
ATOM   2908  HD3 ARG   179      -1.298  -4.638 -40.464  1.00  0.00           H  
ATOM   2909  NE  ARG   179      -2.795  -3.069 -40.339  1.00  0.00           N  
ATOM   2910  HE  ARG   179      -3.689  -3.342 -40.721  1.00  0.00           H  
ATOM   2911  CZ  ARG   179      -2.547  -1.763 -40.247  1.00  0.00           C  
ATOM   2912  NH1 ARG   179      -1.396  -1.430 -39.673  1.00  0.00           N  
ATOM   2913 HH11 ARG   179      -0.709  -2.115 -39.393  1.00  0.00           H  
ATOM   2914 HH12 ARG   179      -1.356  -0.432 -39.524  1.00  0.00           H  
ATOM   2915  NH2 ARG   179      -3.266  -0.914 -40.807  1.00  0.00           N  
ATOM   2916 HH21 ARG   179      -4.031  -1.339 -41.310  1.00  0.00           H  
ATOM   2917 HH22 ARG   179      -2.990   0.057 -40.847  1.00  0.00           H  
ATOM   2918  C   ARG   179      -4.072  -7.282 -37.133  1.00  0.00           C  
ATOM   2919  O   ARG   179      -5.105  -7.402 -37.737  1.00  0.00           O  
ATOM   2920  N   PRO   180      -4.008  -6.878 -35.845  1.00  0.00           N  
ATOM   2921  CD  PRO   180      -2.754  -6.644 -35.111  1.00  0.00           C  
ATOM   2922  HD2 PRO   180      -2.367  -5.676 -35.431  1.00  0.00           H  
ATOM   2923  HD3 PRO   180      -1.982  -7.400 -35.250  1.00  0.00           H  
ATOM   2924  CG  PRO   180      -3.194  -6.606 -33.689  1.00  0.00           C  
ATOM   2925  HG2 PRO   180      -2.439  -6.133 -33.061  1.00  0.00           H  
ATOM   2926  HG3 PRO   180      -3.177  -7.648 -33.372  1.00  0.00           H  
ATOM   2927  CB  PRO   180      -4.644  -6.004 -33.716  1.00  0.00           C  
ATOM   2928  HB2 PRO   180      -4.501  -4.943 -33.512  1.00  0.00           H  
ATOM   2929  HB3 PRO   180      -5.197  -6.574 -32.970  1.00  0.00           H  
ATOM   2930  CA  PRO   180      -5.207  -6.304 -35.081  1.00  0.00           C  
ATOM   2931  HA  PRO   180      -5.976  -7.058 -34.909  1.00  0.00           H  
ATOM   2932  C   PRO   180      -5.672  -4.982 -35.782  1.00  0.00           C  
ATOM   2933  O   PRO   180      -4.803  -4.179 -36.071  1.00  0.00           O  
ATOM   2934  N   PRO   181      -6.929  -4.655 -36.109  1.00  0.00           N  
ATOM   2935  CD  PRO   181      -8.116  -5.438 -35.868  1.00  0.00           C  
ATOM   2936  HD2 PRO   181      -8.490  -5.089 -34.906  1.00  0.00           H  
ATOM   2937  HD3 PRO   181      -8.107  -6.520 -36.006  1.00  0.00           H  
ATOM   2938  CG  PRO   181      -9.162  -5.146 -36.912  1.00  0.00           C  
ATOM   2939  HG2 PRO   181     -10.079  -5.150 -36.323  1.00  0.00           H  
ATOM   2940  HG3 PRO   181      -9.163  -5.804 -37.781  1.00  0.00           H  
ATOM   2941  CB  PRO   181      -8.787  -3.750 -37.382  1.00  0.00           C  
ATOM   2942  HB2 PRO   181      -9.446  -2.987 -36.967  1.00  0.00           H  
ATOM   2943  HB3 PRO   181      -8.774  -3.633 -38.465  1.00  0.00           H  
ATOM   2944  CA  PRO   181      -7.378  -3.517 -36.926  1.00  0.00           C  
ATOM   2945  HA  PRO   181      -6.697  -3.578 -37.775  1.00  0.00           H  
ATOM   2946  C   PRO   181      -7.179  -2.127 -36.245  1.00  0.00           C  
ATOM   2947  O   PRO   181      -7.311  -1.949 -35.030  1.00  0.00           O  
ATOM   2948  N   LEU   182      -7.112  -1.087 -37.041  1.00  0.00           N  
ATOM   2949  H   LEU   182      -7.121  -1.231 -38.041  1.00  0.00           H  
ATOM   2950  CA  LEU   182      -7.032   0.283 -36.511  1.00  0.00           C  
ATOM   2951  HA  LEU   182      -6.209   0.235 -35.799  1.00  0.00           H  
ATOM   2952  CB  LEU   182      -6.639   1.287 -37.566  1.00  0.00           C  
ATOM   2953  HB2 LEU   182      -7.356   1.196 -38.381  1.00  0.00           H  
ATOM   2954  HB3 LEU   182      -6.823   2.288 -37.174  1.00  0.00           H  
ATOM   2955  CG  LEU   182      -5.283   1.100 -38.207  1.00  0.00           C  
ATOM   2956  HG  LEU   182      -5.380   0.187 -38.796  1.00  0.00           H  
ATOM   2957  CD1 LEU   182      -4.922   2.311 -39.116  1.00  0.00           C  
ATOM   2958 HD11 LEU   182      -5.747   2.532 -39.793  1.00  0.00           H  
ATOM   2959 HD12 LEU   182      -4.697   3.231 -38.576  1.00  0.00           H  
ATOM   2960 HD13 LEU   182      -4.083   1.923 -39.694  1.00  0.00           H  
ATOM   2961  CD2 LEU   182      -4.047   0.823 -37.304  1.00  0.00           C  
ATOM   2962 HD21 LEU   182      -3.814  -0.213 -37.056  1.00  0.00           H  
ATOM   2963 HD22 LEU   182      -3.097   1.134 -37.739  1.00  0.00           H  
ATOM   2964 HD23 LEU   182      -4.168   1.427 -36.405  1.00  0.00           H  
ATOM   2965  C   LEU   182      -8.277   0.791 -35.858  1.00  0.00           C  
ATOM   2966  O   LEU   182      -8.140   1.546 -34.889  1.00  0.00           O  
ATOM   2967  N   GLU   183      -9.506   0.384 -36.282  1.00  0.00           N  
ATOM   2968  H   GLU   183      -9.552   0.090 -37.247  1.00  0.00           H  
ATOM   2969  CA  GLU   183     -10.768   0.599 -35.572  1.00  0.00           C  
ATOM   2970  HA  GLU   183     -11.061   1.649 -35.582  1.00  0.00           H  
ATOM   2971  CB  GLU   183     -11.832  -0.271 -36.324  1.00  0.00           C  
ATOM   2972  HB2 GLU   183     -12.036   0.077 -37.337  1.00  0.00           H  
ATOM   2973  HB3 GLU   183     -11.384  -1.216 -36.630  1.00  0.00           H  
ATOM   2974  CG  GLU   183     -13.223  -0.360 -35.720  1.00  0.00           C  
ATOM   2975  HG2 GLU   183     -13.618  -1.341 -35.983  1.00  0.00           H  
ATOM   2976  HG3 GLU   183     -13.118  -0.457 -34.639  1.00  0.00           H  
ATOM   2977  CD  GLU   183     -14.260   0.712 -36.019  1.00  0.00           C  
ATOM   2978  OE1 GLU   183     -14.861   1.320 -35.104  1.00  0.00           O  
ATOM   2979  OE2 GLU   183     -14.552   0.980 -37.217  1.00  0.00           O  
ATOM   2980  C   GLU   183     -10.663   0.104 -34.146  1.00  0.00           C  
ATOM   2981  O   GLU   183     -11.122   0.763 -33.157  1.00  0.00           O  
ATOM   2982  N   GLU   184     -10.091  -1.039 -33.926  1.00  0.00           N  
ATOM   2983  H   GLU   184      -9.845  -1.646 -34.695  1.00  0.00           H  
ATOM   2984  CA  GLU   184      -9.922  -1.646 -32.592  1.00  0.00           C  
ATOM   2985  HA  GLU   184     -10.822  -1.631 -31.977  1.00  0.00           H  
ATOM   2986  CB  GLU   184      -9.697  -3.110 -32.669  1.00  0.00           C  
ATOM   2987  HB2 GLU   184      -8.699  -3.304 -33.062  1.00  0.00           H  
ATOM   2988  HB3 GLU   184      -9.734  -3.551 -31.673  1.00  0.00           H  
ATOM   2989  CG  GLU   184     -10.766  -3.758 -33.565  1.00  0.00           C  
ATOM   2990  HG2 GLU   184     -10.871  -3.296 -34.547  1.00  0.00           H  
ATOM   2991  HG3 GLU   184     -10.358  -4.743 -33.793  1.00  0.00           H  
ATOM   2992  CD  GLU   184     -12.153  -3.899 -32.899  1.00  0.00           C  
ATOM   2993  OE1 GLU   184     -12.871  -4.798 -33.398  1.00  0.00           O  
ATOM   2994  OE2 GLU   184     -12.567  -3.152 -32.005  1.00  0.00           O  
ATOM   2995  C   GLU   184      -8.761  -0.906 -31.824  1.00  0.00           C  
ATOM   2996  O   GLU   184      -8.909  -0.505 -30.679  1.00  0.00           O  
ATOM   2997  N   ARG   185      -7.634  -0.636 -32.470  1.00  0.00           N  
ATOM   2998  H   ARG   185      -7.496  -0.927 -33.427  1.00  0.00           H  
ATOM   2999  CA  ARG   185      -6.542   0.161 -31.805  1.00  0.00           C  
ATOM   3000  HA  ARG   185      -6.314  -0.478 -30.951  1.00  0.00           H  
ATOM   3001  CB  ARG   185      -5.351   0.245 -32.734  1.00  0.00           C  
ATOM   3002  HB2 ARG   185      -5.603   0.538 -33.753  1.00  0.00           H  
ATOM   3003  HB3 ARG   185      -4.699   1.014 -32.319  1.00  0.00           H  
ATOM   3004  CG  ARG   185      -4.524  -1.072 -32.805  1.00  0.00           C  
ATOM   3005  HG2 ARG   185      -4.203  -1.414 -31.821  1.00  0.00           H  
ATOM   3006  HG3 ARG   185      -5.146  -1.925 -33.080  1.00  0.00           H  
ATOM   3007  CD  ARG   185      -3.430  -1.114 -33.842  1.00  0.00           C  
ATOM   3008  HD2 ARG   185      -3.002  -2.114 -33.779  1.00  0.00           H  
ATOM   3009  HD3 ARG   185      -3.935  -0.956 -34.795  1.00  0.00           H  
ATOM   3010  NE  ARG   185      -2.426  -0.037 -33.698  1.00  0.00           N  
ATOM   3011  HE  ARG   185      -2.246   0.290 -32.760  1.00  0.00           H  
ATOM   3012  CZ  ARG   185      -1.602   0.399 -34.647  1.00  0.00           C  
ATOM   3013  NH1 ARG   185      -1.380  -0.150 -35.781  1.00  0.00           N  
ATOM   3014 HH11 ARG   185      -1.806  -1.043 -35.985  1.00  0.00           H  
ATOM   3015 HH12 ARG   185      -0.822   0.320 -36.480  1.00  0.00           H  
ATOM   3016  NH2 ARG   185      -0.854   1.420 -34.521  1.00  0.00           N  
ATOM   3017 HH21 ARG   185      -0.773   1.958 -33.670  1.00  0.00           H  
ATOM   3018 HH22 ARG   185      -0.091   1.484 -35.179  1.00  0.00           H  
ATOM   3019  C   ARG   185      -7.135   1.531 -31.348  1.00  0.00           C  
ATOM   3020  O   ARG   185      -6.794   2.057 -30.295  1.00  0.00           O  
ATOM   3021  N   ARG   186      -8.048   2.131 -32.127  1.00  0.00           N  
ATOM   3022  H   ARG   186      -8.227   1.792 -33.062  1.00  0.00           H  
ATOM   3023  CA  ARG   186      -8.786   3.336 -31.565  1.00  0.00           C  
ATOM   3024  HA  ARG   186      -8.141   4.108 -31.144  1.00  0.00           H  
ATOM   3025  CB  ARG   186      -9.641   3.754 -32.751  1.00  0.00           C  
ATOM   3026  HB2 ARG   186     -10.023   2.893 -33.300  1.00  0.00           H  
ATOM   3027  HB3 ARG   186     -10.420   4.397 -32.341  1.00  0.00           H  
ATOM   3028  CG  ARG   186      -8.956   4.678 -33.753  1.00  0.00           C  
ATOM   3029  HG2 ARG   186      -8.526   5.396 -33.054  1.00  0.00           H  
ATOM   3030  HG3 ARG   186      -8.185   4.129 -34.293  1.00  0.00           H  
ATOM   3031  CD  ARG   186      -9.968   5.251 -34.720  1.00  0.00           C  
ATOM   3032  HD2 ARG   186     -10.451   4.380 -35.163  1.00  0.00           H  
ATOM   3033  HD3 ARG   186     -10.773   5.731 -34.162  1.00  0.00           H  
ATOM   3034  NE  ARG   186      -9.385   6.106 -35.697  1.00  0.00           N  
ATOM   3035  HE  ARG   186      -9.277   5.765 -36.641  1.00  0.00           H  
ATOM   3036  CZ  ARG   186      -8.679   7.224 -35.476  1.00  0.00           C  
ATOM   3037  NH1 ARG   186      -8.086   7.844 -36.363  1.00  0.00           N  
ATOM   3038 HH11 ARG   186      -7.943   7.431 -37.274  1.00  0.00           H  
ATOM   3039 HH12 ARG   186      -7.653   8.739 -36.188  1.00  0.00           H  
ATOM   3040  NH2 ARG   186      -8.650   7.811 -34.305  1.00  0.00           N  
ATOM   3041 HH21 ARG   186      -9.159   7.530 -33.479  1.00  0.00           H  
ATOM   3042 HH22 ARG   186      -7.983   8.568 -34.340  1.00  0.00           H  
ATOM   3043  C   ARG   186      -9.665   2.989 -30.343  1.00  0.00           C  
ATOM   3044  O   ARG   186      -9.734   3.758 -29.424  1.00  0.00           O  
ATOM   3045  N   ALA   187     -10.464   1.868 -30.373  1.00  0.00           N  
ATOM   3046  H   ALA   187     -10.452   1.292 -31.203  1.00  0.00           H  
ATOM   3047  CA  ALA   187     -11.336   1.583 -29.259  1.00  0.00           C  
ATOM   3048  HA  ALA   187     -12.109   2.340 -29.127  1.00  0.00           H  
ATOM   3049  CB  ALA   187     -12.074   0.191 -29.606  1.00  0.00           C  
ATOM   3050  HB1 ALA   187     -11.385  -0.466 -30.137  1.00  0.00           H  
ATOM   3051  HB2 ALA   187     -12.646  -0.262 -28.797  1.00  0.00           H  
ATOM   3052  HB3 ALA   187     -12.574   0.509 -30.520  1.00  0.00           H  
ATOM   3053  C   ALA   187     -10.574   1.466 -27.926  1.00  0.00           C  
ATOM   3054  O   ALA   187     -10.985   2.013 -26.892  1.00  0.00           O  
ATOM   3055  N   MET   188      -9.346   0.864 -27.971  1.00  0.00           N  
ATOM   3056  H   MET   188      -9.054   0.533 -28.880  1.00  0.00           H  
ATOM   3057  CA  MET   188      -8.439   0.709 -26.870  1.00  0.00           C  
ATOM   3058  HA  MET   188      -8.966   0.365 -25.980  1.00  0.00           H  
ATOM   3059  CB  MET   188      -7.399  -0.323 -27.241  1.00  0.00           C  
ATOM   3060  HB2 MET   188      -7.873  -1.253 -27.555  1.00  0.00           H  
ATOM   3061  HB3 MET   188      -6.765  -0.041 -28.081  1.00  0.00           H  
ATOM   3062  CG  MET   188      -6.514  -0.605 -26.051  1.00  0.00           C  
ATOM   3063  HG2 MET   188      -5.668   0.082 -26.052  1.00  0.00           H  
ATOM   3064  HG3 MET   188      -6.978  -0.575 -25.065  1.00  0.00           H  
ATOM   3065  SD  MET   188      -5.594  -2.197 -26.193  1.00  0.00           S  
ATOM   3066  CE  MET   188      -4.340  -1.632 -27.346  1.00  0.00           C  
ATOM   3067  HE1 MET   188      -4.636  -0.803 -27.989  1.00  0.00           H  
ATOM   3068  HE2 MET   188      -3.448  -1.322 -26.801  1.00  0.00           H  
ATOM   3069  HE3 MET   188      -4.039  -2.486 -27.953  1.00  0.00           H  
ATOM   3070  C   MET   188      -7.831   2.093 -26.348  1.00  0.00           C  
ATOM   3071  O   MET   188      -7.307   2.113 -25.248  1.00  0.00           O  
ATOM   3072  N   HIE   189      -7.793   3.070 -27.301  1.00  0.00           N  
ATOM   3073  H   HIE   189      -8.325   2.860 -28.133  1.00  0.00           H  
ATOM   3074  CA  HIE   189      -7.495   4.519 -27.090  1.00  0.00           C  
ATOM   3075  HA  HIE   189      -6.656   4.658 -26.409  1.00  0.00           H  
ATOM   3076  CB  HIE   189      -6.898   5.079 -28.387  1.00  0.00           C  
ATOM   3077  HB2 HIE   189      -5.898   4.675 -28.546  1.00  0.00           H  
ATOM   3078  HB3 HIE   189      -7.588   4.875 -29.206  1.00  0.00           H  
ATOM   3079  CG  HIE   189      -6.789   6.596 -28.460  1.00  0.00           C  
ATOM   3080  ND1 HIE   189      -7.758   7.554 -28.649  1.00  0.00           N  
ATOM   3081  CE1 HIE   189      -7.123   8.698 -28.460  1.00  0.00           C  
ATOM   3082  HE1 HIE   189      -7.479   9.675 -28.754  1.00  0.00           H  
ATOM   3083  NE2 HIE   189      -5.811   8.542 -28.156  1.00  0.00           N  
ATOM   3084  HE2 HIE   189      -5.239   9.345 -27.935  1.00  0.00           H  
ATOM   3085  CD2 HIE   189      -5.581   7.252 -28.125  1.00  0.00           C  
ATOM   3086  HD2 HIE   189      -4.629   6.775 -27.945  1.00  0.00           H  
ATOM   3087  C   HIE   189      -8.717   5.259 -26.558  1.00  0.00           C  
ATOM   3088  O   HIE   189      -8.516   5.976 -25.562  1.00  0.00           O  
ATOM   3089  N   ASP   190      -9.954   5.019 -26.964  1.00  0.00           N  
ATOM   3090  H   ASP   190     -10.179   4.513 -27.809  1.00  0.00           H  
ATOM   3091  CA  ASP   190     -11.081   5.806 -26.478  1.00  0.00           C  
ATOM   3092  HA  ASP   190     -10.774   6.845 -26.601  1.00  0.00           H  
ATOM   3093  CB  ASP   190     -12.337   5.546 -27.346  1.00  0.00           C  
ATOM   3094  HB2 ASP   190     -12.697   4.520 -27.277  1.00  0.00           H  
ATOM   3095  HB3 ASP   190     -13.113   6.160 -26.889  1.00  0.00           H  
ATOM   3096  CG  ASP   190     -12.251   5.864 -28.840  1.00  0.00           C  
ATOM   3097  OD1 ASP   190     -11.299   6.617 -29.179  1.00  0.00           O  
ATOM   3098  OD2 ASP   190     -13.117   5.350 -29.630  1.00  0.00           O  
ATOM   3099  C   ASP   190     -11.387   5.613 -25.023  1.00  0.00           C  
ATOM   3100  O   ASP   190     -11.857   6.500 -24.344  1.00  0.00           O  
ATOM   3101  N   ILE   191     -11.070   4.386 -24.537  1.00  0.00           N  
ATOM   3102  H   ILE   191     -10.692   3.706 -25.180  1.00  0.00           H  
ATOM   3103  CA  ILE   191     -11.171   3.921 -23.186  1.00  0.00           C  
ATOM   3104  HA  ILE   191     -12.187   4.055 -22.814  1.00  0.00           H  
ATOM   3105  CB  ILE   191     -10.877   2.365 -23.177  1.00  0.00           C  
ATOM   3106  HB  ILE   191     -10.005   2.137 -23.791  1.00  0.00           H  
ATOM   3107  CG2 ILE   191     -10.703   1.885 -21.777  1.00  0.00           C  
ATOM   3108 HG21 ILE   191      -9.860   2.386 -21.301  1.00  0.00           H  
ATOM   3109 HG22 ILE   191     -11.627   1.929 -21.201  1.00  0.00           H  
ATOM   3110 HG23 ILE   191     -10.391   0.845 -21.866  1.00  0.00           H  
ATOM   3111  CG1 ILE   191     -12.083   1.669 -23.692  1.00  0.00           C  
ATOM   3112 HG12 ILE   191     -12.981   2.046 -23.201  1.00  0.00           H  
ATOM   3113 HG13 ILE   191     -12.239   1.865 -24.753  1.00  0.00           H  
ATOM   3114  CD1 ILE   191     -12.188   0.088 -23.662  1.00  0.00           C  
ATOM   3115 HD11 ILE   191     -12.355  -0.236 -22.635  1.00  0.00           H  
ATOM   3116 HD12 ILE   191     -12.945  -0.296 -24.345  1.00  0.00           H  
ATOM   3117 HD13 ILE   191     -11.235  -0.306 -24.015  1.00  0.00           H  
ATOM   3118  C   ILE   191     -10.107   4.762 -22.420  1.00  0.00           C  
ATOM   3119  O   ILE   191     -10.395   5.113 -21.295  1.00  0.00           O  
ATOM   3120  N   ILE   192      -8.908   5.077 -22.975  1.00  0.00           N  
ATOM   3121  H   ILE   192      -8.714   4.765 -23.916  1.00  0.00           H  
ATOM   3122  CA  ILE   192      -7.860   5.781 -22.121  1.00  0.00           C  
ATOM   3123  HA  ILE   192      -8.051   5.451 -21.100  1.00  0.00           H  
ATOM   3124  CB  ILE   192      -6.448   5.211 -22.514  1.00  0.00           C  
ATOM   3125  HB  ILE   192      -6.522   5.259 -23.601  1.00  0.00           H  
ATOM   3126  CG2 ILE   192      -5.266   6.137 -22.004  1.00  0.00           C  
ATOM   3127 HG21 ILE   192      -4.288   5.780 -22.328  1.00  0.00           H  
ATOM   3128 HG22 ILE   192      -5.394   7.116 -22.464  1.00  0.00           H  
ATOM   3129 HG23 ILE   192      -5.378   6.396 -20.951  1.00  0.00           H  
ATOM   3130  CG1 ILE   192      -6.160   3.762 -22.071  1.00  0.00           C  
ATOM   3131 HG12 ILE   192      -6.228   3.706 -20.984  1.00  0.00           H  
ATOM   3132 HG13 ILE   192      -6.996   3.163 -22.430  1.00  0.00           H  
ATOM   3133  CD1 ILE   192      -4.982   3.018 -22.650  1.00  0.00           C  
ATOM   3134 HD11 ILE   192      -4.823   3.085 -23.726  1.00  0.00           H  
ATOM   3135 HD12 ILE   192      -4.090   3.462 -22.210  1.00  0.00           H  
ATOM   3136 HD13 ILE   192      -5.040   1.968 -22.363  1.00  0.00           H  
ATOM   3137  C   ILE   192      -7.984   7.266 -22.200  1.00  0.00           C  
ATOM   3138  O   ILE   192      -7.708   7.994 -21.219  1.00  0.00           O  
ATOM   3139  N   ALA   193      -8.461   7.821 -23.351  1.00  0.00           N  
ATOM   3140  H   ALA   193      -8.837   7.188 -24.042  1.00  0.00           H  
ATOM   3141  CA  ALA   193      -8.783   9.251 -23.612  1.00  0.00           C  
ATOM   3142  HA  ALA   193      -7.924   9.896 -23.428  1.00  0.00           H  
ATOM   3143  CB  ALA   193      -9.061   9.266 -25.145  1.00  0.00           C  
ATOM   3144  HB1 ALA   193     -10.064   8.898 -25.361  1.00  0.00           H  
ATOM   3145  HB2 ALA   193      -9.025  10.273 -25.560  1.00  0.00           H  
ATOM   3146  HB3 ALA   193      -8.252   8.613 -25.473  1.00  0.00           H  
ATOM   3147  C   ALA   193      -9.984   9.824 -22.795  1.00  0.00           C  
ATOM   3148  O   ALA   193     -10.114  11.023 -22.686  1.00  0.00           O  
ATOM   3149  N   SER   194     -10.786   8.923 -22.215  1.00  0.00           N  
ATOM   3150  H   SER   194     -10.598   7.946 -22.391  1.00  0.00           H  
ATOM   3151  CA  SER   194     -11.983   9.148 -21.445  1.00  0.00           C  
ATOM   3152  HA  SER   194     -12.664   9.828 -21.957  1.00  0.00           H  
ATOM   3153  CB  SER   194     -12.702   7.860 -21.295  1.00  0.00           C  
ATOM   3154  HB2 SER   194     -11.953   7.089 -21.115  1.00  0.00           H  
ATOM   3155  HB3 SER   194     -13.417   7.927 -20.475  1.00  0.00           H  
ATOM   3156  OG  SER   194     -13.486   7.514 -22.428  1.00  0.00           O  
ATOM   3157  HG  SER   194     -12.890   7.017 -22.993  1.00  0.00           H  
ATOM   3158  C   SER   194     -11.747   9.838 -20.137  1.00  0.00           C  
ATOM   3159  O   SER   194     -10.669   9.718 -19.453  1.00  0.00           O  
ATOM   3160  N   ASP   195     -12.672  10.576 -19.625  1.00  0.00           N  
ATOM   3161  H   ASP   195     -13.524  10.736 -20.143  1.00  0.00           H  
ATOM   3162  CA  ASP   195     -12.593  11.189 -18.298  1.00  0.00           C  
ATOM   3163  HA  ASP   195     -11.729  11.853 -18.326  1.00  0.00           H  
ATOM   3164  CB  ASP   195     -13.890  11.959 -18.133  1.00  0.00           C  
ATOM   3165  HB2 ASP   195     -14.751  11.297 -18.228  1.00  0.00           H  
ATOM   3166  HB3 ASP   195     -13.866  12.306 -17.100  1.00  0.00           H  
ATOM   3167  CG  ASP   195     -13.953  13.183 -18.991  1.00  0.00           C  
ATOM   3168  OD1 ASP   195     -13.029  14.048 -18.809  1.00  0.00           O  
ATOM   3169  OD2 ASP   195     -14.830  13.250 -19.884  1.00  0.00           O  
ATOM   3170  C   ASP   195     -12.475  10.255 -17.154  1.00  0.00           C  
ATOM   3171  O   ASP   195     -11.942  10.783 -16.099  1.00  0.00           O  
ATOM   3172  N   THR   196     -12.667   8.948 -17.299  1.00  0.00           N  
ATOM   3173  H   THR   196     -12.700   8.643 -18.261  1.00  0.00           H  
ATOM   3174  CA  THR   196     -12.614   7.970 -16.240  1.00  0.00           C  
ATOM   3175  HA  THR   196     -11.736   8.142 -15.617  1.00  0.00           H  
ATOM   3176  CB  THR   196     -13.882   7.918 -15.360  1.00  0.00           C  
ATOM   3177  HB  THR   196     -13.769   8.819 -14.757  1.00  0.00           H  
ATOM   3178  CG2 THR   196     -15.153   7.820 -16.148  1.00  0.00           C  
ATOM   3179 HG21 THR   196     -15.336   6.822 -16.546  1.00  0.00           H  
ATOM   3180 HG22 THR   196     -15.985   7.813 -15.444  1.00  0.00           H  
ATOM   3181 HG23 THR   196     -15.319   8.671 -16.808  1.00  0.00           H  
ATOM   3182  OG1 THR   196     -14.006   6.897 -14.401  1.00  0.00           O  
ATOM   3183  HG1 THR   196     -13.193   6.994 -13.900  1.00  0.00           H  
ATOM   3184  C   THR   196     -12.493   6.633 -16.972  1.00  0.00           C  
ATOM   3185  O   THR   196     -12.986   6.469 -18.093  1.00  0.00           O  
ATOM   3186  N   PHE   197     -11.839   5.678 -16.407  1.00  0.00           N  
ATOM   3187  H   PHE   197     -11.469   5.926 -15.500  1.00  0.00           H  
ATOM   3188  CA  PHE   197     -11.703   4.298 -16.900  1.00  0.00           C  
ATOM   3189  HA  PHE   197     -11.534   4.275 -17.977  1.00  0.00           H  
ATOM   3190  CB  PHE   197     -10.451   3.596 -16.261  1.00  0.00           C  
ATOM   3191  HB2 PHE   197      -9.830   4.429 -15.931  1.00  0.00           H  
ATOM   3192  HB3 PHE   197     -10.774   3.226 -15.288  1.00  0.00           H  
ATOM   3193  CG  PHE   197      -9.852   2.446 -17.053  1.00  0.00           C  
ATOM   3194  CD1 PHE   197      -9.175   2.762 -18.249  1.00  0.00           C  
ATOM   3195  HD1 PHE   197      -9.025   3.821 -18.399  1.00  0.00           H  
ATOM   3196  CE1 PHE   197      -8.536   1.822 -19.024  1.00  0.00           C  
ATOM   3197  HE1 PHE   197      -7.936   2.073 -19.886  1.00  0.00           H  
ATOM   3198  CZ  PHE   197      -8.667   0.445 -18.669  1.00  0.00           C  
ATOM   3199  HZ  PHE   197      -8.007  -0.264 -19.147  1.00  0.00           H  
ATOM   3200  CE2 PHE   197      -9.412   0.062 -17.525  1.00  0.00           C  
ATOM   3201  HE2 PHE   197      -9.534  -0.957 -17.187  1.00  0.00           H  
ATOM   3202  CD2 PHE   197      -9.946   1.111 -16.726  1.00  0.00           C  
ATOM   3203  HD2 PHE   197     -10.358   0.835 -15.767  1.00  0.00           H  
ATOM   3204  C   PHE   197     -12.915   3.472 -16.595  1.00  0.00           C  
ATOM   3205  O   PHE   197     -13.798   3.859 -15.887  1.00  0.00           O  
ATOM   3206  N   ASP   198     -13.019   2.340 -17.273  1.00  0.00           N  
ATOM   3207  H   ASP   198     -12.302   2.159 -17.961  1.00  0.00           H  
ATOM   3208  CA  ASP   198     -14.018   1.307 -17.115  1.00  0.00           C  
ATOM   3209  HA  ASP   198     -14.512   1.207 -16.148  1.00  0.00           H  
ATOM   3210  CB  ASP   198     -15.136   1.784 -18.063  1.00  0.00           C  
ATOM   3211  HB2 ASP   198     -15.293   2.846 -17.872  1.00  0.00           H  
ATOM   3212  HB3 ASP   198     -14.738   1.597 -19.061  1.00  0.00           H  
ATOM   3213  CG  ASP   198     -16.412   0.959 -18.008  1.00  0.00           C  
ATOM   3214  OD1 ASP   198     -16.464  -0.145 -17.405  1.00  0.00           O  
ATOM   3215  OD2 ASP   198     -17.480   1.344 -18.592  1.00  0.00           O  
ATOM   3216  C   ASP   198     -13.499  -0.090 -17.420  1.00  0.00           C  
ATOM   3217  O   ASP   198     -13.139  -0.356 -18.537  1.00  0.00           O  
ATOM   3218  N   LYS   199     -13.300  -0.846 -16.365  1.00  0.00           N  
ATOM   3219  H   LYS   199     -13.588  -0.428 -15.491  1.00  0.00           H  
ATOM   3220  CA  LYS   199     -12.713  -2.177 -16.328  1.00  0.00           C  
ATOM   3221  HA  LYS   199     -11.750  -2.088 -16.830  1.00  0.00           H  
ATOM   3222  CB  LYS   199     -12.266  -2.449 -14.857  1.00  0.00           C  
ATOM   3223  HB2 LYS   199     -11.680  -1.598 -14.511  1.00  0.00           H  
ATOM   3224  HB3 LYS   199     -13.132  -2.523 -14.198  1.00  0.00           H  
ATOM   3225  CG  LYS   199     -11.461  -3.753 -14.612  1.00  0.00           C  
ATOM   3226  HG2 LYS   199     -11.973  -4.666 -14.915  1.00  0.00           H  
ATOM   3227  HG3 LYS   199     -10.507  -3.715 -15.137  1.00  0.00           H  
ATOM   3228  CD  LYS   199     -11.099  -3.875 -13.204  1.00  0.00           C  
ATOM   3229  HD2 LYS   199     -10.722  -2.961 -12.746  1.00  0.00           H  
ATOM   3230  HD3 LYS   199     -11.991  -4.168 -12.650  1.00  0.00           H  
ATOM   3231  CE  LYS   199      -9.978  -4.845 -13.029  1.00  0.00           C  
ATOM   3232  HE2 LYS   199     -10.224  -5.821 -13.447  1.00  0.00           H  
ATOM   3233  HE3 LYS   199      -9.143  -4.498 -13.637  1.00  0.00           H  
ATOM   3234  NZ  LYS   199      -9.518  -5.115 -11.707  1.00  0.00           N  
ATOM   3235  HZ1 LYS   199      -8.818  -5.842 -11.736  1.00  0.00           H  
ATOM   3236  HZ2 LYS   199      -9.101  -4.293 -11.295  1.00  0.00           H  
ATOM   3237  HZ3 LYS   199     -10.223  -5.439 -11.060  1.00  0.00           H  
ATOM   3238  C   LYS   199     -13.528  -3.224 -17.004  1.00  0.00           C  
ATOM   3239  O   LYS   199     -13.016  -3.890 -17.872  1.00  0.00           O  
ATOM   3240  N   ALA   200     -14.814  -3.362 -16.611  1.00  0.00           N  
ATOM   3241  H   ALA   200     -15.116  -2.646 -15.966  1.00  0.00           H  
ATOM   3242  CA  ALA   200     -15.809  -4.137 -17.394  1.00  0.00           C  
ATOM   3243  HA  ALA   200     -15.580  -5.195 -17.271  1.00  0.00           H  
ATOM   3244  CB  ALA   200     -17.270  -3.988 -16.787  1.00  0.00           C  
ATOM   3245  HB1 ALA   200     -18.042  -4.496 -17.365  1.00  0.00           H  
ATOM   3246  HB2 ALA   200     -17.353  -4.441 -15.799  1.00  0.00           H  
ATOM   3247  HB3 ALA   200     -17.641  -2.967 -16.696  1.00  0.00           H  
ATOM   3248  C   ALA   200     -15.786  -3.739 -18.881  1.00  0.00           C  
ATOM   3249  O   ALA   200     -15.730  -4.708 -19.734  1.00  0.00           O  
ATOM   3250  N   LYS   201     -15.801  -2.446 -19.378  1.00  0.00           N  
ATOM   3251  H   LYS   201     -15.917  -1.696 -18.711  1.00  0.00           H  
ATOM   3252  CA  LYS   201     -15.734  -2.131 -20.825  1.00  0.00           C  
ATOM   3253  HA  LYS   201     -16.493  -2.648 -21.413  1.00  0.00           H  
ATOM   3254  CB  LYS   201     -15.877  -0.615 -21.046  1.00  0.00           C  
ATOM   3255  HB2 LYS   201     -16.758  -0.329 -20.472  1.00  0.00           H  
ATOM   3256  HB3 LYS   201     -15.217  -0.005 -20.429  1.00  0.00           H  
ATOM   3257  CG  LYS   201     -16.039  -0.154 -22.470  1.00  0.00           C  
ATOM   3258  HG2 LYS   201     -15.130  -0.446 -22.995  1.00  0.00           H  
ATOM   3259  HG3 LYS   201     -16.825  -0.682 -23.009  1.00  0.00           H  
ATOM   3260  CD  LYS   201     -16.332   1.332 -22.574  1.00  0.00           C  
ATOM   3261  HD2 LYS   201     -15.744   2.007 -21.952  1.00  0.00           H  
ATOM   3262  HD3 LYS   201     -16.222   1.720 -23.587  1.00  0.00           H  
ATOM   3263  CE  LYS   201     -17.777   1.599 -22.174  1.00  0.00           C  
ATOM   3264  HE2 LYS   201     -18.488   0.993 -22.736  1.00  0.00           H  
ATOM   3265  HE3 LYS   201     -17.958   1.630 -21.100  1.00  0.00           H  
ATOM   3266  NZ  LYS   201     -18.166   2.981 -22.721  1.00  0.00           N  
ATOM   3267  HZ1 LYS   201     -17.642   3.736 -22.303  1.00  0.00           H  
ATOM   3268  HZ2 LYS   201     -18.061   3.005 -23.726  1.00  0.00           H  
ATOM   3269  HZ3 LYS   201     -19.141   3.125 -22.501  1.00  0.00           H  
ATOM   3270  C   LYS   201     -14.383  -2.603 -21.387  1.00  0.00           C  
ATOM   3271  O   LYS   201     -14.341  -3.094 -22.534  1.00  0.00           O  
ATOM   3272  N   ALA   202     -13.275  -2.487 -20.559  1.00  0.00           N  
ATOM   3273  H   ALA   202     -13.454  -2.023 -19.679  1.00  0.00           H  
ATOM   3274  CA  ALA   202     -11.911  -2.717 -20.960  1.00  0.00           C  
ATOM   3275  HA  ALA   202     -11.521  -2.159 -21.811  1.00  0.00           H  
ATOM   3276  CB  ALA   202     -10.939  -2.248 -19.765  1.00  0.00           C  
ATOM   3277  HB1 ALA   202     -11.081  -2.803 -18.837  1.00  0.00           H  
ATOM   3278  HB2 ALA   202      -9.883  -2.208 -20.031  1.00  0.00           H  
ATOM   3279  HB3 ALA   202     -11.165  -1.195 -19.600  1.00  0.00           H  
ATOM   3280  C   ALA   202     -11.767  -4.165 -21.286  1.00  0.00           C  
ATOM   3281  O   ALA   202     -11.228  -4.584 -22.313  1.00  0.00           O  
ATOM   3282  N   GLU   203     -12.195  -4.984 -20.321  1.00  0.00           N  
ATOM   3283  H   GLU   203     -12.620  -4.533 -19.524  1.00  0.00           H  
ATOM   3284  CA  GLU   203     -12.403  -6.458 -20.381  1.00  0.00           C  
ATOM   3285  HA  GLU   203     -11.448  -6.974 -20.476  1.00  0.00           H  
ATOM   3286  CB  GLU   203     -13.083  -6.996 -19.101  1.00  0.00           C  
ATOM   3287  HB2 GLU   203     -13.874  -6.318 -18.779  1.00  0.00           H  
ATOM   3288  HB3 GLU   203     -13.656  -7.885 -19.365  1.00  0.00           H  
ATOM   3289  CG  GLU   203     -12.064  -7.242 -17.952  1.00  0.00           C  
ATOM   3290  HG2 GLU   203     -11.308  -6.501 -18.212  1.00  0.00           H  
ATOM   3291  HG3 GLU   203     -12.477  -6.892 -17.006  1.00  0.00           H  
ATOM   3292  CD  GLU   203     -11.458  -8.639 -17.916  1.00  0.00           C  
ATOM   3293  OE1 GLU   203     -10.788  -9.121 -18.855  1.00  0.00           O  
ATOM   3294  OE2 GLU   203     -11.475  -9.170 -16.807  1.00  0.00           O  
ATOM   3295  C   GLU   203     -13.229  -6.869 -21.640  1.00  0.00           C  
ATOM   3296  O   GLU   203     -12.740  -7.667 -22.419  1.00  0.00           O  
ATOM   3297  N   ALA   204     -14.395  -6.192 -21.895  1.00  0.00           N  
ATOM   3298  H   ALA   204     -14.749  -5.693 -21.092  1.00  0.00           H  
ATOM   3299  CA  ALA   204     -15.252  -6.392 -23.062  1.00  0.00           C  
ATOM   3300  HA  ALA   204     -15.403  -7.468 -23.151  1.00  0.00           H  
ATOM   3301  CB  ALA   204     -16.616  -5.594 -23.068  1.00  0.00           C  
ATOM   3302  HB1 ALA   204     -16.373  -4.545 -22.902  1.00  0.00           H  
ATOM   3303  HB2 ALA   204     -17.141  -5.734 -24.013  1.00  0.00           H  
ATOM   3304  HB3 ALA   204     -17.143  -5.866 -22.153  1.00  0.00           H  
ATOM   3305  C   ALA   204     -14.540  -6.184 -24.396  1.00  0.00           C  
ATOM   3306  O   ALA   204     -14.726  -6.915 -25.351  1.00  0.00           O  
ATOM   3307  N   GLN   205     -13.606  -5.240 -24.406  1.00  0.00           N  
ATOM   3308  H   GLN   205     -13.400  -4.716 -23.568  1.00  0.00           H  
ATOM   3309  CA  GLN   205     -12.841  -4.865 -25.615  1.00  0.00           C  
ATOM   3310  HA  GLN   205     -13.566  -4.941 -26.425  1.00  0.00           H  
ATOM   3311  CB  GLN   205     -12.326  -3.396 -25.464  1.00  0.00           C  
ATOM   3312  HB2 GLN   205     -13.217  -2.770 -25.412  1.00  0.00           H  
ATOM   3313  HB3 GLN   205     -11.674  -3.191 -24.615  1.00  0.00           H  
ATOM   3314  CG  GLN   205     -11.433  -3.003 -26.710  1.00  0.00           C  
ATOM   3315  HG2 GLN   205     -11.017  -1.996 -26.733  1.00  0.00           H  
ATOM   3316  HG3 GLN   205     -10.606  -3.713 -26.688  1.00  0.00           H  
ATOM   3317  CD  GLN   205     -12.198  -3.260 -27.971  1.00  0.00           C  
ATOM   3318  OE1 GLN   205     -13.397  -2.887 -28.219  1.00  0.00           O  
ATOM   3319  NE2 GLN   205     -11.472  -3.601 -29.030  1.00  0.00           N  
ATOM   3320 HE21 GLN   205     -11.983  -3.563 -29.901  1.00  0.00           H  
ATOM   3321 HE22 GLN   205     -10.574  -4.055 -28.937  1.00  0.00           H  
ATOM   3322  C   GLN   205     -11.694  -5.879 -25.822  1.00  0.00           C  
ATOM   3323  O   GLN   205     -11.648  -6.456 -26.919  1.00  0.00           O  
ATOM   3324  N   ILE   206     -10.943  -6.298 -24.787  1.00  0.00           N  
ATOM   3325  H   ILE   206     -11.129  -5.850 -23.901  1.00  0.00           H  
ATOM   3326  CA  ILE   206     -10.088  -7.471 -24.845  1.00  0.00           C  
ATOM   3327  HA  ILE   206      -9.271  -7.355 -25.557  1.00  0.00           H  
ATOM   3328  CB  ILE   206      -9.429  -7.628 -23.432  1.00  0.00           C  
ATOM   3329  HB  ILE   206     -10.118  -7.748 -22.595  1.00  0.00           H  
ATOM   3330  CG2 ILE   206      -8.553  -8.806 -23.403  1.00  0.00           C  
ATOM   3331 HG21 ILE   206      -7.678  -8.637 -24.032  1.00  0.00           H  
ATOM   3332 HG22 ILE   206      -8.268  -8.962 -22.362  1.00  0.00           H  
ATOM   3333 HG23 ILE   206      -9.059  -9.688 -23.795  1.00  0.00           H  
ATOM   3334  CG1 ILE   206      -8.527  -6.351 -23.008  1.00  0.00           C  
ATOM   3335 HG12 ILE   206      -7.637  -6.322 -23.637  1.00  0.00           H  
ATOM   3336 HG13 ILE   206      -8.996  -5.481 -23.469  1.00  0.00           H  
ATOM   3337  CD1 ILE   206      -8.279  -6.214 -21.557  1.00  0.00           C  
ATOM   3338 HD11 ILE   206      -9.147  -5.975 -20.943  1.00  0.00           H  
ATOM   3339 HD12 ILE   206      -7.851  -7.075 -21.045  1.00  0.00           H  
ATOM   3340 HD13 ILE   206      -7.679  -5.332 -21.333  1.00  0.00           H  
ATOM   3341  C   ILE   206     -10.856  -8.751 -25.248  1.00  0.00           C  
ATOM   3342  O   ILE   206     -10.397  -9.549 -26.110  1.00  0.00           O  
ATOM   3343  N   ALA   207     -12.042  -8.983 -24.685  1.00  0.00           N  
ATOM   3344  H   ALA   207     -12.250  -8.380 -23.902  1.00  0.00           H  
ATOM   3345  CA  ALA   207     -12.945 -10.091 -24.970  1.00  0.00           C  
ATOM   3346  HA  ALA   207     -12.275 -10.949 -25.021  1.00  0.00           H  
ATOM   3347  CB  ALA   207     -13.815 -10.267 -23.701  1.00  0.00           C  
ATOM   3348  HB1 ALA   207     -14.347  -9.371 -23.382  1.00  0.00           H  
ATOM   3349  HB2 ALA   207     -14.506 -11.071 -23.955  1.00  0.00           H  
ATOM   3350  HB3 ALA   207     -13.237 -10.637 -22.854  1.00  0.00           H  
ATOM   3351  C   ALA   207     -13.726  -9.996 -26.296  1.00  0.00           C  
ATOM   3352  O   ALA   207     -14.575 -10.858 -26.600  1.00  0.00           O  
ATOM   3353  N   LYS   208     -13.567  -8.863 -27.080  1.00  0.00           N  
ATOM   3354  H   LYS   208     -13.140  -8.063 -26.635  1.00  0.00           H  
ATOM   3355  CA  LYS   208     -14.088  -8.651 -28.449  1.00  0.00           C  
ATOM   3356  HA  LYS   208     -15.026  -9.183 -28.605  1.00  0.00           H  
ATOM   3357  CB  LYS   208     -14.395  -7.070 -28.623  1.00  0.00           C  
ATOM   3358  HB2 LYS   208     -14.747  -6.694 -27.663  1.00  0.00           H  
ATOM   3359  HB3 LYS   208     -13.396  -6.649 -28.741  1.00  0.00           H  
ATOM   3360  CG  LYS   208     -15.316  -6.599 -29.796  1.00  0.00           C  
ATOM   3361  HG2 LYS   208     -15.048  -7.212 -30.657  1.00  0.00           H  
ATOM   3362  HG3 LYS   208     -16.359  -6.747 -29.516  1.00  0.00           H  
ATOM   3363  CD  LYS   208     -15.013  -5.109 -30.150  1.00  0.00           C  
ATOM   3364  HD2 LYS   208     -15.283  -4.464 -29.314  1.00  0.00           H  
ATOM   3365  HD3 LYS   208     -13.949  -5.002 -30.363  1.00  0.00           H  
ATOM   3366  CE  LYS   208     -15.954  -4.626 -31.271  1.00  0.00           C  
ATOM   3367  HE2 LYS   208     -16.958  -4.890 -30.939  1.00  0.00           H  
ATOM   3368  HE3 LYS   208     -15.831  -3.547 -31.361  1.00  0.00           H  
ATOM   3369  NZ  LYS   208     -15.569  -5.181 -32.612  1.00  0.00           N  
ATOM   3370  HZ1 LYS   208     -15.887  -6.126 -32.450  1.00  0.00           H  
ATOM   3371  HZ2 LYS   208     -16.078  -4.728 -33.358  1.00  0.00           H  
ATOM   3372  HZ3 LYS   208     -14.592  -5.104 -32.856  1.00  0.00           H  
ATOM   3373  C   LYS   208     -12.962  -8.929 -29.426  1.00  0.00           C  
ATOM   3374  O   LYS   208     -13.255  -9.470 -30.519  1.00  0.00           O  
ATOM   3375  N   MET   209     -11.739  -8.500 -29.137  1.00  0.00           N  
ATOM   3376  H   MET   209     -11.538  -8.232 -28.185  1.00  0.00           H  
ATOM   3377  CA  MET   209     -10.667  -8.270 -30.145  1.00  0.00           C  
ATOM   3378  HA  MET   209     -11.156  -8.339 -31.117  1.00  0.00           H  
ATOM   3379  CB  MET   209     -10.062  -6.844 -30.179  1.00  0.00           C  
ATOM   3380  HB2 MET   209      -9.447  -6.660 -31.060  1.00  0.00           H  
ATOM   3381  HB3 MET   209     -10.864  -6.135 -29.971  1.00  0.00           H  
ATOM   3382  CG  MET   209      -8.932  -6.862 -29.089  1.00  0.00           C  
ATOM   3383  HG2 MET   209      -9.422  -7.362 -28.254  1.00  0.00           H  
ATOM   3384  HG3 MET   209      -8.089  -7.496 -29.364  1.00  0.00           H  
ATOM   3385  SD  MET   209      -8.311  -5.254 -28.564  1.00  0.00           S  
ATOM   3386  CE  MET   209      -7.133  -4.907 -29.926  1.00  0.00           C  
ATOM   3387  HE1 MET   209      -6.552  -5.797 -30.170  1.00  0.00           H  
ATOM   3388  HE2 MET   209      -7.624  -4.681 -30.873  1.00  0.00           H  
ATOM   3389  HE3 MET   209      -6.536  -4.009 -29.767  1.00  0.00           H  
ATOM   3390  C   MET   209      -9.556  -9.345 -30.136  1.00  0.00           C  
ATOM   3391  O   MET   209      -8.535  -9.302 -30.842  1.00  0.00           O  
ATOM   3392  N   GLU   210      -9.796 -10.420 -29.414  1.00  0.00           N  
ATOM   3393  H   GLU   210     -10.724 -10.455 -29.016  1.00  0.00           H  
ATOM   3394  CA  GLU   210      -8.954 -11.614 -29.160  1.00  0.00           C  
ATOM   3395  HA  GLU   210      -7.910 -11.300 -29.163  1.00  0.00           H  
ATOM   3396  CB  GLU   210      -9.211 -12.319 -27.765  1.00  0.00           C  
ATOM   3397  HB2 GLU   210      -8.331 -12.951 -27.646  1.00  0.00           H  
ATOM   3398  HB3 GLU   210      -9.265 -11.629 -26.923  1.00  0.00           H  
ATOM   3399  CG  GLU   210     -10.394 -13.271 -27.682  1.00  0.00           C  
ATOM   3400  HG2 GLU   210     -10.351 -13.926 -28.552  1.00  0.00           H  
ATOM   3401  HG3 GLU   210     -10.310 -13.844 -26.759  1.00  0.00           H  
ATOM   3402  CD  GLU   210     -11.794 -12.649 -27.589  1.00  0.00           C  
ATOM   3403  OE1 GLU   210     -12.114 -11.655 -28.302  1.00  0.00           O  
ATOM   3404  OE2 GLU   210     -12.730 -13.324 -27.076  1.00  0.00           O  
ATOM   3405  C   GLU   210      -8.856 -12.731 -30.218  1.00  0.00           C  
ATOM   3406  O   GLU   210      -7.905 -13.566 -30.255  1.00  0.00           O  
ATOM   3407  N   GLU   211      -9.806 -12.835 -31.179  1.00  0.00           N  
ATOM   3408  H   GLU   211     -10.304 -11.980 -31.377  1.00  0.00           H  
ATOM   3409  CA  GLU   211      -9.895 -13.959 -32.077  1.00  0.00           C  
ATOM   3410  HA  GLU   211      -9.977 -14.865 -31.478  1.00  0.00           H  
ATOM   3411  CB  GLU   211     -11.191 -13.820 -32.872  1.00  0.00           C  
ATOM   3412  HB2 GLU   211     -11.052 -13.046 -33.628  1.00  0.00           H  
ATOM   3413  HB3 GLU   211     -11.410 -14.787 -33.323  1.00  0.00           H  
ATOM   3414  CG  GLU   211     -12.463 -13.415 -32.057  1.00  0.00           C  
ATOM   3415  HG2 GLU   211     -12.385 -12.414 -31.634  1.00  0.00           H  
ATOM   3416  HG3 GLU   211     -13.301 -13.459 -32.752  1.00  0.00           H  
ATOM   3417  CD  GLU   211     -12.860 -14.350 -30.954  1.00  0.00           C  
ATOM   3418  OE1 GLU   211     -13.795 -13.987 -30.209  1.00  0.00           O  
ATOM   3419  OE2 GLU   211     -12.274 -15.478 -30.746  1.00  0.00           O  
ATOM   3420  C   GLU   211      -8.745 -14.056 -33.072  1.00  0.00           C  
ATOM   3421  O   GLU   211      -8.344 -15.113 -33.524  1.00  0.00           O  
ATOM   3422  N   GLN   212      -8.432 -12.827 -33.600  1.00  0.00           N  
ATOM   3423  H   GLN   212      -8.970 -12.018 -33.324  1.00  0.00           H  
ATOM   3424  CA  GLN   212      -7.181 -12.620 -34.380  1.00  0.00           C  
ATOM   3425  HA  GLN   212      -7.113 -13.160 -35.325  1.00  0.00           H  
ATOM   3426  CB  GLN   212      -7.112 -11.079 -34.516  1.00  0.00           C  
ATOM   3427  HB2 GLN   212      -7.921 -10.698 -35.140  1.00  0.00           H  
ATOM   3428  HB3 GLN   212      -7.296 -10.604 -33.553  1.00  0.00           H  
ATOM   3429  CG  GLN   212      -5.844 -10.594 -35.264  1.00  0.00           C  
ATOM   3430  HG2 GLN   212      -5.597 -11.249 -36.100  1.00  0.00           H  
ATOM   3431  HG3 GLN   212      -6.090  -9.670 -35.788  1.00  0.00           H  
ATOM   3432  CD  GLN   212      -4.670 -10.273 -34.332  1.00  0.00           C  
ATOM   3433  OE1 GLN   212      -4.797 -10.122 -33.114  1.00  0.00           O  
ATOM   3434  NE2 GLN   212      -3.539  -9.936 -34.798  1.00  0.00           N  
ATOM   3435 HE21 GLN   212      -2.843  -9.546 -34.179  1.00  0.00           H  
ATOM   3436 HE22 GLN   212      -3.219 -10.124 -35.738  1.00  0.00           H  
ATOM   3437  C   GLN   212      -5.974 -13.129 -33.630  1.00  0.00           C  
ATOM   3438  O   GLN   212      -5.181 -13.744 -34.355  1.00  0.00           O  
ATOM   3439  N   ARG   213      -5.863 -13.017 -32.314  1.00  0.00           N  
ATOM   3440  H   ARG   213      -6.591 -12.432 -31.931  1.00  0.00           H  
ATOM   3441  CA  ARG   213      -4.666 -13.517 -31.516  1.00  0.00           C  
ATOM   3442  HA  ARG   213      -3.753 -13.139 -31.977  1.00  0.00           H  
ATOM   3443  CB  ARG   213      -4.661 -12.839 -30.161  1.00  0.00           C  
ATOM   3444  HB2 ARG   213      -4.702 -11.757 -30.292  1.00  0.00           H  
ATOM   3445  HB3 ARG   213      -5.439 -13.278 -29.536  1.00  0.00           H  
ATOM   3446  CG  ARG   213      -3.338 -13.163 -29.406  1.00  0.00           C  
ATOM   3447  HG2 ARG   213      -3.281 -12.807 -28.377  1.00  0.00           H  
ATOM   3448  HG3 ARG   213      -3.470 -14.229 -29.221  1.00  0.00           H  
ATOM   3449  CD  ARG   213      -2.019 -12.877 -30.032  1.00  0.00           C  
ATOM   3450  HD2 ARG   213      -1.980 -13.464 -30.950  1.00  0.00           H  
ATOM   3451  HD3 ARG   213      -1.944 -11.831 -30.326  1.00  0.00           H  
ATOM   3452  NE  ARG   213      -0.919 -13.269 -29.159  1.00  0.00           N  
ATOM   3453  HE  ARG   213      -0.935 -14.164 -28.692  1.00  0.00           H  
ATOM   3454  CZ  ARG   213      -0.033 -12.470 -28.635  1.00  0.00           C  
ATOM   3455  NH1 ARG   213      -0.035 -11.146 -28.837  1.00  0.00           N  
ATOM   3456 HH11 ARG   213      -0.806 -10.651 -29.264  1.00  0.00           H  
ATOM   3457 HH12 ARG   213       0.797 -10.656 -28.542  1.00  0.00           H  
ATOM   3458  NH2 ARG   213       0.946 -12.924 -27.943  1.00  0.00           N  
ATOM   3459 HH21 ARG   213       1.130 -13.915 -27.876  1.00  0.00           H  
ATOM   3460 HH22 ARG   213       1.635 -12.355 -27.472  1.00  0.00           H  
ATOM   3461  C   ARG   213      -4.670 -15.016 -31.545  1.00  0.00           C  
ATOM   3462  O   ARG   213      -3.572 -15.589 -31.637  1.00  0.00           O  
ATOM   3463  N   LYS   214      -5.829 -15.635 -31.503  1.00  0.00           N  
ATOM   3464  H   LYS   214      -6.615 -15.004 -31.437  1.00  0.00           H  
ATOM   3465  CA  LYS   214      -6.046 -17.094 -31.466  1.00  0.00           C  
ATOM   3466  HA  LYS   214      -5.260 -17.410 -30.780  1.00  0.00           H  
ATOM   3467  CB  LYS   214      -7.388 -17.529 -30.944  1.00  0.00           C  
ATOM   3468  HB2 LYS   214      -8.169 -17.139 -31.596  1.00  0.00           H  
ATOM   3469  HB3 LYS   214      -7.391 -18.619 -30.975  1.00  0.00           H  
ATOM   3470  CG  LYS   214      -7.708 -17.068 -29.476  1.00  0.00           C  
ATOM   3471  HG2 LYS   214      -6.838 -17.183 -28.828  1.00  0.00           H  
ATOM   3472  HG3 LYS   214      -7.855 -15.989 -29.493  1.00  0.00           H  
ATOM   3473  CD  LYS   214      -8.913 -17.674 -28.772  1.00  0.00           C  
ATOM   3474  HD2 LYS   214      -8.963 -18.726 -29.053  1.00  0.00           H  
ATOM   3475  HD3 LYS   214      -8.721 -17.739 -27.701  1.00  0.00           H  
ATOM   3476  CE  LYS   214     -10.219 -16.974 -29.189  1.00  0.00           C  
ATOM   3477  HE2 LYS   214     -10.012 -15.904 -29.208  1.00  0.00           H  
ATOM   3478  HE3 LYS   214     -10.342 -17.289 -30.225  1.00  0.00           H  
ATOM   3479  NZ  LYS   214     -11.341 -17.467 -28.295  1.00  0.00           N  
ATOM   3480  HZ1 LYS   214     -12.097 -16.841 -28.530  1.00  0.00           H  
ATOM   3481  HZ2 LYS   214     -11.703 -18.393 -28.470  1.00  0.00           H  
ATOM   3482  HZ3 LYS   214     -11.057 -17.370 -27.330  1.00  0.00           H  
ATOM   3483  C   LYS   214      -5.782 -17.741 -32.791  1.00  0.00           C  
ATOM   3484  O   LYS   214      -5.038 -18.706 -32.909  1.00  0.00           O  
ATOM   3485  N   ALA   215      -6.344 -17.132 -33.812  1.00  0.00           N  
ATOM   3486  H   ALA   215      -6.931 -16.329 -33.639  1.00  0.00           H  
ATOM   3487  CA  ALA   215      -6.082 -17.615 -35.198  1.00  0.00           C  
ATOM   3488  HA  ALA   215      -6.256 -18.691 -35.168  1.00  0.00           H  
ATOM   3489  CB  ALA   215      -6.908 -16.711 -36.126  1.00  0.00           C  
ATOM   3490  HB1 ALA   215      -6.517 -15.705 -35.976  1.00  0.00           H  
ATOM   3491  HB2 ALA   215      -6.606 -16.854 -37.163  1.00  0.00           H  
ATOM   3492  HB3 ALA   215      -7.983 -16.781 -35.960  1.00  0.00           H  
ATOM   3493  C   ALA   215      -4.625 -17.568 -35.610  1.00  0.00           C  
ATOM   3494  O   ALA   215      -4.125 -18.498 -36.242  1.00  0.00           O  
ATOM   3495  N   ASN   216      -3.873 -16.486 -35.270  1.00  0.00           N  
ATOM   3496  H   ASN   216      -4.401 -15.768 -34.795  1.00  0.00           H  
ATOM   3497  CA  ASN   216      -2.392 -16.424 -35.332  1.00  0.00           C  
ATOM   3498  HA  ASN   216      -2.272 -16.451 -36.415  1.00  0.00           H  
ATOM   3499  CB  ASN   216      -2.143 -15.014 -34.849  1.00  0.00           C  
ATOM   3500  HB2 ASN   216      -2.579 -14.711 -33.898  1.00  0.00           H  
ATOM   3501  HB3 ASN   216      -1.070 -14.880 -34.711  1.00  0.00           H  
ATOM   3502  CG  ASN   216      -2.493 -13.875 -35.794  1.00  0.00           C  
ATOM   3503  OD1 ASN   216      -3.193 -14.061 -36.808  1.00  0.00           O  
ATOM   3504  ND2 ASN   216      -1.885 -12.685 -35.750  1.00  0.00           N  
ATOM   3505 HD21 ASN   216      -2.133 -11.947 -36.394  1.00  0.00           H  
ATOM   3506 HD22 ASN   216      -1.397 -12.514 -34.882  1.00  0.00           H  
ATOM   3507  C   ASN   216      -1.679 -17.573 -34.653  1.00  0.00           C  
ATOM   3508  O   ASN   216      -0.678 -18.066 -35.132  1.00  0.00           O  
ATOM   3509  N   MET   217      -2.136 -17.970 -33.488  1.00  0.00           N  
ATOM   3510  H   MET   217      -2.819 -17.361 -33.059  1.00  0.00           H  
ATOM   3511  CA  MET   217      -1.658 -19.242 -32.830  1.00  0.00           C  
ATOM   3512  HA  MET   217      -0.573 -19.270 -32.923  1.00  0.00           H  
ATOM   3513  CB  MET   217      -2.105 -19.173 -31.353  1.00  0.00           C  
ATOM   3514  HB2 MET   217      -2.050 -18.162 -30.948  1.00  0.00           H  
ATOM   3515  HB3 MET   217      -3.140 -19.516 -31.323  1.00  0.00           H  
ATOM   3516  CG  MET   217      -1.310 -20.156 -30.468  1.00  0.00           C  
ATOM   3517  HG2 MET   217      -1.364 -19.876 -29.416  1.00  0.00           H  
ATOM   3518  HG3 MET   217      -1.731 -21.123 -30.744  1.00  0.00           H  
ATOM   3519  SD  MET   217       0.552 -20.304 -30.776  1.00  0.00           S  
ATOM   3520  CE  MET   217       0.931 -18.725 -29.994  1.00  0.00           C  
ATOM   3521  HE1 MET   217       0.187 -18.002 -30.327  1.00  0.00           H  
ATOM   3522  HE2 MET   217       0.863 -18.875 -28.916  1.00  0.00           H  
ATOM   3523  HE3 MET   217       1.939 -18.517 -30.353  1.00  0.00           H  
ATOM   3524  C   MET   217      -1.984 -20.561 -33.510  1.00  0.00           C  
ATOM   3525  O   MET   217      -1.028 -21.247 -33.802  1.00  0.00           O  
ATOM   3526  N   LEU   218      -3.249 -20.782 -33.837  1.00  0.00           N  
ATOM   3527  H   LEU   218      -3.880 -20.036 -33.580  1.00  0.00           H  
ATOM   3528  CA  LEU   218      -3.689 -21.869 -34.712  1.00  0.00           C  
ATOM   3529  HA  LEU   218      -3.574 -22.829 -34.209  1.00  0.00           H  
ATOM   3530  CB  LEU   218      -5.165 -21.658 -34.921  1.00  0.00           C  
ATOM   3531  HB2 LEU   218      -5.675 -21.480 -33.974  1.00  0.00           H  
ATOM   3532  HB3 LEU   218      -5.295 -20.800 -35.581  1.00  0.00           H  
ATOM   3533  CG  LEU   218      -5.870 -22.822 -35.676  1.00  0.00           C  
ATOM   3534  HG  LEU   218      -5.368 -22.999 -36.627  1.00  0.00           H  
ATOM   3535  CD1 LEU   218      -5.978 -24.185 -34.888  1.00  0.00           C  
ATOM   3536 HD11 LEU   218      -6.677 -24.878 -35.357  1.00  0.00           H  
ATOM   3537 HD12 LEU   218      -4.960 -24.569 -34.947  1.00  0.00           H  
ATOM   3538 HD13 LEU   218      -6.271 -24.082 -33.843  1.00  0.00           H  
ATOM   3539  CD2 LEU   218      -7.309 -22.414 -36.001  1.00  0.00           C  
ATOM   3540 HD21 LEU   218      -7.297 -21.462 -36.533  1.00  0.00           H  
ATOM   3541 HD22 LEU   218      -7.784 -23.213 -36.570  1.00  0.00           H  
ATOM   3542 HD23 LEU   218      -7.849 -22.311 -35.060  1.00  0.00           H  
ATOM   3543  C   LEU   218      -2.862 -21.972 -36.024  1.00  0.00           C  
ATOM   3544  O   LEU   218      -2.455 -23.050 -36.352  1.00  0.00           O  
ATOM   3545  N   ALA   219      -2.640 -20.818 -36.700  1.00  0.00           N  
ATOM   3546  H   ALA   219      -3.100 -19.972 -36.394  1.00  0.00           H  
ATOM   3547  CA  ALA   219      -1.686 -20.614 -37.826  1.00  0.00           C  
ATOM   3548  HA  ALA   219      -1.956 -21.306 -38.623  1.00  0.00           H  
ATOM   3549  CB  ALA   219      -1.815 -19.218 -38.335  1.00  0.00           C  
ATOM   3550  HB1 ALA   219      -2.859 -18.959 -38.513  1.00  0.00           H  
ATOM   3551  HB2 ALA   219      -1.453 -18.477 -37.622  1.00  0.00           H  
ATOM   3552  HB3 ALA   219      -1.284 -19.055 -39.273  1.00  0.00           H  
ATOM   3553  C   ALA   219      -0.130 -20.816 -37.578  1.00  0.00           C  
ATOM   3554  O   ALA   219       0.627 -21.043 -38.525  1.00  0.00           O  
ATOM   3555  N   HIE   220       0.331 -20.682 -36.332  1.00  0.00           N  
ATOM   3556  H   HIE   220      -0.395 -20.419 -35.681  1.00  0.00           H  
ATOM   3557  CA  HIE   220       1.672 -20.904 -35.876  1.00  0.00           C  
ATOM   3558  HA  HIE   220       2.249 -20.575 -36.740  1.00  0.00           H  
ATOM   3559  CB  HIE   220       2.031 -20.182 -34.547  1.00  0.00           C  
ATOM   3560  HB2 HIE   220       1.955 -19.109 -34.725  1.00  0.00           H  
ATOM   3561  HB3 HIE   220       1.316 -20.478 -33.779  1.00  0.00           H  
ATOM   3562  CG  HIE   220       3.406 -20.480 -34.038  1.00  0.00           C  
ATOM   3563  ND1 HIE   220       4.614 -20.083 -34.651  1.00  0.00           N  
ATOM   3564  CE1 HIE   220       5.589 -20.623 -33.868  1.00  0.00           C  
ATOM   3565  HE1 HIE   220       6.633 -20.544 -34.134  1.00  0.00           H  
ATOM   3566  NE2 HIE   220       5.087 -21.280 -32.831  1.00  0.00           N  
ATOM   3567  HE2 HIE   220       5.619 -21.676 -32.069  1.00  0.00           H  
ATOM   3568  CD2 HIE   220       3.706 -21.214 -32.969  1.00  0.00           C  
ATOM   3569  HD2 HIE   220       2.901 -21.684 -32.424  1.00  0.00           H  
ATOM   3570  C   HIE   220       1.944 -22.392 -35.776  1.00  0.00           C  
ATOM   3571  O   HIE   220       2.930 -22.883 -36.424  1.00  0.00           O  
ATOM   3572  N   MET   221       1.025 -23.176 -35.066  1.00  0.00           N  
ATOM   3573  H   MET   221       0.286 -22.659 -34.611  1.00  0.00           H  
ATOM   3574  CA  MET   221       0.997 -24.671 -34.970  1.00  0.00           C  
ATOM   3575  HA  MET   221       1.900 -25.024 -34.472  1.00  0.00           H  
ATOM   3576  CB  MET   221      -0.034 -25.080 -33.970  1.00  0.00           C  
ATOM   3577  HB2 MET   221      -1.019 -24.911 -34.405  1.00  0.00           H  
ATOM   3578  HB3 MET   221      -0.008 -26.166 -33.880  1.00  0.00           H  
ATOM   3579  CG  MET   221       0.124 -24.433 -32.597  1.00  0.00           C  
ATOM   3580  HG2 MET   221       1.197 -24.511 -32.418  1.00  0.00           H  
ATOM   3581  HG3 MET   221      -0.081 -23.372 -32.460  1.00  0.00           H  
ATOM   3582  SD  MET   221      -0.695 -25.467 -31.334  1.00  0.00           S  
ATOM   3583  CE  MET   221      -2.387 -24.875 -31.276  1.00  0.00           C  
ATOM   3584  HE1 MET   221      -2.939 -25.377 -30.482  1.00  0.00           H  
ATOM   3585  HE2 MET   221      -2.215 -23.818 -31.073  1.00  0.00           H  
ATOM   3586  HE3 MET   221      -2.983 -25.160 -32.143  1.00  0.00           H  
ATOM   3587  C   MET   221       0.832 -25.279 -36.372  1.00  0.00           C  
ATOM   3588  O   MET   221       1.551 -26.250 -36.661  1.00  0.00           O  
ATOM   3589  N   GLU   222      -0.050 -24.718 -37.211  1.00  0.00           N  
ATOM   3590  H   GLU   222      -0.581 -23.880 -37.022  1.00  0.00           H  
ATOM   3591  CA  GLU   222      -0.186 -25.218 -38.535  1.00  0.00           C  
ATOM   3592  HA  GLU   222      -0.400 -26.275 -38.378  1.00  0.00           H  
ATOM   3593  CB  GLU   222      -1.356 -24.517 -39.122  1.00  0.00           C  
ATOM   3594  HB2 GLU   222      -2.179 -24.584 -38.411  1.00  0.00           H  
ATOM   3595  HB3 GLU   222      -1.175 -23.453 -39.276  1.00  0.00           H  
ATOM   3596  CG  GLU   222      -1.802 -25.187 -40.490  1.00  0.00           C  
ATOM   3597  HG2 GLU   222      -1.227 -24.722 -41.291  1.00  0.00           H  
ATOM   3598  HG3 GLU   222      -1.635 -26.265 -40.507  1.00  0.00           H  
ATOM   3599  CD  GLU   222      -3.213 -24.776 -40.884  1.00  0.00           C  
ATOM   3600  OE1 GLU   222      -3.882 -25.733 -41.367  1.00  0.00           O  
ATOM   3601  OE2 GLU   222      -3.670 -23.632 -40.856  1.00  0.00           O  
ATOM   3602  C   GLU   222       1.061 -25.056 -39.459  1.00  0.00           C  
ATOM   3603  O   GLU   222       1.353 -25.969 -40.211  1.00  0.00           O  
ATOM   3604  N   THR   223       1.790 -23.905 -39.404  1.00  0.00           N  
ATOM   3605  H   THR   223       1.508 -23.165 -38.777  1.00  0.00           H  
ATOM   3606  CA  THR   223       3.015 -23.679 -40.234  1.00  0.00           C  
ATOM   3607  HA  THR   223       2.764 -23.921 -41.267  1.00  0.00           H  
ATOM   3608  CB  THR   223       3.408 -22.176 -40.147  1.00  0.00           C  
ATOM   3609  HB  THR   223       3.652 -21.946 -39.110  1.00  0.00           H  
ATOM   3610  CG2 THR   223       4.646 -21.811 -40.959  1.00  0.00           C  
ATOM   3611 HG21 THR   223       4.554 -22.206 -41.971  1.00  0.00           H  
ATOM   3612 HG22 THR   223       4.784 -20.731 -40.927  1.00  0.00           H  
ATOM   3613 HG23 THR   223       5.452 -22.369 -40.482  1.00  0.00           H  
ATOM   3614  OG1 THR   223       2.340 -21.454 -40.629  1.00  0.00           O  
ATOM   3615  HG1 THR   223       1.826 -21.249 -39.845  1.00  0.00           H  
ATOM   3616  C   THR   223       4.136 -24.625 -39.753  1.00  0.00           C  
ATOM   3617  O   THR   223       4.739 -25.199 -40.618  1.00  0.00           O  
ATOM   3618  N   GLN   224       4.395 -24.795 -38.494  1.00  0.00           N  
ATOM   3619  H   GLN   224       3.968 -24.152 -37.842  1.00  0.00           H  
ATOM   3620  CA  GLN   224       5.473 -25.747 -37.930  1.00  0.00           C  
ATOM   3621  HA  GLN   224       6.375 -25.643 -38.534  1.00  0.00           H  
ATOM   3622  CB  GLN   224       5.880 -25.343 -36.507  1.00  0.00           C  
ATOM   3623  HB2 GLN   224       5.042 -25.474 -35.823  1.00  0.00           H  
ATOM   3624  HB3 GLN   224       6.722 -25.995 -36.277  1.00  0.00           H  
ATOM   3625  CG  GLN   224       6.256 -23.819 -36.405  1.00  0.00           C  
ATOM   3626  HG2 GLN   224       5.488 -23.250 -36.929  1.00  0.00           H  
ATOM   3627  HG3 GLN   224       6.366 -23.380 -35.413  1.00  0.00           H  
ATOM   3628  CD  GLN   224       7.561 -23.473 -37.129  1.00  0.00           C  
ATOM   3629  OE1 GLN   224       8.399 -24.364 -37.264  1.00  0.00           O  
ATOM   3630  NE2 GLN   224       7.713 -22.299 -37.700  1.00  0.00           N  
ATOM   3631 HE21 GLN   224       8.652 -22.000 -37.925  1.00  0.00           H  
ATOM   3632 HE22 GLN   224       7.024 -21.572 -37.572  1.00  0.00           H  
ATOM   3633  C   GLN   224       5.134 -27.211 -38.023  1.00  0.00           C  
ATOM   3634  O   GLN   224       5.975 -28.065 -38.288  1.00  0.00           O  
ATOM   3635  N   ASN   225       3.868 -27.546 -37.970  1.00  0.00           N  
ATOM   3636  H   ASN   225       3.176 -26.815 -37.885  1.00  0.00           H  
ATOM   3637  CA  ASN   225       3.337 -28.870 -38.345  1.00  0.00           C  
ATOM   3638  HA  ASN   225       3.884 -29.536 -37.679  1.00  0.00           H  
ATOM   3639  CB  ASN   225       1.935 -29.086 -37.846  1.00  0.00           C  
ATOM   3640  HB2 ASN   225       1.786 -28.774 -36.812  1.00  0.00           H  
ATOM   3641  HB3 ASN   225       1.196 -28.530 -38.423  1.00  0.00           H  
ATOM   3642  CG  ASN   225       1.649 -30.541 -37.966  1.00  0.00           C  
ATOM   3643  OD1 ASN   225       0.894 -30.950 -38.835  1.00  0.00           O  
ATOM   3644  ND2 ASN   225       2.328 -31.432 -37.204  1.00  0.00           N  
ATOM   3645 HD21 ASN   225       2.103 -32.414 -37.135  1.00  0.00           H  
ATOM   3646 HD22 ASN   225       3.085 -31.141 -36.602  1.00  0.00           H  
ATOM   3647  C   ASN   225       3.661 -29.234 -39.856  1.00  0.00           C  
ATOM   3648  O   ASN   225       4.245 -30.285 -40.102  1.00  0.00           O  
ATOM   3649  N   LYS   226       3.356 -28.280 -40.743  1.00  0.00           N  
ATOM   3650  H   LYS   226       2.888 -27.455 -40.395  1.00  0.00           H  
ATOM   3651  CA  LYS   226       3.563 -28.598 -42.185  1.00  0.00           C  
ATOM   3652  HA  LYS   226       3.073 -29.525 -42.482  1.00  0.00           H  
ATOM   3653  CB  LYS   226       3.003 -27.419 -43.052  1.00  0.00           C  
ATOM   3654  HB2 LYS   226       3.101 -26.476 -42.515  1.00  0.00           H  
ATOM   3655  HB3 LYS   226       3.449 -27.433 -44.046  1.00  0.00           H  
ATOM   3656  CG  LYS   226       1.476 -27.682 -43.196  1.00  0.00           C  
ATOM   3657  HG2 LYS   226       1.358 -28.568 -43.820  1.00  0.00           H  
ATOM   3658  HG3 LYS   226       0.955 -27.753 -42.241  1.00  0.00           H  
ATOM   3659  CD  LYS   226       0.826 -26.433 -43.787  1.00  0.00           C  
ATOM   3660  HD2 LYS   226       1.027 -25.590 -43.126  1.00  0.00           H  
ATOM   3661  HD3 LYS   226       1.229 -26.403 -44.800  1.00  0.00           H  
ATOM   3662  CE  LYS   226      -0.713 -26.647 -43.823  1.00  0.00           C  
ATOM   3663  HE2 LYS   226      -1.093 -27.593 -44.209  1.00  0.00           H  
ATOM   3664  HE3 LYS   226      -0.942 -26.506 -42.767  1.00  0.00           H  
ATOM   3665  NZ  LYS   226      -1.392 -25.505 -44.555  1.00  0.00           N  
ATOM   3666  HZ1 LYS   226      -2.342 -25.701 -44.834  1.00  0.00           H  
ATOM   3667  HZ2 LYS   226      -1.261 -24.613 -44.099  1.00  0.00           H  
ATOM   3668  HZ3 LYS   226      -0.929 -25.420 -45.448  1.00  0.00           H  
ATOM   3669  C   LYS   226       4.996 -28.945 -42.610  1.00  0.00           C  
ATOM   3670  O   LYS   226       5.305 -29.967 -43.291  1.00  0.00           O  
ATOM   3671  N   ILE   227       5.809 -28.162 -41.959  1.00  0.00           N  
ATOM   3672  H   ILE   227       5.351 -27.452 -41.404  1.00  0.00           H  
ATOM   3673  CA  ILE   227       7.304 -28.185 -41.948  1.00  0.00           C  
ATOM   3674  HA  ILE   227       7.629 -28.148 -42.987  1.00  0.00           H  
ATOM   3675  CB  ILE   227       7.781 -26.950 -41.257  1.00  0.00           C  
ATOM   3676  HB  ILE   227       7.090 -26.778 -40.432  1.00  0.00           H  
ATOM   3677  CG2 ILE   227       9.285 -26.953 -40.838  1.00  0.00           C  
ATOM   3678 HG21 ILE   227       9.737 -26.000 -40.563  1.00  0.00           H  
ATOM   3679 HG22 ILE   227       9.249 -27.551 -39.927  1.00  0.00           H  
ATOM   3680 HG23 ILE   227       9.885 -27.463 -41.592  1.00  0.00           H  
ATOM   3681  CG1 ILE   227       7.644 -25.690 -42.174  1.00  0.00           C  
ATOM   3682 HG12 ILE   227       8.183 -25.683 -43.122  1.00  0.00           H  
ATOM   3683 HG13 ILE   227       6.609 -25.587 -42.500  1.00  0.00           H  
ATOM   3684  CD1 ILE   227       7.935 -24.407 -41.498  1.00  0.00           C  
ATOM   3685 HD11 ILE   227       9.017 -24.309 -41.411  1.00  0.00           H  
ATOM   3686 HD12 ILE   227       7.490 -23.495 -41.897  1.00  0.00           H  
ATOM   3687 HD13 ILE   227       7.426 -24.415 -40.534  1.00  0.00           H  
ATOM   3688  C   ILE   227       7.731 -29.519 -41.383  1.00  0.00           C  
ATOM   3689  O   ILE   227       8.395 -30.233 -42.093  1.00  0.00           O  
ATOM   3690  N   TYR   228       7.481 -29.795 -40.092  1.00  0.00           N  
ATOM   3691  H   TYR   228       6.931 -29.128 -39.570  1.00  0.00           H  
ATOM   3692  CA  TYR   228       8.001 -31.057 -39.448  1.00  0.00           C  
ATOM   3693  HA  TYR   228       9.088 -31.087 -39.526  1.00  0.00           H  
ATOM   3694  CB  TYR   228       7.443 -31.031 -38.007  1.00  0.00           C  
ATOM   3695  HB2 TYR   228       7.937 -30.208 -37.490  1.00  0.00           H  
ATOM   3696  HB3 TYR   228       6.372 -30.826 -38.011  1.00  0.00           H  
ATOM   3697  CG  TYR   228       7.594 -32.290 -37.232  1.00  0.00           C  
ATOM   3698  CD1 TYR   228       8.808 -32.442 -36.571  1.00  0.00           C  
ATOM   3699  HD1 TYR   228       9.539 -31.650 -36.636  1.00  0.00           H  
ATOM   3700  CE1 TYR   228       8.962 -33.579 -35.813  1.00  0.00           C  
ATOM   3701  HE1 TYR   228       9.913 -33.697 -35.315  1.00  0.00           H  
ATOM   3702  CZ  TYR   228       7.985 -34.569 -35.713  1.00  0.00           C  
ATOM   3703  OH  TYR   228       8.159 -35.631 -34.904  1.00  0.00           O  
ATOM   3704  HH  TYR   228       7.430 -36.253 -34.845  1.00  0.00           H  
ATOM   3705  CE2 TYR   228       6.745 -34.389 -36.348  1.00  0.00           C  
ATOM   3706  HE2 TYR   228       5.979 -35.129 -36.171  1.00  0.00           H  
ATOM   3707  CD2 TYR   228       6.519 -33.173 -37.066  1.00  0.00           C  
ATOM   3708  HD2 TYR   228       5.624 -33.020 -37.651  1.00  0.00           H  
ATOM   3709  C   TYR   228       7.532 -32.318 -40.195  1.00  0.00           C  
ATOM   3710  O   TYR   228       8.260 -33.332 -40.149  1.00  0.00           O  
ATOM   3711  N   ASN   229       6.453 -32.285 -40.997  1.00  0.00           N  
ATOM   3712  H   ASN   229       5.883 -31.452 -41.030  1.00  0.00           H  
ATOM   3713  CA  ASN   229       6.016 -33.375 -41.800  1.00  0.00           C  
ATOM   3714  HA  ASN   229       6.217 -34.375 -41.416  1.00  0.00           H  
ATOM   3715  CB  ASN   229       4.508 -33.191 -42.031  1.00  0.00           C  
ATOM   3716  HB2 ASN   229       4.153 -32.163 -42.107  1.00  0.00           H  
ATOM   3717  HB3 ASN   229       4.316 -33.644 -43.003  1.00  0.00           H  
ATOM   3718  CG  ASN   229       3.700 -33.914 -40.950  1.00  0.00           C  
ATOM   3719  OD1 ASN   229       3.281 -35.054 -41.100  1.00  0.00           O  
ATOM   3720  ND2 ASN   229       3.464 -33.284 -39.799  1.00  0.00           N  
ATOM   3721 HD21 ASN   229       2.937 -33.835 -39.137  1.00  0.00           H  
ATOM   3722 HD22 ASN   229       3.829 -32.352 -39.663  1.00  0.00           H  
ATOM   3723  C   ASN   229       6.770 -33.574 -43.117  1.00  0.00           C  
ATOM   3724  O   ASN   229       6.836 -34.646 -43.733  1.00  0.00           O  
ATOM   3725  N   ILE   230       7.308 -32.466 -43.624  1.00  0.00           N  
ATOM   3726  H   ILE   230       7.120 -31.646 -43.064  1.00  0.00           H  
ATOM   3727  CA  ILE   230       8.368 -32.586 -44.717  1.00  0.00           C  
ATOM   3728  HA  ILE   230       7.785 -33.044 -45.517  1.00  0.00           H  
ATOM   3729  CB  ILE   230       8.946 -31.185 -45.170  1.00  0.00           C  
ATOM   3730  HB  ILE   230       9.456 -30.658 -44.363  1.00  0.00           H  
ATOM   3731  CG2 ILE   230      10.062 -31.414 -46.151  1.00  0.00           C  
ATOM   3732 HG21 ILE   230      10.324 -30.426 -46.528  1.00  0.00           H  
ATOM   3733 HG22 ILE   230      10.945 -31.778 -45.625  1.00  0.00           H  
ATOM   3734 HG23 ILE   230       9.785 -32.074 -46.973  1.00  0.00           H  
ATOM   3735  CG1 ILE   230       7.796 -30.326 -45.730  1.00  0.00           C  
ATOM   3736 HG12 ILE   230       6.975 -30.217 -45.021  1.00  0.00           H  
ATOM   3737 HG13 ILE   230       8.323 -29.372 -45.747  1.00  0.00           H  
ATOM   3738  CD1 ILE   230       7.188 -30.669 -47.072  1.00  0.00           C  
ATOM   3739 HD11 ILE   230       8.047 -30.731 -47.741  1.00  0.00           H  
ATOM   3740 HD12 ILE   230       6.784 -31.681 -47.051  1.00  0.00           H  
ATOM   3741 HD13 ILE   230       6.458 -29.948 -47.439  1.00  0.00           H  
ATOM   3742  C   ILE   230       9.561 -33.510 -44.349  1.00  0.00           C  
ATOM   3743  O   ILE   230      10.105 -34.267 -45.198  1.00  0.00           O  
ATOM   3744  N   LEU   231       9.901 -33.533 -43.072  1.00  0.00           N  
ATOM   3745  H   LEU   231       9.494 -32.838 -42.462  1.00  0.00           H  
ATOM   3746  CA  LEU   231      11.169 -34.142 -42.592  1.00  0.00           C  
ATOM   3747  HA  LEU   231      11.893 -33.908 -43.372  1.00  0.00           H  
ATOM   3748  CB  LEU   231      11.569 -33.466 -41.226  1.00  0.00           C  
ATOM   3749  HB2 LEU   231      10.750 -33.509 -40.507  1.00  0.00           H  
ATOM   3750  HB3 LEU   231      12.460 -33.850 -40.729  1.00  0.00           H  
ATOM   3751  CG  LEU   231      11.753 -31.955 -41.353  1.00  0.00           C  
ATOM   3752  HG  LEU   231      10.787 -31.613 -41.725  1.00  0.00           H  
ATOM   3753  CD1 LEU   231      11.968 -31.069 -40.112  1.00  0.00           C  
ATOM   3754 HD11 LEU   231      11.866 -29.993 -40.256  1.00  0.00           H  
ATOM   3755 HD12 LEU   231      11.285 -31.453 -39.354  1.00  0.00           H  
ATOM   3756 HD13 LEU   231      12.941 -31.210 -39.643  1.00  0.00           H  
ATOM   3757  CD2 LEU   231      12.925 -31.633 -42.274  1.00  0.00           C  
ATOM   3758 HD21 LEU   231      13.085 -30.555 -42.301  1.00  0.00           H  
ATOM   3759 HD22 LEU   231      13.872 -32.079 -41.971  1.00  0.00           H  
ATOM   3760 HD23 LEU   231      12.718 -31.870 -43.317  1.00  0.00           H  
ATOM   3761  C   LEU   231      11.234 -35.651 -42.528  1.00  0.00           C  
ATOM   3762  O   LEU   231      10.172 -36.264 -42.452  1.00  0.00           O  
ATOM   3763  N   THR   232      12.442 -36.234 -42.528  1.00  0.00           N  
ATOM   3764  H   THR   232      13.249 -35.694 -42.806  1.00  0.00           H  
ATOM   3765  CA  THR   232      12.680 -37.612 -42.175  1.00  0.00           C  
ATOM   3766  HA  THR   232      11.831 -38.181 -42.552  1.00  0.00           H  
ATOM   3767  CB  THR   232      13.708 -38.299 -43.033  1.00  0.00           C  
ATOM   3768  HB  THR   232      13.683 -39.387 -42.992  1.00  0.00           H  
ATOM   3769  CG2 THR   232      13.799 -37.820 -44.478  1.00  0.00           C  
ATOM   3770 HG21 THR   232      12.841 -37.631 -44.962  1.00  0.00           H  
ATOM   3771 HG22 THR   232      14.380 -36.914 -44.655  1.00  0.00           H  
ATOM   3772 HG23 THR   232      14.321 -38.606 -45.023  1.00  0.00           H  
ATOM   3773  OG1 THR   232      14.907 -37.905 -42.409  1.00  0.00           O  
ATOM   3774  HG1 THR   232      15.080 -37.081 -42.870  1.00  0.00           H  
ATOM   3775  C   THR   232      12.833 -37.835 -40.650  1.00  0.00           C  
ATOM   3776  O   THR   232      13.181 -36.969 -39.877  1.00  0.00           O  
ATOM   3777  N   PRO   233      12.538 -39.117 -40.191  1.00  0.00           N  
ATOM   3778  CD  PRO   233      11.908 -40.222 -40.900  1.00  0.00           C  
ATOM   3779  HD2 PRO   233      12.627 -40.829 -41.450  1.00  0.00           H  
ATOM   3780  HD3 PRO   233      11.105 -39.877 -41.551  1.00  0.00           H  
ATOM   3781  CG  PRO   233      11.157 -41.042 -39.769  1.00  0.00           C  
ATOM   3782  HG2 PRO   233      10.959 -42.024 -40.199  1.00  0.00           H  
ATOM   3783  HG3 PRO   233      10.238 -40.566 -39.428  1.00  0.00           H  
ATOM   3784  CB  PRO   233      12.238 -40.976 -38.706  1.00  0.00           C  
ATOM   3785  HB2 PRO   233      13.128 -41.525 -39.012  1.00  0.00           H  
ATOM   3786  HB3 PRO   233      11.888 -41.334 -37.737  1.00  0.00           H  
ATOM   3787  CA  PRO   233      12.521 -39.467 -38.759  1.00  0.00           C  
ATOM   3788  HA  PRO   233      11.694 -38.956 -38.267  1.00  0.00           H  
ATOM   3789  C   PRO   233      13.680 -39.046 -37.889  1.00  0.00           C  
ATOM   3790  O   PRO   233      13.493 -38.394 -36.901  1.00  0.00           O  
ATOM   3791  N   GLU   234      14.885 -39.278 -38.447  1.00  0.00           N  
ATOM   3792  H   GLU   234      14.919 -39.903 -39.240  1.00  0.00           H  
ATOM   3793  CA  GLU   234      16.115 -38.682 -37.909  1.00  0.00           C  
ATOM   3794  HA  GLU   234      16.185 -39.104 -36.907  1.00  0.00           H  
ATOM   3795  CB  GLU   234      17.267 -39.331 -38.695  1.00  0.00           C  
ATOM   3796  HB2 GLU   234      18.141 -39.061 -38.102  1.00  0.00           H  
ATOM   3797  HB3 GLU   234      17.119 -40.403 -38.564  1.00  0.00           H  
ATOM   3798  CG  GLU   234      17.427 -38.896 -40.150  1.00  0.00           C  
ATOM   3799  HG2 GLU   234      16.464 -38.725 -40.630  1.00  0.00           H  
ATOM   3800  HG3 GLU   234      18.012 -37.979 -40.231  1.00  0.00           H  
ATOM   3801  CD  GLU   234      18.221 -39.957 -40.911  1.00  0.00           C  
ATOM   3802  OE1 GLU   234      17.633 -41.011 -41.241  1.00  0.00           O  
ATOM   3803  OE2 GLU   234      19.484 -39.958 -41.082  1.00  0.00           O  
ATOM   3804  C   GLU   234      16.210 -37.141 -37.907  1.00  0.00           C  
ATOM   3805  O   GLU   234      16.637 -36.546 -36.900  1.00  0.00           O  
ATOM   3806  N   GLN   235      15.663 -36.533 -38.988  1.00  0.00           N  
ATOM   3807  H   GLN   235      15.229 -37.111 -39.694  1.00  0.00           H  
ATOM   3808  CA  GLN   235      15.578 -35.039 -38.958  1.00  0.00           C  
ATOM   3809  HA  GLN   235      16.500 -34.627 -38.548  1.00  0.00           H  
ATOM   3810  CB  GLN   235      15.432 -34.505 -40.375  1.00  0.00           C  
ATOM   3811  HB2 GLN   235      14.600 -34.920 -40.943  1.00  0.00           H  
ATOM   3812  HB3 GLN   235      15.205 -33.443 -40.284  1.00  0.00           H  
ATOM   3813  CG  GLN   235      16.669 -34.575 -41.307  1.00  0.00           C  
ATOM   3814  HG2 GLN   235      17.339 -33.718 -41.242  1.00  0.00           H  
ATOM   3815  HG3 GLN   235      17.278 -35.438 -41.036  1.00  0.00           H  
ATOM   3816  CD  GLN   235      16.374 -34.733 -42.810  1.00  0.00           C  
ATOM   3817  OE1 GLN   235      15.239 -35.120 -43.139  1.00  0.00           O  
ATOM   3818  NE2 GLN   235      17.217 -34.336 -43.730  1.00  0.00           N  
ATOM   3819 HE21 GLN   235      17.185 -34.690 -44.676  1.00  0.00           H  
ATOM   3820 HE22 GLN   235      18.008 -33.950 -43.236  1.00  0.00           H  
ATOM   3821  C   GLN   235      14.453 -34.458 -38.084  1.00  0.00           C  
ATOM   3822  O   GLN   235      14.418 -33.305 -37.599  1.00  0.00           O  
ATOM   3823  N   LYS   236      13.345 -35.189 -37.918  1.00  0.00           N  
ATOM   3824  H   LYS   236      13.201 -36.069 -38.391  1.00  0.00           H  
ATOM   3825  CA  LYS   236      12.255 -34.866 -37.027  1.00  0.00           C  
ATOM   3826  HA  LYS   236      11.763 -33.917 -37.237  1.00  0.00           H  
ATOM   3827  CB  LYS   236      11.132 -35.953 -37.275  1.00  0.00           C  
ATOM   3828  HB2 LYS   236      11.615 -36.927 -37.359  1.00  0.00           H  
ATOM   3829  HB3 LYS   236      10.606 -36.096 -36.331  1.00  0.00           H  
ATOM   3830  CG  LYS   236      10.143 -35.674 -38.434  1.00  0.00           C  
ATOM   3831  HG2 LYS   236       9.587 -34.803 -38.090  1.00  0.00           H  
ATOM   3832  HG3 LYS   236      10.719 -35.427 -39.326  1.00  0.00           H  
ATOM   3833  CD  LYS   236       9.194 -36.842 -38.689  1.00  0.00           C  
ATOM   3834  HD2 LYS   236       9.759 -37.773 -38.725  1.00  0.00           H  
ATOM   3835  HD3 LYS   236       8.624 -36.909 -37.762  1.00  0.00           H  
ATOM   3836  CE  LYS   236       8.315 -36.515 -39.850  1.00  0.00           C  
ATOM   3837  HE2 LYS   236       7.711 -35.650 -39.577  1.00  0.00           H  
ATOM   3838  HE3 LYS   236       8.885 -36.312 -40.757  1.00  0.00           H  
ATOM   3839  NZ  LYS   236       7.395 -37.621 -40.172  1.00  0.00           N  
ATOM   3840  HZ1 LYS   236       6.989 -38.020 -39.338  1.00  0.00           H  
ATOM   3841  HZ2 LYS   236       6.572 -37.285 -40.651  1.00  0.00           H  
ATOM   3842  HZ3 LYS   236       7.776 -38.374 -40.727  1.00  0.00           H  
ATOM   3843  C   LYS   236      12.726 -34.907 -35.572  1.00  0.00           C  
ATOM   3844  O   LYS   236      12.468 -33.948 -34.836  1.00  0.00           O  
ATOM   3845  N   LYS   237      13.519 -35.934 -35.241  1.00  0.00           N  
ATOM   3846  H   LYS   237      13.769 -36.718 -35.827  1.00  0.00           H  
ATOM   3847  CA  LYS   237      14.247 -36.010 -33.943  1.00  0.00           C  
ATOM   3848  HA  LYS   237      13.580 -35.968 -33.082  1.00  0.00           H  
ATOM   3849  CB  LYS   237      15.040 -37.368 -33.874  1.00  0.00           C  
ATOM   3850  HB2 LYS   237      14.366 -38.215 -33.999  1.00  0.00           H  
ATOM   3851  HB3 LYS   237      15.810 -37.479 -34.637  1.00  0.00           H  
ATOM   3852  CG  LYS   237      15.730 -37.588 -32.564  1.00  0.00           C  
ATOM   3853  HG2 LYS   237      16.617 -36.960 -32.484  1.00  0.00           H  
ATOM   3854  HG3 LYS   237      14.986 -37.312 -31.816  1.00  0.00           H  
ATOM   3855  CD  LYS   237      16.197 -39.038 -32.327  1.00  0.00           C  
ATOM   3856  HD2 LYS   237      16.822 -39.230 -33.200  1.00  0.00           H  
ATOM   3857  HD3 LYS   237      16.782 -39.149 -31.415  1.00  0.00           H  
ATOM   3858  CE  LYS   237      15.160 -40.159 -32.407  1.00  0.00           C  
ATOM   3859  HE2 LYS   237      14.208 -39.873 -32.854  1.00  0.00           H  
ATOM   3860  HE3 LYS   237      15.647 -40.900 -33.042  1.00  0.00           H  
ATOM   3861  NZ  LYS   237      14.860 -40.797 -31.104  1.00  0.00           N  
ATOM   3862  HZ1 LYS   237      14.156 -40.246 -30.634  1.00  0.00           H  
ATOM   3863  HZ2 LYS   237      14.421 -41.692 -31.265  1.00  0.00           H  
ATOM   3864  HZ3 LYS   237      15.712 -40.912 -30.573  1.00  0.00           H  
ATOM   3865  C   LYS   237      15.103 -34.729 -33.761  1.00  0.00           C  
ATOM   3866  O   LYS   237      15.082 -34.133 -32.704  1.00  0.00           O  
ATOM   3867  N   GLN   238      15.846 -34.337 -34.785  1.00  0.00           N  
ATOM   3868  H   GLN   238      15.927 -34.983 -35.557  1.00  0.00           H  
ATOM   3869  CA  GLN   238      16.775 -33.168 -34.625  1.00  0.00           C  
ATOM   3870  HA  GLN   238      17.304 -33.314 -33.682  1.00  0.00           H  
ATOM   3871  CB  GLN   238      17.716 -33.358 -35.848  1.00  0.00           C  
ATOM   3872  HB2 GLN   238      18.274 -34.290 -35.935  1.00  0.00           H  
ATOM   3873  HB3 GLN   238      17.092 -33.282 -36.738  1.00  0.00           H  
ATOM   3874  CG  GLN   238      18.789 -32.303 -35.920  1.00  0.00           C  
ATOM   3875  HG2 GLN   238      18.382 -31.292 -35.902  1.00  0.00           H  
ATOM   3876  HG3 GLN   238      19.452 -32.323 -35.055  1.00  0.00           H  
ATOM   3877  CD  GLN   238      19.702 -32.438 -37.137  1.00  0.00           C  
ATOM   3878  OE1 GLN   238      19.509 -33.272 -37.948  1.00  0.00           O  
ATOM   3879  NE2 GLN   238      20.767 -31.673 -37.206  1.00  0.00           N  
ATOM   3880 HE21 GLN   238      21.512 -32.209 -37.628  1.00  0.00           H  
ATOM   3881 HE22 GLN   238      20.928 -31.070 -36.413  1.00  0.00           H  
ATOM   3882  C   GLN   238      16.086 -31.837 -34.655  1.00  0.00           C  
ATOM   3883  O   GLN   238      16.486 -30.890 -33.945  1.00  0.00           O  
ATOM   3884  N   PHE   239      14.964 -31.746 -35.307  1.00  0.00           N  
ATOM   3885  H   PHE   239      14.580 -32.558 -35.768  1.00  0.00           H  
ATOM   3886  CA  PHE   239      14.122 -30.589 -35.314  1.00  0.00           C  
ATOM   3887  HA  PHE   239      14.707 -29.712 -35.593  1.00  0.00           H  
ATOM   3888  CB  PHE   239      12.963 -30.749 -36.320  1.00  0.00           C  
ATOM   3889  HB2 PHE   239      13.441 -31.006 -37.265  1.00  0.00           H  
ATOM   3890  HB3 PHE   239      12.412 -31.663 -36.099  1.00  0.00           H  
ATOM   3891  CG  PHE   239      11.976 -29.609 -36.597  1.00  0.00           C  
ATOM   3892  CD1 PHE   239      10.907 -29.433 -35.769  1.00  0.00           C  
ATOM   3893  HD1 PHE   239      10.714 -30.094 -34.937  1.00  0.00           H  
ATOM   3894  CE1 PHE   239      10.003 -28.324 -35.910  1.00  0.00           C  
ATOM   3895  HE1 PHE   239       9.148 -28.178 -35.266  1.00  0.00           H  
ATOM   3896  CZ  PHE   239      10.243 -27.449 -36.960  1.00  0.00           C  
ATOM   3897  HZ  PHE   239       9.526 -26.641 -36.970  1.00  0.00           H  
ATOM   3898  CE2 PHE   239      11.331 -27.659 -37.819  1.00  0.00           C  
ATOM   3899  HE2 PHE   239      11.460 -26.955 -38.628  1.00  0.00           H  
ATOM   3900  CD2 PHE   239      12.261 -28.636 -37.578  1.00  0.00           C  
ATOM   3901  HD2 PHE   239      13.136 -28.704 -38.207  1.00  0.00           H  
ATOM   3902  C   PHE   239      13.574 -30.436 -33.867  1.00  0.00           C  
ATOM   3903  O   PHE   239      13.640 -29.308 -33.342  1.00  0.00           O  
ATOM   3904  N   ASN   240      13.108 -31.473 -33.228  1.00  0.00           N  
ATOM   3905  H   ASN   240      13.053 -32.426 -33.558  1.00  0.00           H  
ATOM   3906  CA  ASN   240      12.559 -31.404 -31.931  1.00  0.00           C  
ATOM   3907  HA  ASN   240      11.830 -30.595 -31.978  1.00  0.00           H  
ATOM   3908  CB  ASN   240      11.840 -32.691 -31.478  1.00  0.00           C  
ATOM   3909  HB2 ASN   240      12.518 -33.533 -31.615  1.00  0.00           H  
ATOM   3910  HB3 ASN   240      11.459 -32.595 -30.461  1.00  0.00           H  
ATOM   3911  CG  ASN   240      10.596 -32.935 -32.253  1.00  0.00           C  
ATOM   3912  OD1 ASN   240       9.892 -32.016 -32.705  1.00  0.00           O  
ATOM   3913  ND2 ASN   240      10.269 -34.131 -32.632  1.00  0.00           N  
ATOM   3914 HD21 ASN   240       9.513 -34.229 -33.295  1.00  0.00           H  
ATOM   3915 HD22 ASN   240      10.696 -34.927 -32.180  1.00  0.00           H  
ATOM   3916  C   ASN   240      13.538 -31.024 -30.884  1.00  0.00           C  
ATOM   3917  O   ASN   240      13.128 -30.187 -30.131  1.00  0.00           O  
ATOM   3918  N   ALA   241      14.707 -31.586 -30.891  1.00  0.00           N  
ATOM   3919  H   ALA   241      14.860 -32.334 -31.553  1.00  0.00           H  
ATOM   3920  CA  ALA   241      15.813 -31.278 -30.054  1.00  0.00           C  
ATOM   3921  HA  ALA   241      15.442 -31.541 -29.064  1.00  0.00           H  
ATOM   3922  CB  ALA   241      16.971 -32.195 -30.392  1.00  0.00           C  
ATOM   3923  HB1 ALA   241      16.763 -33.264 -30.351  1.00  0.00           H  
ATOM   3924  HB2 ALA   241      17.486 -32.034 -31.340  1.00  0.00           H  
ATOM   3925  HB3 ALA   241      17.816 -32.093 -29.711  1.00  0.00           H  
ATOM   3926  C   ALA   241      16.094 -29.764 -30.080  1.00  0.00           C  
ATOM   3927  O   ALA   241      16.329 -29.164 -29.045  1.00  0.00           O  
ATOM   3928  N   ASN   242      16.021 -29.100 -31.248  1.00  0.00           N  
ATOM   3929  H   ASN   242      15.687 -29.581 -32.071  1.00  0.00           H  
ATOM   3930  CA  ASN   242      16.144 -27.674 -31.277  1.00  0.00           C  
ATOM   3931  HA  ASN   242      16.918 -27.364 -30.576  1.00  0.00           H  
ATOM   3932  CB  ASN   242      16.540 -27.323 -32.660  1.00  0.00           C  
ATOM   3933  HB2 ASN   242      17.529 -27.631 -32.997  1.00  0.00           H  
ATOM   3934  HB3 ASN   242      15.845 -27.796 -33.355  1.00  0.00           H  
ATOM   3935  CG  ASN   242      16.451 -25.827 -32.931  1.00  0.00           C  
ATOM   3936  OD1 ASN   242      17.184 -25.066 -32.305  1.00  0.00           O  
ATOM   3937  ND2 ASN   242      15.550 -25.403 -33.821  1.00  0.00           N  
ATOM   3938 HD21 ASN   242      15.427 -24.410 -33.964  1.00  0.00           H  
ATOM   3939 HD22 ASN   242      14.907 -26.065 -34.232  1.00  0.00           H  
ATOM   3940  C   ASN   242      14.890 -26.919 -30.865  1.00  0.00           C  
ATOM   3941  O   ASN   242      14.885 -25.884 -30.167  1.00  0.00           O  
ATOM   3942  N   PHE   243      13.665 -27.364 -31.225  1.00  0.00           N  
ATOM   3943  H   PHE   243      13.703 -28.095 -31.922  1.00  0.00           H  
ATOM   3944  CA  PHE   243      12.349 -26.697 -31.149  1.00  0.00           C  
ATOM   3945  HA  PHE   243      12.384 -25.818 -31.792  1.00  0.00           H  
ATOM   3946  CB  PHE   243      11.273 -27.515 -31.715  1.00  0.00           C  
ATOM   3947  HB2 PHE   243      11.668 -28.025 -32.594  1.00  0.00           H  
ATOM   3948  HB3 PHE   243      11.001 -28.347 -31.065  1.00  0.00           H  
ATOM   3949  CG  PHE   243      10.044 -26.779 -32.143  1.00  0.00           C  
ATOM   3950  CD1 PHE   243       9.957 -26.174 -33.425  1.00  0.00           C  
ATOM   3951  HD1 PHE   243      10.773 -26.244 -34.128  1.00  0.00           H  
ATOM   3952  CE1 PHE   243       8.821 -25.420 -33.865  1.00  0.00           C  
ATOM   3953  HE1 PHE   243       8.827 -24.873 -34.796  1.00  0.00           H  
ATOM   3954  CZ  PHE   243       7.771 -25.258 -32.846  1.00  0.00           C  
ATOM   3955  HZ  PHE   243       6.880 -24.705 -33.104  1.00  0.00           H  
ATOM   3956  CE2 PHE   243       7.807 -26.061 -31.665  1.00  0.00           C  
ATOM   3957  HE2 PHE   243       6.982 -25.958 -30.976  1.00  0.00           H  
ATOM   3958  CD2 PHE   243       8.930 -26.710 -31.285  1.00  0.00           C  
ATOM   3959  HD2 PHE   243       9.004 -27.236 -30.344  1.00  0.00           H  
ATOM   3960  C   PHE   243      12.007 -26.337 -29.651  1.00  0.00           C  
ATOM   3961  O   PHE   243      11.672 -25.236 -29.300  1.00  0.00           O  
ATOM   3962  N   GLU   244      12.343 -27.283 -28.748  1.00  0.00           N  
ATOM   3963  H   GLU   244      12.638 -28.174 -29.123  1.00  0.00           H  
ATOM   3964  CA  GLU   244      12.268 -27.245 -27.290  1.00  0.00           C  
ATOM   3965  HA  GLU   244      11.257 -27.003 -26.964  1.00  0.00           H  
ATOM   3966  CB  GLU   244      12.736 -28.616 -26.713  1.00  0.00           C  
ATOM   3967  HB2 GLU   244      12.240 -29.384 -27.306  1.00  0.00           H  
ATOM   3968  HB3 GLU   244      13.765 -28.918 -26.905  1.00  0.00           H  
ATOM   3969  CG  GLU   244      12.369 -28.836 -25.223  1.00  0.00           C  
ATOM   3970  HG2 GLU   244      12.950 -28.098 -24.670  1.00  0.00           H  
ATOM   3971  HG3 GLU   244      11.316 -28.671 -24.997  1.00  0.00           H  
ATOM   3972  CD  GLU   244      12.708 -30.183 -24.689  1.00  0.00           C  
ATOM   3973  OE1 GLU   244      13.276 -30.311 -23.580  1.00  0.00           O  
ATOM   3974  OE2 GLU   244      12.630 -31.173 -25.480  1.00  0.00           O  
ATOM   3975  C   GLU   244      13.137 -26.079 -26.844  1.00  0.00           C  
ATOM   3976  O   GLU   244      12.646 -25.291 -26.018  1.00  0.00           O  
ATOM   3977  N   LYS   245      14.333 -25.930 -27.419  1.00  0.00           N  
ATOM   3978  H   LYS   245      14.374 -26.478 -28.266  1.00  0.00           H  
ATOM   3979  CA  LYS   245      15.338 -24.992 -26.970  1.00  0.00           C  
ATOM   3980  HA  LYS   245      15.248 -24.787 -25.903  1.00  0.00           H  
ATOM   3981  CB  LYS   245      16.816 -25.472 -27.304  1.00  0.00           C  
ATOM   3982  HB2 LYS   245      16.897 -25.588 -28.385  1.00  0.00           H  
ATOM   3983  HB3 LYS   245      17.514 -24.678 -27.037  1.00  0.00           H  
ATOM   3984  CG  LYS   245      17.262 -26.814 -26.627  1.00  0.00           C  
ATOM   3985  HG2 LYS   245      17.457 -26.510 -25.599  1.00  0.00           H  
ATOM   3986  HG3 LYS   245      16.540 -27.624 -26.723  1.00  0.00           H  
ATOM   3987  CD  LYS   245      18.582 -27.351 -27.212  1.00  0.00           C  
ATOM   3988  HD2 LYS   245      18.438 -27.379 -28.292  1.00  0.00           H  
ATOM   3989  HD3 LYS   245      19.308 -26.568 -26.998  1.00  0.00           H  
ATOM   3990  CE  LYS   245      19.103 -28.667 -26.558  1.00  0.00           C  
ATOM   3991  HE2 LYS   245      20.142 -28.817 -26.851  1.00  0.00           H  
ATOM   3992  HE3 LYS   245      19.117 -28.552 -25.474  1.00  0.00           H  
ATOM   3993  NZ  LYS   245      18.493 -29.891 -27.024  1.00  0.00           N  
ATOM   3994  HZ1 LYS   245      18.771 -30.105 -27.971  1.00  0.00           H  
ATOM   3995  HZ2 LYS   245      18.795 -30.607 -26.379  1.00  0.00           H  
ATOM   3996  HZ3 LYS   245      17.497 -29.785 -27.158  1.00  0.00           H  
ATOM   3997  C   LYS   245      15.070 -23.616 -27.417  1.00  0.00           C  
ATOM   3998  O   LYS   245      15.015 -22.677 -26.630  1.00  0.00           O  
ATOM   3999  N   ARG   246      14.556 -23.454 -28.714  1.00  0.00           N  
ATOM   4000  H   ARG   246      14.572 -24.207 -29.387  1.00  0.00           H  
ATOM   4001  CA  ARG   246      13.940 -22.202 -29.195  1.00  0.00           C  
ATOM   4002  HA  ARG   246      14.715 -21.445 -29.074  1.00  0.00           H  
ATOM   4003  CB  ARG   246      13.693 -22.267 -30.716  1.00  0.00           C  
ATOM   4004  HB2 ARG   246      12.971 -23.032 -31.003  1.00  0.00           H  
ATOM   4005  HB3 ARG   246      13.326 -21.281 -30.998  1.00  0.00           H  
ATOM   4006  CG  ARG   246      15.004 -22.516 -31.498  1.00  0.00           C  
ATOM   4007  HG2 ARG   246      15.250 -23.545 -31.235  1.00  0.00           H  
ATOM   4008  HG3 ARG   246      14.668 -22.619 -32.530  1.00  0.00           H  
ATOM   4009  CD  ARG   246      16.290 -21.685 -31.261  1.00  0.00           C  
ATOM   4010  HD2 ARG   246      17.029 -21.979 -32.006  1.00  0.00           H  
ATOM   4011  HD3 ARG   246      16.091 -20.652 -31.545  1.00  0.00           H  
ATOM   4012  NE  ARG   246      16.939 -21.717 -29.965  1.00  0.00           N  
ATOM   4013  HE  ARG   246      16.713 -20.953 -29.346  1.00  0.00           H  
ATOM   4014  CZ  ARG   246      17.856 -22.521 -29.454  1.00  0.00           C  
ATOM   4015  NH1 ARG   246      18.354 -23.590 -29.983  1.00  0.00           N  
ATOM   4016 HH11 ARG   246      17.995 -23.786 -30.906  1.00  0.00           H  
ATOM   4017 HH12 ARG   246      19.318 -23.836 -29.809  1.00  0.00           H  
ATOM   4018  NH2 ARG   246      18.228 -22.319 -28.193  1.00  0.00           N  
ATOM   4019 HH21 ARG   246      17.917 -21.479 -27.725  1.00  0.00           H  
ATOM   4020 HH22 ARG   246      18.853 -22.977 -27.749  1.00  0.00           H  
ATOM   4021  C   ARG   246      12.722 -21.757 -28.381  1.00  0.00           C  
ATOM   4022  O   ARG   246      12.572 -20.588 -28.180  1.00  0.00           O  
ATOM   4023  N   LEU   247      11.892 -22.672 -27.976  1.00  0.00           N  
ATOM   4024  H   LEU   247      12.032 -23.648 -28.196  1.00  0.00           H  
ATOM   4025  CA  LEU   247      10.791 -22.399 -27.025  1.00  0.00           C  
ATOM   4026  HA  LEU   247      10.203 -21.650 -27.556  1.00  0.00           H  
ATOM   4027  CB  LEU   247       9.979 -23.668 -26.885  1.00  0.00           C  
ATOM   4028  HB2 LEU   247      10.637 -24.535 -26.835  1.00  0.00           H  
ATOM   4029  HB3 LEU   247       9.450 -23.704 -25.933  1.00  0.00           H  
ATOM   4030  CG  LEU   247       8.988 -24.064 -28.017  1.00  0.00           C  
ATOM   4031  HG  LEU   247       9.466 -24.079 -28.996  1.00  0.00           H  
ATOM   4032  CD1 LEU   247       8.375 -25.508 -27.789  1.00  0.00           C  
ATOM   4033 HD11 LEU   247       9.219 -26.169 -27.991  1.00  0.00           H  
ATOM   4034 HD12 LEU   247       7.932 -25.470 -26.794  1.00  0.00           H  
ATOM   4035 HD13 LEU   247       7.686 -25.745 -28.600  1.00  0.00           H  
ATOM   4036  CD2 LEU   247       7.737 -23.174 -28.169  1.00  0.00           C  
ATOM   4037 HD21 LEU   247       7.055 -23.422 -28.983  1.00  0.00           H  
ATOM   4038 HD22 LEU   247       7.147 -23.167 -27.253  1.00  0.00           H  
ATOM   4039 HD23 LEU   247       8.034 -22.147 -28.380  1.00  0.00           H  
ATOM   4040  C   LEU   247      11.169 -21.817 -25.572  1.00  0.00           C  
ATOM   4041  O   LEU   247      10.230 -21.219 -24.995  1.00  0.00           O  
ATOM   4042  N   THR   248      12.444 -21.964 -25.093  1.00  0.00           N  
ATOM   4043  H   THR   248      13.067 -22.568 -25.611  1.00  0.00           H  
ATOM   4044  CA  THR   248      12.931 -21.474 -23.753  1.00  0.00           C  
ATOM   4045  HA  THR   248      12.574 -22.080 -22.921  1.00  0.00           H  
ATOM   4046  CB  THR   248      14.485 -21.532 -23.664  1.00  0.00           C  
ATOM   4047  HB  THR   248      14.887 -20.744 -24.301  1.00  0.00           H  
ATOM   4048  CG2 THR   248      14.913 -21.291 -22.220  1.00  0.00           C  
ATOM   4049 HG21 THR   248      15.215 -20.250 -22.105  1.00  0.00           H  
ATOM   4050 HG22 THR   248      14.120 -21.547 -21.517  1.00  0.00           H  
ATOM   4051 HG23 THR   248      15.693 -21.979 -21.895  1.00  0.00           H  
ATOM   4052  OG1 THR   248      14.823 -22.841 -24.086  1.00  0.00           O  
ATOM   4053  HG1 THR   248      14.896 -22.805 -25.043  1.00  0.00           H  
ATOM   4054  C   THR   248      12.467 -20.055 -23.281  1.00  0.00           C  
ATOM   4055  O   THR   248      12.855 -19.064 -23.936  1.00  0.00           O  
ATOM   4056  OXT THR   248      11.723 -19.928 -22.317  1.00  0.00           O  
TER    4057      THR   248 
END   
