# Supplementary material for: Insights into the client protein release mechanism of the ATP-independent chaperone Spy
Source: Nat Commun. 2022 May 20;13:2818. doi: 10.1038/s41467-022-30499-x (PMC9122904; doi:10.1038/s41467-022-30499-x)
Supplement: Supplementary file 4 — Supplementary Data 1 [file 41467_2022_30499_MOESM4_ESM.zip › MD-structure/Spy_1-124_D26R_v3_final.pdb]

CRYST1   87.552   87.552   87.552 109.47 109.47 109.47 P 1           1
ATOM      1  N   ALA     1      18.961 -22.864  24.439  1.00  0.00           N  
ATOM      2  H1  ALA     1      18.784 -23.002  23.454  1.00  0.00           H  
ATOM      3  H2  ALA     1      19.883 -22.488  24.611  1.00  0.00           H  
ATOM      4  H3  ALA     1      18.440 -22.107  24.858  1.00  0.00           H  
ATOM      5  CA  ALA     1      18.745 -24.024  25.273  1.00  0.00           C  
ATOM      6  HA  ALA     1      19.159 -23.888  26.272  1.00  0.00           H  
ATOM      7  CB  ALA     1      17.260 -24.287  25.509  1.00  0.00           C  
ATOM      8  HB1 ALA     1      16.709 -24.650  24.642  1.00  0.00           H  
ATOM      9  HB2 ALA     1      17.239 -24.971  26.358  1.00  0.00           H  
ATOM     10  HB3 ALA     1      16.861 -23.325  25.831  1.00  0.00           H  
ATOM     11  C   ALA     1      19.364 -25.280  24.677  1.00  0.00           C  
ATOM     12  O   ALA     1      19.146 -25.481  23.505  1.00  0.00           O  
ATOM     13  N   ASP     2      20.105 -25.991  25.476  1.00  0.00           N  
ATOM     14  H   ASP     2      20.136 -25.728  26.451  1.00  0.00           H  
ATOM     15  CA  ASP     2      20.643 -27.319  25.215  1.00  0.00           C  
ATOM     16  HA  ASP     2      20.901 -27.447  24.164  1.00  0.00           H  
ATOM     17  CB  ASP     2      21.922 -27.452  26.024  1.00  0.00           C  
ATOM     18  HB2 ASP     2      22.513 -26.572  25.770  1.00  0.00           H  
ATOM     19  HB3 ASP     2      21.743 -27.425  27.099  1.00  0.00           H  
ATOM     20  CG  ASP     2      22.610 -28.818  25.862  1.00  0.00           C  
ATOM     21  OD1 ASP     2      23.385 -29.114  26.800  1.00  0.00           O  
ATOM     22  OD2 ASP     2      22.247 -29.480  24.854  1.00  0.00           O  
ATOM     23  C   ASP     2      19.573 -28.421  25.497  1.00  0.00           C  
ATOM     24  O   ASP     2      18.938 -28.419  26.559  1.00  0.00           O  
ATOM     25  N   THR     3      19.321 -29.247  24.460  1.00  0.00           N  
ATOM     26  H   THR     3      19.870 -29.197  23.614  1.00  0.00           H  
ATOM     27  CA  THR     3      18.511 -30.443  24.555  1.00  0.00           C  
ATOM     28  HA  THR     3      17.626 -30.310  25.178  1.00  0.00           H  
ATOM     29  CB  THR     3      18.100 -30.747  23.085  1.00  0.00           C  
ATOM     30  HB  THR     3      17.550 -31.687  23.125  1.00  0.00           H  
ATOM     31  CG2 THR     3      17.033 -29.780  22.552  1.00  0.00           C  
ATOM     32 HG21 THR     3      17.509 -28.805  22.450  1.00  0.00           H  
ATOM     33 HG22 THR     3      16.707 -30.109  21.565  1.00  0.00           H  
ATOM     34 HG23 THR     3      16.261 -29.605  23.302  1.00  0.00           H  
ATOM     35  OG1 THR     3      19.136 -30.934  22.180  1.00  0.00           O  
ATOM     36  HG1 THR     3      19.513 -31.816  22.135  1.00  0.00           H  
ATOM     37  C   THR     3      19.188 -31.714  25.100  1.00  0.00           C  
ATOM     38  O   THR     3      18.476 -32.747  25.328  1.00  0.00           O  
ATOM     39  N   THR     4      20.494 -31.622  25.334  1.00  0.00           N  
ATOM     40  H   THR     4      21.007 -30.758  25.230  1.00  0.00           H  
ATOM     41  CA  THR     4      21.351 -32.880  25.509  1.00  0.00           C  
ATOM     42  HA  THR     4      21.232 -33.479  24.607  1.00  0.00           H  
ATOM     43  CB  THR     4      22.849 -32.536  25.606  1.00  0.00           C  
ATOM     44  HB  THR     4      23.026 -31.856  26.440  1.00  0.00           H  
ATOM     45  CG2 THR     4      23.780 -33.765  25.856  1.00  0.00           C  
ATOM     46 HG21 THR     4      24.806 -33.399  25.871  1.00  0.00           H  
ATOM     47 HG22 THR     4      23.663 -34.323  26.785  1.00  0.00           H  
ATOM     48 HG23 THR     4      23.599 -34.341  24.948  1.00  0.00           H  
ATOM     49  OG1 THR     4      23.235 -31.870  24.437  1.00  0.00           O  
ATOM     50  HG1 THR     4      23.028 -30.941  24.563  1.00  0.00           H  
ATOM     51  C   THR     4      21.053 -33.672  26.732  1.00  0.00           C  
ATOM     52  O   THR     4      20.901 -34.890  26.638  1.00  0.00           O  
ATOM     53  N   THR     5      20.743 -33.013  27.874  1.00  0.00           N  
ATOM     54  H   THR     5      20.892 -32.015  27.913  1.00  0.00           H  
ATOM     55  CA  THR     5      20.272 -33.711  29.103  1.00  0.00           C  
ATOM     56  HA  THR     5      20.903 -34.587  29.250  1.00  0.00           H  
ATOM     57  CB  THR     5      20.562 -32.775  30.269  1.00  0.00           C  
ATOM     58  HB  THR     5      20.219 -31.746  30.155  1.00  0.00           H  
ATOM     59  CG2 THR     5      20.057 -33.191  31.622  1.00  0.00           C  
ATOM     60 HG21 THR     5      20.499 -32.580  32.410  1.00  0.00           H  
ATOM     61 HG22 THR     5      18.974 -33.078  31.586  1.00  0.00           H  
ATOM     62 HG23 THR     5      20.338 -34.230  31.791  1.00  0.00           H  
ATOM     63  OG1 THR     5      21.937 -32.635  30.386  1.00  0.00           O  
ATOM     64  HG1 THR     5      22.081 -31.908  29.776  1.00  0.00           H  
ATOM     65  C   THR     5      18.753 -34.138  29.037  1.00  0.00           C  
ATOM     66  O   THR     5      18.408 -35.028  29.764  1.00  0.00           O  
ATOM     67  N   ALA     6      17.911 -33.427  28.275  1.00  0.00           N  
ATOM     68  H   ALA     6      18.340 -32.616  27.853  1.00  0.00           H  
ATOM     69  CA  ALA     6      16.533 -33.769  27.885  1.00  0.00           C  
ATOM     70  HA  ALA     6      16.250 -32.980  27.188  1.00  0.00           H  
ATOM     71  CB  ALA     6      16.550 -35.073  27.005  1.00  0.00           C  
ATOM     72  HB1 ALA     6      16.771 -36.020  27.496  1.00  0.00           H  
ATOM     73  HB2 ALA     6      15.552 -35.048  26.568  1.00  0.00           H  
ATOM     74  HB3 ALA     6      17.283 -34.844  26.230  1.00  0.00           H  
ATOM     75  C   ALA     6      15.475 -33.824  28.967  1.00  0.00           C  
ATOM     76  O   ALA     6      14.487 -34.602  28.803  1.00  0.00           O  
ATOM     77  N   ALA     7      15.650 -33.168  30.042  1.00  0.00           N  
ATOM     78  H   ALA     7      16.541 -32.700  30.129  1.00  0.00           H  
ATOM     79  CA  ALA     7      14.703 -33.048  31.055  1.00  0.00           C  
ATOM     80  HA  ALA     7      13.711 -33.300  30.679  1.00  0.00           H  
ATOM     81  CB  ALA     7      15.199 -33.919  32.199  1.00  0.00           C  
ATOM     82  HB1 ALA     7      15.159 -34.952  31.855  1.00  0.00           H  
ATOM     83  HB2 ALA     7      16.213 -33.612  32.454  1.00  0.00           H  
ATOM     84  HB3 ALA     7      14.603 -33.755  33.097  1.00  0.00           H  
ATOM     85  C   ALA     7      14.471 -31.549  31.519  1.00  0.00           C  
ATOM     86  O   ALA     7      15.392 -30.744  31.572  1.00  0.00           O  
ATOM     87  N   PRO     8      13.269 -31.160  31.931  1.00  0.00           N  
ATOM     88  CD  PRO     8      12.199 -32.088  32.306  1.00  0.00           C  
ATOM     89  HD2 PRO     8      12.527 -32.885  32.974  1.00  0.00           H  
ATOM     90  HD3 PRO     8      11.811 -32.554  31.400  1.00  0.00           H  
ATOM     91  CG  PRO     8      11.173 -31.237  33.082  1.00  0.00           C  
ATOM     92  HG2 PRO     8      11.404 -31.200  34.147  1.00  0.00           H  
ATOM     93  HG3 PRO     8      10.157 -31.628  33.047  1.00  0.00           H  
ATOM     94  CB  PRO     8      11.291 -29.895  32.404  1.00  0.00           C  
ATOM     95  HB2 PRO     8      10.922 -29.138  33.096  1.00  0.00           H  
ATOM     96  HB3 PRO     8      10.847 -29.946  31.410  1.00  0.00           H  
ATOM     97  CA  PRO     8      12.803 -29.772  32.125  1.00  0.00           C  
ATOM     98  HA  PRO     8      12.971 -29.255  31.181  1.00  0.00           H  
ATOM     99  C   PRO     8      13.548 -28.955  33.182  1.00  0.00           C  
ATOM    100  O   PRO     8      13.399 -29.195  34.400  1.00  0.00           O  
ATOM    101  N   ALA     9      14.142 -27.929  32.674  1.00  0.00           N  
ATOM    102  H   ALA     9      14.045 -27.703  31.694  1.00  0.00           H  
ATOM    103  CA  ALA     9      15.149 -27.062  33.370  1.00  0.00           C  
ATOM    104  HA  ALA     9      15.663 -26.594  32.531  1.00  0.00           H  
ATOM    105  CB  ALA     9      14.434 -25.915  34.128  1.00  0.00           C  
ATOM    106  HB1 ALA     9      13.695 -25.424  33.495  1.00  0.00           H  
ATOM    107  HB2 ALA     9      13.995 -26.236  35.072  1.00  0.00           H  
ATOM    108  HB3 ALA     9      15.157 -25.160  34.438  1.00  0.00           H  
ATOM    109  C   ALA     9      16.393 -27.743  34.139  1.00  0.00           C  
ATOM    110  O   ALA     9      17.184 -26.982  34.750  1.00  0.00           O  
ATOM    111  N   ASP    10      16.583 -29.004  34.013  1.00  0.00           N  
ATOM    112  H   ASP    10      16.055 -29.567  33.361  1.00  0.00           H  
ATOM    113  CA  ASP    10      17.740 -29.684  34.650  1.00  0.00           C  
ATOM    114  HA  ASP    10      18.006 -29.185  35.582  1.00  0.00           H  
ATOM    115  CB  ASP    10      17.382 -31.147  34.971  1.00  0.00           C  
ATOM    116  HB2 ASP    10      16.795 -31.642  34.197  1.00  0.00           H  
ATOM    117  HB3 ASP    10      18.375 -31.587  35.070  1.00  0.00           H  
ATOM    118  CG  ASP    10      16.648 -31.310  36.313  1.00  0.00           C  
ATOM    119  OD1 ASP    10      15.689 -32.122  36.428  1.00  0.00           O  
ATOM    120  OD2 ASP    10      17.009 -30.604  37.286  1.00  0.00           O  
ATOM    121  C   ASP    10      19.044 -29.569  33.807  1.00  0.00           C  
ATOM    122  O   ASP    10      18.999 -30.108  32.675  1.00  0.00           O  
ATOM    123  N   ALA    11      20.160 -28.886  34.214  1.00  0.00           N  
ATOM    124  H   ALA    11      20.163 -28.531  35.159  1.00  0.00           H  
ATOM    125  CA  ALA    11      21.506 -28.848  33.554  1.00  0.00           C  
ATOM    126  HA  ALA    11      21.361 -28.523  32.523  1.00  0.00           H  
ATOM    127  CB  ALA    11      22.365 -27.843  34.299  1.00  0.00           C  
ATOM    128  HB1 ALA    11      21.847 -26.888  34.210  1.00  0.00           H  
ATOM    129  HB2 ALA    11      22.371 -28.273  35.301  1.00  0.00           H  
ATOM    130  HB3 ALA    11      23.417 -27.851  34.014  1.00  0.00           H  
ATOM    131  C   ALA    11      22.211 -30.141  33.614  1.00  0.00           C  
ATOM    132  O   ALA    11      21.744 -31.061  34.202  1.00  0.00           O  
ATOM    133  N   LYS    12      23.321 -30.195  32.856  1.00  0.00           N  
ATOM    134  H   LYS    12      23.505 -29.385  32.281  1.00  0.00           H  
ATOM    135  CA  LYS    12      24.176 -31.386  32.716  1.00  0.00           C  
ATOM    136  HA  LYS    12      23.566 -32.173  32.271  1.00  0.00           H  
ATOM    137  CB  LYS    12      25.337 -31.175  31.654  1.00  0.00           C  
ATOM    138  HB2 LYS    12      24.788 -30.809  30.787  1.00  0.00           H  
ATOM    139  HB3 LYS    12      26.095 -30.486  32.027  1.00  0.00           H  
ATOM    140  CG  LYS    12      26.071 -32.449  31.399  1.00  0.00           C  
ATOM    141  HG2 LYS    12      26.659 -32.637  32.297  1.00  0.00           H  
ATOM    142  HG3 LYS    12      25.360 -33.160  30.979  1.00  0.00           H  
ATOM    143  CD  LYS    12      27.172 -32.175  30.378  1.00  0.00           C  
ATOM    144  HD2 LYS    12      26.901 -31.554  29.524  1.00  0.00           H  
ATOM    145  HD3 LYS    12      27.947 -31.593  30.876  1.00  0.00           H  
ATOM    146  CE  LYS    12      27.809 -33.493  29.859  1.00  0.00           C  
ATOM    147  HE2 LYS    12      28.050 -34.236  30.619  1.00  0.00           H  
ATOM    148  HE3 LYS    12      27.120 -33.976  29.166  1.00  0.00           H  
ATOM    149  NZ  LYS    12      29.053 -33.233  29.072  1.00  0.00           N  
ATOM    150  HZ1 LYS    12      28.875 -32.725  28.217  1.00  0.00           H  
ATOM    151  HZ2 LYS    12      29.766 -32.747  29.597  1.00  0.00           H  
ATOM    152  HZ3 LYS    12      29.528 -34.090  28.827  1.00  0.00           H  
ATOM    153  C   LYS    12      24.704 -31.777  34.089  1.00  0.00           C  
ATOM    154  O   LYS    12      25.395 -30.953  34.727  1.00  0.00           O  
ATOM    155  N   PRO    13      24.514 -33.009  34.563  1.00  0.00           N  
ATOM    156  CD  PRO    13      23.869 -34.131  33.829  1.00  0.00           C  
ATOM    157  HD2 PRO    13      24.428 -34.315  32.912  1.00  0.00           H  
ATOM    158  HD3 PRO    13      22.806 -33.909  33.733  1.00  0.00           H  
ATOM    159  CG  PRO    13      24.096 -35.305  34.746  1.00  0.00           C  
ATOM    160  HG2 PRO    13      24.908 -35.897  34.324  1.00  0.00           H  
ATOM    161  HG3 PRO    13      23.302 -36.051  34.755  1.00  0.00           H  
ATOM    162  CB  PRO    13      24.351 -34.774  36.179  1.00  0.00           C  
ATOM    163  HB2 PRO    13      24.879 -35.495  36.802  1.00  0.00           H  
ATOM    164  HB3 PRO    13      23.344 -34.631  36.571  1.00  0.00           H  
ATOM    165  CA  PRO    13      25.037 -33.423  35.856  1.00  0.00           C  
ATOM    166  HA  PRO    13      24.837 -32.709  36.654  1.00  0.00           H  
ATOM    167  C   PRO    13      26.566 -33.554  35.827  1.00  0.00           C  
ATOM    168  O   PRO    13      27.096 -33.692  34.792  1.00  0.00           O  
ATOM    169  N   MET    14      27.259 -33.462  36.936  1.00  0.00           N  
ATOM    170  H   MET    14      26.753 -33.238  37.780  1.00  0.00           H  
ATOM    171  CA  MET    14      28.634 -33.662  36.970  1.00  0.00           C  
ATOM    172  HA  MET    14      29.054 -33.367  36.009  1.00  0.00           H  
ATOM    173  CB  MET    14      29.165 -32.791  38.161  1.00  0.00           C  
ATOM    174  HB2 MET    14      28.612 -32.930  39.089  1.00  0.00           H  
ATOM    175  HB3 MET    14      30.208 -33.043  38.353  1.00  0.00           H  
ATOM    176  CG  MET    14      29.026 -31.298  37.839  1.00  0.00           C  
ATOM    177  HG2 MET    14      28.084 -31.104  37.327  1.00  0.00           H  
ATOM    178  HG3 MET    14      28.979 -30.754  38.783  1.00  0.00           H  
ATOM    179  SD  MET    14      30.349 -30.633  36.881  1.00  0.00           S  
ATOM    180  CE  MET    14      31.851 -30.609  37.978  1.00  0.00           C  
ATOM    181  HE1 MET    14      32.125 -31.636  38.217  1.00  0.00           H  
ATOM    182  HE2 MET    14      32.610 -29.997  37.491  1.00  0.00           H  
ATOM    183  HE3 MET    14      31.691 -30.059  38.906  1.00  0.00           H  
ATOM    184  C   MET    14      28.870 -35.107  37.328  1.00  0.00           C  
ATOM    185  O   MET    14      28.082 -35.745  38.031  1.00  0.00           O  
ATOM    186  N   MET    15      30.049 -35.596  36.960  1.00  0.00           N  
ATOM    187  H   MET    15      30.718 -34.943  36.577  1.00  0.00           H  
ATOM    188  CA  MET    15      30.396 -37.025  37.300  1.00  0.00           C  
ATOM    189  HA  MET    15      29.551 -37.534  36.837  1.00  0.00           H  
ATOM    190  CB  MET    15      31.728 -37.445  36.554  1.00  0.00           C  
ATOM    191  HB2 MET    15      31.742 -37.075  35.528  1.00  0.00           H  
ATOM    192  HB3 MET    15      32.595 -37.006  37.047  1.00  0.00           H  
ATOM    193  CG  MET    15      32.030 -38.956  36.620  1.00  0.00           C  
ATOM    194  HG2 MET    15      33.058 -39.106  36.290  1.00  0.00           H  
ATOM    195  HG3 MET    15      31.872 -39.107  37.687  1.00  0.00           H  
ATOM    196  SD  MET    15      30.725 -39.906  35.810  1.00  0.00           S  
ATOM    197  CE  MET    15      30.152 -41.078  37.143  1.00  0.00           C  
ATOM    198  HE1 MET    15      29.528 -40.524  37.844  1.00  0.00           H  
ATOM    199  HE2 MET    15      29.455 -41.866  36.857  1.00  0.00           H  
ATOM    200  HE3 MET    15      31.046 -41.532  37.571  1.00  0.00           H  
ATOM    201  C   MET    15      30.330 -37.403  38.812  1.00  0.00           C  
ATOM    202  O   MET    15      29.873 -38.494  39.142  1.00  0.00           O  
ATOM    203  N   HIE    16      30.516 -36.417  39.670  1.00  0.00           N  
ATOM    204  H   HIE    16      30.792 -35.513  39.314  1.00  0.00           H  
ATOM    205  CA  HIE    16      30.266 -36.694  41.138  1.00  0.00           C  
ATOM    206  HA  HIE    16      30.604 -37.718  41.301  1.00  0.00           H  
ATOM    207  CB  HIE    16      31.172 -35.869  42.007  1.00  0.00           C  
ATOM    208  HB2 HIE    16      31.170 -36.230  43.035  1.00  0.00           H  
ATOM    209  HB3 HIE    16      32.220 -35.853  41.708  1.00  0.00           H  
ATOM    210  CG  HIE    16      30.832 -34.409  42.108  1.00  0.00           C  
ATOM    211  ND1 HIE    16      30.807 -33.593  40.984  1.00  0.00           N  
ATOM    212  CE1 HIE    16      30.432 -32.418  41.424  1.00  0.00           C  
ATOM    213  HE1 HIE    16      30.246 -31.537  40.827  1.00  0.00           H  
ATOM    214  NE2 HIE    16      30.210 -32.458  42.772  1.00  0.00           N  
ATOM    215  HE2 HIE    16      29.813 -31.691  43.295  1.00  0.00           H  
ATOM    216  CD2 HIE    16      30.465 -33.729  43.247  1.00  0.00           C  
ATOM    217  HD2 HIE    16      30.296 -34.203  44.202  1.00  0.00           H  
ATOM    218  C   HIE    16      28.799 -36.517  41.665  1.00  0.00           C  
ATOM    219  O   HIE    16      28.519 -36.854  42.809  1.00  0.00           O  
ATOM    220  N   HIE    17      27.895 -36.052  40.808  1.00  0.00           N  
ATOM    221  H   HIE    17      28.356 -35.744  39.964  1.00  0.00           H  
ATOM    222  CA  HIE    17      26.416 -36.261  40.848  1.00  0.00           C  
ATOM    223  HA  HIE    17      26.110 -36.280  41.894  1.00  0.00           H  
ATOM    224  CB  HIE    17      25.579 -35.194  40.132  1.00  0.00           C  
ATOM    225  HB2 HIE    17      25.461 -35.386  39.066  1.00  0.00           H  
ATOM    226  HB3 HIE    17      24.615 -35.443  40.575  1.00  0.00           H  
ATOM    227  CG  HIE    17      25.943 -33.768  40.426  1.00  0.00           C  
ATOM    228  ND1 HIE    17      25.822 -32.608  39.515  1.00  0.00           N  
ATOM    229  CE1 HIE    17      26.319 -31.539  40.134  1.00  0.00           C  
ATOM    230  HE1 HIE    17      26.384 -30.520  39.781  1.00  0.00           H  
ATOM    231  NE2 HIE    17      26.566 -31.822  41.401  1.00  0.00           N  
ATOM    232  HE2 HIE    17      26.950 -31.204  42.102  1.00  0.00           H  
ATOM    233  CD2 HIE    17      26.453 -33.229  41.556  1.00  0.00           C  
ATOM    234  HD2 HIE    17      26.728 -33.824  42.415  1.00  0.00           H  
ATOM    235  C   HIE    17      26.002 -37.666  40.420  1.00  0.00           C  
ATOM    236  O   HIE    17      25.462 -38.431  41.231  1.00  0.00           O  
ATOM    237  N   LYS    18      26.239 -38.096  39.189  1.00  0.00           N  
ATOM    238  H   LYS    18      26.465 -37.297  38.614  1.00  0.00           H  
ATOM    239  CA  LYS    18      26.061 -39.440  38.651  1.00  0.00           C  
ATOM    240  HA  LYS    18      24.993 -39.631  38.758  1.00  0.00           H  
ATOM    241  CB  LYS    18      26.622 -39.584  37.215  1.00  0.00           C  
ATOM    242  HB2 LYS    18      27.624 -39.167  37.315  1.00  0.00           H  
ATOM    243  HB3 LYS    18      26.672 -40.657  37.033  1.00  0.00           H  
ATOM    244  CG  LYS    18      25.819 -38.992  36.041  1.00  0.00           C  
ATOM    245  HG2 LYS    18      24.853 -39.497  36.064  1.00  0.00           H  
ATOM    246  HG3 LYS    18      25.847 -37.948  36.355  1.00  0.00           H  
ATOM    247  CD  LYS    18      26.446 -39.058  34.635  1.00  0.00           C  
ATOM    248  HD2 LYS    18      27.265 -38.343  34.711  1.00  0.00           H  
ATOM    249  HD3 LYS    18      26.718 -40.097  34.450  1.00  0.00           H  
ATOM    250  CE  LYS    18      25.366 -38.748  33.592  1.00  0.00           C  
ATOM    251  HE2 LYS    18      24.654 -39.570  33.516  1.00  0.00           H  
ATOM    252  HE3 LYS    18      24.718 -38.004  34.056  1.00  0.00           H  
ATOM    253  NZ  LYS    18      25.914 -38.268  32.307  1.00  0.00           N  
ATOM    254  HZ1 LYS    18      25.212 -38.246  31.582  1.00  0.00           H  
ATOM    255  HZ2 LYS    18      26.169 -37.291  32.333  1.00  0.00           H  
ATOM    256  HZ3 LYS    18      26.577 -38.972  32.015  1.00  0.00           H  
ATOM    257  C   LYS    18      26.636 -40.493  39.568  1.00  0.00           C  
ATOM    258  O   LYS    18      27.623 -40.259  40.195  1.00  0.00           O  
ATOM    259  N   GLY    19      26.059 -41.677  39.653  1.00  0.00           N  
ATOM    260  H   GLY    19      25.228 -41.759  39.083  1.00  0.00           H  
ATOM    261  CA  GLY    19      26.615 -42.843  40.407  1.00  0.00           C  
ATOM    262  HA2 GLY    19      27.540 -42.641  40.947  1.00  0.00           H  
ATOM    263  HA3 GLY    19      25.976 -43.121  41.244  1.00  0.00           H  
ATOM    264  C   GLY    19      26.887 -44.042  39.547  1.00  0.00           C  
ATOM    265  O   GLY    19      27.410 -43.948  38.423  1.00  0.00           O  
ATOM    266  N   LYS    20      26.516 -45.247  40.097  1.00  0.00           N  
ATOM    267  H   LYS    20      26.169 -45.319  41.042  1.00  0.00           H  
ATOM    268  CA  LYS    20      26.811 -46.502  39.408  1.00  0.00           C  
ATOM    269  HA  LYS    20      27.790 -46.605  38.940  1.00  0.00           H  
ATOM    270  CB  LYS    20      26.453 -47.555  40.490  1.00  0.00           C  
ATOM    271  HB2 LYS    20      25.525 -47.418  41.045  1.00  0.00           H  
ATOM    272  HB3 LYS    20      26.306 -48.525  40.016  1.00  0.00           H  
ATOM    273  CG  LYS    20      27.634 -47.606  41.475  1.00  0.00           C  
ATOM    274  HG2 LYS    20      28.562 -47.844  40.955  1.00  0.00           H  
ATOM    275  HG3 LYS    20      27.767 -46.686  42.043  1.00  0.00           H  
ATOM    276  CD  LYS    20      27.274 -48.802  42.459  1.00  0.00           C  
ATOM    277  HD2 LYS    20      26.327 -48.635  42.972  1.00  0.00           H  
ATOM    278  HD3 LYS    20      27.176 -49.727  41.892  1.00  0.00           H  
ATOM    279  CE  LYS    20      28.331 -48.818  43.537  1.00  0.00           C  
ATOM    280  HE2 LYS    20      28.669 -47.823  43.826  1.00  0.00           H  
ATOM    281  HE3 LYS    20      27.905 -49.359  44.381  1.00  0.00           H  
ATOM    282  NZ  LYS    20      29.498 -49.635  43.116  1.00  0.00           N  
ATOM    283  HZ1 LYS    20      29.233 -50.447  42.577  1.00  0.00           H  
ATOM    284  HZ2 LYS    20      30.044 -49.123  42.437  1.00  0.00           H  
ATOM    285  HZ3 LYS    20      30.105 -49.977  43.847  1.00  0.00           H  
ATOM    286  C   LYS    20      25.815 -46.707  38.171  1.00  0.00           C  
ATOM    287  O   LYS    20      26.203 -47.288  37.202  1.00  0.00           O  
ATOM    288  N   PHE    21      24.598 -46.174  38.216  1.00  0.00           N  
ATOM    289  H   PHE    21      24.343 -45.814  39.124  1.00  0.00           H  
ATOM    290  CA  PHE    21      23.552 -46.296  37.211  1.00  0.00           C  
ATOM    291  HA  PHE    21      24.095 -46.476  36.283  1.00  0.00           H  
ATOM    292  CB  PHE    21      22.653 -47.467  37.518  1.00  0.00           C  
ATOM    293  HB2 PHE    21      22.053 -47.258  38.404  1.00  0.00           H  
ATOM    294  HB3 PHE    21      21.953 -47.649  36.702  1.00  0.00           H  
ATOM    295  CG  PHE    21      23.321 -48.788  37.890  1.00  0.00           C  
ATOM    296  CD1 PHE    21      23.354 -49.252  39.183  1.00  0.00           C  
ATOM    297  HD1 PHE    21      23.030 -48.661  40.027  1.00  0.00           H  
ATOM    298  CE1 PHE    21      23.801 -50.542  39.422  1.00  0.00           C  
ATOM    299  HE1 PHE    21      23.802 -50.920  40.434  1.00  0.00           H  
ATOM    300  CZ  PHE    21      24.075 -51.464  38.396  1.00  0.00           C  
ATOM    301  HZ  PHE    21      24.287 -52.507  38.583  1.00  0.00           H  
ATOM    302  CE2 PHE    21      24.074 -50.947  37.124  1.00  0.00           C  
ATOM    303  HE2 PHE    21      24.393 -51.590  36.316  1.00  0.00           H  
ATOM    304  CD2 PHE    21      23.728 -49.600  36.836  1.00  0.00           C  
ATOM    305  HD2 PHE    21      23.694 -49.343  35.787  1.00  0.00           H  
ATOM    306  C   PHE    21      22.702 -45.028  37.045  1.00  0.00           C  
ATOM    307  O   PHE    21      22.558 -44.174  37.895  1.00  0.00           O  
ATOM    308  N   GLY    22      22.148 -44.949  35.849  1.00  0.00           N  
ATOM    309  H   GLY    22      22.262 -45.729  35.217  1.00  0.00           H  
ATOM    310  CA  GLY    22      21.144 -43.870  35.513  1.00  0.00           C  
ATOM    311  HA2 GLY    22      20.284 -44.075  36.150  1.00  0.00           H  
ATOM    312  HA3 GLY    22      21.487 -42.876  35.801  1.00  0.00           H  
ATOM    313  C   GLY    22      20.841 -43.922  34.020  1.00  0.00           C  
ATOM    314  O   GLY    22      21.438 -44.767  33.318  1.00  0.00           O  
ATOM    315  N   PRO    23      19.889 -43.099  33.540  1.00  0.00           N  
ATOM    316  CD  PRO    23      19.195 -42.133  34.284  1.00  0.00           C  
ATOM    317  HD2 PRO    23      19.777 -41.292  34.661  1.00  0.00           H  
ATOM    318  HD3 PRO    23      18.843 -42.730  35.125  1.00  0.00           H  
ATOM    319  CG  PRO    23      18.092 -41.675  33.409  1.00  0.00           C  
ATOM    320  HG2 PRO    23      18.350 -40.642  33.179  1.00  0.00           H  
ATOM    321  HG3 PRO    23      17.151 -41.680  33.959  1.00  0.00           H  
ATOM    322  CB  PRO    23      18.101 -42.615  32.183  1.00  0.00           C  
ATOM    323  HB2 PRO    23      17.987 -41.962  31.318  1.00  0.00           H  
ATOM    324  HB3 PRO    23      17.199 -43.224  32.140  1.00  0.00           H  
ATOM    325  CA  PRO    23      19.341 -43.368  32.246  1.00  0.00           C  
ATOM    326  HA  PRO    23      19.083 -44.424  32.171  1.00  0.00           H  
ATOM    327  C   PRO    23      20.241 -43.077  31.046  1.00  0.00           C  
ATOM    328  O   PRO    23      19.810 -43.437  29.907  1.00  0.00           O  
ATOM    329  N   HIE    24      21.423 -42.415  31.190  1.00  0.00           N  
ATOM    330  H   HIE    24      21.568 -42.141  32.151  1.00  0.00           H  
ATOM    331  CA  HIE    24      22.409 -42.088  30.115  1.00  0.00           C  
ATOM    332  HA  HIE    24      21.847 -41.509  29.382  1.00  0.00           H  
ATOM    333  CB  HIE    24      23.516 -41.161  30.725  1.00  0.00           C  
ATOM    334  HB2 HIE    24      24.273 -40.962  29.967  1.00  0.00           H  
ATOM    335  HB3 HIE    24      23.102 -40.229  31.110  1.00  0.00           H  
ATOM    336  CG  HIE    24      24.269 -41.742  31.834  1.00  0.00           C  
ATOM    337  ND1 HIE    24      23.759 -41.808  33.134  1.00  0.00           N  
ATOM    338  CE1 HIE    24      24.743 -42.291  33.895  1.00  0.00           C  
ATOM    339  HE1 HIE    24      24.707 -42.601  34.929  1.00  0.00           H  
ATOM    340  NE2 HIE    24      25.800 -42.654  33.078  1.00  0.00           N  
ATOM    341  HE2 HIE    24      26.701 -43.034  33.328  1.00  0.00           H  
ATOM    342  CD2 HIE    24      25.476 -42.360  31.799  1.00  0.00           C  
ATOM    343  HD2 HIE    24      26.167 -42.608  31.007  1.00  0.00           H  
ATOM    344  C   HIE    24      23.129 -43.268  29.458  1.00  0.00           C  
ATOM    345  O   HIE    24      23.630 -43.187  28.377  1.00  0.00           O  
ATOM    346  N   GLN    25      23.203 -44.370  30.281  1.00  0.00           N  
ATOM    347  H   GLN    25      22.820 -44.345  31.215  1.00  0.00           H  
ATOM    348  CA  GLN    25      23.857 -45.620  29.883  1.00  0.00           C  
ATOM    349  HA  GLN    25      24.812 -45.294  29.470  1.00  0.00           H  
ATOM    350  CB  GLN    25      24.094 -46.569  31.050  1.00  0.00           C  
ATOM    351  HB2 GLN    25      23.154 -46.873  31.508  1.00  0.00           H  
ATOM    352  HB3 GLN    25      24.572 -47.457  30.637  1.00  0.00           H  
ATOM    353  CG  GLN    25      24.970 -45.937  32.214  1.00  0.00           C  
ATOM    354  HG2 GLN    25      25.949 -45.683  31.808  1.00  0.00           H  
ATOM    355  HG3 GLN    25      24.474 -45.026  32.547  1.00  0.00           H  
ATOM    356  CD  GLN    25      25.243 -46.798  33.489  1.00  0.00           C  
ATOM    357  OE1 GLN    25      24.812 -47.931  33.593  1.00  0.00           O  
ATOM    358  NE2 GLN    25      25.941 -46.322  34.450  1.00  0.00           N  
ATOM    359 HE21 GLN    25      25.939 -46.775  35.353  1.00  0.00           H  
ATOM    360 HE22 GLN    25      26.351 -45.410  34.305  1.00  0.00           H  
ATOM    361  C   GLN    25      23.091 -46.308  28.697  1.00  0.00           C  
ATOM    362  O   GLN    25      23.653 -46.643  27.698  1.00  0.00           O  
ATOM    363  N   ARG    26      21.729 -46.223  28.781  1.00  0.00           N  
ATOM    364  H   ARG    26      21.294 -45.876  29.623  1.00  0.00           H  
ATOM    365  CA  ARG    26      20.849 -46.549  27.667  1.00  0.00           C  
ATOM    366  HA  ARG    26      21.400 -47.210  26.997  1.00  0.00           H  
ATOM    367  CB  ARG    26      19.618 -47.351  28.220  1.00  0.00           C  
ATOM    368  HB2 ARG    26      19.088 -46.789  28.989  1.00  0.00           H  
ATOM    369  HB3 ARG    26      18.800 -47.583  27.538  1.00  0.00           H  
ATOM    370  CG  ARG    26      19.997 -48.794  28.710  1.00  0.00           C  
ATOM    371  HG2 ARG    26      20.789 -48.714  29.455  1.00  0.00           H  
ATOM    372  HG3 ARG    26      19.133 -49.284  29.159  1.00  0.00           H  
ATOM    373  CD  ARG    26      20.539 -49.882  27.683  1.00  0.00           C  
ATOM    374  HD2 ARG    26      19.824 -50.051  26.877  1.00  0.00           H  
ATOM    375  HD3 ARG    26      21.456 -49.510  27.225  1.00  0.00           H  
ATOM    376  NE  ARG    26      20.808 -51.136  28.427  1.00  0.00           N  
ATOM    377  HE  ARG    26      21.572 -50.990  29.070  1.00  0.00           H  
ATOM    378  CZ  ARG    26      20.322 -52.344  28.203  1.00  0.00           C  
ATOM    379  NH1 ARG    26      19.457 -52.496  27.261  1.00  0.00           N  
ATOM    380 HH11 ARG    26      18.849 -51.735  26.994  1.00  0.00           H  
ATOM    381 HH12 ARG    26      19.145 -53.439  27.078  1.00  0.00           H  
ATOM    382  NH2 ARG    26      20.812 -53.379  28.869  1.00  0.00           N  
ATOM    383 HH21 ARG    26      21.478 -53.255  29.617  1.00  0.00           H  
ATOM    384 HH22 ARG    26      20.630 -54.324  28.564  1.00  0.00           H  
ATOM    385  C   ARG    26      20.290 -45.385  26.822  1.00  0.00           C  
ATOM    386  O   ARG    26      19.226 -45.496  26.255  1.00  0.00           O  
ATOM    387  N   MET    27      20.938 -44.201  26.901  1.00  0.00           N  
ATOM    388  H   MET    27      21.803 -44.260  27.419  1.00  0.00           H  
ATOM    389  CA  MET    27      20.808 -43.091  25.887  1.00  0.00           C  
ATOM    390  HA  MET    27      21.418 -42.276  26.276  1.00  0.00           H  
ATOM    391  CB  MET    27      21.282 -43.516  24.467  1.00  0.00           C  
ATOM    392  HB2 MET    27      20.578 -44.267  24.109  1.00  0.00           H  
ATOM    393  HB3 MET    27      21.243 -42.654  23.801  1.00  0.00           H  
ATOM    394  CG  MET    27      22.706 -44.082  24.375  1.00  0.00           C  
ATOM    395  HG2 MET    27      22.707 -45.080  24.813  1.00  0.00           H  
ATOM    396  HG3 MET    27      22.696 -44.276  23.302  1.00  0.00           H  
ATOM    397  SD  MET    27      24.212 -43.158  24.865  1.00  0.00           S  
ATOM    398  CE  MET    27      24.067 -41.623  23.840  1.00  0.00           C  
ATOM    399  HE1 MET    27      24.016 -41.773  22.762  1.00  0.00           H  
ATOM    400  HE2 MET    27      23.158 -41.103  24.144  1.00  0.00           H  
ATOM    401  HE3 MET    27      24.945 -41.004  24.025  1.00  0.00           H  
ATOM    402  C   MET    27      19.420 -42.416  25.938  1.00  0.00           C  
ATOM    403  O   MET    27      18.852 -42.038  24.915  1.00  0.00           O  
ATOM    404  N   MET    28      18.875 -42.218  27.112  1.00  0.00           N  
ATOM    405  H   MET    28      19.431 -42.575  27.877  1.00  0.00           H  
ATOM    406  CA  MET    28      17.586 -41.595  27.471  1.00  0.00           C  
ATOM    407  HA  MET    28      17.486 -41.839  28.529  1.00  0.00           H  
ATOM    408  CB  MET    28      17.823 -40.079  27.314  1.00  0.00           C  
ATOM    409  HB2 MET    28      17.860 -39.898  26.240  1.00  0.00           H  
ATOM    410  HB3 MET    28      16.975 -39.520  27.711  1.00  0.00           H  
ATOM    411  CG  MET    28      19.057 -39.498  27.964  1.00  0.00           C  
ATOM    412  HG2 MET    28      19.961 -39.886  27.495  1.00  0.00           H  
ATOM    413  HG3 MET    28      19.035 -38.409  27.918  1.00  0.00           H  
ATOM    414  SD  MET    28      19.204 -39.966  29.720  1.00  0.00           S  
ATOM    415  CE  MET    28      20.606 -38.911  30.243  1.00  0.00           C  
ATOM    416  HE1 MET    28      21.304 -38.799  29.413  1.00  0.00           H  
ATOM    417  HE2 MET    28      20.109 -37.971  30.485  1.00  0.00           H  
ATOM    418  HE3 MET    28      21.081 -39.202  31.180  1.00  0.00           H  
ATOM    419  C   MET    28      16.380 -42.237  26.777  1.00  0.00           C  
ATOM    420  O   MET    28      15.401 -41.619  26.718  1.00  0.00           O  
ATOM    421  N   PHE    29      16.438 -43.554  26.434  1.00  0.00           N  
ATOM    422  H   PHE    29      17.354 -43.971  26.347  1.00  0.00           H  
ATOM    423  CA  PHE    29      15.358 -44.413  25.881  1.00  0.00           C  
ATOM    424  HA  PHE    29      15.876 -45.309  25.539  1.00  0.00           H  
ATOM    425  CB  PHE    29      14.310 -44.724  26.973  1.00  0.00           C  
ATOM    426  HB2 PHE    29      13.944 -43.778  27.370  1.00  0.00           H  
ATOM    427  HB3 PHE    29      13.443 -45.259  26.585  1.00  0.00           H  
ATOM    428  CG  PHE    29      14.937 -45.611  28.046  1.00  0.00           C  
ATOM    429  CD1 PHE    29      14.988 -47.058  27.999  1.00  0.00           C  
ATOM    430  HD1 PHE    29      14.603 -47.654  27.185  1.00  0.00           H  
ATOM    431  CE1 PHE    29      15.743 -47.822  28.922  1.00  0.00           C  
ATOM    432  HE1 PHE    29      16.078 -48.818  28.672  1.00  0.00           H  
ATOM    433  CZ  PHE    29      16.350 -47.149  30.024  1.00  0.00           C  
ATOM    434  HZ  PHE    29      16.987 -47.600  30.771  1.00  0.00           H  
ATOM    435  CE2 PHE    29      16.213 -45.749  30.139  1.00  0.00           C  
ATOM    436  HE2 PHE    29      16.685 -45.225  30.957  1.00  0.00           H  
ATOM    437  CD2 PHE    29      15.595 -45.034  29.137  1.00  0.00           C  
ATOM    438  HD2 PHE    29      15.535 -43.957  29.192  1.00  0.00           H  
ATOM    439  C   PHE    29      14.915 -43.784  24.564  1.00  0.00           C  
ATOM    440  O   PHE    29      13.862 -43.148  24.496  1.00  0.00           O  
ATOM    441  N   LYS    30      15.759 -43.859  23.581  1.00  0.00           N  
ATOM    442  H   LYS    30      16.650 -44.284  23.797  1.00  0.00           H  
ATOM    443  CA  LYS    30      15.590 -43.079  22.359  1.00  0.00           C  
ATOM    444  HA  LYS    30      15.322 -42.030  22.483  1.00  0.00           H  
ATOM    445  CB  LYS    30      16.921 -43.195  21.587  1.00  0.00           C  
ATOM    446  HB2 LYS    30      17.786 -42.811  22.128  1.00  0.00           H  
ATOM    447  HB3 LYS    30      17.151 -44.253  21.461  1.00  0.00           H  
ATOM    448  CG  LYS    30      17.000 -42.461  20.170  1.00  0.00           C  
ATOM    449  HG2 LYS    30      16.137 -42.720  19.556  1.00  0.00           H  
ATOM    450  HG3 LYS    30      16.962 -41.415  20.473  1.00  0.00           H  
ATOM    451  CD  LYS    30      18.318 -42.720  19.446  1.00  0.00           C  
ATOM    452  HD2 LYS    30      19.101 -42.446  20.153  1.00  0.00           H  
ATOM    453  HD3 LYS    30      18.222 -43.786  19.236  1.00  0.00           H  
ATOM    454  CE  LYS    30      18.572 -41.901  18.216  1.00  0.00           C  
ATOM    455  HE2 LYS    30      17.727 -42.098  17.557  1.00  0.00           H  
ATOM    456  HE3 LYS    30      18.566 -40.827  18.403  1.00  0.00           H  
ATOM    457  NZ  LYS    30      19.815 -42.224  17.492  1.00  0.00           N  
ATOM    458  HZ1 LYS    30      20.077 -41.544  16.793  1.00  0.00           H  
ATOM    459  HZ2 LYS    30      20.653 -42.256  18.055  1.00  0.00           H  
ATOM    460  HZ3 LYS    30      19.708 -43.134  17.067  1.00  0.00           H  
ATOM    461  C   LYS    30      14.468 -43.711  21.507  1.00  0.00           C  
ATOM    462  O   LYS    30      13.517 -43.020  21.100  1.00  0.00           O  
ATOM    463  N   ASP    31      14.715 -44.939  21.059  1.00  0.00           N  
ATOM    464  H   ASP    31      15.080 -45.560  21.767  1.00  0.00           H  
ATOM    465  CA  ASP    31      13.966 -45.607  19.979  1.00  0.00           C  
ATOM    466  HA  ASP    31      13.693 -44.911  19.186  1.00  0.00           H  
ATOM    467  CB  ASP    31      14.736 -46.758  19.387  1.00  0.00           C  
ATOM    468  HB2 ASP    31      15.754 -46.417  19.199  1.00  0.00           H  
ATOM    469  HB3 ASP    31      14.740 -47.574  20.109  1.00  0.00           H  
ATOM    470  CG  ASP    31      14.308 -47.277  18.049  1.00  0.00           C  
ATOM    471  OD1 ASP    31      15.070 -47.939  17.350  1.00  0.00           O  
ATOM    472  OD2 ASP    31      13.124 -47.057  17.653  1.00  0.00           O  
ATOM    473  C   ASP    31      12.590 -46.084  20.655  1.00  0.00           C  
ATOM    474  O   ASP    31      12.564 -46.420  21.805  1.00  0.00           O  
ATOM    475  N   LEU    32      11.546 -46.243  19.824  1.00  0.00           N  
ATOM    476  H   LEU    32      11.632 -45.833  18.905  1.00  0.00           H  
ATOM    477  CA  LEU    32      10.203 -46.716  20.238  1.00  0.00           C  
ATOM    478  HA  LEU    32      10.313 -47.343  21.122  1.00  0.00           H  
ATOM    479  CB  LEU    32       9.292 -45.442  20.564  1.00  0.00           C  
ATOM    480  HB2 LEU    32       9.673 -44.762  19.802  1.00  0.00           H  
ATOM    481  HB3 LEU    32       8.233 -45.641  20.399  1.00  0.00           H  
ATOM    482  CG  LEU    32       9.403 -45.034  22.049  1.00  0.00           C  
ATOM    483  HG  LEU    32      10.455 -44.880  22.291  1.00  0.00           H  
ATOM    484  CD1 LEU    32       8.610 -43.699  22.128  1.00  0.00           C  
ATOM    485 HD11 LEU    32       9.128 -42.990  21.482  1.00  0.00           H  
ATOM    486 HD12 LEU    32       7.547 -43.776  21.898  1.00  0.00           H  
ATOM    487 HD13 LEU    32       8.625 -43.237  23.115  1.00  0.00           H  
ATOM    488  CD2 LEU    32       8.778 -46.029  23.021  1.00  0.00           C  
ATOM    489 HD21 LEU    32       9.180 -47.024  22.830  1.00  0.00           H  
ATOM    490 HD22 LEU    32       8.926 -45.671  24.039  1.00  0.00           H  
ATOM    491 HD23 LEU    32       7.696 -46.022  22.884  1.00  0.00           H  
ATOM    492  C   LEU    32       9.495 -47.547  19.180  1.00  0.00           C  
ATOM    493  O   LEU    32       8.338 -47.896  19.367  1.00  0.00           O  
ATOM    494  N   ASN    33      10.210 -47.988  18.161  1.00  0.00           N  
ATOM    495  H   ASN    33      11.193 -47.770  18.246  1.00  0.00           H  
ATOM    496  CA  ASN    33       9.775 -48.739  16.992  1.00  0.00           C  
ATOM    497  HA  ASN    33      10.560 -48.801  16.238  1.00  0.00           H  
ATOM    498  CB  ASN    33       9.444 -50.229  17.314  1.00  0.00           C  
ATOM    499  HB2 ASN    33       8.521 -50.316  17.887  1.00  0.00           H  
ATOM    500  HB3 ASN    33       9.349 -50.637  16.308  1.00  0.00           H  
ATOM    501  CG  ASN    33      10.447 -51.039  18.097  1.00  0.00           C  
ATOM    502  OD1 ASN    33      10.767 -50.795  19.295  1.00  0.00           O  
ATOM    503  ND2 ASN    33      11.045 -52.089  17.436  1.00  0.00           N  
ATOM    504 HD21 ASN    33      11.772 -52.589  17.929  1.00  0.00           H  
ATOM    505 HD22 ASN    33      10.567 -52.468  16.631  1.00  0.00           H  
ATOM    506  C   ASN    33       8.590 -47.980  16.252  1.00  0.00           C  
ATOM    507  O   ASN    33       7.797 -48.538  15.475  1.00  0.00           O  
ATOM    508  N   LEU    34       8.532 -46.687  16.362  1.00  0.00           N  
ATOM    509  H   LEU    34       9.311 -46.284  16.862  1.00  0.00           H  
ATOM    510  CA  LEU    34       7.621 -45.841  15.497  1.00  0.00           C  
ATOM    511  HA  LEU    34       6.677 -46.281  15.819  1.00  0.00           H  
ATOM    512  CB  LEU    34       7.710 -44.348  15.925  1.00  0.00           C  
ATOM    513  HB2 LEU    34       8.723 -43.947  15.945  1.00  0.00           H  
ATOM    514  HB3 LEU    34       7.300 -43.737  15.121  1.00  0.00           H  
ATOM    515  CG  LEU    34       7.170 -44.086  17.388  1.00  0.00           C  
ATOM    516  HG  LEU    34       7.902 -44.467  18.100  1.00  0.00           H  
ATOM    517  CD1 LEU    34       7.064 -42.602  17.632  1.00  0.00           C  
ATOM    518 HD11 LEU    34       6.633 -42.146  16.741  1.00  0.00           H  
ATOM    519 HD12 LEU    34       6.555 -42.319  18.553  1.00  0.00           H  
ATOM    520 HD13 LEU    34       8.074 -42.193  17.662  1.00  0.00           H  
ATOM    521  CD2 LEU    34       5.788 -44.672  17.637  1.00  0.00           C  
ATOM    522 HD21 LEU    34       5.039 -44.019  17.189  1.00  0.00           H  
ATOM    523 HD22 LEU    34       5.655 -45.749  17.533  1.00  0.00           H  
ATOM    524 HD23 LEU    34       5.722 -44.671  18.725  1.00  0.00           H  
ATOM    525  C   LEU    34       7.853 -46.108  13.982  1.00  0.00           C  
ATOM    526  O   LEU    34       8.978 -46.131  13.536  1.00  0.00           O  
ATOM    527  N   THR    35       6.790 -46.063  13.223  1.00  0.00           N  
ATOM    528  H   THR    35       5.875 -46.050  13.651  1.00  0.00           H  
ATOM    529  CA  THR    35       7.003 -45.994  11.738  1.00  0.00           C  
ATOM    530  HA  THR    35       7.634 -46.834  11.447  1.00  0.00           H  
ATOM    531  CB  THR    35       5.673 -46.258  11.010  1.00  0.00           C  
ATOM    532  HB  THR    35       6.016 -46.313   9.977  1.00  0.00           H  
ATOM    533  CG2 THR    35       5.025 -47.540  11.512  1.00  0.00           C  
ATOM    534 HG21 THR    35       4.151 -47.773  10.904  1.00  0.00           H  
ATOM    535 HG22 THR    35       5.771 -48.334  11.465  1.00  0.00           H  
ATOM    536 HG23 THR    35       4.781 -47.421  12.568  1.00  0.00           H  
ATOM    537  OG1 THR    35       4.817 -45.237  11.100  1.00  0.00           O  
ATOM    538  HG1 THR    35       3.978 -45.661  11.294  1.00  0.00           H  
ATOM    539  C   THR    35       7.566 -44.606  11.361  1.00  0.00           C  
ATOM    540  O   THR    35       7.471 -43.612  12.091  1.00  0.00           O  
ATOM    541  N   ASP    36       8.057 -44.398  10.131  1.00  0.00           N  
ATOM    542  H   ASP    36       8.351 -45.229   9.639  1.00  0.00           H  
ATOM    543  CA  ASP    36       8.484 -43.082   9.595  1.00  0.00           C  
ATOM    544  HA  ASP    36       9.127 -42.655  10.365  1.00  0.00           H  
ATOM    545  CB  ASP    36       9.128 -43.217   8.220  1.00  0.00           C  
ATOM    546  HB2 ASP    36       8.516 -43.668   7.440  1.00  0.00           H  
ATOM    547  HB3 ASP    36       9.340 -42.208   7.866  1.00  0.00           H  
ATOM    548  CG  ASP    36      10.410 -44.038   8.340  1.00  0.00           C  
ATOM    549  OD1 ASP    36      11.169 -43.923   9.343  1.00  0.00           O  
ATOM    550  OD2 ASP    36      10.859 -44.545   7.315  1.00  0.00           O  
ATOM    551  C   ASP    36       7.364 -42.109   9.435  1.00  0.00           C  
ATOM    552  O   ASP    36       7.527 -40.897   9.540  1.00  0.00           O  
ATOM    553  N   ALA    37       6.144 -42.593   9.186  1.00  0.00           N  
ATOM    554  H   ALA    37       6.048 -43.579   8.989  1.00  0.00           H  
ATOM    555  CA  ALA    37       4.956 -41.738   9.269  1.00  0.00           C  
ATOM    556  HA  ALA    37       5.127 -40.902   8.590  1.00  0.00           H  
ATOM    557  CB  ALA    37       3.685 -42.361   8.733  1.00  0.00           C  
ATOM    558  HB1 ALA    37       3.816 -42.614   7.680  1.00  0.00           H  
ATOM    559  HB2 ALA    37       3.465 -43.234   9.348  1.00  0.00           H  
ATOM    560  HB3 ALA    37       2.803 -41.722   8.775  1.00  0.00           H  
ATOM    561  C   ALA    37       4.667 -41.249  10.679  1.00  0.00           C  
ATOM    562  O   ALA    37       4.546 -40.014  10.853  1.00  0.00           O  
ATOM    563  N   GLN    38       4.724 -42.167  11.682  1.00  0.00           N  
ATOM    564  H   GLN    38       5.040 -43.084  11.399  1.00  0.00           H  
ATOM    565  CA  GLN    38       4.541 -41.775  13.126  1.00  0.00           C  
ATOM    566  HA  GLN    38       3.586 -41.267  13.264  1.00  0.00           H  
ATOM    567  CB  GLN    38       4.380 -42.943  14.051  1.00  0.00           C  
ATOM    568  HB2 GLN    38       5.300 -43.514  14.171  1.00  0.00           H  
ATOM    569  HB3 GLN    38       4.236 -42.549  15.058  1.00  0.00           H  
ATOM    570  CG  GLN    38       3.154 -43.797  13.679  1.00  0.00           C  
ATOM    571  HG2 GLN    38       2.247 -43.265  13.965  1.00  0.00           H  
ATOM    572  HG3 GLN    38       3.009 -43.908  12.604  1.00  0.00           H  
ATOM    573  CD  GLN    38       3.190 -45.175  14.212  1.00  0.00           C  
ATOM    574  OE1 GLN    38       4.120 -45.735  14.734  1.00  0.00           O  
ATOM    575  NE2 GLN    38       2.079 -45.875  14.046  1.00  0.00           N  
ATOM    576 HE21 GLN    38       2.020 -46.784  14.483  1.00  0.00           H  
ATOM    577 HE22 GLN    38       1.408 -45.508  13.387  1.00  0.00           H  
ATOM    578  C   GLN    38       5.707 -40.795  13.550  1.00  0.00           C  
ATOM    579  O   GLN    38       5.400 -39.789  14.238  1.00  0.00           O  
ATOM    580  N   LYS    39       6.954 -40.932  13.069  1.00  0.00           N  
ATOM    581  H   LYS    39       7.141 -41.676  12.411  1.00  0.00           H  
ATOM    582  CA  LYS    39       8.030 -39.945  13.226  1.00  0.00           C  
ATOM    583  HA  LYS    39       8.192 -39.884  14.302  1.00  0.00           H  
ATOM    584  CB  LYS    39       9.370 -40.585  12.720  1.00  0.00           C  
ATOM    585  HB2 LYS    39       9.287 -40.982  11.708  1.00  0.00           H  
ATOM    586  HB3 LYS    39      10.109 -39.793  12.836  1.00  0.00           H  
ATOM    587  CG  LYS    39       9.884 -41.665  13.731  1.00  0.00           C  
ATOM    588  HG2 LYS    39      10.230 -41.251  14.678  1.00  0.00           H  
ATOM    589  HG3 LYS    39       8.986 -42.265  13.876  1.00  0.00           H  
ATOM    590  CD  LYS    39      11.015 -42.524  13.215  1.00  0.00           C  
ATOM    591  HD2 LYS    39      10.730 -42.648  12.170  1.00  0.00           H  
ATOM    592  HD3 LYS    39      11.963 -41.995  13.309  1.00  0.00           H  
ATOM    593  CE  LYS    39      11.152 -43.874  13.920  1.00  0.00           C  
ATOM    594  HE2 LYS    39      11.387 -43.670  14.964  1.00  0.00           H  
ATOM    595  HE3 LYS    39      10.299 -44.549  13.852  1.00  0.00           H  
ATOM    596  NZ  LYS    39      12.318 -44.605  13.451  1.00  0.00           N  
ATOM    597  HZ1 LYS    39      12.212 -44.951  12.508  1.00  0.00           H  
ATOM    598  HZ2 LYS    39      13.177 -44.083  13.350  1.00  0.00           H  
ATOM    599  HZ3 LYS    39      12.514 -45.322  14.134  1.00  0.00           H  
ATOM    600  C   LYS    39       7.663 -38.585  12.604  1.00  0.00           C  
ATOM    601  O   LYS    39       8.127 -37.544  13.107  1.00  0.00           O  
ATOM    602  N   GLN    40       6.921 -38.528  11.503  1.00  0.00           N  
ATOM    603  H   GLN    40       6.618 -39.368  11.032  1.00  0.00           H  
ATOM    604  CA  GLN    40       6.585 -37.258  10.926  1.00  0.00           C  
ATOM    605  HA  GLN    40       7.505 -36.676  10.980  1.00  0.00           H  
ATOM    606  CB  GLN    40       6.153 -37.392   9.457  1.00  0.00           C  
ATOM    607  HB2 GLN    40       7.010 -37.896   9.009  1.00  0.00           H  
ATOM    608  HB3 GLN    40       5.253 -37.981   9.281  1.00  0.00           H  
ATOM    609  CG  GLN    40       6.025 -36.068   8.689  1.00  0.00           C  
ATOM    610  HG2 GLN    40       5.960 -36.356   7.640  1.00  0.00           H  
ATOM    611  HG3 GLN    40       5.168 -35.536   9.102  1.00  0.00           H  
ATOM    612  CD  GLN    40       7.223 -35.156   8.636  1.00  0.00           C  
ATOM    613  OE1 GLN    40       8.148 -35.249   9.428  1.00  0.00           O  
ATOM    614  NE2 GLN    40       7.244 -34.250   7.615  1.00  0.00           N  
ATOM    615 HE21 GLN    40       8.021 -33.604   7.613  1.00  0.00           H  
ATOM    616 HE22 GLN    40       6.430 -34.263   7.017  1.00  0.00           H  
ATOM    617  C   GLN    40       5.601 -36.548  11.755  1.00  0.00           C  
ATOM    618  O   GLN    40       5.803 -35.370  11.945  1.00  0.00           O  
ATOM    619  N   GLN    41       4.588 -37.229  12.352  1.00  0.00           N  
ATOM    620  H   GLN    41       4.547 -38.218  12.154  1.00  0.00           H  
ATOM    621  CA  GLN    41       3.685 -36.643  13.391  1.00  0.00           C  
ATOM    622  HA  GLN    41       3.149 -35.824  12.911  1.00  0.00           H  
ATOM    623  CB  GLN    41       2.726 -37.768  13.792  1.00  0.00           C  
ATOM    624  HB2 GLN    41       3.222 -38.716  14.000  1.00  0.00           H  
ATOM    625  HB3 GLN    41       1.957 -37.473  14.506  1.00  0.00           H  
ATOM    626  CG  GLN    41       1.884 -38.210  12.547  1.00  0.00           C  
ATOM    627  HG2 GLN    41       1.233 -37.376  12.287  1.00  0.00           H  
ATOM    628  HG3 GLN    41       2.394 -38.524  11.637  1.00  0.00           H  
ATOM    629  CD  GLN    41       1.053 -39.487  12.845  1.00  0.00           C  
ATOM    630  OE1 GLN    41       0.641 -39.779  13.972  1.00  0.00           O  
ATOM    631  NE2 GLN    41       0.671 -40.229  11.787  1.00  0.00           N  
ATOM    632 HE21 GLN    41       0.126 -41.075  11.872  1.00  0.00           H  
ATOM    633 HE22 GLN    41       1.052 -39.962  10.891  1.00  0.00           H  
ATOM    634  C   GLN    41       4.390 -36.273  14.662  1.00  0.00           C  
ATOM    635  O   GLN    41       4.111 -35.221  15.128  1.00  0.00           O  
ATOM    636  N   ILE    42       5.319 -37.110  15.239  1.00  0.00           N  
ATOM    637  H   ILE    42       5.293 -38.086  14.981  1.00  0.00           H  
ATOM    638  CA  ILE    42       5.849 -36.770  16.582  1.00  0.00           C  
ATOM    639  HA  ILE    42       4.952 -36.570  17.169  1.00  0.00           H  
ATOM    640  CB  ILE    42       6.486 -37.992  17.300  1.00  0.00           C  
ATOM    641  HB  ILE    42       5.976 -38.901  16.980  1.00  0.00           H  
ATOM    642  CG2 ILE    42       7.948 -38.044  16.929  1.00  0.00           C  
ATOM    643 HG21 ILE    42       8.547 -37.200  17.271  1.00  0.00           H  
ATOM    644 HG22 ILE    42       8.307 -39.024  17.245  1.00  0.00           H  
ATOM    645 HG23 ILE    42       8.052 -37.970  15.847  1.00  0.00           H  
ATOM    646  CG1 ILE    42       6.468 -37.881  18.879  1.00  0.00           C  
ATOM    647 HG12 ILE    42       7.018 -37.018  19.254  1.00  0.00           H  
ATOM    648 HG13 ILE    42       5.448 -37.712  19.223  1.00  0.00           H  
ATOM    649  CD1 ILE    42       7.090 -39.147  19.574  1.00  0.00           C  
ATOM    650 HD11 ILE    42       8.159 -39.286  19.418  1.00  0.00           H  
ATOM    651 HD12 ILE    42       6.842 -39.181  20.635  1.00  0.00           H  
ATOM    652 HD13 ILE    42       6.572 -39.999  19.132  1.00  0.00           H  
ATOM    653  C   ILE    42       6.593 -35.450  16.669  1.00  0.00           C  
ATOM    654  O   ILE    42       6.432 -34.690  17.588  1.00  0.00           O  
ATOM    655  N   ARG    43       7.373 -35.156  15.620  1.00  0.00           N  
ATOM    656  H   ARG    43       7.481 -35.909  14.956  1.00  0.00           H  
ATOM    657  CA  ARG    43       7.989 -33.866  15.334  1.00  0.00           C  
ATOM    658  HA  ARG    43       8.716 -33.648  16.116  1.00  0.00           H  
ATOM    659  CB  ARG    43       8.599 -34.012  13.957  1.00  0.00           C  
ATOM    660  HB2 ARG    43       9.443 -34.703  13.963  1.00  0.00           H  
ATOM    661  HB3 ARG    43       7.901 -34.512  13.286  1.00  0.00           H  
ATOM    662  CG  ARG    43       9.266 -32.776  13.368  1.00  0.00           C  
ATOM    663  HG2 ARG    43       8.478 -32.028  13.269  1.00  0.00           H  
ATOM    664  HG3 ARG    43      10.054 -32.359  13.994  1.00  0.00           H  
ATOM    665  CD  ARG    43       9.670 -33.080  11.834  1.00  0.00           C  
ATOM    666  HD2 ARG    43      10.472 -33.805  11.972  1.00  0.00           H  
ATOM    667  HD3 ARG    43       8.875 -33.501  11.218  1.00  0.00           H  
ATOM    668  NE  ARG    43      10.246 -31.849  11.286  1.00  0.00           N  
ATOM    669  HE  ARG    43      11.215 -31.652  11.491  1.00  0.00           H  
ATOM    670  CZ  ARG    43       9.616 -31.044  10.422  1.00  0.00           C  
ATOM    671  NH1 ARG    43      10.312 -30.109   9.848  1.00  0.00           N  
ATOM    672 HH11 ARG    43      11.312 -29.990   9.925  1.00  0.00           H  
ATOM    673 HH12 ARG    43       9.822 -29.564   9.154  1.00  0.00           H  
ATOM    674  NH2 ARG    43       8.350 -31.132  10.108  1.00  0.00           N  
ATOM    675 HH21 ARG    43       7.759 -31.804  10.577  1.00  0.00           H  
ATOM    676 HH22 ARG    43       7.945 -30.466   9.466  1.00  0.00           H  
ATOM    677  C   ARG    43       7.107 -32.573  15.408  1.00  0.00           C  
ATOM    678  O   ARG    43       7.569 -31.503  15.728  1.00  0.00           O  
ATOM    679  N   GLU    44       5.765 -32.756  15.281  1.00  0.00           N  
ATOM    680  H   GLU    44       5.392 -33.622  14.920  1.00  0.00           H  
ATOM    681  CA  GLU    44       4.790 -31.654  15.360  1.00  0.00           C  
ATOM    682  HA  GLU    44       5.323 -30.747  15.078  1.00  0.00           H  
ATOM    683  CB  GLU    44       3.664 -32.037  14.354  1.00  0.00           C  
ATOM    684  HB2 GLU    44       4.084 -32.157  13.355  1.00  0.00           H  
ATOM    685  HB3 GLU    44       3.367 -33.036  14.676  1.00  0.00           H  
ATOM    686  CG  GLU    44       2.495 -30.970  14.222  1.00  0.00           C  
ATOM    687  HG2 GLU    44       1.697 -31.383  13.605  1.00  0.00           H  
ATOM    688  HG3 GLU    44       2.016 -30.959  15.201  1.00  0.00           H  
ATOM    689  CD  GLU    44       3.001 -29.665  13.720  1.00  0.00           C  
ATOM    690  OE1 GLU    44       2.229 -28.656  13.813  1.00  0.00           O  
ATOM    691  OE2 GLU    44       4.196 -29.501  13.364  1.00  0.00           O  
ATOM    692  C   GLU    44       4.399 -31.542  16.848  1.00  0.00           C  
ATOM    693  O   GLU    44       4.185 -30.473  17.474  1.00  0.00           O  
ATOM    694  N   ILE    45       4.226 -32.652  17.502  1.00  0.00           N  
ATOM    695  H   ILE    45       4.287 -33.482  16.929  1.00  0.00           H  
ATOM    696  CA  ILE    45       3.784 -32.794  18.844  1.00  0.00           C  
ATOM    697  HA  ILE    45       2.917 -32.183  19.098  1.00  0.00           H  
ATOM    698  CB  ILE    45       3.297 -34.275  19.000  1.00  0.00           C  
ATOM    699  HB  ILE    45       3.826 -34.802  18.205  1.00  0.00           H  
ATOM    700  CG2 ILE    45       3.668 -34.810  20.453  1.00  0.00           C  
ATOM    701 HG21 ILE    45       3.494 -34.142  21.296  1.00  0.00           H  
ATOM    702 HG22 ILE    45       3.094 -35.716  20.646  1.00  0.00           H  
ATOM    703 HG23 ILE    45       4.718 -35.086  20.556  1.00  0.00           H  
ATOM    704  CG1 ILE    45       1.783 -34.479  18.563  1.00  0.00           C  
ATOM    705 HG12 ILE    45       1.464 -35.260  19.253  1.00  0.00           H  
ATOM    706 HG13 ILE    45       1.190 -33.586  18.760  1.00  0.00           H  
ATOM    707  CD1 ILE    45       1.616 -34.824  17.064  1.00  0.00           C  
ATOM    708 HD11 ILE    45       2.343 -35.615  16.881  1.00  0.00           H  
ATOM    709 HD12 ILE    45       0.604 -35.191  16.894  1.00  0.00           H  
ATOM    710 HD13 ILE    45       1.942 -34.020  16.404  1.00  0.00           H  
ATOM    711  C   ILE    45       4.873 -32.437  19.906  1.00  0.00           C  
ATOM    712  O   ILE    45       4.491 -31.900  20.950  1.00  0.00           O  
ATOM    713  N   MET    46       6.145 -32.555  19.594  1.00  0.00           N  
ATOM    714  H   MET    46       6.329 -32.985  18.698  1.00  0.00           H  
ATOM    715  CA  MET    46       7.154 -31.973  20.364  1.00  0.00           C  
ATOM    716  HA  MET    46       6.730 -31.763  21.346  1.00  0.00           H  
ATOM    717  CB  MET    46       8.162 -33.106  20.578  1.00  0.00           C  
ATOM    718  HB2 MET    46       8.576 -32.998  21.581  1.00  0.00           H  
ATOM    719  HB3 MET    46       7.635 -34.047  20.736  1.00  0.00           H  
ATOM    720  CG  MET    46       9.204 -33.277  19.416  1.00  0.00           C  
ATOM    721  HG2 MET    46       8.591 -33.473  18.536  1.00  0.00           H  
ATOM    722  HG3 MET    46       9.789 -32.378  19.219  1.00  0.00           H  
ATOM    723  SD  MET    46      10.351 -34.633  19.682  1.00  0.00           S  
ATOM    724  CE  MET    46      11.494 -33.796  20.749  1.00  0.00           C  
ATOM    725  HE1 MET    46      12.406 -34.393  20.773  1.00  0.00           H  
ATOM    726  HE2 MET    46      11.765 -32.864  20.253  1.00  0.00           H  
ATOM    727  HE3 MET    46      11.030 -33.403  21.653  1.00  0.00           H  
ATOM    728  C   MET    46       7.842 -30.708  19.816  1.00  0.00           C  
ATOM    729  O   MET    46       8.827 -30.285  20.354  1.00  0.00           O  
ATOM    730  N   LYS    47       7.273 -30.048  18.761  1.00  0.00           N  
ATOM    731  H   LYS    47       6.374 -30.404  18.471  1.00  0.00           H  
ATOM    732  CA  LYS    47       7.610 -28.733  18.225  1.00  0.00           C  
ATOM    733  HA  LYS    47       8.530 -28.886  17.661  1.00  0.00           H  
ATOM    734  CB  LYS    47       6.580 -28.332  17.152  1.00  0.00           C  
ATOM    735  HB2 LYS    47       6.425 -29.216  16.534  1.00  0.00           H  
ATOM    736  HB3 LYS    47       5.651 -28.003  17.617  1.00  0.00           H  
ATOM    737  CG  LYS    47       7.205 -27.182  16.331  1.00  0.00           C  
ATOM    738  HG2 LYS    47       7.357 -26.310  16.967  1.00  0.00           H  
ATOM    739  HG3 LYS    47       8.204 -27.449  15.989  1.00  0.00           H  
ATOM    740  CD  LYS    47       6.359 -26.855  15.073  1.00  0.00           C  
ATOM    741  HD2 LYS    47       6.791 -26.007  14.541  1.00  0.00           H  
ATOM    742  HD3 LYS    47       6.364 -27.768  14.478  1.00  0.00           H  
ATOM    743  CE  LYS    47       4.982 -26.522  15.492  1.00  0.00           C  
ATOM    744  HE2 LYS    47       4.649 -27.237  16.244  1.00  0.00           H  
ATOM    745  HE3 LYS    47       5.015 -25.603  16.077  1.00  0.00           H  
ATOM    746  NZ  LYS    47       4.015 -26.383  14.284  1.00  0.00           N  
ATOM    747  HZ1 LYS    47       3.791 -27.309  13.949  1.00  0.00           H  
ATOM    748  HZ2 LYS    47       3.174 -25.966  14.657  1.00  0.00           H  
ATOM    749  HZ3 LYS    47       4.350 -25.775  13.550  1.00  0.00           H  
ATOM    750  C   LYS    47       7.849 -27.655  19.300  1.00  0.00           C  
ATOM    751  O   LYS    47       6.958 -27.320  20.103  1.00  0.00           O  
ATOM    752  N   GLY    48       9.073 -27.057  19.312  1.00  0.00           N  
ATOM    753  H   GLY    48       9.748 -27.336  18.614  1.00  0.00           H  
ATOM    754  CA  GLY    48       9.527 -25.953  20.252  1.00  0.00           C  
ATOM    755  HA2 GLY    48      10.335 -25.410  19.763  1.00  0.00           H  
ATOM    756  HA3 GLY    48       8.751 -25.197  20.370  1.00  0.00           H  
ATOM    757  C   GLY    48       9.984 -26.492  21.615  1.00  0.00           C  
ATOM    758  O   GLY    48      10.313 -25.644  22.490  1.00  0.00           O  
ATOM    759  N   GLN    49      10.022 -27.814  21.767  1.00  0.00           N  
ATOM    760  H   GLN    49       9.932 -28.428  20.970  1.00  0.00           H  
ATOM    761  CA  GLN    49      10.321 -28.362  23.131  1.00  0.00           C  
ATOM    762  HA  GLN    49       9.406 -28.099  23.663  1.00  0.00           H  
ATOM    763  CB  GLN    49      10.253 -29.850  23.135  1.00  0.00           C  
ATOM    764  HB2 GLN    49       9.258 -30.110  22.773  1.00  0.00           H  
ATOM    765  HB3 GLN    49      11.013 -30.156  22.417  1.00  0.00           H  
ATOM    766  CG  GLN    49      10.562 -30.645  24.443  1.00  0.00           C  
ATOM    767  HG2 GLN    49      10.666 -31.659  24.056  1.00  0.00           H  
ATOM    768  HG3 GLN    49      11.498 -30.323  24.898  1.00  0.00           H  
ATOM    769  CD  GLN    49       9.578 -30.574  25.521  1.00  0.00           C  
ATOM    770  OE1 GLN    49       8.804 -29.600  25.753  1.00  0.00           O  
ATOM    771  NE2 GLN    49       9.491 -31.597  26.301  1.00  0.00           N  
ATOM    772 HE21 GLN    49       8.898 -31.698  27.112  1.00  0.00           H  
ATOM    773 HE22 GLN    49       9.909 -32.444  25.944  1.00  0.00           H  
ATOM    774  C   GLN    49      11.520 -27.767  23.892  1.00  0.00           C  
ATOM    775  O   GLN    49      11.549 -27.685  25.135  1.00  0.00           O  
ATOM    776  N   ARG    50      12.571 -27.377  23.211  1.00  0.00           N  
ATOM    777  H   ARG    50      12.534 -27.502  22.209  1.00  0.00           H  
ATOM    778  CA  ARG    50      13.818 -26.760  23.785  1.00  0.00           C  
ATOM    779  HA  ARG    50      14.243 -27.506  24.456  1.00  0.00           H  
ATOM    780  CB  ARG    50      14.942 -26.428  22.756  1.00  0.00           C  
ATOM    781  HB2 ARG    50      15.845 -26.074  23.254  1.00  0.00           H  
ATOM    782  HB3 ARG    50      15.151 -27.385  22.277  1.00  0.00           H  
ATOM    783  CG  ARG    50      14.450 -25.327  21.745  1.00  0.00           C  
ATOM    784  HG2 ARG    50      13.641 -25.770  21.165  1.00  0.00           H  
ATOM    785  HG3 ARG    50      14.079 -24.421  22.224  1.00  0.00           H  
ATOM    786  CD  ARG    50      15.610 -24.999  20.720  1.00  0.00           C  
ATOM    787  HD2 ARG    50      16.462 -24.862  21.386  1.00  0.00           H  
ATOM    788  HD3 ARG    50      15.821 -25.852  20.075  1.00  0.00           H  
ATOM    789  NE  ARG    50      15.308 -23.795  19.955  1.00  0.00           N  
ATOM    790  HE  ARG    50      14.342 -23.602  19.733  1.00  0.00           H  
ATOM    791  CZ  ARG    50      16.153 -22.958  19.389  1.00  0.00           C  
ATOM    792  NH1 ARG    50      17.415 -23.183  19.274  1.00  0.00           N  
ATOM    793 HH11 ARG    50      17.779 -23.989  19.761  1.00  0.00           H  
ATOM    794 HH12 ARG    50      17.936 -22.400  18.907  1.00  0.00           H  
ATOM    795  NH2 ARG    50      15.726 -21.868  18.887  1.00  0.00           N  
ATOM    796 HH21 ARG    50      14.751 -21.604  18.904  1.00  0.00           H  
ATOM    797 HH22 ARG    50      16.375 -21.381  18.286  1.00  0.00           H  
ATOM    798  C   ARG    50      13.665 -25.579  24.757  1.00  0.00           C  
ATOM    799  O   ARG    50      14.439 -25.576  25.713  1.00  0.00           O  
ATOM    800  N   ASP    51      12.675 -24.740  24.587  1.00  0.00           N  
ATOM    801  H   ASP    51      12.033 -24.820  23.811  1.00  0.00           H  
ATOM    802  CA  ASP    51      12.366 -23.689  25.508  1.00  0.00           C  
ATOM    803  HA  ASP    51      13.260 -23.107  25.735  1.00  0.00           H  
ATOM    804  CB  ASP    51      11.399 -22.660  25.029  1.00  0.00           C  
ATOM    805  HB2 ASP    51      10.502 -23.195  24.717  1.00  0.00           H  
ATOM    806  HB3 ASP    51      11.076 -21.942  25.783  1.00  0.00           H  
ATOM    807  CG  ASP    51      11.883 -22.007  23.739  1.00  0.00           C  
ATOM    808  OD1 ASP    51      13.120 -21.885  23.652  1.00  0.00           O  
ATOM    809  OD2 ASP    51      11.074 -21.472  22.931  1.00  0.00           O  
ATOM    810  C   ASP    51      11.758 -24.265  26.803  1.00  0.00           C  
ATOM    811  O   ASP    51      11.483 -23.416  27.715  1.00  0.00           O  
ATOM    812  N   GLN    52      11.552 -25.566  27.009  1.00  0.00           N  
ATOM    813  H   GLN    52      11.690 -26.206  26.240  1.00  0.00           H  
ATOM    814  CA  GLN    52      11.259 -26.117  28.362  1.00  0.00           C  
ATOM    815  HA  GLN    52      10.829 -25.344  28.999  1.00  0.00           H  
ATOM    816  CB  GLN    52      10.107 -27.141  28.315  1.00  0.00           C  
ATOM    817  HB2 GLN    52      10.350 -28.118  27.898  1.00  0.00           H  
ATOM    818  HB3 GLN    52       9.743 -27.133  29.342  1.00  0.00           H  
ATOM    819  CG  GLN    52       8.885 -26.607  27.555  1.00  0.00           C  
ATOM    820  HG2 GLN    52       9.237 -26.358  26.554  1.00  0.00           H  
ATOM    821  HG3 GLN    52       8.100 -27.337  27.359  1.00  0.00           H  
ATOM    822  CD  GLN    52       8.160 -25.458  28.223  1.00  0.00           C  
ATOM    823  OE1 GLN    52       8.507 -24.980  29.330  1.00  0.00           O  
ATOM    824  NE2 GLN    52       7.184 -24.886  27.492  1.00  0.00           N  
ATOM    825 HE21 GLN    52       6.734 -24.052  27.841  1.00  0.00           H  
ATOM    826 HE22 GLN    52       6.984 -25.252  26.572  1.00  0.00           H  
ATOM    827  C   GLN    52      12.504 -26.768  29.094  1.00  0.00           C  
ATOM    828  O   GLN    52      12.434 -27.111  30.252  1.00  0.00           O  
ATOM    829  N   MET    53      13.605 -26.991  28.325  1.00  0.00           N  
ATOM    830  H   MET    53      13.671 -26.618  27.388  1.00  0.00           H  
ATOM    831  CA  MET    53      14.838 -27.714  28.707  1.00  0.00           C  
ATOM    832  HA  MET    53      14.478 -28.371  29.498  1.00  0.00           H  
ATOM    833  CB  MET    53      15.492 -28.459  27.529  1.00  0.00           C  
ATOM    834  HB2 MET    53      15.838 -27.662  26.871  1.00  0.00           H  
ATOM    835  HB3 MET    53      16.392 -28.956  27.892  1.00  0.00           H  
ATOM    836  CG  MET    53      14.652 -29.597  26.797  1.00  0.00           C  
ATOM    837  HG2 MET    53      13.850 -29.127  26.228  1.00  0.00           H  
ATOM    838  HG3 MET    53      15.343 -30.122  26.136  1.00  0.00           H  
ATOM    839  SD  MET    53      13.857 -30.777  27.874  1.00  0.00           S  
ATOM    840  CE  MET    53      12.159 -30.072  28.080  1.00  0.00           C  
ATOM    841  HE1 MET    53      12.013 -29.532  27.145  1.00  0.00           H  
ATOM    842  HE2 MET    53      11.379 -30.828  27.994  1.00  0.00           H  
ATOM    843  HE3 MET    53      12.099 -29.453  28.975  1.00  0.00           H  
ATOM    844  C   MET    53      15.916 -26.816  29.346  1.00  0.00           C  
ATOM    845  O   MET    53      16.686 -27.305  30.155  1.00  0.00           O  
ATOM    846  N   LYS    54      15.845 -25.531  28.975  1.00  0.00           N  
ATOM    847  H   LYS    54      15.047 -25.351  28.383  1.00  0.00           H  
ATOM    848  CA  LYS    54      16.578 -24.464  29.544  1.00  0.00           C  
ATOM    849  HA  LYS    54      17.604 -24.662  29.232  1.00  0.00           H  
ATOM    850  CB  LYS    54      15.977 -23.135  28.929  1.00  0.00           C  
ATOM    851  HB2 LYS    54      16.099 -23.135  27.846  1.00  0.00           H  
ATOM    852  HB3 LYS    54      14.900 -23.081  29.081  1.00  0.00           H  
ATOM    853  CG  LYS    54      16.451 -21.757  29.432  1.00  0.00           C  
ATOM    854  HG2 LYS    54      16.149 -21.787  30.478  1.00  0.00           H  
ATOM    855  HG3 LYS    54      17.540 -21.751  29.380  1.00  0.00           H  
ATOM    856  CD  LYS    54      15.954 -20.467  28.698  1.00  0.00           C  
ATOM    857  HD2 LYS    54      16.519 -19.626  29.099  1.00  0.00           H  
ATOM    858  HD3 LYS    54      16.162 -20.676  27.648  1.00  0.00           H  
ATOM    859  CE  LYS    54      14.414 -20.241  29.017  1.00  0.00           C  
ATOM    860  HE2 LYS    54      13.831 -21.114  28.723  1.00  0.00           H  
ATOM    861  HE3 LYS    54      14.423 -20.221  30.107  1.00  0.00           H  
ATOM    862  NZ  LYS    54      13.938 -19.032  28.335  1.00  0.00           N  
ATOM    863  HZ1 LYS    54      13.869 -19.275  27.356  1.00  0.00           H  
ATOM    864  HZ2 LYS    54      13.054 -18.762  28.741  1.00  0.00           H  
ATOM    865  HZ3 LYS    54      14.490 -18.205  28.512  1.00  0.00           H  
ATOM    866  C   LYS    54      16.460 -24.397  31.091  1.00  0.00           C  
ATOM    867  O   LYS    54      15.355 -24.299  31.595  1.00  0.00           O  
ATOM    868  N   ARG    55      17.611 -24.247  31.695  1.00  0.00           N  
ATOM    869  H   ARG    55      18.324 -24.022  31.016  1.00  0.00           H  
ATOM    870  CA  ARG    55      18.038 -24.036  33.109  1.00  0.00           C  
ATOM    871  HA  ARG    55      17.693 -24.950  33.593  1.00  0.00           H  
ATOM    872  CB  ARG    55      19.575 -23.957  33.104  1.00  0.00           C  
ATOM    873  HB2 ARG    55      19.751 -23.709  34.151  1.00  0.00           H  
ATOM    874  HB3 ARG    55      19.984 -24.955  32.948  1.00  0.00           H  
ATOM    875  CG  ARG    55      20.166 -22.877  32.277  1.00  0.00           C  
ATOM    876  HG2 ARG    55      19.622 -22.890  31.333  1.00  0.00           H  
ATOM    877  HG3 ARG    55      19.989 -21.934  32.795  1.00  0.00           H  
ATOM    878  CD  ARG    55      21.645 -23.117  32.003  1.00  0.00           C  
ATOM    879  HD2 ARG    55      21.855 -23.915  31.291  1.00  0.00           H  
ATOM    880  HD3 ARG    55      22.125 -22.300  31.465  1.00  0.00           H  
ATOM    881  NE  ARG    55      22.403 -23.441  33.203  1.00  0.00           N  
ATOM    882  HE  ARG    55      21.886 -23.917  33.929  1.00  0.00           H  
ATOM    883  CZ  ARG    55      23.681 -23.348  33.543  1.00  0.00           C  
ATOM    884  NH1 ARG    55      24.173 -23.737  34.708  1.00  0.00           N  
ATOM    885 HH11 ARG    55      23.458 -24.181  35.266  1.00  0.00           H  
ATOM    886 HH12 ARG    55      25.145 -23.541  34.903  1.00  0.00           H  
ATOM    887  NH2 ARG    55      24.517 -22.832  32.691  1.00  0.00           N  
ATOM    888 HH21 ARG    55      24.163 -22.358  31.872  1.00  0.00           H  
ATOM    889 HH22 ARG    55      25.404 -22.525  33.063  1.00  0.00           H  
ATOM    890  C   ARG    55      17.503 -22.697  33.653  1.00  0.00           C  
ATOM    891  O   ARG    55      17.263 -21.815  32.837  1.00  0.00           O  
ATOM    892  N   PRO    56      17.325 -22.482  35.017  1.00  0.00           N  
ATOM    893  CD  PRO    56      17.889 -23.338  35.955  1.00  0.00           C  
ATOM    894  HD2 PRO    56      18.978 -23.378  35.915  1.00  0.00           H  
ATOM    895  HD3 PRO    56      17.450 -24.328  35.828  1.00  0.00           H  
ATOM    896  CG  PRO    56      17.467 -22.850  37.416  1.00  0.00           C  
ATOM    897  HG2 PRO    56      18.379 -22.436  37.845  1.00  0.00           H  
ATOM    898  HG3 PRO    56      17.005 -23.615  38.040  1.00  0.00           H  
ATOM    899  CB  PRO    56      16.563 -21.633  37.066  1.00  0.00           C  
ATOM    900  HB2 PRO    56      16.721 -20.804  37.756  1.00  0.00           H  
ATOM    901  HB3 PRO    56      15.500 -21.875  37.062  1.00  0.00           H  
ATOM    902  CA  PRO    56      16.862 -21.276  35.631  1.00  0.00           C  
ATOM    903  HA  PRO    56      15.918 -21.149  35.100  1.00  0.00           H  
ATOM    904  C   PRO    56      17.634 -19.937  35.314  1.00  0.00           C  
ATOM    905  O   PRO    56      18.776 -20.004  34.903  1.00  0.00           O  
ATOM    906  N   PRO    57      17.043 -18.800  35.487  1.00  0.00           N  
ATOM    907  CD  PRO    57      15.684 -18.621  35.755  1.00  0.00           C  
ATOM    908  HD2 PRO    57      15.623 -18.617  36.843  1.00  0.00           H  
ATOM    909  HD3 PRO    57      14.968 -19.328  35.338  1.00  0.00           H  
ATOM    910  CG  PRO    57      15.333 -17.200  35.177  1.00  0.00           C  
ATOM    911  HG2 PRO    57      14.446 -16.942  35.755  1.00  0.00           H  
ATOM    912  HG3 PRO    57      15.058 -17.376  34.137  1.00  0.00           H  
ATOM    913  CB  PRO    57      16.634 -16.441  35.208  1.00  0.00           C  
ATOM    914  HB2 PRO    57      16.742 -15.884  36.139  1.00  0.00           H  
ATOM    915  HB3 PRO    57      16.742 -15.708  34.408  1.00  0.00           H  
ATOM    916  CA  PRO    57      17.634 -17.533  34.993  1.00  0.00           C  
ATOM    917  HA  PRO    57      17.784 -17.620  33.916  1.00  0.00           H  
ATOM    918  C   PRO    57      19.006 -17.297  35.642  1.00  0.00           C  
ATOM    919  O   PRO    57      19.259 -17.784  36.704  1.00  0.00           O  
ATOM    920  N   LEU    58      19.912 -16.709  34.868  1.00  0.00           N  
ATOM    921  H   LEU    58      19.618 -16.350  33.971  1.00  0.00           H  
ATOM    922  CA  LEU    58      21.342 -16.574  35.176  1.00  0.00           C  
ATOM    923  HA  LEU    58      21.755 -17.559  35.397  1.00  0.00           H  
ATOM    924  CB  LEU    58      21.936 -16.042  33.835  1.00  0.00           C  
ATOM    925  HB2 LEU    58      22.062 -16.872  33.140  1.00  0.00           H  
ATOM    926  HB3 LEU    58      21.299 -15.395  33.233  1.00  0.00           H  
ATOM    927  CG  LEU    58      23.277 -15.378  33.785  1.00  0.00           C  
ATOM    928  HG  LEU    58      23.255 -14.469  34.386  1.00  0.00           H  
ATOM    929  CD1 LEU    58      24.480 -16.274  34.349  1.00  0.00           C  
ATOM    930 HD11 LEU    58      24.516 -15.958  35.391  1.00  0.00           H  
ATOM    931 HD12 LEU    58      24.196 -17.325  34.409  1.00  0.00           H  
ATOM    932 HD13 LEU    58      25.401 -16.228  33.769  1.00  0.00           H  
ATOM    933  CD2 LEU    58      23.664 -15.026  32.362  1.00  0.00           C  
ATOM    934 HD21 LEU    58      22.789 -14.515  31.961  1.00  0.00           H  
ATOM    935 HD22 LEU    58      24.522 -14.360  32.274  1.00  0.00           H  
ATOM    936 HD23 LEU    58      23.817 -15.940  31.788  1.00  0.00           H  
ATOM    937  C   LEU    58      21.666 -15.752  36.406  1.00  0.00           C  
ATOM    938  O   LEU    58      22.363 -16.226  37.270  1.00  0.00           O  
ATOM    939  N   GLU    59      21.070 -14.545  36.560  1.00  0.00           N  
ATOM    940  H   GLU    59      20.489 -14.285  35.775  1.00  0.00           H  
ATOM    941  CA  GLU    59      20.996 -13.666  37.681  1.00  0.00           C  
ATOM    942  HA  GLU    59      21.968 -13.275  37.981  1.00  0.00           H  
ATOM    943  CB  GLU    59      20.106 -12.469  37.384  1.00  0.00           C  
ATOM    944  HB2 GLU    59      19.144 -12.801  36.995  1.00  0.00           H  
ATOM    945  HB3 GLU    59      19.841 -11.887  38.267  1.00  0.00           H  
ATOM    946  CG  GLU    59      20.853 -11.510  36.364  1.00  0.00           C  
ATOM    947  HG2 GLU    59      21.243 -12.074  35.516  1.00  0.00           H  
ATOM    948  HG3 GLU    59      20.215 -10.689  36.039  1.00  0.00           H  
ATOM    949  CD  GLU    59      22.126 -10.919  36.937  1.00  0.00           C  
ATOM    950  OE1 GLU    59      22.039 -10.215  37.966  1.00  0.00           O  
ATOM    951  OE2 GLU    59      23.178 -10.969  36.303  1.00  0.00           O  
ATOM    952  C   GLU    59      20.362 -14.312  38.887  1.00  0.00           C  
ATOM    953  O   GLU    59      20.734 -14.060  39.983  1.00  0.00           O  
ATOM    954  N   GLU    60      19.483 -15.379  38.713  1.00  0.00           N  
ATOM    955  H   GLU    60      19.215 -15.696  37.792  1.00  0.00           H  
ATOM    956  CA  GLU    60      19.000 -16.117  39.874  1.00  0.00           C  
ATOM    957  HA  GLU    60      18.938 -15.358  40.655  1.00  0.00           H  
ATOM    958  CB  GLU    60      17.650 -16.714  39.707  1.00  0.00           C  
ATOM    959  HB2 GLU    60      17.572 -17.457  38.914  1.00  0.00           H  
ATOM    960  HB3 GLU    60      17.364 -17.195  40.642  1.00  0.00           H  
ATOM    961  CG  GLU    60      16.590 -15.652  39.319  1.00  0.00           C  
ATOM    962  HG2 GLU    60      16.791 -15.422  38.272  1.00  0.00           H  
ATOM    963  HG3 GLU    60      15.619 -16.139  39.412  1.00  0.00           H  
ATOM    964  CD  GLU    60      16.591 -14.401  40.172  1.00  0.00           C  
ATOM    965  OE1 GLU    60      17.011 -14.415  41.331  1.00  0.00           O  
ATOM    966  OE2 GLU    60      16.201 -13.284  39.762  1.00  0.00           O  
ATOM    967  C   GLU    60      19.931 -17.263  40.328  1.00  0.00           C  
ATOM    968  O   GLU    60      20.278 -17.445  41.485  1.00  0.00           O  
ATOM    969  N   ARG    61      20.625 -17.875  39.331  1.00  0.00           N  
ATOM    970  H   ARG    61      20.227 -17.690  38.422  1.00  0.00           H  
ATOM    971  CA  ARG    61      21.911 -18.602  39.587  1.00  0.00           C  
ATOM    972  HA  ARG    61      21.565 -19.306  40.343  1.00  0.00           H  
ATOM    973  CB  ARG    61      22.405 -19.480  38.412  1.00  0.00           C  
ATOM    974  HB2 ARG    61      22.642 -18.810  37.586  1.00  0.00           H  
ATOM    975  HB3 ARG    61      23.319 -20.034  38.627  1.00  0.00           H  
ATOM    976  CG  ARG    61      21.303 -20.538  38.187  1.00  0.00           C  
ATOM    977  HG2 ARG    61      21.202 -20.986  39.176  1.00  0.00           H  
ATOM    978  HG3 ARG    61      20.394 -19.991  37.938  1.00  0.00           H  
ATOM    979  CD  ARG    61      21.507 -21.556  37.098  1.00  0.00           C  
ATOM    980  HD2 ARG    61      22.552 -21.853  37.006  1.00  0.00           H  
ATOM    981  HD3 ARG    61      20.841 -22.401  37.269  1.00  0.00           H  
ATOM    982  NE  ARG    61      21.186 -20.910  35.750  1.00  0.00           N  
ATOM    983  HE  ARG    61      20.231 -20.651  35.547  1.00  0.00           H  
ATOM    984  CZ  ARG    61      21.951 -20.372  34.897  1.00  0.00           C  
ATOM    985  NH1 ARG    61      23.241 -20.445  34.935  1.00  0.00           N  
ATOM    986 HH11 ARG    61      23.764 -21.073  35.528  1.00  0.00           H  
ATOM    987 HH12 ARG    61      23.639 -19.855  34.218  1.00  0.00           H  
ATOM    988  NH2 ARG    61      21.538 -19.719  33.946  1.00  0.00           N  
ATOM    989 HH21 ARG    61      20.529 -19.676  33.908  1.00  0.00           H  
ATOM    990 HH22 ARG    61      22.206 -19.454  33.237  1.00  0.00           H  
ATOM    991  C   ARG    61      23.003 -17.833  40.337  1.00  0.00           C  
ATOM    992  O   ARG    61      23.542 -18.342  41.335  1.00  0.00           O  
ATOM    993  N   ARG    62      23.317 -16.541  39.956  1.00  0.00           N  
ATOM    994  H   ARG    62      22.757 -16.193  39.191  1.00  0.00           H  
ATOM    995  CA  ARG    62      24.216 -15.661  40.672  1.00  0.00           C  
ATOM    996  HA  ARG    62      25.164 -16.169  40.848  1.00  0.00           H  
ATOM    997  CB  ARG    62      24.366 -14.385  39.807  1.00  0.00           C  
ATOM    998  HB2 ARG    62      23.359 -14.024  39.596  1.00  0.00           H  
ATOM    999  HB3 ARG    62      24.778 -13.545  40.366  1.00  0.00           H  
ATOM   1000  CG  ARG    62      25.121 -14.601  38.443  1.00  0.00           C  
ATOM   1001  HG2 ARG    62      26.144 -14.928  38.630  1.00  0.00           H  
ATOM   1002  HG3 ARG    62      24.620 -15.236  37.712  1.00  0.00           H  
ATOM   1003  CD  ARG    62      25.278 -13.253  37.744  1.00  0.00           C  
ATOM   1004  HD2 ARG    62      24.308 -12.854  37.447  1.00  0.00           H  
ATOM   1005  HD3 ARG    62      25.732 -12.495  38.383  1.00  0.00           H  
ATOM   1006  NE  ARG    62      26.084 -13.316  36.484  1.00  0.00           N  
ATOM   1007  HE  ARG    62      26.622 -14.151  36.297  1.00  0.00           H  
ATOM   1008  CZ  ARG    62      26.394 -12.252  35.795  1.00  0.00           C  
ATOM   1009  NH1 ARG    62      27.509 -12.325  35.116  1.00  0.00           N  
ATOM   1010 HH11 ARG    62      28.096 -13.142  35.028  1.00  0.00           H  
ATOM   1011 HH12 ARG    62      27.750 -11.601  34.454  1.00  0.00           H  
ATOM   1012  NH2 ARG    62      25.763 -11.106  35.832  1.00  0.00           N  
ATOM   1013 HH21 ARG    62      24.850 -11.046  36.260  1.00  0.00           H  
ATOM   1014 HH22 ARG    62      26.195 -10.276  35.451  1.00  0.00           H  
ATOM   1015  C   ARG    62      23.749 -15.189  42.109  1.00  0.00           C  
ATOM   1016  O   ARG    62      24.494 -15.341  43.099  1.00  0.00           O  
ATOM   1017  N   ALA    63      22.518 -14.729  42.301  1.00  0.00           N  
ATOM   1018  H   ALA    63      21.853 -14.626  41.547  1.00  0.00           H  
ATOM   1019  CA  ALA    63      21.965 -14.400  43.621  1.00  0.00           C  
ATOM   1020  HA  ALA    63      22.664 -13.685  44.054  1.00  0.00           H  
ATOM   1021  CB  ALA    63      20.603 -13.768  43.466  1.00  0.00           C  
ATOM   1022  HB1 ALA    63      20.613 -13.091  42.612  1.00  0.00           H  
ATOM   1023  HB2 ALA    63      19.912 -14.587  43.267  1.00  0.00           H  
ATOM   1024  HB3 ALA    63      20.143 -13.333  44.354  1.00  0.00           H  
ATOM   1025  C   ALA    63      22.035 -15.592  44.604  1.00  0.00           C  
ATOM   1026  O   ALA    63      22.191 -15.360  45.738  1.00  0.00           O  
ATOM   1027  N   MET    64      21.766 -16.824  44.147  1.00  0.00           N  
ATOM   1028  H   MET    64      21.516 -16.900  43.172  1.00  0.00           H  
ATOM   1029  CA  MET    64      22.000 -18.116  44.845  1.00  0.00           C  
ATOM   1030  HA  MET    64      21.591 -18.112  45.855  1.00  0.00           H  
ATOM   1031  CB  MET    64      21.431 -19.197  43.935  1.00  0.00           C  
ATOM   1032  HB2 MET    64      20.406 -19.046  43.598  1.00  0.00           H  
ATOM   1033  HB3 MET    64      22.050 -19.134  43.040  1.00  0.00           H  
ATOM   1034  CG  MET    64      21.605 -20.701  44.326  1.00  0.00           C  
ATOM   1035  HG2 MET    64      21.497 -21.397  43.494  1.00  0.00           H  
ATOM   1036  HG3 MET    64      22.638 -20.681  44.674  1.00  0.00           H  
ATOM   1037  SD  MET    64      20.568 -21.434  45.640  1.00  0.00           S  
ATOM   1038  CE  MET    64      20.741 -20.338  47.034  1.00  0.00           C  
ATOM   1039  HE1 MET    64      20.310 -20.707  47.964  1.00  0.00           H  
ATOM   1040  HE2 MET    64      21.793 -20.128  47.225  1.00  0.00           H  
ATOM   1041  HE3 MET    64      20.222 -19.399  46.838  1.00  0.00           H  
ATOM   1042  C   MET    64      23.511 -18.350  45.199  1.00  0.00           C  
ATOM   1043  O   MET    64      23.858 -18.688  46.299  1.00  0.00           O  
ATOM   1044  N   HIE    65      24.375 -18.197  44.223  1.00  0.00           N  
ATOM   1045  H   HIE    65      24.029 -17.892  43.325  1.00  0.00           H  
ATOM   1046  CA  HIE    65      25.813 -18.348  44.330  1.00  0.00           C  
ATOM   1047  HA  HIE    65      25.950 -19.344  44.751  1.00  0.00           H  
ATOM   1048  CB  HIE    65      26.573 -18.179  42.988  1.00  0.00           C  
ATOM   1049  HB2 HIE    65      26.086 -18.679  42.150  1.00  0.00           H  
ATOM   1050  HB3 HIE    65      26.658 -17.119  42.749  1.00  0.00           H  
ATOM   1051  CG  HIE    65      27.947 -18.817  43.135  1.00  0.00           C  
ATOM   1052  ND1 HIE    65      28.285 -20.179  43.115  1.00  0.00           N  
ATOM   1053  CE1 HIE    65      29.600 -20.225  43.454  1.00  0.00           C  
ATOM   1054  HE1 HIE    65      30.197 -21.113  43.598  1.00  0.00           H  
ATOM   1055  NE2 HIE    65      30.157 -18.994  43.289  1.00  0.00           N  
ATOM   1056  HE2 HIE    65      31.115 -18.762  43.510  1.00  0.00           H  
ATOM   1057  CD2 HIE    65      29.120 -18.080  43.238  1.00  0.00           C  
ATOM   1058  HD2 HIE    65      29.228 -17.005  43.231  1.00  0.00           H  
ATOM   1059  C   HIE    65      26.476 -17.394  45.276  1.00  0.00           C  
ATOM   1060  O   HIE    65      27.439 -17.694  45.923  1.00  0.00           O  
ATOM   1061  N   ASP    66      25.939 -16.179  45.444  1.00  0.00           N  
ATOM   1062  H   ASP    66      25.472 -15.707  44.683  1.00  0.00           H  
ATOM   1063  CA  ASP    66      26.400 -15.080  46.365  1.00  0.00           C  
ATOM   1064  HA  ASP    66      27.425 -14.776  46.152  1.00  0.00           H  
ATOM   1065  CB  ASP    66      25.557 -13.817  46.081  1.00  0.00           C  
ATOM   1066  HB2 ASP    66      25.566 -13.551  45.024  1.00  0.00           H  
ATOM   1067  HB3 ASP    66      24.513 -14.117  46.175  1.00  0.00           H  
ATOM   1068  CG  ASP    66      25.827 -12.681  46.976  1.00  0.00           C  
ATOM   1069  OD1 ASP    66      24.883 -12.146  47.522  1.00  0.00           O  
ATOM   1070  OD2 ASP    66      26.934 -12.178  47.044  1.00  0.00           O  
ATOM   1071  C   ASP    66      26.201 -15.487  47.882  1.00  0.00           C  
ATOM   1072  O   ASP    66      26.988 -14.982  48.651  1.00  0.00           O  
ATOM   1073  N   ILE    67      25.242 -16.353  48.275  1.00  0.00           N  
ATOM   1074  H   ILE    67      24.597 -16.762  47.614  1.00  0.00           H  
ATOM   1075  CA  ILE    67      25.154 -16.868  49.615  1.00  0.00           C  
ATOM   1076  HA  ILE    67      25.658 -16.107  50.211  1.00  0.00           H  
ATOM   1077  CB  ILE    67      23.683 -16.968  50.088  1.00  0.00           C  
ATOM   1078  HB  ILE    67      23.188 -16.004  49.976  1.00  0.00           H  
ATOM   1079  CG2 ILE    67      22.882 -17.990  49.343  1.00  0.00           C  
ATOM   1080 HG21 ILE    67      22.827 -17.627  48.317  1.00  0.00           H  
ATOM   1081 HG22 ILE    67      23.360 -18.970  49.337  1.00  0.00           H  
ATOM   1082 HG23 ILE    67      21.870 -17.944  49.746  1.00  0.00           H  
ATOM   1083  CG1 ILE    67      23.551 -17.358  51.601  1.00  0.00           C  
ATOM   1084 HG12 ILE    67      22.542 -17.695  51.839  1.00  0.00           H  
ATOM   1085 HG13 ILE    67      24.150 -18.256  51.749  1.00  0.00           H  
ATOM   1086  CD1 ILE    67      24.021 -16.324  52.572  1.00  0.00           C  
ATOM   1087 HD11 ILE    67      23.341 -15.476  52.660  1.00  0.00           H  
ATOM   1088 HD12 ILE    67      24.136 -16.812  53.540  1.00  0.00           H  
ATOM   1089 HD13 ILE    67      24.996 -15.951  52.260  1.00  0.00           H  
ATOM   1090  C   ILE    67      25.967 -18.131  49.880  1.00  0.00           C  
ATOM   1091  O   ILE    67      26.510 -18.316  50.962  1.00  0.00           O  
ATOM   1092  N   ILE    68      26.138 -18.957  48.828  1.00  0.00           N  
ATOM   1093  H   ILE    68      25.644 -18.750  47.971  1.00  0.00           H  
ATOM   1094  CA  ILE    68      26.933 -20.188  48.849  1.00  0.00           C  
ATOM   1095  HA  ILE    68      26.732 -20.821  49.713  1.00  0.00           H  
ATOM   1096  CB  ILE    68      26.559 -21.024  47.543  1.00  0.00           C  
ATOM   1097  HB  ILE    68      26.883 -20.430  46.688  1.00  0.00           H  
ATOM   1098  CG2 ILE    68      27.378 -22.325  47.500  1.00  0.00           C  
ATOM   1099 HG21 ILE    68      27.049 -23.044  48.251  1.00  0.00           H  
ATOM   1100 HG22 ILE    68      27.240 -22.874  46.569  1.00  0.00           H  
ATOM   1101 HG23 ILE    68      28.418 -22.052  47.674  1.00  0.00           H  
ATOM   1102  CG1 ILE    68      25.041 -21.377  47.582  1.00  0.00           C  
ATOM   1103 HG12 ILE    68      24.920 -22.037  48.441  1.00  0.00           H  
ATOM   1104 HG13 ILE    68      24.419 -20.522  47.844  1.00  0.00           H  
ATOM   1105  CD1 ILE    68      24.382 -22.008  46.251  1.00  0.00           C  
ATOM   1106 HD11 ILE    68      24.306 -21.297  45.428  1.00  0.00           H  
ATOM   1107 HD12 ILE    68      24.850 -22.929  45.903  1.00  0.00           H  
ATOM   1108 HD13 ILE    68      23.394 -22.297  46.609  1.00  0.00           H  
ATOM   1109  C   ILE    68      28.408 -19.783  48.996  1.00  0.00           C  
ATOM   1110  O   ILE    68      29.089 -20.389  49.830  1.00  0.00           O  
ATOM   1111  N   ALA    69      28.958 -18.774  48.329  1.00  0.00           N  
ATOM   1112  H   ALA    69      28.362 -18.454  47.579  1.00  0.00           H  
ATOM   1113  CA  ALA    69      30.270 -18.116  48.517  1.00  0.00           C  
ATOM   1114  HA  ALA    69      31.011 -18.830  48.877  1.00  0.00           H  
ATOM   1115  CB  ALA    69      30.799 -17.683  47.102  1.00  0.00           C  
ATOM   1116  HB1 ALA    69      29.972 -17.124  46.663  1.00  0.00           H  
ATOM   1117  HB2 ALA    69      31.673 -17.049  47.252  1.00  0.00           H  
ATOM   1118  HB3 ALA    69      31.113 -18.530  46.493  1.00  0.00           H  
ATOM   1119  C   ALA    69      30.247 -16.968  49.538  1.00  0.00           C  
ATOM   1120  O   ALA    69      30.450 -15.815  49.232  1.00  0.00           O  
ATOM   1121  N   SER    70      30.155 -17.348  50.805  1.00  0.00           N  
ATOM   1122  H   SER    70      30.129 -18.355  50.887  1.00  0.00           H  
ATOM   1123  CA  SER    70      30.018 -16.532  51.955  1.00  0.00           C  
ATOM   1124  HA  SER    70      30.613 -15.622  51.892  1.00  0.00           H  
ATOM   1125  CB  SER    70      28.601 -16.118  52.125  1.00  0.00           C  
ATOM   1126  HB2 SER    70      28.717 -15.170  52.651  1.00  0.00           H  
ATOM   1127  HB3 SER    70      28.091 -15.891  51.189  1.00  0.00           H  
ATOM   1128  OG  SER    70      27.859 -16.937  52.988  1.00  0.00           O  
ATOM   1129  HG  SER    70      27.576 -17.691  52.466  1.00  0.00           H  
ATOM   1130  C   SER    70      30.460 -17.266  53.241  1.00  0.00           C  
ATOM   1131  O   SER    70      30.932 -18.398  53.112  1.00  0.00           O  
ATOM   1132  N   ASP    71      30.335 -16.643  54.403  1.00  0.00           N  
ATOM   1133  H   ASP    71      29.826 -15.775  54.489  1.00  0.00           H  
ATOM   1134  CA  ASP    71      30.878 -17.273  55.604  1.00  0.00           C  
ATOM   1135  HA  ASP    71      31.849 -17.674  55.314  1.00  0.00           H  
ATOM   1136  CB  ASP    71      31.225 -16.144  56.573  1.00  0.00           C  
ATOM   1137  HB2 ASP    71      31.795 -16.530  57.418  1.00  0.00           H  
ATOM   1138  HB3 ASP    71      31.977 -15.478  56.149  1.00  0.00           H  
ATOM   1139  CG  ASP    71      30.103 -15.179  56.996  1.00  0.00           C  
ATOM   1140  OD1 ASP    71      28.992 -15.015  56.349  1.00  0.00           O  
ATOM   1141  OD2 ASP    71      30.244 -14.574  58.057  1.00  0.00           O  
ATOM   1142  C   ASP    71      30.020 -18.425  56.277  1.00  0.00           C  
ATOM   1143  O   ASP    71      30.511 -19.216  57.074  1.00  0.00           O  
ATOM   1144  N   THR    72      28.687 -18.404  56.049  1.00  0.00           N  
ATOM   1145  H   THR    72      28.313 -17.704  55.424  1.00  0.00           H  
ATOM   1146  CA  THR    72      27.768 -19.378  56.564  1.00  0.00           C  
ATOM   1147  HA  THR    72      28.177 -20.388  56.589  1.00  0.00           H  
ATOM   1148  CB  THR    72      27.414 -18.997  58.023  1.00  0.00           C  
ATOM   1149  HB  THR    72      28.370 -19.089  58.538  1.00  0.00           H  
ATOM   1150  CG2 THR    72      26.897 -17.527  58.269  1.00  0.00           C  
ATOM   1151 HG21 THR    72      27.726 -16.872  58.003  1.00  0.00           H  
ATOM   1152 HG22 THR    72      25.921 -17.402  57.799  1.00  0.00           H  
ATOM   1153 HG23 THR    72      26.674 -17.601  59.333  1.00  0.00           H  
ATOM   1154  OG1 THR    72      26.481 -19.835  58.672  1.00  0.00           O  
ATOM   1155  HG1 THR    72      26.885 -20.072  59.510  1.00  0.00           H  
ATOM   1156  C   THR    72      26.512 -19.298  55.737  1.00  0.00           C  
ATOM   1157  O   THR    72      26.220 -18.239  55.152  1.00  0.00           O  
ATOM   1158  N   PHE    73      25.767 -20.395  55.635  1.00  0.00           N  
ATOM   1159  H   PHE    73      26.016 -21.083  56.331  1.00  0.00           H  
ATOM   1160  CA  PHE    73      24.591 -20.507  54.660  1.00  0.00           C  
ATOM   1161  HA  PHE    73      24.734 -19.910  53.759  1.00  0.00           H  
ATOM   1162  CB  PHE    73      24.391 -21.919  54.134  1.00  0.00           C  
ATOM   1163  HB2 PHE    73      25.345 -22.283  53.752  1.00  0.00           H  
ATOM   1164  HB3 PHE    73      24.206 -22.535  55.014  1.00  0.00           H  
ATOM   1165  CG  PHE    73      23.387 -22.071  53.023  1.00  0.00           C  
ATOM   1166  CD1 PHE    73      23.475 -21.390  51.806  1.00  0.00           C  
ATOM   1167  HD1 PHE    73      24.220 -20.614  51.717  1.00  0.00           H  
ATOM   1168  CE1 PHE    73      22.598 -21.598  50.771  1.00  0.00           C  
ATOM   1169  HE1 PHE    73      22.680 -21.053  49.842  1.00  0.00           H  
ATOM   1170  CZ  PHE    73      21.666 -22.722  50.901  1.00  0.00           C  
ATOM   1171  HZ  PHE    73      21.058 -23.029  50.063  1.00  0.00           H  
ATOM   1172  CE2 PHE    73      21.528 -23.356  52.183  1.00  0.00           C  
ATOM   1173  HE2 PHE    73      20.775 -24.116  52.330  1.00  0.00           H  
ATOM   1174  CD2 PHE    73      22.347 -23.002  53.246  1.00  0.00           C  
ATOM   1175  HD2 PHE    73      22.230 -23.587  54.146  1.00  0.00           H  
ATOM   1176  C   PHE    73      23.361 -19.950  55.463  1.00  0.00           C  
ATOM   1177  O   PHE    73      22.870 -20.470  56.400  1.00  0.00           O  
ATOM   1178  N   ASP    74      22.823 -18.786  54.983  1.00  0.00           N  
ATOM   1179  H   ASP    74      23.434 -18.282  54.357  1.00  0.00           H  
ATOM   1180  CA  ASP    74      21.576 -18.166  55.470  1.00  0.00           C  
ATOM   1181  HA  ASP    74      21.514 -18.278  56.553  1.00  0.00           H  
ATOM   1182  CB  ASP    74      21.582 -16.677  55.217  1.00  0.00           C  
ATOM   1183  HB2 ASP    74      22.465 -16.227  55.671  1.00  0.00           H  
ATOM   1184  HB3 ASP    74      21.609 -16.453  54.151  1.00  0.00           H  
ATOM   1185  CG  ASP    74      20.341 -15.910  55.763  1.00  0.00           C  
ATOM   1186  OD1 ASP    74      19.553 -16.489  56.555  1.00  0.00           O  
ATOM   1187  OD2 ASP    74      20.311 -14.672  55.629  1.00  0.00           O  
ATOM   1188  C   ASP    74      20.388 -18.890  54.888  1.00  0.00           C  
ATOM   1189  O   ASP    74      19.830 -18.502  53.905  1.00  0.00           O  
ATOM   1190  N   LYS    75      20.131 -20.027  55.541  1.00  0.00           N  
ATOM   1191  H   LYS    75      20.794 -20.270  56.263  1.00  0.00           H  
ATOM   1192  CA  LYS    75      19.132 -20.958  55.120  1.00  0.00           C  
ATOM   1193  HA  LYS    75      19.595 -21.419  54.247  1.00  0.00           H  
ATOM   1194  CB  LYS    75      19.075 -22.049  56.184  1.00  0.00           C  
ATOM   1195  HB2 LYS    75      20.075 -22.225  56.581  1.00  0.00           H  
ATOM   1196  HB3 LYS    75      18.418 -21.718  56.988  1.00  0.00           H  
ATOM   1197  CG  LYS    75      18.526 -23.447  55.634  1.00  0.00           C  
ATOM   1198  HG2 LYS    75      17.586 -23.163  55.160  1.00  0.00           H  
ATOM   1199  HG3 LYS    75      19.162 -23.883  54.865  1.00  0.00           H  
ATOM   1200  CD  LYS    75      17.982 -24.450  56.734  1.00  0.00           C  
ATOM   1201  HD2 LYS    75      17.136 -24.036  57.282  1.00  0.00           H  
ATOM   1202  HD3 LYS    75      17.617 -25.338  56.219  1.00  0.00           H  
ATOM   1203  CE  LYS    75      18.942 -24.850  57.822  1.00  0.00           C  
ATOM   1204  HE2 LYS    75      19.889 -25.226  57.437  1.00  0.00           H  
ATOM   1205  HE3 LYS    75      19.224 -23.922  58.318  1.00  0.00           H  
ATOM   1206  NZ  LYS    75      18.199 -25.766  58.762  1.00  0.00           N  
ATOM   1207  HZ1 LYS    75      18.786 -25.944  59.564  1.00  0.00           H  
ATOM   1208  HZ2 LYS    75      17.347 -25.296  59.034  1.00  0.00           H  
ATOM   1209  HZ3 LYS    75      17.895 -26.635  58.348  1.00  0.00           H  
ATOM   1210  C   LYS    75      17.757 -20.413  54.728  1.00  0.00           C  
ATOM   1211  O   LYS    75      17.298 -20.741  53.612  1.00  0.00           O  
ATOM   1212  N   ALA    76      17.086 -19.566  55.491  1.00  0.00           N  
ATOM   1213  H   ALA    76      17.518 -19.304  56.366  1.00  0.00           H  
ATOM   1214  CA  ALA    76      15.791 -19.048  55.087  1.00  0.00           C  
ATOM   1215  HA  ALA    76      15.056 -19.803  54.808  1.00  0.00           H  
ATOM   1216  CB  ALA    76      15.039 -18.472  56.325  1.00  0.00           C  
ATOM   1217  HB1 ALA    76      15.802 -17.922  56.875  1.00  0.00           H  
ATOM   1218  HB2 ALA    76      14.163 -17.920  55.982  1.00  0.00           H  
ATOM   1219  HB3 ALA    76      14.689 -19.282  56.966  1.00  0.00           H  
ATOM   1220  C   ALA    76      15.889 -18.046  53.875  1.00  0.00           C  
ATOM   1221  O   ALA    76      14.964 -17.920  53.105  1.00  0.00           O  
ATOM   1222  N   LYS    77      16.981 -17.287  53.730  1.00  0.00           N  
ATOM   1223  H   LYS    77      17.750 -17.490  54.352  1.00  0.00           H  
ATOM   1224  CA  LYS    77      17.181 -16.438  52.498  1.00  0.00           C  
ATOM   1225  HA  LYS    77      16.290 -15.812  52.454  1.00  0.00           H  
ATOM   1226  CB  LYS    77      18.465 -15.578  52.689  1.00  0.00           C  
ATOM   1227  HB2 LYS    77      18.420 -15.136  53.685  1.00  0.00           H  
ATOM   1228  HB3 LYS    77      19.364 -16.195  52.689  1.00  0.00           H  
ATOM   1229  CG  LYS    77      18.477 -14.529  51.594  1.00  0.00           C  
ATOM   1230  HG2 LYS    77      18.692 -15.064  50.669  1.00  0.00           H  
ATOM   1231  HG3 LYS    77      17.533 -13.984  51.593  1.00  0.00           H  
ATOM   1232  CD  LYS    77      19.672 -13.512  51.704  1.00  0.00           C  
ATOM   1233  HD2 LYS    77      19.291 -12.493  51.637  1.00  0.00           H  
ATOM   1234  HD3 LYS    77      20.231 -13.532  52.639  1.00  0.00           H  
ATOM   1235  CE  LYS    77      20.709 -13.638  50.584  1.00  0.00           C  
ATOM   1236  HE2 LYS    77      21.262 -14.568  50.721  1.00  0.00           H  
ATOM   1237  HE3 LYS    77      20.183 -13.712  49.631  1.00  0.00           H  
ATOM   1238  NZ  LYS    77      21.744 -12.474  50.642  1.00  0.00           N  
ATOM   1239  HZ1 LYS    77      22.704 -12.768  50.535  1.00  0.00           H  
ATOM   1240  HZ2 LYS    77      21.538 -11.665  50.073  1.00  0.00           H  
ATOM   1241  HZ3 LYS    77      21.611 -12.192  51.603  1.00  0.00           H  
ATOM   1242  C   LYS    77      17.141 -17.353  51.214  1.00  0.00           C  
ATOM   1243  O   LYS    77      16.428 -17.162  50.255  1.00  0.00           O  
ATOM   1244  N   ALA    78      17.938 -18.451  51.288  1.00  0.00           N  
ATOM   1245  H   ALA    78      18.569 -18.465  52.076  1.00  0.00           H  
ATOM   1246  CA  ALA    78      18.102 -19.541  50.313  1.00  0.00           C  
ATOM   1247  HA  ALA    78      18.336 -19.035  49.376  1.00  0.00           H  
ATOM   1248  CB  ALA    78      19.353 -20.366  50.602  1.00  0.00           C  
ATOM   1249  HB1 ALA    78      20.143 -19.662  50.341  1.00  0.00           H  
ATOM   1250  HB2 ALA    78      19.331 -20.652  51.653  1.00  0.00           H  
ATOM   1251  HB3 ALA    78      19.248 -21.294  50.041  1.00  0.00           H  
ATOM   1252  C   ALA    78      16.905 -20.409  50.041  1.00  0.00           C  
ATOM   1253  O   ALA    78      16.782 -20.911  48.937  1.00  0.00           O  
ATOM   1254  N   GLU    79      15.990 -20.626  50.944  1.00  0.00           N  
ATOM   1255  H   GLU    79      16.143 -20.149  51.821  1.00  0.00           H  
ATOM   1256  CA  GLU    79      14.703 -21.293  50.683  1.00  0.00           C  
ATOM   1257  HA  GLU    79      15.003 -22.172  50.113  1.00  0.00           H  
ATOM   1258  CB  GLU    79      13.985 -21.700  51.995  1.00  0.00           C  
ATOM   1259  HB2 GLU    79      14.569 -22.515  52.423  1.00  0.00           H  
ATOM   1260  HB3 GLU    79      14.059 -20.828  52.645  1.00  0.00           H  
ATOM   1261  CG  GLU    79      12.560 -22.278  51.829  1.00  0.00           C  
ATOM   1262  HG2 GLU    79      11.787 -21.675  51.353  1.00  0.00           H  
ATOM   1263  HG3 GLU    79      12.607 -23.185  51.226  1.00  0.00           H  
ATOM   1264  CD  GLU    79      12.046 -22.860  53.200  1.00  0.00           C  
ATOM   1265  OE1 GLU    79      12.762 -23.559  53.988  1.00  0.00           O  
ATOM   1266  OE2 GLU    79      10.872 -22.595  53.539  1.00  0.00           O  
ATOM   1267  C   GLU    79      13.841 -20.517  49.728  1.00  0.00           C  
ATOM   1268  O   GLU    79      13.369 -20.998  48.689  1.00  0.00           O  
ATOM   1269  N   ALA    80      13.786 -19.181  49.931  1.00  0.00           N  
ATOM   1270  H   ALA    80      14.477 -18.839  50.584  1.00  0.00           H  
ATOM   1271  CA  ALA    80      13.096 -18.283  48.982  1.00  0.00           C  
ATOM   1272  HA  ALA    80      12.190 -18.829  48.717  1.00  0.00           H  
ATOM   1273  CB  ALA    80      12.718 -17.044  49.741  1.00  0.00           C  
ATOM   1274  HB1 ALA    80      12.208 -16.376  49.047  1.00  0.00           H  
ATOM   1275  HB2 ALA    80      12.050 -17.077  50.602  1.00  0.00           H  
ATOM   1276  HB3 ALA    80      13.672 -16.559  49.951  1.00  0.00           H  
ATOM   1277  C   ALA    80      13.711 -18.027  47.584  1.00  0.00           C  
ATOM   1278  O   ALA    80      13.056 -17.921  46.565  1.00  0.00           O  
ATOM   1279  N   GLN    81      15.036 -18.129  47.494  1.00  0.00           N  
ATOM   1280  H   GLN    81      15.498 -18.418  48.345  1.00  0.00           H  
ATOM   1281  CA  GLN    81      15.930 -18.218  46.305  1.00  0.00           C  
ATOM   1282  HA  GLN    81      15.336 -17.557  45.674  1.00  0.00           H  
ATOM   1283  CB  GLN    81      17.337 -17.768  46.632  1.00  0.00           C  
ATOM   1284  HB2 GLN    81      17.429 -16.906  47.294  1.00  0.00           H  
ATOM   1285  HB3 GLN    81      17.713 -18.592  47.239  1.00  0.00           H  
ATOM   1286  CG  GLN    81      18.201 -17.556  45.398  1.00  0.00           C  
ATOM   1287  HG2 GLN    81      19.166 -17.290  45.829  1.00  0.00           H  
ATOM   1288  HG3 GLN    81      18.251 -18.447  44.772  1.00  0.00           H  
ATOM   1289  CD  GLN    81      17.710 -16.405  44.532  1.00  0.00           C  
ATOM   1290  OE1 GLN    81      16.969 -15.519  44.939  1.00  0.00           O  
ATOM   1291  NE2 GLN    81      18.073 -16.281  43.303  1.00  0.00           N  
ATOM   1292 HE21 GLN    81      17.739 -15.501  42.756  1.00  0.00           H  
ATOM   1293 HE22 GLN    81      18.564 -17.067  42.901  1.00  0.00           H  
ATOM   1294  C   GLN    81      15.872 -19.501  45.469  1.00  0.00           C  
ATOM   1295  O   GLN    81      15.892 -19.437  44.242  1.00  0.00           O  
ATOM   1296  N   ILE    82      15.759 -20.635  46.121  1.00  0.00           N  
ATOM   1297  H   ILE    82      15.823 -20.621  47.128  1.00  0.00           H  
ATOM   1298  CA  ILE    82      15.581 -21.960  45.389  1.00  0.00           C  
ATOM   1299  HA  ILE    82      16.205 -21.972  44.495  1.00  0.00           H  
ATOM   1300  CB  ILE    82      15.931 -23.119  46.350  1.00  0.00           C  
ATOM   1301  HB  ILE    82      15.604 -22.868  47.359  1.00  0.00           H  
ATOM   1302  CG2 ILE    82      15.387 -24.399  45.793  1.00  0.00           C  
ATOM   1303 HG21 ILE    82      15.536 -24.466  44.716  1.00  0.00           H  
ATOM   1304 HG22 ILE    82      15.877 -25.272  46.224  1.00  0.00           H  
ATOM   1305 HG23 ILE    82      14.325 -24.516  46.013  1.00  0.00           H  
ATOM   1306  CG1 ILE    82      17.464 -23.202  46.625  1.00  0.00           C  
ATOM   1307 HG12 ILE    82      18.074 -23.597  45.813  1.00  0.00           H  
ATOM   1308 HG13 ILE    82      17.807 -22.183  46.804  1.00  0.00           H  
ATOM   1309  CD1 ILE    82      17.824 -24.119  47.808  1.00  0.00           C  
ATOM   1310 HD11 ILE    82      18.903 -24.265  47.858  1.00  0.00           H  
ATOM   1311 HD12 ILE    82      17.611 -23.618  48.752  1.00  0.00           H  
ATOM   1312 HD13 ILE    82      17.256 -25.047  47.746  1.00  0.00           H  
ATOM   1313  C   ILE    82      14.145 -22.026  44.947  1.00  0.00           C  
ATOM   1314  O   ILE    82      13.901 -22.574  43.915  1.00  0.00           O  
ATOM   1315  N   ALA    83      13.158 -21.407  45.667  1.00  0.00           N  
ATOM   1316  H   ALA    83      13.482 -20.911  46.485  1.00  0.00           H  
ATOM   1317  CA  ALA    83      11.707 -21.497  45.411  1.00  0.00           C  
ATOM   1318  HA  ALA    83      11.525 -22.552  45.207  1.00  0.00           H  
ATOM   1319  CB  ALA    83      10.828 -21.115  46.595  1.00  0.00           C  
ATOM   1320  HB1 ALA    83      10.485 -22.062  47.013  1.00  0.00           H  
ATOM   1321  HB2 ALA    83      11.424 -20.679  47.397  1.00  0.00           H  
ATOM   1322  HB3 ALA    83      10.045 -20.442  46.245  1.00  0.00           H  
ATOM   1323  C   ALA    83      11.334 -20.747  44.074  1.00  0.00           C  
ATOM   1324  O   ALA    83      10.476 -21.106  43.283  1.00  0.00           O  
ATOM   1325  N   LYS    84      12.125 -19.677  43.779  1.00  0.00           N  
ATOM   1326  H   LYS    84      12.857 -19.392  44.413  1.00  0.00           H  
ATOM   1327  CA  LYS    84      11.979 -19.062  42.419  1.00  0.00           C  
ATOM   1328  HA  LYS    84      10.926 -18.874  42.212  1.00  0.00           H  
ATOM   1329  CB  LYS    84      12.757 -17.679  42.556  1.00  0.00           C  
ATOM   1330  HB2 LYS    84      12.489 -17.239  43.517  1.00  0.00           H  
ATOM   1331  HB3 LYS    84      13.827 -17.880  42.605  1.00  0.00           H  
ATOM   1332  CG  LYS    84      12.362 -16.655  41.586  1.00  0.00           C  
ATOM   1333  HG2 LYS    84      12.351 -16.989  40.548  1.00  0.00           H  
ATOM   1334  HG3 LYS    84      11.342 -16.409  41.879  1.00  0.00           H  
ATOM   1335  CD  LYS    84      13.054 -15.352  41.812  1.00  0.00           C  
ATOM   1336  HD2 LYS    84      12.538 -15.029  42.715  1.00  0.00           H  
ATOM   1337  HD3 LYS    84      14.131 -15.502  41.897  1.00  0.00           H  
ATOM   1338  CE  LYS    84      12.753 -14.408  40.599  1.00  0.00           C  
ATOM   1339  HE2 LYS    84      13.113 -14.930  39.712  1.00  0.00           H  
ATOM   1340  HE3 LYS    84      11.702 -14.119  40.610  1.00  0.00           H  
ATOM   1341  NZ  LYS    84      13.576 -13.204  40.692  1.00  0.00           N  
ATOM   1342  HZ1 LYS    84      14.565 -13.279  40.501  1.00  0.00           H  
ATOM   1343  HZ2 LYS    84      13.235 -12.495  40.059  1.00  0.00           H  
ATOM   1344  HZ3 LYS    84      13.424 -12.761  41.587  1.00  0.00           H  
ATOM   1345  C   LYS    84      12.431 -19.945  41.274  1.00  0.00           C  
ATOM   1346  O   LYS    84      11.767 -20.010  40.249  1.00  0.00           O  
ATOM   1347  N   MET    85      13.588 -20.611  41.516  1.00  0.00           N  
ATOM   1348  H   MET    85      14.104 -20.401  42.359  1.00  0.00           H  
ATOM   1349  CA  MET    85      14.091 -21.434  40.473  1.00  0.00           C  
ATOM   1350  HA  MET    85      13.979 -20.885  39.539  1.00  0.00           H  
ATOM   1351  CB  MET    85      15.645 -21.622  40.674  1.00  0.00           C  
ATOM   1352  HB2 MET    85      15.879 -22.179  41.581  1.00  0.00           H  
ATOM   1353  HB3 MET    85      15.973 -22.297  39.883  1.00  0.00           H  
ATOM   1354  CG  MET    85      16.352 -20.237  40.674  1.00  0.00           C  
ATOM   1355  HG2 MET    85      15.927 -19.734  39.806  1.00  0.00           H  
ATOM   1356  HG3 MET    85      16.093 -19.663  41.564  1.00  0.00           H  
ATOM   1357  SD  MET    85      18.124 -20.393  40.726  1.00  0.00           S  
ATOM   1358  CE  MET    85      18.431 -20.806  42.512  1.00  0.00           C  
ATOM   1359  HE1 MET    85      19.519 -20.768  42.568  1.00  0.00           H  
ATOM   1360  HE2 MET    85      17.949 -20.013  43.085  1.00  0.00           H  
ATOM   1361  HE3 MET    85      18.063 -21.799  42.768  1.00  0.00           H  
ATOM   1362  C   MET    85      13.407 -22.823  40.361  1.00  0.00           C  
ATOM   1363  O   MET    85      13.494 -23.464  39.323  1.00  0.00           O  
ATOM   1364  N   GLU    86      12.784 -23.321  41.517  1.00  0.00           N  
ATOM   1365  H   GLU    86      12.899 -22.813  42.383  1.00  0.00           H  
ATOM   1366  CA  GLU    86      11.977 -24.584  41.491  1.00  0.00           C  
ATOM   1367  HA  GLU    86      12.388 -25.407  40.907  1.00  0.00           H  
ATOM   1368  CB  GLU    86      11.856 -25.094  43.003  1.00  0.00           C  
ATOM   1369  HB2 GLU    86      11.736 -24.291  43.731  1.00  0.00           H  
ATOM   1370  HB3 GLU    86      10.962 -25.716  43.046  1.00  0.00           H  
ATOM   1371  CG  GLU    86      13.072 -25.863  43.503  1.00  0.00           C  
ATOM   1372  HG2 GLU    86      13.923 -25.201  43.347  1.00  0.00           H  
ATOM   1373  HG3 GLU    86      12.976 -25.900  44.588  1.00  0.00           H  
ATOM   1374  CD  GLU    86      13.393 -27.153  42.752  1.00  0.00           C  
ATOM   1375  OE1 GLU    86      14.328 -27.206  41.940  1.00  0.00           O  
ATOM   1376  OE2 GLU    86      12.590 -28.116  42.840  1.00  0.00           O  
ATOM   1377  C   GLU    86      10.617 -24.190  40.856  1.00  0.00           C  
ATOM   1378  O   GLU    86      10.227 -25.020  40.027  1.00  0.00           O  
ATOM   1379  N   GLU    87       9.986 -23.002  41.212  1.00  0.00           N  
ATOM   1380  H   GLU    87      10.406 -22.332  41.839  1.00  0.00           H  
ATOM   1381  CA  GLU    87       8.748 -22.661  40.477  1.00  0.00           C  
ATOM   1382  HA  GLU    87       7.974 -23.417  40.611  1.00  0.00           H  
ATOM   1383  CB  GLU    87       8.073 -21.402  41.177  1.00  0.00           C  
ATOM   1384  HB2 GLU    87       7.785 -21.704  42.184  1.00  0.00           H  
ATOM   1385  HB3 GLU    87       8.803 -20.595  41.243  1.00  0.00           H  
ATOM   1386  CG  GLU    87       6.716 -20.881  40.686  1.00  0.00           C  
ATOM   1387  HG2 GLU    87       6.439 -20.054  41.341  1.00  0.00           H  
ATOM   1388  HG3 GLU    87       6.816 -20.308  39.764  1.00  0.00           H  
ATOM   1389  CD  GLU    87       5.565 -22.000  40.677  1.00  0.00           C  
ATOM   1390  OE1 GLU    87       5.786 -23.167  41.130  1.00  0.00           O  
ATOM   1391  OE2 GLU    87       4.453 -21.659  40.191  1.00  0.00           O  
ATOM   1392  C   GLU    87       8.877 -22.467  39.001  1.00  0.00           C  
ATOM   1393  O   GLU    87       8.014 -22.749  38.183  1.00  0.00           O  
ATOM   1394  N   GLN    88      10.031 -22.040  38.600  1.00  0.00           N  
ATOM   1395  H   GLN    88      10.692 -21.666  39.265  1.00  0.00           H  
ATOM   1396  CA  GLN    88      10.472 -22.113  37.223  1.00  0.00           C  
ATOM   1397  HA  GLN    88       9.724 -21.572  36.643  1.00  0.00           H  
ATOM   1398  CB  GLN    88      11.717 -21.280  37.067  1.00  0.00           C  
ATOM   1399  HB2 GLN    88      11.495 -20.281  37.441  1.00  0.00           H  
ATOM   1400  HB3 GLN    88      12.480 -21.753  37.686  1.00  0.00           H  
ATOM   1401  CG  GLN    88      12.270 -21.196  35.607  1.00  0.00           C  
ATOM   1402  HG2 GLN    88      13.240 -20.704  35.545  1.00  0.00           H  
ATOM   1403  HG3 GLN    88      12.409 -22.209  35.229  1.00  0.00           H  
ATOM   1404  CD  GLN    88      11.235 -20.517  34.686  1.00  0.00           C  
ATOM   1405  OE1 GLN    88      10.974 -19.291  34.787  1.00  0.00           O  
ATOM   1406  NE2 GLN    88      10.554 -21.368  33.992  1.00  0.00           N  
ATOM   1407 HE21 GLN    88       9.777 -21.035  33.440  1.00  0.00           H  
ATOM   1408 HE22 GLN    88      11.005 -22.258  33.832  1.00  0.00           H  
ATOM   1409  C   GLN    88      10.626 -23.582  36.626  1.00  0.00           C  
ATOM   1410  O   GLN    88       9.895 -23.964  35.697  1.00  0.00           O  
ATOM   1411  N   ARG    89      11.352 -24.430  37.351  1.00  0.00           N  
ATOM   1412  H   ARG    89      11.736 -24.145  38.241  1.00  0.00           H  
ATOM   1413  CA  ARG    89      11.429 -25.884  36.971  1.00  0.00           C  
ATOM   1414  HA  ARG    89      11.801 -25.896  35.947  1.00  0.00           H  
ATOM   1415  CB  ARG    89      12.429 -26.560  37.871  1.00  0.00           C  
ATOM   1416  HB2 ARG    89      13.339 -25.963  37.933  1.00  0.00           H  
ATOM   1417  HB3 ARG    89      11.988 -26.471  38.864  1.00  0.00           H  
ATOM   1418  CG  ARG    89      12.854 -27.943  37.453  1.00  0.00           C  
ATOM   1419  HG2 ARG    89      11.988 -28.598  37.356  1.00  0.00           H  
ATOM   1420  HG3 ARG    89      13.336 -27.854  36.480  1.00  0.00           H  
ATOM   1421  CD  ARG    89      13.912 -28.583  38.453  1.00  0.00           C  
ATOM   1422  HD2 ARG    89      14.312 -29.526  38.080  1.00  0.00           H  
ATOM   1423  HD3 ARG    89      14.753 -27.901  38.578  1.00  0.00           H  
ATOM   1424  NE  ARG    89      13.321 -28.891  39.740  1.00  0.00           N  
ATOM   1425  HE  ARG    89      13.591 -28.338  40.542  1.00  0.00           H  
ATOM   1426  CZ  ARG    89      12.479 -29.905  39.994  1.00  0.00           C  
ATOM   1427  NH1 ARG    89      12.186 -30.750  39.149  1.00  0.00           N  
ATOM   1428 HH11 ARG    89      12.656 -30.784  38.256  1.00  0.00           H  
ATOM   1429 HH12 ARG    89      11.783 -31.604  39.509  1.00  0.00           H  
ATOM   1430  NH2 ARG    89      11.940 -30.102  41.141  1.00  0.00           N  
ATOM   1431 HH21 ARG    89      12.022 -29.369  41.831  1.00  0.00           H  
ATOM   1432 HH22 ARG    89      11.248 -30.835  41.205  1.00  0.00           H  
ATOM   1433  C   ARG    89      10.096 -26.604  36.971  1.00  0.00           C  
ATOM   1434  O   ARG    89       9.845 -27.393  36.097  1.00  0.00           O  
ATOM   1435  N   LYS    90       9.168 -26.316  37.838  1.00  0.00           N  
ATOM   1436  H   LYS    90       9.508 -25.747  38.600  1.00  0.00           H  
ATOM   1437  CA  LYS    90       7.829 -26.980  37.936  1.00  0.00           C  
ATOM   1438  HA  LYS    90       8.080 -28.035  37.825  1.00  0.00           H  
ATOM   1439  CB  LYS    90       7.059 -26.918  39.300  1.00  0.00           C  
ATOM   1440  HB2 LYS    90       6.971 -25.933  39.759  1.00  0.00           H  
ATOM   1441  HB3 LYS    90       6.069 -27.290  39.034  1.00  0.00           H  
ATOM   1442  CG  LYS    90       7.610 -27.908  40.320  1.00  0.00           C  
ATOM   1443  HG2 LYS    90       7.605 -28.903  39.875  1.00  0.00           H  
ATOM   1444  HG3 LYS    90       8.640 -27.568  40.424  1.00  0.00           H  
ATOM   1445  CD  LYS    90       6.895 -27.786  41.736  1.00  0.00           C  
ATOM   1446  HD2 LYS    90       5.946 -28.322  41.757  1.00  0.00           H  
ATOM   1447  HD3 LYS    90       7.549 -28.277  42.457  1.00  0.00           H  
ATOM   1448  CE  LYS    90       6.747 -26.302  42.208  1.00  0.00           C  
ATOM   1449  HE2 LYS    90       7.701 -25.804  42.037  1.00  0.00           H  
ATOM   1450  HE3 LYS    90       5.962 -25.847  41.603  1.00  0.00           H  
ATOM   1451  NZ  LYS    90       6.452 -26.279  43.663  1.00  0.00           N  
ATOM   1452  HZ1 LYS    90       6.823 -25.414  44.028  1.00  0.00           H  
ATOM   1453  HZ2 LYS    90       5.447 -26.296  43.762  1.00  0.00           H  
ATOM   1454  HZ3 LYS    90       6.729 -27.156  44.081  1.00  0.00           H  
ATOM   1455  C   LYS    90       6.896 -26.511  36.744  1.00  0.00           C  
ATOM   1456  O   LYS    90       6.127 -27.325  36.215  1.00  0.00           O  
ATOM   1457  N   ALA    91       6.834 -25.198  36.438  1.00  0.00           N  
ATOM   1458  H   ALA    91       7.188 -24.480  37.054  1.00  0.00           H  
ATOM   1459  CA  ALA    91       6.092 -24.726  35.239  1.00  0.00           C  
ATOM   1460  HA  ALA    91       5.038 -24.974  35.365  1.00  0.00           H  
ATOM   1461  CB  ALA    91       6.226 -23.201  35.054  1.00  0.00           C  
ATOM   1462  HB1 ALA    91       7.231 -22.946  34.717  1.00  0.00           H  
ATOM   1463  HB2 ALA    91       5.609 -22.909  34.204  1.00  0.00           H  
ATOM   1464  HB3 ALA    91       5.841 -22.688  35.935  1.00  0.00           H  
ATOM   1465  C   ALA    91       6.581 -25.377  33.967  1.00  0.00           C  
ATOM   1466  O   ALA    91       5.671 -25.683  33.119  1.00  0.00           O  
ATOM   1467  N   ASN    92       7.870 -25.601  33.778  1.00  0.00           N  
ATOM   1468  H   ASN    92       8.591 -25.221  34.375  1.00  0.00           H  
ATOM   1469  CA  ASN    92       8.316 -26.374  32.639  1.00  0.00           C  
ATOM   1470  HA  ASN    92       7.819 -26.041  31.728  1.00  0.00           H  
ATOM   1471  CB  ASN    92       9.858 -26.148  32.437  1.00  0.00           C  
ATOM   1472  HB2 ASN    92      10.404 -26.580  33.276  1.00  0.00           H  
ATOM   1473  HB3 ASN    92      10.168 -26.587  31.488  1.00  0.00           H  
ATOM   1474  CG  ASN    92      10.240 -24.718  32.247  1.00  0.00           C  
ATOM   1475  OD1 ASN    92      11.138 -24.214  32.961  1.00  0.00           O  
ATOM   1476  ND2 ASN    92       9.471 -23.854  31.553  1.00  0.00           N  
ATOM   1477 HD21 ASN    92       9.667 -22.868  31.655  1.00  0.00           H  
ATOM   1478 HD22 ASN    92       8.857 -24.189  30.825  1.00  0.00           H  
ATOM   1479  C   ASN    92       8.041 -27.874  32.745  1.00  0.00           C  
ATOM   1480  O   ASN    92       7.676 -28.538  31.757  1.00  0.00           O  
ATOM   1481  N   MET    93       8.197 -28.425  33.910  1.00  0.00           N  
ATOM   1482  H   MET    93       8.530 -27.830  34.655  1.00  0.00           H  
ATOM   1483  CA  MET    93       7.835 -29.883  34.206  1.00  0.00           C  
ATOM   1484  HA  MET    93       8.445 -30.506  33.552  1.00  0.00           H  
ATOM   1485  CB  MET    93       8.173 -30.261  35.636  1.00  0.00           C  
ATOM   1486  HB2 MET    93       9.260 -30.340  35.662  1.00  0.00           H  
ATOM   1487  HB3 MET    93       7.873 -29.485  36.340  1.00  0.00           H  
ATOM   1488  CG  MET    93       7.621 -31.609  36.128  1.00  0.00           C  
ATOM   1489  HG2 MET    93       7.773 -31.566  37.207  1.00  0.00           H  
ATOM   1490  HG3 MET    93       6.541 -31.677  35.999  1.00  0.00           H  
ATOM   1491  SD  MET    93       8.468 -33.039  35.348  1.00  0.00           S  
ATOM   1492  CE  MET    93       9.686 -33.349  36.633  1.00  0.00           C  
ATOM   1493  HE1 MET    93      10.038 -34.369  36.477  1.00  0.00           H  
ATOM   1494  HE2 MET    93      10.546 -32.700  36.468  1.00  0.00           H  
ATOM   1495  HE3 MET    93       9.171 -33.174  37.577  1.00  0.00           H  
ATOM   1496  C   MET    93       6.421 -30.257  33.891  1.00  0.00           C  
ATOM   1497  O   MET    93       6.118 -31.224  33.218  1.00  0.00           O  
ATOM   1498  N   LEU    94       5.545 -29.342  34.187  1.00  0.00           N  
ATOM   1499  H   LEU    94       5.846 -28.597  34.800  1.00  0.00           H  
ATOM   1500  CA  LEU    94       4.133 -29.556  33.743  1.00  0.00           C  
ATOM   1501  HA  LEU    94       3.787 -30.542  34.056  1.00  0.00           H  
ATOM   1502  CB  LEU    94       3.280 -28.506  34.523  1.00  0.00           C  
ATOM   1503  HB2 LEU    94       3.291 -28.889  35.543  1.00  0.00           H  
ATOM   1504  HB3 LEU    94       3.724 -27.511  34.563  1.00  0.00           H  
ATOM   1505  CG  LEU    94       1.802 -28.462  34.071  1.00  0.00           C  
ATOM   1506  HG  LEU    94       1.782 -28.613  32.992  1.00  0.00           H  
ATOM   1507  CD1 LEU    94       1.040 -29.591  34.702  1.00  0.00           C  
ATOM   1508 HD11 LEU    94       1.272 -29.534  35.766  1.00  0.00           H  
ATOM   1509 HD12 LEU    94      -0.022 -29.389  34.564  1.00  0.00           H  
ATOM   1510 HD13 LEU    94       1.312 -30.596  34.379  1.00  0.00           H  
ATOM   1511  CD2 LEU    94       1.085 -27.122  34.474  1.00  0.00           C  
ATOM   1512 HD21 LEU    94       1.236 -26.963  35.542  1.00  0.00           H  
ATOM   1513 HD22 LEU    94       1.621 -26.373  33.891  1.00  0.00           H  
ATOM   1514 HD23 LEU    94       0.032 -27.209  34.205  1.00  0.00           H  
ATOM   1515  C   LEU    94       3.910 -29.456  32.232  1.00  0.00           C  
ATOM   1516  O   LEU    94       3.176 -30.292  31.708  1.00  0.00           O  
ATOM   1517  N   ALA    95       4.520 -28.566  31.482  1.00  0.00           N  
ATOM   1518  H   ALA    95       5.041 -27.813  31.907  1.00  0.00           H  
ATOM   1519  CA  ALA    95       4.449 -28.517  30.026  1.00  0.00           C  
ATOM   1520  HA  ALA    95       3.415 -28.468  29.684  1.00  0.00           H  
ATOM   1521  CB  ALA    95       5.250 -27.371  29.447  1.00  0.00           C  
ATOM   1522  HB1 ALA    95       5.353 -27.450  28.364  1.00  0.00           H  
ATOM   1523  HB2 ALA    95       4.736 -26.435  29.665  1.00  0.00           H  
ATOM   1524  HB3 ALA    95       6.224 -27.296  29.930  1.00  0.00           H  
ATOM   1525  C   ALA    95       5.110 -29.740  29.345  1.00  0.00           C  
ATOM   1526  O   ALA    95       4.552 -30.244  28.342  1.00  0.00           O  
ATOM   1527  N   HIE    96       6.193 -30.261  29.880  1.00  0.00           N  
ATOM   1528  H   HIE    96       6.605 -29.707  30.617  1.00  0.00           H  
ATOM   1529  CA  HIE    96       6.853 -31.482  29.479  1.00  0.00           C  
ATOM   1530  HA  HIE    96       7.022 -31.368  28.408  1.00  0.00           H  
ATOM   1531  CB  HIE    96       8.120 -31.518  30.362  1.00  0.00           C  
ATOM   1532  HB2 HIE    96       8.719 -30.644  30.107  1.00  0.00           H  
ATOM   1533  HB3 HIE    96       7.795 -31.446  31.399  1.00  0.00           H  
ATOM   1534  CG  HIE    96       8.957 -32.804  30.208  1.00  0.00           C  
ATOM   1535  ND1 HIE    96       9.364 -33.291  28.998  1.00  0.00           N  
ATOM   1536  CE1 HIE    96       9.906 -34.462  29.141  1.00  0.00           C  
ATOM   1537  HE1 HIE    96      10.257 -35.042  28.301  1.00  0.00           H  
ATOM   1538  NE2 HIE    96      10.036 -34.663  30.450  1.00  0.00           N  
ATOM   1539  HE2 HIE    96      10.442 -35.500  30.842  1.00  0.00           H  
ATOM   1540  CD2 HIE    96       9.299 -33.706  31.099  1.00  0.00           C  
ATOM   1541  HD2 HIE    96       9.021 -33.593  32.136  1.00  0.00           H  
ATOM   1542  C   HIE    96       6.029 -32.692  29.734  1.00  0.00           C  
ATOM   1543  O   HIE    96       6.199 -33.594  28.938  1.00  0.00           O  
ATOM   1544  N   MET    97       5.202 -32.730  30.775  1.00  0.00           N  
ATOM   1545  H   MET    97       5.001 -31.873  31.270  1.00  0.00           H  
ATOM   1546  CA  MET    97       4.267 -33.860  31.214  1.00  0.00           C  
ATOM   1547  HA  MET    97       4.709 -34.837  31.018  1.00  0.00           H  
ATOM   1548  CB  MET    97       3.914 -33.946  32.646  1.00  0.00           C  
ATOM   1549  HB2 MET    97       3.558 -32.988  33.026  1.00  0.00           H  
ATOM   1550  HB3 MET    97       3.124 -34.635  32.944  1.00  0.00           H  
ATOM   1551  CG  MET    97       5.189 -34.297  33.440  1.00  0.00           C  
ATOM   1552  HG2 MET    97       6.009 -33.717  33.015  1.00  0.00           H  
ATOM   1553  HG3 MET    97       5.035 -34.064  34.494  1.00  0.00           H  
ATOM   1554  SD  MET    97       5.635 -36.065  33.299  1.00  0.00           S  
ATOM   1555  CE  MET    97       7.392 -36.059  33.238  1.00  0.00           C  
ATOM   1556  HE1 MET    97       7.624 -35.511  34.151  1.00  0.00           H  
ATOM   1557  HE2 MET    97       7.825 -37.038  33.033  1.00  0.00           H  
ATOM   1558  HE3 MET    97       7.853 -35.542  32.396  1.00  0.00           H  
ATOM   1559  C   MET    97       3.105 -33.776  30.228  1.00  0.00           C  
ATOM   1560  O   MET    97       2.632 -34.820  29.750  1.00  0.00           O  
ATOM   1561  N   GLU    98       2.567 -32.606  29.923  1.00  0.00           N  
ATOM   1562  H   GLU    98       2.923 -31.849  30.488  1.00  0.00           H  
ATOM   1563  CA  GLU    98       1.596 -32.404  28.896  1.00  0.00           C  
ATOM   1564  HA  GLU    98       0.738 -33.028  29.144  1.00  0.00           H  
ATOM   1565  CB  GLU    98       1.126 -30.974  28.853  1.00  0.00           C  
ATOM   1566  HB2 GLU    98       0.702 -30.732  29.827  1.00  0.00           H  
ATOM   1567  HB3 GLU    98       1.946 -30.267  28.721  1.00  0.00           H  
ATOM   1568  CG  GLU    98      -0.021 -30.794  27.831  1.00  0.00           C  
ATOM   1569  HG2 GLU    98       0.212 -31.197  26.845  1.00  0.00           H  
ATOM   1570  HG3 GLU    98      -0.869 -31.324  28.263  1.00  0.00           H  
ATOM   1571  CD  GLU    98      -0.344 -29.318  27.672  1.00  0.00           C  
ATOM   1572  OE1 GLU    98      -1.548 -29.004  27.627  1.00  0.00           O  
ATOM   1573  OE2 GLU    98       0.566 -28.501  27.707  1.00  0.00           O  
ATOM   1574  C   GLU    98       2.066 -33.004  27.557  1.00  0.00           C  
ATOM   1575  O   GLU    98       1.406 -33.795  26.973  1.00  0.00           O  
ATOM   1576  N   THR    99       3.310 -32.630  27.207  1.00  0.00           N  
ATOM   1577  H   THR    99       3.782 -31.986  27.825  1.00  0.00           H  
ATOM   1578  CA  THR    99       3.979 -33.189  26.046  1.00  0.00           C  
ATOM   1579  HA  THR    99       3.245 -32.975  25.269  1.00  0.00           H  
ATOM   1580  CB  THR    99       5.339 -32.586  25.711  1.00  0.00           C  
ATOM   1581  HB  THR    99       6.010 -32.627  26.569  1.00  0.00           H  
ATOM   1582  CG2 THR    99       5.971 -32.993  24.401  1.00  0.00           C  
ATOM   1583 HG21 THR    99       6.457 -33.964  24.497  1.00  0.00           H  
ATOM   1584 HG22 THR    99       5.284 -33.093  23.561  1.00  0.00           H  
ATOM   1585 HG23 THR    99       6.794 -32.341  24.109  1.00  0.00           H  
ATOM   1586  OG1 THR    99       4.964 -31.242  25.413  1.00  0.00           O  
ATOM   1587  HG1 THR    99       4.567 -31.254  24.539  1.00  0.00           H  
ATOM   1588  C   THR    99       4.076 -34.743  25.975  1.00  0.00           C  
ATOM   1589  O   THR    99       3.932 -35.286  24.877  1.00  0.00           O  
ATOM   1590  N   GLN   100       4.249 -35.457  27.117  1.00  0.00           N  
ATOM   1591  H   GLN   100       4.397 -34.913  27.956  1.00  0.00           H  
ATOM   1592  CA  GLN   100       4.228 -36.935  27.143  1.00  0.00           C  
ATOM   1593  HA  GLN   100       4.874 -37.338  26.362  1.00  0.00           H  
ATOM   1594  CB  GLN   100       4.806 -37.468  28.518  1.00  0.00           C  
ATOM   1595  HB2 GLN   100       4.265 -37.170  29.416  1.00  0.00           H  
ATOM   1596  HB3 GLN   100       4.767 -38.556  28.473  1.00  0.00           H  
ATOM   1597  CG  GLN   100       6.293 -37.050  28.747  1.00  0.00           C  
ATOM   1598  HG2 GLN   100       6.279 -36.137  29.343  1.00  0.00           H  
ATOM   1599  HG3 GLN   100       6.714 -37.812  29.403  1.00  0.00           H  
ATOM   1600  CD  GLN   100       7.167 -36.824  27.547  1.00  0.00           C  
ATOM   1601  OE1 GLN   100       7.548 -37.771  26.951  1.00  0.00           O  
ATOM   1602  NE2 GLN   100       7.510 -35.552  27.294  1.00  0.00           N  
ATOM   1603 HE21 GLN   100       8.216 -35.312  26.613  1.00  0.00           H  
ATOM   1604 HE22 GLN   100       7.082 -34.799  27.814  1.00  0.00           H  
ATOM   1605  C   GLN   100       2.787 -37.478  26.874  1.00  0.00           C  
ATOM   1606  O   GLN   100       2.565 -38.337  26.052  1.00  0.00           O  
ATOM   1607  N   ASN   101       1.730 -36.929  27.498  1.00  0.00           N  
ATOM   1608  H   ASN   101       1.825 -36.194  28.185  1.00  0.00           H  
ATOM   1609  CA  ASN   101       0.360 -37.232  27.121  1.00  0.00           C  
ATOM   1610  HA  ASN   101       0.214 -38.312  27.127  1.00  0.00           H  
ATOM   1611  CB  ASN   101      -0.633 -36.469  28.017  1.00  0.00           C  
ATOM   1612  HB2 ASN   101      -0.531 -36.842  29.036  1.00  0.00           H  
ATOM   1613  HB3 ASN   101      -0.315 -35.431  27.919  1.00  0.00           H  
ATOM   1614  CG  ASN   101      -2.087 -36.467  27.615  1.00  0.00           C  
ATOM   1615  OD1 ASN   101      -2.671 -35.440  27.205  1.00  0.00           O  
ATOM   1616  ND2 ASN   101      -2.684 -37.615  27.641  1.00  0.00           N  
ATOM   1617 HD21 ASN   101      -3.666 -37.725  27.431  1.00  0.00           H  
ATOM   1618 HD22 ASN   101      -2.190 -38.367  28.100  1.00  0.00           H  
ATOM   1619  C   ASN   101       0.107 -36.865  25.630  1.00  0.00           C  
ATOM   1620  O   ASN   101      -0.515 -37.611  24.982  1.00  0.00           O  
ATOM   1621  N   LYS   102       0.571 -35.715  25.139  1.00  0.00           N  
ATOM   1622  H   LYS   102       0.965 -35.055  25.795  1.00  0.00           H  
ATOM   1623  CA  LYS   102       0.485 -35.350  23.677  1.00  0.00           C  
ATOM   1624  HA  LYS   102      -0.575 -35.388  23.426  1.00  0.00           H  
ATOM   1625  CB  LYS   102       1.129 -33.939  23.398  1.00  0.00           C  
ATOM   1626  HB2 LYS   102       2.120 -33.732  23.803  1.00  0.00           H  
ATOM   1627  HB3 LYS   102       1.256 -33.811  22.323  1.00  0.00           H  
ATOM   1628  CG  LYS   102       0.289 -32.801  23.904  1.00  0.00           C  
ATOM   1629  HG2 LYS   102      -0.711 -32.893  23.479  1.00  0.00           H  
ATOM   1630  HG3 LYS   102       0.172 -32.970  24.974  1.00  0.00           H  
ATOM   1631  CD  LYS   102       0.819 -31.422  23.515  1.00  0.00           C  
ATOM   1632  HD2 LYS   102       1.786 -31.169  23.950  1.00  0.00           H  
ATOM   1633  HD3 LYS   102       0.870 -31.333  22.430  1.00  0.00           H  
ATOM   1634  CE  LYS   102      -0.315 -30.431  23.921  1.00  0.00           C  
ATOM   1635  HE2 LYS   102      -1.288 -30.776  23.569  1.00  0.00           H  
ATOM   1636  HE3 LYS   102      -0.390 -30.434  25.008  1.00  0.00           H  
ATOM   1637  NZ  LYS   102       0.020 -29.101  23.429  1.00  0.00           N  
ATOM   1638  HZ1 LYS   102       0.963 -28.818  23.653  1.00  0.00           H  
ATOM   1639  HZ2 LYS   102      -0.121 -29.167  22.431  1.00  0.00           H  
ATOM   1640  HZ3 LYS   102      -0.565 -28.351  23.770  1.00  0.00           H  
ATOM   1641  C   LYS   102       1.141 -36.455  22.766  1.00  0.00           C  
ATOM   1642  O   LYS   102       0.404 -36.944  21.829  1.00  0.00           O  
ATOM   1643  N   ILE   103       2.323 -36.969  23.075  1.00  0.00           N  
ATOM   1644  H   ILE   103       2.791 -36.420  23.782  1.00  0.00           H  
ATOM   1645  CA  ILE   103       2.928 -38.195  22.502  1.00  0.00           C  
ATOM   1646  HA  ILE   103       3.078 -38.066  21.431  1.00  0.00           H  
ATOM   1647  CB  ILE   103       4.352 -38.503  23.051  1.00  0.00           C  
ATOM   1648  HB  ILE   103       4.215 -38.479  24.132  1.00  0.00           H  
ATOM   1649  CG2 ILE   103       4.905 -39.927  22.615  1.00  0.00           C  
ATOM   1650 HG21 ILE   103       4.451 -40.656  23.286  1.00  0.00           H  
ATOM   1651 HG22 ILE   103       4.688 -40.114  21.563  1.00  0.00           H  
ATOM   1652 HG23 ILE   103       5.992 -39.848  22.619  1.00  0.00           H  
ATOM   1653  CG1 ILE   103       5.376 -37.391  22.641  1.00  0.00           C  
ATOM   1654 HG12 ILE   103       5.695 -37.429  21.600  1.00  0.00           H  
ATOM   1655 HG13 ILE   103       4.853 -36.443  22.770  1.00  0.00           H  
ATOM   1656  CD1 ILE   103       6.605 -37.386  23.598  1.00  0.00           C  
ATOM   1657 HD11 ILE   103       7.034 -36.387  23.523  1.00  0.00           H  
ATOM   1658 HD12 ILE   103       6.281 -37.430  24.638  1.00  0.00           H  
ATOM   1659 HD13 ILE   103       7.237 -38.250  23.390  1.00  0.00           H  
ATOM   1660  C   ILE   103       1.988 -39.343  22.648  1.00  0.00           C  
ATOM   1661  O   ILE   103       1.769 -39.970  21.578  1.00  0.00           O  
ATOM   1662  N   TYR   104       1.354 -39.497  23.775  1.00  0.00           N  
ATOM   1663  H   TYR   104       1.693 -38.986  24.577  1.00  0.00           H  
ATOM   1664  CA  TYR   104       0.676 -40.722  24.139  1.00  0.00           C  
ATOM   1665  HA  TYR   104       1.300 -41.567  23.847  1.00  0.00           H  
ATOM   1666  CB  TYR   104       0.406 -40.821  25.623  1.00  0.00           C  
ATOM   1667  HB2 TYR   104       1.372 -40.593  26.073  1.00  0.00           H  
ATOM   1668  HB3 TYR   104      -0.383 -40.090  25.798  1.00  0.00           H  
ATOM   1669  CG  TYR   104      -0.036 -42.127  26.296  1.00  0.00           C  
ATOM   1670  CD1 TYR   104       0.873 -43.196  26.590  1.00  0.00           C  
ATOM   1671  HD1 TYR   104       1.865 -43.017  26.201  1.00  0.00           H  
ATOM   1672  CE1 TYR   104       0.563 -44.297  27.344  1.00  0.00           C  
ATOM   1673  HE1 TYR   104       1.285 -45.062  27.587  1.00  0.00           H  
ATOM   1674  CZ  TYR   104      -0.834 -44.433  27.668  1.00  0.00           C  
ATOM   1675  OH  TYR   104      -1.268 -45.598  28.239  1.00  0.00           O  
ATOM   1676  HH  TYR   104      -1.996 -45.531  28.860  1.00  0.00           H  
ATOM   1677  CE2 TYR   104      -1.762 -43.465  27.360  1.00  0.00           C  
ATOM   1678  HE2 TYR   104      -2.784 -43.686  27.630  1.00  0.00           H  
ATOM   1679  CD2 TYR   104      -1.381 -42.326  26.610  1.00  0.00           C  
ATOM   1680  HD2 TYR   104      -2.153 -41.593  26.428  1.00  0.00           H  
ATOM   1681  C   TYR   104      -0.701 -40.759  23.393  1.00  0.00           C  
ATOM   1682  O   TYR   104      -1.135 -41.861  23.087  1.00  0.00           O  
ATOM   1683  N   ASN   105      -1.244 -39.591  23.057  1.00  0.00           N  
ATOM   1684  H   ASN   105      -0.779 -38.798  23.475  1.00  0.00           H  
ATOM   1685  CA  ASN   105      -2.359 -39.380  22.106  1.00  0.00           C  
ATOM   1686  HA  ASN   105      -3.200 -39.810  22.650  1.00  0.00           H  
ATOM   1687  CB  ASN   105      -2.523 -37.967  21.822  1.00  0.00           C  
ATOM   1688  HB2 ASN   105      -2.326 -37.466  22.770  1.00  0.00           H  
ATOM   1689  HB3 ASN   105      -1.873 -37.608  21.024  1.00  0.00           H  
ATOM   1690  CG  ASN   105      -3.912 -37.545  21.498  1.00  0.00           C  
ATOM   1691  OD1 ASN   105      -4.635 -38.172  20.780  1.00  0.00           O  
ATOM   1692  ND2 ASN   105      -4.413 -36.529  22.096  1.00  0.00           N  
ATOM   1693 HD21 ASN   105      -5.391 -36.278  22.106  1.00  0.00           H  
ATOM   1694 HD22 ASN   105      -3.866 -36.107  22.833  1.00  0.00           H  
ATOM   1695  C   ASN   105      -2.189 -40.218  20.799  1.00  0.00           C  
ATOM   1696  O   ASN   105      -3.137 -40.822  20.379  1.00  0.00           O  
ATOM   1697  N   ILE   106      -0.941 -40.263  20.312  1.00  0.00           N  
ATOM   1698  H   ILE   106      -0.201 -39.710  20.720  1.00  0.00           H  
ATOM   1699  CA  ILE   106      -0.752 -40.781  18.957  1.00  0.00           C  
ATOM   1700  HA  ILE   106      -1.705 -40.774  18.427  1.00  0.00           H  
ATOM   1701  CB  ILE   106       0.187 -39.951  18.145  1.00  0.00           C  
ATOM   1702  HB  ILE   106      -0.145 -40.046  17.112  1.00  0.00           H  
ATOM   1703  CG2 ILE   106       0.040 -38.399  18.557  1.00  0.00           C  
ATOM   1704 HG21 ILE   106       0.558 -37.760  17.842  1.00  0.00           H  
ATOM   1705 HG22 ILE   106      -1.019 -38.142  18.534  1.00  0.00           H  
ATOM   1706 HG23 ILE   106       0.530 -38.218  19.515  1.00  0.00           H  
ATOM   1707  CG1 ILE   106       1.719 -40.277  18.207  1.00  0.00           C  
ATOM   1708 HG12 ILE   106       2.069 -40.047  19.214  1.00  0.00           H  
ATOM   1709 HG13 ILE   106       1.840 -41.346  18.034  1.00  0.00           H  
ATOM   1710  CD1 ILE   106       2.457 -39.478  17.173  1.00  0.00           C  
ATOM   1711 HD11 ILE   106       2.469 -38.468  17.583  1.00  0.00           H  
ATOM   1712 HD12 ILE   106       3.407 -39.904  16.849  1.00  0.00           H  
ATOM   1713 HD13 ILE   106       1.840 -39.307  16.291  1.00  0.00           H  
ATOM   1714  C   ILE   106      -0.312 -42.281  19.065  1.00  0.00           C  
ATOM   1715  O   ILE   106      -0.428 -43.011  18.049  1.00  0.00           O  
ATOM   1716  N   LEU   107       0.203 -42.758  20.178  1.00  0.00           N  
ATOM   1717  H   LEU   107       0.263 -42.072  20.917  1.00  0.00           H  
ATOM   1718  CA  LEU   107       0.698 -44.077  20.226  1.00  0.00           C  
ATOM   1719  HA  LEU   107       1.414 -44.315  19.440  1.00  0.00           H  
ATOM   1720  CB  LEU   107       1.381 -44.294  21.595  1.00  0.00           C  
ATOM   1721  HB2 LEU   107       0.687 -44.026  22.392  1.00  0.00           H  
ATOM   1722  HB3 LEU   107       1.676 -45.343  21.638  1.00  0.00           H  
ATOM   1723  CG  LEU   107       2.657 -43.482  22.047  1.00  0.00           C  
ATOM   1724  HG  LEU   107       2.348 -42.446  22.188  1.00  0.00           H  
ATOM   1725  CD1 LEU   107       3.242 -44.009  23.404  1.00  0.00           C  
ATOM   1726 HD11 LEU   107       3.584 -45.045  23.404  1.00  0.00           H  
ATOM   1727 HD12 LEU   107       4.022 -43.322  23.732  1.00  0.00           H  
ATOM   1728 HD13 LEU   107       2.455 -44.065  24.156  1.00  0.00           H  
ATOM   1729  CD2 LEU   107       3.797 -43.423  21.063  1.00  0.00           C  
ATOM   1730 HD21 LEU   107       4.660 -42.994  21.573  1.00  0.00           H  
ATOM   1731 HD22 LEU   107       4.140 -44.400  20.722  1.00  0.00           H  
ATOM   1732 HD23 LEU   107       3.508 -42.707  20.294  1.00  0.00           H  
ATOM   1733  C   LEU   107      -0.407 -45.085  20.076  1.00  0.00           C  
ATOM   1734  O   LEU   107      -1.454 -45.063  20.685  1.00  0.00           O  
ATOM   1735  N   THR   108      -0.023 -46.179  19.343  1.00  0.00           N  
ATOM   1736  H   THR   108       0.918 -46.226  18.980  1.00  0.00           H  
ATOM   1737  CA  THR   108      -0.870 -47.433  19.339  1.00  0.00           C  
ATOM   1738  HA  THR   108      -1.913 -47.124  19.264  1.00  0.00           H  
ATOM   1739  CB  THR   108      -0.557 -48.326  18.174  1.00  0.00           C  
ATOM   1740  HB  THR   108      -1.370 -49.019  17.958  1.00  0.00           H  
ATOM   1741  CG2 THR   108      -0.396 -47.609  16.813  1.00  0.00           C  
ATOM   1742 HG21 THR   108       0.534 -47.047  16.733  1.00  0.00           H  
ATOM   1743 HG22 THR   108      -0.397 -48.344  16.008  1.00  0.00           H  
ATOM   1744 HG23 THR   108      -1.221 -46.897  16.803  1.00  0.00           H  
ATOM   1745  OG1 THR   108       0.642 -48.968  18.302  1.00  0.00           O  
ATOM   1746  HG1 THR   108       0.883 -49.363  17.461  1.00  0.00           H  
ATOM   1747  C   THR   108      -0.707 -48.252  20.638  1.00  0.00           C  
ATOM   1748  O   THR   108       0.379 -48.088  21.236  1.00  0.00           O  
ATOM   1749  N   PRO   109      -1.661 -49.089  21.050  1.00  0.00           N  
ATOM   1750  CD  PRO   109      -2.995 -49.245  20.420  1.00  0.00           C  
ATOM   1751  HD2 PRO   109      -2.879 -49.786  19.482  1.00  0.00           H  
ATOM   1752  HD3 PRO   109      -3.478 -48.283  20.251  1.00  0.00           H  
ATOM   1753  CG  PRO   109      -3.828 -49.993  21.533  1.00  0.00           C  
ATOM   1754  HG2 PRO   109      -4.689 -50.568  21.193  1.00  0.00           H  
ATOM   1755  HG3 PRO   109      -4.217 -49.163  22.123  1.00  0.00           H  
ATOM   1756  CB  PRO   109      -2.686 -50.759  22.334  1.00  0.00           C  
ATOM   1757  HB2 PRO   109      -2.367 -51.671  21.830  1.00  0.00           H  
ATOM   1758  HB3 PRO   109      -2.939 -51.002  23.366  1.00  0.00           H  
ATOM   1759  CA  PRO   109      -1.476 -49.864  22.276  1.00  0.00           C  
ATOM   1760  HA  PRO   109      -1.481 -49.101  23.055  1.00  0.00           H  
ATOM   1761  C   PRO   109      -0.170 -50.712  22.408  1.00  0.00           C  
ATOM   1762  O   PRO   109       0.361 -50.982  23.465  1.00  0.00           O  
ATOM   1763  N   GLU   110       0.405 -51.029  21.205  1.00  0.00           N  
ATOM   1764  H   GLU   110      -0.117 -50.849  20.360  1.00  0.00           H  
ATOM   1765  CA  GLU   110       1.741 -51.765  21.132  1.00  0.00           C  
ATOM   1766  HA  GLU   110       1.578 -52.734  21.605  1.00  0.00           H  
ATOM   1767  CB  GLU   110       2.081 -52.070  19.699  1.00  0.00           C  
ATOM   1768  HB2 GLU   110       1.143 -52.366  19.229  1.00  0.00           H  
ATOM   1769  HB3 GLU   110       2.519 -51.286  19.081  1.00  0.00           H  
ATOM   1770  CG  GLU   110       2.987 -53.319  19.679  1.00  0.00           C  
ATOM   1771  HG2 GLU   110       3.945 -53.155  20.172  1.00  0.00           H  
ATOM   1772  HG3 GLU   110       2.532 -54.153  20.212  1.00  0.00           H  
ATOM   1773  CD  GLU   110       3.274 -53.774  18.238  1.00  0.00           C  
ATOM   1774  OE1 GLU   110       3.265 -52.945  17.248  1.00  0.00           O  
ATOM   1775  OE2 GLU   110       3.647 -54.921  18.004  1.00  0.00           O  
ATOM   1776  C   GLU   110       2.767 -50.975  21.791  1.00  0.00           C  
ATOM   1777  O   GLU   110       3.721 -51.431  22.454  1.00  0.00           O  
ATOM   1778  N   GLN   111       2.725 -49.678  21.468  1.00  0.00           N  
ATOM   1779  H   GLN   111       1.866 -49.350  21.049  1.00  0.00           H  
ATOM   1780  CA  GLN   111       3.693 -48.648  21.882  1.00  0.00           C  
ATOM   1781  HA  GLN   111       4.747 -48.904  21.779  1.00  0.00           H  
ATOM   1782  CB  GLN   111       3.611 -47.548  20.786  1.00  0.00           C  
ATOM   1783  HB2 GLN   111       2.578 -47.232  20.932  1.00  0.00           H  
ATOM   1784  HB3 GLN   111       4.294 -46.732  21.023  1.00  0.00           H  
ATOM   1785  CG  GLN   111       3.799 -48.113  19.315  1.00  0.00           C  
ATOM   1786  HG2 GLN   111       4.841 -48.344  19.092  1.00  0.00           H  
ATOM   1787  HG3 GLN   111       3.209 -49.004  19.098  1.00  0.00           H  
ATOM   1788  CD  GLN   111       3.427 -46.991  18.353  1.00  0.00           C  
ATOM   1789  OE1 GLN   111       2.848 -45.982  18.662  1.00  0.00           O  
ATOM   1790  NE2 GLN   111       3.723 -47.174  17.114  1.00  0.00           N  
ATOM   1791 HE21 GLN   111       3.663 -46.422  16.443  1.00  0.00           H  
ATOM   1792 HE22 GLN   111       4.338 -47.930  16.849  1.00  0.00           H  
ATOM   1793  C   GLN   111       3.390 -48.023  23.200  1.00  0.00           C  
ATOM   1794  O   GLN   111       4.271 -47.382  23.739  1.00  0.00           O  
ATOM   1795  N   LYS   112       2.149 -48.205  23.687  1.00  0.00           N  
ATOM   1796  H   LYS   112       1.482 -48.759  23.169  1.00  0.00           H  
ATOM   1797  CA  LYS   112       1.750 -47.462  24.934  1.00  0.00           C  
ATOM   1798  HA  LYS   112       2.250 -46.496  24.884  1.00  0.00           H  
ATOM   1799  CB  LYS   112       0.223 -47.283  25.036  1.00  0.00           C  
ATOM   1800  HB2 LYS   112      -0.308 -48.213  24.827  1.00  0.00           H  
ATOM   1801  HB3 LYS   112      -0.023 -46.849  26.005  1.00  0.00           H  
ATOM   1802  CG  LYS   112      -0.357 -46.135  24.078  1.00  0.00           C  
ATOM   1803  HG2 LYS   112       0.272 -45.267  24.277  1.00  0.00           H  
ATOM   1804  HG3 LYS   112      -0.095 -46.375  23.048  1.00  0.00           H  
ATOM   1805  CD  LYS   112      -1.795 -45.828  24.338  1.00  0.00           C  
ATOM   1806  HD2 LYS   112      -2.472 -46.581  23.936  1.00  0.00           H  
ATOM   1807  HD3 LYS   112      -1.922 -45.886  25.419  1.00  0.00           H  
ATOM   1808  CE  LYS   112      -2.236 -44.450  24.161  1.00  0.00           C  
ATOM   1809  HE2 LYS   112      -2.859 -44.117  24.991  1.00  0.00           H  
ATOM   1810  HE3 LYS   112      -1.334 -43.842  24.234  1.00  0.00           H  
ATOM   1811  NZ  LYS   112      -2.866 -44.265  22.855  1.00  0.00           N  
ATOM   1812  HZ1 LYS   112      -3.077 -43.282  22.767  1.00  0.00           H  
ATOM   1813  HZ2 LYS   112      -2.265 -44.653  22.141  1.00  0.00           H  
ATOM   1814  HZ3 LYS   112      -3.733 -44.783  22.857  1.00  0.00           H  
ATOM   1815  C   LYS   112       2.270 -48.075  26.208  1.00  0.00           C  
ATOM   1816  O   LYS   112       2.891 -47.353  26.965  1.00  0.00           O  
ATOM   1817  N   LYS   113       2.318 -49.443  26.345  1.00  0.00           N  
ATOM   1818  H   LYS   113       1.508 -49.905  25.955  1.00  0.00           H  
ATOM   1819  CA  LYS   113       3.064 -50.172  27.445  1.00  0.00           C  
ATOM   1820  HA  LYS   113       2.819 -49.565  28.317  1.00  0.00           H  
ATOM   1821  CB  LYS   113       2.519 -51.626  27.768  1.00  0.00           C  
ATOM   1822  HB2 LYS   113       2.912 -51.861  28.757  1.00  0.00           H  
ATOM   1823  HB3 LYS   113       1.468 -51.633  28.055  1.00  0.00           H  
ATOM   1824  CG  LYS   113       2.750 -52.734  26.737  1.00  0.00           C  
ATOM   1825  HG2 LYS   113       2.392 -52.322  25.793  1.00  0.00           H  
ATOM   1826  HG3 LYS   113       3.815 -52.893  26.571  1.00  0.00           H  
ATOM   1827  CD  LYS   113       2.120 -54.033  27.099  1.00  0.00           C  
ATOM   1828  HD2 LYS   113       2.210 -54.251  28.163  1.00  0.00           H  
ATOM   1829  HD3 LYS   113       1.100 -53.866  26.753  1.00  0.00           H  
ATOM   1830  CE  LYS   113       2.592 -55.234  26.276  1.00  0.00           C  
ATOM   1831  HE2 LYS   113       3.560 -55.588  26.631  1.00  0.00           H  
ATOM   1832  HE3 LYS   113       1.842 -56.020  26.363  1.00  0.00           H  
ATOM   1833  NZ  LYS   113       2.592 -54.900  24.850  1.00  0.00           N  
ATOM   1834  HZ1 LYS   113       2.782 -55.766  24.367  1.00  0.00           H  
ATOM   1835  HZ2 LYS   113       1.646 -54.599  24.666  1.00  0.00           H  
ATOM   1836  HZ3 LYS   113       3.345 -54.261  24.637  1.00  0.00           H  
ATOM   1837  C   LYS   113       4.552 -50.049  27.354  1.00  0.00           C  
ATOM   1838  O   LYS   113       5.232 -49.731  28.293  1.00  0.00           O  
ATOM   1839  N   GLN   114       5.057 -50.196  26.085  1.00  0.00           N  
ATOM   1840  H   GLN   114       4.426 -50.287  25.301  1.00  0.00           H  
ATOM   1841  CA  GLN   114       6.461 -49.952  25.793  1.00  0.00           C  
ATOM   1842  HA  GLN   114       7.007 -50.753  26.291  1.00  0.00           H  
ATOM   1843  CB  GLN   114       6.755 -50.212  24.311  1.00  0.00           C  
ATOM   1844  HB2 GLN   114       6.188 -51.077  23.967  1.00  0.00           H  
ATOM   1845  HB3 GLN   114       6.467 -49.302  23.785  1.00  0.00           H  
ATOM   1846  CG  GLN   114       8.172 -50.595  23.962  1.00  0.00           C  
ATOM   1847  HG2 GLN   114       8.993 -50.068  24.448  1.00  0.00           H  
ATOM   1848  HG3 GLN   114       8.195 -51.659  24.196  1.00  0.00           H  
ATOM   1849  CD  GLN   114       8.463 -50.470  22.407  1.00  0.00           C  
ATOM   1850  OE1 GLN   114       7.808 -51.148  21.609  1.00  0.00           O  
ATOM   1851  NE2 GLN   114       9.581 -49.875  22.088  1.00  0.00           N  
ATOM   1852 HE21 GLN   114       9.817 -49.931  21.108  1.00  0.00           H  
ATOM   1853 HE22 GLN   114      10.312 -49.827  22.782  1.00  0.00           H  
ATOM   1854  C   GLN   114       7.038 -48.590  26.165  1.00  0.00           C  
ATOM   1855  O   GLN   114       7.917 -48.549  26.973  1.00  0.00           O  
ATOM   1856  N   PHE   115       6.287 -47.560  25.859  1.00  0.00           N  
ATOM   1857  H   PHE   115       5.542 -47.642  25.183  1.00  0.00           H  
ATOM   1858  CA  PHE   115       6.433 -46.278  26.451  1.00  0.00           C  
ATOM   1859  HA  PHE   115       7.423 -45.896  26.204  1.00  0.00           H  
ATOM   1860  CB  PHE   115       5.501 -45.210  25.803  1.00  0.00           C  
ATOM   1861  HB2 PHE   115       5.952 -44.955  24.844  1.00  0.00           H  
ATOM   1862  HB3 PHE   115       4.527 -45.646  25.581  1.00  0.00           H  
ATOM   1863  CG  PHE   115       5.383 -43.837  26.545  1.00  0.00           C  
ATOM   1864  CD1 PHE   115       5.881 -42.646  25.935  1.00  0.00           C  
ATOM   1865  HD1 PHE   115       6.592 -42.661  25.123  1.00  0.00           H  
ATOM   1866  CE1 PHE   115       5.450 -41.378  26.493  1.00  0.00           C  
ATOM   1867  HE1 PHE   115       5.837 -40.475  26.045  1.00  0.00           H  
ATOM   1868  CZ  PHE   115       4.496 -41.342  27.509  1.00  0.00           C  
ATOM   1869  HZ  PHE   115       4.132 -40.447  27.991  1.00  0.00           H  
ATOM   1870  CE2 PHE   115       3.824 -42.529  27.935  1.00  0.00           C  
ATOM   1871  HE2 PHE   115       2.976 -42.363  28.584  1.00  0.00           H  
ATOM   1872  CD2 PHE   115       4.336 -43.766  27.491  1.00  0.00           C  
ATOM   1873  HD2 PHE   115       3.851 -44.688  27.776  1.00  0.00           H  
ATOM   1874  C   PHE   115       6.348 -46.209  27.947  1.00  0.00           C  
ATOM   1875  O   PHE   115       7.354 -45.792  28.536  1.00  0.00           O  
ATOM   1876  N   ASN   116       5.227 -46.742  28.552  1.00  0.00           N  
ATOM   1877  H   ASN   116       4.513 -47.184  27.991  1.00  0.00           H  
ATOM   1878  CA  ASN   116       5.066 -46.790  30.007  1.00  0.00           C  
ATOM   1879  HA  ASN   116       5.029 -45.759  30.358  1.00  0.00           H  
ATOM   1880  CB  ASN   116       3.689 -47.330  30.382  1.00  0.00           C  
ATOM   1881  HB2 ASN   116       3.405 -48.152  29.724  1.00  0.00           H  
ATOM   1882  HB3 ASN   116       3.763 -47.595  31.437  1.00  0.00           H  
ATOM   1883  CG  ASN   116       2.532 -46.387  30.219  1.00  0.00           C  
ATOM   1884  OD1 ASN   116       2.705 -45.246  30.558  1.00  0.00           O  
ATOM   1885  ND2 ASN   116       1.377 -46.785  29.793  1.00  0.00           N  
ATOM   1886 HD21 ASN   116       0.724 -46.044  29.581  1.00  0.00           H  
ATOM   1887 HD22 ASN   116       1.330 -47.750  29.499  1.00  0.00           H  
ATOM   1888  C   ASN   116       6.149 -47.575  30.729  1.00  0.00           C  
ATOM   1889  O   ASN   116       6.546 -47.139  31.807  1.00  0.00           O  
ATOM   1890  N   ALA   117       6.821 -48.529  30.162  1.00  0.00           N  
ATOM   1891  H   ALA   117       6.558 -48.849  29.240  1.00  0.00           H  
ATOM   1892  CA  ALA   117       7.964 -49.239  30.837  1.00  0.00           C  
ATOM   1893  HA  ALA   117       7.759 -49.406  31.895  1.00  0.00           H  
ATOM   1894  CB  ALA   117       8.260 -50.562  30.195  1.00  0.00           C  
ATOM   1895  HB1 ALA   117       8.826 -51.246  30.827  1.00  0.00           H  
ATOM   1896  HB2 ALA   117       7.327 -51.017  29.862  1.00  0.00           H  
ATOM   1897  HB3 ALA   117       8.757 -50.456  29.231  1.00  0.00           H  
ATOM   1898  C   ALA   117       9.198 -48.318  30.856  1.00  0.00           C  
ATOM   1899  O   ALA   117       9.763 -48.082  31.931  1.00  0.00           O  
ATOM   1900  N   ASN   118       9.555 -47.833  29.639  1.00  0.00           N  
ATOM   1901  H   ASN   118       8.907 -47.958  28.875  1.00  0.00           H  
ATOM   1902  CA  ASN   118      10.670 -46.879  29.445  1.00  0.00           C  
ATOM   1903  HA  ASN   118      11.600 -47.280  29.849  1.00  0.00           H  
ATOM   1904  CB  ASN   118      10.916 -46.545  27.970  1.00  0.00           C  
ATOM   1905  HB2 ASN   118      10.107 -45.981  27.506  1.00  0.00           H  
ATOM   1906  HB3 ASN   118      11.673 -45.761  27.927  1.00  0.00           H  
ATOM   1907  CG  ASN   118      11.369 -47.751  27.190  1.00  0.00           C  
ATOM   1908  OD1 ASN   118      11.616 -48.832  27.711  1.00  0.00           O  
ATOM   1909  ND2 ASN   118      11.468 -47.634  25.922  1.00  0.00           N  
ATOM   1910 HD21 ASN   118      11.848 -48.435  25.438  1.00  0.00           H  
ATOM   1911 HD22 ASN   118      11.388 -46.708  25.528  1.00  0.00           H  
ATOM   1912  C   ASN   118      10.413 -45.551  30.140  1.00  0.00           C  
ATOM   1913  O   ASN   118      11.364 -44.788  30.342  1.00  0.00           O  
ATOM   1914  N   PHE   119       9.211 -45.217  30.574  1.00  0.00           N  
ATOM   1915  H   PHE   119       8.467 -45.857  30.334  1.00  0.00           H  
ATOM   1916  CA  PHE   119       8.954 -43.910  31.246  1.00  0.00           C  
ATOM   1917  HA  PHE   119       9.378 -43.182  30.554  1.00  0.00           H  
ATOM   1918  CB  PHE   119       7.492 -43.609  31.295  1.00  0.00           C  
ATOM   1919  HB2 PHE   119       7.187 -43.583  30.248  1.00  0.00           H  
ATOM   1920  HB3 PHE   119       6.945 -44.488  31.637  1.00  0.00           H  
ATOM   1921  CG  PHE   119       7.092 -42.346  32.082  1.00  0.00           C  
ATOM   1922  CD1 PHE   119       7.035 -42.237  33.501  1.00  0.00           C  
ATOM   1923  HD1 PHE   119       7.243 -43.142  34.053  1.00  0.00           H  
ATOM   1924  CE1 PHE   119       6.956 -41.039  34.206  1.00  0.00           C  
ATOM   1925  HE1 PHE   119       7.083 -40.964  35.276  1.00  0.00           H  
ATOM   1926  CZ  PHE   119       6.825 -39.831  33.472  1.00  0.00           C  
ATOM   1927  HZ  PHE   119       6.643 -38.911  34.007  1.00  0.00           H  
ATOM   1928  CE2 PHE   119       6.721 -39.904  32.065  1.00  0.00           C  
ATOM   1929  HE2 PHE   119       6.678 -38.998  31.478  1.00  0.00           H  
ATOM   1930  CD2 PHE   119       7.052 -41.101  31.427  1.00  0.00           C  
ATOM   1931  HD2 PHE   119       6.943 -41.145  30.353  1.00  0.00           H  
ATOM   1932  C   PHE   119       9.558 -43.895  32.646  1.00  0.00           C  
ATOM   1933  O   PHE   119      10.259 -42.955  32.919  1.00  0.00           O  
ATOM   1934  N   GLU   120       9.360 -44.976  33.453  1.00  0.00           N  
ATOM   1935  H   GLU   120       8.606 -45.580  33.159  1.00  0.00           H  
ATOM   1936  CA  GLU   120       9.976 -45.185  34.818  1.00  0.00           C  
ATOM   1937  HA  GLU   120       9.737 -44.297  35.402  1.00  0.00           H  
ATOM   1938  CB  GLU   120       9.246 -46.315  35.557  1.00  0.00           C  
ATOM   1939  HB2 GLU   120       9.682 -47.254  35.214  1.00  0.00           H  
ATOM   1940  HB3 GLU   120       9.510 -46.199  36.608  1.00  0.00           H  
ATOM   1941  CG  GLU   120       7.753 -46.439  35.475  1.00  0.00           C  
ATOM   1942  HG2 GLU   120       7.436 -45.477  35.877  1.00  0.00           H  
ATOM   1943  HG3 GLU   120       7.367 -46.454  34.456  1.00  0.00           H  
ATOM   1944  CD  GLU   120       7.138 -47.657  36.145  1.00  0.00           C  
ATOM   1945  OE1 GLU   120       6.992 -48.715  35.485  1.00  0.00           O  
ATOM   1946  OE2 GLU   120       6.753 -47.547  37.341  1.00  0.00           O  
ATOM   1947  C   GLU   120      11.553 -45.299  34.676  1.00  0.00           C  
ATOM   1948  O   GLU   120      12.250 -45.111  35.710  1.00  0.00           O  
ATOM   1949  N   LYS   121      12.008 -45.688  33.499  1.00  0.00           N  
ATOM   1950  H   LYS   121      11.393 -45.735  32.699  1.00  0.00           H  
ATOM   1951  CA  LYS   121      13.451 -45.816  33.238  1.00  0.00           C  
ATOM   1952  HA  LYS   121      14.036 -46.069  34.122  1.00  0.00           H  
ATOM   1953  CB  LYS   121      13.781 -46.799  32.102  1.00  0.00           C  
ATOM   1954  HB2 LYS   121      13.279 -46.489  31.186  1.00  0.00           H  
ATOM   1955  HB3 LYS   121      14.871 -46.764  32.093  1.00  0.00           H  
ATOM   1956  CG  LYS   121      13.195 -48.139  32.512  1.00  0.00           C  
ATOM   1957  HG2 LYS   121      13.621 -48.426  33.473  1.00  0.00           H  
ATOM   1958  HG3 LYS   121      12.126 -48.023  32.689  1.00  0.00           H  
ATOM   1959  CD  LYS   121      13.408 -49.262  31.461  1.00  0.00           C  
ATOM   1960  HD2 LYS   121      12.826 -49.064  30.560  1.00  0.00           H  
ATOM   1961  HD3 LYS   121      14.461 -49.346  31.190  1.00  0.00           H  
ATOM   1962  CE  LYS   121      12.849 -50.501  32.206  1.00  0.00           C  
ATOM   1963  HE2 LYS   121      13.337 -50.604  33.175  1.00  0.00           H  
ATOM   1964  HE3 LYS   121      11.771 -50.394  32.330  1.00  0.00           H  
ATOM   1965  NZ  LYS   121      12.927 -51.726  31.351  1.00  0.00           N  
ATOM   1966  HZ1 LYS   121      12.214 -52.397  31.603  1.00  0.00           H  
ATOM   1967  HZ2 LYS   121      12.884 -51.449  30.381  1.00  0.00           H  
ATOM   1968  HZ3 LYS   121      13.868 -52.089  31.397  1.00  0.00           H  
ATOM   1969  C   LYS   121      14.057 -44.405  32.889  1.00  0.00           C  
ATOM   1970  O   LYS   121      15.204 -44.131  33.227  1.00  0.00           O  
ATOM   1971  N   ARG   122      13.336 -43.531  32.136  1.00  0.00           N  
ATOM   1972  H   ARG   122      12.481 -43.903  31.749  1.00  0.00           H  
ATOM   1973  CA  ARG   122      13.781 -42.098  31.787  1.00  0.00           C  
ATOM   1974  HA  ARG   122      14.818 -42.186  31.461  1.00  0.00           H  
ATOM   1975  CB  ARG   122      12.895 -41.526  30.648  1.00  0.00           C  
ATOM   1976  HB2 ARG   122      11.858 -41.484  30.979  1.00  0.00           H  
ATOM   1977  HB3 ARG   122      13.213 -40.484  30.608  1.00  0.00           H  
ATOM   1978  CG  ARG   122      13.018 -42.172  29.247  1.00  0.00           C  
ATOM   1979  HG2 ARG   122      14.046 -42.055  28.902  1.00  0.00           H  
ATOM   1980  HG3 ARG   122      12.828 -43.227  29.445  1.00  0.00           H  
ATOM   1981  CD  ARG   122      11.969 -41.611  28.264  1.00  0.00           C  
ATOM   1982  HD2 ARG   122      11.050 -42.193  28.196  1.00  0.00           H  
ATOM   1983  HD3 ARG   122      11.757 -40.592  28.589  1.00  0.00           H  
ATOM   1984  NE  ARG   122      12.474 -41.484  26.921  1.00  0.00           N  
ATOM   1985  HE  ARG   122      13.440 -41.688  26.706  1.00  0.00           H  
ATOM   1986  CZ  ARG   122      11.722 -41.076  25.942  1.00  0.00           C  
ATOM   1987  NH1 ARG   122      10.431 -40.839  25.982  1.00  0.00           N  
ATOM   1988 HH11 ARG   122       9.868 -40.940  26.815  1.00  0.00           H  
ATOM   1989 HH12 ARG   122      10.135 -40.508  25.075  1.00  0.00           H  
ATOM   1990  NH2 ARG   122      12.222 -40.977  24.751  1.00  0.00           N  
ATOM   1991 HH21 ARG   122      13.060 -41.494  24.527  1.00  0.00           H  
ATOM   1992 HH22 ARG   122      11.797 -40.419  24.024  1.00  0.00           H  
ATOM   1993  C   ARG   122      13.900 -41.191  32.990  1.00  0.00           C  
ATOM   1994  O   ARG   122      14.695 -40.270  33.046  1.00  0.00           O  
ATOM   1995  N   LEU   123      12.978 -41.322  33.916  1.00  0.00           N  
ATOM   1996  H   LEU   123      12.216 -41.984  33.874  1.00  0.00           H  
ATOM   1997  CA  LEU   123      12.843 -40.334  35.043  1.00  0.00           C  
ATOM   1998  HA  LEU   123      13.192 -39.405  34.593  1.00  0.00           H  
ATOM   1999  CB  LEU   123      11.349 -40.128  35.493  1.00  0.00           C  
ATOM   2000  HB2 LEU   123      10.863 -41.095  35.362  1.00  0.00           H  
ATOM   2001  HB3 LEU   123      11.434 -39.767  36.518  1.00  0.00           H  
ATOM   2002  CG  LEU   123      10.706 -38.933  34.739  1.00  0.00           C  
ATOM   2003  HG  LEU   123      11.380 -38.080  34.824  1.00  0.00           H  
ATOM   2004  CD1 LEU   123      10.487 -39.142  33.230  1.00  0.00           C  
ATOM   2005 HD11 LEU   123       9.873 -38.386  32.739  1.00  0.00           H  
ATOM   2006 HD12 LEU   123      11.424 -39.165  32.673  1.00  0.00           H  
ATOM   2007 HD13 LEU   123       9.864 -40.030  33.124  1.00  0.00           H  
ATOM   2008  CD2 LEU   123       9.377 -38.401  35.381  1.00  0.00           C  
ATOM   2009 HD21 LEU   123       8.889 -37.692  34.712  1.00  0.00           H  
ATOM   2010 HD22 LEU   123       8.681 -39.237  35.457  1.00  0.00           H  
ATOM   2011 HD23 LEU   123       9.558 -37.986  36.372  1.00  0.00           H  
ATOM   2012  C   LEU   123      13.866 -40.693  36.150  1.00  0.00           C  
ATOM   2013  O   LEU   123      14.277 -41.830  36.334  1.00  0.00           O  
ATOM   2014  N   THR   124      14.252 -39.648  36.903  1.00  0.00           N  
ATOM   2015  H   THR   124      13.958 -38.729  36.605  1.00  0.00           H  
ATOM   2016  CA  THR   124      15.216 -39.593  38.015  1.00  0.00           C  
ATOM   2017  HA  THR   124      15.560 -40.593  38.278  1.00  0.00           H  
ATOM   2018  CB  THR   124      16.499 -38.958  37.621  1.00  0.00           C  
ATOM   2019  HB  THR   124      17.114 -38.878  38.517  1.00  0.00           H  
ATOM   2020  CG2 THR   124      17.242 -39.757  36.503  1.00  0.00           C  
ATOM   2021 HG21 THR   124      18.232 -39.305  36.439  1.00  0.00           H  
ATOM   2022 HG22 THR   124      17.443 -40.761  36.877  1.00  0.00           H  
ATOM   2023 HG23 THR   124      16.611 -39.617  35.626  1.00  0.00           H  
ATOM   2024  OG1 THR   124      16.280 -37.674  37.185  1.00  0.00           O  
ATOM   2025  HG1 THR   124      15.867 -37.293  37.963  1.00  0.00           H  
ATOM   2026  C   THR   124      14.745 -39.117  39.379  1.00  0.00           C  
ATOM   2027  O   THR   124      14.251 -37.971  39.384  1.00  0.00           O  
ATOM   2028  OXT THR   124      14.984 -39.745  40.452  1.00  0.00           O  
TER    2029      THR   124 
ATOM   2029  N   ALA   125     -51.734  -9.022 -33.470  1.00  0.00           N  
ATOM   2030  H1  ALA   125     -51.017  -8.311 -33.444  1.00  0.00           H  
ATOM   2031  H2  ALA   125     -51.898  -9.249 -32.499  1.00  0.00           H  
ATOM   2032  H3  ALA   125     -52.569  -8.686 -33.928  1.00  0.00           H  
ATOM   2033  CA  ALA   125     -51.211 -10.113 -34.233  1.00  0.00           C  
ATOM   2034  HA  ALA   125     -51.574  -9.926 -35.243  1.00  0.00           H  
ATOM   2035  CB  ALA   125     -49.689 -10.096 -34.372  1.00  0.00           C  
ATOM   2036  HB1 ALA   125     -49.270 -10.584 -33.493  1.00  0.00           H  
ATOM   2037  HB2 ALA   125     -49.429 -10.460 -35.367  1.00  0.00           H  
ATOM   2038  HB3 ALA   125     -49.442  -9.035 -34.409  1.00  0.00           H  
ATOM   2039  C   ALA   125     -51.844 -11.423 -33.744  1.00  0.00           C  
ATOM   2040  O   ALA   125     -51.946 -11.690 -32.527  1.00  0.00           O  
ATOM   2041  N   ASP   126     -52.173 -12.231 -34.737  1.00  0.00           N  
ATOM   2042  H   ASP   126     -52.290 -11.743 -35.614  1.00  0.00           H  
ATOM   2043  CA  ASP   126     -52.580 -13.613 -34.725  1.00  0.00           C  
ATOM   2044  HA  ASP   126     -53.529 -13.759 -34.209  1.00  0.00           H  
ATOM   2045  CB  ASP   126     -52.986 -13.964 -36.265  1.00  0.00           C  
ATOM   2046  HB2 ASP   126     -53.787 -13.258 -36.482  1.00  0.00           H  
ATOM   2047  HB3 ASP   126     -52.122 -13.824 -36.914  1.00  0.00           H  
ATOM   2048  CG  ASP   126     -53.440 -15.412 -36.500  1.00  0.00           C  
ATOM   2049  OD1 ASP   126     -53.552 -15.805 -37.667  1.00  0.00           O  
ATOM   2050  OD2 ASP   126     -53.734 -16.105 -35.511  1.00  0.00           O  
ATOM   2051  C   ASP   126     -51.440 -14.460 -34.090  1.00  0.00           C  
ATOM   2052  O   ASP   126     -50.281 -14.277 -34.387  1.00  0.00           O  
ATOM   2053  N   THR   127     -51.823 -15.187 -33.098  1.00  0.00           N  
ATOM   2054  H   THR   127     -52.761 -15.076 -32.741  1.00  0.00           H  
ATOM   2055  CA  THR   127     -51.027 -16.140 -32.287  1.00  0.00           C  
ATOM   2056  HA  THR   127     -50.112 -15.653 -31.951  1.00  0.00           H  
ATOM   2057  CB  THR   127     -51.693 -16.657 -31.009  1.00  0.00           C  
ATOM   2058  HB  THR   127     -50.934 -17.353 -30.651  1.00  0.00           H  
ATOM   2059  CG2 THR   127     -51.659 -15.643 -29.882  1.00  0.00           C  
ATOM   2060 HG21 THR   127     -51.991 -14.685 -30.280  1.00  0.00           H  
ATOM   2061 HG22 THR   127     -52.226 -16.049 -29.044  1.00  0.00           H  
ATOM   2062 HG23 THR   127     -50.708 -15.508 -29.366  1.00  0.00           H  
ATOM   2063  OG1 THR   127     -52.884 -17.333 -31.169  1.00  0.00           O  
ATOM   2064  HG1 THR   127     -53.480 -16.600 -31.336  1.00  0.00           H  
ATOM   2065  C   THR   127     -50.555 -17.339 -33.124  1.00  0.00           C  
ATOM   2066  O   THR   127     -49.570 -18.032 -32.736  1.00  0.00           O  
ATOM   2067  N   THR   128     -51.263 -17.741 -34.201  1.00  0.00           N  
ATOM   2068  H   THR   128     -52.118 -17.212 -34.296  1.00  0.00           H  
ATOM   2069  CA  THR   128     -51.031 -18.838 -35.130  1.00  0.00           C  
ATOM   2070  HA  THR   128     -50.943 -19.751 -34.542  1.00  0.00           H  
ATOM   2071  CB  THR   128     -52.227 -19.050 -36.071  1.00  0.00           C  
ATOM   2072  HB  THR   128     -52.006 -18.586 -37.032  1.00  0.00           H  
ATOM   2073  CG2 THR   128     -52.444 -20.563 -36.500  1.00  0.00           C  
ATOM   2074 HG21 THR   128     -53.018 -20.536 -37.426  1.00  0.00           H  
ATOM   2075 HG22 THR   128     -51.523 -21.102 -36.722  1.00  0.00           H  
ATOM   2076 HG23 THR   128     -52.842 -21.262 -35.764  1.00  0.00           H  
ATOM   2077  OG1 THR   128     -53.457 -18.734 -35.483  1.00  0.00           O  
ATOM   2078  HG1 THR   128     -53.405 -17.778 -35.410  1.00  0.00           H  
ATOM   2079  C   THR   128     -49.836 -18.497 -36.072  1.00  0.00           C  
ATOM   2080  O   THR   128     -49.876 -17.382 -36.576  1.00  0.00           O  
ATOM   2081  N   THR   129     -48.852 -19.335 -36.238  1.00  0.00           N  
ATOM   2082  H   THR   129     -48.815 -20.219 -35.752  1.00  0.00           H  
ATOM   2083  CA  THR   129     -47.712 -18.939 -37.083  1.00  0.00           C  
ATOM   2084  HA  THR   129     -47.040 -19.764 -36.847  1.00  0.00           H  
ATOM   2085  CB  THR   129     -48.042 -19.196 -38.559  1.00  0.00           C  
ATOM   2086  HB  THR   129     -48.566 -18.337 -38.978  1.00  0.00           H  
ATOM   2087  CG2 THR   129     -46.740 -19.352 -39.378  1.00  0.00           C  
ATOM   2088 HG21 THR   129     -46.106 -20.078 -38.869  1.00  0.00           H  
ATOM   2089 HG22 THR   129     -46.935 -19.596 -40.422  1.00  0.00           H  
ATOM   2090 HG23 THR   129     -46.237 -18.391 -39.480  1.00  0.00           H  
ATOM   2091  OG1 THR   129     -48.738 -20.393 -38.691  1.00  0.00           O  
ATOM   2092  HG1 THR   129     -48.399 -20.969 -38.001  1.00  0.00           H  
ATOM   2093  C   THR   129     -47.002 -17.612 -36.894  1.00  0.00           C  
ATOM   2094  O   THR   129     -47.327 -16.598 -37.536  1.00  0.00           O  
ATOM   2095  N   ALA   130     -45.981 -17.608 -36.056  1.00  0.00           N  
ATOM   2096  H   ALA   130     -45.852 -18.470 -35.546  1.00  0.00           H  
ATOM   2097  CA  ALA   130     -45.171 -16.507 -35.751  1.00  0.00           C  
ATOM   2098  HA  ALA   130     -45.843 -15.718 -35.415  1.00  0.00           H  
ATOM   2099  CB  ALA   130     -44.208 -17.017 -34.669  1.00  0.00           C  
ATOM   2100  HB1 ALA   130     -43.841 -16.133 -34.146  1.00  0.00           H  
ATOM   2101  HB2 ALA   130     -44.787 -17.674 -34.021  1.00  0.00           H  
ATOM   2102  HB3 ALA   130     -43.456 -17.730 -35.008  1.00  0.00           H  
ATOM   2103  C   ALA   130     -44.432 -16.018 -37.002  1.00  0.00           C  
ATOM   2104  O   ALA   130     -44.301 -16.742 -38.038  1.00  0.00           O  
ATOM   2105  N   ALA   131     -44.062 -14.749 -36.974  1.00  0.00           N  
ATOM   2106  H   ALA   131     -44.142 -14.204 -36.128  1.00  0.00           H  
ATOM   2107  CA  ALA   131     -43.263 -14.107 -37.985  1.00  0.00           C  
ATOM   2108  HA  ALA   131     -43.423 -14.689 -38.892  1.00  0.00           H  
ATOM   2109  CB  ALA   131     -43.607 -12.604 -38.149  1.00  0.00           C  
ATOM   2110  HB1 ALA   131     -43.142 -12.157 -39.028  1.00  0.00           H  
ATOM   2111  HB2 ALA   131     -44.696 -12.596 -38.113  1.00  0.00           H  
ATOM   2112  HB3 ALA   131     -43.246 -11.997 -37.318  1.00  0.00           H  
ATOM   2113  C   ALA   131     -41.771 -14.177 -37.651  1.00  0.00           C  
ATOM   2114  O   ALA   131     -41.490 -14.348 -36.472  1.00  0.00           O  
ATOM   2115  N   PRO   132     -40.885 -14.102 -38.594  1.00  0.00           N  
ATOM   2116  CD  PRO   132     -41.139 -14.281 -40.048  1.00  0.00           C  
ATOM   2117  HD2 PRO   132     -41.725 -13.442 -40.422  1.00  0.00           H  
ATOM   2118  HD3 PRO   132     -41.588 -15.263 -40.199  1.00  0.00           H  
ATOM   2119  CG  PRO   132     -39.818 -14.434 -40.731  1.00  0.00           C  
ATOM   2120  HG2 PRO   132     -39.702 -13.755 -41.576  1.00  0.00           H  
ATOM   2121  HG3 PRO   132     -39.739 -15.480 -41.025  1.00  0.00           H  
ATOM   2122  CB  PRO   132     -38.754 -14.041 -39.747  1.00  0.00           C  
ATOM   2123  HB2 PRO   132     -38.444 -13.004 -39.873  1.00  0.00           H  
ATOM   2124  HB3 PRO   132     -37.941 -14.766 -39.784  1.00  0.00           H  
ATOM   2125  CA  PRO   132     -39.388 -14.311 -38.353  1.00  0.00           C  
ATOM   2126  HA  PRO   132     -39.232 -15.284 -37.887  1.00  0.00           H  
ATOM   2127  C   PRO   132     -38.900 -13.212 -37.372  1.00  0.00           C  
ATOM   2128  O   PRO   132     -39.632 -12.220 -37.299  1.00  0.00           O  
ATOM   2129  N   ALA   133     -37.691 -13.251 -36.724  1.00  0.00           N  
ATOM   2130  H   ALA   133     -37.273 -14.162 -36.848  1.00  0.00           H  
ATOM   2131  CA  ALA   133     -37.126 -12.250 -35.854  1.00  0.00           C  
ATOM   2132  HA  ALA   133     -37.845 -12.151 -35.040  1.00  0.00           H  
ATOM   2133  CB  ALA   133     -35.789 -12.670 -35.326  1.00  0.00           C  
ATOM   2134  HB1 ALA   133     -35.884 -13.712 -35.019  1.00  0.00           H  
ATOM   2135  HB2 ALA   133     -35.002 -12.628 -36.079  1.00  0.00           H  
ATOM   2136  HB3 ALA   133     -35.529 -12.026 -34.486  1.00  0.00           H  
ATOM   2137  C   ALA   133     -37.074 -10.819 -36.363  1.00  0.00           C  
ATOM   2138  O   ALA   133     -37.513  -9.885 -35.688  1.00  0.00           O  
ATOM   2139  N   ASP   134     -36.641 -10.650 -37.642  1.00  0.00           N  
ATOM   2140  H   ASP   134     -36.471 -11.479 -38.193  1.00  0.00           H  
ATOM   2141  CA  ASP   134     -36.572  -9.315 -38.277  1.00  0.00           C  
ATOM   2142  HA  ASP   134     -36.303  -8.706 -37.414  1.00  0.00           H  
ATOM   2143  CB  ASP   134     -35.334  -9.246 -39.255  1.00  0.00           C  
ATOM   2144  HB2 ASP   134     -35.240  -8.185 -39.488  1.00  0.00           H  
ATOM   2145  HB3 ASP   134     -34.466  -9.514 -38.653  1.00  0.00           H  
ATOM   2146  CG  ASP   134     -35.299 -10.208 -40.361  1.00  0.00           C  
ATOM   2147  OD1 ASP   134     -36.030 -11.189 -40.334  1.00  0.00           O  
ATOM   2148  OD2 ASP   134     -34.456 -10.046 -41.242  1.00  0.00           O  
ATOM   2149  C   ASP   134     -37.936  -8.888 -38.861  1.00  0.00           C  
ATOM   2150  O   ASP   134     -38.020  -7.767 -39.287  1.00  0.00           O  
ATOM   2151  N   ALA   135     -39.004  -9.715 -38.767  1.00  0.00           N  
ATOM   2152  H   ALA   135     -38.888 -10.539 -38.195  1.00  0.00           H  
ATOM   2153  CA  ALA   135     -40.394  -9.394 -39.246  1.00  0.00           C  
ATOM   2154  HA  ALA   135     -40.335  -8.348 -39.547  1.00  0.00           H  
ATOM   2155  CB  ALA   135     -40.707 -10.199 -40.530  1.00  0.00           C  
ATOM   2156  HB1 ALA   135     -41.789 -10.230 -40.655  1.00  0.00           H  
ATOM   2157  HB2 ALA   135     -40.118  -9.821 -41.366  1.00  0.00           H  
ATOM   2158  HB3 ALA   135     -40.458 -11.238 -40.312  1.00  0.00           H  
ATOM   2159  C   ALA   135     -41.469  -9.513 -38.131  1.00  0.00           C  
ATOM   2160  O   ALA   135     -42.615  -9.720 -38.472  1.00  0.00           O  
ATOM   2161  N   LYS   136     -41.262  -9.267 -36.839  1.00  0.00           N  
ATOM   2162  H   LYS   136     -40.301  -9.060 -36.607  1.00  0.00           H  
ATOM   2163  CA  LYS   136     -42.259  -9.338 -35.806  1.00  0.00           C  
ATOM   2164  HA  LYS   136     -42.888 -10.217 -35.950  1.00  0.00           H  
ATOM   2165  CB  LYS   136     -41.444  -9.454 -34.496  1.00  0.00           C  
ATOM   2166  HB2 LYS   136     -40.812  -8.570 -34.412  1.00  0.00           H  
ATOM   2167  HB3 LYS   136     -42.075  -9.346 -33.614  1.00  0.00           H  
ATOM   2168  CG  LYS   136     -40.726 -10.741 -34.295  1.00  0.00           C  
ATOM   2169  HG2 LYS   136     -40.110 -10.956 -35.168  1.00  0.00           H  
ATOM   2170  HG3 LYS   136     -40.069 -10.660 -33.428  1.00  0.00           H  
ATOM   2171  CD  LYS   136     -41.648 -11.916 -33.921  1.00  0.00           C  
ATOM   2172  HD2 LYS   136     -42.255 -11.657 -33.054  1.00  0.00           H  
ATOM   2173  HD3 LYS   136     -42.322 -12.063 -34.765  1.00  0.00           H  
ATOM   2174  CE  LYS   136     -40.809 -13.129 -33.711  1.00  0.00           C  
ATOM   2175  HE2 LYS   136     -40.191 -13.131 -34.609  1.00  0.00           H  
ATOM   2176  HE3 LYS   136     -40.188 -13.006 -32.824  1.00  0.00           H  
ATOM   2177  NZ  LYS   136     -41.659 -14.351 -33.615  1.00  0.00           N  
ATOM   2178  HZ1 LYS   136     -42.140 -14.411 -34.501  1.00  0.00           H  
ATOM   2179  HZ2 LYS   136     -41.071 -15.155 -33.449  1.00  0.00           H  
ATOM   2180  HZ3 LYS   136     -42.420 -14.389 -32.952  1.00  0.00           H  
ATOM   2181  C   LYS   136     -43.143  -8.045 -35.854  1.00  0.00           C  
ATOM   2182  O   LYS   136     -42.655  -6.958 -36.183  1.00  0.00           O  
ATOM   2183  N   PRO   137     -44.372  -8.054 -35.321  1.00  0.00           N  
ATOM   2184  CD  PRO   137     -45.053  -9.298 -34.849  1.00  0.00           C  
ATOM   2185  HD2 PRO   137     -44.899  -9.483 -33.786  1.00  0.00           H  
ATOM   2186  HD3 PRO   137     -44.926 -10.216 -35.423  1.00  0.00           H  
ATOM   2187  CG  PRO   137     -46.535  -8.916 -35.006  1.00  0.00           C  
ATOM   2188  HG2 PRO   137     -47.162  -9.636 -34.480  1.00  0.00           H  
ATOM   2189  HG3 PRO   137     -46.860  -8.789 -36.039  1.00  0.00           H  
ATOM   2190  CB  PRO   137     -46.494  -7.512 -34.351  1.00  0.00           C  
ATOM   2191  HB2 PRO   137     -46.232  -7.631 -33.299  1.00  0.00           H  
ATOM   2192  HB3 PRO   137     -47.342  -6.827 -34.372  1.00  0.00           H  
ATOM   2193  CA  PRO   137     -45.201  -6.890 -34.822  1.00  0.00           C  
ATOM   2194  HA  PRO   137     -45.568  -6.353 -35.697  1.00  0.00           H  
ATOM   2195  C   PRO   137     -44.432  -5.938 -33.886  1.00  0.00           C  
ATOM   2196  O   PRO   137     -44.410  -6.071 -32.684  1.00  0.00           O  
ATOM   2197  N   MET   138     -43.624  -4.996 -34.462  1.00  0.00           N  
ATOM   2198  H   MET   138     -43.567  -5.044 -35.470  1.00  0.00           H  
ATOM   2199  CA  MET   138     -42.753  -4.015 -33.798  1.00  0.00           C  
ATOM   2200  HA  MET   138     -42.177  -4.568 -33.055  1.00  0.00           H  
ATOM   2201  CB  MET   138     -41.947  -3.235 -34.828  1.00  0.00           C  
ATOM   2202  HB2 MET   138     -42.742  -2.786 -35.424  1.00  0.00           H  
ATOM   2203  HB3 MET   138     -41.233  -2.540 -34.386  1.00  0.00           H  
ATOM   2204  CG  MET   138     -41.113  -4.143 -35.823  1.00  0.00           C  
ATOM   2205  HG2 MET   138     -41.872  -4.581 -36.471  1.00  0.00           H  
ATOM   2206  HG3 MET   138     -40.606  -3.521 -36.561  1.00  0.00           H  
ATOM   2207  SD  MET   138     -40.042  -5.311 -34.881  1.00  0.00           S  
ATOM   2208  CE  MET   138     -39.382  -6.372 -36.196  1.00  0.00           C  
ATOM   2209  HE1 MET   138     -40.110  -6.704 -36.936  1.00  0.00           H  
ATOM   2210  HE2 MET   138     -38.602  -5.794 -36.693  1.00  0.00           H  
ATOM   2211  HE3 MET   138     -38.994  -7.240 -35.664  1.00  0.00           H  
ATOM   2212  C   MET   138     -43.578  -2.968 -32.977  1.00  0.00           C  
ATOM   2213  O   MET   138     -43.084  -2.577 -31.898  1.00  0.00           O  
ATOM   2214  N   MET   139     -44.893  -2.778 -33.288  1.00  0.00           N  
ATOM   2215  H   MET   139     -45.069  -3.095 -34.231  1.00  0.00           H  
ATOM   2216  CA  MET   139     -45.852  -2.008 -32.551  1.00  0.00           C  
ATOM   2217  HA  MET   139     -45.478  -0.986 -32.496  1.00  0.00           H  
ATOM   2218  CB  MET   139     -47.195  -1.837 -33.368  1.00  0.00           C  
ATOM   2219  HB2 MET   139     -46.968  -1.353 -34.318  1.00  0.00           H  
ATOM   2220  HB3 MET   139     -47.487  -2.842 -33.676  1.00  0.00           H  
ATOM   2221  CG  MET   139     -48.280  -1.069 -32.685  1.00  0.00           C  
ATOM   2222  HG2 MET   139     -48.715  -1.761 -31.964  1.00  0.00           H  
ATOM   2223  HG3 MET   139     -47.754  -0.337 -32.073  1.00  0.00           H  
ATOM   2224  SD  MET   139     -49.488  -0.190 -33.631  1.00  0.00           S  
ATOM   2225  CE  MET   139     -50.609  -1.575 -33.879  1.00  0.00           C  
ATOM   2226  HE1 MET   139     -50.177  -2.328 -34.538  1.00  0.00           H  
ATOM   2227  HE2 MET   139     -50.796  -2.086 -32.934  1.00  0.00           H  
ATOM   2228  HE3 MET   139     -51.519  -1.270 -34.395  1.00  0.00           H  
ATOM   2229  C   MET   139     -46.117  -2.475 -31.095  1.00  0.00           C  
ATOM   2230  O   MET   139     -46.614  -1.690 -30.308  1.00  0.00           O  
ATOM   2231  N   HIE   140     -45.783  -3.743 -30.737  1.00  0.00           N  
ATOM   2232  H   HIE   140     -45.506  -4.214 -31.586  1.00  0.00           H  
ATOM   2233  CA  HIE   140     -46.117  -4.425 -29.458  1.00  0.00           C  
ATOM   2234  HA  HIE   140     -46.453  -3.661 -28.757  1.00  0.00           H  
ATOM   2235  CB  HIE   140     -47.127  -5.548 -29.761  1.00  0.00           C  
ATOM   2236  HB2 HIE   140     -46.691  -6.148 -30.560  1.00  0.00           H  
ATOM   2237  HB3 HIE   140     -47.327  -6.115 -28.852  1.00  0.00           H  
ATOM   2238  CG  HIE   140     -48.426  -4.948 -30.313  1.00  0.00           C  
ATOM   2239  ND1 HIE   140     -49.342  -4.296 -29.472  1.00  0.00           N  
ATOM   2240  CE1 HIE   140     -50.468  -4.034 -30.214  1.00  0.00           C  
ATOM   2241  HE1 HIE   140     -51.444  -3.798 -29.815  1.00  0.00           H  
ATOM   2242  NE2 HIE   140     -50.320  -4.580 -31.413  1.00  0.00           N  
ATOM   2243  HE2 HIE   140     -51.087  -4.599 -32.069  1.00  0.00           H  
ATOM   2244  CD2 HIE   140     -49.071  -5.226 -31.482  1.00  0.00           C  
ATOM   2245  HD2 HIE   140     -48.671  -5.739 -32.344  1.00  0.00           H  
ATOM   2246  C   HIE   140     -44.833  -5.036 -28.904  1.00  0.00           C  
ATOM   2247  O   HIE   140     -44.957  -5.742 -27.892  1.00  0.00           O  
ATOM   2248  N   HIE   141     -43.686  -4.928 -29.562  1.00  0.00           N  
ATOM   2249  H   HIE   141     -43.653  -4.309 -30.360  1.00  0.00           H  
ATOM   2250  CA  HIE   141     -42.488  -5.667 -29.274  1.00  0.00           C  
ATOM   2251  HA  HIE   141     -42.753  -6.713 -29.119  1.00  0.00           H  
ATOM   2252  CB  HIE   141     -41.506  -5.358 -30.457  1.00  0.00           C  
ATOM   2253  HB2 HIE   141     -41.807  -5.896 -31.356  1.00  0.00           H  
ATOM   2254  HB3 HIE   141     -41.502  -4.286 -30.650  1.00  0.00           H  
ATOM   2255  CG  HIE   141     -40.032  -5.618 -30.322  1.00  0.00           C  
ATOM   2256  ND1 HIE   141     -39.635  -6.896 -29.895  1.00  0.00           N  
ATOM   2257  CE1 HIE   141     -38.289  -6.803 -29.838  1.00  0.00           C  
ATOM   2258  HE1 HIE   141     -37.621  -7.608 -29.567  1.00  0.00           H  
ATOM   2259  NE2 HIE   141     -37.905  -5.548 -30.218  1.00  0.00           N  
ATOM   2260  HE2 HIE   141     -36.946  -5.297 -30.409  1.00  0.00           H  
ATOM   2261  CD2 HIE   141     -38.995  -4.768 -30.538  1.00  0.00           C  
ATOM   2262  HD2 HIE   141     -38.935  -3.711 -30.749  1.00  0.00           H  
ATOM   2263  C   HIE   141     -41.862  -5.125 -27.990  1.00  0.00           C  
ATOM   2264  O   HIE   141     -42.110  -3.990 -27.637  1.00  0.00           O  
ATOM   2265  N   LYS   142     -40.956  -5.964 -27.332  1.00  0.00           N  
ATOM   2266  H   LYS   142     -40.733  -6.849 -27.765  1.00  0.00           H  
ATOM   2267  CA  LYS   142     -40.165  -5.623 -26.089  1.00  0.00           C  
ATOM   2268  HA  LYS   142     -40.791  -5.183 -25.312  1.00  0.00           H  
ATOM   2269  CB  LYS   142     -39.514  -6.897 -25.533  1.00  0.00           C  
ATOM   2270  HB2 LYS   142     -40.415  -7.427 -25.223  1.00  0.00           H  
ATOM   2271  HB3 LYS   142     -39.005  -7.518 -26.269  1.00  0.00           H  
ATOM   2272  CG  LYS   142     -38.772  -6.691 -24.152  1.00  0.00           C  
ATOM   2273  HG2 LYS   142     -37.819  -6.181 -24.297  1.00  0.00           H  
ATOM   2274  HG3 LYS   142     -39.335  -6.031 -23.491  1.00  0.00           H  
ATOM   2275  CD  LYS   142     -38.508  -7.981 -23.376  1.00  0.00           C  
ATOM   2276  HD2 LYS   142     -38.143  -7.735 -22.379  1.00  0.00           H  
ATOM   2277  HD3 LYS   142     -39.438  -8.544 -23.290  1.00  0.00           H  
ATOM   2278  CE  LYS   142     -37.513  -8.807 -24.111  1.00  0.00           C  
ATOM   2279  HE2 LYS   142     -37.905  -9.048 -25.099  1.00  0.00           H  
ATOM   2280  HE3 LYS   142     -36.559  -8.280 -24.076  1.00  0.00           H  
ATOM   2281  NZ  LYS   142     -37.411 -10.057 -23.381  1.00  0.00           N  
ATOM   2282  HZ1 LYS   142     -36.937 -10.008 -22.490  1.00  0.00           H  
ATOM   2283  HZ2 LYS   142     -38.330 -10.470 -23.306  1.00  0.00           H  
ATOM   2284  HZ3 LYS   142     -37.054 -10.820 -23.939  1.00  0.00           H  
ATOM   2285  C   LYS   142     -39.174  -4.465 -26.336  1.00  0.00           C  
ATOM   2286  O   LYS   142     -39.077  -3.580 -25.432  1.00  0.00           O  
ATOM   2287  N   GLY   143     -38.407  -4.338 -27.494  1.00  0.00           N  
ATOM   2288  H   GLY   143     -38.578  -5.040 -28.199  1.00  0.00           H  
ATOM   2289  CA  GLY   143     -37.415  -3.453 -27.846  1.00  0.00           C  
ATOM   2290  HA2 GLY   143     -36.583  -3.372 -27.146  1.00  0.00           H  
ATOM   2291  HA3 GLY   143     -36.910  -3.696 -28.781  1.00  0.00           H  
ATOM   2292  C   GLY   143     -37.914  -2.019 -28.034  1.00  0.00           C  
ATOM   2293  O   GLY   143     -39.035  -1.841 -28.484  1.00  0.00           O  
ATOM   2294  N   LYS   144     -37.206  -1.002 -27.540  1.00  0.00           N  
ATOM   2295  H   LYS   144     -36.375  -1.276 -27.036  1.00  0.00           H  
ATOM   2296  CA  LYS   144     -37.809   0.327 -27.276  1.00  0.00           C  
ATOM   2297  HA  LYS   144     -38.846   0.124 -27.008  1.00  0.00           H  
ATOM   2298  CB  LYS   144     -37.243   0.941 -25.918  1.00  0.00           C  
ATOM   2299  HB2 LYS   144     -36.160   0.839 -25.979  1.00  0.00           H  
ATOM   2300  HB3 LYS   144     -37.603   1.969 -25.882  1.00  0.00           H  
ATOM   2301  CG  LYS   144     -37.620   0.119 -24.697  1.00  0.00           C  
ATOM   2302  HG2 LYS   144     -38.693   0.173 -24.518  1.00  0.00           H  
ATOM   2303  HG3 LYS   144     -37.484  -0.961 -24.758  1.00  0.00           H  
ATOM   2304  CD  LYS   144     -36.968   0.713 -23.505  1.00  0.00           C  
ATOM   2305  HD2 LYS   144     -35.905   0.666 -23.740  1.00  0.00           H  
ATOM   2306  HD3 LYS   144     -37.281   1.751 -23.391  1.00  0.00           H  
ATOM   2307  CE  LYS   144     -37.294   0.007 -22.180  1.00  0.00           C  
ATOM   2308  HE2 LYS   144     -38.344   0.172 -21.942  1.00  0.00           H  
ATOM   2309  HE3 LYS   144     -36.974  -1.021 -22.353  1.00  0.00           H  
ATOM   2310  NZ  LYS   144     -36.486   0.557 -21.060  1.00  0.00           N  
ATOM   2311  HZ1 LYS   144     -35.517   0.554 -21.345  1.00  0.00           H  
ATOM   2312  HZ2 LYS   144     -36.758   1.499 -20.816  1.00  0.00           H  
ATOM   2313  HZ3 LYS   144     -36.525   0.039 -20.194  1.00  0.00           H  
ATOM   2314  C   LYS   144     -37.809   1.238 -28.477  1.00  0.00           C  
ATOM   2315  O   LYS   144     -36.960   1.070 -29.385  1.00  0.00           O  
ATOM   2316  N   PHE   145     -38.674   2.217 -28.578  1.00  0.00           N  
ATOM   2317  H   PHE   145     -39.462   2.195 -27.947  1.00  0.00           H  
ATOM   2318  CA  PHE   145     -38.741   3.093 -29.774  1.00  0.00           C  
ATOM   2319  HA  PHE   145     -37.855   3.021 -30.404  1.00  0.00           H  
ATOM   2320  CB  PHE   145     -39.798   2.512 -30.781  1.00  0.00           C  
ATOM   2321  HB2 PHE   145     -40.708   2.419 -30.188  1.00  0.00           H  
ATOM   2322  HB3 PHE   145     -39.846   3.143 -31.669  1.00  0.00           H  
ATOM   2323  CG  PHE   145     -39.527   1.066 -31.237  1.00  0.00           C  
ATOM   2324  CD1 PHE   145     -40.370  -0.005 -30.887  1.00  0.00           C  
ATOM   2325  HD1 PHE   145     -41.140   0.080 -30.135  1.00  0.00           H  
ATOM   2326  CE1 PHE   145     -40.200  -1.251 -31.467  1.00  0.00           C  
ATOM   2327  HE1 PHE   145     -40.803  -2.082 -31.132  1.00  0.00           H  
ATOM   2328  CZ  PHE   145     -39.203  -1.495 -32.423  1.00  0.00           C  
ATOM   2329  HZ  PHE   145     -39.182  -2.459 -32.909  1.00  0.00           H  
ATOM   2330  CE2 PHE   145     -38.443  -0.377 -32.863  1.00  0.00           C  
ATOM   2331  HE2 PHE   145     -37.701  -0.523 -33.634  1.00  0.00           H  
ATOM   2332  CD2 PHE   145     -38.569   0.891 -32.259  1.00  0.00           C  
ATOM   2333  HD2 PHE   145     -38.005   1.771 -32.532  1.00  0.00           H  
ATOM   2334  C   PHE   145     -38.995   4.546 -29.453  1.00  0.00           C  
ATOM   2335  O   PHE   145     -39.038   4.979 -28.299  1.00  0.00           O  
ATOM   2336  N   GLY   146     -39.234   5.409 -30.465  1.00  0.00           N  
ATOM   2337  H   GLY   146     -39.061   5.161 -31.429  1.00  0.00           H  
ATOM   2338  CA  GLY   146     -39.586   6.753 -30.254  1.00  0.00           C  
ATOM   2339  HA2 GLY   146     -39.893   7.194 -31.202  1.00  0.00           H  
ATOM   2340  HA3 GLY   146     -40.530   6.647 -29.719  1.00  0.00           H  
ATOM   2341  C   GLY   146     -38.546   7.566 -29.411  1.00  0.00           C  
ATOM   2342  O   GLY   146     -37.387   7.408 -29.669  1.00  0.00           O  
ATOM   2343  N   PRO   147     -38.930   8.459 -28.505  1.00  0.00           N  
ATOM   2344  CD  PRO   147     -40.346   8.779 -28.270  1.00  0.00           C  
ATOM   2345  HD2 PRO   147     -41.026   7.928 -28.304  1.00  0.00           H  
ATOM   2346  HD3 PRO   147     -40.717   9.517 -28.981  1.00  0.00           H  
ATOM   2347  CG  PRO   147     -40.363   9.461 -26.880  1.00  0.00           C  
ATOM   2348  HG2 PRO   147     -40.420   8.690 -26.111  1.00  0.00           H  
ATOM   2349  HG3 PRO   147     -41.184  10.171 -26.785  1.00  0.00           H  
ATOM   2350  CB  PRO   147     -38.964  10.025 -26.790  1.00  0.00           C  
ATOM   2351  HB2 PRO   147     -38.752  10.217 -25.738  1.00  0.00           H  
ATOM   2352  HB3 PRO   147     -38.877  11.011 -27.248  1.00  0.00           H  
ATOM   2353  CA  PRO   147     -38.074   9.016 -27.470  1.00  0.00           C  
ATOM   2354  HA  PRO   147     -37.297   9.539 -28.026  1.00  0.00           H  
ATOM   2355  C   PRO   147     -37.393   7.982 -26.569  1.00  0.00           C  
ATOM   2356  O   PRO   147     -37.867   7.682 -25.453  1.00  0.00           O  
ATOM   2357  N   HIE   148     -36.401   7.325 -27.144  1.00  0.00           N  
ATOM   2358  H   HIE   148     -36.161   7.603 -28.085  1.00  0.00           H  
ATOM   2359  CA  HIE   148     -35.469   6.480 -26.394  1.00  0.00           C  
ATOM   2360  HA  HIE   148     -35.436   6.898 -25.388  1.00  0.00           H  
ATOM   2361  CB  HIE   148     -35.997   5.043 -26.340  1.00  0.00           C  
ATOM   2362  HB2 HIE   148     -36.948   5.093 -25.810  1.00  0.00           H  
ATOM   2363  HB3 HIE   148     -36.100   4.770 -27.391  1.00  0.00           H  
ATOM   2364  CG  HIE   148     -35.134   4.104 -25.528  1.00  0.00           C  
ATOM   2365  ND1 HIE   148     -35.092   3.893 -24.154  1.00  0.00           N  
ATOM   2366  CE1 HIE   148     -34.211   2.940 -23.988  1.00  0.00           C  
ATOM   2367  HE1 HIE   148     -33.880   2.527 -23.046  1.00  0.00           H  
ATOM   2368  NE2 HIE   148     -33.542   2.695 -25.089  1.00  0.00           N  
ATOM   2369  HE2 HIE   148     -32.936   1.887 -25.118  1.00  0.00           H  
ATOM   2370  CD2 HIE   148     -34.196   3.332 -26.112  1.00  0.00           C  
ATOM   2371  HD2 HIE   148     -33.945   3.334 -27.163  1.00  0.00           H  
ATOM   2372  C   HIE   148     -34.021   6.559 -26.803  1.00  0.00           C  
ATOM   2373  O   HIE   148     -33.740   6.476 -27.998  1.00  0.00           O  
ATOM   2374  N   GLN   149     -33.098   6.374 -25.867  1.00  0.00           N  
ATOM   2375  H   GLN   149     -33.457   6.090 -24.967  1.00  0.00           H  
ATOM   2376  CA  GLN   149     -31.610   6.446 -26.057  1.00  0.00           C  
ATOM   2377  HA  GLN   149     -31.431   6.163 -27.094  1.00  0.00           H  
ATOM   2378  CB  GLN   149     -31.242   7.851 -25.817  1.00  0.00           C  
ATOM   2379  HB2 GLN   149     -30.175   7.942 -26.021  1.00  0.00           H  
ATOM   2380  HB3 GLN   149     -31.767   8.502 -26.515  1.00  0.00           H  
ATOM   2381  CG  GLN   149     -31.479   8.361 -24.393  1.00  0.00           C  
ATOM   2382  HG2 GLN   149     -32.425   7.984 -24.004  1.00  0.00           H  
ATOM   2383  HG3 GLN   149     -30.726   7.950 -23.721  1.00  0.00           H  
ATOM   2384  CD  GLN   149     -31.491   9.885 -24.214  1.00  0.00           C  
ATOM   2385  OE1 GLN   149     -31.325  10.671 -25.133  1.00  0.00           O  
ATOM   2386  NE2 GLN   149     -31.841  10.330 -22.975  1.00  0.00           N  
ATOM   2387 HE21 GLN   149     -32.118  11.292 -22.844  1.00  0.00           H  
ATOM   2388 HE22 GLN   149     -32.058   9.752 -22.175  1.00  0.00           H  
ATOM   2389  C   GLN   149     -30.842   5.443 -25.139  1.00  0.00           C  
ATOM   2390  O   GLN   149     -30.792   5.531 -23.915  1.00  0.00           O  
ATOM   2391  N   ARG   150     -30.237   4.415 -25.796  1.00  0.00           N  
ATOM   2392  H   ARG   150     -30.213   4.547 -26.798  1.00  0.00           H  
ATOM   2393  CA  ARG   150     -29.312   3.499 -25.168  1.00  0.00           C  
ATOM   2394  HA  ARG   150     -29.708   3.126 -24.224  1.00  0.00           H  
ATOM   2395  CB  ARG   150     -29.118   2.301 -26.128  1.00  0.00           C  
ATOM   2396  HB2 ARG   150     -28.501   2.522 -26.999  1.00  0.00           H  
ATOM   2397  HB3 ARG   150     -28.643   1.494 -25.570  1.00  0.00           H  
ATOM   2398  CG  ARG   150     -30.386   1.613 -26.640  1.00  0.00           C  
ATOM   2399  HG2 ARG   150     -31.034   1.352 -25.803  1.00  0.00           H  
ATOM   2400  HG3 ARG   150     -30.937   2.337 -27.241  1.00  0.00           H  
ATOM   2401  CD  ARG   150     -30.331   0.326 -27.469  1.00  0.00           C  
ATOM   2402  HD2 ARG   150     -29.788  -0.426 -26.895  1.00  0.00           H  
ATOM   2403  HD3 ARG   150     -31.328  -0.057 -27.686  1.00  0.00           H  
ATOM   2404  NE  ARG   150     -29.756   0.537 -28.810  1.00  0.00           N  
ATOM   2405  HE  ARG   150     -30.365   0.955 -29.498  1.00  0.00           H  
ATOM   2406  CZ  ARG   150     -28.599   0.092 -29.241  1.00  0.00           C  
ATOM   2407  NH1 ARG   150     -27.783  -0.620 -28.500  1.00  0.00           N  
ATOM   2408 HH11 ARG   150     -28.099  -0.684 -27.543  1.00  0.00           H  
ATOM   2409 HH12 ARG   150     -26.989  -1.100 -28.899  1.00  0.00           H  
ATOM   2410  NH2 ARG   150     -28.097   0.224 -30.444  1.00  0.00           N  
ATOM   2411 HH21 ARG   150     -28.715   0.732 -31.061  1.00  0.00           H  
ATOM   2412 HH22 ARG   150     -27.159  -0.067 -30.680  1.00  0.00           H  
ATOM   2413  C   ARG   150     -28.037   4.142 -24.755  1.00  0.00           C  
ATOM   2414  O   ARG   150     -27.781   5.363 -25.009  1.00  0.00           O  
ATOM   2415  N   MET   151     -26.982   3.423 -24.165  1.00  0.00           N  
ATOM   2416  H   MET   151     -27.070   2.422 -24.065  1.00  0.00           H  
ATOM   2417  CA  MET   151     -26.003   4.005 -23.271  1.00  0.00           C  
ATOM   2418  HA  MET   151     -26.497   4.851 -22.794  1.00  0.00           H  
ATOM   2419  CB  MET   151     -25.656   3.005 -22.198  1.00  0.00           C  
ATOM   2420  HB2 MET   151     -25.413   2.088 -22.735  1.00  0.00           H  
ATOM   2421  HB3 MET   151     -24.775   3.238 -21.600  1.00  0.00           H  
ATOM   2422  CG  MET   151     -26.781   2.679 -21.158  1.00  0.00           C  
ATOM   2423  HG2 MET   151     -27.379   3.576 -20.999  1.00  0.00           H  
ATOM   2424  HG3 MET   151     -27.528   1.989 -21.550  1.00  0.00           H  
ATOM   2425  SD  MET   151     -26.099   2.250 -19.551  1.00  0.00           S  
ATOM   2426  CE  MET   151     -25.409   0.579 -19.917  1.00  0.00           C  
ATOM   2427  HE1 MET   151     -24.906   0.199 -19.028  1.00  0.00           H  
ATOM   2428  HE2 MET   151     -26.226  -0.137 -20.011  1.00  0.00           H  
ATOM   2429  HE3 MET   151     -24.847   0.704 -20.842  1.00  0.00           H  
ATOM   2430  C   MET   151     -24.711   4.458 -23.961  1.00  0.00           C  
ATOM   2431  O   MET   151     -23.941   5.230 -23.422  1.00  0.00           O  
ATOM   2432  N   MET   152     -24.477   3.999 -25.171  1.00  0.00           N  
ATOM   2433  H   MET   152     -24.910   3.156 -25.522  1.00  0.00           H  
ATOM   2434  CA  MET   152     -23.261   4.449 -26.012  1.00  0.00           C  
ATOM   2435  HA  MET   152     -22.409   4.325 -25.344  1.00  0.00           H  
ATOM   2436  CB  MET   152     -22.992   3.431 -27.120  1.00  0.00           C  
ATOM   2437  HB2 MET   152     -22.054   3.723 -27.593  1.00  0.00           H  
ATOM   2438  HB3 MET   152     -22.857   2.508 -26.557  1.00  0.00           H  
ATOM   2439  CG  MET   152     -24.102   3.253 -28.147  1.00  0.00           C  
ATOM   2440  HG2 MET   152     -24.499   4.192 -28.532  1.00  0.00           H  
ATOM   2441  HG3 MET   152     -23.644   2.773 -29.012  1.00  0.00           H  
ATOM   2442  SD  MET   152     -25.472   2.141 -27.680  1.00  0.00           S  
ATOM   2443  CE  MET   152     -24.751   0.469 -27.819  1.00  0.00           C  
ATOM   2444  HE1 MET   152     -25.599  -0.215 -27.852  1.00  0.00           H  
ATOM   2445  HE2 MET   152     -24.216   0.364 -28.763  1.00  0.00           H  
ATOM   2446  HE3 MET   152     -24.059   0.337 -26.986  1.00  0.00           H  
ATOM   2447  C   MET   152     -23.355   5.877 -26.463  1.00  0.00           C  
ATOM   2448  O   MET   152     -22.235   6.385 -26.810  1.00  0.00           O  
ATOM   2449  N   PHE   153     -24.518   6.497 -26.388  1.00  0.00           N  
ATOM   2450  H   PHE   153     -25.257   6.009 -25.903  1.00  0.00           H  
ATOM   2451  CA  PHE   153     -24.874   7.930 -26.703  1.00  0.00           C  
ATOM   2452  HA  PHE   153     -25.961   7.851 -26.688  1.00  0.00           H  
ATOM   2453  CB  PHE   153     -24.359   8.850 -25.624  1.00  0.00           C  
ATOM   2454  HB2 PHE   153     -24.378   8.362 -24.650  1.00  0.00           H  
ATOM   2455  HB3 PHE   153     -23.315   9.112 -25.796  1.00  0.00           H  
ATOM   2456  CG  PHE   153     -25.185  10.149 -25.541  1.00  0.00           C  
ATOM   2457  CD1 PHE   153     -24.644  11.400 -26.006  1.00  0.00           C  
ATOM   2458  HD1 PHE   153     -23.678  11.324 -26.483  1.00  0.00           H  
ATOM   2459  CE1 PHE   153     -25.464  12.485 -26.135  1.00  0.00           C  
ATOM   2460  HE1 PHE   153     -25.076  13.430 -26.485  1.00  0.00           H  
ATOM   2461  CZ  PHE   153     -26.872  12.393 -25.853  1.00  0.00           C  
ATOM   2462  HZ  PHE   153     -27.541  13.217 -26.052  1.00  0.00           H  
ATOM   2463  CE2 PHE   153     -27.382  11.181 -25.305  1.00  0.00           C  
ATOM   2464  HE2 PHE   153     -28.437  11.034 -25.123  1.00  0.00           H  
ATOM   2465  CD2 PHE   153     -26.526  10.098 -25.197  1.00  0.00           C  
ATOM   2466  HD2 PHE   153     -26.885   9.254 -24.626  1.00  0.00           H  
ATOM   2467  C   PHE   153     -24.517   8.246 -28.197  1.00  0.00           C  
ATOM   2468  O   PHE   153     -23.990   7.446 -28.933  1.00  0.00           O  
ATOM   2469  N   LYS   154     -24.861   9.500 -28.595  1.00  0.00           N  
ATOM   2470  H   LYS   154     -25.441  10.021 -27.952  1.00  0.00           H  
ATOM   2471  CA  LYS   154     -24.420  10.218 -29.812  1.00  0.00           C  
ATOM   2472  HA  LYS   154     -24.535   9.571 -30.682  1.00  0.00           H  
ATOM   2473  CB  LYS   154     -25.295  11.555 -29.836  1.00  0.00           C  
ATOM   2474  HB2 LYS   154     -26.356  11.308 -29.815  1.00  0.00           H  
ATOM   2475  HB3 LYS   154     -24.983  12.131 -28.964  1.00  0.00           H  
ATOM   2476  CG  LYS   154     -24.907  12.397 -31.102  1.00  0.00           C  
ATOM   2477  HG2 LYS   154     -23.929  12.824 -30.883  1.00  0.00           H  
ATOM   2478  HG3 LYS   154     -24.660  11.755 -31.948  1.00  0.00           H  
ATOM   2479  CD  LYS   154     -25.927  13.516 -31.421  1.00  0.00           C  
ATOM   2480  HD2 LYS   154     -26.899  13.068 -31.630  1.00  0.00           H  
ATOM   2481  HD3 LYS   154     -25.979  14.280 -30.645  1.00  0.00           H  
ATOM   2482  CE  LYS   154     -25.662  14.135 -32.814  1.00  0.00           C  
ATOM   2483  HE2 LYS   154     -24.636  14.477 -32.945  1.00  0.00           H  
ATOM   2484  HE3 LYS   154     -25.819  13.429 -33.629  1.00  0.00           H  
ATOM   2485  NZ  LYS   154     -26.620  15.251 -33.023  1.00  0.00           N  
ATOM   2486  HZ1 LYS   154     -26.302  16.149 -32.686  1.00  0.00           H  
ATOM   2487  HZ2 LYS   154     -26.698  15.303 -34.028  1.00  0.00           H  
ATOM   2488  HZ3 LYS   154     -27.489  14.908 -32.639  1.00  0.00           H  
ATOM   2489  C   LYS   154     -22.926  10.543 -29.578  1.00  0.00           C  
ATOM   2490  O   LYS   154     -22.567  11.127 -28.530  1.00  0.00           O  
ATOM   2491  N   ASP   155     -22.064  10.249 -30.569  1.00  0.00           N  
ATOM   2492  H   ASP   155     -22.493   9.964 -31.438  1.00  0.00           H  
ATOM   2493  CA  ASP   155     -20.600  10.418 -30.484  1.00  0.00           C  
ATOM   2494  HA  ASP   155     -20.185   9.869 -29.639  1.00  0.00           H  
ATOM   2495  CB  ASP   155     -19.917   9.942 -31.786  1.00  0.00           C  
ATOM   2496  HB2 ASP   155     -20.012   8.857 -31.752  1.00  0.00           H  
ATOM   2497  HB3 ASP   155     -20.543  10.222 -32.633  1.00  0.00           H  
ATOM   2498  CG  ASP   155     -18.479  10.388 -31.999  1.00  0.00           C  
ATOM   2499  OD1 ASP   155     -17.707  10.761 -31.057  1.00  0.00           O  
ATOM   2500  OD2 ASP   155     -18.065  10.488 -33.162  1.00  0.00           O  
ATOM   2501  C   ASP   155     -20.391  11.947 -30.376  1.00  0.00           C  
ATOM   2502  O   ASP   155     -20.743  12.697 -31.317  1.00  0.00           O  
ATOM   2503  N   LEU   156     -19.761  12.383 -29.334  1.00  0.00           N  
ATOM   2504  H   LEU   156     -19.659  11.758 -28.547  1.00  0.00           H  
ATOM   2505  CA  LEU   156     -19.327  13.766 -29.131  1.00  0.00           C  
ATOM   2506  HA  LEU   156     -19.467  14.303 -30.069  1.00  0.00           H  
ATOM   2507  CB  LEU   156     -20.067  14.484 -27.941  1.00  0.00           C  
ATOM   2508  HB2 LEU   156     -20.046  13.901 -27.020  1.00  0.00           H  
ATOM   2509  HB3 LEU   156     -19.672  15.495 -27.849  1.00  0.00           H  
ATOM   2510  CG  LEU   156     -21.605  14.570 -28.197  1.00  0.00           C  
ATOM   2511  HG  LEU   156     -21.984  13.555 -28.322  1.00  0.00           H  
ATOM   2512  CD1 LEU   156     -22.262  15.112 -26.944  1.00  0.00           C  
ATOM   2513 HD11 LEU   156     -22.060  14.337 -26.204  1.00  0.00           H  
ATOM   2514 HD12 LEU   156     -21.773  16.033 -26.628  1.00  0.00           H  
ATOM   2515 HD13 LEU   156     -23.317  15.341 -27.096  1.00  0.00           H  
ATOM   2516  CD2 LEU   156     -22.121  15.476 -29.258  1.00  0.00           C  
ATOM   2517 HD21 LEU   156     -21.516  15.205 -30.123  1.00  0.00           H  
ATOM   2518 HD22 LEU   156     -23.112  15.070 -29.459  1.00  0.00           H  
ATOM   2519 HD23 LEU   156     -22.073  16.550 -29.075  1.00  0.00           H  
ATOM   2520  C   LEU   156     -17.846  13.894 -28.761  1.00  0.00           C  
ATOM   2521  O   LEU   156     -17.450  14.468 -27.774  1.00  0.00           O  
ATOM   2522  N   ASN   157     -16.937  13.133 -29.405  1.00  0.00           N  
ATOM   2523  H   ASN   157     -17.322  12.488 -30.080  1.00  0.00           H  
ATOM   2524  CA  ASN   157     -15.507  13.010 -29.031  1.00  0.00           C  
ATOM   2525  HA  ASN   157     -15.111  12.253 -29.708  1.00  0.00           H  
ATOM   2526  CB  ASN   157     -14.877  14.396 -29.413  1.00  0.00           C  
ATOM   2527  HB2 ASN   157     -15.577  15.179 -29.125  1.00  0.00           H  
ATOM   2528  HB3 ASN   157     -13.894  14.543 -28.965  1.00  0.00           H  
ATOM   2529  CG  ASN   157     -14.669  14.455 -30.924  1.00  0.00           C  
ATOM   2530  OD1 ASN   157     -15.483  14.227 -31.711  1.00  0.00           O  
ATOM   2531  ND2 ASN   157     -13.532  14.927 -31.367  1.00  0.00           N  
ATOM   2532 HD21 ASN   157     -13.565  14.968 -32.376  1.00  0.00           H  
ATOM   2533 HD22 ASN   157     -12.872  15.449 -30.809  1.00  0.00           H  
ATOM   2534  C   ASN   157     -15.280  12.636 -27.503  1.00  0.00           C  
ATOM   2535  O   ASN   157     -14.274  13.072 -26.915  1.00  0.00           O  
ATOM   2536  N   LEU   158     -16.158  11.762 -26.943  1.00  0.00           N  
ATOM   2537  H   LEU   158     -16.818  11.298 -27.551  1.00  0.00           H  
ATOM   2538  CA  LEU   158     -16.234  11.453 -25.438  1.00  0.00           C  
ATOM   2539  HA  LEU   158     -16.411  12.410 -24.947  1.00  0.00           H  
ATOM   2540  CB  LEU   158     -17.388  10.515 -25.132  1.00  0.00           C  
ATOM   2541  HB2 LEU   158     -17.424   9.671 -25.820  1.00  0.00           H  
ATOM   2542  HB3 LEU   158     -17.369  10.212 -24.085  1.00  0.00           H  
ATOM   2543  CG  LEU   158     -18.706  11.106 -25.379  1.00  0.00           C  
ATOM   2544  HG  LEU   158     -18.755  11.568 -26.365  1.00  0.00           H  
ATOM   2545  CD1 LEU   158     -19.777  10.002 -25.499  1.00  0.00           C  
ATOM   2546 HD11 LEU   158     -19.689   9.450 -26.435  1.00  0.00           H  
ATOM   2547 HD12 LEU   158     -19.730   9.281 -24.683  1.00  0.00           H  
ATOM   2548 HD13 LEU   158     -20.764  10.442 -25.354  1.00  0.00           H  
ATOM   2549  CD2 LEU   158     -18.979  12.168 -24.391  1.00  0.00           C  
ATOM   2550 HD21 LEU   158     -19.155  11.664 -23.441  1.00  0.00           H  
ATOM   2551 HD22 LEU   158     -18.229  12.954 -24.303  1.00  0.00           H  
ATOM   2552 HD23 LEU   158     -19.907  12.644 -24.708  1.00  0.00           H  
ATOM   2553  C   LEU   158     -14.956  10.834 -24.904  1.00  0.00           C  
ATOM   2554  O   LEU   158     -14.557   9.792 -25.426  1.00  0.00           O  
ATOM   2555  N   THR   159     -14.491  11.208 -23.723  1.00  0.00           N  
ATOM   2556  H   THR   159     -14.894  11.994 -23.231  1.00  0.00           H  
ATOM   2557  CA  THR   159     -13.676  10.366 -22.894  1.00  0.00           C  
ATOM   2558  HA  THR   159     -12.816  10.046 -23.481  1.00  0.00           H  
ATOM   2559  CB  THR   159     -12.909  11.166 -21.819  1.00  0.00           C  
ATOM   2560  HB  THR   159     -12.086  10.551 -21.455  1.00  0.00           H  
ATOM   2561  CG2 THR   159     -12.318  12.458 -22.335  1.00  0.00           C  
ATOM   2562 HG21 THR   159     -13.065  13.212 -22.582  1.00  0.00           H  
ATOM   2563 HG22 THR   159     -11.651  12.950 -21.628  1.00  0.00           H  
ATOM   2564 HG23 THR   159     -11.616  12.316 -23.157  1.00  0.00           H  
ATOM   2565  OG1 THR   159     -13.735  11.540 -20.754  1.00  0.00           O  
ATOM   2566  HG1 THR   159     -13.326  12.277 -20.294  1.00  0.00           H  
ATOM   2567  C   THR   159     -14.278   9.176 -22.233  1.00  0.00           C  
ATOM   2568  O   THR   159     -15.521   8.970 -22.181  1.00  0.00           O  
ATOM   2569  N   ASP   160     -13.478   8.270 -21.868  1.00  0.00           N  
ATOM   2570  H   ASP   160     -12.492   8.472 -21.958  1.00  0.00           H  
ATOM   2571  CA  ASP   160     -13.798   7.023 -21.148  1.00  0.00           C  
ATOM   2572  HA  ASP   160     -14.492   6.427 -21.741  1.00  0.00           H  
ATOM   2573  CB  ASP   160     -12.588   6.146 -20.865  1.00  0.00           C  
ATOM   2574  HB2 ASP   160     -11.942   6.681 -20.169  1.00  0.00           H  
ATOM   2575  HB3 ASP   160     -13.023   5.238 -20.448  1.00  0.00           H  
ATOM   2576  CG  ASP   160     -11.707   5.792 -22.105  1.00  0.00           C  
ATOM   2577  OD1 ASP   160     -10.684   5.115 -21.867  1.00  0.00           O  
ATOM   2578  OD2 ASP   160     -12.007   6.257 -23.238  1.00  0.00           O  
ATOM   2579  C   ASP   160     -14.532   7.350 -19.811  1.00  0.00           C  
ATOM   2580  O   ASP   160     -15.658   7.014 -19.630  1.00  0.00           O  
ATOM   2581  N   ALA   161     -13.938   8.220 -19.033  1.00  0.00           N  
ATOM   2582  H   ALA   161     -13.008   8.578 -19.195  1.00  0.00           H  
ATOM   2583  CA  ALA   161     -14.613   8.736 -17.863  1.00  0.00           C  
ATOM   2584  HA  ALA   161     -14.920   7.881 -17.261  1.00  0.00           H  
ATOM   2585  CB  ALA   161     -13.732   9.643 -17.081  1.00  0.00           C  
ATOM   2586  HB1 ALA   161     -13.464  10.565 -17.597  1.00  0.00           H  
ATOM   2587  HB2 ALA   161     -14.163  10.055 -16.169  1.00  0.00           H  
ATOM   2588  HB3 ALA   161     -12.869   9.063 -16.755  1.00  0.00           H  
ATOM   2589  C   ALA   161     -16.051   9.335 -18.165  1.00  0.00           C  
ATOM   2590  O   ALA   161     -17.021   9.104 -17.424  1.00  0.00           O  
ATOM   2591  N   GLN   162     -16.131  10.101 -19.250  1.00  0.00           N  
ATOM   2592  H   GLN   162     -15.265  10.397 -19.677  1.00  0.00           H  
ATOM   2593  CA  GLN   162     -17.463  10.615 -19.742  1.00  0.00           C  
ATOM   2594  HA  GLN   162     -18.016  11.107 -18.942  1.00  0.00           H  
ATOM   2595  CB  GLN   162     -17.279  11.707 -20.723  1.00  0.00           C  
ATOM   2596  HB2 GLN   162     -16.631  11.228 -21.457  1.00  0.00           H  
ATOM   2597  HB3 GLN   162     -18.199  11.924 -21.267  1.00  0.00           H  
ATOM   2598  CG  GLN   162     -16.679  13.067 -20.196  1.00  0.00           C  
ATOM   2599  HG2 GLN   162     -17.376  13.495 -19.475  1.00  0.00           H  
ATOM   2600  HG3 GLN   162     -15.754  12.907 -19.643  1.00  0.00           H  
ATOM   2601  CD  GLN   162     -16.386  14.008 -21.401  1.00  0.00           C  
ATOM   2602  OE1 GLN   162     -15.905  13.664 -22.452  1.00  0.00           O  
ATOM   2603  NE2 GLN   162     -16.828  15.268 -21.395  1.00  0.00           N  
ATOM   2604 HE21 GLN   162     -16.551  15.691 -22.268  1.00  0.00           H  
ATOM   2605 HE22 GLN   162     -17.342  15.676 -20.626  1.00  0.00           H  
ATOM   2606  C   GLN   162     -18.347   9.464 -20.234  1.00  0.00           C  
ATOM   2607  O   GLN   162     -19.471   9.433 -19.741  1.00  0.00           O  
ATOM   2608  N   LYS   163     -17.950   8.565 -21.131  1.00  0.00           N  
ATOM   2609  H   LYS   163     -16.974   8.581 -21.389  1.00  0.00           H  
ATOM   2610  CA  LYS   163     -18.811   7.381 -21.524  1.00  0.00           C  
ATOM   2611  HA  LYS   163     -19.749   7.717 -21.966  1.00  0.00           H  
ATOM   2612  CB  LYS   163     -18.018   6.555 -22.512  1.00  0.00           C  
ATOM   2613  HB2 LYS   163     -16.989   6.377 -22.197  1.00  0.00           H  
ATOM   2614  HB3 LYS   163     -18.541   5.611 -22.661  1.00  0.00           H  
ATOM   2615  CG  LYS   163     -18.020   7.123 -23.908  1.00  0.00           C  
ATOM   2616  HG2 LYS   163     -19.015   7.120 -24.353  1.00  0.00           H  
ATOM   2617  HG3 LYS   163     -17.806   8.183 -23.769  1.00  0.00           H  
ATOM   2618  CD  LYS   163     -17.057   6.594 -24.982  1.00  0.00           C  
ATOM   2619  HD2 LYS   163     -16.985   5.507 -25.025  1.00  0.00           H  
ATOM   2620  HD3 LYS   163     -17.173   7.099 -25.941  1.00  0.00           H  
ATOM   2621  CE  LYS   163     -15.587   6.920 -24.597  1.00  0.00           C  
ATOM   2622  HE2 LYS   163     -15.566   8.009 -24.567  1.00  0.00           H  
ATOM   2623  HE3 LYS   163     -15.405   6.590 -23.575  1.00  0.00           H  
ATOM   2624  NZ  LYS   163     -14.606   6.376 -25.553  1.00  0.00           N  
ATOM   2625  HZ1 LYS   163     -14.752   6.473 -26.548  1.00  0.00           H  
ATOM   2626  HZ2 LYS   163     -13.706   6.781 -25.341  1.00  0.00           H  
ATOM   2627  HZ3 LYS   163     -14.562   5.380 -25.390  1.00  0.00           H  
ATOM   2628  C   LYS   163     -19.250   6.476 -20.303  1.00  0.00           C  
ATOM   2629  O   LYS   163     -20.422   6.094 -20.325  1.00  0.00           O  
ATOM   2630  N   GLN   164     -18.418   6.350 -19.333  1.00  0.00           N  
ATOM   2631  H   GLN   164     -17.476   6.705 -19.421  1.00  0.00           H  
ATOM   2632  CA  GLN   164     -18.834   5.776 -18.077  1.00  0.00           C  
ATOM   2633  HA  GLN   164     -19.399   4.858 -18.240  1.00  0.00           H  
ATOM   2634  CB  GLN   164     -17.531   5.409 -17.306  1.00  0.00           C  
ATOM   2635  HB2 GLN   164     -16.925   6.315 -17.316  1.00  0.00           H  
ATOM   2636  HB3 GLN   164     -17.864   5.113 -16.312  1.00  0.00           H  
ATOM   2637  CG  GLN   164     -16.744   4.213 -17.929  1.00  0.00           C  
ATOM   2638  HG2 GLN   164     -17.387   3.496 -18.438  1.00  0.00           H  
ATOM   2639  HG3 GLN   164     -16.203   4.591 -18.797  1.00  0.00           H  
ATOM   2640  CD  GLN   164     -15.734   3.389 -17.039  1.00  0.00           C  
ATOM   2641  OE1 GLN   164     -15.677   3.339 -15.766  1.00  0.00           O  
ATOM   2642  NE2 GLN   164     -14.976   2.532 -17.747  1.00  0.00           N  
ATOM   2643 HE21 GLN   164     -14.447   1.910 -17.152  1.00  0.00           H  
ATOM   2644 HE22 GLN   164     -15.042   2.578 -18.754  1.00  0.00           H  
ATOM   2645  C   GLN   164     -19.772   6.599 -17.202  1.00  0.00           C  
ATOM   2646  O   GLN   164     -20.598   6.080 -16.455  1.00  0.00           O  
ATOM   2647  N   GLN   165     -19.671   7.950 -17.260  1.00  0.00           N  
ATOM   2648  H   GLN   165     -18.855   8.363 -17.690  1.00  0.00           H  
ATOM   2649  CA  GLN   165     -20.544   8.768 -16.499  1.00  0.00           C  
ATOM   2650  HA  GLN   165     -20.830   8.239 -15.589  1.00  0.00           H  
ATOM   2651  CB  GLN   165     -19.957  10.128 -16.143  1.00  0.00           C  
ATOM   2652  HB2 GLN   165     -18.960  10.034 -15.713  1.00  0.00           H  
ATOM   2653  HB3 GLN   165     -19.982  10.682 -17.081  1.00  0.00           H  
ATOM   2654  CG  GLN   165     -20.649  10.939 -15.078  1.00  0.00           C  
ATOM   2655  HG2 GLN   165     -20.114  11.879 -14.944  1.00  0.00           H  
ATOM   2656  HG3 GLN   165     -21.717  10.936 -15.295  1.00  0.00           H  
ATOM   2657  CD  GLN   165     -20.699  10.268 -13.676  1.00  0.00           C  
ATOM   2658  OE1 GLN   165     -20.230   9.150 -13.454  1.00  0.00           O  
ATOM   2659  NE2 GLN   165     -21.336  10.814 -12.694  1.00  0.00           N  
ATOM   2660 HE21 GLN   165     -21.656  10.149 -12.005  1.00  0.00           H  
ATOM   2661 HE22 GLN   165     -21.861  11.673 -12.770  1.00  0.00           H  
ATOM   2662  C   GLN   165     -21.823   8.837 -17.205  1.00  0.00           C  
ATOM   2663  O   GLN   165     -22.895   8.973 -16.620  1.00  0.00           O  
ATOM   2664  N   ILE   166     -21.873   8.537 -18.530  1.00  0.00           N  
ATOM   2665  H   ILE   166     -21.033   8.370 -19.066  1.00  0.00           H  
ATOM   2666  CA  ILE   166     -23.215   8.345 -19.263  1.00  0.00           C  
ATOM   2667  HA  ILE   166     -23.947   9.108 -18.998  1.00  0.00           H  
ATOM   2668  CB  ILE   166     -23.073   8.415 -20.821  1.00  0.00           C  
ATOM   2669  HB  ILE   166     -22.346   7.641 -21.066  1.00  0.00           H  
ATOM   2670  CG2 ILE   166     -24.457   8.051 -21.399  1.00  0.00           C  
ATOM   2671 HG21 ILE   166     -24.503   8.049 -22.488  1.00  0.00           H  
ATOM   2672 HG22 ILE   166     -24.886   7.093 -21.103  1.00  0.00           H  
ATOM   2673 HG23 ILE   166     -25.190   8.844 -21.252  1.00  0.00           H  
ATOM   2674  CG1 ILE   166     -22.591   9.829 -21.213  1.00  0.00           C  
ATOM   2675 HG12 ILE   166     -23.191  10.644 -20.810  1.00  0.00           H  
ATOM   2676 HG13 ILE   166     -21.563   9.927 -20.863  1.00  0.00           H  
ATOM   2677  CD1 ILE   166     -22.490   9.998 -22.743  1.00  0.00           C  
ATOM   2678 HD11 ILE   166     -23.524  10.032 -23.085  1.00  0.00           H  
ATOM   2679 HD12 ILE   166     -21.985  10.963 -22.733  1.00  0.00           H  
ATOM   2680 HD13 ILE   166     -21.954   9.186 -23.234  1.00  0.00           H  
ATOM   2681  C   ILE   166     -23.887   7.043 -18.793  1.00  0.00           C  
ATOM   2682  O   ILE   166     -25.086   7.104 -18.518  1.00  0.00           O  
ATOM   2683  N   ARG   167     -23.207   5.935 -18.734  1.00  0.00           N  
ATOM   2684  H   ARG   167     -22.208   6.010 -18.867  1.00  0.00           H  
ATOM   2685  CA  ARG   167     -23.795   4.662 -18.202  1.00  0.00           C  
ATOM   2686  HA  ARG   167     -24.696   4.405 -18.758  1.00  0.00           H  
ATOM   2687  CB  ARG   167     -22.810   3.515 -18.397  1.00  0.00           C  
ATOM   2688  HB2 ARG   167     -21.985   3.710 -17.711  1.00  0.00           H  
ATOM   2689  HB3 ARG   167     -23.300   2.608 -18.044  1.00  0.00           H  
ATOM   2690  CG  ARG   167     -22.300   3.278 -19.878  1.00  0.00           C  
ATOM   2691  HG2 ARG   167     -23.105   2.735 -20.374  1.00  0.00           H  
ATOM   2692  HG3 ARG   167     -22.016   4.241 -20.303  1.00  0.00           H  
ATOM   2693  CD  ARG   167     -21.049   2.316 -19.955  1.00  0.00           C  
ATOM   2694  HD2 ARG   167     -20.704   2.175 -20.979  1.00  0.00           H  
ATOM   2695  HD3 ARG   167     -20.217   2.832 -19.475  1.00  0.00           H  
ATOM   2696  NE  ARG   167     -21.246   0.964 -19.422  1.00  0.00           N  
ATOM   2697  HE  ARG   167     -20.941   0.799 -18.473  1.00  0.00           H  
ATOM   2698  CZ  ARG   167     -21.689  -0.108 -19.968  1.00  0.00           C  
ATOM   2699  NH1 ARG   167     -22.128  -0.267 -21.186  1.00  0.00           N  
ATOM   2700 HH11 ARG   167     -22.184   0.473 -21.872  1.00  0.00           H  
ATOM   2701 HH12 ARG   167     -22.449  -1.173 -21.496  1.00  0.00           H  
ATOM   2702  NH2 ARG   167     -21.768  -1.150 -19.235  1.00  0.00           N  
ATOM   2703 HH21 ARG   167     -21.453  -1.173 -18.276  1.00  0.00           H  
ATOM   2704 HH22 ARG   167     -22.068  -2.030 -19.629  1.00  0.00           H  
ATOM   2705  C   ARG   167     -24.260   4.918 -16.724  1.00  0.00           C  
ATOM   2706  O   ARG   167     -25.349   4.418 -16.306  1.00  0.00           O  
ATOM   2707  N   GLU   168     -23.548   5.626 -15.880  1.00  0.00           N  
ATOM   2708  H   GLU   168     -22.746   6.100 -16.271  1.00  0.00           H  
ATOM   2709  CA  GLU   168     -23.984   6.011 -14.546  1.00  0.00           C  
ATOM   2710  HA  GLU   168     -24.426   5.199 -13.968  1.00  0.00           H  
ATOM   2711  CB  GLU   168     -22.841   6.640 -13.840  1.00  0.00           C  
ATOM   2712  HB2 GLU   168     -21.995   5.956 -13.906  1.00  0.00           H  
ATOM   2713  HB3 GLU   168     -22.640   7.598 -14.320  1.00  0.00           H  
ATOM   2714  CG  GLU   168     -22.971   6.938 -12.300  1.00  0.00           C  
ATOM   2715  HG2 GLU   168     -21.994   7.339 -12.030  1.00  0.00           H  
ATOM   2716  HG3 GLU   168     -23.712   7.732 -12.204  1.00  0.00           H  
ATOM   2717  CD  GLU   168     -23.387   5.714 -11.474  1.00  0.00           C  
ATOM   2718  OE1 GLU   168     -23.163   4.569 -11.900  1.00  0.00           O  
ATOM   2719  OE2 GLU   168     -23.672   5.832 -10.246  1.00  0.00           O  
ATOM   2720  C   GLU   168     -25.207   6.974 -14.616  1.00  0.00           C  
ATOM   2721  O   GLU   168     -26.155   6.935 -13.785  1.00  0.00           O  
ATOM   2722  N   ILE   169     -25.266   7.984 -15.533  1.00  0.00           N  
ATOM   2723  H   ILE   169     -24.504   8.214 -16.153  1.00  0.00           H  
ATOM   2724  CA  ILE   169     -26.384   8.922 -15.695  1.00  0.00           C  
ATOM   2725  HA  ILE   169     -26.578   9.305 -14.693  1.00  0.00           H  
ATOM   2726  CB  ILE   169     -25.990  10.171 -16.494  1.00  0.00           C  
ATOM   2727  HB  ILE   169     -25.426   9.838 -17.365  1.00  0.00           H  
ATOM   2728  CG2 ILE   169     -27.115  11.001 -17.000  1.00  0.00           C  
ATOM   2729 HG21 ILE   169     -27.659  11.347 -16.120  1.00  0.00           H  
ATOM   2730 HG22 ILE   169     -26.851  11.963 -17.439  1.00  0.00           H  
ATOM   2731 HG23 ILE   169     -27.660  10.355 -17.688  1.00  0.00           H  
ATOM   2732  CG1 ILE   169     -25.025  11.105 -15.663  1.00  0.00           C  
ATOM   2733 HG12 ILE   169     -25.628  11.438 -14.818  1.00  0.00           H  
ATOM   2734 HG13 ILE   169     -24.218  10.484 -15.275  1.00  0.00           H  
ATOM   2735  CD1 ILE   169     -24.322  12.285 -16.286  1.00  0.00           C  
ATOM   2736 HD11 ILE   169     -23.459  12.625 -15.713  1.00  0.00           H  
ATOM   2737 HD12 ILE   169     -23.938  12.150 -17.297  1.00  0.00           H  
ATOM   2738 HD13 ILE   169     -25.009  13.131 -16.310  1.00  0.00           H  
ATOM   2739  C   ILE   169     -27.714   8.177 -16.123  1.00  0.00           C  
ATOM   2740  O   ILE   169     -28.779   8.388 -15.628  1.00  0.00           O  
ATOM   2741  N   MET   170     -27.713   7.265 -17.103  1.00  0.00           N  
ATOM   2742  H   MET   170     -26.785   7.081 -17.459  1.00  0.00           H  
ATOM   2743  CA  MET   170     -28.903   6.714 -17.780  1.00  0.00           C  
ATOM   2744  HA  MET   170     -29.472   7.583 -18.111  1.00  0.00           H  
ATOM   2745  CB  MET   170     -28.461   5.711 -18.893  1.00  0.00           C  
ATOM   2746  HB2 MET   170     -27.747   4.985 -18.505  1.00  0.00           H  
ATOM   2747  HB3 MET   170     -29.276   5.033 -19.145  1.00  0.00           H  
ATOM   2748  CG  MET   170     -27.793   6.499 -20.048  1.00  0.00           C  
ATOM   2749  HG2 MET   170     -27.280   7.389 -19.684  1.00  0.00           H  
ATOM   2750  HG3 MET   170     -27.074   5.912 -20.620  1.00  0.00           H  
ATOM   2751  SD  MET   170     -28.978   7.129 -21.244  1.00  0.00           S  
ATOM   2752  CE  MET   170     -27.861   7.763 -22.584  1.00  0.00           C  
ATOM   2753  HE1 MET   170     -28.483   7.822 -23.476  1.00  0.00           H  
ATOM   2754  HE2 MET   170     -27.353   8.710 -22.399  1.00  0.00           H  
ATOM   2755  HE3 MET   170     -27.073   7.065 -22.865  1.00  0.00           H  
ATOM   2756  C   MET   170     -29.760   5.945 -16.691  1.00  0.00           C  
ATOM   2757  O   MET   170     -31.030   5.844 -16.896  1.00  0.00           O  
ATOM   2758  N   LYS   171     -29.140   5.348 -15.750  1.00  0.00           N  
ATOM   2759  H   LYS   171     -28.145   5.484 -15.637  1.00  0.00           H  
ATOM   2760  CA  LYS   171     -29.841   4.711 -14.636  1.00  0.00           C  
ATOM   2761  HA  LYS   171     -30.464   3.927 -15.067  1.00  0.00           H  
ATOM   2762  CB  LYS   171     -28.805   4.015 -13.745  1.00  0.00           C  
ATOM   2763  HB2 LYS   171     -28.132   4.807 -13.417  1.00  0.00           H  
ATOM   2764  HB3 LYS   171     -29.314   3.752 -12.818  1.00  0.00           H  
ATOM   2765  CG  LYS   171     -28.085   2.784 -14.253  1.00  0.00           C  
ATOM   2766  HG2 LYS   171     -28.813   2.002 -14.468  1.00  0.00           H  
ATOM   2767  HG3 LYS   171     -27.522   3.039 -15.151  1.00  0.00           H  
ATOM   2768  CD  LYS   171     -27.124   2.215 -13.218  1.00  0.00           C  
ATOM   2769  HD2 LYS   171     -27.540   2.172 -12.211  1.00  0.00           H  
ATOM   2770  HD3 LYS   171     -26.845   1.194 -13.478  1.00  0.00           H  
ATOM   2771  CE  LYS   171     -25.871   3.143 -13.248  1.00  0.00           C  
ATOM   2772  HE2 LYS   171     -25.626   3.330 -14.293  1.00  0.00           H  
ATOM   2773  HE3 LYS   171     -26.211   4.023 -12.702  1.00  0.00           H  
ATOM   2774  NZ  LYS   171     -24.705   2.423 -12.597  1.00  0.00           N  
ATOM   2775  HZ1 LYS   171     -23.824   2.916 -12.609  1.00  0.00           H  
ATOM   2776  HZ2 LYS   171     -24.968   2.284 -11.632  1.00  0.00           H  
ATOM   2777  HZ3 LYS   171     -24.494   1.510 -12.973  1.00  0.00           H  
ATOM   2778  C   LYS   171     -30.856   5.599 -13.974  1.00  0.00           C  
ATOM   2779  O   LYS   171     -31.665   5.134 -13.183  1.00  0.00           O  
ATOM   2780  N   GLY   172     -30.864   6.941 -14.225  1.00  0.00           N  
ATOM   2781  H   GLY   172     -30.150   7.358 -14.805  1.00  0.00           H  
ATOM   2782  CA  GLY   172     -31.714   7.911 -13.585  1.00  0.00           C  
ATOM   2783  HA2 GLY   172     -31.963   7.589 -12.574  1.00  0.00           H  
ATOM   2784  HA3 GLY   172     -31.058   8.782 -13.555  1.00  0.00           H  
ATOM   2785  C   GLY   172     -32.975   8.349 -14.377  1.00  0.00           C  
ATOM   2786  O   GLY   172     -33.718   9.306 -14.009  1.00  0.00           O  
ATOM   2787  N   GLN   173     -33.201   7.669 -15.512  1.00  0.00           N  
ATOM   2788  H   GLN   173     -32.382   7.157 -15.806  1.00  0.00           H  
ATOM   2789  CA  GLN   173     -34.455   7.762 -16.291  1.00  0.00           C  
ATOM   2790  HA  GLN   173     -35.119   8.347 -15.655  1.00  0.00           H  
ATOM   2791  CB  GLN   173     -34.225   8.579 -17.646  1.00  0.00           C  
ATOM   2792  HB2 GLN   173     -35.172   8.796 -18.140  1.00  0.00           H  
ATOM   2793  HB3 GLN   173     -33.651   9.498 -17.531  1.00  0.00           H  
ATOM   2794  CG  GLN   173     -33.432   7.706 -18.629  1.00  0.00           C  
ATOM   2795  HG2 GLN   173     -32.487   7.603 -18.096  1.00  0.00           H  
ATOM   2796  HG3 GLN   173     -33.982   6.765 -18.624  1.00  0.00           H  
ATOM   2797  CD  GLN   173     -33.111   8.071 -20.067  1.00  0.00           C  
ATOM   2798  OE1 GLN   173     -33.021   9.255 -20.408  1.00  0.00           O  
ATOM   2799  NE2 GLN   173     -32.707   7.177 -20.915  1.00  0.00           N  
ATOM   2800 HE21 GLN   173     -32.371   7.488 -21.815  1.00  0.00           H  
ATOM   2801 HE22 GLN   173     -32.728   6.214 -20.611  1.00  0.00           H  
ATOM   2802  C   GLN   173     -35.176   6.370 -16.482  1.00  0.00           C  
ATOM   2803  O   GLN   173     -36.323   6.356 -16.686  1.00  0.00           O  
ATOM   2804  N   ARG   174     -34.423   5.277 -16.347  1.00  0.00           N  
ATOM   2805  H   ARG   174     -33.493   5.515 -16.034  1.00  0.00           H  
ATOM   2806  CA  ARG   174     -34.787   3.840 -16.611  1.00  0.00           C  
ATOM   2807  HA  ARG   174     -34.739   3.688 -17.689  1.00  0.00           H  
ATOM   2808  CB  ARG   174     -33.723   3.055 -15.850  1.00  0.00           C  
ATOM   2809  HB2 ARG   174     -32.790   3.244 -16.382  1.00  0.00           H  
ATOM   2810  HB3 ARG   174     -33.709   3.475 -14.845  1.00  0.00           H  
ATOM   2811  CG  ARG   174     -34.014   1.513 -15.904  1.00  0.00           C  
ATOM   2812  HG2 ARG   174     -35.028   1.113 -15.877  1.00  0.00           H  
ATOM   2813  HG3 ARG   174     -33.739   1.136 -16.889  1.00  0.00           H  
ATOM   2814  CD  ARG   174     -33.165   0.700 -15.001  1.00  0.00           C  
ATOM   2815  HD2 ARG   174     -33.277  -0.347 -15.284  1.00  0.00           H  
ATOM   2816  HD3 ARG   174     -32.125   0.914 -15.247  1.00  0.00           H  
ATOM   2817  NE  ARG   174     -33.535   0.805 -13.562  1.00  0.00           N  
ATOM   2818  HE  ARG   174     -34.074   1.573 -13.186  1.00  0.00           H  
ATOM   2819  CZ  ARG   174     -33.526  -0.225 -12.696  1.00  0.00           C  
ATOM   2820  NH1 ARG   174     -32.858  -1.314 -12.932  1.00  0.00           N  
ATOM   2821 HH11 ARG   174     -32.441  -1.422 -13.845  1.00  0.00           H  
ATOM   2822 HH12 ARG   174     -32.740  -1.978 -12.180  1.00  0.00           H  
ATOM   2823  NH2 ARG   174     -34.045  -0.204 -11.475  1.00  0.00           N  
ATOM   2824 HH21 ARG   174     -34.848   0.403 -11.390  1.00  0.00           H  
ATOM   2825 HH22 ARG   174     -33.908  -0.925 -10.781  1.00  0.00           H  
ATOM   2826  C   ARG   174     -36.196   3.396 -16.061  1.00  0.00           C  
ATOM   2827  O   ARG   174     -36.958   2.774 -16.788  1.00  0.00           O  
ATOM   2828  N   ASP   175     -36.497   3.762 -14.856  1.00  0.00           N  
ATOM   2829  H   ASP   175     -35.783   4.187 -14.282  1.00  0.00           H  
ATOM   2830  CA  ASP   175     -37.783   3.501 -14.178  1.00  0.00           C  
ATOM   2831  HA  ASP   175     -38.227   2.549 -14.467  1.00  0.00           H  
ATOM   2832  CB  ASP   175     -37.353   3.382 -12.639  1.00  0.00           C  
ATOM   2833  HB2 ASP   175     -37.153   4.385 -12.263  1.00  0.00           H  
ATOM   2834  HB3 ASP   175     -38.207   2.984 -12.091  1.00  0.00           H  
ATOM   2835  CG  ASP   175     -36.106   2.488 -12.314  1.00  0.00           C  
ATOM   2836  OD1 ASP   175     -35.001   3.021 -12.441  1.00  0.00           O  
ATOM   2837  OD2 ASP   175     -36.248   1.312 -11.921  1.00  0.00           O  
ATOM   2838  C   ASP   175     -38.919   4.522 -14.361  1.00  0.00           C  
ATOM   2839  O   ASP   175     -40.115   4.269 -14.030  1.00  0.00           O  
ATOM   2840  N   GLN   176     -38.617   5.697 -14.874  1.00  0.00           N  
ATOM   2841  H   GLN   176     -37.665   5.917 -15.132  1.00  0.00           H  
ATOM   2842  CA  GLN   176     -39.613   6.763 -15.210  1.00  0.00           C  
ATOM   2843  HA  GLN   176     -40.433   6.678 -14.497  1.00  0.00           H  
ATOM   2844  CB  GLN   176     -38.941   8.162 -15.026  1.00  0.00           C  
ATOM   2845  HB2 GLN   176     -38.599   8.192 -13.992  1.00  0.00           H  
ATOM   2846  HB3 GLN   176     -38.055   8.169 -15.662  1.00  0.00           H  
ATOM   2847  CG  GLN   176     -39.958   9.242 -15.385  1.00  0.00           C  
ATOM   2848  HG2 GLN   176     -39.604  10.261 -15.231  1.00  0.00           H  
ATOM   2849  HG3 GLN   176     -40.087   9.216 -16.467  1.00  0.00           H  
ATOM   2850  CD  GLN   176     -41.325   9.233 -14.692  1.00  0.00           C  
ATOM   2851  OE1 GLN   176     -41.581   8.723 -13.620  1.00  0.00           O  
ATOM   2852  NE2 GLN   176     -42.302   9.757 -15.461  1.00  0.00           N  
ATOM   2853 HE21 GLN   176     -43.244   9.852 -15.108  1.00  0.00           H  
ATOM   2854 HE22 GLN   176     -42.053  10.171 -16.348  1.00  0.00           H  
ATOM   2855  C   GLN   176     -40.202   6.601 -16.573  1.00  0.00           C  
ATOM   2856  O   GLN   176     -41.433   6.509 -16.651  1.00  0.00           O  
ATOM   2857  N   MET   177     -39.343   6.366 -17.618  1.00  0.00           N  
ATOM   2858  H   MET   177     -38.360   6.467 -17.407  1.00  0.00           H  
ATOM   2859  CA  MET   177     -39.764   6.003 -19.014  1.00  0.00           C  
ATOM   2860  HA  MET   177     -40.499   6.729 -19.362  1.00  0.00           H  
ATOM   2861  CB  MET   177     -38.528   6.082 -19.950  1.00  0.00           C  
ATOM   2862  HB2 MET   177     -37.843   5.331 -19.557  1.00  0.00           H  
ATOM   2863  HB3 MET   177     -38.852   5.811 -20.954  1.00  0.00           H  
ATOM   2864  CG  MET   177     -37.867   7.478 -19.885  1.00  0.00           C  
ATOM   2865  HG2 MET   177     -38.528   8.207 -20.353  1.00  0.00           H  
ATOM   2866  HG3 MET   177     -37.741   7.778 -18.844  1.00  0.00           H  
ATOM   2867  SD  MET   177     -36.172   7.437 -20.647  1.00  0.00           S  
ATOM   2868  CE  MET   177     -36.654   7.159 -22.401  1.00  0.00           C  
ATOM   2869  HE1 MET   177     -37.185   6.226 -22.591  1.00  0.00           H  
ATOM   2870  HE2 MET   177     -37.425   7.861 -22.716  1.00  0.00           H  
ATOM   2871  HE3 MET   177     -35.777   7.188 -23.049  1.00  0.00           H  
ATOM   2872  C   MET   177     -40.501   4.671 -19.246  1.00  0.00           C  
ATOM   2873  O   MET   177     -40.064   3.593 -18.864  1.00  0.00           O  
ATOM   2874  N   LYS   178     -41.676   4.729 -19.862  1.00  0.00           N  
ATOM   2875  H   LYS   178     -41.929   5.603 -20.302  1.00  0.00           H  
ATOM   2876  CA  LYS   178     -42.609   3.569 -19.958  1.00  0.00           C  
ATOM   2877  HA  LYS   178     -42.129   2.624 -19.707  1.00  0.00           H  
ATOM   2878  CB  LYS   178     -43.800   3.632 -18.933  1.00  0.00           C  
ATOM   2879  HB2 LYS   178     -44.251   4.624 -18.888  1.00  0.00           H  
ATOM   2880  HB3 LYS   178     -44.649   3.038 -19.270  1.00  0.00           H  
ATOM   2881  CG  LYS   178     -43.291   3.255 -17.497  1.00  0.00           C  
ATOM   2882  HG2 LYS   178     -42.902   2.242 -17.396  1.00  0.00           H  
ATOM   2883  HG3 LYS   178     -42.658   3.999 -17.013  1.00  0.00           H  
ATOM   2884  CD  LYS   178     -44.496   3.256 -16.534  1.00  0.00           C  
ATOM   2885  HD2 LYS   178     -44.983   4.230 -16.489  1.00  0.00           H  
ATOM   2886  HD3 LYS   178     -45.240   2.565 -16.932  1.00  0.00           H  
ATOM   2887  CE  LYS   178     -43.908   2.878 -15.137  1.00  0.00           C  
ATOM   2888  HE2 LYS   178     -43.290   1.985 -15.231  1.00  0.00           H  
ATOM   2889  HE3 LYS   178     -43.234   3.637 -14.741  1.00  0.00           H  
ATOM   2890  NZ  LYS   178     -45.016   2.668 -14.188  1.00  0.00           N  
ATOM   2891  HZ1 LYS   178     -45.862   3.154 -14.449  1.00  0.00           H  
ATOM   2892  HZ2 LYS   178     -45.300   1.699 -14.146  1.00  0.00           H  
ATOM   2893  HZ3 LYS   178     -44.772   2.833 -13.222  1.00  0.00           H  
ATOM   2894  C   LYS   178     -43.092   3.367 -21.322  1.00  0.00           C  
ATOM   2895  O   LYS   178     -43.387   4.284 -22.082  1.00  0.00           O  
ATOM   2896  N   ARG   179     -43.361   2.069 -21.784  1.00  0.00           N  
ATOM   2897  H   ARG   179     -43.187   1.296 -21.158  1.00  0.00           H  
ATOM   2898  CA  ARG   179     -43.895   1.857 -23.175  1.00  0.00           C  
ATOM   2899  HA  ARG   179     -43.166   2.304 -23.850  1.00  0.00           H  
ATOM   2900  CB  ARG   179     -43.963   0.323 -23.429  1.00  0.00           C  
ATOM   2901  HB2 ARG   179     -44.592  -0.150 -22.674  1.00  0.00           H  
ATOM   2902  HB3 ARG   179     -44.472   0.099 -24.366  1.00  0.00           H  
ATOM   2903  CG  ARG   179     -42.559  -0.279 -23.509  1.00  0.00           C  
ATOM   2904  HG2 ARG   179     -41.902   0.411 -24.037  1.00  0.00           H  
ATOM   2905  HG3 ARG   179     -42.327  -0.469 -22.460  1.00  0.00           H  
ATOM   2906  CD  ARG   179     -42.607  -1.659 -24.212  1.00  0.00           C  
ATOM   2907  HD2 ARG   179     -42.808  -1.454 -25.264  1.00  0.00           H  
ATOM   2908  HD3 ARG   179     -41.635  -2.148 -24.165  1.00  0.00           H  
ATOM   2909  NE  ARG   179     -43.644  -2.566 -23.663  1.00  0.00           N  
ATOM   2910  HE  ARG   179     -44.049  -2.240 -22.797  1.00  0.00           H  
ATOM   2911  CZ  ARG   179     -44.006  -3.788 -24.072  1.00  0.00           C  
ATOM   2912  NH1 ARG   179     -43.349  -4.375 -24.962  1.00  0.00           N  
ATOM   2913 HH11 ARG   179     -42.730  -3.796 -25.511  1.00  0.00           H  
ATOM   2914 HH12 ARG   179     -43.703  -5.275 -25.256  1.00  0.00           H  
ATOM   2915  NH2 ARG   179     -44.918  -4.433 -23.526  1.00  0.00           N  
ATOM   2916 HH21 ARG   179     -45.343  -4.011 -22.713  1.00  0.00           H  
ATOM   2917 HH22 ARG   179     -45.102  -5.378 -23.832  1.00  0.00           H  
ATOM   2918  C   ARG   179     -45.221   2.602 -23.342  1.00  0.00           C  
ATOM   2919  O   ARG   179     -46.015   2.445 -22.453  1.00  0.00           O  
ATOM   2920  N   PRO   180     -45.493   2.957 -24.601  1.00  0.00           N  
ATOM   2921  CD  PRO   180     -44.558   3.568 -25.570  1.00  0.00           C  
ATOM   2922  HD2 PRO   180     -44.078   2.857 -26.242  1.00  0.00           H  
ATOM   2923  HD3 PRO   180     -43.867   4.159 -24.968  1.00  0.00           H  
ATOM   2924  CG  PRO   180     -45.310   4.576 -26.457  1.00  0.00           C  
ATOM   2925  HG2 PRO   180     -44.941   4.848 -27.445  1.00  0.00           H  
ATOM   2926  HG3 PRO   180     -45.321   5.553 -25.975  1.00  0.00           H  
ATOM   2927  CB  PRO   180     -46.730   3.947 -26.324  1.00  0.00           C  
ATOM   2928  HB2 PRO   180     -46.782   3.137 -27.051  1.00  0.00           H  
ATOM   2929  HB3 PRO   180     -47.452   4.751 -26.467  1.00  0.00           H  
ATOM   2930  CA  PRO   180     -46.824   3.424 -24.926  1.00  0.00           C  
ATOM   2931  HA  PRO   180     -47.040   4.192 -24.183  1.00  0.00           H  
ATOM   2932  C   PRO   180     -47.867   2.361 -24.820  1.00  0.00           C  
ATOM   2933  O   PRO   180     -47.444   1.167 -24.986  1.00  0.00           O  
ATOM   2934  N   PRO   181     -49.183   2.529 -24.549  1.00  0.00           N  
ATOM   2935  CD  PRO   181     -49.887   3.717 -23.999  1.00  0.00           C  
ATOM   2936  HD2 PRO   181     -49.593   4.681 -24.414  1.00  0.00           H  
ATOM   2937  HD3 PRO   181     -49.611   3.697 -22.945  1.00  0.00           H  
ATOM   2938  CG  PRO   181     -51.341   3.438 -24.173  1.00  0.00           C  
ATOM   2939  HG2 PRO   181     -51.703   3.563 -25.194  1.00  0.00           H  
ATOM   2940  HG3 PRO   181     -52.012   4.052 -23.572  1.00  0.00           H  
ATOM   2941  CB  PRO   181     -51.416   2.012 -23.810  1.00  0.00           C  
ATOM   2942  HB2 PRO   181     -52.273   1.535 -24.285  1.00  0.00           H  
ATOM   2943  HB3 PRO   181     -51.502   1.896 -22.730  1.00  0.00           H  
ATOM   2944  CA  PRO   181     -50.124   1.388 -24.276  1.00  0.00           C  
ATOM   2945  HA  PRO   181     -49.673   0.751 -23.515  1.00  0.00           H  
ATOM   2946  C   PRO   181     -50.353   0.492 -25.498  1.00  0.00           C  
ATOM   2947  O   PRO   181     -50.684   1.012 -26.548  1.00  0.00           O  
ATOM   2948  N   LEU   182     -50.232  -0.832 -25.299  1.00  0.00           N  
ATOM   2949  H   LEU   182     -50.164  -1.170 -24.349  1.00  0.00           H  
ATOM   2950  CA  LEU   182     -50.393  -1.920 -26.277  1.00  0.00           C  
ATOM   2951  HA  LEU   182     -49.963  -1.667 -27.246  1.00  0.00           H  
ATOM   2952  CB  LEU   182     -49.834  -3.249 -25.834  1.00  0.00           C  
ATOM   2953  HB2 LEU   182     -50.126  -3.378 -24.792  1.00  0.00           H  
ATOM   2954  HB3 LEU   182     -50.251  -4.111 -26.354  1.00  0.00           H  
ATOM   2955  CG  LEU   182     -48.257  -3.333 -26.026  1.00  0.00           C  
ATOM   2956  HG  LEU   182     -48.021  -2.916 -27.005  1.00  0.00           H  
ATOM   2957  CD1 LEU   182     -47.361  -2.583 -25.022  1.00  0.00           C  
ATOM   2958 HD11 LEU   182     -47.530  -1.506 -25.002  1.00  0.00           H  
ATOM   2959 HD12 LEU   182     -47.474  -3.035 -24.036  1.00  0.00           H  
ATOM   2960 HD13 LEU   182     -46.309  -2.641 -25.300  1.00  0.00           H  
ATOM   2961  CD2 LEU   182     -47.871  -4.805 -25.879  1.00  0.00           C  
ATOM   2962 HD21 LEU   182     -48.289  -5.262 -24.982  1.00  0.00           H  
ATOM   2963 HD22 LEU   182     -48.208  -5.450 -26.691  1.00  0.00           H  
ATOM   2964 HD23 LEU   182     -46.796  -4.968 -25.803  1.00  0.00           H  
ATOM   2965  C   LEU   182     -51.902  -2.026 -26.631  1.00  0.00           C  
ATOM   2966  O   LEU   182     -52.210  -2.131 -27.844  1.00  0.00           O  
ATOM   2967  N   GLU   183     -52.787  -1.974 -25.643  1.00  0.00           N  
ATOM   2968  H   GLU   183     -52.490  -1.828 -24.689  1.00  0.00           H  
ATOM   2969  CA  GLU   183     -54.261  -2.091 -25.853  1.00  0.00           C  
ATOM   2970  HA  GLU   183     -54.367  -3.075 -26.309  1.00  0.00           H  
ATOM   2971  CB  GLU   183     -55.010  -2.043 -24.528  1.00  0.00           C  
ATOM   2972  HB2 GLU   183     -54.614  -2.832 -23.889  1.00  0.00           H  
ATOM   2973  HB3 GLU   183     -54.899  -1.118 -23.962  1.00  0.00           H  
ATOM   2974  CG  GLU   183     -56.583  -2.115 -24.628  1.00  0.00           C  
ATOM   2975  HG2 GLU   183     -57.002  -1.815 -23.668  1.00  0.00           H  
ATOM   2976  HG3 GLU   183     -56.981  -1.460 -25.403  1.00  0.00           H  
ATOM   2977  CD  GLU   183     -57.172  -3.528 -24.825  1.00  0.00           C  
ATOM   2978  OE1 GLU   183     -56.893  -4.417 -25.731  1.00  0.00           O  
ATOM   2979  OE2 GLU   183     -58.167  -3.787 -24.052  1.00  0.00           O  
ATOM   2980  C   GLU   183     -54.780  -0.981 -26.720  1.00  0.00           C  
ATOM   2981  O   GLU   183     -55.652  -1.238 -27.592  1.00  0.00           O  
ATOM   2982  N   GLU   184     -54.264   0.187 -26.582  1.00  0.00           N  
ATOM   2983  H   GLU   184     -53.612   0.242 -25.813  1.00  0.00           H  
ATOM   2984  CA  GLU   184     -54.698   1.370 -27.399  1.00  0.00           C  
ATOM   2985  HA  GLU   184     -55.770   1.565 -27.438  1.00  0.00           H  
ATOM   2986  CB  GLU   184     -54.236   2.575 -26.650  1.00  0.00           C  
ATOM   2987  HB2 GLU   184     -53.149   2.647 -26.651  1.00  0.00           H  
ATOM   2988  HB3 GLU   184     -54.600   3.434 -27.212  1.00  0.00           H  
ATOM   2989  CG  GLU   184     -54.747   2.771 -25.183  1.00  0.00           C  
ATOM   2990  HG2 GLU   184     -54.494   1.860 -24.641  1.00  0.00           H  
ATOM   2991  HG3 GLU   184     -54.143   3.573 -24.759  1.00  0.00           H  
ATOM   2992  CD  GLU   184     -56.267   3.036 -25.020  1.00  0.00           C  
ATOM   2993  OE1 GLU   184     -57.018   3.156 -25.967  1.00  0.00           O  
ATOM   2994  OE2 GLU   184     -56.617   3.118 -23.812  1.00  0.00           O  
ATOM   2995  C   GLU   184     -54.161   1.334 -28.818  1.00  0.00           C  
ATOM   2996  O   GLU   184     -54.813   1.923 -29.669  1.00  0.00           O  
ATOM   2997  N   ARG   185     -53.059   0.635 -29.033  1.00  0.00           N  
ATOM   2998  H   ARG   185     -52.597   0.148 -28.278  1.00  0.00           H  
ATOM   2999  CA  ARG   185     -52.598   0.439 -30.435  1.00  0.00           C  
ATOM   3000  HA  ARG   185     -52.608   1.394 -30.961  1.00  0.00           H  
ATOM   3001  CB  ARG   185     -51.096   0.129 -30.402  1.00  0.00           C  
ATOM   3002  HB2 ARG   185     -50.852  -0.508 -29.552  1.00  0.00           H  
ATOM   3003  HB3 ARG   185     -50.911  -0.451 -31.306  1.00  0.00           H  
ATOM   3004  CG  ARG   185     -50.137   1.300 -30.194  1.00  0.00           C  
ATOM   3005  HG2 ARG   185     -49.935   1.681 -31.195  1.00  0.00           H  
ATOM   3006  HG3 ARG   185     -50.734   2.010 -29.622  1.00  0.00           H  
ATOM   3007  CD  ARG   185     -48.857   0.849 -29.435  1.00  0.00           C  
ATOM   3008  HD2 ARG   185     -49.082   0.398 -28.468  1.00  0.00           H  
ATOM   3009  HD3 ARG   185     -48.417   0.017 -29.983  1.00  0.00           H  
ATOM   3010  NE  ARG   185     -47.881   1.902 -29.285  1.00  0.00           N  
ATOM   3011  HE  ARG   185     -48.261   2.762 -28.916  1.00  0.00           H  
ATOM   3012  CZ  ARG   185     -46.651   1.980 -29.756  1.00  0.00           C  
ATOM   3013  NH1 ARG   185     -45.939   0.936 -30.052  1.00  0.00           N  
ATOM   3014 HH11 ARG   185     -46.235   0.027 -29.726  1.00  0.00           H  
ATOM   3015 HH12 ARG   185     -44.973   1.065 -30.317  1.00  0.00           H  
ATOM   3016  NH2 ARG   185     -46.219   3.109 -30.065  1.00  0.00           N  
ATOM   3017 HH21 ARG   185     -46.782   3.947 -30.107  1.00  0.00           H  
ATOM   3018 HH22 ARG   185     -45.233   3.181 -30.270  1.00  0.00           H  
ATOM   3019  C   ARG   185     -53.432  -0.493 -31.218  1.00  0.00           C  
ATOM   3020  O   ARG   185     -53.805  -0.273 -32.399  1.00  0.00           O  
ATOM   3021  N   ARG   186     -53.949  -1.537 -30.612  1.00  0.00           N  
ATOM   3022  H   ARG   186     -53.735  -1.689 -29.637  1.00  0.00           H  
ATOM   3023  CA  ARG   186     -54.789  -2.509 -31.199  1.00  0.00           C  
ATOM   3024  HA  ARG   186     -54.467  -2.970 -32.132  1.00  0.00           H  
ATOM   3025  CB  ARG   186     -54.823  -3.662 -30.144  1.00  0.00           C  
ATOM   3026  HB2 ARG   186     -53.787  -3.995 -30.090  1.00  0.00           H  
ATOM   3027  HB3 ARG   186     -55.209  -3.329 -29.180  1.00  0.00           H  
ATOM   3028  CG  ARG   186     -55.619  -4.942 -30.573  1.00  0.00           C  
ATOM   3029  HG2 ARG   186     -55.484  -5.079 -31.646  1.00  0.00           H  
ATOM   3030  HG3 ARG   186     -55.286  -5.813 -30.010  1.00  0.00           H  
ATOM   3031  CD  ARG   186     -57.203  -4.952 -30.468  1.00  0.00           C  
ATOM   3032  HD2 ARG   186     -57.671  -4.305 -31.210  1.00  0.00           H  
ATOM   3033  HD3 ARG   186     -57.666  -5.911 -30.701  1.00  0.00           H  
ATOM   3034  NE  ARG   186     -57.582  -4.475 -29.168  1.00  0.00           N  
ATOM   3035  HE  ARG   186     -56.855  -4.550 -28.471  1.00  0.00           H  
ATOM   3036  CZ  ARG   186     -58.721  -3.974 -28.746  1.00  0.00           C  
ATOM   3037  NH1 ARG   186     -58.861  -3.731 -27.478  1.00  0.00           N  
ATOM   3038 HH11 ARG   186     -58.056  -3.859 -26.881  1.00  0.00           H  
ATOM   3039 HH12 ARG   186     -59.727  -3.361 -27.112  1.00  0.00           H  
ATOM   3040  NH2 ARG   186     -59.771  -3.754 -29.517  1.00  0.00           N  
ATOM   3041 HH21 ARG   186     -59.811  -3.903 -30.515  1.00  0.00           H  
ATOM   3042 HH22 ARG   186     -60.671  -3.430 -29.194  1.00  0.00           H  
ATOM   3043  C   ARG   186     -56.219  -1.947 -31.386  1.00  0.00           C  
ATOM   3044  O   ARG   186     -56.805  -2.246 -32.393  1.00  0.00           O  
ATOM   3045  N   ALA   187     -56.747  -1.202 -30.443  1.00  0.00           N  
ATOM   3046  H   ALA   187     -56.316  -1.031 -29.546  1.00  0.00           H  
ATOM   3047  CA  ALA   187     -58.054  -0.529 -30.569  1.00  0.00           C  
ATOM   3048  HA  ALA   187     -58.698  -1.182 -31.159  1.00  0.00           H  
ATOM   3049  CB  ALA   187     -58.641  -0.234 -29.129  1.00  0.00           C  
ATOM   3050  HB1 ALA   187     -57.994   0.429 -28.555  1.00  0.00           H  
ATOM   3051  HB2 ALA   187     -59.697   0.004 -29.255  1.00  0.00           H  
ATOM   3052  HB3 ALA   187     -58.656  -1.209 -28.642  1.00  0.00           H  
ATOM   3053  C   ALA   187     -57.971   0.724 -31.494  1.00  0.00           C  
ATOM   3054  O   ALA   187     -58.937   1.390 -31.699  1.00  0.00           O  
ATOM   3055  N   MET   188     -56.769   1.175 -31.861  1.00  0.00           N  
ATOM   3056  H   MET   188     -55.971   0.863 -31.326  1.00  0.00           H  
ATOM   3057  CA  MET   188     -56.564   2.075 -33.017  1.00  0.00           C  
ATOM   3058  HA  MET   188     -57.389   2.787 -32.977  1.00  0.00           H  
ATOM   3059  CB  MET   188     -55.229   2.927 -32.858  1.00  0.00           C  
ATOM   3060  HB2 MET   188     -55.446   3.480 -31.944  1.00  0.00           H  
ATOM   3061  HB3 MET   188     -54.319   2.328 -32.808  1.00  0.00           H  
ATOM   3062  CG  MET   188     -55.093   4.039 -33.886  1.00  0.00           C  
ATOM   3063  HG2 MET   188     -54.110   4.496 -33.774  1.00  0.00           H  
ATOM   3064  HG3 MET   188     -55.014   3.757 -34.936  1.00  0.00           H  
ATOM   3065  SD  MET   188     -56.475   5.196 -33.828  1.00  0.00           S  
ATOM   3066  CE  MET   188     -56.976   5.452 -35.585  1.00  0.00           C  
ATOM   3067  HE1 MET   188     -57.278   4.462 -35.927  1.00  0.00           H  
ATOM   3068  HE2 MET   188     -57.751   6.217 -35.641  1.00  0.00           H  
ATOM   3069  HE3 MET   188     -56.090   5.710 -36.166  1.00  0.00           H  
ATOM   3070  C   MET   188     -56.446   1.373 -34.412  1.00  0.00           C  
ATOM   3071  O   MET   188     -56.968   1.883 -35.462  1.00  0.00           O  
ATOM   3072  N   HIE   189     -55.717   0.279 -34.424  1.00  0.00           N  
ATOM   3073  H   HIE   189     -55.204   0.049 -33.585  1.00  0.00           H  
ATOM   3074  CA  HIE   189     -55.532  -0.521 -35.569  1.00  0.00           C  
ATOM   3075  HA  HIE   189     -55.425   0.082 -36.470  1.00  0.00           H  
ATOM   3076  CB  HIE   189     -54.309  -1.500 -35.468  1.00  0.00           C  
ATOM   3077  HB2 HIE   189     -53.420  -0.873 -35.524  1.00  0.00           H  
ATOM   3078  HB3 HIE   189     -54.376  -2.123 -34.576  1.00  0.00           H  
ATOM   3079  CG  HIE   189     -54.263  -2.485 -36.661  1.00  0.00           C  
ATOM   3080  ND1 HIE   189     -54.155  -3.809 -36.348  1.00  0.00           N  
ATOM   3081  CE1 HIE   189     -54.075  -4.369 -37.607  1.00  0.00           C  
ATOM   3082  HE1 HIE   189     -53.865  -5.423 -37.711  1.00  0.00           H  
ATOM   3083  NE2 HIE   189     -54.081  -3.436 -38.623  1.00  0.00           N  
ATOM   3084  HE2 HIE   189     -54.398  -3.656 -39.557  1.00  0.00           H  
ATOM   3085  CD2 HIE   189     -54.038  -2.197 -37.993  1.00  0.00           C  
ATOM   3086  HD2 HIE   189     -54.034  -1.206 -38.423  1.00  0.00           H  
ATOM   3087  C   HIE   189     -56.817  -1.258 -35.890  1.00  0.00           C  
ATOM   3088  O   HIE   189     -56.977  -1.430 -37.068  1.00  0.00           O  
ATOM   3089  N   ASP   190     -57.810  -1.438 -35.067  1.00  0.00           N  
ATOM   3090  H   ASP   190     -57.539  -1.524 -34.098  1.00  0.00           H  
ATOM   3091  CA  ASP   190     -59.108  -1.964 -35.442  1.00  0.00           C  
ATOM   3092  HA  ASP   190     -58.963  -2.706 -36.228  1.00  0.00           H  
ATOM   3093  CB  ASP   190     -59.856  -2.458 -34.326  1.00  0.00           C  
ATOM   3094  HB2 ASP   190     -59.940  -1.786 -33.471  1.00  0.00           H  
ATOM   3095  HB3 ASP   190     -60.886  -2.527 -34.677  1.00  0.00           H  
ATOM   3096  CG  ASP   190     -59.367  -3.832 -33.914  1.00  0.00           C  
ATOM   3097  OD1 ASP   190     -59.778  -4.234 -32.796  1.00  0.00           O  
ATOM   3098  OD2 ASP   190     -58.509  -4.495 -34.636  1.00  0.00           O  
ATOM   3099  C   ASP   190     -59.985  -0.890 -36.097  1.00  0.00           C  
ATOM   3100  O   ASP   190     -60.752  -1.261 -36.923  1.00  0.00           O  
ATOM   3101  N   ILE   191     -59.855   0.340 -35.735  1.00  0.00           N  
ATOM   3102  H   ILE   191     -59.128   0.556 -35.067  1.00  0.00           H  
ATOM   3103  CA  ILE   191     -60.499   1.466 -36.486  1.00  0.00           C  
ATOM   3104  HA  ILE   191     -61.478   1.019 -36.657  1.00  0.00           H  
ATOM   3105  CB  ILE   191     -60.351   2.797 -35.756  1.00  0.00           C  
ATOM   3106  HB  ILE   191     -59.414   2.812 -35.200  1.00  0.00           H  
ATOM   3107  CG2 ILE   191     -60.189   3.951 -36.797  1.00  0.00           C  
ATOM   3108 HG21 ILE   191     -61.079   3.846 -37.418  1.00  0.00           H  
ATOM   3109 HG22 ILE   191     -60.367   4.974 -36.465  1.00  0.00           H  
ATOM   3110 HG23 ILE   191     -59.256   3.957 -37.360  1.00  0.00           H  
ATOM   3111  CG1 ILE   191     -61.483   3.124 -34.743  1.00  0.00           C  
ATOM   3112 HG12 ILE   191     -62.373   3.422 -35.296  1.00  0.00           H  
ATOM   3113 HG13 ILE   191     -61.733   2.220 -34.187  1.00  0.00           H  
ATOM   3114  CD1 ILE   191     -61.155   4.142 -33.675  1.00  0.00           C  
ATOM   3115 HD11 ILE   191     -61.976   4.274 -32.970  1.00  0.00           H  
ATOM   3116 HD12 ILE   191     -60.369   3.775 -33.016  1.00  0.00           H  
ATOM   3117 HD13 ILE   191     -60.924   5.125 -34.085  1.00  0.00           H  
ATOM   3118  C   ILE   191     -59.790   1.388 -37.860  1.00  0.00           C  
ATOM   3119  O   ILE   191     -60.549   1.372 -38.807  1.00  0.00           O  
ATOM   3120  N   ILE   192     -58.465   1.157 -37.902  1.00  0.00           N  
ATOM   3121  H   ILE   192     -58.007   1.215 -37.004  1.00  0.00           H  
ATOM   3122  CA  ILE   192     -57.734   1.129 -39.263  1.00  0.00           C  
ATOM   3123  HA  ILE   192     -58.103   2.027 -39.758  1.00  0.00           H  
ATOM   3124  CB  ILE   192     -56.157   1.208 -39.109  1.00  0.00           C  
ATOM   3125  HB  ILE   192     -55.884   0.416 -38.411  1.00  0.00           H  
ATOM   3126  CG2 ILE   192     -55.372   0.693 -40.328  1.00  0.00           C  
ATOM   3127 HG21 ILE   192     -55.625  -0.336 -40.584  1.00  0.00           H  
ATOM   3128 HG22 ILE   192     -55.536   1.319 -41.205  1.00  0.00           H  
ATOM   3129 HG23 ILE   192     -54.307   0.573 -40.131  1.00  0.00           H  
ATOM   3130  CG1 ILE   192     -55.589   2.531 -38.557  1.00  0.00           C  
ATOM   3131 HG12 ILE   192     -56.061   2.688 -37.587  1.00  0.00           H  
ATOM   3132 HG13 ILE   192     -54.511   2.432 -38.424  1.00  0.00           H  
ATOM   3133  CD1 ILE   192     -55.809   3.783 -39.344  1.00  0.00           C  
ATOM   3134 HD11 ILE   192     -55.090   4.504 -38.957  1.00  0.00           H  
ATOM   3135 HD12 ILE   192     -55.705   3.741 -40.428  1.00  0.00           H  
ATOM   3136 HD13 ILE   192     -56.825   4.118 -39.134  1.00  0.00           H  
ATOM   3137  C   ILE   192     -58.198  -0.130 -40.110  1.00  0.00           C  
ATOM   3138  O   ILE   192     -58.248   0.022 -41.301  1.00  0.00           O  
ATOM   3139  N   ALA   193     -58.409  -1.291 -39.476  1.00  0.00           N  
ATOM   3140  H   ALA   193     -58.095  -1.261 -38.517  1.00  0.00           H  
ATOM   3141  CA  ALA   193     -58.761  -2.550 -40.080  1.00  0.00           C  
ATOM   3142  HA  ALA   193     -58.365  -2.507 -41.095  1.00  0.00           H  
ATOM   3143  CB  ALA   193     -58.272  -3.732 -39.161  1.00  0.00           C  
ATOM   3144  HB1 ALA   193     -58.582  -4.693 -39.570  1.00  0.00           H  
ATOM   3145  HB2 ALA   193     -57.228  -3.621 -38.871  1.00  0.00           H  
ATOM   3146  HB3 ALA   193     -58.852  -3.668 -38.240  1.00  0.00           H  
ATOM   3147  C   ALA   193     -60.298  -2.642 -40.281  1.00  0.00           C  
ATOM   3148  O   ALA   193     -60.698  -3.636 -40.913  1.00  0.00           O  
ATOM   3149  N   SER   194     -61.144  -1.646 -39.881  1.00  0.00           N  
ATOM   3150  H   SER   194     -60.905  -1.082 -39.078  1.00  0.00           H  
ATOM   3151  CA  SER   194     -62.539  -1.440 -40.339  1.00  0.00           C  
ATOM   3152  HA  SER   194     -62.961  -2.369 -40.723  1.00  0.00           H  
ATOM   3153  CB  SER   194     -63.380  -1.047 -39.081  1.00  0.00           C  
ATOM   3154  HB2 SER   194     -64.448  -1.205 -39.231  1.00  0.00           H  
ATOM   3155  HB3 SER   194     -63.153  -1.650 -38.202  1.00  0.00           H  
ATOM   3156  OG  SER   194     -63.270   0.275 -38.642  1.00  0.00           O  
ATOM   3157  HG  SER   194     -62.343   0.392 -38.422  1.00  0.00           H  
ATOM   3158  C   SER   194     -62.685  -0.394 -41.470  1.00  0.00           C  
ATOM   3159  O   SER   194     -62.230   0.786 -41.359  1.00  0.00           O  
ATOM   3160  N   ASP   195     -63.367  -0.712 -42.583  1.00  0.00           N  
ATOM   3161  H   ASP   195     -63.812  -1.619 -42.575  1.00  0.00           H  
ATOM   3162  CA  ASP   195     -63.946   0.393 -43.494  1.00  0.00           C  
ATOM   3163  HA  ASP   195     -63.137   0.988 -43.918  1.00  0.00           H  
ATOM   3164  CB  ASP   195     -64.709  -0.164 -44.680  1.00  0.00           C  
ATOM   3165  HB2 ASP   195     -65.222   0.712 -45.077  1.00  0.00           H  
ATOM   3166  HB3 ASP   195     -64.081  -0.597 -45.459  1.00  0.00           H  
ATOM   3167  CG  ASP   195     -65.684  -1.343 -44.364  1.00  0.00           C  
ATOM   3168  OD1 ASP   195     -65.798  -2.334 -45.062  1.00  0.00           O  
ATOM   3169  OD2 ASP   195     -66.449  -1.123 -43.452  1.00  0.00           O  
ATOM   3170  C   ASP   195     -64.738   1.440 -42.761  1.00  0.00           C  
ATOM   3171  O   ASP   195     -64.856   2.576 -43.166  1.00  0.00           O  
ATOM   3172  N   THR   196     -65.326   1.100 -41.572  1.00  0.00           N  
ATOM   3173  H   THR   196     -65.067   0.185 -41.234  1.00  0.00           H  
ATOM   3174  CA  THR   196     -66.081   2.048 -40.735  1.00  0.00           C  
ATOM   3175  HA  THR   196     -66.660   2.773 -41.307  1.00  0.00           H  
ATOM   3176  CB  THR   196     -67.049   1.243 -39.882  1.00  0.00           C  
ATOM   3177  HB  THR   196     -67.489   1.934 -39.162  1.00  0.00           H  
ATOM   3178  CG2 THR   196     -68.174   0.685 -40.797  1.00  0.00           C  
ATOM   3179 HG21 THR   196     -68.639   1.527 -41.310  1.00  0.00           H  
ATOM   3180 HG22 THR   196     -67.799  -0.096 -41.459  1.00  0.00           H  
ATOM   3181 HG23 THR   196     -68.905   0.189 -40.159  1.00  0.00           H  
ATOM   3182  OG1 THR   196     -66.587   0.150 -39.073  1.00  0.00           O  
ATOM   3183  HG1 THR   196     -66.029   0.566 -38.412  1.00  0.00           H  
ATOM   3184  C   THR   196     -65.215   3.007 -39.882  1.00  0.00           C  
ATOM   3185  O   THR   196     -65.597   3.357 -38.759  1.00  0.00           O  
ATOM   3186  N   PHE   197     -64.143   3.540 -40.402  1.00  0.00           N  
ATOM   3187  H   PHE   197     -63.942   3.271 -41.355  1.00  0.00           H  
ATOM   3188  CA  PHE   197     -63.319   4.672 -39.800  1.00  0.00           C  
ATOM   3189  HA  PHE   197     -62.990   4.440 -38.787  1.00  0.00           H  
ATOM   3190  CB  PHE   197     -62.052   4.780 -40.633  1.00  0.00           C  
ATOM   3191  HB2 PHE   197     -61.517   3.833 -40.567  1.00  0.00           H  
ATOM   3192  HB3 PHE   197     -62.359   4.881 -41.674  1.00  0.00           H  
ATOM   3193  CG  PHE   197     -61.030   5.890 -40.298  1.00  0.00           C  
ATOM   3194  CD1 PHE   197     -61.270   7.245 -40.647  1.00  0.00           C  
ATOM   3195  HD1 PHE   197     -62.125   7.460 -41.271  1.00  0.00           H  
ATOM   3196  CE1 PHE   197     -60.315   8.221 -40.284  1.00  0.00           C  
ATOM   3197  HE1 PHE   197     -60.511   9.227 -40.623  1.00  0.00           H  
ATOM   3198  CZ  PHE   197     -59.066   7.939 -39.719  1.00  0.00           C  
ATOM   3199  HZ  PHE   197     -58.356   8.715 -39.473  1.00  0.00           H  
ATOM   3200  CE2 PHE   197     -58.756   6.581 -39.482  1.00  0.00           C  
ATOM   3201  HE2 PHE   197     -57.802   6.339 -39.038  1.00  0.00           H  
ATOM   3202  CD2 PHE   197     -59.781   5.601 -39.824  1.00  0.00           C  
ATOM   3203  HD2 PHE   197     -59.528   4.610 -39.479  1.00  0.00           H  
ATOM   3204  C   PHE   197     -64.037   6.067 -39.794  1.00  0.00           C  
ATOM   3205  O   PHE   197     -64.721   6.422 -40.681  1.00  0.00           O  
ATOM   3206  N   ASP   198     -63.933   6.798 -38.634  1.00  0.00           N  
ATOM   3207  H   ASP   198     -63.272   6.639 -37.887  1.00  0.00           H  
ATOM   3208  CA  ASP   198     -64.352   8.133 -38.546  1.00  0.00           C  
ATOM   3209  HA  ASP   198     -64.417   8.585 -39.535  1.00  0.00           H  
ATOM   3210  CB  ASP   198     -65.765   8.059 -37.934  1.00  0.00           C  
ATOM   3211  HB2 ASP   198     -66.417   7.419 -38.528  1.00  0.00           H  
ATOM   3212  HB3 ASP   198     -65.576   7.570 -36.978  1.00  0.00           H  
ATOM   3213  CG  ASP   198     -66.384   9.409 -37.722  1.00  0.00           C  
ATOM   3214  OD1 ASP   198     -65.728  10.474 -37.761  1.00  0.00           O  
ATOM   3215  OD2 ASP   198     -67.601   9.533 -37.571  1.00  0.00           O  
ATOM   3216  C   ASP   198     -63.341   8.943 -37.790  1.00  0.00           C  
ATOM   3217  O   ASP   198     -62.933   8.519 -36.716  1.00  0.00           O  
ATOM   3218  N   LYS   199     -63.029  10.113 -38.319  1.00  0.00           N  
ATOM   3219  H   LYS   199     -63.404  10.368 -39.222  1.00  0.00           H  
ATOM   3220  CA  LYS   199     -61.970  11.018 -37.875  1.00  0.00           C  
ATOM   3221  HA  LYS   199     -60.961  10.608 -37.934  1.00  0.00           H  
ATOM   3222  CB  LYS   199     -61.886  12.152 -38.857  1.00  0.00           C  
ATOM   3223  HB2 LYS   199     -61.978  11.837 -39.896  1.00  0.00           H  
ATOM   3224  HB3 LYS   199     -62.691  12.824 -38.563  1.00  0.00           H  
ATOM   3225  CG  LYS   199     -60.684  13.055 -38.711  1.00  0.00           C  
ATOM   3226  HG2 LYS   199     -60.700  13.514 -37.722  1.00  0.00           H  
ATOM   3227  HG3 LYS   199     -59.815  12.398 -38.727  1.00  0.00           H  
ATOM   3228  CD  LYS   199     -60.517  14.145 -39.761  1.00  0.00           C  
ATOM   3229  HD2 LYS   199     -59.642  14.755 -39.537  1.00  0.00           H  
ATOM   3230  HD3 LYS   199     -60.493  13.751 -40.777  1.00  0.00           H  
ATOM   3231  CE  LYS   199     -61.636  15.143 -39.860  1.00  0.00           C  
ATOM   3232  HE2 LYS   199     -62.573  14.725 -40.229  1.00  0.00           H  
ATOM   3233  HE3 LYS   199     -61.920  15.687 -38.959  1.00  0.00           H  
ATOM   3234  NZ  LYS   199     -61.307  16.122 -40.954  1.00  0.00           N  
ATOM   3235  HZ1 LYS   199     -61.941  16.902 -41.054  1.00  0.00           H  
ATOM   3236  HZ2 LYS   199     -60.414  16.557 -40.770  1.00  0.00           H  
ATOM   3237  HZ3 LYS   199     -61.230  15.765 -41.896  1.00  0.00           H  
ATOM   3238  C   LYS   199     -62.117  11.316 -36.403  1.00  0.00           C  
ATOM   3239  O   LYS   199     -61.159  11.221 -35.705  1.00  0.00           O  
ATOM   3240  N   ALA   200     -63.353  11.552 -35.937  1.00  0.00           N  
ATOM   3241  H   ALA   200     -64.133  11.464 -36.572  1.00  0.00           H  
ATOM   3242  CA  ALA   200     -63.693  11.917 -34.584  1.00  0.00           C  
ATOM   3243  HA  ALA   200     -63.024  12.722 -34.281  1.00  0.00           H  
ATOM   3244  CB  ALA   200     -65.155  12.338 -34.709  1.00  0.00           C  
ATOM   3245  HB1 ALA   200     -65.117  13.231 -35.332  1.00  0.00           H  
ATOM   3246  HB2 ALA   200     -65.810  11.559 -35.101  1.00  0.00           H  
ATOM   3247  HB3 ALA   200     -65.558  12.641 -33.743  1.00  0.00           H  
ATOM   3248  C   ALA   200     -63.519  10.709 -33.561  1.00  0.00           C  
ATOM   3249  O   ALA   200     -63.066  11.000 -32.484  1.00  0.00           O  
ATOM   3250  N   LYS   201     -63.650   9.456 -34.092  1.00  0.00           N  
ATOM   3251  H   LYS   201     -64.045   9.256 -35.000  1.00  0.00           H  
ATOM   3252  CA  LYS   201     -63.154   8.343 -33.265  1.00  0.00           C  
ATOM   3253  HA  LYS   201     -63.363   8.455 -32.201  1.00  0.00           H  
ATOM   3254  CB  LYS   201     -63.845   7.034 -33.799  1.00  0.00           C  
ATOM   3255  HB2 LYS   201     -63.430   6.737 -34.762  1.00  0.00           H  
ATOM   3256  HB3 LYS   201     -63.626   6.277 -33.046  1.00  0.00           H  
ATOM   3257  CG  LYS   201     -65.368   7.131 -33.864  1.00  0.00           C  
ATOM   3258  HG2 LYS   201     -65.801   7.558 -32.960  1.00  0.00           H  
ATOM   3259  HG3 LYS   201     -65.681   7.678 -34.753  1.00  0.00           H  
ATOM   3260  CD  LYS   201     -65.930   5.679 -33.959  1.00  0.00           C  
ATOM   3261  HD2 LYS   201     -65.599   5.253 -34.907  1.00  0.00           H  
ATOM   3262  HD3 LYS   201     -65.542   4.994 -33.205  1.00  0.00           H  
ATOM   3263  CE  LYS   201     -67.515   5.564 -34.001  1.00  0.00           C  
ATOM   3264  HE2 LYS   201     -67.851   4.527 -33.985  1.00  0.00           H  
ATOM   3265  HE3 LYS   201     -67.900   5.989 -33.074  1.00  0.00           H  
ATOM   3266  NZ  LYS   201     -68.214   6.290 -35.108  1.00  0.00           N  
ATOM   3267  HZ1 LYS   201     -68.096   7.288 -35.007  1.00  0.00           H  
ATOM   3268  HZ2 LYS   201     -67.858   6.002 -36.008  1.00  0.00           H  
ATOM   3269  HZ3 LYS   201     -69.215   6.212 -34.997  1.00  0.00           H  
ATOM   3270  C   LYS   201     -61.641   8.250 -33.234  1.00  0.00           C  
ATOM   3271  O   LYS   201     -61.056   8.040 -32.228  1.00  0.00           O  
ATOM   3272  N   ALA   202     -61.021   8.386 -34.449  1.00  0.00           N  
ATOM   3273  H   ALA   202     -61.620   8.384 -35.262  1.00  0.00           H  
ATOM   3274  CA  ALA   202     -59.554   8.396 -34.564  1.00  0.00           C  
ATOM   3275  HA  ALA   202     -59.162   7.432 -34.237  1.00  0.00           H  
ATOM   3276  CB  ALA   202     -59.116   8.442 -36.064  1.00  0.00           C  
ATOM   3277  HB1 ALA   202     -59.092   9.482 -36.390  1.00  0.00           H  
ATOM   3278  HB2 ALA   202     -58.111   8.067 -36.262  1.00  0.00           H  
ATOM   3279  HB3 ALA   202     -59.903   7.988 -36.666  1.00  0.00           H  
ATOM   3280  C   ALA   202     -58.851   9.403 -33.693  1.00  0.00           C  
ATOM   3281  O   ALA   202     -57.983   9.001 -32.942  1.00  0.00           O  
ATOM   3282  N   GLU   203     -59.104  10.683 -33.632  1.00  0.00           N  
ATOM   3283  H   GLU   203     -59.780  10.954 -34.332  1.00  0.00           H  
ATOM   3284  CA  GLU   203     -58.370  11.683 -32.836  1.00  0.00           C  
ATOM   3285  HA  GLU   203     -57.311  11.548 -33.057  1.00  0.00           H  
ATOM   3286  CB  GLU   203     -58.672  13.100 -33.324  1.00  0.00           C  
ATOM   3287  HB2 GLU   203     -58.081  13.924 -32.924  1.00  0.00           H  
ATOM   3288  HB3 GLU   203     -58.437  13.052 -34.387  1.00  0.00           H  
ATOM   3289  CG  GLU   203     -60.093  13.504 -33.096  1.00  0.00           C  
ATOM   3290  HG2 GLU   203     -60.610  13.736 -34.027  1.00  0.00           H  
ATOM   3291  HG3 GLU   203     -60.634  12.632 -32.728  1.00  0.00           H  
ATOM   3292  CD  GLU   203     -60.485  14.625 -32.072  1.00  0.00           C  
ATOM   3293  OE1 GLU   203     -59.573  15.214 -31.369  1.00  0.00           O  
ATOM   3294  OE2 GLU   203     -61.694  14.898 -31.874  1.00  0.00           O  
ATOM   3295  C   GLU   203     -58.569  11.521 -31.274  1.00  0.00           C  
ATOM   3296  O   GLU   203     -57.501  11.682 -30.636  1.00  0.00           O  
ATOM   3297  N   ALA   204     -59.706  11.115 -30.662  1.00  0.00           N  
ATOM   3298  H   ALA   204     -60.566  11.113 -31.191  1.00  0.00           H  
ATOM   3299  CA  ALA   204     -59.718  10.623 -29.347  1.00  0.00           C  
ATOM   3300  HA  ALA   204     -59.148  11.361 -28.784  1.00  0.00           H  
ATOM   3301  CB  ALA   204     -61.165  10.546 -28.913  1.00  0.00           C  
ATOM   3302  HB1 ALA   204     -61.669  11.491 -28.714  1.00  0.00           H  
ATOM   3303  HB2 ALA   204     -61.867  10.083 -29.607  1.00  0.00           H  
ATOM   3304  HB3 ALA   204     -61.220   9.987 -27.979  1.00  0.00           H  
ATOM   3305  C   ALA   204     -58.851   9.349 -29.112  1.00  0.00           C  
ATOM   3306  O   ALA   204     -58.007   9.318 -28.213  1.00  0.00           O  
ATOM   3307  N   GLN   205     -58.957   8.353 -30.016  1.00  0.00           N  
ATOM   3308  H   GLN   205     -59.664   8.502 -30.721  1.00  0.00           H  
ATOM   3309  CA  GLN   205     -58.032   7.135 -30.020  1.00  0.00           C  
ATOM   3310  HA  GLN   205     -58.333   6.687 -29.073  1.00  0.00           H  
ATOM   3311  CB  GLN   205     -58.601   6.026 -30.982  1.00  0.00           C  
ATOM   3312  HB2 GLN   205     -59.642   5.836 -30.719  1.00  0.00           H  
ATOM   3313  HB3 GLN   205     -58.435   6.410 -31.988  1.00  0.00           H  
ATOM   3314  CG  GLN   205     -57.710   4.756 -30.772  1.00  0.00           C  
ATOM   3315  HG2 GLN   205     -58.119   3.958 -31.391  1.00  0.00           H  
ATOM   3316  HG3 GLN   205     -56.644   4.920 -30.930  1.00  0.00           H  
ATOM   3317  CD  GLN   205     -57.990   4.180 -29.348  1.00  0.00           C  
ATOM   3318  OE1 GLN   205     -59.116   4.191 -28.819  1.00  0.00           O  
ATOM   3319  NE2 GLN   205     -56.988   3.736 -28.671  1.00  0.00           N  
ATOM   3320 HE21 GLN   205     -57.127   3.544 -27.689  1.00  0.00           H  
ATOM   3321 HE22 GLN   205     -56.096   3.572 -29.117  1.00  0.00           H  
ATOM   3322  C   GLN   205     -56.496   7.464 -30.070  1.00  0.00           C  
ATOM   3323  O   GLN   205     -55.696   7.023 -29.208  1.00  0.00           O  
ATOM   3324  N   ILE   206     -56.111   8.489 -30.932  1.00  0.00           N  
ATOM   3325  H   ILE   206     -56.787   8.773 -31.626  1.00  0.00           H  
ATOM   3326  CA  ILE   206     -54.725   8.859 -31.040  1.00  0.00           C  
ATOM   3327  HA  ILE   206     -54.097   7.968 -31.022  1.00  0.00           H  
ATOM   3328  CB  ILE   206     -54.461   9.663 -32.328  1.00  0.00           C  
ATOM   3329  HB  ILE   206     -55.224  10.441 -32.325  1.00  0.00           H  
ATOM   3330  CG2 ILE   206     -53.040  10.321 -32.279  1.00  0.00           C  
ATOM   3331 HG21 ILE   206     -52.690  10.707 -33.237  1.00  0.00           H  
ATOM   3332 HG22 ILE   206     -52.794  10.971 -31.439  1.00  0.00           H  
ATOM   3333 HG23 ILE   206     -52.361   9.474 -32.178  1.00  0.00           H  
ATOM   3334  CG1 ILE   206     -54.619   8.694 -33.551  1.00  0.00           C  
ATOM   3335 HG12 ILE   206     -53.810   7.974 -33.673  1.00  0.00           H  
ATOM   3336 HG13 ILE   206     -55.464   8.018 -33.422  1.00  0.00           H  
ATOM   3337  CD1 ILE   206     -54.937   9.498 -34.775  1.00  0.00           C  
ATOM   3338 HD11 ILE   206     -55.214   8.936 -35.667  1.00  0.00           H  
ATOM   3339 HD12 ILE   206     -55.746  10.189 -34.538  1.00  0.00           H  
ATOM   3340 HD13 ILE   206     -54.073  10.143 -34.937  1.00  0.00           H  
ATOM   3341  C   ILE   206     -54.235   9.587 -29.707  1.00  0.00           C  
ATOM   3342  O   ILE   206     -53.162   9.356 -29.181  1.00  0.00           O  
ATOM   3343  N   ALA   207     -55.045  10.454 -29.199  1.00  0.00           N  
ATOM   3344  H   ALA   207     -55.884  10.716 -29.697  1.00  0.00           H  
ATOM   3345  CA  ALA   207     -54.774  11.112 -27.885  1.00  0.00           C  
ATOM   3346  HA  ALA   207     -53.826  11.643 -27.973  1.00  0.00           H  
ATOM   3347  CB  ALA   207     -55.785  12.185 -27.519  1.00  0.00           C  
ATOM   3348  HB1 ALA   207     -56.300  12.447 -28.443  1.00  0.00           H  
ATOM   3349  HB2 ALA   207     -56.616  11.831 -26.909  1.00  0.00           H  
ATOM   3350  HB3 ALA   207     -55.406  13.139 -27.154  1.00  0.00           H  
ATOM   3351  C   ALA   207     -54.538  10.009 -26.752  1.00  0.00           C  
ATOM   3352  O   ALA   207     -53.672  10.173 -25.895  1.00  0.00           O  
ATOM   3353  N   LYS   208     -55.326   8.968 -26.772  1.00  0.00           N  
ATOM   3354  H   LYS   208     -56.122   8.913 -27.391  1.00  0.00           H  
ATOM   3355  CA  LYS   208     -55.215   7.784 -25.881  1.00  0.00           C  
ATOM   3356  HA  LYS   208     -55.063   8.111 -24.852  1.00  0.00           H  
ATOM   3357  CB  LYS   208     -56.518   6.966 -25.838  1.00  0.00           C  
ATOM   3358  HB2 LYS   208     -56.811   6.754 -26.867  1.00  0.00           H  
ATOM   3359  HB3 LYS   208     -56.302   5.981 -25.423  1.00  0.00           H  
ATOM   3360  CG  LYS   208     -57.740   7.596 -25.018  1.00  0.00           C  
ATOM   3361  HG2 LYS   208     -57.425   7.626 -23.975  1.00  0.00           H  
ATOM   3362  HG3 LYS   208     -57.989   8.615 -25.313  1.00  0.00           H  
ATOM   3363  CD  LYS   208     -59.045   6.817 -25.222  1.00  0.00           C  
ATOM   3364  HD2 LYS   208     -58.788   5.789 -24.968  1.00  0.00           H  
ATOM   3365  HD3 LYS   208     -59.781   7.200 -24.516  1.00  0.00           H  
ATOM   3366  CE  LYS   208     -59.596   6.802 -26.630  1.00  0.00           C  
ATOM   3367  HE2 LYS   208     -59.605   7.819 -27.022  1.00  0.00           H  
ATOM   3368  HE3 LYS   208     -58.933   6.163 -27.213  1.00  0.00           H  
ATOM   3369  NZ  LYS   208     -61.025   6.415 -26.672  1.00  0.00           N  
ATOM   3370  HZ1 LYS   208     -61.600   7.106 -26.211  1.00  0.00           H  
ATOM   3371  HZ2 LYS   208     -61.295   6.415 -27.645  1.00  0.00           H  
ATOM   3372  HZ3 LYS   208     -61.232   5.483 -26.343  1.00  0.00           H  
ATOM   3373  C   LYS   208     -54.057   6.869 -26.110  1.00  0.00           C  
ATOM   3374  O   LYS   208     -53.533   6.274 -25.106  1.00  0.00           O  
ATOM   3375  N   MET   209     -53.542   6.778 -27.387  1.00  0.00           N  
ATOM   3376  H   MET   209     -54.036   7.357 -28.051  1.00  0.00           H  
ATOM   3377  CA  MET   209     -52.493   5.894 -27.840  1.00  0.00           C  
ATOM   3378  HA  MET   209     -52.426   4.992 -27.232  1.00  0.00           H  
ATOM   3379  CB  MET   209     -52.819   5.516 -29.252  1.00  0.00           C  
ATOM   3380  HB2 MET   209     -53.560   4.717 -29.264  1.00  0.00           H  
ATOM   3381  HB3 MET   209     -53.296   6.319 -29.813  1.00  0.00           H  
ATOM   3382  CG  MET   209     -51.770   4.912 -30.119  1.00  0.00           C  
ATOM   3383  HG2 MET   209     -50.941   5.618 -30.170  1.00  0.00           H  
ATOM   3384  HG3 MET   209     -51.346   4.074 -29.565  1.00  0.00           H  
ATOM   3385  SD  MET   209     -52.305   4.467 -31.882  1.00  0.00           S  
ATOM   3386  CE  MET   209     -51.987   5.967 -32.835  1.00  0.00           C  
ATOM   3387  HE1 MET   209     -50.953   6.313 -32.856  1.00  0.00           H  
ATOM   3388  HE2 MET   209     -52.420   5.818 -33.824  1.00  0.00           H  
ATOM   3389  HE3 MET   209     -52.615   6.753 -32.418  1.00  0.00           H  
ATOM   3390  C   MET   209     -51.104   6.628 -27.693  1.00  0.00           C  
ATOM   3391  O   MET   209     -50.074   5.953 -27.631  1.00  0.00           O  
ATOM   3392  N   GLU   210     -51.016   7.962 -27.661  1.00  0.00           N  
ATOM   3393  H   GLU   210     -51.866   8.500 -27.755  1.00  0.00           H  
ATOM   3394  CA  GLU   210     -49.720   8.704 -27.930  1.00  0.00           C  
ATOM   3395  HA  GLU   210     -48.865   8.057 -28.128  1.00  0.00           H  
ATOM   3396  CB  GLU   210     -49.871   9.509 -29.240  1.00  0.00           C  
ATOM   3397  HB2 GLU   210     -50.632  10.288 -29.194  1.00  0.00           H  
ATOM   3398  HB3 GLU   210     -49.020  10.189 -29.194  1.00  0.00           H  
ATOM   3399  CG  GLU   210     -50.071   8.695 -30.523  1.00  0.00           C  
ATOM   3400  HG2 GLU   210     -50.851   7.933 -30.501  1.00  0.00           H  
ATOM   3401  HG3 GLU   210     -50.296   9.374 -31.345  1.00  0.00           H  
ATOM   3402  CD  GLU   210     -48.665   8.086 -30.857  1.00  0.00           C  
ATOM   3403  OE1 GLU   210     -48.638   6.864 -31.176  1.00  0.00           O  
ATOM   3404  OE2 GLU   210     -47.601   8.716 -30.759  1.00  0.00           O  
ATOM   3405  C   GLU   210     -49.270   9.610 -26.838  1.00  0.00           C  
ATOM   3406  O   GLU   210     -48.119  10.010 -26.851  1.00  0.00           O  
ATOM   3407  N   GLU   211     -50.068   9.818 -25.843  1.00  0.00           N  
ATOM   3408  H   GLU   211     -50.992   9.409 -25.842  1.00  0.00           H  
ATOM   3409  CA  GLU   211     -49.747  10.746 -24.695  1.00  0.00           C  
ATOM   3410  HA  GLU   211     -49.592  11.729 -25.139  1.00  0.00           H  
ATOM   3411  CB  GLU   211     -50.960  10.829 -23.714  1.00  0.00           C  
ATOM   3412  HB2 GLU   211     -51.847  10.883 -24.346  1.00  0.00           H  
ATOM   3413  HB3 GLU   211     -51.006   9.857 -23.223  1.00  0.00           H  
ATOM   3414  CG  GLU   211     -50.982  11.880 -22.603  1.00  0.00           C  
ATOM   3415  HG2 GLU   211     -51.717  11.548 -21.871  1.00  0.00           H  
ATOM   3416  HG3 GLU   211     -50.120  11.618 -21.990  1.00  0.00           H  
ATOM   3417  CD  GLU   211     -50.869  13.345 -22.955  1.00  0.00           C  
ATOM   3418  OE1 GLU   211     -50.782  14.257 -22.139  1.00  0.00           O  
ATOM   3419  OE2 GLU   211     -50.917  13.579 -24.172  1.00  0.00           O  
ATOM   3420  C   GLU   211     -48.462  10.440 -24.020  1.00  0.00           C  
ATOM   3421  O   GLU   211     -47.837  11.370 -23.497  1.00  0.00           O  
ATOM   3422  N   GLN   212     -48.154   9.172 -23.820  1.00  0.00           N  
ATOM   3423  H   GLN   212     -48.773   8.539 -24.307  1.00  0.00           H  
ATOM   3424  CA  GLN   212     -46.994   8.707 -23.088  1.00  0.00           C  
ATOM   3425  HA  GLN   212     -47.006   9.269 -22.154  1.00  0.00           H  
ATOM   3426  CB  GLN   212     -47.140   7.179 -22.829  1.00  0.00           C  
ATOM   3427  HB2 GLN   212     -48.027   6.959 -22.235  1.00  0.00           H  
ATOM   3428  HB3 GLN   212     -47.389   6.658 -23.753  1.00  0.00           H  
ATOM   3429  CG  GLN   212     -45.926   6.594 -22.080  1.00  0.00           C  
ATOM   3430  HG2 GLN   212     -46.092   5.518 -22.114  1.00  0.00           H  
ATOM   3431  HG3 GLN   212     -44.966   6.760 -22.569  1.00  0.00           H  
ATOM   3432  CD  GLN   212     -45.766   7.119 -20.648  1.00  0.00           C  
ATOM   3433  OE1 GLN   212     -46.807   7.287 -19.941  1.00  0.00           O  
ATOM   3434  NE2 GLN   212     -44.627   6.978 -20.077  1.00  0.00           N  
ATOM   3435 HE21 GLN   212     -44.463   7.235 -19.114  1.00  0.00           H  
ATOM   3436 HE22 GLN   212     -43.826   6.831 -20.673  1.00  0.00           H  
ATOM   3437  C   GLN   212     -45.674   9.068 -23.759  1.00  0.00           C  
ATOM   3438  O   GLN   212     -44.721   9.168 -22.996  1.00  0.00           O  
ATOM   3439  N   ARG   213     -45.620   9.371 -25.067  1.00  0.00           N  
ATOM   3440  H   ARG   213     -46.511   9.350 -25.542  1.00  0.00           H  
ATOM   3441  CA  ARG   213     -44.366   9.841 -25.733  1.00  0.00           C  
ATOM   3442  HA  ARG   213     -43.480   9.224 -25.580  1.00  0.00           H  
ATOM   3443  CB  ARG   213     -44.553   9.899 -27.170  1.00  0.00           C  
ATOM   3444  HB2 ARG   213     -45.523  10.269 -27.501  1.00  0.00           H  
ATOM   3445  HB3 ARG   213     -43.841  10.672 -27.459  1.00  0.00           H  
ATOM   3446  CG  ARG   213     -44.251   8.533 -27.850  1.00  0.00           C  
ATOM   3447  HG2 ARG   213     -43.301   8.113 -27.521  1.00  0.00           H  
ATOM   3448  HG3 ARG   213     -44.968   7.830 -27.426  1.00  0.00           H  
ATOM   3449  CD  ARG   213     -44.328   8.419 -29.349  1.00  0.00           C  
ATOM   3450  HD2 ARG   213     -44.147   7.426 -29.763  1.00  0.00           H  
ATOM   3451  HD3 ARG   213     -45.375   8.694 -29.473  1.00  0.00           H  
ATOM   3452  NE  ARG   213     -43.577   9.480 -29.998  1.00  0.00           N  
ATOM   3453  HE  ARG   213     -43.359  10.356 -29.546  1.00  0.00           H  
ATOM   3454  CZ  ARG   213     -43.101   9.466 -31.286  1.00  0.00           C  
ATOM   3455  NH1 ARG   213     -43.326   8.643 -32.221  1.00  0.00           N  
ATOM   3456 HH11 ARG   213     -43.927   7.832 -32.175  1.00  0.00           H  
ATOM   3457 HH12 ARG   213     -42.715   8.678 -33.024  1.00  0.00           H  
ATOM   3458  NH2 ARG   213     -42.251  10.403 -31.657  1.00  0.00           N  
ATOM   3459 HH21 ARG   213     -42.085  11.246 -31.125  1.00  0.00           H  
ATOM   3460 HH22 ARG   213     -42.062  10.514 -32.643  1.00  0.00           H  
ATOM   3461  C   ARG   213     -43.928  11.174 -25.105  1.00  0.00           C  
ATOM   3462  O   ARG   213     -42.757  11.307 -24.936  1.00  0.00           O  
ATOM   3463  N   LYS   214     -44.816  12.077 -24.704  1.00  0.00           N  
ATOM   3464  H   LYS   214     -45.788  11.807 -24.751  1.00  0.00           H  
ATOM   3465  CA  LYS   214     -44.502  13.387 -24.008  1.00  0.00           C  
ATOM   3466  HA  LYS   214     -43.865  13.954 -24.687  1.00  0.00           H  
ATOM   3467  CB  LYS   214     -45.795  14.168 -23.723  1.00  0.00           C  
ATOM   3468  HB2 LYS   214     -46.296  14.212 -24.690  1.00  0.00           H  
ATOM   3469  HB3 LYS   214     -46.399  13.517 -23.091  1.00  0.00           H  
ATOM   3470  CG  LYS   214     -45.584  15.603 -23.113  1.00  0.00           C  
ATOM   3471  HG2 LYS   214     -45.376  15.618 -22.043  1.00  0.00           H  
ATOM   3472  HG3 LYS   214     -44.674  16.012 -23.551  1.00  0.00           H  
ATOM   3473  CD  LYS   214     -46.846  16.571 -23.338  1.00  0.00           C  
ATOM   3474  HD2 LYS   214     -46.798  17.431 -22.670  1.00  0.00           H  
ATOM   3475  HD3 LYS   214     -46.848  16.973 -24.351  1.00  0.00           H  
ATOM   3476  CE  LYS   214     -48.219  15.806 -23.078  1.00  0.00           C  
ATOM   3477  HE2 LYS   214     -48.325  14.961 -23.759  1.00  0.00           H  
ATOM   3478  HE3 LYS   214     -48.065  15.378 -22.088  1.00  0.00           H  
ATOM   3479  NZ  LYS   214     -49.496  16.584 -23.139  1.00  0.00           N  
ATOM   3480  HZ1 LYS   214     -49.498  16.963 -24.075  1.00  0.00           H  
ATOM   3481  HZ2 LYS   214     -50.287  15.987 -22.944  1.00  0.00           H  
ATOM   3482  HZ3 LYS   214     -49.438  17.251 -22.382  1.00  0.00           H  
ATOM   3483  C   LYS   214     -43.671  13.132 -22.770  1.00  0.00           C  
ATOM   3484  O   LYS   214     -42.724  13.817 -22.507  1.00  0.00           O  
ATOM   3485  N   ALA   215     -44.081  12.265 -21.816  1.00  0.00           N  
ATOM   3486  H   ALA   215     -44.909  11.747 -22.072  1.00  0.00           H  
ATOM   3487  CA  ALA   215     -43.424  11.917 -20.543  1.00  0.00           C  
ATOM   3488  HA  ALA   215     -43.316  12.713 -19.806  1.00  0.00           H  
ATOM   3489  CB  ALA   215     -44.374  10.900 -19.893  1.00  0.00           C  
ATOM   3490  HB1 ALA   215     -44.039  10.610 -18.898  1.00  0.00           H  
ATOM   3491  HB2 ALA   215     -45.261  11.457 -19.593  1.00  0.00           H  
ATOM   3492  HB3 ALA   215     -44.643  10.052 -20.523  1.00  0.00           H  
ATOM   3493  C   ALA   215     -42.042  11.245 -20.765  1.00  0.00           C  
ATOM   3494  O   ALA   215     -41.061  11.503 -20.064  1.00  0.00           O  
ATOM   3495  N   ASN   216     -42.028  10.314 -21.793  1.00  0.00           N  
ATOM   3496  H   ASN   216     -42.821  10.327 -22.418  1.00  0.00           H  
ATOM   3497  CA  ASN   216     -40.826   9.683 -22.254  1.00  0.00           C  
ATOM   3498  HA  ASN   216     -40.296   9.247 -21.408  1.00  0.00           H  
ATOM   3499  CB  ASN   216     -41.191   8.550 -23.175  1.00  0.00           C  
ATOM   3500  HB2 ASN   216     -41.899   8.956 -23.898  1.00  0.00           H  
ATOM   3501  HB3 ASN   216     -40.272   8.272 -23.692  1.00  0.00           H  
ATOM   3502  CG  ASN   216     -41.874   7.283 -22.611  1.00  0.00           C  
ATOM   3503  OD1 ASN   216     -42.068   7.108 -21.425  1.00  0.00           O  
ATOM   3504  ND2 ASN   216     -42.490   6.469 -23.443  1.00  0.00           N  
ATOM   3505 HD21 ASN   216     -42.913   5.632 -23.069  1.00  0.00           H  
ATOM   3506 HD22 ASN   216     -42.196   6.464 -24.410  1.00  0.00           H  
ATOM   3507  C   ASN   216     -39.781  10.677 -22.818  1.00  0.00           C  
ATOM   3508  O   ASN   216     -38.605  10.649 -22.391  1.00  0.00           O  
ATOM   3509  N   MET   217     -40.177  11.563 -23.729  1.00  0.00           N  
ATOM   3510  H   MET   217     -41.149  11.634 -23.995  1.00  0.00           H  
ATOM   3511  CA  MET   217     -39.507  12.693 -24.246  1.00  0.00           C  
ATOM   3512  HA  MET   217     -38.553  12.316 -24.615  1.00  0.00           H  
ATOM   3513  CB  MET   217     -40.285  13.256 -25.432  1.00  0.00           C  
ATOM   3514  HB2 MET   217     -40.497  12.459 -26.144  1.00  0.00           H  
ATOM   3515  HB3 MET   217     -41.170  13.796 -25.093  1.00  0.00           H  
ATOM   3516  CG  MET   217     -39.423  14.285 -26.258  1.00  0.00           C  
ATOM   3517  HG2 MET   217     -38.992  15.103 -25.682  1.00  0.00           H  
ATOM   3518  HG3 MET   217     -38.571  13.764 -26.696  1.00  0.00           H  
ATOM   3519  SD  MET   217     -40.414  15.064 -27.523  1.00  0.00           S  
ATOM   3520  CE  MET   217     -39.197  15.652 -28.763  1.00  0.00           C  
ATOM   3521  HE1 MET   217     -38.709  14.779 -29.198  1.00  0.00           H  
ATOM   3522  HE2 MET   217     -39.648  16.260 -29.546  1.00  0.00           H  
ATOM   3523  HE3 MET   217     -38.359  16.221 -28.358  1.00  0.00           H  
ATOM   3524  C   MET   217     -39.140  13.688 -23.061  1.00  0.00           C  
ATOM   3525  O   MET   217     -38.037  14.246 -23.085  1.00  0.00           O  
ATOM   3526  N   LEU   218     -39.896  13.786 -21.986  1.00  0.00           N  
ATOM   3527  H   LEU   218     -40.656  13.130 -21.878  1.00  0.00           H  
ATOM   3528  CA  LEU   218     -39.486  14.729 -20.880  1.00  0.00           C  
ATOM   3529  HA  LEU   218     -39.103  15.639 -21.343  1.00  0.00           H  
ATOM   3530  CB  LEU   218     -40.752  15.026 -20.100  1.00  0.00           C  
ATOM   3531  HB2 LEU   218     -41.657  15.136 -20.699  1.00  0.00           H  
ATOM   3532  HB3 LEU   218     -41.110  14.165 -19.536  1.00  0.00           H  
ATOM   3533  CG  LEU   218     -40.735  16.266 -19.167  1.00  0.00           C  
ATOM   3534  HG  LEU   218     -39.903  16.274 -18.463  1.00  0.00           H  
ATOM   3535  CD1 LEU   218     -40.815  17.550 -19.986  1.00  0.00           C  
ATOM   3536 HD11 LEU   218     -40.787  18.346 -19.241  1.00  0.00           H  
ATOM   3537 HD12 LEU   218     -40.033  17.729 -20.724  1.00  0.00           H  
ATOM   3538 HD13 LEU   218     -41.706  17.714 -20.592  1.00  0.00           H  
ATOM   3539  CD2 LEU   218     -42.007  16.301 -18.287  1.00  0.00           C  
ATOM   3540 HD21 LEU   218     -41.861  15.501 -17.560  1.00  0.00           H  
ATOM   3541 HD22 LEU   218     -42.065  17.283 -17.819  1.00  0.00           H  
ATOM   3542 HD23 LEU   218     -42.892  16.036 -18.866  1.00  0.00           H  
ATOM   3543  C   LEU   218     -38.286  14.163 -20.055  1.00  0.00           C  
ATOM   3544  O   LEU   218     -37.208  14.776 -19.886  1.00  0.00           O  
ATOM   3545  N   ALA   219     -38.358  12.862 -19.834  1.00  0.00           N  
ATOM   3546  H   ALA   219     -39.243  12.374 -19.820  1.00  0.00           H  
ATOM   3547  CA  ALA   219     -37.255  12.168 -19.150  1.00  0.00           C  
ATOM   3548  HA  ALA   219     -37.075  12.667 -18.197  1.00  0.00           H  
ATOM   3549  CB  ALA   219     -37.817  10.813 -18.840  1.00  0.00           C  
ATOM   3550  HB1 ALA   219     -38.812  10.820 -18.395  1.00  0.00           H  
ATOM   3551  HB2 ALA   219     -38.124  10.288 -19.745  1.00  0.00           H  
ATOM   3552  HB3 ALA   219     -37.073  10.207 -18.322  1.00  0.00           H  
ATOM   3553  C   ALA   219     -35.985  12.114 -19.974  1.00  0.00           C  
ATOM   3554  O   ALA   219     -34.917  12.550 -19.578  1.00  0.00           O  
ATOM   3555  N   HIE   220     -36.115  11.756 -21.245  1.00  0.00           N  
ATOM   3556  H   HIE   220     -36.980  11.341 -21.561  1.00  0.00           H  
ATOM   3557  CA  HIE   220     -35.025  11.605 -22.171  1.00  0.00           C  
ATOM   3558  HA  HIE   220     -34.423  10.731 -21.921  1.00  0.00           H  
ATOM   3559  CB  HIE   220     -35.657  11.341 -23.574  1.00  0.00           C  
ATOM   3560  HB2 HIE   220     -36.221  10.420 -23.430  1.00  0.00           H  
ATOM   3561  HB3 HIE   220     -36.451  12.037 -23.842  1.00  0.00           H  
ATOM   3562  CG  HIE   220     -34.768  11.185 -24.794  1.00  0.00           C  
ATOM   3563  ND1 HIE   220     -34.719   9.978 -25.507  1.00  0.00           N  
ATOM   3564  CE1 HIE   220     -34.261  10.232 -26.711  1.00  0.00           C  
ATOM   3565  HE1 HIE   220     -34.114   9.553 -27.539  1.00  0.00           H  
ATOM   3566  NE2 HIE   220     -34.199  11.563 -26.881  1.00  0.00           N  
ATOM   3567  HE2 HIE   220     -33.915  11.972 -27.760  1.00  0.00           H  
ATOM   3568  CD2 HIE   220     -34.444  12.210 -25.703  1.00  0.00           C  
ATOM   3569  HD2 HIE   220     -34.681  13.254 -25.562  1.00  0.00           H  
ATOM   3570  C   HIE   220     -34.251  12.920 -22.170  1.00  0.00           C  
ATOM   3571  O   HIE   220     -32.962  12.946 -22.192  1.00  0.00           O  
ATOM   3572  N   MET   221     -34.920  14.072 -22.373  1.00  0.00           N  
ATOM   3573  H   MET   221     -35.915  13.980 -22.519  1.00  0.00           H  
ATOM   3574  CA  MET   221     -34.338  15.427 -22.558  1.00  0.00           C  
ATOM   3575  HA  MET   221     -33.591  15.384 -23.350  1.00  0.00           H  
ATOM   3576  CB  MET   221     -35.430  16.381 -22.927  1.00  0.00           C  
ATOM   3577  HB2 MET   221     -36.183  16.138 -22.177  1.00  0.00           H  
ATOM   3578  HB3 MET   221     -35.148  17.429 -22.828  1.00  0.00           H  
ATOM   3579  CG  MET   221     -35.981  16.215 -24.315  1.00  0.00           C  
ATOM   3580  HG2 MET   221     -36.575  15.302 -24.353  1.00  0.00           H  
ATOM   3581  HG3 MET   221     -36.673  17.053 -24.398  1.00  0.00           H  
ATOM   3582  SD  MET   221     -34.816  16.126 -25.625  1.00  0.00           S  
ATOM   3583  CE  MET   221     -35.929  15.826 -26.940  1.00  0.00           C  
ATOM   3584  HE1 MET   221     -36.331  14.843 -26.696  1.00  0.00           H  
ATOM   3585  HE2 MET   221     -36.666  16.619 -27.067  1.00  0.00           H  
ATOM   3586  HE3 MET   221     -35.362  15.752 -27.868  1.00  0.00           H  
ATOM   3587  C   MET   221     -33.625  15.962 -21.294  1.00  0.00           C  
ATOM   3588  O   MET   221     -32.551  16.592 -21.367  1.00  0.00           O  
ATOM   3589  N   GLU   222     -34.113  15.556 -20.087  1.00  0.00           N  
ATOM   3590  H   GLU   222     -35.036  15.152 -20.160  1.00  0.00           H  
ATOM   3591  CA  GLU   222     -33.479  15.729 -18.775  1.00  0.00           C  
ATOM   3592  HA  GLU   222     -33.245  16.771 -18.556  1.00  0.00           H  
ATOM   3593  CB  GLU   222     -34.414  15.178 -17.723  1.00  0.00           C  
ATOM   3594  HB2 GLU   222     -35.372  15.639 -17.962  1.00  0.00           H  
ATOM   3595  HB3 GLU   222     -34.505  14.094 -17.784  1.00  0.00           H  
ATOM   3596  CG  GLU   222     -33.959  15.587 -16.327  1.00  0.00           C  
ATOM   3597  HG2 GLU   222     -32.887  15.453 -16.185  1.00  0.00           H  
ATOM   3598  HG3 GLU   222     -34.097  16.662 -16.211  1.00  0.00           H  
ATOM   3599  CD  GLU   222     -34.685  14.886 -15.121  1.00  0.00           C  
ATOM   3600  OE1 GLU   222     -35.777  14.301 -15.371  1.00  0.00           O  
ATOM   3601  OE2 GLU   222     -34.162  14.857 -13.958  1.00  0.00           O  
ATOM   3602  C   GLU   222     -32.090  14.943 -18.712  1.00  0.00           C  
ATOM   3603  O   GLU   222     -31.147  15.549 -18.239  1.00  0.00           O  
ATOM   3604  N   THR   223     -32.044  13.722 -19.138  1.00  0.00           N  
ATOM   3605  H   THR   223     -32.849  13.310 -19.588  1.00  0.00           H  
ATOM   3606  CA  THR   223     -30.709  12.995 -19.295  1.00  0.00           C  
ATOM   3607  HA  THR   223     -30.286  12.925 -18.293  1.00  0.00           H  
ATOM   3608  CB  THR   223     -31.094  11.578 -19.685  1.00  0.00           C  
ATOM   3609  HB  THR   223     -31.775  11.440 -20.525  1.00  0.00           H  
ATOM   3610  CG2 THR   223     -29.858  10.852 -20.076  1.00  0.00           C  
ATOM   3611 HG21 THR   223     -28.994  11.125 -19.470  1.00  0.00           H  
ATOM   3612 HG22 THR   223     -30.064   9.800 -19.880  1.00  0.00           H  
ATOM   3613 HG23 THR   223     -29.651  10.881 -21.146  1.00  0.00           H  
ATOM   3614  OG1 THR   223     -31.510  10.833 -18.590  1.00  0.00           O  
ATOM   3615  HG1 THR   223     -32.237  10.326 -18.958  1.00  0.00           H  
ATOM   3616  C   THR   223     -29.766  13.758 -20.269  1.00  0.00           C  
ATOM   3617  O   THR   223     -28.569  13.811 -19.929  1.00  0.00           O  
ATOM   3618  N   GLN   224     -30.237  14.279 -21.342  1.00  0.00           N  
ATOM   3619  H   GLN   224     -31.219  14.206 -21.566  1.00  0.00           H  
ATOM   3620  CA  GLN   224     -29.385  14.948 -22.305  1.00  0.00           C  
ATOM   3621  HA  GLN   224     -28.533  14.295 -22.496  1.00  0.00           H  
ATOM   3622  CB  GLN   224     -30.088  15.147 -23.636  1.00  0.00           C  
ATOM   3623  HB2 GLN   224     -31.079  15.586 -23.518  1.00  0.00           H  
ATOM   3624  HB3 GLN   224     -29.516  15.818 -24.277  1.00  0.00           H  
ATOM   3625  CG  GLN   224     -30.333  13.857 -24.336  1.00  0.00           C  
ATOM   3626  HG2 GLN   224     -29.437  13.239 -24.284  1.00  0.00           H  
ATOM   3627  HG3 GLN   224     -31.119  13.276 -23.853  1.00  0.00           H  
ATOM   3628  CD  GLN   224     -30.528  13.881 -25.895  1.00  0.00           C  
ATOM   3629  OE1 GLN   224     -29.708  14.388 -26.620  1.00  0.00           O  
ATOM   3630  NE2 GLN   224     -31.578  13.270 -26.303  1.00  0.00           N  
ATOM   3631 HE21 GLN   224     -31.794  13.393 -27.282  1.00  0.00           H  
ATOM   3632 HE22 GLN   224     -31.885  12.520 -25.701  1.00  0.00           H  
ATOM   3633  C   GLN   224     -28.885  16.304 -21.608  1.00  0.00           C  
ATOM   3634  O   GLN   224     -27.680  16.569 -21.631  1.00  0.00           O  
ATOM   3635  N   ASN   225     -29.719  17.020 -20.800  1.00  0.00           N  
ATOM   3636  H   ASN   225     -30.722  16.926 -20.875  1.00  0.00           H  
ATOM   3637  CA  ASN   225     -29.165  18.068 -19.961  1.00  0.00           C  
ATOM   3638  HA  ASN   225     -28.612  18.774 -20.580  1.00  0.00           H  
ATOM   3639  CB  ASN   225     -30.348  18.644 -19.270  1.00  0.00           C  
ATOM   3640  HB2 ASN   225     -30.944  19.069 -20.077  1.00  0.00           H  
ATOM   3641  HB3 ASN   225     -30.978  17.867 -18.836  1.00  0.00           H  
ATOM   3642  CG  ASN   225     -30.006  19.776 -18.310  1.00  0.00           C  
ATOM   3643  OD1 ASN   225     -30.061  19.762 -17.046  1.00  0.00           O  
ATOM   3644  ND2 ASN   225     -29.651  20.917 -18.878  1.00  0.00           N  
ATOM   3645 HD21 ASN   225     -29.291  21.674 -18.314  1.00  0.00           H  
ATOM   3646 HD22 ASN   225     -29.540  20.914 -19.882  1.00  0.00           H  
ATOM   3647  C   ASN   225     -28.110  17.557 -18.962  1.00  0.00           C  
ATOM   3648  O   ASN   225     -27.060  18.156 -18.814  1.00  0.00           O  
ATOM   3649  N   LYS   226     -28.401  16.535 -18.173  1.00  0.00           N  
ATOM   3650  H   LYS   226     -29.258  16.052 -18.400  1.00  0.00           H  
ATOM   3651  CA  LYS   226     -27.443  15.894 -17.188  1.00  0.00           C  
ATOM   3652  HA  LYS   226     -27.085  16.607 -16.445  1.00  0.00           H  
ATOM   3653  CB  LYS   226     -28.096  14.615 -16.598  1.00  0.00           C  
ATOM   3654  HB2 LYS   226     -28.430  13.906 -17.356  1.00  0.00           H  
ATOM   3655  HB3 LYS   226     -27.361  14.017 -16.060  1.00  0.00           H  
ATOM   3656  CG  LYS   226     -29.238  14.826 -15.603  1.00  0.00           C  
ATOM   3657  HG2 LYS   226     -28.824  15.191 -14.663  1.00  0.00           H  
ATOM   3658  HG3 LYS   226     -29.936  15.525 -16.065  1.00  0.00           H  
ATOM   3659  CD  LYS   226     -30.082  13.598 -15.242  1.00  0.00           C  
ATOM   3660  HD2 LYS   226     -30.730  13.469 -16.109  1.00  0.00           H  
ATOM   3661  HD3 LYS   226     -29.424  12.759 -15.017  1.00  0.00           H  
ATOM   3662  CE  LYS   226     -31.013  13.984 -14.083  1.00  0.00           C  
ATOM   3663  HE2 LYS   226     -30.424  13.969 -13.166  1.00  0.00           H  
ATOM   3664  HE3 LYS   226     -31.484  14.950 -14.264  1.00  0.00           H  
ATOM   3665  NZ  LYS   226     -32.052  12.912 -13.943  1.00  0.00           N  
ATOM   3666  HZ1 LYS   226     -32.983  13.194 -14.212  1.00  0.00           H  
ATOM   3667  HZ2 LYS   226     -31.727  12.081 -14.416  1.00  0.00           H  
ATOM   3668  HZ3 LYS   226     -32.242  12.642 -12.988  1.00  0.00           H  
ATOM   3669  C   LYS   226     -26.097  15.498 -17.773  1.00  0.00           C  
ATOM   3670  O   LYS   226     -25.095  15.782 -17.120  1.00  0.00           O  
ATOM   3671  N   ILE   227     -26.116  15.053 -19.051  1.00  0.00           N  
ATOM   3672  H   ILE   227     -26.988  14.872 -19.528  1.00  0.00           H  
ATOM   3673  CA  ILE   227     -24.868  14.820 -19.837  1.00  0.00           C  
ATOM   3674  HA  ILE   227     -24.127  14.311 -19.221  1.00  0.00           H  
ATOM   3675  CB  ILE   227     -25.226  13.878 -21.032  1.00  0.00           C  
ATOM   3676  HB  ILE   227     -26.091  14.244 -21.586  1.00  0.00           H  
ATOM   3677  CG2 ILE   227     -24.002  13.696 -22.024  1.00  0.00           C  
ATOM   3678 HG21 ILE   227     -23.196  13.226 -21.461  1.00  0.00           H  
ATOM   3679 HG22 ILE   227     -24.276  13.024 -22.837  1.00  0.00           H  
ATOM   3680 HG23 ILE   227     -23.602  14.638 -22.398  1.00  0.00           H  
ATOM   3681  CG1 ILE   227     -25.669  12.492 -20.540  1.00  0.00           C  
ATOM   3682 HG12 ILE   227     -24.707  12.004 -20.378  1.00  0.00           H  
ATOM   3683 HG13 ILE   227     -26.295  12.546 -19.649  1.00  0.00           H  
ATOM   3684  CD1 ILE   227     -26.625  11.657 -21.487  1.00  0.00           C  
ATOM   3685 HD11 ILE   227     -27.418  12.261 -21.928  1.00  0.00           H  
ATOM   3686 HD12 ILE   227     -25.847  11.416 -22.211  1.00  0.00           H  
ATOM   3687 HD13 ILE   227     -26.882  10.799 -20.866  1.00  0.00           H  
ATOM   3688  C   ILE   227     -24.272  16.141 -20.369  1.00  0.00           C  
ATOM   3689  O   ILE   227     -23.049  16.229 -20.212  1.00  0.00           O  
ATOM   3690  N   TYR   228     -25.081  17.141 -20.878  1.00  0.00           N  
ATOM   3691  H   TYR   228     -26.067  17.016 -21.056  1.00  0.00           H  
ATOM   3692  CA  TYR   228     -24.463  18.433 -21.166  1.00  0.00           C  
ATOM   3693  HA  TYR   228     -23.741  18.366 -21.980  1.00  0.00           H  
ATOM   3694  CB  TYR   228     -25.570  19.316 -21.555  1.00  0.00           C  
ATOM   3695  HB2 TYR   228     -26.123  18.994 -22.437  1.00  0.00           H  
ATOM   3696  HB3 TYR   228     -26.243  19.371 -20.699  1.00  0.00           H  
ATOM   3697  CG  TYR   228     -25.259  20.788 -21.803  1.00  0.00           C  
ATOM   3698  CD1 TYR   228     -24.885  21.223 -23.165  1.00  0.00           C  
ATOM   3699  HD1 TYR   228     -24.786  20.626 -24.059  1.00  0.00           H  
ATOM   3700  CE1 TYR   228     -24.578  22.614 -23.377  1.00  0.00           C  
ATOM   3701  HE1 TYR   228     -24.352  22.996 -24.361  1.00  0.00           H  
ATOM   3702  CZ  TYR   228     -24.668  23.498 -22.281  1.00  0.00           C  
ATOM   3703  OH  TYR   228     -24.431  24.866 -22.426  1.00  0.00           O  
ATOM   3704  HH  TYR   228     -24.150  25.119 -23.308  1.00  0.00           H  
ATOM   3705  CE2 TYR   228     -25.052  23.043 -21.037  1.00  0.00           C  
ATOM   3706  HE2 TYR   228     -25.011  23.646 -20.142  1.00  0.00           H  
ATOM   3707  CD2 TYR   228     -25.266  21.668 -20.740  1.00  0.00           C  
ATOM   3708  HD2 TYR   228     -25.566  21.388 -19.741  1.00  0.00           H  
ATOM   3709  C   TYR   228     -23.691  19.097 -20.029  1.00  0.00           C  
ATOM   3710  O   TYR   228     -22.630  19.614 -20.240  1.00  0.00           O  
ATOM   3711  N   ASN   229     -24.135  18.818 -18.789  1.00  0.00           N  
ATOM   3712  H   ASN   229     -24.993  18.286 -18.767  1.00  0.00           H  
ATOM   3713  CA  ASN   229     -23.346  19.110 -17.567  1.00  0.00           C  
ATOM   3714  HA  ASN   229     -23.091  20.159 -17.721  1.00  0.00           H  
ATOM   3715  CB  ASN   229     -24.400  19.165 -16.449  1.00  0.00           C  
ATOM   3716  HB2 ASN   229     -25.050  18.293 -16.375  1.00  0.00           H  
ATOM   3717  HB3 ASN   229     -23.968  19.260 -15.453  1.00  0.00           H  
ATOM   3718  CG  ASN   229     -25.250  20.445 -16.718  1.00  0.00           C  
ATOM   3719  OD1 ASN   229     -24.872  21.538 -16.416  1.00  0.00           O  
ATOM   3720  ND2 ASN   229     -26.454  20.330 -17.243  1.00  0.00           N  
ATOM   3721 HD21 ASN   229     -26.842  21.217 -17.529  1.00  0.00           H  
ATOM   3722 HD22 ASN   229     -26.765  19.463 -17.658  1.00  0.00           H  
ATOM   3723  C   ASN   229     -22.141  18.281 -17.123  1.00  0.00           C  
ATOM   3724  O   ASN   229     -21.612  18.513 -16.014  1.00  0.00           O  
ATOM   3725  N   ILE   230     -21.721  17.334 -18.038  1.00  0.00           N  
ATOM   3726  H   ILE   230     -22.344  17.143 -18.810  1.00  0.00           H  
ATOM   3727  CA  ILE   230     -20.437  16.703 -18.051  1.00  0.00           C  
ATOM   3728  HA  ILE   230     -19.993  17.170 -17.172  1.00  0.00           H  
ATOM   3729  CB  ILE   230     -20.433  15.198 -17.643  1.00  0.00           C  
ATOM   3730  HB  ILE   230     -19.393  14.946 -17.437  1.00  0.00           H  
ATOM   3731  CG2 ILE   230     -21.345  15.067 -16.436  1.00  0.00           C  
ATOM   3732 HG21 ILE   230     -21.296  14.049 -16.049  1.00  0.00           H  
ATOM   3733 HG22 ILE   230     -20.999  15.671 -15.597  1.00  0.00           H  
ATOM   3734 HG23 ILE   230     -22.383  15.212 -16.734  1.00  0.00           H  
ATOM   3735  CG1 ILE   230     -20.828  14.256 -18.809  1.00  0.00           C  
ATOM   3736 HG12 ILE   230     -21.884  14.330 -19.068  1.00  0.00           H  
ATOM   3737 HG13 ILE   230     -20.278  14.620 -19.676  1.00  0.00           H  
ATOM   3738  CD1 ILE   230     -20.713  12.772 -18.514  1.00  0.00           C  
ATOM   3739 HD11 ILE   230     -20.602  12.209 -19.441  1.00  0.00           H  
ATOM   3740 HD12 ILE   230     -19.778  12.705 -17.958  1.00  0.00           H  
ATOM   3741 HD13 ILE   230     -21.624  12.398 -18.046  1.00  0.00           H  
ATOM   3742  C   ILE   230     -19.566  17.014 -19.320  1.00  0.00           C  
ATOM   3743  O   ILE   230     -18.397  16.597 -19.377  1.00  0.00           O  
ATOM   3744  N   LEU   231     -20.070  17.681 -20.344  1.00  0.00           N  
ATOM   3745  H   LEU   231     -21.007  18.027 -20.197  1.00  0.00           H  
ATOM   3746  CA  LEU   231     -19.343  18.024 -21.535  1.00  0.00           C  
ATOM   3747  HA  LEU   231     -18.751  17.197 -21.926  1.00  0.00           H  
ATOM   3748  CB  LEU   231     -20.361  18.458 -22.629  1.00  0.00           C  
ATOM   3749  HB2 LEU   231     -20.992  19.270 -22.267  1.00  0.00           H  
ATOM   3750  HB3 LEU   231     -19.858  18.858 -23.510  1.00  0.00           H  
ATOM   3751  CG  LEU   231     -21.503  17.495 -23.141  1.00  0.00           C  
ATOM   3752  HG  LEU   231     -22.160  17.171 -22.333  1.00  0.00           H  
ATOM   3753  CD1 LEU   231     -22.298  18.158 -24.290  1.00  0.00           C  
ATOM   3754 HD11 LEU   231     -22.839  19.053 -23.985  1.00  0.00           H  
ATOM   3755 HD12 LEU   231     -21.650  18.432 -25.123  1.00  0.00           H  
ATOM   3756 HD13 LEU   231     -23.011  17.421 -24.660  1.00  0.00           H  
ATOM   3757  CD2 LEU   231     -20.873  16.155 -23.722  1.00  0.00           C  
ATOM   3758 HD21 LEU   231     -20.118  16.422 -24.461  1.00  0.00           H  
ATOM   3759 HD22 LEU   231     -20.379  15.576 -22.941  1.00  0.00           H  
ATOM   3760 HD23 LEU   231     -21.636  15.504 -24.148  1.00  0.00           H  
ATOM   3761  C   LEU   231     -18.388  19.253 -21.316  1.00  0.00           C  
ATOM   3762  O   LEU   231     -18.684  20.124 -20.579  1.00  0.00           O  
ATOM   3763  N   THR   232     -17.347  19.399 -22.152  1.00  0.00           N  
ATOM   3764  H   THR   232     -16.973  18.668 -22.740  1.00  0.00           H  
ATOM   3765  CA  THR   232     -16.569  20.677 -22.234  1.00  0.00           C  
ATOM   3766  HA  THR   232     -16.567  21.202 -21.279  1.00  0.00           H  
ATOM   3767  CB  THR   232     -15.073  20.440 -22.506  1.00  0.00           C  
ATOM   3768  HB  THR   232     -14.538  21.389 -22.499  1.00  0.00           H  
ATOM   3769  CG2 THR   232     -14.461  19.578 -21.384  1.00  0.00           C  
ATOM   3770 HG21 THR   232     -14.622  19.906 -20.357  1.00  0.00           H  
ATOM   3771 HG22 THR   232     -14.967  18.613 -21.410  1.00  0.00           H  
ATOM   3772 HG23 THR   232     -13.414  19.346 -21.581  1.00  0.00           H  
ATOM   3773  OG1 THR   232     -14.745  19.663 -23.710  1.00  0.00           O  
ATOM   3774  HG1 THR   232     -13.801  19.732 -23.871  1.00  0.00           H  
ATOM   3775  C   THR   232     -17.103  21.629 -23.368  1.00  0.00           C  
ATOM   3776  O   THR   232     -18.016  21.254 -24.114  1.00  0.00           O  
ATOM   3777  N   PRO   233     -16.634  22.895 -23.529  1.00  0.00           N  
ATOM   3778  CD  PRO   233     -15.591  23.576 -22.745  1.00  0.00           C  
ATOM   3779  HD2 PRO   233     -14.630  23.379 -23.220  1.00  0.00           H  
ATOM   3780  HD3 PRO   233     -15.571  23.281 -21.696  1.00  0.00           H  
ATOM   3781  CG  PRO   233     -15.902  25.067 -22.942  1.00  0.00           C  
ATOM   3782  HG2 PRO   233     -15.013  25.694 -22.867  1.00  0.00           H  
ATOM   3783  HG3 PRO   233     -16.727  25.436 -22.333  1.00  0.00           H  
ATOM   3784  CB  PRO   233     -16.409  25.014 -24.327  1.00  0.00           C  
ATOM   3785  HB2 PRO   233     -15.564  24.996 -25.015  1.00  0.00           H  
ATOM   3786  HB3 PRO   233     -16.976  25.901 -24.611  1.00  0.00           H  
ATOM   3787  CA  PRO   233     -17.215  23.809 -24.498  1.00  0.00           C  
ATOM   3788  HA  PRO   233     -18.230  24.152 -24.295  1.00  0.00           H  
ATOM   3789  C   PRO   233     -17.155  23.255 -25.912  1.00  0.00           C  
ATOM   3790  O   PRO   233     -18.187  23.231 -26.538  1.00  0.00           O  
ATOM   3791  N   GLU   234     -16.080  22.769 -26.398  1.00  0.00           N  
ATOM   3792  H   GLU   234     -15.296  22.730 -25.763  1.00  0.00           H  
ATOM   3793  CA  GLU   234     -15.920  22.170 -27.789  1.00  0.00           C  
ATOM   3794  HA  GLU   234     -16.226  22.848 -28.586  1.00  0.00           H  
ATOM   3795  CB  GLU   234     -14.464  21.841 -28.131  1.00  0.00           C  
ATOM   3796  HB2 GLU   234     -14.385  21.705 -29.209  1.00  0.00           H  
ATOM   3797  HB3 GLU   234     -13.892  22.711 -27.809  1.00  0.00           H  
ATOM   3798  CG  GLU   234     -13.795  20.588 -27.393  1.00  0.00           C  
ATOM   3799  HG2 GLU   234     -13.918  20.633 -26.311  1.00  0.00           H  
ATOM   3800  HG3 GLU   234     -14.294  19.706 -27.795  1.00  0.00           H  
ATOM   3801  CD  GLU   234     -12.235  20.483 -27.663  1.00  0.00           C  
ATOM   3802  OE1 GLU   234     -11.763  21.202 -28.506  1.00  0.00           O  
ATOM   3803  OE2 GLU   234     -11.600  19.581 -27.038  1.00  0.00           O  
ATOM   3804  C   GLU   234     -16.875  21.021 -28.005  1.00  0.00           C  
ATOM   3805  O   GLU   234     -17.351  20.853 -29.135  1.00  0.00           O  
ATOM   3806  N   GLN   235     -17.234  20.176 -27.057  1.00  0.00           N  
ATOM   3807  H   GLN   235     -16.716  20.152 -26.190  1.00  0.00           H  
ATOM   3808  CA  GLN   235     -18.198  19.156 -27.327  1.00  0.00           C  
ATOM   3809  HA  GLN   235     -17.996  18.725 -28.308  1.00  0.00           H  
ATOM   3810  CB  GLN   235     -18.121  17.993 -26.278  1.00  0.00           C  
ATOM   3811  HB2 GLN   235     -18.366  18.346 -25.276  1.00  0.00           H  
ATOM   3812  HB3 GLN   235     -18.775  17.152 -26.508  1.00  0.00           H  
ATOM   3813  CG  GLN   235     -16.681  17.394 -26.211  1.00  0.00           C  
ATOM   3814  HG2 GLN   235     -16.481  16.828 -27.120  1.00  0.00           H  
ATOM   3815  HG3 GLN   235     -15.838  18.081 -26.132  1.00  0.00           H  
ATOM   3816  CD  GLN   235     -16.619  16.457 -24.986  1.00  0.00           C  
ATOM   3817  OE1 GLN   235     -16.599  16.995 -23.880  1.00  0.00           O  
ATOM   3818  NE2 GLN   235     -16.711  15.101 -25.037  1.00  0.00           N  
ATOM   3819 HE21 GLN   235     -16.673  14.570 -24.179  1.00  0.00           H  
ATOM   3820 HE22 GLN   235     -17.200  14.743 -25.845  1.00  0.00           H  
ATOM   3821  C   GLN   235     -19.626  19.715 -27.339  1.00  0.00           C  
ATOM   3822  O   GLN   235     -20.500  19.190 -28.001  1.00  0.00           O  
ATOM   3823  N   LYS   236     -19.872  20.780 -26.592  1.00  0.00           N  
ATOM   3824  H   LYS   236     -19.298  21.109 -25.829  1.00  0.00           H  
ATOM   3825  CA  LYS   236     -21.198  21.503 -26.573  1.00  0.00           C  
ATOM   3826  HA  LYS   236     -21.987  20.752 -26.557  1.00  0.00           H  
ATOM   3827  CB  LYS   236     -21.284  22.499 -25.392  1.00  0.00           C  
ATOM   3828  HB2 LYS   236     -20.479  23.233 -25.357  1.00  0.00           H  
ATOM   3829  HB3 LYS   236     -22.165  23.137 -25.466  1.00  0.00           H  
ATOM   3830  CG  LYS   236     -21.404  21.817 -23.990  1.00  0.00           C  
ATOM   3831  HG2 LYS   236     -22.339  21.267 -23.886  1.00  0.00           H  
ATOM   3832  HG3 LYS   236     -20.563  21.146 -23.815  1.00  0.00           H  
ATOM   3833  CD  LYS   236     -21.203  22.934 -22.983  1.00  0.00           C  
ATOM   3834  HD2 LYS   236     -20.148  23.206 -23.026  1.00  0.00           H  
ATOM   3835  HD3 LYS   236     -21.775  23.833 -23.213  1.00  0.00           H  
ATOM   3836  CE  LYS   236     -21.645  22.405 -21.624  1.00  0.00           C  
ATOM   3837  HE2 LYS   236     -22.717  22.212 -21.678  1.00  0.00           H  
ATOM   3838  HE3 LYS   236     -21.232  21.426 -21.382  1.00  0.00           H  
ATOM   3839  NZ  LYS   236     -21.336  23.428 -20.611  1.00  0.00           N  
ATOM   3840  HZ1 LYS   236     -20.353  23.480 -20.386  1.00  0.00           H  
ATOM   3841  HZ2 LYS   236     -21.842  24.293 -20.738  1.00  0.00           H  
ATOM   3842  HZ3 LYS   236     -21.767  23.083 -19.766  1.00  0.00           H  
ATOM   3843  C   LYS   236     -21.456  22.248 -27.859  1.00  0.00           C  
ATOM   3844  O   LYS   236     -22.650  22.209 -28.267  1.00  0.00           O  
ATOM   3845  N   LYS   237     -20.413  22.667 -28.498  1.00  0.00           N  
ATOM   3846  H   LYS   237     -19.481  22.504 -28.145  1.00  0.00           H  
ATOM   3847  CA  LYS   237     -20.618  23.137 -29.871  1.00  0.00           C  
ATOM   3848  HA  LYS   237     -21.573  23.656 -29.950  1.00  0.00           H  
ATOM   3849  CB  LYS   237     -19.448  24.007 -30.380  1.00  0.00           C  
ATOM   3850  HB2 LYS   237     -19.578  24.958 -29.864  1.00  0.00           H  
ATOM   3851  HB3 LYS   237     -18.530  23.481 -30.117  1.00  0.00           H  
ATOM   3852  CG  LYS   237     -19.554  24.321 -31.892  1.00  0.00           C  
ATOM   3853  HG2 LYS   237     -19.334  23.395 -32.424  1.00  0.00           H  
ATOM   3854  HG3 LYS   237     -20.599  24.632 -31.896  1.00  0.00           H  
ATOM   3855  CD  LYS   237     -18.640  25.466 -32.255  1.00  0.00           C  
ATOM   3856  HD2 LYS   237     -18.917  25.702 -33.282  1.00  0.00           H  
ATOM   3857  HD3 LYS   237     -18.815  26.349 -31.641  1.00  0.00           H  
ATOM   3858  CE  LYS   237     -17.089  25.118 -32.155  1.00  0.00           C  
ATOM   3859  HE2 LYS   237     -16.764  25.089 -31.115  1.00  0.00           H  
ATOM   3860  HE3 LYS   237     -16.842  24.094 -32.434  1.00  0.00           H  
ATOM   3861  NZ  LYS   237     -16.244  25.985 -32.939  1.00  0.00           N  
ATOM   3862  HZ1 LYS   237     -16.644  26.206 -33.840  1.00  0.00           H  
ATOM   3863  HZ2 LYS   237     -16.115  26.843 -32.421  1.00  0.00           H  
ATOM   3864  HZ3 LYS   237     -15.373  25.516 -33.141  1.00  0.00           H  
ATOM   3865  C   LYS   237     -20.902  21.938 -30.918  1.00  0.00           C  
ATOM   3866  O   LYS   237     -21.741  22.109 -31.785  1.00  0.00           O  
ATOM   3867  N   GLN   238     -20.416  20.770 -30.627  1.00  0.00           N  
ATOM   3868  H   GLN   238     -19.560  20.630 -30.110  1.00  0.00           H  
ATOM   3869  CA  GLN   238     -20.771  19.585 -31.408  1.00  0.00           C  
ATOM   3870  HA  GLN   238     -20.658  19.820 -32.466  1.00  0.00           H  
ATOM   3871  CB  GLN   238     -19.740  18.547 -31.205  1.00  0.00           C  
ATOM   3872  HB2 GLN   238     -18.757  19.018 -31.179  1.00  0.00           H  
ATOM   3873  HB3 GLN   238     -19.802  17.963 -30.287  1.00  0.00           H  
ATOM   3874  CG  GLN   238     -19.587  17.537 -32.388  1.00  0.00           C  
ATOM   3875  HG2 GLN   238     -20.540  17.019 -32.491  1.00  0.00           H  
ATOM   3876  HG3 GLN   238     -19.396  18.060 -33.325  1.00  0.00           H  
ATOM   3877  CD  GLN   238     -18.511  16.584 -32.206  1.00  0.00           C  
ATOM   3878  OE1 GLN   238     -17.553  16.854 -31.458  1.00  0.00           O  
ATOM   3879  NE2 GLN   238     -18.624  15.451 -32.778  1.00  0.00           N  
ATOM   3880 HE21 GLN   238     -17.941  14.759 -32.505  1.00  0.00           H  
ATOM   3881 HE22 GLN   238     -19.399  15.268 -33.400  1.00  0.00           H  
ATOM   3882  C   GLN   238     -22.190  19.017 -31.198  1.00  0.00           C  
ATOM   3883  O   GLN   238     -22.714  18.370 -32.119  1.00  0.00           O  
ATOM   3884  N   PHE   239     -22.743  19.152 -30.008  1.00  0.00           N  
ATOM   3885  H   PHE   239     -22.143  19.472 -29.261  1.00  0.00           H  
ATOM   3886  CA  PHE   239     -24.031  18.779 -29.496  1.00  0.00           C  
ATOM   3887  HA  PHE   239     -24.241  17.719 -29.645  1.00  0.00           H  
ATOM   3888  CB  PHE   239     -23.995  18.974 -28.023  1.00  0.00           C  
ATOM   3889  HB2 PHE   239     -23.179  18.386 -27.603  1.00  0.00           H  
ATOM   3890  HB3 PHE   239     -23.867  20.046 -27.870  1.00  0.00           H  
ATOM   3891  CG  PHE   239     -25.240  18.637 -27.237  1.00  0.00           C  
ATOM   3892  CD1 PHE   239     -25.561  17.227 -27.110  1.00  0.00           C  
ATOM   3893  HD1 PHE   239     -25.021  16.458 -27.643  1.00  0.00           H  
ATOM   3894  CE1 PHE   239     -26.442  16.832 -26.100  1.00  0.00           C  
ATOM   3895  HE1 PHE   239     -26.681  15.783 -26.000  1.00  0.00           H  
ATOM   3896  CZ  PHE   239     -27.008  17.819 -25.312  1.00  0.00           C  
ATOM   3897  HZ  PHE   239     -27.596  17.550 -24.446  1.00  0.00           H  
ATOM   3898  CE2 PHE   239     -26.832  19.204 -25.510  1.00  0.00           C  
ATOM   3899  HE2 PHE   239     -27.313  19.906 -24.846  1.00  0.00           H  
ATOM   3900  CD2 PHE   239     -25.980  19.637 -26.526  1.00  0.00           C  
ATOM   3901  HD2 PHE   239     -25.703  20.681 -26.537  1.00  0.00           H  
ATOM   3902  C   PHE   239     -25.184  19.559 -30.064  1.00  0.00           C  
ATOM   3903  O   PHE   239     -26.293  19.023 -29.935  1.00  0.00           O  
ATOM   3904  N   ASN   240     -24.988  20.718 -30.703  1.00  0.00           N  
ATOM   3905  H   ASN   240     -24.066  21.126 -30.632  1.00  0.00           H  
ATOM   3906  CA  ASN   240     -26.103  21.582 -31.082  1.00  0.00           C  
ATOM   3907  HA  ASN   240     -26.589  21.788 -30.129  1.00  0.00           H  
ATOM   3908  CB  ASN   240     -25.495  22.985 -31.388  1.00  0.00           C  
ATOM   3909  HB2 ASN   240     -24.796  23.212 -30.583  1.00  0.00           H  
ATOM   3910  HB3 ASN   240     -24.906  22.917 -32.303  1.00  0.00           H  
ATOM   3911  CG  ASN   240     -26.545  24.067 -31.589  1.00  0.00           C  
ATOM   3912  OD1 ASN   240     -27.772  23.802 -31.376  1.00  0.00           O  
ATOM   3913  ND2 ASN   240     -26.130  25.283 -31.847  1.00  0.00           N  
ATOM   3914 HD21 ASN   240     -26.734  26.051 -32.106  1.00  0.00           H  
ATOM   3915 HD22 ASN   240     -25.139  25.434 -31.970  1.00  0.00           H  
ATOM   3916  C   ASN   240     -27.027  20.976 -32.153  1.00  0.00           C  
ATOM   3917  O   ASN   240     -26.630  20.401 -33.183  1.00  0.00           O  
ATOM   3918  N   ALA   241     -28.292  21.114 -31.824  1.00  0.00           N  
ATOM   3919  H   ALA   241     -28.408  21.666 -30.986  1.00  0.00           H  
ATOM   3920  CA  ALA   241     -29.355  20.672 -32.605  1.00  0.00           C  
ATOM   3921  HA  ALA   241     -29.173  19.693 -33.047  1.00  0.00           H  
ATOM   3922  CB  ALA   241     -30.550  20.546 -31.654  1.00  0.00           C  
ATOM   3923  HB1 ALA   241     -30.385  19.920 -30.777  1.00  0.00           H  
ATOM   3924  HB2 ALA   241     -30.925  21.517 -31.330  1.00  0.00           H  
ATOM   3925  HB3 ALA   241     -31.293  20.074 -32.295  1.00  0.00           H  
ATOM   3926  C   ALA   241     -29.695  21.459 -33.863  1.00  0.00           C  
ATOM   3927  O   ALA   241     -30.446  21.038 -34.789  1.00  0.00           O  
ATOM   3928  N   ASN   242     -29.120  22.717 -33.992  1.00  0.00           N  
ATOM   3929  H   ASN   242     -28.620  23.061 -33.185  1.00  0.00           H  
ATOM   3930  CA  ASN   242     -29.376  23.681 -35.088  1.00  0.00           C  
ATOM   3931  HA  ASN   242     -30.455  23.838 -35.092  1.00  0.00           H  
ATOM   3932  CB  ASN   242     -28.703  24.996 -34.741  1.00  0.00           C  
ATOM   3933  HB2 ASN   242     -29.071  25.443 -33.817  1.00  0.00           H  
ATOM   3934  HB3 ASN   242     -27.625  24.957 -34.583  1.00  0.00           H  
ATOM   3935  CG  ASN   242     -28.920  26.018 -35.846  1.00  0.00           C  
ATOM   3936  OD1 ASN   242     -30.044  26.284 -36.210  1.00  0.00           O  
ATOM   3937  ND2 ASN   242     -27.943  26.404 -36.615  1.00  0.00           N  
ATOM   3938 HD21 ASN   242     -28.239  27.039 -37.343  1.00  0.00           H  
ATOM   3939 HD22 ASN   242     -26.944  26.256 -36.576  1.00  0.00           H  
ATOM   3940  C   ASN   242     -29.005  23.214 -36.568  1.00  0.00           C  
ATOM   3941  O   ASN   242     -29.855  23.284 -37.458  1.00  0.00           O  
ATOM   3942  N   PHE   243     -27.887  22.466 -36.815  1.00  0.00           N  
ATOM   3943  H   PHE   243     -27.207  22.426 -36.070  1.00  0.00           H  
ATOM   3944  CA  PHE   243     -27.475  22.021 -38.187  1.00  0.00           C  
ATOM   3945  HA  PHE   243     -28.124  22.577 -38.864  1.00  0.00           H  
ATOM   3946  CB  PHE   243     -26.024  22.329 -38.516  1.00  0.00           C  
ATOM   3947  HB2 PHE   243     -25.341  21.650 -38.006  1.00  0.00           H  
ATOM   3948  HB3 PHE   243     -25.759  22.212 -39.567  1.00  0.00           H  
ATOM   3949  CG  PHE   243     -25.598  23.700 -38.150  1.00  0.00           C  
ATOM   3950  CD1 PHE   243     -26.277  24.844 -38.607  1.00  0.00           C  
ATOM   3951  HD1 PHE   243     -27.146  24.702 -39.233  1.00  0.00           H  
ATOM   3952  CE1 PHE   243     -25.749  26.134 -38.490  1.00  0.00           C  
ATOM   3953  HE1 PHE   243     -26.211  26.935 -39.047  1.00  0.00           H  
ATOM   3954  CZ  PHE   243     -24.677  26.345 -37.639  1.00  0.00           C  
ATOM   3955  HZ  PHE   243     -24.412  27.370 -37.426  1.00  0.00           H  
ATOM   3956  CE2 PHE   243     -24.019  25.222 -37.041  1.00  0.00           C  
ATOM   3957  HE2 PHE   243     -23.170  25.317 -36.380  1.00  0.00           H  
ATOM   3958  CD2 PHE   243     -24.456  23.919 -37.403  1.00  0.00           C  
ATOM   3959  HD2 PHE   243     -24.062  23.084 -36.844  1.00  0.00           H  
ATOM   3960  C   PHE   243     -27.779  20.539 -38.396  1.00  0.00           C  
ATOM   3961  O   PHE   243     -27.311  19.912 -39.320  1.00  0.00           O  
ATOM   3962  N   GLU   244     -28.665  19.998 -37.561  1.00  0.00           N  
ATOM   3963  H   GLU   244     -29.156  20.675 -36.995  1.00  0.00           H  
ATOM   3964  CA  GLU   244     -28.965  18.579 -37.518  1.00  0.00           C  
ATOM   3965  HA  GLU   244     -27.991  18.196 -37.824  1.00  0.00           H  
ATOM   3966  CB  GLU   244     -29.115  18.167 -36.124  1.00  0.00           C  
ATOM   3967  HB2 GLU   244     -28.250  18.619 -35.639  1.00  0.00           H  
ATOM   3968  HB3 GLU   244     -29.945  18.663 -35.620  1.00  0.00           H  
ATOM   3969  CG  GLU   244     -29.301  16.671 -35.825  1.00  0.00           C  
ATOM   3970  HG2 GLU   244     -29.393  16.515 -34.750  1.00  0.00           H  
ATOM   3971  HG3 GLU   244     -30.241  16.412 -36.312  1.00  0.00           H  
ATOM   3972  CD  GLU   244     -28.168  15.899 -36.378  1.00  0.00           C  
ATOM   3973  OE1 GLU   244     -27.153  15.765 -35.647  1.00  0.00           O  
ATOM   3974  OE2 GLU   244     -28.309  15.339 -37.481  1.00  0.00           O  
ATOM   3975  C   GLU   244     -30.157  18.147 -38.393  1.00  0.00           C  
ATOM   3976  O   GLU   244     -31.136  18.897 -38.489  1.00  0.00           O  
ATOM   3977  N   LYS   245     -30.050  17.030 -39.129  1.00  0.00           N  
ATOM   3978  H   LYS   245     -29.135  16.602 -39.121  1.00  0.00           H  
ATOM   3979  CA  LYS   245     -31.194  16.411 -39.830  1.00  0.00           C  
ATOM   3980  HA  LYS   245     -31.887  17.190 -40.148  1.00  0.00           H  
ATOM   3981  CB  LYS   245     -30.793  15.755 -41.226  1.00  0.00           C  
ATOM   3982  HB2 LYS   245     -30.674  14.700 -40.978  1.00  0.00           H  
ATOM   3983  HB3 LYS   245     -31.708  15.851 -41.810  1.00  0.00           H  
ATOM   3984  CG  LYS   245     -29.475  16.363 -41.863  1.00  0.00           C  
ATOM   3985  HG2 LYS   245     -29.673  17.432 -41.784  1.00  0.00           H  
ATOM   3986  HG3 LYS   245     -28.566  16.061 -41.342  1.00  0.00           H  
ATOM   3987  CD  LYS   245     -29.326  15.929 -43.279  1.00  0.00           C  
ATOM   3988  HD2 LYS   245     -29.229  14.848 -43.374  1.00  0.00           H  
ATOM   3989  HD3 LYS   245     -30.237  16.212 -43.807  1.00  0.00           H  
ATOM   3990  CE  LYS   245     -28.289  16.599 -44.073  1.00  0.00           C  
ATOM   3991  HE2 LYS   245     -28.565  17.632 -44.288  1.00  0.00           H  
ATOM   3992  HE3 LYS   245     -27.392  16.511 -43.461  1.00  0.00           H  
ATOM   3993  NZ  LYS   245     -27.977  15.847 -45.284  1.00  0.00           N  
ATOM   3994  HZ1 LYS   245     -28.823  15.626 -45.790  1.00  0.00           H  
ATOM   3995  HZ2 LYS   245     -27.361  16.348 -45.908  1.00  0.00           H  
ATOM   3996  HZ3 LYS   245     -27.573  14.949 -45.057  1.00  0.00           H  
ATOM   3997  C   LYS   245     -31.917  15.494 -38.888  1.00  0.00           C  
ATOM   3998  O   LYS   245     -33.122  15.450 -38.928  1.00  0.00           O  
ATOM   3999  N   ARG   246     -31.129  14.671 -38.179  1.00  0.00           N  
ATOM   4000  H   ARG   246     -30.121  14.671 -38.238  1.00  0.00           H  
ATOM   4001  CA  ARG   246     -31.698  13.543 -37.395  1.00  0.00           C  
ATOM   4002  HA  ARG   246     -32.440  13.044 -38.019  1.00  0.00           H  
ATOM   4003  CB  ARG   246     -30.515  12.643 -37.110  1.00  0.00           C  
ATOM   4004  HB2 ARG   246     -29.855  13.230 -36.472  1.00  0.00           H  
ATOM   4005  HB3 ARG   246     -30.767  11.728 -36.575  1.00  0.00           H  
ATOM   4006  CG  ARG   246     -29.664  12.084 -38.254  1.00  0.00           C  
ATOM   4007  HG2 ARG   246     -30.137  11.186 -38.651  1.00  0.00           H  
ATOM   4008  HG3 ARG   246     -29.526  12.809 -39.056  1.00  0.00           H  
ATOM   4009  CD  ARG   246     -28.277  11.687 -37.900  1.00  0.00           C  
ATOM   4010  HD2 ARG   246     -28.283  10.782 -37.293  1.00  0.00           H  
ATOM   4011  HD3 ARG   246     -27.832  11.350 -38.836  1.00  0.00           H  
ATOM   4012  NE  ARG   246     -27.432  12.675 -37.279  1.00  0.00           N  
ATOM   4013  HE  ARG   246     -27.734  13.638 -37.325  1.00  0.00           H  
ATOM   4014  CZ  ARG   246     -26.192  12.548 -36.901  1.00  0.00           C  
ATOM   4015  NH1 ARG   246     -25.481  11.523 -37.066  1.00  0.00           N  
ATOM   4016 HH11 ARG   246     -25.608  10.777 -37.734  1.00  0.00           H  
ATOM   4017 HH12 ARG   246     -24.546  11.601 -36.692  1.00  0.00           H  
ATOM   4018  NH2 ARG   246     -25.618  13.521 -36.290  1.00  0.00           N  
ATOM   4019 HH21 ARG   246     -26.196  14.317 -36.061  1.00  0.00           H  
ATOM   4020 HH22 ARG   246     -24.734  13.490 -35.802  1.00  0.00           H  
ATOM   4021  C   ARG   246     -32.519  13.939 -36.124  1.00  0.00           C  
ATOM   4022  O   ARG   246     -32.807  15.115 -35.815  1.00  0.00           O  
ATOM   4023  N   LEU   247     -33.053  12.905 -35.530  1.00  0.00           N  
ATOM   4024  H   LEU   247     -33.013  11.998 -35.972  1.00  0.00           H  
ATOM   4025  CA  LEU   247     -33.777  12.888 -34.279  1.00  0.00           C  
ATOM   4026  HA  LEU   247     -34.496  13.702 -34.190  1.00  0.00           H  
ATOM   4027  CB  LEU   247     -34.363  11.494 -34.142  1.00  0.00           C  
ATOM   4028  HB2 LEU   247     -34.737  11.149 -35.106  1.00  0.00           H  
ATOM   4029  HB3 LEU   247     -33.549  10.818 -33.881  1.00  0.00           H  
ATOM   4030  CG  LEU   247     -35.411  11.278 -33.043  1.00  0.00           C  
ATOM   4031  HG  LEU   247     -34.927  11.527 -32.099  1.00  0.00           H  
ATOM   4032  CD1 LEU   247     -36.712  12.100 -33.173  1.00  0.00           C  
ATOM   4033 HD11 LEU   247     -37.191  12.301 -32.215  1.00  0.00           H  
ATOM   4034 HD12 LEU   247     -36.497  13.091 -33.572  1.00  0.00           H  
ATOM   4035 HD13 LEU   247     -37.465  11.667 -33.831  1.00  0.00           H  
ATOM   4036  CD2 LEU   247     -35.831   9.810 -33.026  1.00  0.00           C  
ATOM   4037 HD21 LEU   247     -36.022   9.434 -34.031  1.00  0.00           H  
ATOM   4038 HD22 LEU   247     -34.960   9.230 -32.719  1.00  0.00           H  
ATOM   4039 HD23 LEU   247     -36.667   9.673 -32.341  1.00  0.00           H  
ATOM   4040  C   LEU   247     -32.881  13.057 -33.062  1.00  0.00           C  
ATOM   4041  O   LEU   247     -31.683  12.663 -33.023  1.00  0.00           O  
ATOM   4042  N   THR   248     -33.427  13.678 -32.017  1.00  0.00           N  
ATOM   4043  H   THR   248     -34.383  14.003 -32.012  1.00  0.00           H  
ATOM   4044  CA  THR   248     -32.702  13.915 -30.695  1.00  0.00           C  
ATOM   4045  HA  THR   248     -31.684  14.242 -30.906  1.00  0.00           H  
ATOM   4046  CB  THR   248     -33.447  14.960 -29.831  1.00  0.00           C  
ATOM   4047  HB  THR   248     -34.367  14.566 -29.398  1.00  0.00           H  
ATOM   4048  CG2 THR   248     -32.549  15.556 -28.747  1.00  0.00           C  
ATOM   4049 HG21 THR   248     -32.366  14.733 -28.056  1.00  0.00           H  
ATOM   4050 HG22 THR   248     -31.671  16.038 -29.178  1.00  0.00           H  
ATOM   4051 HG23 THR   248     -33.128  16.327 -28.239  1.00  0.00           H  
ATOM   4052  OG1 THR   248     -33.835  16.072 -30.621  1.00  0.00           O  
ATOM   4053  HG1 THR   248     -34.564  15.828 -31.195  1.00  0.00           H  
ATOM   4054  C   THR   248     -32.550  12.647 -29.812  1.00  0.00           C  
ATOM   4055  O   THR   248     -33.571  11.942 -29.576  1.00  0.00           O  
ATOM   4056  OXT THR   248     -31.443  12.344 -29.313  1.00  0.00           O  
TER    4057      THR   248 
END   
