# Supplementary material for: Insights into the client protein release mechanism of the ATP-independent chaperone Spy
Source: Nat Commun. 2022 May 20;13:2818. doi: 10.1038/s41467-022-30499-x (PMC9122904; doi:10.1038/s41467-022-30499-x)
Supplement: Supplementary file 4 — Supplementary Data 1 [file 41467_2022_30499_MOESM4_ESM.zip › MD-structure/Spy_1-124_v2_initial.pdb]

CRYST1   78.232   78.232   78.232 109.47 109.47 109.47 P 1           1
ATOM      1  N   ALA     1      11.111  15.512 -30.507  1.00  0.00           N  
ATOM      2  H1  ALA     1      10.666  15.610 -31.408  1.00  0.00           H  
ATOM      3  H2  ALA     1      11.047  14.551 -30.204  1.00  0.00           H  
ATOM      4  H3  ALA     1      12.098  15.687 -30.633  1.00  0.00           H  
ATOM      5  CA  ALA     1      10.523  16.423 -29.469  1.00  0.00           C  
ATOM      6  HA  ALA     1      10.567  17.469 -29.773  1.00  0.00           H  
ATOM      7  CB  ALA     1       8.994  16.248 -29.375  1.00  0.00           C  
ATOM      8  HB1 ALA     1       8.805  15.190 -29.193  1.00  0.00           H  
ATOM      9  HB2 ALA     1       8.654  16.818 -28.511  1.00  0.00           H  
ATOM     10  HB3 ALA     1       8.551  16.658 -30.283  1.00  0.00           H  
ATOM     11  C   ALA     1      11.095  16.200 -28.108  1.00  0.00           C  
ATOM     12  O   ALA     1      11.408  15.062 -27.835  1.00  0.00           O  
ATOM     13  N   ASP     2      11.170  17.175 -27.244  1.00  0.00           N  
ATOM     14  H   ASP     2      10.702  18.033 -27.497  1.00  0.00           H  
ATOM     15  CA  ASP     2      11.479  16.977 -25.813  1.00  0.00           C  
ATOM     16  HA  ASP     2      12.393  16.396 -25.689  1.00  0.00           H  
ATOM     17  CB  ASP     2      11.821  18.371 -25.172  1.00  0.00           C  
ATOM     18  HB2 ASP     2      12.106  18.169 -24.140  1.00  0.00           H  
ATOM     19  HB3 ASP     2      12.687  18.655 -25.770  1.00  0.00           H  
ATOM     20  CG  ASP     2      10.638  19.424 -25.216  1.00  0.00           C  
ATOM     21  OD1 ASP     2      10.204  19.732 -26.345  1.00  0.00           O  
ATOM     22  OD2 ASP     2      10.198  19.924 -24.154  1.00  0.00           O  
ATOM     23  C   ASP     2      10.284  16.331 -25.109  1.00  0.00           C  
ATOM     24  O   ASP     2       9.111  16.529 -25.544  1.00  0.00           O  
ATOM     25  N   THR     3      10.537  15.626 -23.992  1.00  0.00           N  
ATOM     26  H   THR     3      11.506  15.575 -23.711  1.00  0.00           H  
ATOM     27  CA  THR     3       9.517  15.093 -23.024  1.00  0.00           C  
ATOM     28  HA  THR     3       8.510  15.407 -23.297  1.00  0.00           H  
ATOM     29  CB  THR     3       9.686  13.529 -23.036  1.00  0.00           C  
ATOM     30  HB  THR     3       9.088  12.997 -22.296  1.00  0.00           H  
ATOM     31  CG2 THR     3       9.228  12.866 -24.346  1.00  0.00           C  
ATOM     32 HG21 THR     3       9.304  11.785 -24.224  1.00  0.00           H  
ATOM     33 HG22 THR     3       8.200  13.200 -24.483  1.00  0.00           H  
ATOM     34 HG23 THR     3       9.815  13.318 -25.146  1.00  0.00           H  
ATOM     35  OG1 THR     3      11.010  13.122 -22.784  1.00  0.00           O  
ATOM     36  HG1 THR     3      11.065  13.361 -21.855  1.00  0.00           H  
ATOM     37  C   THR     3       9.874  15.521 -21.596  1.00  0.00           C  
ATOM     38  O   THR     3      10.980  15.780 -21.337  1.00  0.00           O  
ATOM     39  N   THR     4       8.931  15.710 -20.686  1.00  0.00           N  
ATOM     40  H   THR     4       7.989  15.350 -20.743  1.00  0.00           H  
ATOM     41  CA  THR     4       9.237  16.388 -19.413  1.00  0.00           C  
ATOM     42  HA  THR     4      10.283  16.404 -19.107  1.00  0.00           H  
ATOM     43  CB  THR     4       8.985  17.871 -19.665  1.00  0.00           C  
ATOM     44  HB  THR     4       9.601  18.175 -20.512  1.00  0.00           H  
ATOM     45  CG2 THR     4       7.548  18.222 -20.049  1.00  0.00           C  
ATOM     46 HG21 THR     4       7.527  19.134 -20.646  1.00  0.00           H  
ATOM     47 HG22 THR     4       7.256  17.448 -20.758  1.00  0.00           H  
ATOM     48 HG23 THR     4       6.901  18.198 -19.172  1.00  0.00           H  
ATOM     49  OG1 THR     4       9.322  18.519 -18.428  1.00  0.00           O  
ATOM     50  HG1 THR     4       9.530  19.452 -18.519  1.00  0.00           H  
ATOM     51  C   THR     4       8.333  15.901 -18.266  1.00  0.00           C  
ATOM     52  O   THR     4       7.210  15.407 -18.541  1.00  0.00           O  
ATOM     53  N   THR     5       8.759  15.991 -17.010  1.00  0.00           N  
ATOM     54  H   THR     5       9.544  16.602 -16.836  1.00  0.00           H  
ATOM     55  CA  THR     5       7.886  15.595 -15.851  1.00  0.00           C  
ATOM     56  HA  THR     5       7.317  14.734 -16.202  1.00  0.00           H  
ATOM     57  CB  THR     5       8.769  15.208 -14.589  1.00  0.00           C  
ATOM     58  HB  THR     5       9.541  14.530 -14.953  1.00  0.00           H  
ATOM     59  CG2 THR     5       9.404  16.457 -13.910  1.00  0.00           C  
ATOM     60 HG21 THR     5      10.075  17.015 -14.563  1.00  0.00           H  
ATOM     61 HG22 THR     5       8.556  17.062 -13.590  1.00  0.00           H  
ATOM     62 HG23 THR     5       9.946  16.137 -13.020  1.00  0.00           H  
ATOM     63  OG1 THR     5       8.056  14.657 -13.622  1.00  0.00           O  
ATOM     64  HG1 THR     5       7.665  13.865 -13.997  1.00  0.00           H  
ATOM     65  C   THR     5       6.704  16.480 -15.414  1.00  0.00           C  
ATOM     66  O   THR     5       5.754  16.131 -14.693  1.00  0.00           O  
ATOM     67  N   ALA     6       6.575  17.722 -15.927  1.00  0.00           N  
ATOM     68  H   ALA     6       7.338  18.070 -16.489  1.00  0.00           H  
ATOM     69  CA  ALA     6       5.599  18.845 -15.705  1.00  0.00           C  
ATOM     70  HA  ALA     6       5.938  19.723 -16.255  1.00  0.00           H  
ATOM     71  CB  ALA     6       4.300  18.530 -16.398  1.00  0.00           C  
ATOM     72  HB1 ALA     6       3.794  17.742 -15.840  1.00  0.00           H  
ATOM     73  HB2 ALA     6       3.578  19.334 -16.541  1.00  0.00           H  
ATOM     74  HB3 ALA     6       4.439  18.107 -17.393  1.00  0.00           H  
ATOM     75  C   ALA     6       5.378  19.360 -14.252  1.00  0.00           C  
ATOM     76  O   ALA     6       4.481  20.150 -14.017  1.00  0.00           O  
ATOM     77  N   ALA     7       6.195  18.959 -13.278  1.00  0.00           N  
ATOM     78  H   ALA     7       6.765  18.160 -13.519  1.00  0.00           H  
ATOM     79  CA  ALA     7       6.764  19.899 -12.309  1.00  0.00           C  
ATOM     80  HA  ALA     7       5.954  20.566 -12.014  1.00  0.00           H  
ATOM     81  CB  ALA     7       7.261  19.182 -11.082  1.00  0.00           C  
ATOM     82  HB1 ALA     7       8.055  18.444 -11.194  1.00  0.00           H  
ATOM     83  HB2 ALA     7       7.663  19.931 -10.400  1.00  0.00           H  
ATOM     84  HB3 ALA     7       6.475  18.747 -10.464  1.00  0.00           H  
ATOM     85  C   ALA     7       7.983  20.676 -12.987  1.00  0.00           C  
ATOM     86  O   ALA     7       8.528  20.122 -13.934  1.00  0.00           O  
ATOM     87  N   PRO     8       8.252  21.936 -12.605  1.00  0.00           N  
ATOM     88  CD  PRO     8       7.694  22.564 -11.415  1.00  0.00           C  
ATOM     89  HD2 PRO     8       7.753  21.907 -10.547  1.00  0.00           H  
ATOM     90  HD3 PRO     8       6.663  22.878 -11.575  1.00  0.00           H  
ATOM     91  CG  PRO     8       8.411  23.852 -11.113  1.00  0.00           C  
ATOM     92  HG2 PRO     8       9.062  23.807 -10.240  1.00  0.00           H  
ATOM     93  HG3 PRO     8       7.637  24.570 -10.843  1.00  0.00           H  
ATOM     94  CB  PRO     8       9.172  24.247 -12.386  1.00  0.00           C  
ATOM     95  HB2 PRO     8      10.155  24.685 -12.215  1.00  0.00           H  
ATOM     96  HB3 PRO     8       8.552  24.958 -12.932  1.00  0.00           H  
ATOM     97  CA  PRO     8       9.278  22.857 -13.108  1.00  0.00           C  
ATOM     98  HA  PRO     8       9.030  23.085 -14.144  1.00  0.00           H  
ATOM     99  C   PRO     8      10.687  22.214 -12.969  1.00  0.00           C  
ATOM    100  O   PRO     8      10.903  21.442 -12.021  1.00  0.00           O  
ATOM    101  N   ALA     9      11.633  22.393 -13.941  1.00  0.00           N  
ATOM    102  H   ALA     9      11.392  22.858 -14.805  1.00  0.00           H  
ATOM    103  CA  ALA     9      12.996  21.808 -13.951  1.00  0.00           C  
ATOM    104  HA  ALA     9      12.839  20.750 -13.740  1.00  0.00           H  
ATOM    105  CB  ALA     9      13.632  22.179 -15.348  1.00  0.00           C  
ATOM    106  HB1 ALA     9      13.620  23.267 -15.422  1.00  0.00           H  
ATOM    107  HB2 ALA     9      14.621  21.720 -15.348  1.00  0.00           H  
ATOM    108  HB3 ALA     9      12.887  21.696 -15.980  1.00  0.00           H  
ATOM    109  C   ALA     9      13.853  22.354 -12.863  1.00  0.00           C  
ATOM    110  O   ALA     9      14.635  21.602 -12.311  1.00  0.00           O  
ATOM    111  N   ASP    10      13.554  23.581 -12.438  1.00  0.00           N  
ATOM    112  H   ASP    10      13.218  24.199 -13.163  1.00  0.00           H  
ATOM    113  CA  ASP    10      14.200  24.350 -11.349  1.00  0.00           C  
ATOM    114  HA  ASP    10      15.242  24.425 -11.661  1.00  0.00           H  
ATOM    115  CB  ASP    10      13.590  25.815 -11.440  1.00  0.00           C  
ATOM    116  HB2 ASP    10      12.631  25.752 -10.924  1.00  0.00           H  
ATOM    117  HB3 ASP    10      14.232  26.390 -10.772  1.00  0.00           H  
ATOM    118  CG  ASP    10      13.366  26.468 -12.748  1.00  0.00           C  
ATOM    119  OD1 ASP    10      13.716  25.936 -13.799  1.00  0.00           O  
ATOM    120  OD2 ASP    10      12.871  27.607 -12.779  1.00  0.00           O  
ATOM    121  C   ASP    10      14.173  23.776  -9.889  1.00  0.00           C  
ATOM    122  O   ASP    10      14.656  24.412  -8.899  1.00  0.00           O  
ATOM    123  N   ALA    11      13.487  22.660  -9.702  1.00  0.00           N  
ATOM    124  H   ALA    11      13.017  22.158 -10.442  1.00  0.00           H  
ATOM    125  CA  ALA    11      13.105  22.216  -8.334  1.00  0.00           C  
ATOM    126  HA  ALA    11      12.755  23.076  -7.764  1.00  0.00           H  
ATOM    127  CB  ALA    11      11.941  21.180  -8.553  1.00  0.00           C  
ATOM    128  HB1 ALA    11      11.545  21.122  -7.539  1.00  0.00           H  
ATOM    129  HB2 ALA    11      11.097  21.652  -9.056  1.00  0.00           H  
ATOM    130  HB3 ALA    11      12.255  20.250  -9.028  1.00  0.00           H  
ATOM    131  C   ALA    11      14.242  21.686  -7.498  1.00  0.00           C  
ATOM    132  O   ALA    11      15.282  21.268  -8.012  1.00  0.00           O  
ATOM    133  N   LYS    12      13.986  21.584  -6.171  1.00  0.00           N  
ATOM    134  H   LYS    12      13.043  21.693  -5.826  1.00  0.00           H  
ATOM    135  CA  LYS    12      15.008  21.048  -5.223  1.00  0.00           C  
ATOM    136  HA  LYS    12      15.923  21.589  -5.467  1.00  0.00           H  
ATOM    137  CB  LYS    12      14.521  21.220  -3.761  1.00  0.00           C  
ATOM    138  HB2 LYS    12      15.202  20.759  -3.045  1.00  0.00           H  
ATOM    139  HB3 LYS    12      14.516  22.289  -3.546  1.00  0.00           H  
ATOM    140  CG  LYS    12      13.176  20.546  -3.375  1.00  0.00           C  
ATOM    141  HG2 LYS    12      12.517  20.941  -4.147  1.00  0.00           H  
ATOM    142  HG3 LYS    12      13.235  19.472  -3.555  1.00  0.00           H  
ATOM    143  CD  LYS    12      12.802  20.825  -1.846  1.00  0.00           C  
ATOM    144  HD2 LYS    12      13.721  20.567  -1.320  1.00  0.00           H  
ATOM    145  HD3 LYS    12      12.530  21.863  -1.656  1.00  0.00           H  
ATOM    146  CE  LYS    12      11.672  19.872  -1.336  1.00  0.00           C  
ATOM    147  HE2 LYS    12      10.818  20.100  -1.974  1.00  0.00           H  
ATOM    148  HE3 LYS    12      11.979  18.858  -1.595  1.00  0.00           H  
ATOM    149  NZ  LYS    12      11.367  19.944   0.091  1.00  0.00           N  
ATOM    150  HZ1 LYS    12      10.539  19.408   0.307  1.00  0.00           H  
ATOM    151  HZ2 LYS    12      12.189  19.736   0.639  1.00  0.00           H  
ATOM    152  HZ3 LYS    12      11.207  20.920   0.295  1.00  0.00           H  
ATOM    153  C   LYS    12      15.165  19.553  -5.453  1.00  0.00           C  
ATOM    154  O   LYS    12      14.222  18.942  -5.968  1.00  0.00           O  
ATOM    155  N   PRO    13      16.314  18.850  -5.065  1.00  0.00           N  
ATOM    156  CD  PRO    13      17.341  19.425  -4.238  1.00  0.00           C  
ATOM    157  HD2 PRO    13      17.045  19.332  -3.193  1.00  0.00           H  
ATOM    158  HD3 PRO    13      17.527  20.481  -4.430  1.00  0.00           H  
ATOM    159  CG  PRO    13      18.564  18.544  -4.534  1.00  0.00           C  
ATOM    160  HG2 PRO    13      19.119  18.485  -3.598  1.00  0.00           H  
ATOM    161  HG3 PRO    13      19.072  18.976  -5.396  1.00  0.00           H  
ATOM    162  CB  PRO    13      17.948  17.119  -4.924  1.00  0.00           C  
ATOM    163  HB2 PRO    13      17.956  16.565  -3.985  1.00  0.00           H  
ATOM    164  HB3 PRO    13      18.467  16.571  -5.711  1.00  0.00           H  
ATOM    165  CA  PRO    13      16.514  17.449  -5.280  1.00  0.00           C  
ATOM    166  HA  PRO    13      16.341  17.180  -6.322  1.00  0.00           H  
ATOM    167  C   PRO    13      15.517  16.536  -4.492  1.00  0.00           C  
ATOM    168  O   PRO    13      15.650  16.416  -3.297  1.00  0.00           O  
ATOM    169  N   MET    14      14.749  15.766  -5.282  1.00  0.00           N  
ATOM    170  H   MET    14      14.567  15.897  -6.267  1.00  0.00           H  
ATOM    171  CA  MET    14      13.732  14.839  -4.656  1.00  0.00           C  
ATOM    172  HA  MET    14      14.131  14.701  -3.651  1.00  0.00           H  
ATOM    173  CB  MET    14      12.311  15.478  -4.620  1.00  0.00           C  
ATOM    174  HB2 MET    14      12.026  15.658  -5.657  1.00  0.00           H  
ATOM    175  HB3 MET    14      11.667  14.799  -4.060  1.00  0.00           H  
ATOM    176  CG  MET    14      12.223  16.802  -3.904  1.00  0.00           C  
ATOM    177  HG2 MET    14      12.839  17.538  -4.422  1.00  0.00           H  
ATOM    178  HG3 MET    14      12.597  16.642  -2.893  1.00  0.00           H  
ATOM    179  SD  MET    14      10.614  17.598  -3.637  1.00  0.00           S  
ATOM    180  CE  MET    14      10.277  18.020  -5.317  1.00  0.00           C  
ATOM    181  HE1 MET    14      11.149  18.438  -5.821  1.00  0.00           H  
ATOM    182  HE2 MET    14      10.002  17.108  -5.847  1.00  0.00           H  
ATOM    183  HE3 MET    14       9.391  18.652  -5.378  1.00  0.00           H  
ATOM    184  C   MET    14      13.814  13.520  -5.401  1.00  0.00           C  
ATOM    185  O   MET    14      12.829  12.945  -5.915  1.00  0.00           O  
ATOM    186  N   MET    15      14.969  12.858  -5.416  1.00  0.00           N  
ATOM    187  H   MET    15      15.652  13.414  -4.921  1.00  0.00           H  
ATOM    188  CA  MET    15      15.267  11.461  -5.699  1.00  0.00           C  
ATOM    189  HA  MET    15      16.346  11.379  -5.824  1.00  0.00           H  
ATOM    190  CB  MET    15      14.843  10.554  -4.533  1.00  0.00           C  
ATOM    191  HB2 MET    15      13.753  10.538  -4.562  1.00  0.00           H  
ATOM    192  HB3 MET    15      15.362   9.659  -4.877  1.00  0.00           H  
ATOM    193  CG  MET    15      15.320  11.042  -3.150  1.00  0.00           C  
ATOM    194  HG2 MET    15      16.388  11.247  -3.225  1.00  0.00           H  
ATOM    195  HG3 MET    15      14.869  12.008  -2.924  1.00  0.00           H  
ATOM    196  SD  MET    15      15.137   9.951  -1.696  1.00  0.00           S  
ATOM    197  CE  MET    15      13.275  10.092  -1.765  1.00  0.00           C  
ATOM    198  HE1 MET    15      12.893   9.649  -2.685  1.00  0.00           H  
ATOM    199  HE2 MET    15      12.829   9.538  -0.938  1.00  0.00           H  
ATOM    200  HE3 MET    15      13.003  11.128  -1.567  1.00  0.00           H  
ATOM    201  C   MET    15      14.850  10.982  -7.149  1.00  0.00           C  
ATOM    202  O   MET    15      14.623   9.793  -7.318  1.00  0.00           O  
ATOM    203  N   HIE    16      14.754  11.804  -8.151  1.00  0.00           N  
ATOM    204  H   HIE    16      14.796  12.791  -7.939  1.00  0.00           H  
ATOM    205  CA  HIE    16      14.400  11.374  -9.534  1.00  0.00           C  
ATOM    206  HA  HIE    16      13.882  10.425  -9.395  1.00  0.00           H  
ATOM    207  CB  HIE    16      13.374  12.294 -10.101  1.00  0.00           C  
ATOM    208  HB2 HIE    16      13.920  13.233 -10.199  1.00  0.00           H  
ATOM    209  HB3 HIE    16      13.109  11.972 -11.108  1.00  0.00           H  
ATOM    210  CG  HIE    16      12.032  12.569  -9.350  1.00  0.00           C  
ATOM    211  ND1 HIE    16      11.055  11.558  -9.220  1.00  0.00           N  
ATOM    212  CE1 HIE    16      10.064  12.049  -8.520  1.00  0.00           C  
ATOM    213  HE1 HIE    16       9.271  11.449  -8.099  1.00  0.00           H  
ATOM    214  NE2 HIE    16      10.380  13.362  -8.164  1.00  0.00           N  
ATOM    215  HE2 HIE    16       9.869  14.003  -7.575  1.00  0.00           H  
ATOM    216  CD2 HIE    16      11.659  13.657  -8.638  1.00  0.00           C  
ATOM    217  HD2 HIE    16      12.254  14.533  -8.424  1.00  0.00           H  
ATOM    218  C   HIE    16      15.506  11.040 -10.430  1.00  0.00           C  
ATOM    219  O   HIE    16      15.350  11.017 -11.648  1.00  0.00           O  
ATOM    220  N   HIE    17      16.754  10.943  -9.887  1.00  0.00           N  
ATOM    221  H   HIE    17      16.804  11.253  -8.927  1.00  0.00           H  
ATOM    222  CA  HIE    17      18.040  10.579 -10.489  1.00  0.00           C  
ATOM    223  HA  HIE    17      18.130  11.115 -11.433  1.00  0.00           H  
ATOM    224  CB  HIE    17      19.259  11.015  -9.657  1.00  0.00           C  
ATOM    225  HB2 HIE    17      19.397  10.234  -8.909  1.00  0.00           H  
ATOM    226  HB3 HIE    17      20.096  11.002 -10.355  1.00  0.00           H  
ATOM    227  CG  HIE    17      19.169  12.341  -8.945  1.00  0.00           C  
ATOM    228  ND1 HIE    17      18.305  12.685  -7.909  1.00  0.00           N  
ATOM    229  CE1 HIE    17      18.613  13.978  -7.684  1.00  0.00           C  
ATOM    230  HE1 HIE    17      18.127  14.504  -6.875  1.00  0.00           H  
ATOM    231  NE2 HIE    17      19.602  14.378  -8.507  1.00  0.00           N  
ATOM    232  HE2 HIE    17      20.067  15.273  -8.463  1.00  0.00           H  
ATOM    233  CD2 HIE    17      20.027  13.361  -9.208  1.00  0.00           C  
ATOM    234  HD2 HIE    17      20.850  13.358  -9.906  1.00  0.00           H  
ATOM    235  C   HIE    17      18.202   9.121 -10.951  1.00  0.00           C  
ATOM    236  O   HIE    17      17.358   8.348 -10.458  1.00  0.00           O  
ATOM    237  N   LYS    18      19.239   8.839 -11.761  1.00  0.00           N  
ATOM    238  H   LYS    18      19.870   9.614 -11.908  1.00  0.00           H  
ATOM    239  CA  LYS    18      19.682   7.485 -12.109  1.00  0.00           C  
ATOM    240  HA  LYS    18      18.738   6.942 -12.145  1.00  0.00           H  
ATOM    241  CB  LYS    18      20.374   7.590 -13.538  1.00  0.00           C  
ATOM    242  HB2 LYS    18      21.241   8.219 -13.333  1.00  0.00           H  
ATOM    243  HB3 LYS    18      20.682   6.586 -13.830  1.00  0.00           H  
ATOM    244  CG  LYS    18      19.430   8.155 -14.676  1.00  0.00           C  
ATOM    245  HG2 LYS    18      19.175   9.177 -14.398  1.00  0.00           H  
ATOM    246  HG3 LYS    18      19.927   8.178 -15.646  1.00  0.00           H  
ATOM    247  CD  LYS    18      18.123   7.413 -14.812  1.00  0.00           C  
ATOM    248  HD2 LYS    18      18.013   7.187 -15.872  1.00  0.00           H  
ATOM    249  HD3 LYS    18      18.112   6.412 -14.380  1.00  0.00           H  
ATOM    250  CE  LYS    18      16.789   8.291 -14.465  1.00  0.00           C  
ATOM    251  HE2 LYS    18      16.818   8.478 -13.392  1.00  0.00           H  
ATOM    252  HE3 LYS    18      16.893   9.217 -15.030  1.00  0.00           H  
ATOM    253  NZ  LYS    18      15.608   7.578 -14.854  1.00  0.00           N  
ATOM    254  HZ1 LYS    18      15.438   6.747 -14.307  1.00  0.00           H  
ATOM    255  HZ2 LYS    18      14.816   8.205 -14.886  1.00  0.00           H  
ATOM    256  HZ3 LYS    18      15.708   7.418 -15.846  1.00  0.00           H  
ATOM    257  C   LYS    18      20.544   6.815 -11.066  1.00  0.00           C  
ATOM    258  O   LYS    18      21.393   7.554 -10.490  1.00  0.00           O  
ATOM    259  N   GLY    19      20.469   5.526 -10.913  1.00  0.00           N  
ATOM    260  H   GLY    19      19.619   5.048 -11.174  1.00  0.00           H  
ATOM    261  CA  GLY    19      21.488   4.677 -10.362  1.00  0.00           C  
ATOM    262  HA2 GLY    19      21.417   3.615 -10.598  1.00  0.00           H  
ATOM    263  HA3 GLY    19      22.436   4.940 -10.830  1.00  0.00           H  
ATOM    264  C   GLY    19      21.723   4.785  -8.854  1.00  0.00           C  
ATOM    265  O   GLY    19      22.829   5.056  -8.446  1.00  0.00           O  
ATOM    266  N   LYS    20      20.634   4.812  -8.137  1.00  0.00           N  
ATOM    267  H   LYS    20      19.732   4.627  -8.553  1.00  0.00           H  
ATOM    268  CA  LYS    20      20.668   5.391  -6.798  1.00  0.00           C  
ATOM    269  HA  LYS    20      21.320   6.261  -6.872  1.00  0.00           H  
ATOM    270  CB  LYS    20      19.310   5.960  -6.377  1.00  0.00           C  
ATOM    271  HB2 LYS    20      18.463   5.308  -6.591  1.00  0.00           H  
ATOM    272  HB3 LYS    20      19.375   6.242  -5.327  1.00  0.00           H  
ATOM    273  CG  LYS    20      19.114   7.301  -7.092  1.00  0.00           C  
ATOM    274  HG2 LYS    20      20.048   7.853  -6.990  1.00  0.00           H  
ATOM    275  HG3 LYS    20      19.047   7.267  -8.180  1.00  0.00           H  
ATOM    276  CD  LYS    20      17.860   8.161  -6.692  1.00  0.00           C  
ATOM    277  HD2 LYS    20      17.859   8.476  -5.648  1.00  0.00           H  
ATOM    278  HD3 LYS    20      17.869   9.061  -7.308  1.00  0.00           H  
ATOM    279  CE  LYS    20      16.531   7.498  -6.785  1.00  0.00           C  
ATOM    280  HE2 LYS    20      16.490   6.514  -6.319  1.00  0.00           H  
ATOM    281  HE3 LYS    20      15.682   8.039  -6.368  1.00  0.00           H  
ATOM    282  NZ  LYS    20      16.092   7.276  -8.196  1.00  0.00           N  
ATOM    283  HZ1 LYS    20      15.101   7.437  -8.310  1.00  0.00           H  
ATOM    284  HZ2 LYS    20      16.547   7.884  -8.862  1.00  0.00           H  
ATOM    285  HZ3 LYS    20      16.484   6.420  -8.563  1.00  0.00           H  
ATOM    286  C   LYS    20      21.206   4.430  -5.811  1.00  0.00           C  
ATOM    287  O   LYS    20      20.725   3.314  -5.647  1.00  0.00           O  
ATOM    288  N   PHE    21      22.326   4.789  -5.118  1.00  0.00           N  
ATOM    289  H   PHE    21      22.713   5.703  -5.304  1.00  0.00           H  
ATOM    290  CA  PHE    21      22.814   4.112  -3.880  1.00  0.00           C  
ATOM    291  HA  PHE    21      22.998   3.084  -4.193  1.00  0.00           H  
ATOM    292  CB  PHE    21      24.157   4.700  -3.451  1.00  0.00           C  
ATOM    293  HB2 PHE    21      24.087   5.772  -3.263  1.00  0.00           H  
ATOM    294  HB3 PHE    21      24.568   4.205  -2.572  1.00  0.00           H  
ATOM    295  CG  PHE    21      25.296   4.433  -4.397  1.00  0.00           C  
ATOM    296  CD1 PHE    21      25.863   3.159  -4.634  1.00  0.00           C  
ATOM    297  HD1 PHE    21      25.465   2.283  -4.143  1.00  0.00           H  
ATOM    298  CE1 PHE    21      26.983   3.030  -5.566  1.00  0.00           C  
ATOM    299  HE1 PHE    21      27.495   2.087  -5.687  1.00  0.00           H  
ATOM    300  CZ  PHE    21      27.452   4.137  -6.241  1.00  0.00           C  
ATOM    301  HZ  PHE    21      28.319   3.983  -6.865  1.00  0.00           H  
ATOM    302  CE2 PHE    21      26.878   5.412  -6.017  1.00  0.00           C  
ATOM    303  HE2 PHE    21      27.413   6.222  -6.490  1.00  0.00           H  
ATOM    304  CD2 PHE    21      25.833   5.527  -5.071  1.00  0.00           C  
ATOM    305  HD2 PHE    21      25.515   6.542  -4.880  1.00  0.00           H  
ATOM    306  C   PHE    21      21.746   4.159  -2.764  1.00  0.00           C  
ATOM    307  O   PHE    21      21.062   5.169  -2.691  1.00  0.00           O  
ATOM    308  N   GLY    22      21.476   3.035  -2.066  1.00  0.00           N  
ATOM    309  H   GLY    22      22.065   2.227  -2.200  1.00  0.00           H  
ATOM    310  CA  GLY    22      20.325   2.831  -1.171  1.00  0.00           C  
ATOM    311  HA2 GLY    22      20.545   1.974  -0.534  1.00  0.00           H  
ATOM    312  HA3 GLY    22      20.321   3.739  -0.567  1.00  0.00           H  
ATOM    313  C   GLY    22      18.917   2.537  -1.718  1.00  0.00           C  
ATOM    314  O   GLY    22      18.785   2.122  -2.844  1.00  0.00           O  
ATOM    315  N   PRO    23      17.853   2.868  -0.885  1.00  0.00           N  
ATOM    316  CD  PRO    23      18.162   3.233   0.484  1.00  0.00           C  
ATOM    317  HD2 PRO    23      18.840   4.081   0.575  1.00  0.00           H  
ATOM    318  HD3 PRO    23      18.468   2.382   1.092  1.00  0.00           H  
ATOM    319  CG  PRO    23      16.799   3.758   1.013  1.00  0.00           C  
ATOM    320  HG2 PRO    23      16.813   4.848   1.030  1.00  0.00           H  
ATOM    321  HG3 PRO    23      16.694   3.505   2.068  1.00  0.00           H  
ATOM    322  CB  PRO    23      15.694   3.172   0.173  1.00  0.00           C  
ATOM    323  HB2 PRO    23      14.935   3.932  -0.012  1.00  0.00           H  
ATOM    324  HB3 PRO    23      15.391   2.221   0.612  1.00  0.00           H  
ATOM    325  CA  PRO    23      16.398   2.840  -1.164  1.00  0.00           C  
ATOM    326  HA  PRO    23      16.039   1.877  -1.525  1.00  0.00           H  
ATOM    327  C   PRO    23      16.074   3.871  -2.220  1.00  0.00           C  
ATOM    328  O   PRO    23      16.107   5.083  -1.926  1.00  0.00           O  
ATOM    329  N   HIE    24      15.597   3.473  -3.373  1.00  0.00           N  
ATOM    330  H   HIE    24      15.352   4.151  -4.080  1.00  0.00           H  
ATOM    331  CA  HIE    24      15.363   2.040  -3.873  1.00  0.00           C  
ATOM    332  HA  HIE    24      16.160   1.459  -3.409  1.00  0.00           H  
ATOM    333  CB  HIE    24      13.995   1.635  -3.286  1.00  0.00           C  
ATOM    334  HB2 HIE    24      13.986   1.578  -2.198  1.00  0.00           H  
ATOM    335  HB3 HIE    24      13.335   2.474  -3.506  1.00  0.00           H  
ATOM    336  CG  HIE    24      13.443   0.311  -3.713  1.00  0.00           C  
ATOM    337  ND1 HIE    24      12.589   0.105  -4.836  1.00  0.00           N  
ATOM    338  CE1 HIE    24      12.528  -1.214  -4.916  1.00  0.00           C  
ATOM    339  HE1 HIE    24      11.825  -1.744  -5.541  1.00  0.00           H  
ATOM    340  NE2 HIE    24      13.153  -1.770  -3.888  1.00  0.00           N  
ATOM    341  HE2 HIE    24      13.111  -2.768  -3.737  1.00  0.00           H  
ATOM    342  CD2 HIE    24      13.782  -0.852  -3.118  1.00  0.00           C  
ATOM    343  HD2 HIE    24      14.457  -1.059  -2.300  1.00  0.00           H  
ATOM    344  C   HIE    24      15.257   1.942  -5.413  1.00  0.00           C  
ATOM    345  O   HIE    24      14.681   2.854  -6.089  1.00  0.00           O  
ATOM    346  N   GLN    25      15.725   0.869  -5.992  1.00  0.00           N  
ATOM    347  H   GLN    25      16.154   0.220  -5.348  1.00  0.00           H  
ATOM    348  CA  GLN    25      15.703   0.567  -7.416  1.00  0.00           C  
ATOM    349  HA  GLN    25      16.305   1.368  -7.844  1.00  0.00           H  
ATOM    350  CB  GLN    25      16.391  -0.829  -7.720  1.00  0.00           C  
ATOM    351  HB2 GLN    25      16.663  -0.902  -8.774  1.00  0.00           H  
ATOM    352  HB3 GLN    25      17.210  -0.944  -7.010  1.00  0.00           H  
ATOM    353  CG  GLN    25      15.448  -1.994  -7.325  1.00  0.00           C  
ATOM    354  HG2 GLN    25      15.302  -1.911  -6.248  1.00  0.00           H  
ATOM    355  HG3 GLN    25      14.509  -1.866  -7.863  1.00  0.00           H  
ATOM    356  CD  GLN    25      15.993  -3.394  -7.601  1.00  0.00           C  
ATOM    357  OE1 GLN    25      17.097  -3.608  -8.097  1.00  0.00           O  
ATOM    358  NE2 GLN    25      15.205  -4.358  -7.259  1.00  0.00           N  
ATOM    359 HE21 GLN    25      15.438  -5.306  -7.519  1.00  0.00           H  
ATOM    360 HE22 GLN    25      14.252  -4.215  -6.956  1.00  0.00           H  
ATOM    361  C   GLN    25      14.394   0.687  -8.249  1.00  0.00           C  
ATOM    362  O   GLN    25      14.593   0.831  -9.485  1.00  0.00           O  
ATOM    363  N   ASP    26      13.259   0.713  -7.651  1.00  0.00           N  
ATOM    364  H   ASP    26      13.285   0.737  -6.641  1.00  0.00           H  
ATOM    365  CA  ASP    26      11.974   0.940  -8.348  1.00  0.00           C  
ATOM    366  HA  ASP    26      12.263   1.259  -9.349  1.00  0.00           H  
ATOM    367  CB  ASP    26      11.163  -0.379  -8.506  1.00  0.00           C  
ATOM    368  HB2 ASP    26      10.893  -0.739  -7.514  1.00  0.00           H  
ATOM    369  HB3 ASP    26      10.279  -0.207  -9.120  1.00  0.00           H  
ATOM    370  CG  ASP    26      11.902  -1.463  -9.226  1.00  0.00           C  
ATOM    371  OD1 ASP    26      12.199  -2.500  -8.630  1.00  0.00           O  
ATOM    372  OD2 ASP    26      12.143  -1.305 -10.491  1.00  0.00           O  
ATOM    373  C   ASP    26      11.216   2.160  -7.707  1.00  0.00           C  
ATOM    374  O   ASP    26       9.987   2.182  -7.898  1.00  0.00           O  
ATOM    375  N   MET    27      11.854   3.068  -6.943  1.00  0.00           N  
ATOM    376  H   MET    27      12.833   2.852  -6.821  1.00  0.00           H  
ATOM    377  CA  MET    27      11.231   4.348  -6.511  1.00  0.00           C  
ATOM    378  HA  MET    27      10.271   4.070  -6.075  1.00  0.00           H  
ATOM    379  CB  MET    27      12.067   4.793  -5.315  1.00  0.00           C  
ATOM    380  HB2 MET    27      11.843   4.098  -4.506  1.00  0.00           H  
ATOM    381  HB3 MET    27      13.100   4.880  -5.649  1.00  0.00           H  
ATOM    382  CG  MET    27      11.771   6.249  -4.906  1.00  0.00           C  
ATOM    383  HG2 MET    27      11.683   6.890  -5.784  1.00  0.00           H  
ATOM    384  HG3 MET    27      10.753   6.361  -4.533  1.00  0.00           H  
ATOM    385  SD  MET    27      12.992   7.065  -3.823  1.00  0.00           S  
ATOM    386  CE  MET    27      12.589   6.103  -2.298  1.00  0.00           C  
ATOM    387  HE1 MET    27      13.090   5.141  -2.408  1.00  0.00           H  
ATOM    388  HE2 MET    27      12.985   6.590  -1.407  1.00  0.00           H  
ATOM    389  HE3 MET    27      11.520   5.934  -2.167  1.00  0.00           H  
ATOM    390  C   MET    27      11.067   5.318  -7.613  1.00  0.00           C  
ATOM    391  O   MET    27      12.101   5.781  -8.103  1.00  0.00           O  
ATOM    392  N   MET    28       9.875   5.836  -7.845  1.00  0.00           N  
ATOM    393  H   MET    28       9.158   5.396  -7.286  1.00  0.00           H  
ATOM    394  CA  MET    28       9.514   6.698  -8.889  1.00  0.00           C  
ATOM    395  HA  MET    28      10.357   7.387  -8.924  1.00  0.00           H  
ATOM    396  CB  MET    28       9.539   5.955 -10.253  1.00  0.00           C  
ATOM    397  HB2 MET    28       9.227   6.756 -10.924  1.00  0.00           H  
ATOM    398  HB3 MET    28      10.581   5.719 -10.471  1.00  0.00           H  
ATOM    399  CG  MET    28       8.629   4.792 -10.124  1.00  0.00           C  
ATOM    400  HG2 MET    28       8.962   4.099  -9.351  1.00  0.00           H  
ATOM    401  HG3 MET    28       7.637   5.178  -9.887  1.00  0.00           H  
ATOM    402  SD  MET    28       8.328   3.666 -11.544  1.00  0.00           S  
ATOM    403  CE  MET    28       7.262   4.790 -12.493  1.00  0.00           C  
ATOM    404  HE1 MET    28       6.944   4.297 -13.411  1.00  0.00           H  
ATOM    405  HE2 MET    28       6.403   5.124 -11.912  1.00  0.00           H  
ATOM    406  HE3 MET    28       7.947   5.592 -12.770  1.00  0.00           H  
ATOM    407  C   MET    28       8.178   7.361  -8.636  1.00  0.00           C  
ATOM    408  O   MET    28       7.256   6.750  -8.004  1.00  0.00           O  
ATOM    409  N   PHE    29       7.911   8.589  -9.188  1.00  0.00           N  
ATOM    410  H   PHE    29       8.520   8.863  -9.945  1.00  0.00           H  
ATOM    411  CA  PHE    29       6.540   9.086  -9.191  1.00  0.00           C  
ATOM    412  HA  PHE    29       6.158   9.054  -8.170  1.00  0.00           H  
ATOM    413  CB  PHE    29       6.597  10.526  -9.697  1.00  0.00           C  
ATOM    414  HB2 PHE    29       6.873  11.145  -8.843  1.00  0.00           H  
ATOM    415  HB3 PHE    29       7.303  10.473 -10.525  1.00  0.00           H  
ATOM    416  CG  PHE    29       5.337  11.168 -10.102  1.00  0.00           C  
ATOM    417  CD1 PHE    29       4.223  11.554  -9.241  1.00  0.00           C  
ATOM    418  HD1 PHE    29       4.296  11.350  -8.182  1.00  0.00           H  
ATOM    419  CE1 PHE    29       3.063  12.017  -9.859  1.00  0.00           C  
ATOM    420  HE1 PHE    29       2.250  12.321  -9.217  1.00  0.00           H  
ATOM    421  CZ  PHE    29       3.019  12.257 -11.185  1.00  0.00           C  
ATOM    422  HZ  PHE    29       2.144  12.759 -11.571  1.00  0.00           H  
ATOM    423  CE2 PHE    29       4.045  11.924 -12.018  1.00  0.00           C  
ATOM    424  HE2 PHE    29       4.008  11.882 -13.097  1.00  0.00           H  
ATOM    425  CD2 PHE    29       5.127  11.316 -11.468  1.00  0.00           C  
ATOM    426  HD2 PHE    29       5.951  11.035 -12.107  1.00  0.00           H  
ATOM    427  C   PHE    29       5.779   8.195 -10.171  1.00  0.00           C  
ATOM    428  O   PHE    29       6.181   7.883 -11.273  1.00  0.00           O  
ATOM    429  N   LYS    30       4.497   8.177  -9.882  1.00  0.00           N  
ATOM    430  H   LYS    30       4.181   8.673  -9.061  1.00  0.00           H  
ATOM    431  CA  LYS    30       3.446   7.886 -10.828  1.00  0.00           C  
ATOM    432  HA  LYS    30       3.888   8.053 -11.811  1.00  0.00           H  
ATOM    433  CB  LYS    30       3.087   6.336 -10.743  1.00  0.00           C  
ATOM    434  HB2 LYS    30       3.989   5.760 -10.538  1.00  0.00           H  
ATOM    435  HB3 LYS    30       2.514   6.178  -9.829  1.00  0.00           H  
ATOM    436  CG  LYS    30       2.259   5.738 -11.781  1.00  0.00           C  
ATOM    437  HG2 LYS    30       1.975   4.748 -11.424  1.00  0.00           H  
ATOM    438  HG3 LYS    30       1.367   6.351 -11.909  1.00  0.00           H  
ATOM    439  CD  LYS    30       2.966   5.605 -13.136  1.00  0.00           C  
ATOM    440  HD2 LYS    30       2.234   5.452 -13.929  1.00  0.00           H  
ATOM    441  HD3 LYS    30       3.533   6.521 -13.302  1.00  0.00           H  
ATOM    442  CE  LYS    30       3.913   4.437 -13.124  1.00  0.00           C  
ATOM    443  HE2 LYS    30       4.739   4.728 -13.773  1.00  0.00           H  
ATOM    444  HE3 LYS    30       4.431   4.337 -12.170  1.00  0.00           H  
ATOM    445  NZ  LYS    30       3.318   3.130 -13.518  1.00  0.00           N  
ATOM    446  HZ1 LYS    30       2.690   3.224 -14.303  1.00  0.00           H  
ATOM    447  HZ2 LYS    30       3.903   2.335 -13.729  1.00  0.00           H  
ATOM    448  HZ3 LYS    30       2.719   2.792 -12.779  1.00  0.00           H  
ATOM    449  C   LYS    30       2.280   8.780 -10.583  1.00  0.00           C  
ATOM    450  O   LYS    30       1.932   9.005  -9.426  1.00  0.00           O  
ATOM    451  N   ASP    31       1.568   9.268 -11.601  1.00  0.00           N  
ATOM    452  H   ASP    31       1.956   9.151 -12.526  1.00  0.00           H  
ATOM    453  CA  ASP    31       0.367  10.116 -11.490  1.00  0.00           C  
ATOM    454  HA  ASP    31       0.531  10.899 -10.749  1.00  0.00           H  
ATOM    455  CB  ASP    31       0.070  10.855 -12.729  1.00  0.00           C  
ATOM    456  HB2 ASP    31      -0.760  11.545 -12.581  1.00  0.00           H  
ATOM    457  HB3 ASP    31       0.923  11.471 -13.013  1.00  0.00           H  
ATOM    458  CG  ASP    31      -0.254   9.810 -13.863  1.00  0.00           C  
ATOM    459  OD1 ASP    31      -1.292  10.090 -14.467  1.00  0.00           O  
ATOM    460  OD2 ASP    31       0.467   8.815 -14.145  1.00  0.00           O  
ATOM    461  C   ASP    31      -0.805   9.275 -10.892  1.00  0.00           C  
ATOM    462  O   ASP    31      -1.859   9.838 -10.827  1.00  0.00           O  
ATOM    463  N   LEU    32      -0.582   8.025 -10.491  1.00  0.00           N  
ATOM    464  H   LEU    32       0.351   7.656 -10.609  1.00  0.00           H  
ATOM    465  CA  LEU    32      -1.577   7.301  -9.664  1.00  0.00           C  
ATOM    466  HA  LEU    32      -2.569   7.363 -10.111  1.00  0.00           H  
ATOM    467  CB  LEU    32      -1.203   5.816  -9.459  1.00  0.00           C  
ATOM    468  HB2 LEU    32      -0.182   5.762  -9.083  1.00  0.00           H  
ATOM    469  HB3 LEU    32      -1.902   5.526  -8.674  1.00  0.00           H  
ATOM    470  CG  LEU    32      -1.343   4.957 -10.759  1.00  0.00           C  
ATOM    471  HG  LEU    32      -0.521   5.381 -11.335  1.00  0.00           H  
ATOM    472  CD1 LEU    32      -0.908   3.626 -10.375  1.00  0.00           C  
ATOM    473 HD11 LEU    32       0.095   3.521  -9.961  1.00  0.00           H  
ATOM    474 HD12 LEU    32      -1.495   3.118  -9.611  1.00  0.00           H  
ATOM    475 HD13 LEU    32      -0.962   2.968 -11.243  1.00  0.00           H  
ATOM    476  CD2 LEU    32      -2.743   4.874 -11.476  1.00  0.00           C  
ATOM    477 HD21 LEU    32      -3.072   5.861 -11.801  1.00  0.00           H  
ATOM    478 HD22 LEU    32      -2.736   4.176 -12.314  1.00  0.00           H  
ATOM    479 HD23 LEU    32      -3.538   4.457 -10.858  1.00  0.00           H  
ATOM    480  C   LEU    32      -1.755   8.017  -8.298  1.00  0.00           C  
ATOM    481  O   LEU    32      -2.873   7.867  -7.751  1.00  0.00           O  
ATOM    482  N   ASN    33      -0.764   8.745  -7.835  1.00  0.00           N  
ATOM    483  H   ASN    33       0.121   8.876  -8.304  1.00  0.00           H  
ATOM    484  CA  ASN    33      -0.717   9.387  -6.526  1.00  0.00           C  
ATOM    485  HA  ASN    33       0.323   9.636  -6.315  1.00  0.00           H  
ATOM    486  CB  ASN    33      -1.535  10.689  -6.572  1.00  0.00           C  
ATOM    487  HB2 ASN    33      -2.511  10.368  -6.935  1.00  0.00           H  
ATOM    488  HB3 ASN    33      -1.603  11.100  -5.565  1.00  0.00           H  
ATOM    489  CG  ASN    33      -0.881  11.817  -7.338  1.00  0.00           C  
ATOM    490  OD1 ASN    33       0.240  12.193  -7.113  1.00  0.00           O  
ATOM    491  ND2 ASN    33      -1.558  12.316  -8.306  1.00  0.00           N  
ATOM    492 HD21 ASN    33      -1.215  12.993  -8.972  1.00  0.00           H  
ATOM    493 HD22 ASN    33      -2.371  11.785  -8.582  1.00  0.00           H  
ATOM    494  C   ASN    33      -1.014   8.473  -5.316  1.00  0.00           C  
ATOM    495  O   ASN    33      -1.884   8.786  -4.563  1.00  0.00           O  
ATOM    496  N   LEU    34      -0.320   7.325  -5.247  1.00  0.00           N  
ATOM    497  H   LEU    34       0.501   7.305  -5.835  1.00  0.00           H  
ATOM    498  CA  LEU    34      -0.517   6.343  -4.126  1.00  0.00           C  
ATOM    499  HA  LEU    34      -1.587   6.150  -4.045  1.00  0.00           H  
ATOM    500  CB  LEU    34       0.137   4.916  -4.526  1.00  0.00           C  
ATOM    501  HB2 LEU    34       1.171   5.123  -4.801  1.00  0.00           H  
ATOM    502  HB3 LEU    34       0.057   4.283  -3.642  1.00  0.00           H  
ATOM    503  CG  LEU    34      -0.415   4.293  -5.880  1.00  0.00           C  
ATOM    504  HG  LEU    34      -0.560   5.054  -6.647  1.00  0.00           H  
ATOM    505  CD1 LEU    34       0.529   3.274  -6.498  1.00  0.00           C  
ATOM    506 HD11 LEU    34       0.236   2.956  -7.499  1.00  0.00           H  
ATOM    507 HD12 LEU    34       1.472   3.752  -6.763  1.00  0.00           H  
ATOM    508 HD13 LEU    34       0.661   2.358  -5.921  1.00  0.00           H  
ATOM    509  CD2 LEU    34      -1.721   3.601  -5.782  1.00  0.00           C  
ATOM    510 HD21 LEU    34      -2.374   4.007  -5.009  1.00  0.00           H  
ATOM    511 HD22 LEU    34      -2.152   3.537  -6.782  1.00  0.00           H  
ATOM    512 HD23 LEU    34      -1.522   2.615  -5.362  1.00  0.00           H  
ATOM    513  C   LEU    34      -0.093   6.909  -2.766  1.00  0.00           C  
ATOM    514  O   LEU    34       0.721   7.833  -2.753  1.00  0.00           O  
ATOM    515  N   THR    35      -0.660   6.362  -1.696  1.00  0.00           N  
ATOM    516  H   THR    35      -1.079   5.466  -1.899  1.00  0.00           H  
ATOM    517  CA  THR    35      -0.285   6.502  -0.270  1.00  0.00           C  
ATOM    518  HA  THR    35      -0.151   7.583  -0.227  1.00  0.00           H  
ATOM    519  CB  THR    35      -1.280   6.069   0.688  1.00  0.00           C  
ATOM    520  HB  THR    35      -2.289   6.336   0.373  1.00  0.00           H  
ATOM    521  CG2 THR    35      -1.127   4.562   1.033  1.00  0.00           C  
ATOM    522 HG21 THR    35      -2.098   4.241   1.411  1.00  0.00           H  
ATOM    523 HG22 THR    35      -0.934   4.030   0.101  1.00  0.00           H  
ATOM    524 HG23 THR    35      -0.441   4.318   1.844  1.00  0.00           H  
ATOM    525  OG1 THR    35      -1.157   6.664   1.943  1.00  0.00           O  
ATOM    526  HG1 THR    35      -1.829   6.340   2.547  1.00  0.00           H  
ATOM    527  C   THR    35       1.121   5.854  -0.019  1.00  0.00           C  
ATOM    528  O   THR    35       1.464   4.867  -0.716  1.00  0.00           O  
ATOM    529  N   ASP    36       1.814   6.386   0.926  1.00  0.00           N  
ATOM    530  H   ASP    36       1.319   7.152   1.360  1.00  0.00           H  
ATOM    531  CA  ASP    36       3.167   6.151   1.419  1.00  0.00           C  
ATOM    532  HA  ASP    36       3.927   6.427   0.688  1.00  0.00           H  
ATOM    533  CB  ASP    36       3.470   7.059   2.569  1.00  0.00           C  
ATOM    534  HB2 ASP    36       2.970   6.693   3.466  1.00  0.00           H  
ATOM    535  HB3 ASP    36       4.536   6.947   2.768  1.00  0.00           H  
ATOM    536  CG  ASP    36       3.085   8.532   2.377  1.00  0.00           C  
ATOM    537  OD1 ASP    36       3.033   9.155   3.470  1.00  0.00           O  
ATOM    538  OD2 ASP    36       2.842   9.088   1.313  1.00  0.00           O  
ATOM    539  C   ASP    36       3.360   4.653   1.762  1.00  0.00           C  
ATOM    540  O   ASP    36       4.331   4.110   1.313  1.00  0.00           O  
ATOM    541  N   ALA    37       2.361   4.009   2.410  1.00  0.00           N  
ATOM    542  H   ALA    37       1.674   4.642   2.795  1.00  0.00           H  
ATOM    543  CA  ALA    37       2.352   2.549   2.733  1.00  0.00           C  
ATOM    544  HA  ALA    37       3.209   2.265   3.344  1.00  0.00           H  
ATOM    545  CB  ALA    37       1.226   2.196   3.690  1.00  0.00           C  
ATOM    546  HB1 ALA    37       1.159   2.958   4.467  1.00  0.00           H  
ATOM    547  HB2 ALA    37       0.237   2.241   3.233  1.00  0.00           H  
ATOM    548  HB3 ALA    37       1.403   1.188   4.065  1.00  0.00           H  
ATOM    549  C   ALA    37       2.254   1.679   1.449  1.00  0.00           C  
ATOM    550  O   ALA    37       3.099   0.826   1.251  1.00  0.00           O  
ATOM    551  N   GLN    38       1.287   1.869   0.519  1.00  0.00           N  
ATOM    552  H   GLN    38       0.643   2.638   0.644  1.00  0.00           H  
ATOM    553  CA  GLN    38       1.316   1.234  -0.866  1.00  0.00           C  
ATOM    554  HA  GLN    38       1.097   0.169  -0.790  1.00  0.00           H  
ATOM    555  CB  GLN    38       0.224   1.880  -1.687  1.00  0.00           C  
ATOM    556  HB2 GLN    38       0.412   2.953  -1.682  1.00  0.00           H  
ATOM    557  HB3 GLN    38       0.275   1.654  -2.752  1.00  0.00           H  
ATOM    558  CG  GLN    38      -1.205   1.530  -1.216  1.00  0.00           C  
ATOM    559  HG2 GLN    38      -1.332   0.449  -1.160  1.00  0.00           H  
ATOM    560  HG3 GLN    38      -1.270   1.906  -0.195  1.00  0.00           H  
ATOM    561  CD  GLN    38      -2.241   2.195  -2.107  1.00  0.00           C  
ATOM    562  OE1 GLN    38      -2.201   3.391  -2.259  1.00  0.00           O  
ATOM    563  NE2 GLN    38      -3.072   1.423  -2.751  1.00  0.00           N  
ATOM    564 HE21 GLN    38      -3.793   1.896  -3.277  1.00  0.00           H  
ATOM    565 HE22 GLN    38      -3.123   0.441  -2.520  1.00  0.00           H  
ATOM    566  C   GLN    38       2.653   1.342  -1.571  1.00  0.00           C  
ATOM    567  O   GLN    38       3.212   0.381  -2.163  1.00  0.00           O  
ATOM    568  N   LYS    39       3.265   2.538  -1.547  1.00  0.00           N  
ATOM    569  H   LYS    39       2.736   3.269  -1.094  1.00  0.00           H  
ATOM    570  CA  LYS    39       4.567   2.844  -2.245  1.00  0.00           C  
ATOM    571  HA  LYS    39       4.340   2.589  -3.280  1.00  0.00           H  
ATOM    572  CB  LYS    39       4.913   4.326  -2.172  1.00  0.00           C  
ATOM    573  HB2 LYS    39       4.564   4.715  -1.215  1.00  0.00           H  
ATOM    574  HB3 LYS    39       5.968   4.568  -2.048  1.00  0.00           H  
ATOM    575  CG  LYS    39       4.139   5.232  -3.230  1.00  0.00           C  
ATOM    576  HG2 LYS    39       4.461   4.913  -4.222  1.00  0.00           H  
ATOM    577  HG3 LYS    39       3.092   4.949  -3.116  1.00  0.00           H  
ATOM    578  CD  LYS    39       4.241   6.734  -2.982  1.00  0.00           C  
ATOM    579  HD2 LYS    39       3.704   7.050  -2.087  1.00  0.00           H  
ATOM    580  HD3 LYS    39       5.260   7.095  -2.841  1.00  0.00           H  
ATOM    581  CE  LYS    39       3.599   7.586  -4.085  1.00  0.00           C  
ATOM    582  HE2 LYS    39       4.236   7.592  -4.970  1.00  0.00           H  
ATOM    583  HE3 LYS    39       2.623   7.209  -4.394  1.00  0.00           H  
ATOM    584  NZ  LYS    39       3.452   8.986  -3.607  1.00  0.00           N  
ATOM    585  HZ1 LYS    39       2.748   9.141  -2.900  1.00  0.00           H  
ATOM    586  HZ2 LYS    39       4.297   9.337  -3.178  1.00  0.00           H  
ATOM    587  HZ3 LYS    39       3.134   9.619  -4.327  1.00  0.00           H  
ATOM    588  C   LYS    39       5.755   2.037  -1.699  1.00  0.00           C  
ATOM    589  O   LYS    39       6.723   1.800  -2.439  1.00  0.00           O  
ATOM    590  N   GLN    40       5.694   1.422  -0.530  1.00  0.00           N  
ATOM    591  H   GLN    40       4.866   1.698  -0.021  1.00  0.00           H  
ATOM    592  CA  GLN    40       6.513   0.415  -0.026  1.00  0.00           C  
ATOM    593  HA  GLN    40       7.470   0.435  -0.547  1.00  0.00           H  
ATOM    594  CB  GLN    40       6.638   0.692   1.532  1.00  0.00           C  
ATOM    595  HB2 GLN    40       5.604   0.684   1.877  1.00  0.00           H  
ATOM    596  HB3 GLN    40       7.246  -0.076   2.011  1.00  0.00           H  
ATOM    597  CG  GLN    40       7.260   2.096   1.841  1.00  0.00           C  
ATOM    598  HG2 GLN    40       6.787   2.880   1.249  1.00  0.00           H  
ATOM    599  HG3 GLN    40       6.878   2.418   2.809  1.00  0.00           H  
ATOM    600  CD  GLN    40       8.787   2.151   1.890  1.00  0.00           C  
ATOM    601  OE1 GLN    40       9.423   1.097   1.644  1.00  0.00           O  
ATOM    602  NE2 GLN    40       9.458   3.289   2.008  1.00  0.00           N  
ATOM    603 HE21 GLN    40      10.462   3.223   2.095  1.00  0.00           H  
ATOM    604 HE22 GLN    40       8.973   4.157   2.185  1.00  0.00           H  
ATOM    605  C   GLN    40       6.101  -1.050  -0.446  1.00  0.00           C  
ATOM    606  O   GLN    40       6.940  -1.766  -1.029  1.00  0.00           O  
ATOM    607  N   GLN    41       4.833  -1.462  -0.263  1.00  0.00           N  
ATOM    608  H   GLN    41       4.335  -0.782   0.293  1.00  0.00           H  
ATOM    609  CA  GLN    41       4.241  -2.791  -0.486  1.00  0.00           C  
ATOM    610  HA  GLN    41       4.853  -3.519   0.045  1.00  0.00           H  
ATOM    611  CB  GLN    41       2.726  -2.713  -0.054  1.00  0.00           C  
ATOM    612  HB2 GLN    41       2.661  -2.113   0.854  1.00  0.00           H  
ATOM    613  HB3 GLN    41       2.241  -2.120  -0.830  1.00  0.00           H  
ATOM    614  CG  GLN    41       2.188  -4.101   0.227  1.00  0.00           C  
ATOM    615  HG2 GLN    41       2.465  -4.716  -0.630  1.00  0.00           H  
ATOM    616  HG3 GLN    41       2.664  -4.613   1.063  1.00  0.00           H  
ATOM    617  CD  GLN    41       0.664  -4.119   0.174  1.00  0.00           C  
ATOM    618  OE1 GLN    41       0.033  -3.200  -0.291  1.00  0.00           O  
ATOM    619  NE2 GLN    41       0.036  -5.155   0.761  1.00  0.00           N  
ATOM    620 HE21 GLN    41      -0.969  -5.222   0.840  1.00  0.00           H  
ATOM    621 HE22 GLN    41       0.612  -5.886   1.153  1.00  0.00           H  
ATOM    622  C   GLN    41       4.473  -3.276  -1.948  1.00  0.00           C  
ATOM    623  O   GLN    41       4.708  -4.449  -2.178  1.00  0.00           O  
ATOM    624  N   ILE    42       4.393  -2.342  -2.914  1.00  0.00           N  
ATOM    625  H   ILE    42       4.252  -1.388  -2.616  1.00  0.00           H  
ATOM    626  CA  ILE    42       4.658  -2.699  -4.316  1.00  0.00           C  
ATOM    627  HA  ILE    42       4.023  -3.551  -4.556  1.00  0.00           H  
ATOM    628  CB  ILE    42       4.384  -1.483  -5.282  1.00  0.00           C  
ATOM    629  HB  ILE    42       4.802  -1.833  -6.225  1.00  0.00           H  
ATOM    630  CG2 ILE    42       2.898  -1.213  -5.588  1.00  0.00           C  
ATOM    631 HG21 ILE    42       2.502  -2.154  -5.970  1.00  0.00           H  
ATOM    632 HG22 ILE    42       2.459  -1.074  -4.600  1.00  0.00           H  
ATOM    633 HG23 ILE    42       2.715  -0.385  -6.273  1.00  0.00           H  
ATOM    634  CG1 ILE    42       5.249  -0.256  -4.958  1.00  0.00           C  
ATOM    635 HG12 ILE    42       4.945   0.220  -4.025  1.00  0.00           H  
ATOM    636 HG13 ILE    42       6.263  -0.644  -4.856  1.00  0.00           H  
ATOM    637  CD1 ILE    42       5.392   0.849  -6.059  1.00  0.00           C  
ATOM    638 HD11 ILE    42       5.460   0.344  -7.022  1.00  0.00           H  
ATOM    639 HD12 ILE    42       4.521   1.487  -5.910  1.00  0.00           H  
ATOM    640 HD13 ILE    42       6.247   1.507  -5.903  1.00  0.00           H  
ATOM    641  C   ILE    42       6.096  -3.209  -4.579  1.00  0.00           C  
ATOM    642  O   ILE    42       6.419  -3.740  -5.658  1.00  0.00           O  
ATOM    643  N   ARG    43       7.045  -2.984  -3.704  1.00  0.00           N  
ATOM    644  H   ARG    43       6.901  -2.351  -2.930  1.00  0.00           H  
ATOM    645  CA  ARG    43       8.455  -3.156  -4.051  1.00  0.00           C  
ATOM    646  HA  ARG    43       8.680  -2.794  -5.054  1.00  0.00           H  
ATOM    647  CB  ARG    43       9.414  -2.477  -3.012  1.00  0.00           C  
ATOM    648  HB2 ARG    43       9.185  -2.781  -1.991  1.00  0.00           H  
ATOM    649  HB3 ARG    43      10.431  -2.827  -3.191  1.00  0.00           H  
ATOM    650  CG  ARG    43       9.341  -0.987  -3.117  1.00  0.00           C  
ATOM    651  HG2 ARG    43       9.623  -0.717  -4.134  1.00  0.00           H  
ATOM    652  HG3 ARG    43       8.322  -0.636  -2.953  1.00  0.00           H  
ATOM    653  CD  ARG    43      10.310  -0.292  -2.173  1.00  0.00           C  
ATOM    654  HD2 ARG    43      10.183  -0.532  -1.117  1.00  0.00           H  
ATOM    655  HD3 ARG    43      11.338  -0.560  -2.415  1.00  0.00           H  
ATOM    656  NE  ARG    43      10.297   1.198  -2.287  1.00  0.00           N  
ATOM    657  HE  ARG    43       9.800   1.571  -3.083  1.00  0.00           H  
ATOM    658  CZ  ARG    43      10.831   2.122  -1.529  1.00  0.00           C  
ATOM    659  NH1 ARG    43      10.402   3.331  -1.593  1.00  0.00           N  
ATOM    660 HH11 ARG    43       9.772   3.612  -2.330  1.00  0.00           H  
ATOM    661 HH12 ARG    43      10.633   3.956  -0.833  1.00  0.00           H  
ATOM    662  NH2 ARG    43      11.642   1.810  -0.569  1.00  0.00           N  
ATOM    663 HH21 ARG    43      12.021   0.891  -0.389  1.00  0.00           H  
ATOM    664 HH22 ARG    43      11.771   2.479   0.176  1.00  0.00           H  
ATOM    665  C   ARG    43       8.837  -4.604  -4.254  1.00  0.00           C  
ATOM    666  O   ARG    43       9.574  -4.860  -5.228  1.00  0.00           O  
ATOM    667  N   GLU    44       8.124  -5.535  -3.566  1.00  0.00           N  
ATOM    668  H   GLU    44       7.574  -5.206  -2.785  1.00  0.00           H  
ATOM    669  CA  GLU    44       8.394  -6.935  -3.798  1.00  0.00           C  
ATOM    670  HA  GLU    44       9.461  -7.005  -4.009  1.00  0.00           H  
ATOM    671  CB  GLU    44       8.151  -7.650  -2.439  1.00  0.00           C  
ATOM    672  HB2 GLU    44       8.716  -7.083  -1.699  1.00  0.00           H  
ATOM    673  HB3 GLU    44       7.110  -7.601  -2.119  1.00  0.00           H  
ATOM    674  CG  GLU    44       8.585  -9.153  -2.421  1.00  0.00           C  
ATOM    675  HG2 GLU    44       8.450  -9.562  -1.420  1.00  0.00           H  
ATOM    676  HG3 GLU    44       7.951  -9.666  -3.145  1.00  0.00           H  
ATOM    677  CD  GLU    44       9.920  -9.402  -2.957  1.00  0.00           C  
ATOM    678  OE1 GLU    44      10.872  -8.616  -2.714  1.00  0.00           O  
ATOM    679  OE2 GLU    44      10.210 -10.578  -3.399  1.00  0.00           O  
ATOM    680  C   GLU    44       7.752  -7.406  -5.102  1.00  0.00           C  
ATOM    681  O   GLU    44       8.249  -8.288  -5.803  1.00  0.00           O  
ATOM    682  N   ILE    45       6.586  -6.868  -5.475  1.00  0.00           N  
ATOM    683  H   ILE    45       6.114  -6.168  -4.922  1.00  0.00           H  
ATOM    684  CA  ILE    45       5.903  -7.155  -6.733  1.00  0.00           C  
ATOM    685  HA  ILE    45       5.659  -8.210  -6.850  1.00  0.00           H  
ATOM    686  CB  ILE    45       4.569  -6.372  -6.753  1.00  0.00           C  
ATOM    687  HB  ILE    45       4.754  -5.356  -6.404  1.00  0.00           H  
ATOM    688  CG2 ILE    45       4.094  -6.442  -8.185  1.00  0.00           C  
ATOM    689 HG21 ILE    45       3.950  -7.497  -8.419  1.00  0.00           H  
ATOM    690 HG22 ILE    45       3.125  -5.959  -8.313  1.00  0.00           H  
ATOM    691 HG23 ILE    45       4.782  -5.964  -8.883  1.00  0.00           H  
ATOM    692  CG1 ILE    45       3.477  -6.954  -5.874  1.00  0.00           C  
ATOM    693 HG12 ILE    45       2.533  -6.524  -6.209  1.00  0.00           H  
ATOM    694 HG13 ILE    45       3.482  -8.040  -5.968  1.00  0.00           H  
ATOM    695  CD1 ILE    45       3.444  -6.573  -4.394  1.00  0.00           C  
ATOM    696 HD11 ILE    45       4.382  -6.906  -3.949  1.00  0.00           H  
ATOM    697 HD12 ILE    45       3.425  -5.484  -4.406  1.00  0.00           H  
ATOM    698 HD13 ILE    45       2.582  -6.977  -3.863  1.00  0.00           H  
ATOM    699  C   ILE    45       6.800  -6.759  -7.836  1.00  0.00           C  
ATOM    700  O   ILE    45       6.930  -7.516  -8.773  1.00  0.00           O  
ATOM    701  N   MET    46       7.528  -5.643  -7.853  1.00  0.00           N  
ATOM    702  H   MET    46       7.384  -4.979  -7.106  1.00  0.00           H  
ATOM    703  CA  MET    46       8.328  -5.211  -9.000  1.00  0.00           C  
ATOM    704  HA  MET    46       7.891  -5.665  -9.890  1.00  0.00           H  
ATOM    705  CB  MET    46       8.527  -3.668  -9.233  1.00  0.00           C  
ATOM    706  HB2 MET    46       9.054  -3.337  -8.338  1.00  0.00           H  
ATOM    707  HB3 MET    46       9.007  -3.434 -10.183  1.00  0.00           H  
ATOM    708  CG  MET    46       7.157  -2.994  -9.304  1.00  0.00           C  
ATOM    709  HG2 MET    46       6.494  -3.431 -10.051  1.00  0.00           H  
ATOM    710  HG3 MET    46       6.663  -3.221  -8.360  1.00  0.00           H  
ATOM    711  SD  MET    46       7.030  -1.249  -9.427  1.00  0.00           S  
ATOM    712  CE  MET    46       7.965  -1.127 -10.961  1.00  0.00           C  
ATOM    713  HE1 MET    46       7.528  -1.762 -11.732  1.00  0.00           H  
ATOM    714  HE2 MET    46       7.992  -0.071 -11.229  1.00  0.00           H  
ATOM    715  HE3 MET    46       8.942  -1.515 -10.673  1.00  0.00           H  
ATOM    716  C   MET    46       9.666  -5.915  -8.963  1.00  0.00           C  
ATOM    717  O   MET    46      10.227  -6.317 -10.010  1.00  0.00           O  
ATOM    718  N   LYS    47      10.234  -6.187  -7.782  1.00  0.00           N  
ATOM    719  H   LYS    47       9.940  -5.558  -7.049  1.00  0.00           H  
ATOM    720  CA  LYS    47      11.330  -7.173  -7.590  1.00  0.00           C  
ATOM    721  HA  LYS    47      12.110  -6.769  -8.236  1.00  0.00           H  
ATOM    722  CB  LYS    47      11.772  -7.080  -6.119  1.00  0.00           C  
ATOM    723  HB2 LYS    47      11.577  -6.093  -5.700  1.00  0.00           H  
ATOM    724  HB3 LYS    47      11.127  -7.710  -5.506  1.00  0.00           H  
ATOM    725  CG  LYS    47      13.297  -7.468  -5.956  1.00  0.00           C  
ATOM    726  HG2 LYS    47      13.783  -7.570  -6.926  1.00  0.00           H  
ATOM    727  HG3 LYS    47      13.871  -6.752  -5.366  1.00  0.00           H  
ATOM    728  CD  LYS    47      13.388  -8.640  -5.127  1.00  0.00           C  
ATOM    729  HD2 LYS    47      13.318  -8.403  -4.066  1.00  0.00           H  
ATOM    730  HD3 LYS    47      12.689  -9.407  -5.461  1.00  0.00           H  
ATOM    731  CE  LYS    47      14.769  -9.366  -5.301  1.00  0.00           C  
ATOM    732  HE2 LYS    47      15.213  -9.146  -6.272  1.00  0.00           H  
ATOM    733  HE3 LYS    47      15.386  -9.021  -4.471  1.00  0.00           H  
ATOM    734  NZ  LYS    47      14.683 -10.839  -5.120  1.00  0.00           N  
ATOM    735  HZ1 LYS    47      14.024 -11.262  -5.758  1.00  0.00           H  
ATOM    736  HZ2 LYS    47      15.572 -11.276  -5.316  1.00  0.00           H  
ATOM    737  HZ3 LYS    47      14.537 -11.015  -4.136  1.00  0.00           H  
ATOM    738  C   LYS    47      10.990  -8.496  -8.190  1.00  0.00           C  
ATOM    739  O   LYS    47      11.936  -9.131  -8.650  1.00  0.00           O  
ATOM    740  N   GLY    48       9.709  -8.942  -8.154  1.00  0.00           N  
ATOM    741  H   GLY    48       9.000  -8.302  -7.825  1.00  0.00           H  
ATOM    742  CA  GLY    48       9.329 -10.182  -8.720  1.00  0.00           C  
ATOM    743  HA2 GLY    48      10.006 -10.901  -8.258  1.00  0.00           H  
ATOM    744  HA3 GLY    48       8.326 -10.455  -8.392  1.00  0.00           H  
ATOM    745  C   GLY    48       9.404 -10.246 -10.214  1.00  0.00           C  
ATOM    746  O   GLY    48       9.542 -11.250 -10.808  1.00  0.00           O  
ATOM    747  N   GLN    49       9.174  -9.097 -10.908  1.00  0.00           N  
ATOM    748  H   GLN    49       8.961  -8.289 -10.341  1.00  0.00           H  
ATOM    749  CA  GLN    49       9.331  -9.022 -12.340  1.00  0.00           C  
ATOM    750  HA  GLN    49       8.779  -9.882 -12.719  1.00  0.00           H  
ATOM    751  CB  GLN    49       8.681  -7.726 -12.876  1.00  0.00           C  
ATOM    752  HB2 GLN    49       7.798  -7.469 -12.292  1.00  0.00           H  
ATOM    753  HB3 GLN    49       9.307  -6.857 -12.671  1.00  0.00           H  
ATOM    754  CG  GLN    49       8.390  -7.856 -14.327  1.00  0.00           C  
ATOM    755  HG2 GLN    49       9.299  -8.259 -14.774  1.00  0.00           H  
ATOM    756  HG3 GLN    49       7.708  -8.697 -14.449  1.00  0.00           H  
ATOM    757  CD  GLN    49       7.772  -6.700 -15.063  1.00  0.00           C  
ATOM    758  OE1 GLN    49       7.263  -5.708 -14.569  1.00  0.00           O  
ATOM    759  NE2 GLN    49       7.846  -6.715 -16.365  1.00  0.00           N  
ATOM    760 HE21 GLN    49       7.430  -5.846 -16.669  1.00  0.00           H  
ATOM    761 HE22 GLN    49       8.274  -7.422 -16.945  1.00  0.00           H  
ATOM    762  C   GLN    49      10.844  -9.119 -12.673  1.00  0.00           C  
ATOM    763  O   GLN    49      11.291  -9.957 -13.502  1.00  0.00           O  
ATOM    764  N   ARG    50      11.770  -8.460 -11.854  1.00  0.00           N  
ATOM    765  H   ARG    50      11.391  -7.875 -11.124  1.00  0.00           H  
ATOM    766  CA  ARG    50      13.261  -8.484 -11.961  1.00  0.00           C  
ATOM    767  HA  ARG    50      13.567  -8.202 -12.969  1.00  0.00           H  
ATOM    768  CB  ARG    50      13.986  -7.507 -10.946  1.00  0.00           C  
ATOM    769  HB2 ARG    50      13.790  -7.681  -9.888  1.00  0.00           H  
ATOM    770  HB3 ARG    50      15.046  -7.757 -10.903  1.00  0.00           H  
ATOM    771  CG  ARG    50      13.602  -6.044 -11.330  1.00  0.00           C  
ATOM    772  HG2 ARG    50      13.936  -5.777 -12.332  1.00  0.00           H  
ATOM    773  HG3 ARG    50      12.536  -5.816 -11.317  1.00  0.00           H  
ATOM    774  CD  ARG    50      14.228  -5.124 -10.232  1.00  0.00           C  
ATOM    775  HD2 ARG    50      13.784  -5.481  -9.303  1.00  0.00           H  
ATOM    776  HD3 ARG    50      15.282  -5.334 -10.051  1.00  0.00           H  
ATOM    777  NE  ARG    50      14.034  -3.656 -10.501  1.00  0.00           N  
ATOM    778  HE  ARG    50      13.108  -3.274 -10.370  1.00  0.00           H  
ATOM    779  CZ  ARG    50      14.934  -2.870 -11.058  1.00  0.00           C  
ATOM    780  NH1 ARG    50      15.937  -3.356 -11.629  1.00  0.00           N  
ATOM    781 HH11 ARG    50      16.166  -4.304 -11.368  1.00  0.00           H  
ATOM    782 HH12 ARG    50      16.611  -2.760 -12.089  1.00  0.00           H  
ATOM    783  NH2 ARG    50      14.741  -1.557 -11.062  1.00  0.00           N  
ATOM    784 HH21 ARG    50      13.913  -1.189 -10.617  1.00  0.00           H  
ATOM    785 HH22 ARG    50      15.462  -0.905 -11.335  1.00  0.00           H  
ATOM    786  C   ARG    50      13.865  -9.920 -11.752  1.00  0.00           C  
ATOM    787  O   ARG    50      14.766 -10.310 -12.532  1.00  0.00           O  
ATOM    788  N   ASP    51      13.414 -10.712 -10.830  1.00  0.00           N  
ATOM    789  H   ASP    51      12.692 -10.341 -10.229  1.00  0.00           H  
ATOM    790  CA  ASP    51      13.700 -12.137 -10.690  1.00  0.00           C  
ATOM    791  HA  ASP    51      14.785 -12.178 -10.589  1.00  0.00           H  
ATOM    792  CB  ASP    51      13.105 -12.643  -9.384  1.00  0.00           C  
ATOM    793  HB2 ASP    51      12.029 -12.477  -9.338  1.00  0.00           H  
ATOM    794  HB3 ASP    51      13.192 -13.728  -9.328  1.00  0.00           H  
ATOM    795  CG  ASP    51      13.797 -12.018  -8.173  1.00  0.00           C  
ATOM    796  OD1 ASP    51      14.945 -11.483  -8.133  1.00  0.00           O  
ATOM    797  OD2 ASP    51      13.217 -12.134  -7.060  1.00  0.00           O  
ATOM    798  C   ASP    51      13.428 -13.004 -11.936  1.00  0.00           C  
ATOM    799  O   ASP    51      14.079 -14.044 -12.074  1.00  0.00           O  
ATOM    800  N   GLN    52      12.589 -12.589 -12.845  1.00  0.00           N  
ATOM    801  H   GLN    52      12.223 -11.658 -12.710  1.00  0.00           H  
ATOM    802  CA  GLN    52      11.979 -13.385 -13.970  1.00  0.00           C  
ATOM    803  HA  GLN    52      12.333 -14.416 -14.001  1.00  0.00           H  
ATOM    804  CB  GLN    52      10.452 -13.476 -13.806  1.00  0.00           C  
ATOM    805  HB2 GLN    52      10.033 -12.473 -13.725  1.00  0.00           H  
ATOM    806  HB3 GLN    52       9.987 -13.914 -14.689  1.00  0.00           H  
ATOM    807  CG  GLN    52      10.134 -14.221 -12.560  1.00  0.00           C  
ATOM    808  HG2 GLN    52      10.509 -13.740 -11.657  1.00  0.00           H  
ATOM    809  HG3 GLN    52       9.058 -14.180 -12.389  1.00  0.00           H  
ATOM    810  CD  GLN    52      10.555 -15.681 -12.643  1.00  0.00           C  
ATOM    811  OE1 GLN    52      10.424 -16.254 -13.705  1.00  0.00           O  
ATOM    812  NE2 GLN    52      10.942 -16.335 -11.531  1.00  0.00           N  
ATOM    813 HE21 GLN    52      11.220 -17.305 -11.585  1.00  0.00           H  
ATOM    814 HE22 GLN    52      10.894 -15.803 -10.674  1.00  0.00           H  
ATOM    815  C   GLN    52      12.269 -12.821 -15.378  1.00  0.00           C  
ATOM    816  O   GLN    52      12.528 -13.608 -16.281  1.00  0.00           O  
ATOM    817  N   MET    53      12.318 -11.521 -15.616  1.00  0.00           N  
ATOM    818  H   MET    53      12.143 -10.891 -14.845  1.00  0.00           H  
ATOM    819  CA  MET    53      12.510 -10.843 -16.908  1.00  0.00           C  
ATOM    820  HA  MET    53      11.854 -11.279 -17.662  1.00  0.00           H  
ATOM    821  CB  MET    53      12.018  -9.410 -16.762  1.00  0.00           C  
ATOM    822  HB2 MET    53      10.958  -9.388 -16.510  1.00  0.00           H  
ATOM    823  HB3 MET    53      12.612  -8.932 -15.983  1.00  0.00           H  
ATOM    824  CG  MET    53      12.225  -8.418 -17.932  1.00  0.00           C  
ATOM    825  HG2 MET    53      13.308  -8.295 -17.932  1.00  0.00           H  
ATOM    826  HG3 MET    53      11.946  -8.908 -18.865  1.00  0.00           H  
ATOM    827  SD  MET    53      11.241  -6.911 -17.635  1.00  0.00           S  
ATOM    828  CE  MET    53      12.088  -6.165 -16.266  1.00  0.00           C  
ATOM    829  HE1 MET    53      12.231  -5.114 -16.515  1.00  0.00           H  
ATOM    830  HE2 MET    53      11.453  -6.283 -15.388  1.00  0.00           H  
ATOM    831  HE3 MET    53      13.002  -6.745 -16.141  1.00  0.00           H  
ATOM    832  C   MET    53      13.946 -11.082 -17.391  1.00  0.00           C  
ATOM    833  O   MET    53      14.851 -10.655 -16.669  1.00  0.00           O  
ATOM    834  N   LYS    54      14.276 -11.585 -18.629  1.00  0.00           N  
ATOM    835  H   LYS    54      13.454 -11.928 -19.105  1.00  0.00           H  
ATOM    836  CA  LYS    54      15.614 -12.018 -18.945  1.00  0.00           C  
ATOM    837  HA  LYS    54      16.225 -11.267 -18.444  1.00  0.00           H  
ATOM    838  CB  LYS    54      15.840 -13.438 -18.382  1.00  0.00           C  
ATOM    839  HB2 LYS    54      15.372 -13.431 -17.398  1.00  0.00           H  
ATOM    840  HB3 LYS    54      15.304 -14.284 -18.812  1.00  0.00           H  
ATOM    841  CG  LYS    54      17.345 -13.696 -18.289  1.00  0.00           C  
ATOM    842  HG2 LYS    54      17.845 -13.991 -19.211  1.00  0.00           H  
ATOM    843  HG3 LYS    54      17.882 -12.860 -17.839  1.00  0.00           H  
ATOM    844  CD  LYS    54      17.569 -14.961 -17.325  1.00  0.00           C  
ATOM    845  HD2 LYS    54      16.825 -14.939 -16.528  1.00  0.00           H  
ATOM    846  HD3 LYS    54      17.464 -15.894 -17.878  1.00  0.00           H  
ATOM    847  CE  LYS    54      18.937 -15.017 -16.740  1.00  0.00           C  
ATOM    848  HE2 LYS    54      19.666 -14.901 -17.543  1.00  0.00           H  
ATOM    849  HE3 LYS    54      19.125 -14.133 -16.131  1.00  0.00           H  
ATOM    850  NZ  LYS    54      19.111 -16.272 -16.006  1.00  0.00           N  
ATOM    851  HZ1 LYS    54      18.452 -16.426 -15.256  1.00  0.00           H  
ATOM    852  HZ2 LYS    54      19.227 -17.048 -16.641  1.00  0.00           H  
ATOM    853  HZ3 LYS    54      19.999 -16.239 -15.527  1.00  0.00           H  
ATOM    854  C   LYS    54      15.879 -12.114 -20.480  1.00  0.00           C  
ATOM    855  O   LYS    54      15.095 -12.639 -21.224  1.00  0.00           O  
ATOM    856  N   ARG    55      17.087 -11.590 -20.885  1.00  0.00           N  
ATOM    857  H   ARG    55      17.757 -11.407 -20.151  1.00  0.00           H  
ATOM    858  CA  ARG    55      17.612 -11.741 -22.329  1.00  0.00           C  
ATOM    859  HA  ARG    55      16.826 -11.575 -23.065  1.00  0.00           H  
ATOM    860  CB  ARG    55      18.587 -10.687 -22.610  1.00  0.00           C  
ATOM    861  HB2 ARG    55      18.820 -10.810 -23.668  1.00  0.00           H  
ATOM    862  HB3 ARG    55      18.138  -9.728 -22.352  1.00  0.00           H  
ATOM    863  CG  ARG    55      19.932 -10.755 -21.833  1.00  0.00           C  
ATOM    864  HG2 ARG    55      19.690 -10.807 -20.772  1.00  0.00           H  
ATOM    865  HG3 ARG    55      20.537 -11.624 -22.088  1.00  0.00           H  
ATOM    866  CD  ARG    55      20.745  -9.533 -22.125  1.00  0.00           C  
ATOM    867  HD2 ARG    55      20.771  -9.354 -23.200  1.00  0.00           H  
ATOM    868  HD3 ARG    55      20.073  -8.763 -21.747  1.00  0.00           H  
ATOM    869  NE  ARG    55      22.051  -9.580 -21.487  1.00  0.00           N  
ATOM    870  HE  ARG    55      22.119  -9.579 -20.479  1.00  0.00           H  
ATOM    871  CZ  ARG    55      23.199  -9.219 -22.021  1.00  0.00           C  
ATOM    872  NH1 ARG    55      24.192  -9.048 -21.309  1.00  0.00           N  
ATOM    873 HH11 ARG    55      24.073  -9.155 -20.312  1.00  0.00           H  
ATOM    874 HH12 ARG    55      25.076  -8.825 -21.745  1.00  0.00           H  
ATOM    875  NH2 ARG    55      23.249  -8.944 -23.272  1.00  0.00           N  
ATOM    876 HH21 ARG    55      22.391  -8.896 -23.804  1.00  0.00           H  
ATOM    877 HH22 ARG    55      24.118  -8.586 -23.640  1.00  0.00           H  
ATOM    878  C   ARG    55      18.105 -13.183 -22.639  1.00  0.00           C  
ATOM    879  O   ARG    55      18.509 -13.940 -21.677  1.00  0.00           O  
ATOM    880  N   PRO    56      18.188 -13.562 -23.900  1.00  0.00           N  
ATOM    881  CD  PRO    56      17.566 -12.972 -25.029  1.00  0.00           C  
ATOM    882  HD2 PRO    56      17.981 -12.018 -25.351  1.00  0.00           H  
ATOM    883  HD3 PRO    56      16.503 -12.853 -24.818  1.00  0.00           H  
ATOM    884  CG  PRO    56      17.521 -14.077 -26.063  1.00  0.00           C  
ATOM    885  HG2 PRO    56      17.380 -13.662 -27.061  1.00  0.00           H  
ATOM    886  HG3 PRO    56      16.637 -14.686 -25.874  1.00  0.00           H  
ATOM    887  CB  PRO    56      18.807 -14.829 -25.827  1.00  0.00           C  
ATOM    888  HB2 PRO    56      19.626 -14.288 -26.301  1.00  0.00           H  
ATOM    889  HB3 PRO    56      18.706 -15.865 -26.150  1.00  0.00           H  
ATOM    890  CA  PRO    56      18.934 -14.764 -24.326  1.00  0.00           C  
ATOM    891  HA  PRO    56      18.357 -15.660 -24.097  1.00  0.00           H  
ATOM    892  C   PRO    56      20.391 -14.862 -23.847  1.00  0.00           C  
ATOM    893  O   PRO    56      21.009 -13.823 -23.757  1.00  0.00           O  
ATOM    894  N   PRO    57      20.934 -15.992 -23.577  1.00  0.00           N  
ATOM    895  CD  PRO    57      20.234 -17.211 -23.611  1.00  0.00           C  
ATOM    896  HD2 PRO    57      20.230 -17.611 -24.625  1.00  0.00           H  
ATOM    897  HD3 PRO    57      19.220 -17.169 -23.215  1.00  0.00           H  
ATOM    898  CG  PRO    57      21.053 -18.183 -22.756  1.00  0.00           C  
ATOM    899  HG2 PRO    57      21.131 -19.188 -23.171  1.00  0.00           H  
ATOM    900  HG3 PRO    57      20.699 -18.263 -21.728  1.00  0.00           H  
ATOM    901  CB  PRO    57      22.431 -17.550 -22.651  1.00  0.00           C  
ATOM    902  HB2 PRO    57      23.160 -18.244 -23.070  1.00  0.00           H  
ATOM    903  HB3 PRO    57      22.658 -17.446 -21.590  1.00  0.00           H  
ATOM    904  CA  PRO    57      22.329 -16.180 -23.258  1.00  0.00           C  
ATOM    905  HA  PRO    57      22.565 -15.449 -22.485  1.00  0.00           H  
ATOM    906  C   PRO    57      23.380 -15.998 -24.424  1.00  0.00           C  
ATOM    907  O   PRO    57      22.969 -16.137 -25.589  1.00  0.00           O  
ATOM    908  N   LEU    58      24.626 -15.583 -24.154  1.00  0.00           N  
ATOM    909  H   LEU    58      24.978 -15.504 -23.210  1.00  0.00           H  
ATOM    910  CA  LEU    58      25.591 -15.178 -25.200  1.00  0.00           C  
ATOM    911  HA  LEU    58      25.221 -14.192 -25.477  1.00  0.00           H  
ATOM    912  CB  LEU    58      26.918 -15.016 -24.521  1.00  0.00           C  
ATOM    913  HB2 LEU    58      26.810 -14.220 -23.785  1.00  0.00           H  
ATOM    914  HB3 LEU    58      27.153 -15.944 -24.000  1.00  0.00           H  
ATOM    915  CG  LEU    58      28.007 -14.695 -25.521  1.00  0.00           C  
ATOM    916  HG  LEU    58      28.222 -15.442 -26.286  1.00  0.00           H  
ATOM    917  CD1 LEU    58      27.759 -13.417 -26.288  1.00  0.00           C  
ATOM    918 HD11 LEU    58      28.486 -13.235 -27.079  1.00  0.00           H  
ATOM    919 HD12 LEU    58      26.763 -13.391 -26.729  1.00  0.00           H  
ATOM    920 HD13 LEU    58      27.813 -12.534 -25.651  1.00  0.00           H  
ATOM    921  CD2 LEU    58      29.295 -14.592 -24.735  1.00  0.00           C  
ATOM    922 HD21 LEU    58      29.223 -13.993 -23.827  1.00  0.00           H  
ATOM    923 HD22 LEU    58      29.475 -15.637 -24.484  1.00  0.00           H  
ATOM    924 HD23 LEU    58      30.078 -14.247 -25.411  1.00  0.00           H  
ATOM    925  C   LEU    58      25.617 -16.032 -26.439  1.00  0.00           C  
ATOM    926  O   LEU    58      25.496 -15.581 -27.579  1.00  0.00           O  
ATOM    927  N   GLU    59      25.740 -17.400 -26.220  1.00  0.00           N  
ATOM    928  H   GLU    59      25.813 -17.718 -25.263  1.00  0.00           H  
ATOM    929  CA  GLU    59      25.829 -18.334 -27.357  1.00  0.00           C  
ATOM    930  HA  GLU    59      26.717 -18.036 -27.915  1.00  0.00           H  
ATOM    931  CB  GLU    59      26.080 -19.767 -26.802  1.00  0.00           C  
ATOM    932  HB2 GLU    59      26.914 -19.670 -26.107  1.00  0.00           H  
ATOM    933  HB3 GLU    59      25.215 -20.111 -26.235  1.00  0.00           H  
ATOM    934  CG  GLU    59      26.513 -20.917 -27.747  1.00  0.00           C  
ATOM    935  HG2 GLU    59      26.284 -21.891 -27.315  1.00  0.00           H  
ATOM    936  HG3 GLU    59      25.731 -20.903 -28.506  1.00  0.00           H  
ATOM    937  CD  GLU    59      27.890 -20.677 -28.304  1.00  0.00           C  
ATOM    938  OE1 GLU    59      28.071 -19.688 -29.043  1.00  0.00           O  
ATOM    939  OE2 GLU    59      28.873 -21.420 -28.017  1.00  0.00           O  
ATOM    940  C   GLU    59      24.731 -18.293 -28.361  1.00  0.00           C  
ATOM    941  O   GLU    59      24.954 -18.442 -29.587  1.00  0.00           O  
ATOM    942  N   GLU    60      23.474 -18.023 -27.874  1.00  0.00           N  
ATOM    943  H   GLU    60      23.455 -17.803 -26.888  1.00  0.00           H  
ATOM    944  CA  GLU    60      22.252 -18.060 -28.577  1.00  0.00           C  
ATOM    945  HA  GLU    60      22.292 -18.868 -29.307  1.00  0.00           H  
ATOM    946  CB  GLU    60      21.146 -18.413 -27.609  1.00  0.00           C  
ATOM    947  HB2 GLU    60      21.043 -17.686 -26.804  1.00  0.00           H  
ATOM    948  HB3 GLU    60      20.176 -18.439 -28.106  1.00  0.00           H  
ATOM    949  CG  GLU    60      21.280 -19.714 -26.800  1.00  0.00           C  
ATOM    950  HG2 GLU    60      22.020 -19.476 -26.036  1.00  0.00           H  
ATOM    951  HG3 GLU    60      20.348 -19.800 -26.241  1.00  0.00           H  
ATOM    952  CD  GLU    60      21.726 -20.937 -27.538  1.00  0.00           C  
ATOM    953  OE1 GLU    60      21.392 -21.079 -28.754  1.00  0.00           O  
ATOM    954  OE2 GLU    60      22.397 -21.773 -26.930  1.00  0.00           O  
ATOM    955  C   GLU    60      21.959 -16.822 -29.437  1.00  0.00           C  
ATOM    956  O   GLU    60      21.334 -17.016 -30.504  1.00  0.00           O  
ATOM    957  N   ARG    61      22.547 -15.680 -29.086  1.00  0.00           N  
ATOM    958  H   ARG    61      23.168 -15.830 -28.304  1.00  0.00           H  
ATOM    959  CA  ARG    61      22.743 -14.364 -29.887  1.00  0.00           C  
ATOM    960  HA  ARG    61      21.898 -14.015 -30.480  1.00  0.00           H  
ATOM    961  CB  ARG    61      23.284 -13.250 -28.982  1.00  0.00           C  
ATOM    962  HB2 ARG    61      24.345 -13.410 -28.791  1.00  0.00           H  
ATOM    963  HB3 ARG    61      23.174 -12.330 -29.556  1.00  0.00           H  
ATOM    964  CG  ARG    61      22.578 -13.085 -27.585  1.00  0.00           C  
ATOM    965  HG2 ARG    61      21.512 -12.872 -27.663  1.00  0.00           H  
ATOM    966  HG3 ARG    61      22.637 -14.066 -27.113  1.00  0.00           H  
ATOM    967  CD  ARG    61      23.269 -11.977 -26.769  1.00  0.00           C  
ATOM    968  HD2 ARG    61      24.320 -12.043 -27.049  1.00  0.00           H  
ATOM    969  HD3 ARG    61      22.794 -11.068 -27.138  1.00  0.00           H  
ATOM    970  NE  ARG    61      23.006 -12.246 -25.321  1.00  0.00           N  
ATOM    971  HE  ARG    61      22.171 -12.739 -25.038  1.00  0.00           H  
ATOM    972  CZ  ARG    61      23.801 -12.037 -24.323  1.00  0.00           C  
ATOM    973  NH1 ARG    61      24.996 -11.598 -24.373  1.00  0.00           N  
ATOM    974 HH11 ARG    61      25.396 -11.199 -25.210  1.00  0.00           H  
ATOM    975 HH12 ARG    61      25.630 -11.438 -23.603  1.00  0.00           H  
ATOM    976  NH2 ARG    61      23.438 -12.597 -23.220  1.00  0.00           N  
ATOM    977 HH21 ARG    61      22.498 -12.951 -23.111  1.00  0.00           H  
ATOM    978 HH22 ARG    61      24.164 -12.700 -22.526  1.00  0.00           H  
ATOM    979  C   ARG    61      23.680 -14.652 -31.051  1.00  0.00           C  
ATOM    980  O   ARG    61      23.491 -14.219 -32.182  1.00  0.00           O  
ATOM    981  N   ARG    62      24.776 -15.283 -30.774  1.00  0.00           N  
ATOM    982  H   ARG    62      24.888 -15.348 -29.773  1.00  0.00           H  
ATOM    983  CA  ARG    62      25.943 -15.549 -31.674  1.00  0.00           C  
ATOM    984  HA  ARG    62      26.239 -14.628 -32.175  1.00  0.00           H  
ATOM    985  CB  ARG    62      27.106 -16.021 -30.740  1.00  0.00           C  
ATOM    986  HB2 ARG    62      27.175 -15.244 -29.979  1.00  0.00           H  
ATOM    987  HB3 ARG    62      26.860 -16.984 -30.292  1.00  0.00           H  
ATOM    988  CG  ARG    62      28.361 -16.060 -31.529  1.00  0.00           C  
ATOM    989  HG2 ARG    62      28.283 -16.578 -32.485  1.00  0.00           H  
ATOM    990  HG3 ARG    62      28.804 -15.076 -31.683  1.00  0.00           H  
ATOM    991  CD  ARG    62      29.425 -16.854 -30.768  1.00  0.00           C  
ATOM    992  HD2 ARG    62      29.102 -17.873 -30.554  1.00  0.00           H  
ATOM    993  HD3 ARG    62      30.215 -16.898 -31.517  1.00  0.00           H  
ATOM    994  NE  ARG    62      29.996 -16.142 -29.587  1.00  0.00           N  
ATOM    995  HE  ARG    62      30.587 -15.345 -29.774  1.00  0.00           H  
ATOM    996  CZ  ARG    62      29.959 -16.501 -28.309  1.00  0.00           C  
ATOM    997  NH1 ARG    62      30.734 -15.872 -27.461  1.00  0.00           N  
ATOM    998 HH11 ARG    62      31.243 -15.123 -27.908  1.00  0.00           H  
ATOM    999 HH12 ARG    62      30.845 -16.273 -26.540  1.00  0.00           H  
ATOM   1000  NH2 ARG    62      29.347 -17.539 -27.811  1.00  0.00           N  
ATOM   1001 HH21 ARG    62      28.853 -18.161 -28.435  1.00  0.00           H  
ATOM   1002 HH22 ARG    62      29.627 -17.903 -26.912  1.00  0.00           H  
ATOM   1003  C   ARG    62      25.522 -16.551 -32.739  1.00  0.00           C  
ATOM   1004  O   ARG    62      25.774 -16.340 -33.953  1.00  0.00           O  
ATOM   1005  N   ALA    63      24.824 -17.612 -32.322  1.00  0.00           N  
ATOM   1006  H   ALA    63      24.535 -17.646 -31.355  1.00  0.00           H  
ATOM   1007  CA  ALA    63      24.048 -18.487 -33.278  1.00  0.00           C  
ATOM   1008  HA  ALA    63      24.710 -19.119 -33.870  1.00  0.00           H  
ATOM   1009  CB  ALA    63      23.099 -19.471 -32.453  1.00  0.00           C  
ATOM   1010  HB1 ALA    63      23.595 -20.213 -31.827  1.00  0.00           H  
ATOM   1011  HB2 ALA    63      22.460 -18.890 -31.789  1.00  0.00           H  
ATOM   1012  HB3 ALA    63      22.376 -19.925 -33.130  1.00  0.00           H  
ATOM   1013  C   ALA    63      23.107 -17.689 -34.254  1.00  0.00           C  
ATOM   1014  O   ALA    63      23.147 -18.068 -35.432  1.00  0.00           O  
ATOM   1015  N   MET    64      22.568 -16.537 -33.906  1.00  0.00           N  
ATOM   1016  H   MET    64      22.536 -16.276 -32.930  1.00  0.00           H  
ATOM   1017  CA  MET    64      21.807 -15.714 -34.899  1.00  0.00           C  
ATOM   1018  HA  MET    64      21.192 -16.326 -35.557  1.00  0.00           H  
ATOM   1019  CB  MET    64      20.830 -14.747 -34.201  1.00  0.00           C  
ATOM   1020  HB2 MET    64      21.450 -14.297 -33.426  1.00  0.00           H  
ATOM   1021  HB3 MET    64      20.484 -13.978 -34.892  1.00  0.00           H  
ATOM   1022  CG  MET    64      19.653 -15.473 -33.384  1.00  0.00           C  
ATOM   1023  HG2 MET    64      19.226 -16.329 -33.905  1.00  0.00           H  
ATOM   1024  HG3 MET    64      20.049 -15.961 -32.493  1.00  0.00           H  
ATOM   1025  SD  MET    64      18.266 -14.351 -32.926  1.00  0.00           S  
ATOM   1026  CE  MET    64      18.709 -13.816 -31.240  1.00  0.00           C  
ATOM   1027  HE1 MET    64      19.099 -14.588 -30.576  1.00  0.00           H  
ATOM   1028  HE2 MET    64      19.459 -13.025 -31.254  1.00  0.00           H  
ATOM   1029  HE3 MET    64      17.755 -13.591 -30.764  1.00  0.00           H  
ATOM   1030  C   MET    64      22.849 -14.966 -35.759  1.00  0.00           C  
ATOM   1031  O   MET    64      22.640 -14.765 -37.003  1.00  0.00           O  
ATOM   1032  N   HIE    65      23.957 -14.458 -35.253  1.00  0.00           N  
ATOM   1033  H   HIE    65      24.131 -14.635 -34.274  1.00  0.00           H  
ATOM   1034  CA  HIE    65      24.982 -13.984 -36.166  1.00  0.00           C  
ATOM   1035  HA  HIE    65      24.511 -13.308 -36.880  1.00  0.00           H  
ATOM   1036  CB  HIE    65      26.053 -13.171 -35.409  1.00  0.00           C  
ATOM   1037  HB2 HIE    65      25.590 -12.289 -34.966  1.00  0.00           H  
ATOM   1038  HB3 HIE    65      26.412 -13.785 -34.584  1.00  0.00           H  
ATOM   1039  CG  HIE    65      27.133 -12.658 -36.227  1.00  0.00           C  
ATOM   1040  ND1 HIE    65      28.438 -13.247 -36.461  1.00  0.00           N  
ATOM   1041  CE1 HIE    65      29.024 -12.396 -37.292  1.00  0.00           C  
ATOM   1042  HE1 HIE    65      30.011 -12.580 -37.691  1.00  0.00           H  
ATOM   1043  NE2 HIE    65      28.267 -11.339 -37.634  1.00  0.00           N  
ATOM   1044  HE2 HIE    65      28.565 -10.627 -38.285  1.00  0.00           H  
ATOM   1045  CD2 HIE    65      27.068 -11.470 -36.986  1.00  0.00           C  
ATOM   1046  HD2 HIE    65      26.221 -10.802 -37.032  1.00  0.00           H  
ATOM   1047  C   HIE    65      25.566 -15.010 -37.145  1.00  0.00           C  
ATOM   1048  O   HIE    65      25.880 -14.559 -38.244  1.00  0.00           O  
ATOM   1049  N   ASP    66      25.741 -16.275 -36.778  1.00  0.00           N  
ATOM   1050  H   ASP    66      25.755 -16.431 -35.780  1.00  0.00           H  
ATOM   1051  CA  ASP    66      26.143 -17.437 -37.738  1.00  0.00           C  
ATOM   1052  HA  ASP    66      27.127 -17.171 -38.124  1.00  0.00           H  
ATOM   1053  CB  ASP    66      26.464 -18.726 -37.016  1.00  0.00           C  
ATOM   1054  HB2 ASP    66      25.554 -19.028 -36.496  1.00  0.00           H  
ATOM   1055  HB3 ASP    66      26.643 -19.440 -37.820  1.00  0.00           H  
ATOM   1056  CG  ASP    66      27.666 -18.778 -36.094  1.00  0.00           C  
ATOM   1057  OD1 ASP    66      28.102 -19.928 -35.762  1.00  0.00           O  
ATOM   1058  OD2 ASP    66      28.233 -17.735 -35.661  1.00  0.00           O  
ATOM   1059  C   ASP    66      25.184 -17.675 -38.949  1.00  0.00           C  
ATOM   1060  O   ASP    66      25.520 -18.099 -40.037  1.00  0.00           O  
ATOM   1061  N   ILE    67      23.889 -17.354 -38.799  1.00  0.00           N  
ATOM   1062  H   ILE    67      23.565 -17.098 -37.877  1.00  0.00           H  
ATOM   1063  CA  ILE    67      22.902 -17.325 -39.843  1.00  0.00           C  
ATOM   1064  HA  ILE    67      22.975 -18.134 -40.571  1.00  0.00           H  
ATOM   1065  CB  ILE    67      21.489 -17.382 -39.185  1.00  0.00           C  
ATOM   1066  HB  ILE    67      21.590 -16.685 -38.353  1.00  0.00           H  
ATOM   1067  CG2 ILE    67      20.286 -17.167 -40.201  1.00  0.00           C  
ATOM   1068 HG21 ILE    67      20.404 -16.213 -40.716  1.00  0.00           H  
ATOM   1069 HG22 ILE    67      20.444 -17.880 -41.010  1.00  0.00           H  
ATOM   1070 HG23 ILE    67      19.331 -17.253 -39.683  1.00  0.00           H  
ATOM   1071  CG1 ILE    67      21.328 -18.911 -38.670  1.00  0.00           C  
ATOM   1072 HG12 ILE    67      21.043 -19.581 -39.482  1.00  0.00           H  
ATOM   1073 HG13 ILE    67      22.238 -19.284 -38.200  1.00  0.00           H  
ATOM   1074  CD1 ILE    67      20.312 -19.009 -37.476  1.00  0.00           C  
ATOM   1075 HD11 ILE    67      19.305 -18.695 -37.750  1.00  0.00           H  
ATOM   1076 HD12 ILE    67      20.187 -20.045 -37.161  1.00  0.00           H  
ATOM   1077 HD13 ILE    67      20.777 -18.512 -36.625  1.00  0.00           H  
ATOM   1078  C   ILE    67      23.093 -16.054 -40.728  1.00  0.00           C  
ATOM   1079  O   ILE    67      22.867 -16.146 -41.935  1.00  0.00           O  
ATOM   1080  N   ILE    68      23.636 -14.941 -40.183  1.00  0.00           N  
ATOM   1081  H   ILE    68      24.002 -15.029 -39.246  1.00  0.00           H  
ATOM   1082  CA  ILE    68      23.765 -13.605 -40.813  1.00  0.00           C  
ATOM   1083  HA  ILE    68      22.958 -13.505 -41.538  1.00  0.00           H  
ATOM   1084  CB  ILE    68      23.418 -12.524 -39.850  1.00  0.00           C  
ATOM   1085  HB  ILE    68      24.045 -12.598 -38.962  1.00  0.00           H  
ATOM   1086  CG2 ILE    68      23.840 -11.141 -40.338  1.00  0.00           C  
ATOM   1087 HG21 ILE    68      23.652 -10.266 -39.716  1.00  0.00           H  
ATOM   1088 HG22 ILE    68      24.914 -11.118 -40.522  1.00  0.00           H  
ATOM   1089 HG23 ILE    68      23.307 -11.075 -41.286  1.00  0.00           H  
ATOM   1090  CG1 ILE    68      21.911 -12.507 -39.321  1.00  0.00           C  
ATOM   1091 HG12 ILE    68      21.345 -12.175 -40.192  1.00  0.00           H  
ATOM   1092 HG13 ILE    68      21.523 -13.498 -39.088  1.00  0.00           H  
ATOM   1093  CD1 ILE    68      21.771 -11.508 -38.130  1.00  0.00           C  
ATOM   1094 HD11 ILE    68      20.760 -11.628 -37.742  1.00  0.00           H  
ATOM   1095 HD12 ILE    68      22.499 -11.763 -37.359  1.00  0.00           H  
ATOM   1096 HD13 ILE    68      21.861 -10.457 -38.404  1.00  0.00           H  
ATOM   1097  C   ILE    68      25.097 -13.504 -41.579  1.00  0.00           C  
ATOM   1098  O   ILE    68      25.133 -12.961 -42.705  1.00  0.00           O  
ATOM   1099  N   ALA    69      26.192 -13.899 -40.987  1.00  0.00           N  
ATOM   1100  H   ALA    69      26.221 -14.444 -40.137  1.00  0.00           H  
ATOM   1101  CA  ALA    69      27.462 -14.005 -41.792  1.00  0.00           C  
ATOM   1102  HA  ALA    69      27.528 -13.221 -42.546  1.00  0.00           H  
ATOM   1103  CB  ALA    69      28.539 -13.590 -40.854  1.00  0.00           C  
ATOM   1104  HB1 ALA    69      28.580 -14.184 -39.941  1.00  0.00           H  
ATOM   1105  HB2 ALA    69      29.485 -13.586 -41.396  1.00  0.00           H  
ATOM   1106  HB3 ALA    69      28.262 -12.609 -40.470  1.00  0.00           H  
ATOM   1107  C   ALA    69      27.571 -15.346 -42.537  1.00  0.00           C  
ATOM   1108  O   ALA    69      28.699 -15.912 -42.623  1.00  0.00           O  
ATOM   1109  N   SER    70      26.490 -15.815 -43.152  1.00  0.00           N  
ATOM   1110  H   SER    70      25.679 -15.217 -43.096  1.00  0.00           H  
ATOM   1111  CA  SER    70      26.465 -16.909 -44.102  1.00  0.00           C  
ATOM   1112  HA  SER    70      27.452 -17.371 -44.090  1.00  0.00           H  
ATOM   1113  CB  SER    70      25.393 -17.914 -43.644  1.00  0.00           C  
ATOM   1114  HB2 SER    70      25.570 -18.168 -42.599  1.00  0.00           H  
ATOM   1115  HB3 SER    70      24.374 -17.605 -43.879  1.00  0.00           H  
ATOM   1116  OG  SER    70      25.541 -19.083 -44.374  1.00  0.00           O  
ATOM   1117  HG  SER    70      26.193 -19.705 -44.042  1.00  0.00           H  
ATOM   1118  C   SER    70      26.429 -16.424 -45.563  1.00  0.00           C  
ATOM   1119  O   SER    70      26.034 -15.305 -45.775  1.00  0.00           O  
ATOM   1120  N   ASP    71      26.821 -17.291 -46.503  1.00  0.00           N  
ATOM   1121  H   ASP    71      27.145 -18.191 -46.178  1.00  0.00           H  
ATOM   1122  CA  ASP    71      26.644 -16.978 -47.924  1.00  0.00           C  
ATOM   1123  HA  ASP    71      26.941 -15.943 -48.094  1.00  0.00           H  
ATOM   1124  CB  ASP    71      27.587 -17.842 -48.795  1.00  0.00           C  
ATOM   1125  HB2 ASP    71      27.337 -18.860 -48.496  1.00  0.00           H  
ATOM   1126  HB3 ASP    71      27.471 -17.642 -49.860  1.00  0.00           H  
ATOM   1127  CG  ASP    71      29.062 -17.526 -48.502  1.00  0.00           C  
ATOM   1128  OD1 ASP    71      29.861 -18.532 -48.532  1.00  0.00           O  
ATOM   1129  OD2 ASP    71      29.482 -16.399 -48.172  1.00  0.00           O  
ATOM   1130  C   ASP    71      25.208 -17.099 -48.377  1.00  0.00           C  
ATOM   1131  O   ASP    71      24.861 -16.742 -49.498  1.00  0.00           O  
ATOM   1132  N   THR    72      24.308 -17.569 -47.537  1.00  0.00           N  
ATOM   1133  H   THR    72      24.573 -18.001 -46.663  1.00  0.00           H  
ATOM   1134  CA  THR    72      22.868 -17.866 -47.802  1.00  0.00           C  
ATOM   1135  HA  THR    72      22.479 -17.009 -48.352  1.00  0.00           H  
ATOM   1136  CB  THR    72      22.629 -19.030 -48.740  1.00  0.00           C  
ATOM   1137  HB  THR    72      23.485 -19.705 -48.753  1.00  0.00           H  
ATOM   1138  CG2 THR    72      21.327 -19.834 -48.581  1.00  0.00           C  
ATOM   1139 HG21 THR    72      21.071 -20.433 -49.456  1.00  0.00           H  
ATOM   1140 HG22 THR    72      21.368 -20.413 -47.659  1.00  0.00           H  
ATOM   1141 HG23 THR    72      20.484 -19.145 -48.524  1.00  0.00           H  
ATOM   1142  OG1 THR    72      22.506 -18.560 -50.083  1.00  0.00           O  
ATOM   1143  HG1 THR    72      23.364 -18.694 -50.494  1.00  0.00           H  
ATOM   1144  C   THR    72      22.031 -18.000 -46.526  1.00  0.00           C  
ATOM   1145  O   THR    72      22.377 -18.749 -45.634  1.00  0.00           O  
ATOM   1146  N   PHE    73      20.797 -17.450 -46.501  1.00  0.00           N  
ATOM   1147  H   PHE    73      20.554 -16.856 -47.280  1.00  0.00           H  
ATOM   1148  CA  PHE    73      19.858 -17.574 -45.430  1.00  0.00           C  
ATOM   1149  HA  PHE    73      20.293 -17.270 -44.478  1.00  0.00           H  
ATOM   1150  CB  PHE    73      18.645 -16.623 -45.656  1.00  0.00           C  
ATOM   1151  HB2 PHE    73      19.107 -15.649 -45.817  1.00  0.00           H  
ATOM   1152  HB3 PHE    73      18.122 -16.898 -46.572  1.00  0.00           H  
ATOM   1153  CG  PHE    73      17.554 -16.465 -44.523  1.00  0.00           C  
ATOM   1154  CD1 PHE    73      18.089 -16.279 -43.266  1.00  0.00           C  
ATOM   1155  HD1 PHE    73      19.146 -16.140 -43.097  1.00  0.00           H  
ATOM   1156  CE1 PHE    73      17.255 -16.155 -42.119  1.00  0.00           C  
ATOM   1157  HE1 PHE    73      17.668 -15.961 -41.140  1.00  0.00           H  
ATOM   1158  CZ  PHE    73      15.843 -16.380 -42.336  1.00  0.00           C  
ATOM   1159  HZ  PHE    73      15.148 -16.366 -41.510  1.00  0.00           H  
ATOM   1160  CE2 PHE    73      15.336 -16.559 -43.656  1.00  0.00           C  
ATOM   1161  HE2 PHE    73      14.258 -16.574 -43.734  1.00  0.00           H  
ATOM   1162  CD2 PHE    73      16.160 -16.631 -44.722  1.00  0.00           C  
ATOM   1163  HD2 PHE    73      15.870 -16.924 -45.720  1.00  0.00           H  
ATOM   1164  C   PHE    73      19.304 -19.025 -45.370  1.00  0.00           C  
ATOM   1165  O   PHE    73      19.042 -19.576 -46.430  1.00  0.00           O  
ATOM   1166  N   ASP    74      18.992 -19.479 -44.144  1.00  0.00           N  
ATOM   1167  H   ASP    74      19.142 -18.952 -43.295  1.00  0.00           H  
ATOM   1168  CA  ASP    74      18.321 -20.758 -43.983  1.00  0.00           C  
ATOM   1169  HA  ASP    74      17.978 -21.082 -44.966  1.00  0.00           H  
ATOM   1170  CB  ASP    74      19.342 -21.793 -43.586  1.00  0.00           C  
ATOM   1171  HB2 ASP    74      20.107 -21.846 -44.361  1.00  0.00           H  
ATOM   1172  HB3 ASP    74      19.900 -21.478 -42.705  1.00  0.00           H  
ATOM   1173  CG  ASP    74      18.794 -23.241 -43.369  1.00  0.00           C  
ATOM   1174  OD1 ASP    74      17.572 -23.529 -43.396  1.00  0.00           O  
ATOM   1175  OD2 ASP    74      19.596 -24.187 -43.104  1.00  0.00           O  
ATOM   1176  C   ASP    74      17.132 -20.494 -42.998  1.00  0.00           C  
ATOM   1177  O   ASP    74      17.227 -20.289 -41.767  1.00  0.00           O  
ATOM   1178  N   LYS    75      15.946 -20.376 -43.585  1.00  0.00           N  
ATOM   1179  H   LYS    75      16.017 -20.574 -44.573  1.00  0.00           H  
ATOM   1180  CA  LYS    75      14.734 -20.191 -42.842  1.00  0.00           C  
ATOM   1181  HA  LYS    75      14.933 -19.183 -42.479  1.00  0.00           H  
ATOM   1182  CB  LYS    75      13.473 -20.027 -43.724  1.00  0.00           C  
ATOM   1183  HB2 LYS    75      13.721 -19.395 -44.577  1.00  0.00           H  
ATOM   1184  HB3 LYS    75      13.114 -20.988 -44.092  1.00  0.00           H  
ATOM   1185  CG  LYS    75      12.389 -19.409 -42.818  1.00  0.00           C  
ATOM   1186  HG2 LYS    75      11.907 -20.209 -42.256  1.00  0.00           H  
ATOM   1187  HG3 LYS    75      12.915 -18.669 -42.215  1.00  0.00           H  
ATOM   1188  CD  LYS    75      11.291 -18.867 -43.744  1.00  0.00           C  
ATOM   1189  HD2 LYS    75      10.884 -19.668 -44.361  1.00  0.00           H  
ATOM   1190  HD3 LYS    75      10.437 -18.640 -43.106  1.00  0.00           H  
ATOM   1191  CE  LYS    75      11.684 -17.636 -44.593  1.00  0.00           C  
ATOM   1192  HE2 LYS    75      12.153 -16.954 -43.883  1.00  0.00           H  
ATOM   1193  HE3 LYS    75      12.452 -17.944 -45.303  1.00  0.00           H  
ATOM   1194  NZ  LYS    75      10.436 -16.962 -45.007  1.00  0.00           N  
ATOM   1195  HZ1 LYS    75      10.516 -15.998 -45.300  1.00  0.00           H  
ATOM   1196  HZ2 LYS    75      10.087 -17.459 -45.814  1.00  0.00           H  
ATOM   1197  HZ3 LYS    75       9.770 -17.033 -44.251  1.00  0.00           H  
ATOM   1198  C   LYS    75      14.518 -21.159 -41.642  1.00  0.00           C  
ATOM   1199  O   LYS    75      14.496 -20.721 -40.479  1.00  0.00           O  
ATOM   1200  N   ALA    76      14.492 -22.515 -41.852  1.00  0.00           N  
ATOM   1201  H   ALA    76      14.542 -22.811 -42.816  1.00  0.00           H  
ATOM   1202  CA  ALA    76      14.463 -23.452 -40.706  1.00  0.00           C  
ATOM   1203  HA  ALA    76      13.442 -23.354 -40.338  1.00  0.00           H  
ATOM   1204  CB  ALA    76      14.588 -24.861 -41.231  1.00  0.00           C  
ATOM   1205  HB1 ALA    76      14.511 -25.572 -40.408  1.00  0.00           H  
ATOM   1206  HB2 ALA    76      13.761 -25.079 -41.907  1.00  0.00           H  
ATOM   1207  HB3 ALA    76      15.529 -24.976 -41.768  1.00  0.00           H  
ATOM   1208  C   ALA    76      15.491 -23.321 -39.596  1.00  0.00           C  
ATOM   1209  O   ALA    76      15.034 -23.463 -38.455  1.00  0.00           O  
ATOM   1210  N   LYS    77      16.745 -23.044 -39.942  1.00  0.00           N  
ATOM   1211  H   LYS    77      16.869 -22.831 -40.921  1.00  0.00           H  
ATOM   1212  CA  LYS    77      17.851 -22.714 -39.006  1.00  0.00           C  
ATOM   1213  HA  LYS    77      18.016 -23.540 -38.314  1.00  0.00           H  
ATOM   1214  CB  LYS    77      19.112 -22.641 -39.872  1.00  0.00           C  
ATOM   1215  HB2 LYS    77      19.080 -23.525 -40.508  1.00  0.00           H  
ATOM   1216  HB3 LYS    77      19.102 -21.744 -40.491  1.00  0.00           H  
ATOM   1217  CG  LYS    77      20.398 -22.527 -39.019  1.00  0.00           C  
ATOM   1218  HG2 LYS    77      20.434 -21.659 -38.361  1.00  0.00           H  
ATOM   1219  HG3 LYS    77      20.533 -23.443 -38.443  1.00  0.00           H  
ATOM   1220  CD  LYS    77      21.624 -22.396 -39.988  1.00  0.00           C  
ATOM   1221  HD2 LYS    77      21.580 -23.080 -40.836  1.00  0.00           H  
ATOM   1222  HD3 LYS    77      21.721 -21.400 -40.420  1.00  0.00           H  
ATOM   1223  CE  LYS    77      22.958 -22.670 -39.185  1.00  0.00           C  
ATOM   1224  HE2 LYS    77      23.003 -22.073 -38.274  1.00  0.00           H  
ATOM   1225  HE3 LYS    77      22.994 -23.729 -38.932  1.00  0.00           H  
ATOM   1226  NZ  LYS    77      24.147 -22.402 -39.982  1.00  0.00           N  
ATOM   1227  HZ1 LYS    77      24.118 -21.426 -40.239  1.00  0.00           H  
ATOM   1228  HZ2 LYS    77      25.003 -22.613 -39.490  1.00  0.00           H  
ATOM   1229  HZ3 LYS    77      24.166 -22.907 -40.856  1.00  0.00           H  
ATOM   1230  C   LYS    77      17.499 -21.432 -38.217  1.00  0.00           C  
ATOM   1231  O   LYS    77      17.702 -21.510 -36.989  1.00  0.00           O  
ATOM   1232  N   ALA    78      17.001 -20.410 -38.868  1.00  0.00           N  
ATOM   1233  H   ALA    78      16.833 -20.453 -39.863  1.00  0.00           H  
ATOM   1234  CA  ALA    78      16.480 -19.311 -38.067  1.00  0.00           C  
ATOM   1235  HA  ALA    78      17.217 -19.101 -37.292  1.00  0.00           H  
ATOM   1236  CB  ALA    78      16.265 -18.107 -38.994  1.00  0.00           C  
ATOM   1237  HB1 ALA    78      15.586 -18.356 -39.809  1.00  0.00           H  
ATOM   1238  HB2 ALA    78      15.818 -17.321 -38.386  1.00  0.00           H  
ATOM   1239  HB3 ALA    78      17.231 -17.800 -39.395  1.00  0.00           H  
ATOM   1240  C   ALA    78      15.144 -19.519 -37.255  1.00  0.00           C  
ATOM   1241  O   ALA    78      15.107 -19.255 -36.034  1.00  0.00           O  
ATOM   1242  N   GLU    79      14.154 -20.225 -37.769  1.00  0.00           N  
ATOM   1243  H   GLU    79      14.116 -20.404 -38.762  1.00  0.00           H  
ATOM   1244  CA  GLU    79      12.931 -20.535 -37.098  1.00  0.00           C  
ATOM   1245  HA  GLU    79      12.470 -19.652 -36.655  1.00  0.00           H  
ATOM   1246  CB  GLU    79      11.898 -21.142 -38.059  1.00  0.00           C  
ATOM   1247  HB2 GLU    79      11.791 -20.384 -38.835  1.00  0.00           H  
ATOM   1248  HB3 GLU    79      12.354 -21.990 -38.571  1.00  0.00           H  
ATOM   1249  CG  GLU    79      10.494 -21.300 -37.511  1.00  0.00           C  
ATOM   1250  HG2 GLU    79      10.292 -20.482 -36.820  1.00  0.00           H  
ATOM   1251  HG3 GLU    79       9.882 -21.214 -38.409  1.00  0.00           H  
ATOM   1252  CD  GLU    79      10.325 -22.647 -36.846  1.00  0.00           C  
ATOM   1253  OE1 GLU    79      11.023 -23.623 -37.214  1.00  0.00           O  
ATOM   1254  OE2 GLU    79       9.363 -22.825 -36.060  1.00  0.00           O  
ATOM   1255  C   GLU    79      13.230 -21.513 -35.851  1.00  0.00           C  
ATOM   1256  O   GLU    79      12.799 -21.288 -34.720  1.00  0.00           O  
ATOM   1257  N   ALA    80      14.072 -22.573 -36.054  1.00  0.00           N  
ATOM   1258  H   ALA    80      14.498 -22.628 -36.968  1.00  0.00           H  
ATOM   1259  CA  ALA    80      14.509 -23.408 -34.906  1.00  0.00           C  
ATOM   1260  HA  ALA    80      13.731 -24.084 -34.552  1.00  0.00           H  
ATOM   1261  CB  ALA    80      15.568 -24.357 -35.388  1.00  0.00           C  
ATOM   1262  HB1 ALA    80      15.959 -24.881 -34.516  1.00  0.00           H  
ATOM   1263  HB2 ALA    80      15.167 -25.090 -36.088  1.00  0.00           H  
ATOM   1264  HB3 ALA    80      16.418 -23.851 -35.845  1.00  0.00           H  
ATOM   1265  C   ALA    80      15.149 -22.555 -33.758  1.00  0.00           C  
ATOM   1266  O   ALA    80      15.009 -22.855 -32.570  1.00  0.00           O  
ATOM   1267  N   GLN    81      15.922 -21.513 -34.166  1.00  0.00           N  
ATOM   1268  H   GLN    81      15.876 -21.351 -35.162  1.00  0.00           H  
ATOM   1269  CA  GLN    81      16.677 -20.676 -33.199  1.00  0.00           C  
ATOM   1270  HA  GLN    81      17.067 -21.280 -32.380  1.00  0.00           H  
ATOM   1271  CB  GLN    81      17.940 -20.083 -33.781  1.00  0.00           C  
ATOM   1272  HB2 GLN    81      18.511 -20.932 -34.157  1.00  0.00           H  
ATOM   1273  HB3 GLN    81      17.692 -19.429 -34.618  1.00  0.00           H  
ATOM   1274  CG  GLN    81      18.825 -19.314 -32.823  1.00  0.00           C  
ATOM   1275  HG2 GLN    81      19.720 -19.119 -33.413  1.00  0.00           H  
ATOM   1276  HG3 GLN    81      18.552 -18.353 -32.386  1.00  0.00           H  
ATOM   1277  CD  GLN    81      19.299 -20.188 -31.663  1.00  0.00           C  
ATOM   1278  OE1 GLN    81      19.302 -21.421 -31.763  1.00  0.00           O  
ATOM   1279  NE2 GLN    81      19.738 -19.630 -30.513  1.00  0.00           N  
ATOM   1280 HE21 GLN    81      20.187 -20.356 -29.973  1.00  0.00           H  
ATOM   1281 HE22 GLN    81      19.948 -18.642 -30.548  1.00  0.00           H  
ATOM   1282  C   GLN    81      15.794 -19.679 -32.436  1.00  0.00           C  
ATOM   1283  O   GLN    81      15.871 -19.554 -31.210  1.00  0.00           O  
ATOM   1284  N   ILE    82      14.962 -18.981 -33.264  1.00  0.00           N  
ATOM   1285  H   ILE    82      14.837 -19.183 -34.246  1.00  0.00           H  
ATOM   1286  CA  ILE    82      13.727 -18.256 -32.614  1.00  0.00           C  
ATOM   1287  HA  ILE    82      14.164 -17.485 -31.980  1.00  0.00           H  
ATOM   1288  CB  ILE    82      12.895 -17.675 -33.811  1.00  0.00           C  
ATOM   1289  HB  ILE    82      12.735 -18.530 -34.469  1.00  0.00           H  
ATOM   1290  CG2 ILE    82      11.518 -17.086 -33.480  1.00  0.00           C  
ATOM   1291 HG21 ILE    82      10.816 -17.032 -34.312  1.00  0.00           H  
ATOM   1292 HG22 ILE    82      11.069 -17.587 -32.622  1.00  0.00           H  
ATOM   1293 HG23 ILE    82      11.685 -16.074 -33.110  1.00  0.00           H  
ATOM   1294  CG1 ILE    82      13.775 -16.684 -34.633  1.00  0.00           C  
ATOM   1295 HG12 ILE    82      14.152 -15.912 -33.962  1.00  0.00           H  
ATOM   1296 HG13 ILE    82      14.697 -17.182 -34.933  1.00  0.00           H  
ATOM   1297  CD1 ILE    82      13.055 -16.122 -35.934  1.00  0.00           C  
ATOM   1298 HD11 ILE    82      13.782 -15.612 -36.566  1.00  0.00           H  
ATOM   1299 HD12 ILE    82      12.835 -17.043 -36.474  1.00  0.00           H  
ATOM   1300 HD13 ILE    82      12.172 -15.517 -35.728  1.00  0.00           H  
ATOM   1301  C   ILE    82      12.977 -19.179 -31.664  1.00  0.00           C  
ATOM   1302  O   ILE    82      12.523 -18.680 -30.632  1.00  0.00           O  
ATOM   1303  N   ALA    83      12.801 -20.497 -31.941  1.00  0.00           N  
ATOM   1304  H   ALA    83      13.286 -20.799 -32.774  1.00  0.00           H  
ATOM   1305  CA  ALA    83      12.177 -21.481 -30.999  1.00  0.00           C  
ATOM   1306  HA  ALA    83      11.280 -21.060 -30.546  1.00  0.00           H  
ATOM   1307  CB  ALA    83      11.834 -22.753 -31.790  1.00  0.00           C  
ATOM   1308  HB1 ALA    83      11.705 -23.601 -31.117  1.00  0.00           H  
ATOM   1309  HB2 ALA    83      10.919 -22.689 -32.379  1.00  0.00           H  
ATOM   1310  HB3 ALA    83      12.697 -22.901 -32.439  1.00  0.00           H  
ATOM   1311  C   ALA    83      13.012 -21.887 -29.820  1.00  0.00           C  
ATOM   1312  O   ALA    83      12.457 -22.165 -28.747  1.00  0.00           O  
ATOM   1313  N   LYS    84      14.366 -21.858 -29.917  1.00  0.00           N  
ATOM   1314  H   LYS    84      14.714 -21.606 -30.831  1.00  0.00           H  
ATOM   1315  CA  LYS    84      15.264 -22.236 -28.753  1.00  0.00           C  
ATOM   1316  HA  LYS    84      14.823 -23.145 -28.344  1.00  0.00           H  
ATOM   1317  CB  LYS    84      16.660 -22.448 -29.287  1.00  0.00           C  
ATOM   1318  HB2 LYS    84      16.557 -23.080 -30.169  1.00  0.00           H  
ATOM   1319  HB3 LYS    84      16.991 -21.491 -29.692  1.00  0.00           H  
ATOM   1320  CG  LYS    84      17.636 -23.181 -28.427  1.00  0.00           C  
ATOM   1321  HG2 LYS    84      17.860 -22.594 -27.536  1.00  0.00           H  
ATOM   1322  HG3 LYS    84      17.218 -24.151 -28.159  1.00  0.00           H  
ATOM   1323  CD  LYS    84      18.998 -23.433 -29.100  1.00  0.00           C  
ATOM   1324  HD2 LYS    84      18.889 -23.946 -30.055  1.00  0.00           H  
ATOM   1325  HD3 LYS    84      19.534 -22.500 -29.274  1.00  0.00           H  
ATOM   1326  CE  LYS    84      19.908 -24.119 -28.091  1.00  0.00           C  
ATOM   1327  HE2 LYS    84      19.694 -23.610 -27.151  1.00  0.00           H  
ATOM   1328  HE3 LYS    84      19.688 -25.186 -28.064  1.00  0.00           H  
ATOM   1329  NZ  LYS    84      21.282 -24.023 -28.546  1.00  0.00           N  
ATOM   1330  HZ1 LYS    84      22.005 -24.394 -27.946  1.00  0.00           H  
ATOM   1331  HZ2 LYS    84      21.463 -24.529 -29.401  1.00  0.00           H  
ATOM   1332  HZ3 LYS    84      21.467 -23.044 -28.714  1.00  0.00           H  
ATOM   1333  C   LYS    84      15.094 -21.162 -27.665  1.00  0.00           C  
ATOM   1334  O   LYS    84      15.227 -21.483 -26.510  1.00  0.00           O  
ATOM   1335  N   MET    85      14.797 -19.896 -28.060  1.00  0.00           N  
ATOM   1336  H   MET    85      14.608 -19.660 -29.024  1.00  0.00           H  
ATOM   1337  CA  MET    85      14.447 -18.814 -27.117  1.00  0.00           C  
ATOM   1338  HA  MET    85      14.718 -19.233 -26.148  1.00  0.00           H  
ATOM   1339  CB  MET    85      15.440 -17.594 -27.258  1.00  0.00           C  
ATOM   1340  HB2 MET    85      15.450 -16.968 -26.365  1.00  0.00           H  
ATOM   1341  HB3 MET    85      16.424 -18.063 -27.255  1.00  0.00           H  
ATOM   1342  CG  MET    85      15.151 -16.905 -28.648  1.00  0.00           C  
ATOM   1343  HG2 MET    85      15.201 -17.650 -29.442  1.00  0.00           H  
ATOM   1344  HG3 MET    85      14.152 -16.471 -28.673  1.00  0.00           H  
ATOM   1345  SD  MET    85      16.381 -15.727 -29.097  1.00  0.00           S  
ATOM   1346  CE  MET    85      17.505 -16.930 -29.869  1.00  0.00           C  
ATOM   1347  HE1 MET    85      18.497 -16.508 -30.026  1.00  0.00           H  
ATOM   1348  HE2 MET    85      17.497 -17.772 -29.176  1.00  0.00           H  
ATOM   1349  HE3 MET    85      17.095 -17.135 -30.858  1.00  0.00           H  
ATOM   1350  C   MET    85      12.899 -18.453 -26.893  1.00  0.00           C  
ATOM   1351  O   MET    85      12.561 -17.366 -26.300  1.00  0.00           O  
ATOM   1352  N   GLU    86      11.984 -19.308 -27.304  1.00  0.00           N  
ATOM   1353  H   GLU    86      12.291 -20.199 -27.668  1.00  0.00           H  
ATOM   1354  CA  GLU    86      10.525 -19.009 -27.271  1.00  0.00           C  
ATOM   1355  HA  GLU    86      10.412 -18.002 -27.675  1.00  0.00           H  
ATOM   1356  CB  GLU    86       9.858 -19.963 -28.339  1.00  0.00           C  
ATOM   1357  HB2 GLU    86       9.975 -19.270 -29.172  1.00  0.00           H  
ATOM   1358  HB3 GLU    86      10.187 -21.000 -28.403  1.00  0.00           H  
ATOM   1359  CG  GLU    86       8.342 -20.032 -28.411  1.00  0.00           C  
ATOM   1360  HG2 GLU    86       7.907 -19.058 -28.188  1.00  0.00           H  
ATOM   1361  HG3 GLU    86       8.025 -20.362 -29.401  1.00  0.00           H  
ATOM   1362  CD  GLU    86       7.778 -21.012 -27.374  1.00  0.00           C  
ATOM   1363  OE1 GLU    86       8.542 -21.950 -26.963  1.00  0.00           O  
ATOM   1364  OE2 GLU    86       6.595 -20.954 -27.060  1.00  0.00           O  
ATOM   1365  C   GLU    86       9.872 -19.159 -25.848  1.00  0.00           C  
ATOM   1366  O   GLU    86       9.002 -18.393 -25.566  1.00  0.00           O  
ATOM   1367  N   GLU    87      10.366 -20.068 -24.986  1.00  0.00           N  
ATOM   1368  H   GLU    87      10.981 -20.734 -25.432  1.00  0.00           H  
ATOM   1369  CA  GLU    87       9.958 -20.447 -23.604  1.00  0.00           C  
ATOM   1370  HA  GLU    87       8.871 -20.430 -23.675  1.00  0.00           H  
ATOM   1371  CB  GLU    87      10.379 -21.809 -23.304  1.00  0.00           C  
ATOM   1372  HB2 GLU    87      10.151 -22.548 -24.072  1.00  0.00           H  
ATOM   1373  HB3 GLU    87      11.461 -21.858 -23.184  1.00  0.00           H  
ATOM   1374  CG  GLU    87       9.890 -22.489 -22.041  1.00  0.00           C  
ATOM   1375  HG2 GLU    87       9.953 -23.576 -22.103  1.00  0.00           H  
ATOM   1376  HG3 GLU    87      10.452 -22.201 -21.152  1.00  0.00           H  
ATOM   1377  CD  GLU    87       8.408 -22.257 -21.811  1.00  0.00           C  
ATOM   1378  OE1 GLU    87       7.591 -22.151 -22.738  1.00  0.00           O  
ATOM   1379  OE2 GLU    87       8.028 -22.235 -20.623  1.00  0.00           O  
ATOM   1380  C   GLU    87      10.456 -19.311 -22.627  1.00  0.00           C  
ATOM   1381  O   GLU    87       9.631 -18.922 -21.825  1.00  0.00           O  
ATOM   1382  N   GLN    88      11.685 -18.890 -22.638  1.00  0.00           N  
ATOM   1383  H   GLN    88      12.186 -19.123 -23.484  1.00  0.00           H  
ATOM   1384  CA  GLN    88      12.227 -17.796 -21.826  1.00  0.00           C  
ATOM   1385  HA  GLN    88      12.146 -18.058 -20.771  1.00  0.00           H  
ATOM   1386  CB  GLN    88      13.665 -17.436 -22.260  1.00  0.00           C  
ATOM   1387  HB2 GLN    88      14.217 -18.367 -22.388  1.00  0.00           H  
ATOM   1388  HB3 GLN    88      13.548 -16.926 -23.217  1.00  0.00           H  
ATOM   1389  CG  GLN    88      14.378 -16.533 -21.242  1.00  0.00           C  
ATOM   1390  HG2 GLN    88      13.808 -15.620 -21.066  1.00  0.00           H  
ATOM   1391  HG3 GLN    88      14.307 -17.108 -20.319  1.00  0.00           H  
ATOM   1392  CD  GLN    88      15.782 -16.303 -21.695  1.00  0.00           C  
ATOM   1393  OE1 GLN    88      16.187 -16.079 -22.851  1.00  0.00           O  
ATOM   1394  NE2 GLN    88      16.779 -16.526 -20.906  1.00  0.00           N  
ATOM   1395 HE21 GLN    88      17.746 -16.459 -21.191  1.00  0.00           H  
ATOM   1396 HE22 GLN    88      16.538 -16.927 -20.011  1.00  0.00           H  
ATOM   1397  C   GLN    88      11.374 -16.541 -22.031  1.00  0.00           C  
ATOM   1398  O   GLN    88      10.815 -16.038 -21.086  1.00  0.00           O  
ATOM   1399  N   ARG    89      11.020 -16.187 -23.274  1.00  0.00           N  
ATOM   1400  H   ARG    89      11.459 -16.664 -24.049  1.00  0.00           H  
ATOM   1401  CA  ARG    89      10.043 -15.084 -23.529  1.00  0.00           C  
ATOM   1402  HA  ARG    89      10.425 -14.157 -23.102  1.00  0.00           H  
ATOM   1403  CB  ARG    89       9.853 -14.865 -25.006  1.00  0.00           C  
ATOM   1404  HB2 ARG    89      10.531 -15.531 -25.540  1.00  0.00           H  
ATOM   1405  HB3 ARG    89       8.963 -15.300 -25.460  1.00  0.00           H  
ATOM   1406  CG  ARG    89       9.985 -13.374 -25.480  1.00  0.00           C  
ATOM   1407  HG2 ARG    89       9.037 -12.858 -25.330  1.00  0.00           H  
ATOM   1408  HG3 ARG    89      10.777 -12.888 -24.910  1.00  0.00           H  
ATOM   1409  CD  ARG    89      10.278 -13.319 -26.976  1.00  0.00           C  
ATOM   1410  HD2 ARG    89      11.211 -13.793 -27.280  1.00  0.00           H  
ATOM   1411  HD3 ARG    89       9.461 -13.892 -27.417  1.00  0.00           H  
ATOM   1412  NE  ARG    89      10.265 -11.957 -27.483  1.00  0.00           N  
ATOM   1413  HE  ARG    89       9.345 -11.634 -27.748  1.00  0.00           H  
ATOM   1414  CZ  ARG    89      11.388 -11.199 -27.549  1.00  0.00           C  
ATOM   1415  NH1 ARG    89      12.507 -11.488 -26.960  1.00  0.00           N  
ATOM   1416 HH11 ARG    89      12.658 -12.468 -26.766  1.00  0.00           H  
ATOM   1417 HH12 ARG    89      13.326 -10.900 -27.015  1.00  0.00           H  
ATOM   1418  NH2 ARG    89      11.369  -9.996 -27.994  1.00  0.00           N  
ATOM   1419 HH21 ARG    89      10.486  -9.712 -28.394  1.00  0.00           H  
ATOM   1420 HH22 ARG    89      12.072  -9.273 -27.947  1.00  0.00           H  
ATOM   1421  C   ARG    89       8.562 -15.355 -23.022  1.00  0.00           C  
ATOM   1422  O   ARG    89       7.850 -14.394 -22.702  1.00  0.00           O  
ATOM   1423  N   LYS    90       8.180 -16.620 -22.882  1.00  0.00           N  
ATOM   1424  H   LYS    90       8.806 -17.289 -23.308  1.00  0.00           H  
ATOM   1425  CA  LYS    90       6.989 -17.056 -22.112  1.00  0.00           C  
ATOM   1426  HA  LYS    90       6.087 -16.565 -22.475  1.00  0.00           H  
ATOM   1427  CB  LYS    90       6.705 -18.605 -22.184  1.00  0.00           C  
ATOM   1428  HB2 LYS    90       6.900 -18.879 -23.221  1.00  0.00           H  
ATOM   1429  HB3 LYS    90       7.311 -19.137 -21.451  1.00  0.00           H  
ATOM   1430  CG  LYS    90       5.207 -18.926 -21.873  1.00  0.00           C  
ATOM   1431  HG2 LYS    90       5.055 -18.580 -20.851  1.00  0.00           H  
ATOM   1432  HG3 LYS    90       4.596 -18.225 -22.442  1.00  0.00           H  
ATOM   1433  CD  LYS    90       4.800 -20.369 -22.297  1.00  0.00           C  
ATOM   1434  HD2 LYS    90       5.466 -21.195 -22.048  1.00  0.00           H  
ATOM   1435  HD3 LYS    90       3.771 -20.625 -22.041  1.00  0.00           H  
ATOM   1436  CE  LYS    90       4.703 -20.329 -23.874  1.00  0.00           C  
ATOM   1437  HE2 LYS    90       3.691 -20.114 -24.215  1.00  0.00           H  
ATOM   1438  HE3 LYS    90       5.248 -19.490 -24.308  1.00  0.00           H  
ATOM   1439  NZ  LYS    90       5.232 -21.449 -24.644  1.00  0.00           N  
ATOM   1440  HZ1 LYS    90       6.116 -21.693 -24.221  1.00  0.00           H  
ATOM   1441  HZ2 LYS    90       4.626 -22.249 -24.758  1.00  0.00           H  
ATOM   1442  HZ3 LYS    90       5.435 -21.174 -25.594  1.00  0.00           H  
ATOM   1443  C   LYS    90       6.980 -16.619 -20.624  1.00  0.00           C  
ATOM   1444  O   LYS    90       6.148 -15.814 -20.311  1.00  0.00           O  
ATOM   1445  N   ALA    91       8.093 -17.008 -19.910  1.00  0.00           N  
ATOM   1446  H   ALA    91       8.924 -17.358 -20.364  1.00  0.00           H  
ATOM   1447  CA  ALA    91       8.235 -16.424 -18.597  1.00  0.00           C  
ATOM   1448  HA  ALA    91       7.306 -16.635 -18.068  1.00  0.00           H  
ATOM   1449  CB  ALA    91       9.325 -17.192 -17.802  1.00  0.00           C  
ATOM   1450  HB1 ALA    91      10.321 -16.920 -18.151  1.00  0.00           H  
ATOM   1451  HB2 ALA    91       9.141 -17.083 -16.733  1.00  0.00           H  
ATOM   1452  HB3 ALA    91       9.283 -18.275 -17.915  1.00  0.00           H  
ATOM   1453  C   ALA    91       8.311 -14.890 -18.474  1.00  0.00           C  
ATOM   1454  O   ALA    91       7.691 -14.318 -17.594  1.00  0.00           O  
ATOM   1455  N   ASN    92       8.978 -14.217 -19.416  1.00  0.00           N  
ATOM   1456  H   ASN    92       9.733 -14.754 -19.819  1.00  0.00           H  
ATOM   1457  CA  ASN    92       9.093 -12.678 -19.531  1.00  0.00           C  
ATOM   1458  HA  ASN    92       9.427 -12.216 -18.602  1.00  0.00           H  
ATOM   1459  CB  ASN    92       9.961 -12.195 -20.701  1.00  0.00           C  
ATOM   1460  HB2 ASN    92       9.452 -12.529 -21.606  1.00  0.00           H  
ATOM   1461  HB3 ASN    92       9.833 -11.120 -20.833  1.00  0.00           H  
ATOM   1462  CG  ASN    92      11.420 -12.463 -20.689  1.00  0.00           C  
ATOM   1463  OD1 ASN    92      12.064 -12.936 -19.771  1.00  0.00           O  
ATOM   1464  ND2 ASN    92      12.117 -12.139 -21.792  1.00  0.00           N  
ATOM   1465 HD21 ASN    92      13.063 -12.375 -21.528  1.00  0.00           H  
ATOM   1466 HD22 ASN    92      11.715 -11.687 -22.601  1.00  0.00           H  
ATOM   1467  C   ASN    92       7.716 -12.029 -19.644  1.00  0.00           C  
ATOM   1468  O   ASN    92       7.289 -11.220 -18.793  1.00  0.00           O  
ATOM   1469  N   MET    93       6.931 -12.361 -20.703  1.00  0.00           N  
ATOM   1470  H   MET    93       7.312 -13.001 -21.385  1.00  0.00           H  
ATOM   1471  CA  MET    93       5.595 -11.739 -20.988  1.00  0.00           C  
ATOM   1472  HA  MET    93       5.767 -10.662 -20.981  1.00  0.00           H  
ATOM   1473  CB  MET    93       5.125 -12.017 -22.468  1.00  0.00           C  
ATOM   1474  HB2 MET    93       5.914 -11.842 -23.199  1.00  0.00           H  
ATOM   1475  HB3 MET    93       4.791 -13.046 -22.597  1.00  0.00           H  
ATOM   1476  CG  MET    93       3.971 -11.077 -22.824  1.00  0.00           C  
ATOM   1477  HG2 MET    93       3.138 -11.574 -22.326  1.00  0.00           H  
ATOM   1478  HG3 MET    93       4.176 -10.084 -22.424  1.00  0.00           H  
ATOM   1479  SD  MET    93       3.602 -11.013 -24.554  1.00  0.00           S  
ATOM   1480  CE  MET    93       5.048 -10.057 -25.036  1.00  0.00           C  
ATOM   1481  HE1 MET    93       5.274  -9.274 -24.312  1.00  0.00           H  
ATOM   1482  HE2 MET    93       5.841 -10.787 -25.199  1.00  0.00           H  
ATOM   1483  HE3 MET    93       4.848  -9.708 -26.049  1.00  0.00           H  
ATOM   1484  C   MET    93       4.577 -12.081 -19.926  1.00  0.00           C  
ATOM   1485  O   MET    93       3.749 -11.234 -19.564  1.00  0.00           O  
ATOM   1486  N   LEU    94       4.601 -13.303 -19.419  1.00  0.00           N  
ATOM   1487  H   LEU    94       5.289 -13.943 -19.790  1.00  0.00           H  
ATOM   1488  CA  LEU    94       3.723 -13.663 -18.343  1.00  0.00           C  
ATOM   1489  HA  LEU    94       2.697 -13.343 -18.526  1.00  0.00           H  
ATOM   1490  CB  LEU    94       3.826 -15.157 -18.029  1.00  0.00           C  
ATOM   1491  HB2 LEU    94       4.854 -15.510 -17.944  1.00  0.00           H  
ATOM   1492  HB3 LEU    94       3.470 -15.340 -17.015  1.00  0.00           H  
ATOM   1493  CG  LEU    94       3.071 -16.217 -18.858  1.00  0.00           C  
ATOM   1494  HG  LEU    94       3.459 -16.303 -19.874  1.00  0.00           H  
ATOM   1495  CD1 LEU    94       3.181 -17.619 -18.261  1.00  0.00           C  
ATOM   1496 HD11 LEU    94       4.150 -18.118 -18.289  1.00  0.00           H  
ATOM   1497 HD12 LEU    94       2.841 -17.590 -17.226  1.00  0.00           H  
ATOM   1498 HD13 LEU    94       2.406 -18.240 -18.710  1.00  0.00           H  
ATOM   1499  CD2 LEU    94       1.571 -15.953 -18.873  1.00  0.00           C  
ATOM   1500 HD21 LEU    94       1.226 -15.981 -17.840  1.00  0.00           H  
ATOM   1501 HD22 LEU    94       1.492 -15.031 -19.449  1.00  0.00           H  
ATOM   1502 HD23 LEU    94       1.028 -16.702 -19.450  1.00  0.00           H  
ATOM   1503  C   LEU    94       4.118 -12.803 -17.071  1.00  0.00           C  
ATOM   1504  O   LEU    94       3.182 -12.325 -16.455  1.00  0.00           O  
ATOM   1505  N   ALA    95       5.413 -12.565 -16.807  1.00  0.00           N  
ATOM   1506  H   ALA    95       6.095 -13.175 -17.235  1.00  0.00           H  
ATOM   1507  CA  ALA    95       5.846 -11.823 -15.635  1.00  0.00           C  
ATOM   1508  HA  ALA    95       5.297 -12.259 -14.800  1.00  0.00           H  
ATOM   1509  CB  ALA    95       7.305 -11.966 -15.484  1.00  0.00           C  
ATOM   1510  HB1 ALA    95       7.745 -12.906 -15.151  1.00  0.00           H  
ATOM   1511  HB2 ALA    95       7.842 -11.695 -16.393  1.00  0.00           H  
ATOM   1512  HB3 ALA    95       7.629 -11.358 -14.639  1.00  0.00           H  
ATOM   1513  C   ALA    95       5.482 -10.345 -15.629  1.00  0.00           C  
ATOM   1514  O   ALA    95       5.222  -9.701 -14.576  1.00  0.00           O  
ATOM   1515  N   HIE    96       5.402  -9.738 -16.823  1.00  0.00           N  
ATOM   1516  H   HIE    96       5.692 -10.365 -17.559  1.00  0.00           H  
ATOM   1517  CA  HIE    96       4.881  -8.422 -17.130  1.00  0.00           C  
ATOM   1518  HA  HIE    96       5.314  -7.627 -16.522  1.00  0.00           H  
ATOM   1519  CB  HIE    96       5.203  -8.185 -18.611  1.00  0.00           C  
ATOM   1520  HB2 HIE    96       6.245  -8.007 -18.880  1.00  0.00           H  
ATOM   1521  HB3 HIE    96       4.812  -9.028 -19.180  1.00  0.00           H  
ATOM   1522  CG  HIE    96       4.462  -6.883 -19.010  1.00  0.00           C  
ATOM   1523  ND1 HIE    96       3.335  -6.813 -19.818  1.00  0.00           N  
ATOM   1524  CE1 HIE    96       2.929  -5.543 -19.813  1.00  0.00           C  
ATOM   1525  HE1 HIE    96       2.143  -5.044 -20.360  1.00  0.00           H  
ATOM   1526  NE2 HIE    96       3.731  -4.767 -19.010  1.00  0.00           N  
ATOM   1527  HE2 HIE    96       3.802  -3.763 -19.089  1.00  0.00           H  
ATOM   1528  CD2 HIE    96       4.747  -5.597 -18.577  1.00  0.00           C  
ATOM   1529  HD2 HIE    96       5.608  -5.321 -17.987  1.00  0.00           H  
ATOM   1530  C   HIE    96       3.362  -8.321 -16.865  1.00  0.00           C  
ATOM   1531  O   HIE    96       3.026  -7.635 -15.842  1.00  0.00           O  
ATOM   1532  N   MET    97       2.501  -9.173 -17.402  1.00  0.00           N  
ATOM   1533  H   MET    97       2.819  -9.815 -18.114  1.00  0.00           H  
ATOM   1534  CA  MET    97       1.034  -9.187 -17.173  1.00  0.00           C  
ATOM   1535  HA  MET    97       0.602  -8.219 -17.430  1.00  0.00           H  
ATOM   1536  CB  MET    97       0.347 -10.232 -17.995  1.00  0.00           C  
ATOM   1537  HB2 MET    97       0.907 -11.153 -17.832  1.00  0.00           H  
ATOM   1538  HB3 MET    97      -0.687 -10.423 -17.710  1.00  0.00           H  
ATOM   1539  CG  MET    97       0.290  -9.695 -19.475  1.00  0.00           C  
ATOM   1540  HG2 MET    97      -0.098  -8.677 -19.491  1.00  0.00           H  
ATOM   1541  HG3 MET    97       1.266  -9.531 -19.931  1.00  0.00           H  
ATOM   1542  SD  MET    97      -0.646 -10.617 -20.705  1.00  0.00           S  
ATOM   1543  CE  MET    97       0.565 -11.665 -21.499  1.00  0.00           C  
ATOM   1544  HE1 MET    97       0.070 -12.241 -22.280  1.00  0.00           H  
ATOM   1545  HE2 MET    97       1.275 -11.024 -22.022  1.00  0.00           H  
ATOM   1546  HE3 MET    97       1.184 -12.220 -20.794  1.00  0.00           H  
ATOM   1547  C   MET    97       0.770  -9.541 -15.680  1.00  0.00           C  
ATOM   1548  O   MET    97      -0.133  -8.995 -15.030  1.00  0.00           O  
ATOM   1549  N   GLU    98       1.530 -10.433 -15.019  1.00  0.00           N  
ATOM   1550  H   GLU    98       2.271 -10.905 -15.516  1.00  0.00           H  
ATOM   1551  CA  GLU    98       1.440 -10.807 -13.626  1.00  0.00           C  
ATOM   1552  HA  GLU    98       0.402 -11.101 -13.471  1.00  0.00           H  
ATOM   1553  CB  GLU    98       2.381 -12.043 -13.302  1.00  0.00           C  
ATOM   1554  HB2 GLU    98       2.184 -12.803 -14.059  1.00  0.00           H  
ATOM   1555  HB3 GLU    98       3.400 -11.657 -13.319  1.00  0.00           H  
ATOM   1556  CG  GLU    98       2.115 -12.606 -11.941  1.00  0.00           C  
ATOM   1557  HG2 GLU    98       2.534 -12.011 -11.129  1.00  0.00           H  
ATOM   1558  HG3 GLU    98       1.034 -12.675 -11.817  1.00  0.00           H  
ATOM   1559  CD  GLU    98       2.615 -14.070 -11.772  1.00  0.00           C  
ATOM   1560  OE1 GLU    98       3.790 -14.381 -12.185  1.00  0.00           O  
ATOM   1561  OE2 GLU    98       1.891 -14.981 -11.280  1.00  0.00           O  
ATOM   1562  C   GLU    98       1.664  -9.682 -12.687  1.00  0.00           C  
ATOM   1563  O   GLU    98       0.857  -9.409 -11.772  1.00  0.00           O  
ATOM   1564  N   THR    99       2.765  -9.076 -12.874  1.00  0.00           N  
ATOM   1565  H   THR    99       3.364  -9.275 -13.662  1.00  0.00           H  
ATOM   1566  CA  THR    99       3.216  -7.904 -12.100  1.00  0.00           C  
ATOM   1567  HA  THR    99       3.315  -8.180 -11.051  1.00  0.00           H  
ATOM   1568  CB  THR    99       4.541  -7.338 -12.712  1.00  0.00           C  
ATOM   1569  HB  THR    99       4.412  -7.174 -13.782  1.00  0.00           H  
ATOM   1570  CG2 THR    99       5.034  -6.071 -12.127  1.00  0.00           C  
ATOM   1571 HG21 THR    99       6.078  -5.939 -12.414  1.00  0.00           H  
ATOM   1572 HG22 THR    99       4.454  -5.286 -12.611  1.00  0.00           H  
ATOM   1573 HG23 THR    99       4.819  -6.088 -11.058  1.00  0.00           H  
ATOM   1574  OG1 THR    99       5.494  -8.327 -12.448  1.00  0.00           O  
ATOM   1575  HG1 THR    99       5.367  -8.945 -13.172  1.00  0.00           H  
ATOM   1576  C   THR    99       2.175  -6.767 -12.151  1.00  0.00           C  
ATOM   1577  O   THR    99       1.758  -6.305 -11.043  1.00  0.00           O  
ATOM   1578  N   GLN   100       1.710  -6.409 -13.362  1.00  0.00           N  
ATOM   1579  H   GLN   100       2.221  -6.701 -14.183  1.00  0.00           H  
ATOM   1580  CA  GLN   100       0.574  -5.517 -13.554  1.00  0.00           C  
ATOM   1581  HA  GLN   100       0.987  -4.578 -13.185  1.00  0.00           H  
ATOM   1582  CB  GLN   100       0.321  -5.238 -15.104  1.00  0.00           C  
ATOM   1583  HB2 GLN   100       0.016  -6.265 -15.302  1.00  0.00           H  
ATOM   1584  HB3 GLN   100      -0.510  -4.550 -15.261  1.00  0.00           H  
ATOM   1585  CG  GLN   100       1.482  -4.899 -16.031  1.00  0.00           C  
ATOM   1586  HG2 GLN   100       2.443  -5.262 -15.669  1.00  0.00           H  
ATOM   1587  HG3 GLN   100       1.141  -5.236 -17.011  1.00  0.00           H  
ATOM   1588  CD  GLN   100       1.682  -3.456 -16.245  1.00  0.00           C  
ATOM   1589  OE1 GLN   100       0.720  -2.732 -16.263  1.00  0.00           O  
ATOM   1590  NE2 GLN   100       2.904  -2.950 -16.400  1.00  0.00           N  
ATOM   1591 HE21 GLN   100       2.957  -1.952 -16.543  1.00  0.00           H  
ATOM   1592 HE22 GLN   100       3.690  -3.581 -16.336  1.00  0.00           H  
ATOM   1593  C   GLN   100      -0.682  -6.023 -12.894  1.00  0.00           C  
ATOM   1594  O   GLN   100      -1.439  -5.271 -12.380  1.00  0.00           O  
ATOM   1595  N   ASN   101      -0.933  -7.351 -12.910  1.00  0.00           N  
ATOM   1596  H   ASN   101      -0.452  -8.063 -13.442  1.00  0.00           H  
ATOM   1597  CA  ASN   101      -2.132  -7.784 -12.114  1.00  0.00           C  
ATOM   1598  HA  ASN   101      -3.032  -7.261 -12.436  1.00  0.00           H  
ATOM   1599  CB  ASN   101      -2.471  -9.187 -12.610  1.00  0.00           C  
ATOM   1600  HB2 ASN   101      -2.575  -9.020 -13.682  1.00  0.00           H  
ATOM   1601  HB3 ASN   101      -1.625  -9.840 -12.393  1.00  0.00           H  
ATOM   1602  CG  ASN   101      -3.727  -9.787 -11.984  1.00  0.00           C  
ATOM   1603  OD1 ASN   101      -3.626 -10.292 -10.831  1.00  0.00           O  
ATOM   1604  ND2 ASN   101      -4.834  -9.801 -12.729  1.00  0.00           N  
ATOM   1605 HD21 ASN   101      -5.712  -9.989 -12.266  1.00  0.00           H  
ATOM   1606 HD22 ASN   101      -4.758  -9.407 -13.656  1.00  0.00           H  
ATOM   1607  C   ASN   101      -1.980  -7.679 -10.523  1.00  0.00           C  
ATOM   1608  O   ASN   101      -2.843  -7.216  -9.821  1.00  0.00           O  
ATOM   1609  N   LYS   102      -0.798  -7.997 -10.065  1.00  0.00           N  
ATOM   1610  H   LYS   102      -0.245  -8.554 -10.700  1.00  0.00           H  
ATOM   1611  CA  LYS   102      -0.302  -7.762  -8.690  1.00  0.00           C  
ATOM   1612  HA  LYS   102      -0.996  -8.413  -8.159  1.00  0.00           H  
ATOM   1613  CB  LYS   102       1.121  -8.340  -8.576  1.00  0.00           C  
ATOM   1614  HB2 LYS   102       1.743  -8.155  -9.452  1.00  0.00           H  
ATOM   1615  HB3 LYS   102       1.473  -7.955  -7.620  1.00  0.00           H  
ATOM   1616  CG  LYS   102       1.058  -9.866  -8.418  1.00  0.00           C  
ATOM   1617  HG2 LYS   102       0.115 -10.177  -7.967  1.00  0.00           H  
ATOM   1618  HG3 LYS   102       1.091 -10.223  -9.447  1.00  0.00           H  
ATOM   1619  CD  LYS   102       2.256 -10.426  -7.607  1.00  0.00           C  
ATOM   1620  HD2 LYS   102       3.219 -10.122  -8.018  1.00  0.00           H  
ATOM   1621  HD3 LYS   102       2.307 -10.025  -6.595  1.00  0.00           H  
ATOM   1622  CE  LYS   102       2.222 -11.944  -7.406  1.00  0.00           C  
ATOM   1623  HE2 LYS   102       1.172 -12.229  -7.341  1.00  0.00           H  
ATOM   1624  HE3 LYS   102       2.530 -12.416  -8.338  1.00  0.00           H  
ATOM   1625  NZ  LYS   102       2.967 -12.418  -6.227  1.00  0.00           N  
ATOM   1626  HZ1 LYS   102       3.850 -11.953  -6.071  1.00  0.00           H  
ATOM   1627  HZ2 LYS   102       2.389 -12.326  -5.404  1.00  0.00           H  
ATOM   1628  HZ3 LYS   102       3.162 -13.408  -6.280  1.00  0.00           H  
ATOM   1629  C   LYS   102      -0.457  -6.341  -8.117  1.00  0.00           C  
ATOM   1630  O   LYS   102      -0.695  -6.132  -6.940  1.00  0.00           O  
ATOM   1631  N   ILE   103      -0.234  -5.359  -9.031  1.00  0.00           N  
ATOM   1632  H   ILE   103       0.113  -5.739  -9.900  1.00  0.00           H  
ATOM   1633  CA  ILE   103      -0.437  -3.882  -8.917  1.00  0.00           C  
ATOM   1634  HA  ILE   103      -0.078  -3.501  -7.961  1.00  0.00           H  
ATOM   1635  CB  ILE   103       0.306  -3.165 -10.100  1.00  0.00           C  
ATOM   1636  HB  ILE   103       0.178  -3.792 -10.982  1.00  0.00           H  
ATOM   1637  CG2 ILE   103      -0.292  -1.806 -10.505  1.00  0.00           C  
ATOM   1638 HG21 ILE   103      -0.642  -1.285  -9.614  1.00  0.00           H  
ATOM   1639 HG22 ILE   103       0.454  -1.234 -11.056  1.00  0.00           H  
ATOM   1640 HG23 ILE   103      -1.129  -1.969 -11.184  1.00  0.00           H  
ATOM   1641  CG1 ILE   103       1.771  -3.118  -9.714  1.00  0.00           C  
ATOM   1642 HG12 ILE   103       1.823  -2.379  -8.914  1.00  0.00           H  
ATOM   1643 HG13 ILE   103       2.063  -4.091  -9.319  1.00  0.00           H  
ATOM   1644  CD1 ILE   103       2.655  -2.789 -10.828  1.00  0.00           C  
ATOM   1645 HD11 ILE   103       2.395  -3.437 -11.665  1.00  0.00           H  
ATOM   1646 HD12 ILE   103       2.543  -1.741 -11.105  1.00  0.00           H  
ATOM   1647 HD13 ILE   103       3.703  -2.997 -10.612  1.00  0.00           H  
ATOM   1648  C   ILE   103      -1.877  -3.499  -8.933  1.00  0.00           C  
ATOM   1649  O   ILE   103      -2.452  -2.933  -7.925  1.00  0.00           O  
ATOM   1650  N   TYR   104      -2.621  -3.906  -9.933  1.00  0.00           N  
ATOM   1651  H   TYR   104      -2.187  -4.363 -10.722  1.00  0.00           H  
ATOM   1652  CA  TYR   104      -4.040  -3.768 -10.061  1.00  0.00           C  
ATOM   1653  HA  TYR   104      -4.223  -2.704 -10.214  1.00  0.00           H  
ATOM   1654  CB  TYR   104      -4.537  -4.620 -11.251  1.00  0.00           C  
ATOM   1655  HB2 TYR   104      -4.056  -4.369 -12.197  1.00  0.00           H  
ATOM   1656  HB3 TYR   104      -4.104  -5.617 -11.171  1.00  0.00           H  
ATOM   1657  CG  TYR   104      -6.099  -4.661 -11.386  1.00  0.00           C  
ATOM   1658  CD1 TYR   104      -6.736  -3.530 -12.045  1.00  0.00           C  
ATOM   1659  HD1 TYR   104      -6.183  -2.656 -12.355  1.00  0.00           H  
ATOM   1660  CE1 TYR   104      -8.124  -3.465 -12.125  1.00  0.00           C  
ATOM   1661  HE1 TYR   104      -8.656  -2.610 -12.518  1.00  0.00           H  
ATOM   1662  CZ  TYR   104      -8.850  -4.602 -11.695  1.00  0.00           C  
ATOM   1663  OH  TYR   104     -10.144  -4.403 -11.885  1.00  0.00           O  
ATOM   1664  HH  TYR   104     -10.656  -4.956 -11.290  1.00  0.00           H  
ATOM   1665  CE2 TYR   104      -8.226  -5.789 -11.251  1.00  0.00           C  
ATOM   1666  HE2 TYR   104      -8.895  -6.606 -11.022  1.00  0.00           H  
ATOM   1667  CD2 TYR   104      -6.861  -5.779 -11.054  1.00  0.00           C  
ATOM   1668  HD2 TYR   104      -6.485  -6.691 -10.614  1.00  0.00           H  
ATOM   1669  C   TYR   104      -4.815  -4.124  -8.801  1.00  0.00           C  
ATOM   1670  O   TYR   104      -5.522  -3.292  -8.280  1.00  0.00           O  
ATOM   1671  N   ASN   105      -4.540  -5.333  -8.342  1.00  0.00           N  
ATOM   1672  H   ASN   105      -3.737  -5.790  -8.751  1.00  0.00           H  
ATOM   1673  CA  ASN   105      -5.012  -5.860  -7.063  1.00  0.00           C  
ATOM   1674  HA  ASN   105      -6.097  -5.955  -7.109  1.00  0.00           H  
ATOM   1675  CB  ASN   105      -4.438  -7.297  -6.797  1.00  0.00           C  
ATOM   1676  HB2 ASN   105      -3.453  -7.399  -7.251  1.00  0.00           H  
ATOM   1677  HB3 ASN   105      -4.386  -7.555  -5.739  1.00  0.00           H  
ATOM   1678  CG  ASN   105      -5.222  -8.428  -7.424  1.00  0.00           C  
ATOM   1679  OD1 ASN   105      -6.234  -8.812  -6.831  1.00  0.00           O  
ATOM   1680  ND2 ASN   105      -5.066  -8.826  -8.637  1.00  0.00           N  
ATOM   1681 HD21 ASN   105      -5.597  -9.657  -8.856  1.00  0.00           H  
ATOM   1682 HD22 ASN   105      -4.241  -8.580  -9.165  1.00  0.00           H  
ATOM   1683  C   ASN   105      -4.670  -5.017  -5.849  1.00  0.00           C  
ATOM   1684  O   ASN   105      -5.536  -4.853  -4.976  1.00  0.00           O  
ATOM   1685  N   ILE   106      -3.523  -4.323  -5.745  1.00  0.00           N  
ATOM   1686  H   ILE   106      -2.834  -4.363  -6.481  1.00  0.00           H  
ATOM   1687  CA  ILE   106      -3.077  -3.467  -4.545  1.00  0.00           C  
ATOM   1688  HA  ILE   106      -3.577  -3.909  -3.683  1.00  0.00           H  
ATOM   1689  CB  ILE   106      -1.557  -3.282  -4.468  1.00  0.00           C  
ATOM   1690  HB  ILE   106      -1.097  -3.348  -5.455  1.00  0.00           H  
ATOM   1691  CG2 ILE   106      -1.144  -1.936  -3.739  1.00  0.00           C  
ATOM   1692 HG21 ILE   106      -0.081  -1.737  -3.874  1.00  0.00           H  
ATOM   1693 HG22 ILE   106      -1.655  -1.092  -4.201  1.00  0.00           H  
ATOM   1694 HG23 ILE   106      -1.526  -2.170  -2.745  1.00  0.00           H  
ATOM   1695  CG1 ILE   106      -1.018  -4.542  -3.819  1.00  0.00           C  
ATOM   1696 HG12 ILE   106      -1.357  -4.601  -2.785  1.00  0.00           H  
ATOM   1697 HG13 ILE   106      -1.474  -5.353  -4.387  1.00  0.00           H  
ATOM   1698  CD1 ILE   106       0.522  -4.745  -3.617  1.00  0.00           C  
ATOM   1699 HD11 ILE   106       0.976  -4.505  -4.579  1.00  0.00           H  
ATOM   1700 HD12 ILE   106       0.931  -4.171  -2.786  1.00  0.00           H  
ATOM   1701 HD13 ILE   106       0.678  -5.823  -3.570  1.00  0.00           H  
ATOM   1702  C   ILE   106      -3.839  -2.130  -4.565  1.00  0.00           C  
ATOM   1703  O   ILE   106      -4.331  -1.694  -3.560  1.00  0.00           O  
ATOM   1704  N   LEU   107      -4.010  -1.509  -5.814  1.00  0.00           N  
ATOM   1705  H   LEU   107      -3.560  -1.901  -6.628  1.00  0.00           H  
ATOM   1706  CA  LEU   107      -5.025  -0.462  -6.065  1.00  0.00           C  
ATOM   1707  HA  LEU   107      -4.741   0.455  -5.550  1.00  0.00           H  
ATOM   1708  CB  LEU   107      -5.021  -0.101  -7.548  1.00  0.00           C  
ATOM   1709  HB2 LEU   107      -4.951  -1.033  -8.109  1.00  0.00           H  
ATOM   1710  HB3 LEU   107      -5.923   0.443  -7.828  1.00  0.00           H  
ATOM   1711  CG  LEU   107      -3.913   0.999  -8.043  1.00  0.00           C  
ATOM   1712  HG  LEU   107      -4.150   1.944  -7.554  1.00  0.00           H  
ATOM   1713  CD1 LEU   107      -2.564   0.626  -7.537  1.00  0.00           C  
ATOM   1714 HD11 LEU   107      -1.895   1.329  -8.034  1.00  0.00           H  
ATOM   1715 HD12 LEU   107      -2.511   0.810  -6.464  1.00  0.00           H  
ATOM   1716 HD13 LEU   107      -2.144  -0.311  -7.902  1.00  0.00           H  
ATOM   1717  CD2 LEU   107      -4.050   1.231  -9.578  1.00  0.00           C  
ATOM   1718 HD21 LEU   107      -3.814   0.331 -10.147  1.00  0.00           H  
ATOM   1719 HD22 LEU   107      -4.999   1.637  -9.930  1.00  0.00           H  
ATOM   1720 HD23 LEU   107      -3.281   1.929  -9.909  1.00  0.00           H  
ATOM   1721  C   LEU   107      -6.421  -0.767  -5.485  1.00  0.00           C  
ATOM   1722  O   LEU   107      -6.975  -1.805  -5.643  1.00  0.00           O  
ATOM   1723  N   THR   108      -6.993   0.232  -4.856  1.00  0.00           N  
ATOM   1724  H   THR   108      -6.439   1.072  -4.769  1.00  0.00           H  
ATOM   1725  CA  THR   108      -8.407   0.285  -4.352  1.00  0.00           C  
ATOM   1726  HA  THR   108      -8.554  -0.619  -3.759  1.00  0.00           H  
ATOM   1727  CB  THR   108      -8.666   1.419  -3.351  1.00  0.00           C  
ATOM   1728  HB  THR   108      -9.722   1.511  -3.099  1.00  0.00           H  
ATOM   1729  CG2 THR   108      -8.012   1.361  -2.011  1.00  0.00           C  
ATOM   1730 HG21 THR   108      -8.185   0.375  -1.579  1.00  0.00           H  
ATOM   1731 HG22 THR   108      -6.943   1.557  -2.096  1.00  0.00           H  
ATOM   1732 HG23 THR   108      -8.509   2.076  -1.355  1.00  0.00           H  
ATOM   1733  OG1 THR   108      -8.171   2.531  -4.033  1.00  0.00           O  
ATOM   1734  HG1 THR   108      -8.319   3.316  -3.501  1.00  0.00           H  
ATOM   1735  C   THR   108      -9.388   0.378  -5.534  1.00  0.00           C  
ATOM   1736  O   THR   108      -8.900   0.817  -6.553  1.00  0.00           O  
ATOM   1737  N   PRO   109     -10.741   0.340  -5.260  1.00  0.00           N  
ATOM   1738  CD  PRO   109     -11.263  -0.291  -4.081  1.00  0.00           C  
ATOM   1739  HD2 PRO   109     -11.498   0.512  -3.383  1.00  0.00           H  
ATOM   1740  HD3 PRO   109     -10.558  -1.016  -3.674  1.00  0.00           H  
ATOM   1741  CG  PRO   109     -12.662  -0.786  -4.555  1.00  0.00           C  
ATOM   1742  HG2 PRO   109     -13.369  -0.780  -3.726  1.00  0.00           H  
ATOM   1743  HG3 PRO   109     -12.524  -1.746  -5.054  1.00  0.00           H  
ATOM   1744  CB  PRO   109     -13.032   0.282  -5.551  1.00  0.00           C  
ATOM   1745  HB2 PRO   109     -13.419   1.187  -5.082  1.00  0.00           H  
ATOM   1746  HB3 PRO   109     -13.815  -0.099  -6.208  1.00  0.00           H  
ATOM   1747  CA  PRO   109     -11.722   0.651  -6.198  1.00  0.00           C  
ATOM   1748  HA  PRO   109     -11.594  -0.046  -7.026  1.00  0.00           H  
ATOM   1749  C   PRO   109     -11.664   2.119  -6.739  1.00  0.00           C  
ATOM   1750  O   PRO   109     -11.887   2.396  -7.914  1.00  0.00           O  
ATOM   1751  N   GLU   110     -11.239   3.061  -5.920  1.00  0.00           N  
ATOM   1752  H   GLU   110     -10.967   2.786  -4.987  1.00  0.00           H  
ATOM   1753  CA  GLU   110     -11.087   4.445  -6.385  1.00  0.00           C  
ATOM   1754  HA  GLU   110     -12.010   4.656  -6.925  1.00  0.00           H  
ATOM   1755  CB  GLU   110     -10.778   5.442  -5.179  1.00  0.00           C  
ATOM   1756  HB2 GLU   110     -10.035   5.099  -4.460  1.00  0.00           H  
ATOM   1757  HB3 GLU   110     -10.474   6.398  -5.606  1.00  0.00           H  
ATOM   1758  CG  GLU   110     -12.055   5.815  -4.394  1.00  0.00           C  
ATOM   1759  HG2 GLU   110     -12.015   6.755  -3.844  1.00  0.00           H  
ATOM   1760  HG3 GLU   110     -12.864   6.034  -5.091  1.00  0.00           H  
ATOM   1761  CD  GLU   110     -12.477   4.800  -3.292  1.00  0.00           C  
ATOM   1762  OE1 GLU   110     -11.568   4.310  -2.526  1.00  0.00           O  
ATOM   1763  OE2 GLU   110     -13.681   4.702  -3.015  1.00  0.00           O  
ATOM   1764  C   GLU   110      -9.813   4.541  -7.418  1.00  0.00           C  
ATOM   1765  O   GLU   110      -9.919   5.173  -8.504  1.00  0.00           O  
ATOM   1766  N   GLN   111      -8.672   3.916  -7.031  1.00  0.00           N  
ATOM   1767  H   GLN   111      -8.717   3.356  -6.191  1.00  0.00           H  
ATOM   1768  CA  GLN   111      -7.368   4.106  -7.726  1.00  0.00           C  
ATOM   1769  HA  GLN   111      -7.334   5.167  -7.972  1.00  0.00           H  
ATOM   1770  CB  GLN   111      -6.345   3.699  -6.698  1.00  0.00           C  
ATOM   1771  HB2 GLN   111      -6.461   2.644  -6.448  1.00  0.00           H  
ATOM   1772  HB3 GLN   111      -5.379   3.800  -7.194  1.00  0.00           H  
ATOM   1773  CG  GLN   111      -6.180   4.517  -5.399  1.00  0.00           C  
ATOM   1774  HG2 GLN   111      -5.656   5.449  -5.611  1.00  0.00           H  
ATOM   1775  HG3 GLN   111      -7.184   4.782  -5.067  1.00  0.00           H  
ATOM   1776  CD  GLN   111      -5.306   3.802  -4.391  1.00  0.00           C  
ATOM   1777  OE1 GLN   111      -5.153   2.594  -4.309  1.00  0.00           O  
ATOM   1778  NE2 GLN   111      -4.623   4.520  -3.539  1.00  0.00           N  
ATOM   1779 HE21 GLN   111      -3.759   4.169  -3.152  1.00  0.00           H  
ATOM   1780 HE22 GLN   111      -4.767   5.520  -3.540  1.00  0.00           H  
ATOM   1781  C   GLN   111      -7.227   3.249  -9.004  1.00  0.00           C  
ATOM   1782  O   GLN   111      -6.516   3.577  -9.929  1.00  0.00           O  
ATOM   1783  N   LYS   112      -8.002   2.189  -9.107  1.00  0.00           N  
ATOM   1784  H   LYS   112      -8.507   1.882  -8.288  1.00  0.00           H  
ATOM   1785  CA  LYS   112      -8.194   1.263 -10.282  1.00  0.00           C  
ATOM   1786  HA  LYS   112      -7.214   0.889 -10.580  1.00  0.00           H  
ATOM   1787  CB  LYS   112      -9.182   0.152  -9.863  1.00  0.00           C  
ATOM   1788  HB2 LYS   112     -10.025   0.514  -9.275  1.00  0.00           H  
ATOM   1789  HB3 LYS   112      -9.596  -0.178 -10.816  1.00  0.00           H  
ATOM   1790  CG  LYS   112      -8.381  -1.059  -9.154  1.00  0.00           C  
ATOM   1791  HG2 LYS   112      -7.650  -1.363  -9.903  1.00  0.00           H  
ATOM   1792  HG3 LYS   112      -7.869  -0.812  -8.224  1.00  0.00           H  
ATOM   1793  CD  LYS   112      -9.491  -2.128  -9.001  1.00  0.00           C  
ATOM   1794  HD2 LYS   112     -10.076  -1.890  -8.112  1.00  0.00           H  
ATOM   1795  HD3 LYS   112     -10.127  -2.099  -9.886  1.00  0.00           H  
ATOM   1796  CE  LYS   112      -8.885  -3.460  -8.857  1.00  0.00           C  
ATOM   1797  HE2 LYS   112      -9.662  -4.222  -8.895  1.00  0.00           H  
ATOM   1798  HE3 LYS   112      -8.166  -3.641  -9.656  1.00  0.00           H  
ATOM   1799  NZ  LYS   112      -8.231  -3.539  -7.593  1.00  0.00           N  
ATOM   1800  HZ1 LYS   112      -8.206  -4.530  -7.399  1.00  0.00           H  
ATOM   1801  HZ2 LYS   112      -7.240  -3.392  -7.469  1.00  0.00           H  
ATOM   1802  HZ3 LYS   112      -8.802  -3.142  -6.861  1.00  0.00           H  
ATOM   1803  C   LYS   112      -8.904   2.008 -11.448  1.00  0.00           C  
ATOM   1804  O   LYS   112      -8.394   1.986 -12.511  1.00  0.00           O  
ATOM   1805  N   LYS   113      -9.850   2.875 -11.237  1.00  0.00           N  
ATOM   1806  H   LYS   113     -10.253   2.886 -10.312  1.00  0.00           H  
ATOM   1807  CA  LYS   113     -10.483   3.726 -12.307  1.00  0.00           C  
ATOM   1808  HA  LYS   113     -10.918   3.088 -13.076  1.00  0.00           H  
ATOM   1809  CB  LYS   113     -11.711   4.540 -11.745  1.00  0.00           C  
ATOM   1810  HB2 LYS   113     -12.421   3.834 -11.314  1.00  0.00           H  
ATOM   1811  HB3 LYS   113     -11.285   5.267 -11.053  1.00  0.00           H  
ATOM   1812  CG  LYS   113     -12.460   5.211 -12.803  1.00  0.00           C  
ATOM   1813  HG2 LYS   113     -11.850   5.991 -13.258  1.00  0.00           H  
ATOM   1814  HG3 LYS   113     -12.792   4.438 -13.497  1.00  0.00           H  
ATOM   1815  CD  LYS   113     -13.756   5.749 -12.072  1.00  0.00           C  
ATOM   1816  HD2 LYS   113     -14.125   4.974 -11.400  1.00  0.00           H  
ATOM   1817  HD3 LYS   113     -13.343   6.503 -11.402  1.00  0.00           H  
ATOM   1818  CE  LYS   113     -14.804   6.192 -13.076  1.00  0.00           C  
ATOM   1819  HE2 LYS   113     -14.551   6.955 -13.811  1.00  0.00           H  
ATOM   1820  HE3 LYS   113     -15.066   5.318 -13.673  1.00  0.00           H  
ATOM   1821  NZ  LYS   113     -16.037   6.606 -12.450  1.00  0.00           N  
ATOM   1822  HZ1 LYS   113     -16.479   5.900 -11.878  1.00  0.00           H  
ATOM   1823  HZ2 LYS   113     -15.812   7.343 -11.797  1.00  0.00           H  
ATOM   1824  HZ3 LYS   113     -16.725   6.941 -13.109  1.00  0.00           H  
ATOM   1825  C   LYS   113      -9.467   4.639 -13.013  1.00  0.00           C  
ATOM   1826  O   LYS   113      -9.353   4.515 -14.236  1.00  0.00           O  
ATOM   1827  N   GLN   114      -8.675   5.360 -12.239  1.00  0.00           N  
ATOM   1828  H   GLN   114      -8.688   5.208 -11.240  1.00  0.00           H  
ATOM   1829  CA  GLN   114      -7.518   6.124 -12.715  1.00  0.00           C  
ATOM   1830  HA  GLN   114      -7.908   6.887 -13.388  1.00  0.00           H  
ATOM   1831  CB  GLN   114      -6.878   6.877 -11.485  1.00  0.00           C  
ATOM   1832  HB2 GLN   114      -6.759   6.219 -10.624  1.00  0.00           H  
ATOM   1833  HB3 GLN   114      -5.922   7.316 -11.770  1.00  0.00           H  
ATOM   1834  CG  GLN   114      -7.598   8.108 -10.994  1.00  0.00           C  
ATOM   1835  HG2 GLN   114      -8.592   8.021 -10.556  1.00  0.00           H  
ATOM   1836  HG3 GLN   114      -7.060   8.574 -10.169  1.00  0.00           H  
ATOM   1837  CD  GLN   114      -7.864   9.145 -12.112  1.00  0.00           C  
ATOM   1838  OE1 GLN   114      -6.917   9.373 -12.901  1.00  0.00           O  
ATOM   1839  NE2 GLN   114      -8.991   9.808 -12.076  1.00  0.00           N  
ATOM   1840 HE21 GLN   114      -9.180  10.453 -12.831  1.00  0.00           H  
ATOM   1841 HE22 GLN   114      -9.694   9.679 -11.363  1.00  0.00           H  
ATOM   1842  C   GLN   114      -6.506   5.309 -13.527  1.00  0.00           C  
ATOM   1843  O   GLN   114      -6.274   5.705 -14.666  1.00  0.00           O  
ATOM   1844  N   PHE   115      -6.142   4.059 -13.032  1.00  0.00           N  
ATOM   1845  H   PHE   115      -6.574   3.726 -12.182  1.00  0.00           H  
ATOM   1846  CA  PHE   115      -5.257   3.118 -13.767  1.00  0.00           C  
ATOM   1847  HA  PHE   115      -4.342   3.649 -14.030  1.00  0.00           H  
ATOM   1848  CB  PHE   115      -4.873   1.930 -12.837  1.00  0.00           C  
ATOM   1849  HB2 PHE   115      -4.429   2.334 -11.927  1.00  0.00           H  
ATOM   1850  HB3 PHE   115      -5.847   1.566 -12.509  1.00  0.00           H  
ATOM   1851  CG  PHE   115      -3.989   0.747 -13.321  1.00  0.00           C  
ATOM   1852  CD1 PHE   115      -4.611  -0.401 -13.812  1.00  0.00           C  
ATOM   1853  HD1 PHE   115      -5.680  -0.460 -13.954  1.00  0.00           H  
ATOM   1854  CE1 PHE   115      -3.933  -1.627 -14.036  1.00  0.00           C  
ATOM   1855  HE1 PHE   115      -4.541  -2.425 -14.437  1.00  0.00           H  
ATOM   1856  CZ  PHE   115      -2.540  -1.558 -14.043  1.00  0.00           C  
ATOM   1857  HZ  PHE   115      -1.984  -2.466 -14.225  1.00  0.00           H  
ATOM   1858  CE2 PHE   115      -1.916  -0.372 -13.648  1.00  0.00           C  
ATOM   1859  HE2 PHE   115      -0.873  -0.426 -13.374  1.00  0.00           H  
ATOM   1860  CD2 PHE   115      -2.577   0.741 -13.173  1.00  0.00           C  
ATOM   1861  HD2 PHE   115      -2.086   1.588 -12.716  1.00  0.00           H  
ATOM   1862  C   PHE   115      -5.904   2.573 -15.044  1.00  0.00           C  
ATOM   1863  O   PHE   115      -5.149   2.321 -15.929  1.00  0.00           O  
ATOM   1864  N   ASN   116      -7.195   2.384 -15.135  1.00  0.00           N  
ATOM   1865  H   ASN   116      -7.794   2.684 -14.379  1.00  0.00           H  
ATOM   1866  CA  ASN   116      -7.866   1.854 -16.348  1.00  0.00           C  
ATOM   1867  HA  ASN   116      -7.255   1.054 -16.767  1.00  0.00           H  
ATOM   1868  CB  ASN   116      -9.218   1.204 -15.981  1.00  0.00           C  
ATOM   1869  HB2 ASN   116      -9.771   2.005 -15.490  1.00  0.00           H  
ATOM   1870  HB3 ASN   116      -9.725   1.001 -16.924  1.00  0.00           H  
ATOM   1871  CG  ASN   116      -9.119  -0.092 -15.234  1.00  0.00           C  
ATOM   1872  OD1 ASN   116      -8.405  -0.977 -15.709  1.00  0.00           O  
ATOM   1873  ND2 ASN   116      -9.720  -0.269 -14.097  1.00  0.00           N  
ATOM   1874 HD21 ASN   116      -9.628  -1.199 -13.714  1.00  0.00           H  
ATOM   1875 HD22 ASN   116     -10.410   0.337 -13.678  1.00  0.00           H  
ATOM   1876  C   ASN   116      -8.024   2.976 -17.376  1.00  0.00           C  
ATOM   1877  O   ASN   116      -7.868   2.788 -18.594  1.00  0.00           O  
ATOM   1878  N   ALA   117      -8.117   4.234 -16.933  1.00  0.00           N  
ATOM   1879  H   ALA   117      -8.185   4.403 -15.939  1.00  0.00           H  
ATOM   1880  CA  ALA   117      -8.103   5.354 -17.796  1.00  0.00           C  
ATOM   1881  HA  ALA   117      -8.718   5.263 -18.691  1.00  0.00           H  
ATOM   1882  CB  ALA   117      -8.524   6.552 -17.096  1.00  0.00           C  
ATOM   1883  HB1 ALA   117      -9.347   6.314 -16.422  1.00  0.00           H  
ATOM   1884  HB2 ALA   117      -7.727   6.969 -16.481  1.00  0.00           H  
ATOM   1885  HB3 ALA   117      -8.778   7.300 -17.848  1.00  0.00           H  
ATOM   1886  C   ALA   117      -6.627   5.518 -18.407  1.00  0.00           C  
ATOM   1887  O   ALA   117      -6.583   5.650 -19.581  1.00  0.00           O  
ATOM   1888  N   ASN   118      -5.564   5.361 -17.601  1.00  0.00           N  
ATOM   1889  H   ASN   118      -5.700   5.308 -16.602  1.00  0.00           H  
ATOM   1890  CA  ASN   118      -4.211   5.485 -18.134  1.00  0.00           C  
ATOM   1891  HA  ASN   118      -4.170   6.466 -18.607  1.00  0.00           H  
ATOM   1892  CB  ASN   118      -3.219   5.307 -16.906  1.00  0.00           C  
ATOM   1893  HB2 ASN   118      -3.544   6.118 -16.254  1.00  0.00           H  
ATOM   1894  HB3 ASN   118      -3.368   4.389 -16.338  1.00  0.00           H  
ATOM   1895  CG  ASN   118      -1.745   5.486 -17.076  1.00  0.00           C  
ATOM   1896  OD1 ASN   118      -0.940   4.583 -17.176  1.00  0.00           O  
ATOM   1897  ND2 ASN   118      -1.339   6.639 -17.541  1.00  0.00           N  
ATOM   1898 HD21 ASN   118      -0.366   6.863 -17.391  1.00  0.00           H  
ATOM   1899 HD22 ASN   118      -2.051   7.352 -17.615  1.00  0.00           H  
ATOM   1900  C   ASN   118      -3.956   4.419 -19.223  1.00  0.00           C  
ATOM   1901  O   ASN   118      -3.407   4.737 -20.251  1.00  0.00           O  
ATOM   1902  N   PHE   119      -4.511   3.228 -19.051  1.00  0.00           N  
ATOM   1903  H   PHE   119      -4.955   3.062 -18.159  1.00  0.00           H  
ATOM   1904  CA  PHE   119      -4.519   2.179 -20.058  1.00  0.00           C  
ATOM   1905  HA  PHE   119      -3.531   1.879 -20.408  1.00  0.00           H  
ATOM   1906  CB  PHE   119      -5.149   0.885 -19.368  1.00  0.00           C  
ATOM   1907  HB2 PHE   119      -5.656   1.177 -18.448  1.00  0.00           H  
ATOM   1908  HB3 PHE   119      -6.011   0.522 -19.927  1.00  0.00           H  
ATOM   1909  CG  PHE   119      -4.245  -0.314 -19.117  1.00  0.00           C  
ATOM   1910  CD1 PHE   119      -3.882  -0.939 -20.325  1.00  0.00           C  
ATOM   1911  HD1 PHE   119      -4.082  -0.578 -21.323  1.00  0.00           H  
ATOM   1912  CE1 PHE   119      -3.033  -2.041 -20.277  1.00  0.00           C  
ATOM   1913  HE1 PHE   119      -2.741  -2.581 -21.166  1.00  0.00           H  
ATOM   1914  CZ  PHE   119      -2.524  -2.478 -19.007  1.00  0.00           C  
ATOM   1915  HZ  PHE   119      -1.852  -3.324 -19.005  1.00  0.00           H  
ATOM   1916  CE2 PHE   119      -3.010  -1.887 -17.853  1.00  0.00           C  
ATOM   1917  HE2 PHE   119      -2.688  -2.138 -16.853  1.00  0.00           H  
ATOM   1918  CD2 PHE   119      -3.848  -0.788 -17.910  1.00  0.00           C  
ATOM   1919  HD2 PHE   119      -4.170  -0.232 -17.042  1.00  0.00           H  
ATOM   1920  C   PHE   119      -5.338   2.667 -21.304  1.00  0.00           C  
ATOM   1921  O   PHE   119      -4.756   2.583 -22.426  1.00  0.00           O  
ATOM   1922  N   GLU   120      -6.539   3.232 -21.148  1.00  0.00           N  
ATOM   1923  H   GLU   120      -6.952   3.335 -20.232  1.00  0.00           H  
ATOM   1924  CA  GLU   120      -7.307   3.812 -22.280  1.00  0.00           C  
ATOM   1925  HA  GLU   120      -7.636   3.038 -22.974  1.00  0.00           H  
ATOM   1926  CB  GLU   120      -8.654   4.438 -21.830  1.00  0.00           C  
ATOM   1927  HB2 GLU   120      -9.120   3.752 -21.123  1.00  0.00           H  
ATOM   1928  HB3 GLU   120      -8.613   5.347 -21.229  1.00  0.00           H  
ATOM   1929  CG  GLU   120      -9.728   4.760 -22.914  1.00  0.00           C  
ATOM   1930  HG2 GLU   120     -10.620   5.106 -22.392  1.00  0.00           H  
ATOM   1931  HG3 GLU   120      -9.496   5.582 -23.592  1.00  0.00           H  
ATOM   1932  CD  GLU   120     -10.195   3.573 -23.766  1.00  0.00           C  
ATOM   1933  OE1 GLU   120     -10.052   3.724 -25.024  1.00  0.00           O  
ATOM   1934  OE2 GLU   120     -10.358   2.472 -23.315  1.00  0.00           O  
ATOM   1935  C   GLU   120      -6.563   4.859 -23.094  1.00  0.00           C  
ATOM   1936  O   GLU   120      -6.673   4.824 -24.316  1.00  0.00           O  
ATOM   1937  N   LYS   121      -5.626   5.642 -22.529  1.00  0.00           N  
ATOM   1938  H   LYS   121      -5.563   5.592 -21.522  1.00  0.00           H  
ATOM   1939  CA  LYS   121      -4.804   6.617 -23.225  1.00  0.00           C  
ATOM   1940  HA  LYS   121      -5.527   7.198 -23.796  1.00  0.00           H  
ATOM   1941  CB  LYS   121      -4.122   7.600 -22.250  1.00  0.00           C  
ATOM   1942  HB2 LYS   121      -4.761   7.939 -21.435  1.00  0.00           H  
ATOM   1943  HB3 LYS   121      -3.211   7.132 -21.877  1.00  0.00           H  
ATOM   1944  CG  LYS   121      -3.647   8.824 -22.934  1.00  0.00           C  
ATOM   1945  HG2 LYS   121      -3.110   9.366 -22.156  1.00  0.00           H  
ATOM   1946  HG3 LYS   121      -2.947   8.585 -23.734  1.00  0.00           H  
ATOM   1947  CD  LYS   121      -4.702   9.644 -23.781  1.00  0.00           C  
ATOM   1948  HD2 LYS   121      -5.194   9.206 -24.650  1.00  0.00           H  
ATOM   1949  HD3 LYS   121      -5.576   9.721 -23.135  1.00  0.00           H  
ATOM   1950  CE  LYS   121      -4.151  11.127 -24.147  1.00  0.00           C  
ATOM   1951  HE2 LYS   121      -3.103  11.106 -24.446  1.00  0.00           H  
ATOM   1952  HE3 LYS   121      -4.691  11.525 -25.006  1.00  0.00           H  
ATOM   1953  NZ  LYS   121      -4.375  12.023 -22.967  1.00  0.00           N  
ATOM   1954  HZ1 LYS   121      -3.917  11.605 -22.171  1.00  0.00           H  
ATOM   1955  HZ2 LYS   121      -3.798  12.852 -22.976  1.00  0.00           H  
ATOM   1956  HZ3 LYS   121      -5.302  12.343 -22.723  1.00  0.00           H  
ATOM   1957  C   LYS   121      -3.891   5.972 -24.239  1.00  0.00           C  
ATOM   1958  O   LYS   121      -3.633   6.593 -25.318  1.00  0.00           O  
ATOM   1959  N   ARG   122      -3.552   4.747 -23.994  1.00  0.00           N  
ATOM   1960  H   ARG   122      -3.921   4.253 -23.194  1.00  0.00           H  
ATOM   1961  CA  ARG   122      -2.693   3.859 -24.766  1.00  0.00           C  
ATOM   1962  HA  ARG   122      -1.973   4.450 -25.333  1.00  0.00           H  
ATOM   1963  CB  ARG   122      -1.826   2.969 -23.870  1.00  0.00           C  
ATOM   1964  HB2 ARG   122      -2.536   2.295 -23.391  1.00  0.00           H  
ATOM   1965  HB3 ARG   122      -1.275   2.244 -24.470  1.00  0.00           H  
ATOM   1966  CG  ARG   122      -0.874   3.689 -22.952  1.00  0.00           C  
ATOM   1967  HG2 ARG   122      -0.202   4.403 -23.428  1.00  0.00           H  
ATOM   1968  HG3 ARG   122      -1.387   4.417 -22.323  1.00  0.00           H  
ATOM   1969  CD  ARG   122       0.055   2.755 -22.207  1.00  0.00           C  
ATOM   1970  HD2 ARG   122       0.446   2.046 -22.937  1.00  0.00           H  
ATOM   1971  HD3 ARG   122       0.854   3.273 -21.677  1.00  0.00           H  
ATOM   1972  NE  ARG   122      -0.713   1.971 -21.170  1.00  0.00           N  
ATOM   1973  HE  ARG   122      -1.103   1.109 -21.524  1.00  0.00           H  
ATOM   1974  CZ  ARG   122      -0.965   2.156 -19.893  1.00  0.00           C  
ATOM   1975  NH1 ARG   122      -0.576   3.281 -19.458  1.00  0.00           N  
ATOM   1976 HH11 ARG   122      -0.267   3.998 -20.099  1.00  0.00           H  
ATOM   1977 HH12 ARG   122      -0.739   3.498 -18.485  1.00  0.00           H  
ATOM   1978  NH2 ARG   122      -1.453   1.334 -19.037  1.00  0.00           N  
ATOM   1979 HH21 ARG   122      -1.404   0.357 -19.291  1.00  0.00           H  
ATOM   1980 HH22 ARG   122      -1.321   1.512 -18.052  1.00  0.00           H  
ATOM   1981  C   ARG   122      -3.418   2.972 -25.745  1.00  0.00           C  
ATOM   1982  O   ARG   122      -2.837   2.699 -26.782  1.00  0.00           O  
ATOM   1983  N   LEU   123      -4.613   2.536 -25.343  1.00  0.00           N  
ATOM   1984  H   LEU   123      -4.868   2.745 -24.388  1.00  0.00           H  
ATOM   1985  CA  LEU   123      -5.421   1.623 -26.229  1.00  0.00           C  
ATOM   1986  HA  LEU   123      -4.792   0.960 -26.822  1.00  0.00           H  
ATOM   1987  CB  LEU   123      -6.429   0.831 -25.313  1.00  0.00           C  
ATOM   1988  HB2 LEU   123      -6.962   1.502 -24.639  1.00  0.00           H  
ATOM   1989  HB3 LEU   123      -7.187   0.356 -25.936  1.00  0.00           H  
ATOM   1990  CG  LEU   123      -5.751  -0.141 -24.406  1.00  0.00           C  
ATOM   1991  HG  LEU   123      -4.863   0.373 -24.038  1.00  0.00           H  
ATOM   1992  CD1 LEU   123      -6.642  -0.802 -23.301  1.00  0.00           C  
ATOM   1993 HD11 LEU   123      -6.594  -0.068 -22.496  1.00  0.00           H  
ATOM   1994 HD12 LEU   123      -7.632  -0.905 -23.744  1.00  0.00           H  
ATOM   1995 HD13 LEU   123      -6.236  -1.736 -22.912  1.00  0.00           H  
ATOM   1996  CD2 LEU   123      -5.194  -1.380 -25.128  1.00  0.00           C  
ATOM   1997 HD21 LEU   123      -5.993  -1.969 -25.579  1.00  0.00           H  
ATOM   1998 HD22 LEU   123      -4.505  -1.070 -25.914  1.00  0.00           H  
ATOM   1999 HD23 LEU   123      -4.754  -2.054 -24.393  1.00  0.00           H  
ATOM   2000  C   LEU   123      -6.107   2.457 -27.381  1.00  0.00           C  
ATOM   2001  O   LEU   123      -7.333   2.629 -27.314  1.00  0.00           O  
ATOM   2002  N   THR   124      -5.326   2.937 -28.368  1.00  0.00           N  
ATOM   2003  H   THR   124      -4.328   2.829 -28.256  1.00  0.00           H  
ATOM   2004  CA  THR   124      -5.747   3.761 -29.526  1.00  0.00           C  
ATOM   2005  HA  THR   124      -6.825   3.920 -29.544  1.00  0.00           H  
ATOM   2006  CB  THR   124      -5.003   5.130 -29.619  1.00  0.00           C  
ATOM   2007  HB  THR   124      -5.166   5.578 -30.599  1.00  0.00           H  
ATOM   2008  CG2 THR   124      -5.292   6.109 -28.508  1.00  0.00           C  
ATOM   2009 HG21 THR   124      -5.097   7.156 -28.740  1.00  0.00           H  
ATOM   2010 HG22 THR   124      -6.363   5.983 -28.346  1.00  0.00           H  
ATOM   2011 HG23 THR   124      -4.722   5.848 -27.616  1.00  0.00           H  
ATOM   2012  OG1 THR   124      -3.600   4.960 -29.518  1.00  0.00           O  
ATOM   2013  HG1 THR   124      -3.234   4.516 -30.286  1.00  0.00           H  
ATOM   2014  C   THR   124      -5.537   3.052 -30.899  1.00  0.00           C  
ATOM   2015  O   THR   124      -4.643   2.199 -31.104  1.00  0.00           O  
ATOM   2016  OXT THR   124      -6.371   3.343 -31.732  1.00  0.00           O  
TER    2017      THR   124 
ATOM   2017  N   ALA   125      28.315  19.431  -6.055  1.00  0.00           N  
ATOM   2018  H1  ALA   125      28.527  18.849  -6.852  1.00  0.00           H  
ATOM   2019  H2  ALA   125      29.169  19.571  -5.534  1.00  0.00           H  
ATOM   2020  H3  ALA   125      28.002  20.313  -6.435  1.00  0.00           H  
ATOM   2021  CA  ALA   125      27.259  18.840  -5.252  1.00  0.00           C  
ATOM   2022  HA  ALA   125      27.374  19.230  -4.241  1.00  0.00           H  
ATOM   2023  CB  ALA   125      25.902  19.076  -5.902  1.00  0.00           C  
ATOM   2024  HB1 ALA   125      25.202  19.230  -5.081  1.00  0.00           H  
ATOM   2025  HB2 ALA   125      25.948  20.003  -6.474  1.00  0.00           H  
ATOM   2026  HB3 ALA   125      25.575  18.251  -6.534  1.00  0.00           H  
ATOM   2027  C   ALA   125      27.377  17.315  -5.249  1.00  0.00           C  
ATOM   2028  O   ALA   125      28.101  16.736  -6.045  1.00  0.00           O  
ATOM   2029  N   ASP   126      26.708  16.674  -4.323  1.00  0.00           N  
ATOM   2030  H   ASP   126      26.275  17.167  -3.555  1.00  0.00           H  
ATOM   2031  CA  ASP   126      26.679  15.170  -4.236  1.00  0.00           C  
ATOM   2032  HA  ASP   126      27.702  14.799  -4.189  1.00  0.00           H  
ATOM   2033  CB  ASP   126      26.045  14.808  -2.908  1.00  0.00           C  
ATOM   2034  HB2 ASP   126      26.647  15.206  -2.091  1.00  0.00           H  
ATOM   2035  HB3 ASP   126      25.023  15.185  -2.866  1.00  0.00           H  
ATOM   2036  CG  ASP   126      26.102  13.256  -2.741  1.00  0.00           C  
ATOM   2037  OD1 ASP   126      24.982  12.649  -2.997  1.00  0.00           O  
ATOM   2038  OD2 ASP   126      27.136  12.632  -2.598  1.00  0.00           O  
ATOM   2039  C   ASP   126      26.018  14.551  -5.470  1.00  0.00           C  
ATOM   2040  O   ASP   126      25.169  15.121  -6.172  1.00  0.00           O  
ATOM   2041  N   THR   127      26.339  13.246  -5.730  1.00  0.00           N  
ATOM   2042  H   THR   127      27.161  12.880  -5.272  1.00  0.00           H  
ATOM   2043  CA  THR   127      25.784  12.465  -6.852  1.00  0.00           C  
ATOM   2044  HA  THR   127      25.988  12.998  -7.781  1.00  0.00           H  
ATOM   2045  CB  THR   127      26.583  11.199  -6.872  1.00  0.00           C  
ATOM   2046  HB  THR   127      27.618  11.290  -6.542  1.00  0.00           H  
ATOM   2047  CG2 THR   127      26.031  10.072  -6.046  1.00  0.00           C  
ATOM   2048 HG21 THR   127      26.735   9.241  -6.101  1.00  0.00           H  
ATOM   2049 HG22 THR   127      25.987  10.297  -4.980  1.00  0.00           H  
ATOM   2050 HG23 THR   127      25.019   9.807  -6.352  1.00  0.00           H  
ATOM   2051  OG1 THR   127      26.636  10.786  -8.247  1.00  0.00           O  
ATOM   2052  HG1 THR   127      27.304  11.318  -8.685  1.00  0.00           H  
ATOM   2053  C   THR   127      24.240  12.273  -6.764  1.00  0.00           C  
ATOM   2054  O   THR   127      23.600  11.997  -7.759  1.00  0.00           O  
ATOM   2055  N   THR   128      23.620  12.383  -5.605  1.00  0.00           N  
ATOM   2056  H   THR   128      24.183  12.503  -4.775  1.00  0.00           H  
ATOM   2057  CA  THR   128      22.193  12.557  -5.384  1.00  0.00           C  
ATOM   2058  HA  THR   128      21.698  11.854  -6.054  1.00  0.00           H  
ATOM   2059  CB  THR   128      21.816  12.154  -3.982  1.00  0.00           C  
ATOM   2060  HB  THR   128      20.737  12.123  -3.832  1.00  0.00           H  
ATOM   2061  CG2 THR   128      22.220  10.723  -3.625  1.00  0.00           C  
ATOM   2062 HG21 THR   128      23.292  10.604  -3.470  1.00  0.00           H  
ATOM   2063 HG22 THR   128      21.702  10.479  -2.698  1.00  0.00           H  
ATOM   2064 HG23 THR   128      21.959  10.051  -4.443  1.00  0.00           H  
ATOM   2065  OG1 THR   128      22.423  12.954  -2.972  1.00  0.00           O  
ATOM   2066  HG1 THR   128      23.356  12.769  -2.841  1.00  0.00           H  
ATOM   2067  C   THR   128      21.650  13.920  -5.728  1.00  0.00           C  
ATOM   2068  O   THR   128      20.555  14.277  -5.359  1.00  0.00           O  
ATOM   2069  N   THR   129      22.339  14.722  -6.538  1.00  0.00           N  
ATOM   2070  H   THR   129      23.297  14.418  -6.638  1.00  0.00           H  
ATOM   2071  CA  THR   129      21.913  16.100  -7.017  1.00  0.00           C  
ATOM   2072  HA  THR   129      20.834  16.253  -7.049  1.00  0.00           H  
ATOM   2073  CB  THR   129      22.554  17.202  -6.136  1.00  0.00           C  
ATOM   2074  HB  THR   129      23.613  16.948  -6.085  1.00  0.00           H  
ATOM   2075  CG2 THR   129      22.336  18.665  -6.655  1.00  0.00           C  
ATOM   2076 HG21 THR   129      23.175  19.278  -6.326  1.00  0.00           H  
ATOM   2077 HG22 THR   129      22.335  18.703  -7.745  1.00  0.00           H  
ATOM   2078 HG23 THR   129      21.400  19.069  -6.269  1.00  0.00           H  
ATOM   2079  OG1 THR   129      21.909  17.169  -4.824  1.00  0.00           O  
ATOM   2080  HG1 THR   129      22.269  16.485  -4.255  1.00  0.00           H  
ATOM   2081  C   THR   129      22.443  16.198  -8.476  1.00  0.00           C  
ATOM   2082  O   THR   129      21.760  16.579  -9.413  1.00  0.00           O  
ATOM   2083  N   ALA   130      23.748  15.836  -8.614  1.00  0.00           N  
ATOM   2084  H   ALA   130      24.161  15.616  -7.719  1.00  0.00           H  
ATOM   2085  CA  ALA   130      24.606  15.967  -9.831  1.00  0.00           C  
ATOM   2086  HA  ALA   130      24.321  16.943 -10.222  1.00  0.00           H  
ATOM   2087  CB  ALA   130      26.114  15.959  -9.396  1.00  0.00           C  
ATOM   2088  HB1 ALA   130      26.389  16.678  -8.624  1.00  0.00           H  
ATOM   2089  HB2 ALA   130      26.355  14.964  -9.022  1.00  0.00           H  
ATOM   2090  HB3 ALA   130      26.831  16.256 -10.162  1.00  0.00           H  
ATOM   2091  C   ALA   130      24.315  14.983 -11.053  1.00  0.00           C  
ATOM   2092  O   ALA   130      24.491  15.334 -12.190  1.00  0.00           O  
ATOM   2093  N   ALA   131      23.817  13.799 -10.707  1.00  0.00           N  
ATOM   2094  H   ALA   131      23.730  13.542  -9.734  1.00  0.00           H  
ATOM   2095  CA  ALA   131      23.535  12.745 -11.665  1.00  0.00           C  
ATOM   2096  HA  ALA   131      24.461  12.553 -12.207  1.00  0.00           H  
ATOM   2097  CB  ALA   131      23.143  11.521 -10.858  1.00  0.00           C  
ATOM   2098  HB1 ALA   131      23.983  11.205 -10.239  1.00  0.00           H  
ATOM   2099  HB2 ALA   131      22.356  11.798 -10.157  1.00  0.00           H  
ATOM   2100  HB3 ALA   131      22.765  10.624 -11.347  1.00  0.00           H  
ATOM   2101  C   ALA   131      22.460  13.142 -12.705  1.00  0.00           C  
ATOM   2102  O   ALA   131      21.823  14.188 -12.438  1.00  0.00           O  
ATOM   2103  N   PRO   132      22.304  12.436 -13.782  1.00  0.00           N  
ATOM   2104  CD  PRO   132      23.044  11.270 -14.178  1.00  0.00           C  
ATOM   2105  HD2 PRO   132      23.185  10.474 -13.447  1.00  0.00           H  
ATOM   2106  HD3 PRO   132      24.009  11.654 -14.508  1.00  0.00           H  
ATOM   2107  CG  PRO   132      22.291  10.626 -15.316  1.00  0.00           C  
ATOM   2108  HG2 PRO   132      21.603   9.849 -14.984  1.00  0.00           H  
ATOM   2109  HG3 PRO   132      22.911  10.093 -16.037  1.00  0.00           H  
ATOM   2110  CB  PRO   132      21.670  11.886 -15.892  1.00  0.00           C  
ATOM   2111  HB2 PRO   132      20.902  11.590 -16.606  1.00  0.00           H  
ATOM   2112  HB3 PRO   132      22.394  12.570 -16.335  1.00  0.00           H  
ATOM   2113  CA  PRO   132      21.220  12.717 -14.710  1.00  0.00           C  
ATOM   2114  HA  PRO   132      21.104  13.786 -14.884  1.00  0.00           H  
ATOM   2115  C   PRO   132      19.892  12.313 -13.979  1.00  0.00           C  
ATOM   2116  O   PRO   132      19.879  11.287 -13.286  1.00  0.00           O  
ATOM   2117  N   ALA   133      18.865  13.177 -14.065  1.00  0.00           N  
ATOM   2118  H   ALA   133      19.051  13.955 -14.683  1.00  0.00           H  
ATOM   2119  CA  ALA   133      17.570  13.040 -13.344  1.00  0.00           C  
ATOM   2120  HA  ALA   133      17.441  12.014 -12.999  1.00  0.00           H  
ATOM   2121  CB  ALA   133      17.523  13.968 -12.173  1.00  0.00           C  
ATOM   2122  HB1 ALA   133      16.619  13.857 -11.575  1.00  0.00           H  
ATOM   2123  HB2 ALA   133      18.465  13.857 -11.636  1.00  0.00           H  
ATOM   2124  HB3 ALA   133      17.468  14.986 -12.558  1.00  0.00           H  
ATOM   2125  C   ALA   133      16.438  13.306 -14.260  1.00  0.00           C  
ATOM   2126  O   ALA   133      16.424  14.263 -15.056  1.00  0.00           O  
ATOM   2127  N   ASP   134      15.337  12.533 -14.146  1.00  0.00           N  
ATOM   2128  H   ASP   134      15.506  11.635 -13.717  1.00  0.00           H  
ATOM   2129  CA  ASP   134      14.096  12.815 -14.959  1.00  0.00           C  
ATOM   2130  HA  ASP   134      14.351  12.967 -16.007  1.00  0.00           H  
ATOM   2131  CB  ASP   134      13.116  11.568 -14.771  1.00  0.00           C  
ATOM   2132  HB2 ASP   134      12.938  11.388 -13.711  1.00  0.00           H  
ATOM   2133  HB3 ASP   134      12.185  11.814 -15.282  1.00  0.00           H  
ATOM   2134  CG  ASP   134      13.753  10.280 -15.370  1.00  0.00           C  
ATOM   2135  OD1 ASP   134      13.400   9.188 -14.880  1.00  0.00           O  
ATOM   2136  OD2 ASP   134      14.733  10.342 -16.167  1.00  0.00           O  
ATOM   2137  C   ASP   134      13.349  14.124 -14.566  1.00  0.00           C  
ATOM   2138  O   ASP   134      12.466  14.530 -15.258  1.00  0.00           O  
ATOM   2139  N   ALA   135      13.731  14.736 -13.470  1.00  0.00           N  
ATOM   2140  H   ALA   135      14.317  14.183 -12.862  1.00  0.00           H  
ATOM   2141  CA  ALA   135      13.351  16.020 -12.980  1.00  0.00           C  
ATOM   2142  HA  ALA   135      12.272  16.105 -12.847  1.00  0.00           H  
ATOM   2143  CB  ALA   135      14.024  16.197 -11.582  1.00  0.00           C  
ATOM   2144  HB1 ALA   135      13.961  15.301 -10.964  1.00  0.00           H  
ATOM   2145  HB2 ALA   135      15.088  16.411 -11.682  1.00  0.00           H  
ATOM   2146  HB3 ALA   135      13.501  17.048 -11.146  1.00  0.00           H  
ATOM   2147  C   ALA   135      13.682  17.245 -13.997  1.00  0.00           C  
ATOM   2148  O   ALA   135      13.356  18.350 -13.639  1.00  0.00           O  
ATOM   2149  N   LYS   136      14.351  17.045 -15.105  1.00  0.00           N  
ATOM   2150  H   LYS   136      14.535  16.118 -15.459  1.00  0.00           H  
ATOM   2151  CA  LYS   136      14.691  18.091 -16.086  1.00  0.00           C  
ATOM   2152  HA  LYS   136      14.140  19.002 -15.855  1.00  0.00           H  
ATOM   2153  CB  LYS   136      16.169  18.342 -15.888  1.00  0.00           C  
ATOM   2154  HB2 LYS   136      16.796  17.451 -15.890  1.00  0.00           H  
ATOM   2155  HB3 LYS   136      16.442  18.991 -16.720  1.00  0.00           H  
ATOM   2156  CG  LYS   136      16.347  19.141 -14.519  1.00  0.00           C  
ATOM   2157  HG2 LYS   136      15.570  19.887 -14.353  1.00  0.00           H  
ATOM   2158  HG3 LYS   136      16.276  18.340 -13.783  1.00  0.00           H  
ATOM   2159  CD  LYS   136      17.700  19.872 -14.277  1.00  0.00           C  
ATOM   2160  HD2 LYS   136      18.490  19.184 -13.977  1.00  0.00           H  
ATOM   2161  HD3 LYS   136      17.815  20.427 -15.208  1.00  0.00           H  
ATOM   2162  CE  LYS   136      17.633  20.917 -13.133  1.00  0.00           C  
ATOM   2163  HE2 LYS   136      18.543  21.512 -13.058  1.00  0.00           H  
ATOM   2164  HE3 LYS   136      16.770  21.573 -13.250  1.00  0.00           H  
ATOM   2165  NZ  LYS   136      17.511  20.384 -11.765  1.00  0.00           N  
ATOM   2166  HZ1 LYS   136      17.989  20.990 -11.113  1.00  0.00           H  
ATOM   2167  HZ2 LYS   136      16.560  20.238 -11.456  1.00  0.00           H  
ATOM   2168  HZ3 LYS   136      17.964  19.484 -11.698  1.00  0.00           H  
ATOM   2169  C   LYS   136      14.219  17.577 -17.486  1.00  0.00           C  
ATOM   2170  O   LYS   136      14.382  16.350 -17.670  1.00  0.00           O  
ATOM   2171  N   PRO   137      13.622  18.349 -18.413  1.00  0.00           N  
ATOM   2172  CD  PRO   137      13.415  19.846 -18.324  1.00  0.00           C  
ATOM   2173  HD2 PRO   137      14.199  20.445 -17.860  1.00  0.00           H  
ATOM   2174  HD3 PRO   137      12.507  19.958 -17.732  1.00  0.00           H  
ATOM   2175  CG  PRO   137      13.247  20.307 -19.733  1.00  0.00           C  
ATOM   2176  HG2 PRO   137      14.251  20.394 -20.150  1.00  0.00           H  
ATOM   2177  HG3 PRO   137      12.705  21.250 -19.808  1.00  0.00           H  
ATOM   2178  CB  PRO   137      12.477  19.081 -20.290  1.00  0.00           C  
ATOM   2179  HB2 PRO   137      12.314  19.076 -21.368  1.00  0.00           H  
ATOM   2180  HB3 PRO   137      11.520  19.171 -19.776  1.00  0.00           H  
ATOM   2181  CA  PRO   137      13.220  17.904 -19.730  1.00  0.00           C  
ATOM   2182  HA  PRO   137      12.506  17.080 -19.706  1.00  0.00           H  
ATOM   2183  C   PRO   137      14.356  17.396 -20.590  1.00  0.00           C  
ATOM   2184  O   PRO   137      15.502  17.803 -20.541  1.00  0.00           O  
ATOM   2185  N   MET   138      14.001  16.620 -21.607  1.00  0.00           N  
ATOM   2186  H   MET   138      13.046  16.320 -21.741  1.00  0.00           H  
ATOM   2187  CA  MET   138      14.929  16.132 -22.673  1.00  0.00           C  
ATOM   2188  HA  MET   138      15.906  15.996 -22.209  1.00  0.00           H  
ATOM   2189  CB  MET   138      14.463  14.823 -23.304  1.00  0.00           C  
ATOM   2190  HB2 MET   138      13.442  15.042 -23.616  1.00  0.00           H  
ATOM   2191  HB3 MET   138      14.961  14.521 -24.225  1.00  0.00           H  
ATOM   2192  CG  MET   138      14.450  13.631 -22.362  1.00  0.00           C  
ATOM   2193  HG2 MET   138      13.653  13.768 -21.631  1.00  0.00           H  
ATOM   2194  HG3 MET   138      14.285  12.725 -22.946  1.00  0.00           H  
ATOM   2195  SD  MET   138      16.044  13.409 -21.548  1.00  0.00           S  
ATOM   2196  CE  MET   138      15.781  14.029 -19.848  1.00  0.00           C  
ATOM   2197  HE1 MET   138      15.320  15.015 -19.779  1.00  0.00           H  
ATOM   2198  HE2 MET   138      15.160  13.371 -19.241  1.00  0.00           H  
ATOM   2199  HE3 MET   138      16.769  14.063 -19.389  1.00  0.00           H  
ATOM   2200  C   MET   138      15.142  17.144 -23.756  1.00  0.00           C  
ATOM   2201  O   MET   138      14.745  17.050 -24.936  1.00  0.00           O  
ATOM   2202  N   MET   139      15.531  18.327 -23.358  1.00  0.00           N  
ATOM   2203  H   MET   139      15.861  18.401 -22.406  1.00  0.00           H  
ATOM   2204  CA  MET   139      15.573  19.486 -24.224  1.00  0.00           C  
ATOM   2205  HA  MET   139      14.552  19.692 -24.546  1.00  0.00           H  
ATOM   2206  CB  MET   139      15.970  20.667 -23.342  1.00  0.00           C  
ATOM   2207  HB2 MET   139      15.429  20.567 -22.401  1.00  0.00           H  
ATOM   2208  HB3 MET   139      17.042  20.524 -23.203  1.00  0.00           H  
ATOM   2209  CG  MET   139      15.593  22.027 -23.897  1.00  0.00           C  
ATOM   2210  HG2 MET   139      16.515  22.602 -23.814  1.00  0.00           H  
ATOM   2211  HG3 MET   139      15.348  21.849 -24.944  1.00  0.00           H  
ATOM   2212  SD  MET   139      14.251  22.881 -23.022  1.00  0.00           S  
ATOM   2213  CE  MET   139      12.933  21.731 -23.168  1.00  0.00           C  
ATOM   2214  HE1 MET   139      12.453  21.925 -24.128  1.00  0.00           H  
ATOM   2215  HE2 MET   139      13.412  20.754 -23.223  1.00  0.00           H  
ATOM   2216  HE3 MET   139      12.312  21.776 -22.274  1.00  0.00           H  
ATOM   2217  C   MET   139      16.451  19.366 -25.448  1.00  0.00           C  
ATOM   2218  O   MET   139      16.348  20.117 -26.384  1.00  0.00           O  
ATOM   2219  N   HIE   140      17.440  18.528 -25.437  1.00  0.00           N  
ATOM   2220  H   HIE   140      17.657  17.953 -24.636  1.00  0.00           H  
ATOM   2221  CA  HIE   140      18.373  18.171 -26.514  1.00  0.00           C  
ATOM   2222  HA  HIE   140      18.648  19.095 -27.022  1.00  0.00           H  
ATOM   2223  CB  HIE   140      19.653  17.535 -25.897  1.00  0.00           C  
ATOM   2224  HB2 HIE   140      20.262  17.010 -26.632  1.00  0.00           H  
ATOM   2225  HB3 HIE   140      20.190  18.362 -25.432  1.00  0.00           H  
ATOM   2226  CG  HIE   140      19.326  16.404 -24.849  1.00  0.00           C  
ATOM   2227  ND1 HIE   140      18.831  16.556 -23.560  1.00  0.00           N  
ATOM   2228  CE1 HIE   140      18.487  15.280 -23.129  1.00  0.00           C  
ATOM   2229  HE1 HIE   140      18.180  15.040 -22.122  1.00  0.00           H  
ATOM   2230  NE2 HIE   140      18.637  14.382 -24.139  1.00  0.00           N  
ATOM   2231  HE2 HIE   140      18.595  13.383 -23.997  1.00  0.00           H  
ATOM   2232  CD2 HIE   140      19.208  15.102 -25.185  1.00  0.00           C  
ATOM   2233  HD2 HIE   140      19.405  14.732 -26.180  1.00  0.00           H  
ATOM   2234  C   HIE   140      17.863  17.283 -27.695  1.00  0.00           C  
ATOM   2235  O   HIE   140      18.534  16.870 -28.648  1.00  0.00           O  
ATOM   2236  N   HIE   141      16.508  17.035 -27.603  1.00  0.00           N  
ATOM   2237  H   HIE   141      15.997  17.174 -26.743  1.00  0.00           H  
ATOM   2238  CA  HIE   141      15.659  16.455 -28.622  1.00  0.00           C  
ATOM   2239  HA  HIE   141      16.299  16.368 -29.500  1.00  0.00           H  
ATOM   2240  CB  HIE   141      15.124  15.077 -28.230  1.00  0.00           C  
ATOM   2241  HB2 HIE   141      14.285  15.003 -27.538  1.00  0.00           H  
ATOM   2242  HB3 HIE   141      14.690  14.628 -29.123  1.00  0.00           H  
ATOM   2243  CG  HIE   141      16.183  14.118 -27.764  1.00  0.00           C  
ATOM   2244  ND1 HIE   141      17.406  13.871 -28.399  1.00  0.00           N  
ATOM   2245  CE1 HIE   141      18.107  12.973 -27.721  1.00  0.00           C  
ATOM   2246  HE1 HIE   141      19.147  12.733 -27.882  1.00  0.00           H  
ATOM   2247  NE2 HIE   141      17.327  12.655 -26.635  1.00  0.00           N  
ATOM   2248  HE2 HIE   141      17.668  12.042 -25.909  1.00  0.00           H  
ATOM   2249  CD2 HIE   141      16.149  13.286 -26.663  1.00  0.00           C  
ATOM   2250  HD2 HIE   141      15.370  13.241 -25.917  1.00  0.00           H  
ATOM   2251  C   HIE   141      14.394  17.380 -29.052  1.00  0.00           C  
ATOM   2252  O   HIE   141      13.414  16.896 -29.653  1.00  0.00           O  
ATOM   2253  N   LYS   142      14.470  18.684 -28.656  1.00  0.00           N  
ATOM   2254  H   LYS   142      15.280  18.985 -28.133  1.00  0.00           H  
ATOM   2255  CA  LYS   142      13.563  19.782 -29.034  1.00  0.00           C  
ATOM   2256  HA  LYS   142      12.594  19.554 -28.589  1.00  0.00           H  
ATOM   2257  CB  LYS   142      14.036  21.107 -28.290  1.00  0.00           C  
ATOM   2258  HB2 LYS   142      13.838  20.995 -27.224  1.00  0.00           H  
ATOM   2259  HB3 LYS   142      15.092  21.258 -28.516  1.00  0.00           H  
ATOM   2260  CG  LYS   142      13.106  22.283 -28.653  1.00  0.00           C  
ATOM   2261  HG2 LYS   142      13.314  22.566 -29.685  1.00  0.00           H  
ATOM   2262  HG3 LYS   142      12.085  21.918 -28.541  1.00  0.00           H  
ATOM   2263  CD  LYS   142      13.285  23.587 -27.833  1.00  0.00           C  
ATOM   2264  HD2 LYS   142      12.593  24.367 -28.152  1.00  0.00           H  
ATOM   2265  HD3 LYS   142      13.210  23.363 -26.769  1.00  0.00           H  
ATOM   2266  CE  LYS   142      14.751  24.086 -28.001  1.00  0.00           C  
ATOM   2267  HE2 LYS   142      15.440  23.343 -27.601  1.00  0.00           H  
ATOM   2268  HE3 LYS   142      14.939  24.271 -29.059  1.00  0.00           H  
ATOM   2269  NZ  LYS   142      14.912  25.390 -27.412  1.00  0.00           N  
ATOM   2270  HZ1 LYS   142      14.836  25.410 -26.405  1.00  0.00           H  
ATOM   2271  HZ2 LYS   142      15.802  25.796 -27.664  1.00  0.00           H  
ATOM   2272  HZ3 LYS   142      14.202  25.989 -27.807  1.00  0.00           H  
ATOM   2273  C   LYS   142      13.339  19.894 -30.535  1.00  0.00           C  
ATOM   2274  O   LYS   142      14.269  19.817 -31.337  1.00  0.00           O  
ATOM   2275  N   GLY   143      12.039  20.100 -30.921  1.00  0.00           N  
ATOM   2276  H   GLY   143      11.330  20.035 -30.205  1.00  0.00           H  
ATOM   2277  CA  GLY   143      11.545  20.250 -32.288  1.00  0.00           C  
ATOM   2278  HA2 GLY   143      10.986  21.184 -32.347  1.00  0.00           H  
ATOM   2279  HA3 GLY   143      12.396  20.394 -32.953  1.00  0.00           H  
ATOM   2280  C   GLY   143      10.717  19.077 -32.796  1.00  0.00           C  
ATOM   2281  O   GLY   143      10.022  18.439 -32.046  1.00  0.00           O  
ATOM   2282  N   LYS   144      10.616  19.028 -34.161  1.00  0.00           N  
ATOM   2283  H   LYS   144      11.187  19.739 -34.595  1.00  0.00           H  
ATOM   2284  CA  LYS   144      10.027  17.890 -34.840  1.00  0.00           C  
ATOM   2285  HA  LYS   144       9.230  17.374 -34.304  1.00  0.00           H  
ATOM   2286  CB  LYS   144       9.505  18.300 -36.290  1.00  0.00           C  
ATOM   2287  HB2 LYS   144      10.233  18.923 -36.811  1.00  0.00           H  
ATOM   2288  HB3 LYS   144       9.316  17.402 -36.877  1.00  0.00           H  
ATOM   2289  CG  LYS   144       8.290  19.254 -36.279  1.00  0.00           C  
ATOM   2290  HG2 LYS   144       8.431  19.965 -35.465  1.00  0.00           H  
ATOM   2291  HG3 LYS   144       8.133  19.689 -37.266  1.00  0.00           H  
ATOM   2292  CD  LYS   144       7.021  18.419 -35.861  1.00  0.00           C  
ATOM   2293  HD2 LYS   144       6.928  17.493 -36.428  1.00  0.00           H  
ATOM   2294  HD3 LYS   144       7.139  18.178 -34.804  1.00  0.00           H  
ATOM   2295  CE  LYS   144       5.752  19.225 -36.263  1.00  0.00           C  
ATOM   2296  HE2 LYS   144       5.742  20.274 -35.965  1.00  0.00           H  
ATOM   2297  HE3 LYS   144       5.881  19.329 -37.341  1.00  0.00           H  
ATOM   2298  NZ  LYS   144       4.592  18.500 -35.799  1.00  0.00           N  
ATOM   2299  HZ1 LYS   144       3.719  18.988 -35.942  1.00  0.00           H  
ATOM   2300  HZ2 LYS   144       4.403  17.666 -36.336  1.00  0.00           H  
ATOM   2301  HZ3 LYS   144       4.611  18.268 -34.816  1.00  0.00           H  
ATOM   2302  C   LYS   144      11.043  16.758 -34.866  1.00  0.00           C  
ATOM   2303  O   LYS   144      10.671  15.562 -34.984  1.00  0.00           O  
ATOM   2304  N   PHE   145      12.322  17.158 -34.930  1.00  0.00           N  
ATOM   2305  H   PHE   145      12.479  18.156 -34.941  1.00  0.00           H  
ATOM   2306  CA  PHE   145      13.472  16.276 -34.885  1.00  0.00           C  
ATOM   2307  HA  PHE   145      13.298  15.415 -35.531  1.00  0.00           H  
ATOM   2308  CB  PHE   145      14.801  16.968 -35.341  1.00  0.00           C  
ATOM   2309  HB2 PHE   145      14.698  17.979 -34.947  1.00  0.00           H  
ATOM   2310  HB3 PHE   145      15.574  16.427 -34.796  1.00  0.00           H  
ATOM   2311  CG  PHE   145      15.045  17.117 -36.846  1.00  0.00           C  
ATOM   2312  CD1 PHE   145      15.645  18.340 -37.303  1.00  0.00           C  
ATOM   2313  HD1 PHE   145      16.072  19.072 -36.634  1.00  0.00           H  
ATOM   2314  CE1 PHE   145      15.913  18.482 -38.677  1.00  0.00           C  
ATOM   2315  HE1 PHE   145      16.382  19.380 -39.052  1.00  0.00           H  
ATOM   2316  CZ  PHE   145      15.495  17.460 -39.564  1.00  0.00           C  
ATOM   2317  HZ  PHE   145      15.769  17.432 -40.609  1.00  0.00           H  
ATOM   2318  CE2 PHE   145      15.036  16.230 -39.086  1.00  0.00           C  
ATOM   2319  HE2 PHE   145      14.849  15.490 -39.850  1.00  0.00           H  
ATOM   2320  CD2 PHE   145      14.725  16.086 -37.770  1.00  0.00           C  
ATOM   2321  HD2 PHE   145      14.247  15.180 -37.428  1.00  0.00           H  
ATOM   2322  C   PHE   145      13.552  15.695 -33.500  1.00  0.00           C  
ATOM   2323  O   PHE   145      13.081  16.315 -32.492  1.00  0.00           O  
ATOM   2324  N   GLY   146      14.214  14.552 -33.311  1.00  0.00           N  
ATOM   2325  H   GLY   146      14.544  14.005 -34.093  1.00  0.00           H  
ATOM   2326  CA  GLY   146      14.552  13.880 -32.155  1.00  0.00           C  
ATOM   2327  HA2 GLY   146      15.581  13.527 -32.217  1.00  0.00           H  
ATOM   2328  HA3 GLY   146      14.661  14.653 -31.394  1.00  0.00           H  
ATOM   2329  C   GLY   146      13.611  12.819 -31.562  1.00  0.00           C  
ATOM   2330  O   GLY   146      12.375  13.081 -31.653  1.00  0.00           O  
ATOM   2331  N   PRO   147      14.035  11.755 -30.907  1.00  0.00           N  
ATOM   2332  CD  PRO   147      13.111  10.873 -30.092  1.00  0.00           C  
ATOM   2333  HD2 PRO   147      12.827   9.951 -30.600  1.00  0.00           H  
ATOM   2334  HD3 PRO   147      12.189  11.385 -29.813  1.00  0.00           H  
ATOM   2335  CG  PRO   147      14.031  10.439 -28.870  1.00  0.00           C  
ATOM   2336  HG2 PRO   147      13.794   9.436 -28.514  1.00  0.00           H  
ATOM   2337  HG3 PRO   147      13.873  11.187 -28.093  1.00  0.00           H  
ATOM   2338  CB  PRO   147      15.400  10.457 -29.507  1.00  0.00           C  
ATOM   2339  HB2 PRO   147      15.619   9.478 -29.932  1.00  0.00           H  
ATOM   2340  HB3 PRO   147      16.124  10.676 -28.722  1.00  0.00           H  
ATOM   2341  CA  PRO   147      15.413  11.538 -30.550  1.00  0.00           C  
ATOM   2342  HA  PRO   147      15.990  12.400 -30.216  1.00  0.00           H  
ATOM   2343  C   PRO   147      16.288  11.046 -31.858  1.00  0.00           C  
ATOM   2344  O   PRO   147      15.735  10.767 -32.914  1.00  0.00           O  
ATOM   2345  N   HIE   148      17.567  10.983 -31.691  1.00  0.00           N  
ATOM   2346  H   HIE   148      17.923  11.170 -30.765  1.00  0.00           H  
ATOM   2347  CA  HIE   148      18.513  10.860 -32.807  1.00  0.00           C  
ATOM   2348  HA  HIE   148      18.094  11.041 -33.797  1.00  0.00           H  
ATOM   2349  CB  HIE   148      19.461  12.019 -32.603  1.00  0.00           C  
ATOM   2350  HB2 HIE   148      19.985  11.939 -31.650  1.00  0.00           H  
ATOM   2351  HB3 HIE   148      20.260  12.006 -33.344  1.00  0.00           H  
ATOM   2352  CG  HIE   148      19.005  13.463 -32.631  1.00  0.00           C  
ATOM   2353  ND1 HIE   148      18.875  14.206 -33.819  1.00  0.00           N  
ATOM   2354  CE1 HIE   148      18.234  15.304 -33.407  1.00  0.00           C  
ATOM   2355  HE1 HIE   148      18.137  16.165 -34.052  1.00  0.00           H  
ATOM   2356  NE2 HIE   148      18.203  15.405 -32.024  1.00  0.00           N  
ATOM   2357  HE2 HIE   148      17.700  16.126 -31.525  1.00  0.00           H  
ATOM   2358  CD2 HIE   148      18.737  14.259 -31.534  1.00  0.00           C  
ATOM   2359  HD2 HIE   148      18.941  13.950 -30.520  1.00  0.00           H  
ATOM   2360  C   HIE   148      19.293   9.487 -32.830  1.00  0.00           C  
ATOM   2361  O   HIE   148      20.003   9.158 -33.789  1.00  0.00           O  
ATOM   2362  N   GLN   149      19.115   8.602 -31.836  1.00  0.00           N  
ATOM   2363  H   GLN   149      18.505   8.887 -31.083  1.00  0.00           H  
ATOM   2364  CA  GLN   149      19.910   7.346 -31.795  1.00  0.00           C  
ATOM   2365  HA  GLN   149      20.948   7.548 -32.060  1.00  0.00           H  
ATOM   2366  CB  GLN   149      19.881   6.674 -30.389  1.00  0.00           C  
ATOM   2367  HB2 GLN   149      20.339   7.330 -29.649  1.00  0.00           H  
ATOM   2368  HB3 GLN   149      18.850   6.394 -30.173  1.00  0.00           H  
ATOM   2369  CG  GLN   149      20.640   5.322 -30.350  1.00  0.00           C  
ATOM   2370  HG2 GLN   149      20.018   4.612 -30.895  1.00  0.00           H  
ATOM   2371  HG3 GLN   149      21.576   5.516 -30.874  1.00  0.00           H  
ATOM   2372  CD  GLN   149      21.025   4.743 -28.989  1.00  0.00           C  
ATOM   2373  OE1 GLN   149      20.587   5.177 -27.946  1.00  0.00           O  
ATOM   2374  NE2 GLN   149      21.674   3.614 -28.907  1.00  0.00           N  
ATOM   2375 HE21 GLN   149      21.884   3.191 -28.015  1.00  0.00           H  
ATOM   2376 HE22 GLN   149      21.967   3.182 -29.772  1.00  0.00           H  
ATOM   2377  C   GLN   149      19.572   6.305 -32.916  1.00  0.00           C  
ATOM   2378  O   GLN   149      18.391   5.954 -33.035  1.00  0.00           O  
ATOM   2379  N   ASP   150      20.597   5.920 -33.726  1.00  0.00           N  
ATOM   2380  H   ASP   150      21.486   6.385 -33.608  1.00  0.00           H  
ATOM   2381  CA  ASP   150      20.408   5.058 -34.889  1.00  0.00           C  
ATOM   2382  HA  ASP   150      19.560   5.474 -35.433  1.00  0.00           H  
ATOM   2383  CB  ASP   150      21.670   5.193 -35.805  1.00  0.00           C  
ATOM   2384  HB2 ASP   150      21.805   6.255 -36.011  1.00  0.00           H  
ATOM   2385  HB3 ASP   150      22.514   4.802 -35.237  1.00  0.00           H  
ATOM   2386  CG  ASP   150      21.547   4.526 -37.144  1.00  0.00           C  
ATOM   2387  OD1 ASP   150      20.451   4.012 -37.449  1.00  0.00           O  
ATOM   2388  OD2 ASP   150      22.449   4.562 -37.995  1.00  0.00           O  
ATOM   2389  C   ASP   150      20.086   3.595 -34.517  1.00  0.00           C  
ATOM   2390  O   ASP   150      20.928   2.872 -34.082  1.00  0.00           O  
ATOM   2391  N   MET   151      18.822   3.254 -34.506  1.00  0.00           N  
ATOM   2392  H   MET   151      18.130   3.882 -34.889  1.00  0.00           H  
ATOM   2393  CA  MET   151      18.301   1.912 -34.124  1.00  0.00           C  
ATOM   2394  HA  MET   151      18.842   1.630 -33.220  1.00  0.00           H  
ATOM   2395  CB  MET   151      16.861   2.102 -33.663  1.00  0.00           C  
ATOM   2396  HB2 MET   151      16.295   2.455 -34.525  1.00  0.00           H  
ATOM   2397  HB3 MET   151      16.483   1.105 -33.436  1.00  0.00           H  
ATOM   2398  CG  MET   151      16.638   3.024 -32.482  1.00  0.00           C  
ATOM   2399  HG2 MET   151      17.201   3.953 -32.564  1.00  0.00           H  
ATOM   2400  HG3 MET   151      15.555   3.144 -32.454  1.00  0.00           H  
ATOM   2401  SD  MET   151      17.140   2.339 -30.862  1.00  0.00           S  
ATOM   2402  CE  MET   151      17.155   3.775 -29.709  1.00  0.00           C  
ATOM   2403  HE1 MET   151      16.166   4.234 -29.718  1.00  0.00           H  
ATOM   2404  HE2 MET   151      17.375   3.574 -28.661  1.00  0.00           H  
ATOM   2405  HE3 MET   151      17.806   4.556 -30.103  1.00  0.00           H  
ATOM   2406  C   MET   151      18.414   0.970 -35.350  1.00  0.00           C  
ATOM   2407  O   MET   151      18.521  -0.231 -35.188  1.00  0.00           O  
ATOM   2408  N   MET   152      18.393   1.592 -36.571  1.00  0.00           N  
ATOM   2409  H   MET   152      18.324   2.599 -36.557  1.00  0.00           H  
ATOM   2410  CA  MET   152      18.326   0.886 -37.858  1.00  0.00           C  
ATOM   2411  HA  MET   152      17.620   0.073 -37.689  1.00  0.00           H  
ATOM   2412  CB  MET   152      17.727   1.766 -38.972  1.00  0.00           C  
ATOM   2413  HB2 MET   152      16.917   2.453 -38.726  1.00  0.00           H  
ATOM   2414  HB3 MET   152      18.531   2.338 -39.435  1.00  0.00           H  
ATOM   2415  CG  MET   152      17.239   0.888 -40.130  1.00  0.00           C  
ATOM   2416  HG2 MET   152      18.138   0.441 -40.555  1.00  0.00           H  
ATOM   2417  HG3 MET   152      16.487   0.220 -39.709  1.00  0.00           H  
ATOM   2418  SD  MET   152      16.344   1.637 -41.458  1.00  0.00           S  
ATOM   2419  CE  MET   152      14.637   1.483 -40.865  1.00  0.00           C  
ATOM   2420  HE1 MET   152      14.519   2.305 -40.160  1.00  0.00           H  
ATOM   2421  HE2 MET   152      14.078   1.721 -41.770  1.00  0.00           H  
ATOM   2422  HE3 MET   152      14.393   0.476 -40.528  1.00  0.00           H  
ATOM   2423  C   MET   152      19.654   0.273 -38.265  1.00  0.00           C  
ATOM   2424  O   MET   152      19.662  -0.874 -38.746  1.00  0.00           O  
ATOM   2425  N   PHE   153      20.822   1.008 -38.129  1.00  0.00           N  
ATOM   2426  H   PHE   153      20.795   1.779 -37.476  1.00  0.00           H  
ATOM   2427  CA  PHE   153      22.047   0.465 -38.666  1.00  0.00           C  
ATOM   2428  HA  PHE   153      22.681   1.337 -38.504  1.00  0.00           H  
ATOM   2429  CB  PHE   153      22.565  -0.723 -37.845  1.00  0.00           C  
ATOM   2430  HB2 PHE   153      21.791  -1.488 -37.905  1.00  0.00           H  
ATOM   2431  HB3 PHE   153      23.429  -1.010 -38.445  1.00  0.00           H  
ATOM   2432  CG  PHE   153      22.812  -0.465 -36.374  1.00  0.00           C  
ATOM   2433  CD1 PHE   153      21.779  -0.501 -35.435  1.00  0.00           C  
ATOM   2434  HD1 PHE   153      20.732  -0.458 -35.696  1.00  0.00           H  
ATOM   2435  CE1 PHE   153      22.126  -0.444 -34.055  1.00  0.00           C  
ATOM   2436  HE1 PHE   153      21.370  -0.513 -33.287  1.00  0.00           H  
ATOM   2437  CZ  PHE   153      23.429  -0.428 -33.636  1.00  0.00           C  
ATOM   2438  HZ  PHE   153      23.668  -0.339 -32.586  1.00  0.00           H  
ATOM   2439  CE2 PHE   153      24.461  -0.404 -34.592  1.00  0.00           C  
ATOM   2440  HE2 PHE   153      25.494  -0.166 -34.387  1.00  0.00           H  
ATOM   2441  CD2 PHE   153      24.142  -0.398 -36.007  1.00  0.00           C  
ATOM   2442  HD2 PHE   153      24.958  -0.171 -36.677  1.00  0.00           H  
ATOM   2443  C   PHE   153      22.099   0.162 -40.192  1.00  0.00           C  
ATOM   2444  O   PHE   153      22.598  -0.935 -40.557  1.00  0.00           O  
ATOM   2445  N   LYS   154      21.404   0.938 -41.041  1.00  0.00           N  
ATOM   2446  H   LYS   154      21.226   1.871 -40.697  1.00  0.00           H  
ATOM   2447  CA  LYS   154      21.334   0.746 -42.513  1.00  0.00           C  
ATOM   2448  HA  LYS   154      21.511  -0.304 -42.749  1.00  0.00           H  
ATOM   2449  CB  LYS   154      19.877   1.062 -42.992  1.00  0.00           C  
ATOM   2450  HB2 LYS   154      19.846   0.645 -43.998  1.00  0.00           H  
ATOM   2451  HB3 LYS   154      19.162   0.454 -42.438  1.00  0.00           H  
ATOM   2452  CG  LYS   154      19.566   2.587 -43.060  1.00  0.00           C  
ATOM   2453  HG2 LYS   154      19.265   2.902 -42.061  1.00  0.00           H  
ATOM   2454  HG3 LYS   154      20.468   3.110 -43.377  1.00  0.00           H  
ATOM   2455  CD  LYS   154      18.528   2.806 -44.101  1.00  0.00           C  
ATOM   2456  HD2 LYS   154      18.937   2.555 -45.080  1.00  0.00           H  
ATOM   2457  HD3 LYS   154      17.769   2.047 -43.910  1.00  0.00           H  
ATOM   2458  CE  LYS   154      17.904   4.195 -44.103  1.00  0.00           C  
ATOM   2459  HE2 LYS   154      17.099   4.235 -44.837  1.00  0.00           H  
ATOM   2460  HE3 LYS   154      17.458   4.450 -43.142  1.00  0.00           H  
ATOM   2461  NZ  LYS   154      19.013   5.129 -44.268  1.00  0.00           N  
ATOM   2462  HZ1 LYS   154      18.649   6.071 -44.272  1.00  0.00           H  
ATOM   2463  HZ2 LYS   154      19.690   5.079 -43.521  1.00  0.00           H  
ATOM   2464  HZ3 LYS   154      19.443   4.957 -45.166  1.00  0.00           H  
ATOM   2465  C   LYS   154      22.490   1.472 -43.251  1.00  0.00           C  
ATOM   2466  O   LYS   154      22.748   1.226 -44.446  1.00  0.00           O  
ATOM   2467  N   ASP   155      23.207   2.391 -42.574  1.00  0.00           N  
ATOM   2468  H   ASP   155      22.865   2.604 -41.647  1.00  0.00           H  
ATOM   2469  CA  ASP   155      24.561   2.776 -42.873  1.00  0.00           C  
ATOM   2470  HA  ASP   155      24.595   2.856 -43.959  1.00  0.00           H  
ATOM   2471  CB  ASP   155      25.004   4.139 -42.235  1.00  0.00           C  
ATOM   2472  HB2 ASP   155      24.404   4.942 -42.663  1.00  0.00           H  
ATOM   2473  HB3 ASP   155      24.779   4.029 -41.174  1.00  0.00           H  
ATOM   2474  CG  ASP   155      26.515   4.509 -42.496  1.00  0.00           C  
ATOM   2475  OD1 ASP   155      27.318   3.795 -43.153  1.00  0.00           O  
ATOM   2476  OD2 ASP   155      26.858   5.589 -42.019  1.00  0.00           O  
ATOM   2477  C   ASP   155      25.508   1.622 -42.493  1.00  0.00           C  
ATOM   2478  O   ASP   155      25.519   1.249 -41.355  1.00  0.00           O  
ATOM   2479  N   LEU   156      26.298   1.087 -43.438  1.00  0.00           N  
ATOM   2480  H   LEU   156      26.074   1.408 -44.368  1.00  0.00           H  
ATOM   2481  CA  LEU   156      27.309   0.006 -43.193  1.00  0.00           C  
ATOM   2482  HA  LEU   156      27.629   0.086 -42.154  1.00  0.00           H  
ATOM   2483  CB  LEU   156      26.735  -1.396 -43.476  1.00  0.00           C  
ATOM   2484  HB2 LEU   156      26.440  -1.543 -44.515  1.00  0.00           H  
ATOM   2485  HB3 LEU   156      27.534  -2.129 -43.366  1.00  0.00           H  
ATOM   2486  CG  LEU   156      25.513  -1.731 -42.623  1.00  0.00           C  
ATOM   2487  HG  LEU   156      24.693  -1.052 -42.855  1.00  0.00           H  
ATOM   2488  CD1 LEU   156      24.844  -3.010 -43.131  1.00  0.00           C  
ATOM   2489 HD11 LEU   156      24.027  -3.295 -42.469  1.00  0.00           H  
ATOM   2490 HD12 LEU   156      24.610  -2.994 -44.195  1.00  0.00           H  
ATOM   2491 HD13 LEU   156      25.578  -3.816 -43.163  1.00  0.00           H  
ATOM   2492  CD2 LEU   156      25.947  -1.883 -41.143  1.00  0.00           C  
ATOM   2493 HD21 LEU   156      25.361  -2.628 -40.604  1.00  0.00           H  
ATOM   2494 HD22 LEU   156      26.970  -2.259 -41.153  1.00  0.00           H  
ATOM   2495 HD23 LEU   156      25.933  -0.895 -40.684  1.00  0.00           H  
ATOM   2496  C   LEU   156      28.605   0.276 -44.017  1.00  0.00           C  
ATOM   2497  O   LEU   156      29.214  -0.608 -44.585  1.00  0.00           O  
ATOM   2498  N   ASN   157      28.990   1.593 -44.149  1.00  0.00           N  
ATOM   2499  H   ASN   157      28.495   2.271 -43.587  1.00  0.00           H  
ATOM   2500  CA  ASN   157      29.974   2.056 -45.065  1.00  0.00           C  
ATOM   2501  HA  ASN   157      29.911   3.141 -45.148  1.00  0.00           H  
ATOM   2502  CB  ASN   157      31.373   1.637 -44.532  1.00  0.00           C  
ATOM   2503  HB2 ASN   157      31.555   0.577 -44.707  1.00  0.00           H  
ATOM   2504  HB3 ASN   157      32.204   2.128 -45.040  1.00  0.00           H  
ATOM   2505  CG  ASN   157      31.597   1.770 -42.992  1.00  0.00           C  
ATOM   2506  OD1 ASN   157      31.624   2.825 -42.428  1.00  0.00           O  
ATOM   2507  ND2 ASN   157      31.922   0.719 -42.319  1.00  0.00           N  
ATOM   2508 HD21 ASN   157      32.083   0.798 -41.325  1.00  0.00           H  
ATOM   2509 HD22 ASN   157      32.146  -0.142 -42.797  1.00  0.00           H  
ATOM   2510  C   ASN   157      29.690   1.708 -46.581  1.00  0.00           C  
ATOM   2511  O   ASN   157      30.654   1.491 -47.337  1.00  0.00           O  
ATOM   2512  N   LEU   158      28.455   1.808 -47.021  1.00  0.00           N  
ATOM   2513  H   LEU   158      27.821   1.964 -46.251  1.00  0.00           H  
ATOM   2514  CA  LEU   158      27.989   1.611 -48.406  1.00  0.00           C  
ATOM   2515  HA  LEU   158      28.457   0.707 -48.796  1.00  0.00           H  
ATOM   2516  CB  LEU   158      26.511   1.258 -48.266  1.00  0.00           C  
ATOM   2517  HB2 LEU   158      26.010   2.122 -47.829  1.00  0.00           H  
ATOM   2518  HB3 LEU   158      26.209   1.271 -49.314  1.00  0.00           H  
ATOM   2519  CG  LEU   158      26.089  -0.002 -47.488  1.00  0.00           C  
ATOM   2520  HG  LEU   158      26.187   0.131 -46.410  1.00  0.00           H  
ATOM   2521  CD1 LEU   158      24.611  -0.150 -47.662  1.00  0.00           C  
ATOM   2522 HD11 LEU   158      24.192  -0.761 -46.863  1.00  0.00           H  
ATOM   2523 HD12 LEU   158      24.114   0.813 -47.541  1.00  0.00           H  
ATOM   2524 HD13 LEU   158      24.351  -0.593 -48.624  1.00  0.00           H  
ATOM   2525  CD2 LEU   158      26.829  -1.337 -47.873  1.00  0.00           C  
ATOM   2526 HD21 LEU   158      26.836  -1.512 -48.949  1.00  0.00           H  
ATOM   2527 HD22 LEU   158      27.865  -1.397 -47.539  1.00  0.00           H  
ATOM   2528 HD23 LEU   158      26.282  -2.181 -47.451  1.00  0.00           H  
ATOM   2529  C   LEU   158      28.203   2.797 -49.409  1.00  0.00           C  
ATOM   2530  O   LEU   158      28.126   4.018 -49.072  1.00  0.00           O  
ATOM   2531  N   THR   159      28.331   2.493 -50.612  1.00  0.00           N  
ATOM   2532  H   THR   159      28.240   1.515 -50.843  1.00  0.00           H  
ATOM   2533  CA  THR   159      28.252   3.324 -51.799  1.00  0.00           C  
ATOM   2534  HA  THR   159      28.868   4.202 -51.604  1.00  0.00           H  
ATOM   2535  CB  THR   159      28.961   2.689 -53.018  1.00  0.00           C  
ATOM   2536  HB  THR   159      28.952   3.330 -53.899  1.00  0.00           H  
ATOM   2537  CG2 THR   159      30.431   2.231 -52.832  1.00  0.00           C  
ATOM   2538 HG21 THR   159      31.155   2.993 -52.545  1.00  0.00           H  
ATOM   2539 HG22 THR   159      30.550   1.358 -52.189  1.00  0.00           H  
ATOM   2540 HG23 THR   159      30.703   1.937 -53.846  1.00  0.00           H  
ATOM   2541  OG1 THR   159      28.229   1.565 -53.348  1.00  0.00           O  
ATOM   2542  HG1 THR   159      28.762   0.982 -53.894  1.00  0.00           H  
ATOM   2543  C   THR   159      26.833   3.756 -52.122  1.00  0.00           C  
ATOM   2544  O   THR   159      25.946   3.087 -51.663  1.00  0.00           O  
ATOM   2545  N   ASP   160      26.567   4.813 -52.979  1.00  0.00           N  
ATOM   2546  H   ASP   160      27.312   5.387 -53.347  1.00  0.00           H  
ATOM   2547  CA  ASP   160      25.225   5.107 -53.405  1.00  0.00           C  
ATOM   2548  HA  ASP   160      24.640   5.373 -52.524  1.00  0.00           H  
ATOM   2549  CB  ASP   160      25.360   6.450 -54.195  1.00  0.00           C  
ATOM   2550  HB2 ASP   160      26.199   6.330 -54.880  1.00  0.00           H  
ATOM   2551  HB3 ASP   160      24.505   6.446 -54.872  1.00  0.00           H  
ATOM   2552  CG  ASP   160      25.616   7.694 -53.343  1.00  0.00           C  
ATOM   2553  OD1 ASP   160      25.731   8.807 -53.935  1.00  0.00           O  
ATOM   2554  OD2 ASP   160      25.712   7.677 -52.093  1.00  0.00           O  
ATOM   2555  C   ASP   160      24.542   4.034 -54.216  1.00  0.00           C  
ATOM   2556  O   ASP   160      23.347   3.761 -54.027  1.00  0.00           O  
ATOM   2557  N   ALA   161      25.283   3.250 -55.001  1.00  0.00           N  
ATOM   2558  H   ALA   161      26.289   3.197 -54.931  1.00  0.00           H  
ATOM   2559  CA  ALA   161      24.814   2.137 -55.846  1.00  0.00           C  
ATOM   2560  HA  ALA   161      24.076   2.599 -56.502  1.00  0.00           H  
ATOM   2561  CB  ALA   161      26.001   1.626 -56.711  1.00  0.00           C  
ATOM   2562  HB1 ALA   161      26.675   2.413 -57.048  1.00  0.00           H  
ATOM   2563  HB2 ALA   161      26.566   0.866 -56.170  1.00  0.00           H  
ATOM   2564  HB3 ALA   161      25.740   1.026 -57.582  1.00  0.00           H  
ATOM   2565  C   ALA   161      24.263   1.068 -54.925  1.00  0.00           C  
ATOM   2566  O   ALA   161      23.069   0.738 -55.150  1.00  0.00           O  
ATOM   2567  N   GLN   162      25.092   0.760 -53.887  1.00  0.00           N  
ATOM   2568  H   GLN   162      25.922   1.315 -53.733  1.00  0.00           H  
ATOM   2569  CA  GLN   162      24.679  -0.209 -52.821  1.00  0.00           C  
ATOM   2570  HA  GLN   162      24.352  -1.137 -53.292  1.00  0.00           H  
ATOM   2571  CB  GLN   162      25.866  -0.487 -51.851  1.00  0.00           C  
ATOM   2572  HB2 GLN   162      26.335   0.486 -51.708  1.00  0.00           H  
ATOM   2573  HB3 GLN   162      25.434  -0.892 -50.936  1.00  0.00           H  
ATOM   2574  CG  GLN   162      26.943  -1.335 -52.488  1.00  0.00           C  
ATOM   2575  HG2 GLN   162      26.453  -2.267 -52.773  1.00  0.00           H  
ATOM   2576  HG3 GLN   162      27.186  -0.926 -53.469  1.00  0.00           H  
ATOM   2577  CD  GLN   162      28.087  -1.574 -51.541  1.00  0.00           C  
ATOM   2578  OE1 GLN   162      28.793  -0.626 -51.155  1.00  0.00           O  
ATOM   2579  NE2 GLN   162      28.293  -2.772 -51.025  1.00  0.00           N  
ATOM   2580 HE21 GLN   162      29.064  -2.824 -50.374  1.00  0.00           H  
ATOM   2581 HE22 GLN   162      27.668  -3.549 -51.185  1.00  0.00           H  
ATOM   2582  C   GLN   162      23.483   0.286 -51.971  1.00  0.00           C  
ATOM   2583  O   GLN   162      22.520  -0.483 -51.952  1.00  0.00           O  
ATOM   2584  N   LYS   163      23.554   1.500 -51.379  1.00  0.00           N  
ATOM   2585  H   LYS   163      24.383   2.068 -51.476  1.00  0.00           H  
ATOM   2586  CA  LYS   163      22.502   2.154 -50.649  1.00  0.00           C  
ATOM   2587  HA  LYS   163      22.485   1.610 -49.705  1.00  0.00           H  
ATOM   2588  CB  LYS   163      22.808   3.649 -50.397  1.00  0.00           C  
ATOM   2589  HB2 LYS   163      23.418   4.031 -51.215  1.00  0.00           H  
ATOM   2590  HB3 LYS   163      21.853   4.176 -50.390  1.00  0.00           H  
ATOM   2591  CG  LYS   163      23.250   3.871 -48.969  1.00  0.00           C  
ATOM   2592  HG2 LYS   163      22.353   3.636 -48.396  1.00  0.00           H  
ATOM   2593  HG3 LYS   163      24.023   3.159 -48.681  1.00  0.00           H  
ATOM   2594  CD  LYS   163      23.715   5.313 -48.635  1.00  0.00           C  
ATOM   2595  HD2 LYS   163      22.911   6.032 -48.789  1.00  0.00           H  
ATOM   2596  HD3 LYS   163      23.982   5.416 -47.583  1.00  0.00           H  
ATOM   2597  CE  LYS   163      24.942   5.567 -49.442  1.00  0.00           C  
ATOM   2598  HE2 LYS   163      25.817   5.005 -49.115  1.00  0.00           H  
ATOM   2599  HE3 LYS   163      24.751   5.467 -50.511  1.00  0.00           H  
ATOM   2600  NZ  LYS   163      25.356   6.992 -49.422  1.00  0.00           N  
ATOM   2601  HZ1 LYS   163      24.597   7.492 -49.864  1.00  0.00           H  
ATOM   2602  HZ2 LYS   163      25.518   7.297 -48.473  1.00  0.00           H  
ATOM   2603  HZ3 LYS   163      26.046   7.259 -50.109  1.00  0.00           H  
ATOM   2604  C   LYS   163      21.141   2.006 -51.411  1.00  0.00           C  
ATOM   2605  O   LYS   163      20.183   1.892 -50.634  1.00  0.00           O  
ATOM   2606  N   GLN   164      20.976   2.183 -52.702  1.00  0.00           N  
ATOM   2607  H   GLN   164      21.762   2.473 -53.266  1.00  0.00           H  
ATOM   2608  CA  GLN   164      19.684   1.970 -53.437  1.00  0.00           C  
ATOM   2609  HA  GLN   164      18.952   2.370 -52.735  1.00  0.00           H  
ATOM   2610  CB  GLN   164      19.757   2.786 -54.783  1.00  0.00           C  
ATOM   2611  HB2 GLN   164      19.896   3.830 -54.501  1.00  0.00           H  
ATOM   2612  HB3 GLN   164      20.509   2.332 -55.427  1.00  0.00           H  
ATOM   2613  CG  GLN   164      18.505   2.662 -55.641  1.00  0.00           C  
ATOM   2614  HG2 GLN   164      18.602   3.223 -56.571  1.00  0.00           H  
ATOM   2615  HG3 GLN   164      18.453   1.638 -56.010  1.00  0.00           H  
ATOM   2616  CD  GLN   164      17.151   3.169 -55.001  1.00  0.00           C  
ATOM   2617  OE1 GLN   164      17.164   4.191 -54.361  1.00  0.00           O  
ATOM   2618  NE2 GLN   164      16.022   2.575 -55.171  1.00  0.00           N  
ATOM   2619 HE21 GLN   164      15.203   2.810 -54.628  1.00  0.00           H  
ATOM   2620 HE22 GLN   164      15.935   1.855 -55.874  1.00  0.00           H  
ATOM   2621  C   GLN   164      19.262   0.487 -53.631  1.00  0.00           C  
ATOM   2622  O   GLN   164      18.089   0.147 -53.482  1.00  0.00           O  
ATOM   2623  N   GLN   165      20.216  -0.429 -53.877  1.00  0.00           N  
ATOM   2624  H   GLN   165      21.199  -0.281 -54.060  1.00  0.00           H  
ATOM   2625  CA  GLN   165      19.950  -1.848 -53.959  1.00  0.00           C  
ATOM   2626  HA  GLN   165      19.382  -2.091 -54.857  1.00  0.00           H  
ATOM   2627  CB  GLN   165      21.289  -2.645 -54.140  1.00  0.00           C  
ATOM   2628  HB2 GLN   165      21.830  -2.137 -54.938  1.00  0.00           H  
ATOM   2629  HB3 GLN   165      21.832  -2.637 -53.195  1.00  0.00           H  
ATOM   2630  CG  GLN   165      21.178  -4.138 -54.669  1.00  0.00           C  
ATOM   2631  HG2 GLN   165      20.633  -4.737 -53.940  1.00  0.00           H  
ATOM   2632  HG3 GLN   165      20.643  -4.145 -55.619  1.00  0.00           H  
ATOM   2633  CD  GLN   165      22.442  -4.871 -54.928  1.00  0.00           C  
ATOM   2634  OE1 GLN   165      23.553  -4.293 -55.020  1.00  0.00           O  
ATOM   2635  NE2 GLN   165      22.312  -6.167 -55.163  1.00  0.00           N  
ATOM   2636 HE21 GLN   165      23.094  -6.773 -55.367  1.00  0.00           H  
ATOM   2637 HE22 GLN   165      21.408  -6.510 -55.456  1.00  0.00           H  
ATOM   2638  C   GLN   165      19.171  -2.408 -52.711  1.00  0.00           C  
ATOM   2639  O   GLN   165      18.232  -3.144 -52.971  1.00  0.00           O  
ATOM   2640  N   ILE   166      19.625  -2.087 -51.448  1.00  0.00           N  
ATOM   2641  H   ILE   166      20.588  -1.794 -51.362  1.00  0.00           H  
ATOM   2642  CA  ILE   166      18.889  -2.518 -50.261  1.00  0.00           C  
ATOM   2643  HA  ILE   166      18.772  -3.593 -50.397  1.00  0.00           H  
ATOM   2644  CB  ILE   166      19.697  -2.254 -48.949  1.00  0.00           C  
ATOM   2645  HB  ILE   166      19.172  -2.831 -48.188  1.00  0.00           H  
ATOM   2646  CG2 ILE   166      21.182  -2.740 -49.016  1.00  0.00           C  
ATOM   2647 HG21 ILE   166      21.366  -3.812 -49.085  1.00  0.00           H  
ATOM   2648 HG22 ILE   166      21.687  -2.162 -49.790  1.00  0.00           H  
ATOM   2649 HG23 ILE   166      21.582  -2.480 -48.035  1.00  0.00           H  
ATOM   2650  CG1 ILE   166      19.621  -0.741 -48.633  1.00  0.00           C  
ATOM   2651 HG12 ILE   166      19.978  -0.075 -49.419  1.00  0.00           H  
ATOM   2652 HG13 ILE   166      18.572  -0.479 -48.494  1.00  0.00           H  
ATOM   2653  CD1 ILE   166      20.377  -0.293 -47.303  1.00  0.00           C  
ATOM   2654 HD11 ILE   166      19.889   0.661 -47.103  1.00  0.00           H  
ATOM   2655 HD12 ILE   166      20.166  -0.986 -46.490  1.00  0.00           H  
ATOM   2656 HD13 ILE   166      21.431  -0.178 -47.557  1.00  0.00           H  
ATOM   2657  C   ILE   166      17.462  -2.012 -50.088  1.00  0.00           C  
ATOM   2658  O   ILE   166      16.782  -2.607 -49.272  1.00  0.00           O  
ATOM   2659  N   ARG   167      17.047  -0.980 -50.816  1.00  0.00           N  
ATOM   2660  H   ARG   167      17.730  -0.468 -51.357  1.00  0.00           H  
ATOM   2661  CA  ARG   167      15.760  -0.328 -50.782  1.00  0.00           C  
ATOM   2662  HA  ARG   167      15.544  -0.084 -49.742  1.00  0.00           H  
ATOM   2663  CB  ARG   167      15.527   0.991 -51.619  1.00  0.00           C  
ATOM   2664  HB2 ARG   167      15.961   0.980 -52.619  1.00  0.00           H  
ATOM   2665  HB3 ARG   167      14.459   1.192 -51.699  1.00  0.00           H  
ATOM   2666  CG  ARG   167      16.004   2.227 -50.853  1.00  0.00           C  
ATOM   2667  HG2 ARG   167      15.574   2.120 -49.857  1.00  0.00           H  
ATOM   2668  HG3 ARG   167      17.074   2.178 -50.651  1.00  0.00           H  
ATOM   2669  CD  ARG   167      15.744   3.602 -51.393  1.00  0.00           C  
ATOM   2670  HD2 ARG   167      16.078   3.599 -52.430  1.00  0.00           H  
ATOM   2671  HD3 ARG   167      14.661   3.706 -51.318  1.00  0.00           H  
ATOM   2672  NE  ARG   167      16.439   4.577 -50.556  1.00  0.00           N  
ATOM   2673  HE  ARG   167      16.365   4.495 -49.552  1.00  0.00           H  
ATOM   2674  CZ  ARG   167      17.248   5.574 -50.894  1.00  0.00           C  
ATOM   2675  NH1 ARG   167      17.625   5.807 -52.088  1.00  0.00           N  
ATOM   2676 HH11 ARG   167      16.995   5.430 -52.782  1.00  0.00           H  
ATOM   2677 HH12 ARG   167      18.244   6.551 -52.377  1.00  0.00           H  
ATOM   2678  NH2 ARG   167      17.694   6.465 -50.083  1.00  0.00           N  
ATOM   2679 HH21 ARG   167      17.413   6.319 -49.124  1.00  0.00           H  
ATOM   2680 HH22 ARG   167      18.588   6.888 -50.290  1.00  0.00           H  
ATOM   2681  C   ARG   167      14.698  -1.410 -51.103  1.00  0.00           C  
ATOM   2682  O   ARG   167      13.829  -1.708 -50.303  1.00  0.00           O  
ATOM   2683  N   GLU   168      14.824  -2.094 -52.234  1.00  0.00           N  
ATOM   2684  H   GLU   168      15.620  -1.870 -52.814  1.00  0.00           H  
ATOM   2685  CA  GLU   168      13.956  -3.246 -52.609  1.00  0.00           C  
ATOM   2686  HA  GLU   168      12.921  -2.904 -52.608  1.00  0.00           H  
ATOM   2687  CB  GLU   168      14.194  -3.831 -54.076  1.00  0.00           C  
ATOM   2688  HB2 GLU   168      14.515  -2.990 -54.691  1.00  0.00           H  
ATOM   2689  HB3 GLU   168      15.053  -4.501 -54.045  1.00  0.00           H  
ATOM   2690  CG  GLU   168      13.258  -4.667 -54.921  1.00  0.00           C  
ATOM   2691  HG2 GLU   168      13.769  -5.432 -55.506  1.00  0.00           H  
ATOM   2692  HG3 GLU   168      12.716  -5.391 -54.313  1.00  0.00           H  
ATOM   2693  CD  GLU   168      12.128  -3.869 -55.636  1.00  0.00           C  
ATOM   2694  OE1 GLU   168      12.272  -2.628 -55.810  1.00  0.00           O  
ATOM   2695  OE2 GLU   168      11.091  -4.477 -55.963  1.00  0.00           O  
ATOM   2696  C   GLU   168      13.995  -4.492 -51.685  1.00  0.00           C  
ATOM   2697  O   GLU   168      13.077  -5.275 -51.668  1.00  0.00           O  
ATOM   2698  N   ILE   169      14.911  -4.532 -50.684  1.00  0.00           N  
ATOM   2699  H   ILE   169      15.754  -3.978 -50.735  1.00  0.00           H  
ATOM   2700  CA  ILE   169      14.885  -5.600 -49.604  1.00  0.00           C  
ATOM   2701  HA  ILE   169      14.205  -6.389 -49.924  1.00  0.00           H  
ATOM   2702  CB  ILE   169      16.230  -6.260 -49.355  1.00  0.00           C  
ATOM   2703  HB  ILE   169      16.788  -5.639 -48.654  1.00  0.00           H  
ATOM   2704  CG2 ILE   169      16.142  -7.559 -48.605  1.00  0.00           C  
ATOM   2705 HG21 ILE   169      15.613  -8.299 -49.204  1.00  0.00           H  
ATOM   2706 HG22 ILE   169      17.123  -7.983 -48.388  1.00  0.00           H  
ATOM   2707 HG23 ILE   169      15.542  -7.621 -47.698  1.00  0.00           H  
ATOM   2708  CG1 ILE   169      17.146  -6.496 -50.624  1.00  0.00           C  
ATOM   2709 HG12 ILE   169      16.907  -7.441 -51.111  1.00  0.00           H  
ATOM   2710 HG13 ILE   169      17.043  -5.617 -51.260  1.00  0.00           H  
ATOM   2711  CD1 ILE   169      18.567  -6.555 -50.190  1.00  0.00           C  
ATOM   2712 HD11 ILE   169      18.936  -5.953 -49.360  1.00  0.00           H  
ATOM   2713 HD12 ILE   169      18.767  -7.553 -49.800  1.00  0.00           H  
ATOM   2714 HD13 ILE   169      19.069  -6.523 -51.157  1.00  0.00           H  
ATOM   2715  C   ILE   169      14.335  -5.073 -48.275  1.00  0.00           C  
ATOM   2716  O   ILE   169      13.742  -5.873 -47.518  1.00  0.00           O  
ATOM   2717  N   MET   170      14.379  -3.743 -48.088  1.00  0.00           N  
ATOM   2718  H   MET   170      14.928  -3.174 -48.717  1.00  0.00           H  
ATOM   2719  CA  MET   170      13.776  -2.983 -46.932  1.00  0.00           C  
ATOM   2720  HA  MET   170      13.935  -3.605 -46.050  1.00  0.00           H  
ATOM   2721  CB  MET   170      14.408  -1.583 -46.769  1.00  0.00           C  
ATOM   2722  HB2 MET   170      14.418  -1.080 -47.736  1.00  0.00           H  
ATOM   2723  HB3 MET   170      13.815  -0.994 -46.071  1.00  0.00           H  
ATOM   2724  CG  MET   170      15.819  -1.597 -46.195  1.00  0.00           C  
ATOM   2725  HG2 MET   170      15.703  -2.312 -45.380  1.00  0.00           H  
ATOM   2726  HG3 MET   170      16.537  -1.983 -46.918  1.00  0.00           H  
ATOM   2727  SD  MET   170      16.508   0.002 -45.563  1.00  0.00           S  
ATOM   2728  CE  MET   170      16.411   0.996 -46.987  1.00  0.00           C  
ATOM   2729  HE1 MET   170      15.353   1.221 -47.119  1.00  0.00           H  
ATOM   2730  HE2 MET   170      17.005   1.873 -46.727  1.00  0.00           H  
ATOM   2731  HE3 MET   170      16.807   0.459 -47.849  1.00  0.00           H  
ATOM   2732  C   MET   170      12.272  -2.772 -47.144  1.00  0.00           C  
ATOM   2733  O   MET   170      11.507  -3.023 -46.211  1.00  0.00           O  
ATOM   2734  N   LYS   171      11.815  -2.523 -48.324  1.00  0.00           N  
ATOM   2735  H   LYS   171      12.477  -2.301 -49.054  1.00  0.00           H  
ATOM   2736  CA  LYS   171      10.440  -2.689 -48.702  1.00  0.00           C  
ATOM   2737  HA  LYS   171       9.854  -2.029 -48.062  1.00  0.00           H  
ATOM   2738  CB  LYS   171      10.206  -2.430 -50.187  1.00  0.00           C  
ATOM   2739  HB2 LYS   171      10.712  -1.479 -50.351  1.00  0.00           H  
ATOM   2740  HB3 LYS   171      10.781  -3.121 -50.802  1.00  0.00           H  
ATOM   2741  CG  LYS   171       8.713  -2.280 -50.699  1.00  0.00           C  
ATOM   2742  HG2 LYS   171       8.049  -1.900 -49.923  1.00  0.00           H  
ATOM   2743  HG3 LYS   171       8.638  -1.489 -51.445  1.00  0.00           H  
ATOM   2744  CD  LYS   171       8.125  -3.553 -51.199  1.00  0.00           C  
ATOM   2745  HD2 LYS   171       8.267  -4.384 -50.508  1.00  0.00           H  
ATOM   2746  HD3 LYS   171       7.052  -3.362 -51.201  1.00  0.00           H  
ATOM   2747  CE  LYS   171       8.682  -3.883 -52.600  1.00  0.00           C  
ATOM   2748  HE2 LYS   171       8.579  -2.988 -53.214  1.00  0.00           H  
ATOM   2749  HE3 LYS   171       9.740  -4.143 -52.571  1.00  0.00           H  
ATOM   2750  NZ  LYS   171       7.981  -4.921 -53.313  1.00  0.00           N  
ATOM   2751  HZ1 LYS   171       7.013  -4.673 -53.464  1.00  0.00           H  
ATOM   2752  HZ2 LYS   171       8.464  -5.090 -54.184  1.00  0.00           H  
ATOM   2753  HZ3 LYS   171       7.978  -5.749 -52.734  1.00  0.00           H  
ATOM   2754  C   LYS   171       9.930  -4.103 -48.404  1.00  0.00           C  
ATOM   2755  O   LYS   171       8.906  -4.310 -47.762  1.00  0.00           O  
ATOM   2756  N   GLY   172      10.531  -5.143 -48.915  1.00  0.00           N  
ATOM   2757  H   GLY   172      11.232  -4.804 -49.558  1.00  0.00           H  
ATOM   2758  CA  GLY   172      10.261  -6.544 -48.686  1.00  0.00           C  
ATOM   2759  HA2 GLY   172       9.307  -6.796 -49.149  1.00  0.00           H  
ATOM   2760  HA3 GLY   172      11.029  -7.128 -49.194  1.00  0.00           H  
ATOM   2761  C   GLY   172      10.205  -6.976 -47.187  1.00  0.00           C  
ATOM   2762  O   GLY   172       9.195  -7.462 -46.686  1.00  0.00           O  
ATOM   2763  N   GLN   173      11.286  -6.597 -46.478  1.00  0.00           N  
ATOM   2764  H   GLN   173      12.143  -6.295 -46.919  1.00  0.00           H  
ATOM   2765  CA  GLN   173      11.327  -6.672 -44.971  1.00  0.00           C  
ATOM   2766  HA  GLN   173      11.349  -7.725 -44.690  1.00  0.00           H  
ATOM   2767  CB  GLN   173      12.661  -6.033 -44.413  1.00  0.00           C  
ATOM   2768  HB2 GLN   173      13.509  -6.672 -44.657  1.00  0.00           H  
ATOM   2769  HB3 GLN   173      12.851  -5.059 -44.864  1.00  0.00           H  
ATOM   2770  CG  GLN   173      12.508  -5.908 -42.914  1.00  0.00           C  
ATOM   2771  HG2 GLN   173      11.674  -5.246 -42.680  1.00  0.00           H  
ATOM   2772  HG3 GLN   173      12.236  -6.885 -42.514  1.00  0.00           H  
ATOM   2773  CD  GLN   173      13.811  -5.377 -42.297  1.00  0.00           C  
ATOM   2774  OE1 GLN   173      14.535  -6.005 -41.541  1.00  0.00           O  
ATOM   2775  NE2 GLN   173      14.166  -4.084 -42.530  1.00  0.00           N  
ATOM   2776 HE21 GLN   173      15.102  -3.789 -42.293  1.00  0.00           H  
ATOM   2777 HE22 GLN   173      13.550  -3.389 -42.928  1.00  0.00           H  
ATOM   2778  C   GLN   173      10.092  -5.978 -44.278  1.00  0.00           C  
ATOM   2779  O   GLN   173       9.445  -6.594 -43.495  1.00  0.00           O  
ATOM   2780  N   ARG   174       9.835  -4.729 -44.597  1.00  0.00           N  
ATOM   2781  H   ARG   174      10.495  -4.333 -45.251  1.00  0.00           H  
ATOM   2782  CA  ARG   174       8.768  -3.887 -44.006  1.00  0.00           C  
ATOM   2783  HA  ARG   174       8.854  -3.877 -42.919  1.00  0.00           H  
ATOM   2784  CB  ARG   174       8.805  -2.427 -44.558  1.00  0.00           C  
ATOM   2785  HB2 ARG   174       9.747  -1.952 -44.283  1.00  0.00           H  
ATOM   2786  HB3 ARG   174       8.967  -2.464 -45.636  1.00  0.00           H  
ATOM   2787  CG  ARG   174       7.618  -1.616 -44.121  1.00  0.00           C  
ATOM   2788  HG2 ARG   174       6.678  -1.960 -44.553  1.00  0.00           H  
ATOM   2789  HG3 ARG   174       7.584  -1.537 -43.035  1.00  0.00           H  
ATOM   2790  CD  ARG   174       7.869  -0.135 -44.656  1.00  0.00           C  
ATOM   2791  HD2 ARG   174       8.750   0.164 -44.088  1.00  0.00           H  
ATOM   2792  HD3 ARG   174       8.086  -0.140 -45.724  1.00  0.00           H  
ATOM   2793  NE  ARG   174       6.824   0.766 -44.254  1.00  0.00           N  
ATOM   2794  HE  ARG   174       6.715   0.883 -43.257  1.00  0.00           H  
ATOM   2795  CZ  ARG   174       5.884   1.306 -45.007  1.00  0.00           C  
ATOM   2796  NH1 ARG   174       5.826   1.184 -46.257  1.00  0.00           N  
ATOM   2797 HH11 ARG   174       6.372   0.468 -46.715  1.00  0.00           H  
ATOM   2798 HH12 ARG   174       4.992   1.578 -46.669  1.00  0.00           H  
ATOM   2799  NH2 ARG   174       5.034   2.049 -44.398  1.00  0.00           N  
ATOM   2800 HH21 ARG   174       5.172   2.260 -43.420  1.00  0.00           H  
ATOM   2801 HH22 ARG   174       4.402   2.627 -44.933  1.00  0.00           H  
ATOM   2802  C   ARG   174       7.435  -4.426 -44.311  1.00  0.00           C  
ATOM   2803  O   ARG   174       6.626  -4.647 -43.428  1.00  0.00           O  
ATOM   2804  N   ASP   175       7.182  -4.795 -45.546  1.00  0.00           N  
ATOM   2805  H   ASP   175       7.990  -4.679 -46.140  1.00  0.00           H  
ATOM   2806  CA  ASP   175       5.906  -5.412 -45.954  1.00  0.00           C  
ATOM   2807  HA  ASP   175       5.134  -4.807 -45.479  1.00  0.00           H  
ATOM   2808  CB  ASP   175       5.676  -5.406 -47.469  1.00  0.00           C  
ATOM   2809  HB2 ASP   175       6.601  -5.870 -47.811  1.00  0.00           H  
ATOM   2810  HB3 ASP   175       4.815  -5.986 -47.798  1.00  0.00           H  
ATOM   2811  CG  ASP   175       5.612  -3.989 -48.017  1.00  0.00           C  
ATOM   2812  OD1 ASP   175       5.231  -3.789 -49.210  1.00  0.00           O  
ATOM   2813  OD2 ASP   175       5.667  -2.967 -47.264  1.00  0.00           O  
ATOM   2814  C   ASP   175       5.724  -6.881 -45.440  1.00  0.00           C  
ATOM   2815  O   ASP   175       4.573  -7.183 -45.210  1.00  0.00           O  
ATOM   2816  N   GLN   176       6.762  -7.562 -45.113  1.00  0.00           N  
ATOM   2817  H   GLN   176       7.711  -7.285 -45.318  1.00  0.00           H  
ATOM   2818  CA  GLN   176       6.500  -8.803 -44.370  1.00  0.00           C  
ATOM   2819  HA  GLN   176       5.606  -9.304 -44.740  1.00  0.00           H  
ATOM   2820  CB  GLN   176       7.706  -9.769 -44.598  1.00  0.00           C  
ATOM   2821  HB2 GLN   176       7.777  -9.979 -45.666  1.00  0.00           H  
ATOM   2822  HB3 GLN   176       8.571  -9.147 -44.365  1.00  0.00           H  
ATOM   2823  CG  GLN   176       7.683 -11.089 -43.865  1.00  0.00           C  
ATOM   2824  HG2 GLN   176       7.586 -11.021 -42.782  1.00  0.00           H  
ATOM   2825  HG3 GLN   176       6.801 -11.590 -44.266  1.00  0.00           H  
ATOM   2826  CD  GLN   176       9.037 -11.864 -44.120  1.00  0.00           C  
ATOM   2827  OE1 GLN   176       9.955 -11.465 -44.783  1.00  0.00           O  
ATOM   2828  NE2 GLN   176       9.150 -13.087 -43.577  1.00  0.00           N  
ATOM   2829 HE21 GLN   176      10.072 -13.497 -43.611  1.00  0.00           H  
ATOM   2830 HE22 GLN   176       8.354 -13.421 -43.052  1.00  0.00           H  
ATOM   2831  C   GLN   176       6.180  -8.508 -42.879  1.00  0.00           C  
ATOM   2832  O   GLN   176       5.436  -9.285 -42.234  1.00  0.00           O  
ATOM   2833  N   MET   177       6.807  -7.478 -42.304  1.00  0.00           N  
ATOM   2834  H   MET   177       7.344  -6.845 -42.881  1.00  0.00           H  
ATOM   2835  CA  MET   177       6.606  -7.194 -40.897  1.00  0.00           C  
ATOM   2836  HA  MET   177       6.686  -8.179 -40.436  1.00  0.00           H  
ATOM   2837  CB  MET   177       7.544  -6.173 -40.349  1.00  0.00           C  
ATOM   2838  HB2 MET   177       7.503  -5.204 -40.847  1.00  0.00           H  
ATOM   2839  HB3 MET   177       7.199  -6.085 -39.319  1.00  0.00           H  
ATOM   2840  CG  MET   177       8.965  -6.781 -40.286  1.00  0.00           C  
ATOM   2841  HG2 MET   177       8.927  -7.723 -39.739  1.00  0.00           H  
ATOM   2842  HG3 MET   177       9.247  -7.140 -41.276  1.00  0.00           H  
ATOM   2843  SD  MET   177      10.370  -5.788 -39.740  1.00  0.00           S  
ATOM   2844  CE  MET   177      11.434  -7.063 -38.921  1.00  0.00           C  
ATOM   2845  HE1 MET   177      12.222  -6.628 -38.306  1.00  0.00           H  
ATOM   2846  HE2 MET   177      10.863  -7.701 -38.247  1.00  0.00           H  
ATOM   2847  HE3 MET   177      11.857  -7.579 -39.783  1.00  0.00           H  
ATOM   2848  C   MET   177       5.138  -6.827 -40.560  1.00  0.00           C  
ATOM   2849  O   MET   177       4.353  -6.368 -41.430  1.00  0.00           O  
ATOM   2850  N   LYS   178       4.811  -7.038 -39.218  1.00  0.00           N  
ATOM   2851  H   LYS   178       5.599  -7.285 -38.637  1.00  0.00           H  
ATOM   2852  CA  LYS   178       3.504  -7.212 -38.568  1.00  0.00           C  
ATOM   2853  HA  LYS   178       2.650  -6.991 -39.208  1.00  0.00           H  
ATOM   2854  CB  LYS   178       3.196  -8.730 -38.394  1.00  0.00           C  
ATOM   2855  HB2 LYS   178       4.036  -9.228 -37.911  1.00  0.00           H  
ATOM   2856  HB3 LYS   178       2.414  -8.908 -37.656  1.00  0.00           H  
ATOM   2857  CG  LYS   178       2.816  -9.501 -39.664  1.00  0.00           C  
ATOM   2858  HG2 LYS   178       1.862  -9.181 -40.082  1.00  0.00           H  
ATOM   2859  HG3 LYS   178       3.488  -9.271 -40.490  1.00  0.00           H  
ATOM   2860  CD  LYS   178       2.841 -10.944 -39.249  1.00  0.00           C  
ATOM   2861  HD2 LYS   178       3.829 -11.167 -38.847  1.00  0.00           H  
ATOM   2862  HD3 LYS   178       2.066 -11.223 -38.535  1.00  0.00           H  
ATOM   2863  CE  LYS   178       2.667 -11.790 -40.483  1.00  0.00           C  
ATOM   2864  HE2 LYS   178       2.874 -11.241 -41.402  1.00  0.00           H  
ATOM   2865  HE3 LYS   178       3.282 -12.690 -40.499  1.00  0.00           H  
ATOM   2866  NZ  LYS   178       1.240 -12.331 -40.625  1.00  0.00           N  
ATOM   2867  HZ1 LYS   178       1.202 -12.976 -41.402  1.00  0.00           H  
ATOM   2868  HZ2 LYS   178       1.046 -12.953 -39.854  1.00  0.00           H  
ATOM   2869  HZ3 LYS   178       0.617 -11.542 -40.717  1.00  0.00           H  
ATOM   2870  C   LYS   178       3.295  -6.433 -37.268  1.00  0.00           C  
ATOM   2871  O   LYS   178       4.222  -5.977 -36.639  1.00  0.00           O  
ATOM   2872  N   ARG   179       2.088  -6.294 -36.773  1.00  0.00           N  
ATOM   2873  H   ARG   179       1.371  -6.493 -37.455  1.00  0.00           H  
ATOM   2874  CA  ARG   179       1.700  -5.791 -35.509  1.00  0.00           C  
ATOM   2875  HA  ARG   179       2.398  -6.217 -34.789  1.00  0.00           H  
ATOM   2876  CB  ARG   179       1.795  -4.276 -35.492  1.00  0.00           C  
ATOM   2877  HB2 ARG   179       1.428  -3.869 -34.550  1.00  0.00           H  
ATOM   2878  HB3 ARG   179       2.854  -4.030 -35.575  1.00  0.00           H  
ATOM   2879  CG  ARG   179       1.190  -3.527 -36.674  1.00  0.00           C  
ATOM   2880  HG2 ARG   179       1.934  -3.690 -37.453  1.00  0.00           H  
ATOM   2881  HG3 ARG   179       0.200  -3.932 -36.886  1.00  0.00           H  
ATOM   2882  CD  ARG   179       1.251  -2.012 -36.396  1.00  0.00           C  
ATOM   2883  HD2 ARG   179       0.863  -1.717 -35.422  1.00  0.00           H  
ATOM   2884  HD3 ARG   179       2.288  -1.705 -36.529  1.00  0.00           H  
ATOM   2885  NE  ARG   179       0.542  -1.350 -37.506  1.00  0.00           N  
ATOM   2886  HE  ARG   179       0.879  -1.652 -38.408  1.00  0.00           H  
ATOM   2887  CZ  ARG   179      -0.399  -0.491 -37.497  1.00  0.00           C  
ATOM   2888  NH1 ARG   179      -0.824   0.143 -36.416  1.00  0.00           N  
ATOM   2889 HH11 ARG   179      -0.578  -0.051 -35.455  1.00  0.00           H  
ATOM   2890 HH12 ARG   179      -1.398   0.954 -36.595  1.00  0.00           H  
ATOM   2891  NH2 ARG   179      -0.736  -0.090 -38.677  1.00  0.00           N  
ATOM   2892 HH21 ARG   179      -0.223  -0.328 -39.514  1.00  0.00           H  
ATOM   2893 HH22 ARG   179      -1.469   0.594 -38.805  1.00  0.00           H  
ATOM   2894  C   ARG   179       0.255  -6.189 -35.092  1.00  0.00           C  
ATOM   2895  O   ARG   179      -0.529  -6.485 -35.949  1.00  0.00           O  
ATOM   2896  N   PRO   180      -0.106  -6.303 -33.782  1.00  0.00           N  
ATOM   2897  CD  PRO   180       0.806  -6.197 -32.569  1.00  0.00           C  
ATOM   2898  HD2 PRO   180       1.293  -5.222 -32.550  1.00  0.00           H  
ATOM   2899  HD3 PRO   180       1.527  -6.998 -32.404  1.00  0.00           H  
ATOM   2900  CG  PRO   180      -0.103  -6.313 -31.379  1.00  0.00           C  
ATOM   2901  HG2 PRO   180      -0.480  -5.310 -31.178  1.00  0.00           H  
ATOM   2902  HG3 PRO   180       0.394  -6.732 -30.504  1.00  0.00           H  
ATOM   2903  CB  PRO   180      -1.258  -7.203 -31.841  1.00  0.00           C  
ATOM   2904  HB2 PRO   180      -2.214  -7.043 -31.344  1.00  0.00           H  
ATOM   2905  HB3 PRO   180      -0.990  -8.254 -31.725  1.00  0.00           H  
ATOM   2906  CA  PRO   180      -1.419  -6.736 -33.338  1.00  0.00           C  
ATOM   2907  HA  PRO   180      -1.690  -7.592 -33.955  1.00  0.00           H  
ATOM   2908  C   PRO   180      -2.537  -5.669 -33.495  1.00  0.00           C  
ATOM   2909  O   PRO   180      -2.324  -4.519 -33.094  1.00  0.00           O  
ATOM   2910  N   PRO   181      -3.800  -6.127 -33.668  1.00  0.00           N  
ATOM   2911  CD  PRO   181      -4.145  -7.288 -34.411  1.00  0.00           C  
ATOM   2912  HD2 PRO   181      -4.246  -8.163 -33.770  1.00  0.00           H  
ATOM   2913  HD3 PRO   181      -3.480  -7.555 -35.232  1.00  0.00           H  
ATOM   2914  CG  PRO   181      -5.549  -7.097 -34.980  1.00  0.00           C  
ATOM   2915  HG2 PRO   181      -6.150  -8.006 -34.958  1.00  0.00           H  
ATOM   2916  HG3 PRO   181      -5.485  -6.833 -36.036  1.00  0.00           H  
ATOM   2917  CB  PRO   181      -6.188  -6.022 -34.122  1.00  0.00           C  
ATOM   2918  HB2 PRO   181      -6.783  -6.462 -33.322  1.00  0.00           H  
ATOM   2919  HB3 PRO   181      -6.905  -5.475 -34.734  1.00  0.00           H  
ATOM   2920  CA  PRO   181      -4.943  -5.206 -33.586  1.00  0.00           C  
ATOM   2921  HA  PRO   181      -4.638  -4.492 -34.351  1.00  0.00           H  
ATOM   2922  C   PRO   181      -5.186  -4.588 -32.169  1.00  0.00           C  
ATOM   2923  O   PRO   181      -4.874  -5.126 -31.134  1.00  0.00           O  
ATOM   2924  N   LEU   182      -5.965  -3.475 -32.160  1.00  0.00           N  
ATOM   2925  H   LEU   182      -6.214  -3.235 -33.109  1.00  0.00           H  
ATOM   2926  CA  LEU   182      -6.618  -2.738 -30.961  1.00  0.00           C  
ATOM   2927  HA  LEU   182      -5.795  -2.415 -30.324  1.00  0.00           H  
ATOM   2928  CB  LEU   182      -7.454  -1.535 -31.328  1.00  0.00           C  
ATOM   2929  HB2 LEU   182      -6.787  -0.815 -31.802  1.00  0.00           H  
ATOM   2930  HB3 LEU   182      -8.125  -1.787 -32.149  1.00  0.00           H  
ATOM   2931  CG  LEU   182      -8.203  -0.755 -30.244  1.00  0.00           C  
ATOM   2932  HG  LEU   182      -8.906  -1.456 -29.795  1.00  0.00           H  
ATOM   2933  CD1 LEU   182      -7.181  -0.259 -29.186  1.00  0.00           C  
ATOM   2934 HD11 LEU   182      -6.365   0.333 -29.600  1.00  0.00           H  
ATOM   2935 HD12 LEU   182      -7.700   0.298 -28.406  1.00  0.00           H  
ATOM   2936 HD13 LEU   182      -6.662  -1.153 -28.839  1.00  0.00           H  
ATOM   2937  CD2 LEU   182      -8.960   0.453 -30.827  1.00  0.00           C  
ATOM   2938 HD21 LEU   182      -9.716   0.101 -31.529  1.00  0.00           H  
ATOM   2939 HD22 LEU   182      -9.381   1.117 -30.073  1.00  0.00           H  
ATOM   2940 HD23 LEU   182      -8.323   1.040 -31.489  1.00  0.00           H  
ATOM   2941  C   LEU   182      -7.370  -3.723 -30.058  1.00  0.00           C  
ATOM   2942  O   LEU   182      -7.288  -3.720 -28.851  1.00  0.00           O  
ATOM   2943  N   GLU   183      -8.170  -4.603 -30.627  1.00  0.00           N  
ATOM   2944  H   GLU   183      -8.279  -4.517 -31.628  1.00  0.00           H  
ATOM   2945  CA  GLU   183      -8.874  -5.682 -29.894  1.00  0.00           C  
ATOM   2946  HA  GLU   183      -9.533  -5.366 -29.086  1.00  0.00           H  
ATOM   2947  CB  GLU   183      -9.830  -6.214 -30.877  1.00  0.00           C  
ATOM   2948  HB2 GLU   183      -9.387  -6.552 -31.814  1.00  0.00           H  
ATOM   2949  HB3 GLU   183     -10.388  -7.027 -30.413  1.00  0.00           H  
ATOM   2950  CG  GLU   183     -10.919  -5.154 -31.176  1.00  0.00           C  
ATOM   2951  HG2 GLU   183     -11.740  -5.352 -30.487  1.00  0.00           H  
ATOM   2952  HG3 GLU   183     -10.627  -4.142 -30.894  1.00  0.00           H  
ATOM   2953  CD  GLU   183     -11.362  -5.173 -32.674  1.00  0.00           C  
ATOM   2954  OE1 GLU   183     -11.729  -4.115 -33.167  1.00  0.00           O  
ATOM   2955  OE2 GLU   183     -11.443  -6.255 -33.259  1.00  0.00           O  
ATOM   2956  C   GLU   183      -7.996  -6.842 -29.303  1.00  0.00           C  
ATOM   2957  O   GLU   183      -8.474  -7.461 -28.340  1.00  0.00           O  
ATOM   2958  N   GLU   184      -6.772  -6.974 -29.822  1.00  0.00           N  
ATOM   2959  H   GLU   184      -6.535  -6.598 -30.729  1.00  0.00           H  
ATOM   2960  CA  GLU   184      -5.777  -7.811 -29.157  1.00  0.00           C  
ATOM   2961  HA  GLU   184      -6.300  -8.641 -28.682  1.00  0.00           H  
ATOM   2962  CB  GLU   184      -4.815  -8.412 -30.194  1.00  0.00           C  
ATOM   2963  HB2 GLU   184      -4.209  -7.597 -30.589  1.00  0.00           H  
ATOM   2964  HB3 GLU   184      -4.083  -8.938 -29.581  1.00  0.00           H  
ATOM   2965  CG  GLU   184      -5.391  -9.250 -31.402  1.00  0.00           C  
ATOM   2966  HG2 GLU   184      -5.966  -8.545 -32.002  1.00  0.00           H  
ATOM   2967  HG3 GLU   184      -4.589  -9.583 -32.061  1.00  0.00           H  
ATOM   2968  CD  GLU   184      -6.091 -10.483 -30.860  1.00  0.00           C  
ATOM   2969  OE1 GLU   184      -6.100 -10.748 -29.653  1.00  0.00           O  
ATOM   2970  OE2 GLU   184      -6.626 -11.294 -31.675  1.00  0.00           O  
ATOM   2971  C   GLU   184      -4.910  -7.056 -28.024  1.00  0.00           C  
ATOM   2972  O   GLU   184      -4.641  -7.600 -26.944  1.00  0.00           O  
ATOM   2973  N   ARG   185      -4.661  -5.815 -28.260  1.00  0.00           N  
ATOM   2974  H   ARG   185      -4.798  -5.493 -29.208  1.00  0.00           H  
ATOM   2975  CA  ARG   185      -4.003  -5.015 -27.223  1.00  0.00           C  
ATOM   2976  HA  ARG   185      -3.042  -5.465 -26.973  1.00  0.00           H  
ATOM   2977  CB  ARG   185      -3.524  -3.631 -27.827  1.00  0.00           C  
ATOM   2978  HB2 ARG   185      -4.343  -3.096 -28.308  1.00  0.00           H  
ATOM   2979  HB3 ARG   185      -3.006  -3.152 -26.995  1.00  0.00           H  
ATOM   2980  CG  ARG   185      -2.437  -3.832 -28.923  1.00  0.00           C  
ATOM   2981  HG2 ARG   185      -1.505  -3.762 -28.361  1.00  0.00           H  
ATOM   2982  HG3 ARG   185      -2.543  -4.758 -29.489  1.00  0.00           H  
ATOM   2983  CD  ARG   185      -2.493  -2.797 -30.060  1.00  0.00           C  
ATOM   2984  HD2 ARG   185      -1.506  -2.743 -30.518  1.00  0.00           H  
ATOM   2985  HD3 ARG   185      -3.222  -3.141 -30.794  1.00  0.00           H  
ATOM   2986  NE  ARG   185      -2.638  -1.508 -29.442  1.00  0.00           N  
ATOM   2987  HE  ARG   185      -2.282  -1.365 -28.508  1.00  0.00           H  
ATOM   2988  CZ  ARG   185      -3.207  -0.396 -29.931  1.00  0.00           C  
ATOM   2989  NH1 ARG   185      -3.710  -0.355 -31.156  1.00  0.00           N  
ATOM   2990 HH11 ARG   185      -3.639  -1.094 -31.840  1.00  0.00           H  
ATOM   2991 HH12 ARG   185      -4.223   0.458 -31.465  1.00  0.00           H  
ATOM   2992  NH2 ARG   185      -3.269   0.606 -29.168  1.00  0.00           N  
ATOM   2993 HH21 ARG   185      -2.638   0.624 -28.380  1.00  0.00           H  
ATOM   2994 HH22 ARG   185      -3.519   1.403 -29.736  1.00  0.00           H  
ATOM   2995  C   ARG   185      -4.982  -4.876 -26.057  1.00  0.00           C  
ATOM   2996  O   ARG   185      -4.584  -4.907 -24.873  1.00  0.00           O  
ATOM   2997  N   ARG   186      -6.323  -4.735 -26.375  1.00  0.00           N  
ATOM   2998  H   ARG   186      -6.602  -4.621 -27.339  1.00  0.00           H  
ATOM   2999  CA  ARG   186      -7.410  -4.764 -25.365  1.00  0.00           C  
ATOM   3000  HA  ARG   186      -7.162  -4.265 -24.428  1.00  0.00           H  
ATOM   3001  CB  ARG   186      -8.813  -4.280 -25.939  1.00  0.00           C  
ATOM   3002  HB2 ARG   186      -9.157  -4.759 -26.856  1.00  0.00           H  
ATOM   3003  HB3 ARG   186      -9.596  -4.519 -25.219  1.00  0.00           H  
ATOM   3004  CG  ARG   186      -8.711  -2.754 -26.154  1.00  0.00           C  
ATOM   3005  HG2 ARG   186      -8.358  -2.294 -25.231  1.00  0.00           H  
ATOM   3006  HG3 ARG   186      -8.053  -2.542 -26.997  1.00  0.00           H  
ATOM   3007  CD  ARG   186     -10.069  -2.158 -26.330  1.00  0.00           C  
ATOM   3008  HD2 ARG   186     -10.419  -2.703 -27.207  1.00  0.00           H  
ATOM   3009  HD3 ARG   186     -10.767  -2.281 -25.502  1.00  0.00           H  
ATOM   3010  NE  ARG   186      -9.963  -0.775 -26.639  1.00  0.00           N  
ATOM   3011  HE  ARG   186     -10.145  -0.488 -27.590  1.00  0.00           H  
ATOM   3012  CZ  ARG   186      -9.930   0.228 -25.866  1.00  0.00           C  
ATOM   3013  NH1 ARG   186     -10.038   1.437 -26.315  1.00  0.00           N  
ATOM   3014 HH11 ARG   186     -10.106   1.600 -27.310  1.00  0.00           H  
ATOM   3015 HH12 ARG   186      -9.883   2.252 -25.740  1.00  0.00           H  
ATOM   3016  NH2 ARG   186      -9.793   0.075 -24.591  1.00  0.00           N  
ATOM   3017 HH21 ARG   186      -9.904  -0.852 -24.204  1.00  0.00           H  
ATOM   3018 HH22 ARG   186      -9.761   0.894 -24.001  1.00  0.00           H  
ATOM   3019  C   ARG   186      -7.482  -6.201 -24.877  1.00  0.00           C  
ATOM   3020  O   ARG   186      -7.658  -6.399 -23.646  1.00  0.00           O  
ATOM   3021  N   ALA   187      -7.374  -7.241 -25.642  1.00  0.00           N  
ATOM   3022  H   ALA   187      -7.392  -7.142 -26.647  1.00  0.00           H  
ATOM   3023  CA  ALA   187      -7.289  -8.601 -25.012  1.00  0.00           C  
ATOM   3024  HA  ALA   187      -8.185  -8.779 -24.418  1.00  0.00           H  
ATOM   3025  CB  ALA   187      -7.289  -9.634 -26.204  1.00  0.00           C  
ATOM   3026  HB1 ALA   187      -7.370 -10.635 -25.781  1.00  0.00           H  
ATOM   3027  HB2 ALA   187      -8.108  -9.473 -26.905  1.00  0.00           H  
ATOM   3028  HB3 ALA   187      -6.334  -9.598 -26.729  1.00  0.00           H  
ATOM   3029  C   ALA   187      -6.100  -8.928 -24.010  1.00  0.00           C  
ATOM   3030  O   ALA   187      -6.246  -9.938 -23.293  1.00  0.00           O  
ATOM   3031  N   MET   188      -5.077  -8.118 -24.001  1.00  0.00           N  
ATOM   3032  H   MET   188      -4.926  -7.594 -24.851  1.00  0.00           H  
ATOM   3033  CA  MET   188      -3.984  -8.122 -22.978  1.00  0.00           C  
ATOM   3034  HA  MET   188      -3.961  -9.131 -22.565  1.00  0.00           H  
ATOM   3035  CB  MET   188      -2.606  -7.883 -23.635  1.00  0.00           C  
ATOM   3036  HB2 MET   188      -2.423  -8.873 -24.052  1.00  0.00           H  
ATOM   3037  HB3 MET   188      -2.619  -7.077 -24.368  1.00  0.00           H  
ATOM   3038  CG  MET   188      -1.325  -7.662 -22.728  1.00  0.00           C  
ATOM   3039  HG2 MET   188      -1.444  -6.649 -22.343  1.00  0.00           H  
ATOM   3040  HG3 MET   188      -1.291  -8.529 -22.069  1.00  0.00           H  
ATOM   3041  SD  MET   188       0.101  -7.567 -23.758  1.00  0.00           S  
ATOM   3042  CE  MET   188       1.369  -7.319 -22.511  1.00  0.00           C  
ATOM   3043  HE1 MET   188       1.109  -7.600 -21.491  1.00  0.00           H  
ATOM   3044  HE2 MET   188       2.320  -7.738 -22.841  1.00  0.00           H  
ATOM   3045  HE3 MET   188       1.425  -6.237 -22.393  1.00  0.00           H  
ATOM   3046  C   MET   188      -4.348  -7.281 -21.747  1.00  0.00           C  
ATOM   3047  O   MET   188      -4.023  -7.707 -20.631  1.00  0.00           O  
ATOM   3048  N   HIE   189      -5.171  -6.260 -21.841  1.00  0.00           N  
ATOM   3049  H   HIE   189      -5.326  -5.837 -22.745  1.00  0.00           H  
ATOM   3050  CA  HIE   189      -5.749  -5.531 -20.698  1.00  0.00           C  
ATOM   3051  HA  HIE   189      -4.909  -5.458 -20.008  1.00  0.00           H  
ATOM   3052  CB  HIE   189      -6.185  -4.096 -21.145  1.00  0.00           C  
ATOM   3053  HB2 HIE   189      -5.317  -3.531 -21.485  1.00  0.00           H  
ATOM   3054  HB3 HIE   189      -6.873  -4.254 -21.976  1.00  0.00           H  
ATOM   3055  CG  HIE   189      -6.956  -3.255 -20.127  1.00  0.00           C  
ATOM   3056  ND1 HIE   189      -8.048  -2.431 -20.525  1.00  0.00           N  
ATOM   3057  CE1 HIE   189      -8.266  -1.750 -19.440  1.00  0.00           C  
ATOM   3058  HE1 HIE   189      -9.107  -1.073 -19.459  1.00  0.00           H  
ATOM   3059  NE2 HIE   189      -7.623  -2.228 -18.359  1.00  0.00           N  
ATOM   3060  HE2 HIE   189      -7.791  -1.859 -17.434  1.00  0.00           H  
ATOM   3061  CD2 HIE   189      -6.813  -3.271 -18.772  1.00  0.00           C  
ATOM   3062  HD2 HIE   189      -6.168  -3.908 -18.185  1.00  0.00           H  
ATOM   3063  C   HIE   189      -6.884  -6.282 -19.942  1.00  0.00           C  
ATOM   3064  O   HIE   189      -7.180  -6.072 -18.728  1.00  0.00           O  
ATOM   3065  N   ASP   190      -7.541  -7.234 -20.638  1.00  0.00           N  
ATOM   3066  H   ASP   190      -7.474  -7.167 -21.643  1.00  0.00           H  
ATOM   3067  CA  ASP   190      -8.524  -8.164 -19.945  1.00  0.00           C  
ATOM   3068  HA  ASP   190      -9.289  -7.587 -19.427  1.00  0.00           H  
ATOM   3069  CB  ASP   190      -9.211  -9.063 -21.019  1.00  0.00           C  
ATOM   3070  HB2 ASP   190      -8.529  -9.495 -21.752  1.00  0.00           H  
ATOM   3071  HB3 ASP   190      -9.690  -9.872 -20.468  1.00  0.00           H  
ATOM   3072  CG  ASP   190     -10.353  -8.358 -21.732  1.00  0.00           C  
ATOM   3073  OD1 ASP   190     -10.450  -7.156 -21.630  1.00  0.00           O  
ATOM   3074  OD2 ASP   190     -11.138  -9.054 -22.448  1.00  0.00           O  
ATOM   3075  C   ASP   190      -7.951  -9.110 -18.819  1.00  0.00           C  
ATOM   3076  O   ASP   190      -8.618  -9.674 -17.938  1.00  0.00           O  
ATOM   3077  N   ILE   191      -6.695  -9.412 -19.029  1.00  0.00           N  
ATOM   3078  H   ILE   191      -6.286  -9.133 -19.909  1.00  0.00           H  
ATOM   3079  CA  ILE   191      -5.949 -10.303 -18.201  1.00  0.00           C  
ATOM   3080  HA  ILE   191      -6.557 -11.137 -17.849  1.00  0.00           H  
ATOM   3081  CB  ILE   191      -4.797 -10.813 -19.041  1.00  0.00           C  
ATOM   3082  HB  ILE   191      -4.335  -9.982 -19.575  1.00  0.00           H  
ATOM   3083  CG2 ILE   191      -3.849 -11.530 -18.071  1.00  0.00           C  
ATOM   3084 HG21 ILE   191      -4.197 -12.478 -17.661  1.00  0.00           H  
ATOM   3085 HG22 ILE   191      -3.060 -11.819 -18.765  1.00  0.00           H  
ATOM   3086 HG23 ILE   191      -3.400 -10.813 -17.384  1.00  0.00           H  
ATOM   3087  CG1 ILE   191      -5.109 -11.763 -20.171  1.00  0.00           C  
ATOM   3088 HG12 ILE   191      -5.632 -11.285 -21.000  1.00  0.00           H  
ATOM   3089 HG13 ILE   191      -4.155 -11.984 -20.650  1.00  0.00           H  
ATOM   3090  CD1 ILE   191      -5.841 -13.103 -19.813  1.00  0.00           C  
ATOM   3091 HD11 ILE   191      -6.800 -12.936 -19.323  1.00  0.00           H  
ATOM   3092 HD12 ILE   191      -6.059 -13.649 -20.730  1.00  0.00           H  
ATOM   3093 HD13 ILE   191      -5.268 -13.718 -19.119  1.00  0.00           H  
ATOM   3094  C   ILE   191      -5.513  -9.580 -16.885  1.00  0.00           C  
ATOM   3095  O   ILE   191      -5.409 -10.236 -15.825  1.00  0.00           O  
ATOM   3096  N   ILE   192      -5.168  -8.317 -16.965  1.00  0.00           N  
ATOM   3097  H   ILE   192      -5.049  -7.984 -17.912  1.00  0.00           H  
ATOM   3098  CA  ILE   192      -4.924  -7.395 -15.886  1.00  0.00           C  
ATOM   3099  HA  ILE   192      -4.315  -7.973 -15.190  1.00  0.00           H  
ATOM   3100  CB  ILE   192      -3.906  -6.361 -16.494  1.00  0.00           C  
ATOM   3101  HB  ILE   192      -4.428  -5.720 -17.205  1.00  0.00           H  
ATOM   3102  CG2 ILE   192      -3.542  -5.279 -15.435  1.00  0.00           C  
ATOM   3103 HG21 ILE   192      -4.452  -4.852 -15.014  1.00  0.00           H  
ATOM   3104 HG22 ILE   192      -2.885  -5.702 -14.675  1.00  0.00           H  
ATOM   3105 HG23 ILE   192      -3.043  -4.439 -15.919  1.00  0.00           H  
ATOM   3106  CG1 ILE   192      -2.570  -7.054 -17.012  1.00  0.00           C  
ATOM   3107 HG12 ILE   192      -1.964  -7.400 -16.175  1.00  0.00           H  
ATOM   3108 HG13 ILE   192      -2.808  -7.881 -17.680  1.00  0.00           H  
ATOM   3109  CD1 ILE   192      -1.731  -6.193 -17.951  1.00  0.00           C  
ATOM   3110 HD11 ILE   192      -1.020  -6.861 -18.437  1.00  0.00           H  
ATOM   3111 HD12 ILE   192      -2.298  -5.774 -18.782  1.00  0.00           H  
ATOM   3112 HD13 ILE   192      -1.212  -5.434 -17.365  1.00  0.00           H  
ATOM   3113  C   ILE   192      -6.161  -6.842 -15.153  1.00  0.00           C  
ATOM   3114  O   ILE   192      -6.074  -6.779 -13.949  1.00  0.00           O  
ATOM   3115  N   ALA   193      -7.235  -6.517 -15.833  1.00  0.00           N  
ATOM   3116  H   ALA   193      -7.328  -6.644 -16.831  1.00  0.00           H  
ATOM   3117  CA  ALA   193      -8.492  -6.006 -15.236  1.00  0.00           C  
ATOM   3118  HA  ALA   193      -8.206  -5.239 -14.516  1.00  0.00           H  
ATOM   3119  CB  ALA   193      -9.183  -5.454 -16.415  1.00  0.00           C  
ATOM   3120  HB1 ALA   193      -8.533  -4.618 -16.676  1.00  0.00           H  
ATOM   3121  HB2 ALA   193      -9.370  -6.105 -17.269  1.00  0.00           H  
ATOM   3122  HB3 ALA   193     -10.160  -5.054 -16.144  1.00  0.00           H  
ATOM   3123  C   ALA   193      -9.356  -6.942 -14.349  1.00  0.00           C  
ATOM   3124  O   ALA   193     -10.581  -6.815 -14.256  1.00  0.00           O  
ATOM   3125  N   SER   194      -8.723  -7.982 -13.746  1.00  0.00           N  
ATOM   3126  H   SER   194      -7.714  -7.995 -13.788  1.00  0.00           H  
ATOM   3127  CA  SER   194      -9.366  -9.041 -12.972  1.00  0.00           C  
ATOM   3128  HA  SER   194     -10.362  -8.726 -12.662  1.00  0.00           H  
ATOM   3129  CB  SER   194      -9.450 -10.359 -13.837  1.00  0.00           C  
ATOM   3130  HB2 SER   194     -10.059 -10.337 -14.741  1.00  0.00           H  
ATOM   3131  HB3 SER   194      -8.404 -10.540 -14.086  1.00  0.00           H  
ATOM   3132  OG  SER   194      -9.918 -11.421 -13.012  1.00  0.00           O  
ATOM   3133  HG  SER   194      -9.661 -12.270 -13.378  1.00  0.00           H  
ATOM   3134  C   SER   194      -8.635  -9.364 -11.718  1.00  0.00           C  
ATOM   3135  O   SER   194      -7.413  -9.439 -11.739  1.00  0.00           O  
ATOM   3136  N   ASP   195      -9.402  -9.681 -10.651  1.00  0.00           N  
ATOM   3137  H   ASP   195     -10.403  -9.744 -10.771  1.00  0.00           H  
ATOM   3138  CA  ASP   195      -8.883  -9.954  -9.288  1.00  0.00           C  
ATOM   3139  HA  ASP   195      -8.175  -9.220  -8.903  1.00  0.00           H  
ATOM   3140  CB  ASP   195     -10.079  -9.899  -8.298  1.00  0.00           C  
ATOM   3141  HB2 ASP   195     -10.794 -10.649  -8.636  1.00  0.00           H  
ATOM   3142  HB3 ASP   195      -9.802 -10.164  -7.278  1.00  0.00           H  
ATOM   3143  CG  ASP   195     -10.869  -8.576  -8.245  1.00  0.00           C  
ATOM   3144  OD1 ASP   195     -11.923  -8.557  -7.565  1.00  0.00           O  
ATOM   3145  OD2 ASP   195     -10.519  -7.633  -8.988  1.00  0.00           O  
ATOM   3146  C   ASP   195      -8.097 -11.299  -9.153  1.00  0.00           C  
ATOM   3147  O   ASP   195      -7.673 -11.632  -8.042  1.00  0.00           O  
ATOM   3148  N   THR   196      -7.696 -11.943 -10.284  1.00  0.00           N  
ATOM   3149  H   THR   196      -7.964 -11.496 -11.149  1.00  0.00           H  
ATOM   3150  CA  THR   196      -6.718 -13.083 -10.401  1.00  0.00           C  
ATOM   3151  HA  THR   196      -5.858 -13.000  -9.737  1.00  0.00           H  
ATOM   3152  CB  THR   196      -7.411 -14.446 -10.055  1.00  0.00           C  
ATOM   3153  HB  THR   196      -7.927 -14.363  -9.098  1.00  0.00           H  
ATOM   3154  CG2 THR   196      -8.606 -14.915 -10.915  1.00  0.00           C  
ATOM   3155 HG21 THR   196      -9.381 -14.155 -11.020  1.00  0.00           H  
ATOM   3156 HG22 THR   196      -8.232 -15.100 -11.922  1.00  0.00           H  
ATOM   3157 HG23 THR   196      -8.957 -15.838 -10.454  1.00  0.00           H  
ATOM   3158  OG1 THR   196      -6.487 -15.569 -10.114  1.00  0.00           O  
ATOM   3159  HG1 THR   196      -6.671 -16.266  -9.480  1.00  0.00           H  
ATOM   3160  C   THR   196      -6.043 -13.162 -11.792  1.00  0.00           C  
ATOM   3161  O   THR   196      -6.753 -13.128 -12.809  1.00  0.00           O  
ATOM   3162  N   PHE   197      -4.705 -13.319 -11.785  1.00  0.00           N  
ATOM   3163  H   PHE   197      -4.276 -13.351 -10.871  1.00  0.00           H  
ATOM   3164  CA  PHE   197      -3.919 -13.539 -12.988  1.00  0.00           C  
ATOM   3165  HA  PHE   197      -4.162 -12.819 -13.770  1.00  0.00           H  
ATOM   3166  CB  PHE   197      -2.426 -13.339 -12.691  1.00  0.00           C  
ATOM   3167  HB2 PHE   197      -2.145 -12.418 -12.180  1.00  0.00           H  
ATOM   3168  HB3 PHE   197      -2.060 -14.031 -11.933  1.00  0.00           H  
ATOM   3169  CG  PHE   197      -1.579 -13.409 -13.914  1.00  0.00           C  
ATOM   3170  CD1 PHE   197      -1.921 -12.815 -15.109  1.00  0.00           C  
ATOM   3171  HD1 PHE   197      -2.742 -12.113 -15.128  1.00  0.00           H  
ATOM   3172  CE1 PHE   197      -1.116 -12.993 -16.187  1.00  0.00           C  
ATOM   3173  HE1 PHE   197      -1.251 -12.465 -17.120  1.00  0.00           H  
ATOM   3174  CZ  PHE   197       0.118 -13.685 -16.128  1.00  0.00           C  
ATOM   3175  HZ  PHE   197       0.793 -13.774 -16.966  1.00  0.00           H  
ATOM   3176  CE2 PHE   197       0.378 -14.431 -14.997  1.00  0.00           C  
ATOM   3177  HE2 PHE   197       1.325 -14.928 -14.840  1.00  0.00           H  
ATOM   3178  CD2 PHE   197      -0.418 -14.293 -13.918  1.00  0.00           C  
ATOM   3179  HD2 PHE   197      -0.130 -14.818 -13.019  1.00  0.00           H  
ATOM   3180  C   PHE   197      -4.200 -14.983 -13.609  1.00  0.00           C  
ATOM   3181  O   PHE   197      -3.554 -16.009 -13.189  1.00  0.00           O  
ATOM   3182  N   ASP   198      -4.997 -14.968 -14.652  1.00  0.00           N  
ATOM   3183  H   ASP   198      -5.300 -14.064 -14.986  1.00  0.00           H  
ATOM   3184  CA  ASP   198      -5.400 -16.179 -15.384  1.00  0.00           C  
ATOM   3185  HA  ASP   198      -5.400 -16.897 -14.564  1.00  0.00           H  
ATOM   3186  CB  ASP   198      -6.815 -15.950 -15.942  1.00  0.00           C  
ATOM   3187  HB2 ASP   198      -7.476 -15.592 -15.152  1.00  0.00           H  
ATOM   3188  HB3 ASP   198      -6.664 -15.281 -16.789  1.00  0.00           H  
ATOM   3189  CG  ASP   198      -7.455 -17.269 -16.503  1.00  0.00           C  
ATOM   3190  OD1 ASP   198      -7.008 -18.437 -16.197  1.00  0.00           O  
ATOM   3191  OD2 ASP   198      -8.438 -17.183 -17.248  1.00  0.00           O  
ATOM   3192  C   ASP   198      -4.353 -16.710 -16.393  1.00  0.00           C  
ATOM   3193  O   ASP   198      -4.492 -16.368 -17.557  1.00  0.00           O  
ATOM   3194  N   LYS   199      -3.338 -17.498 -16.007  1.00  0.00           N  
ATOM   3195  H   LYS   199      -3.408 -17.882 -15.075  1.00  0.00           H  
ATOM   3196  CA  LYS   199      -2.197 -17.837 -16.861  1.00  0.00           C  
ATOM   3197  HA  LYS   199      -1.697 -16.940 -17.226  1.00  0.00           H  
ATOM   3198  CB  LYS   199      -1.173 -18.631 -15.974  1.00  0.00           C  
ATOM   3199  HB2 LYS   199      -1.642 -19.354 -15.306  1.00  0.00           H  
ATOM   3200  HB3 LYS   199      -0.381 -19.130 -16.533  1.00  0.00           H  
ATOM   3201  CG  LYS   199      -0.454 -17.746 -14.981  1.00  0.00           C  
ATOM   3202  HG2 LYS   199      -0.007 -16.879 -15.467  1.00  0.00           H  
ATOM   3203  HG3 LYS   199      -1.210 -17.343 -14.308  1.00  0.00           H  
ATOM   3204  CD  LYS   199       0.481 -18.542 -14.163  1.00  0.00           C  
ATOM   3205  HD2 LYS   199      -0.070 -19.131 -13.431  1.00  0.00           H  
ATOM   3206  HD3 LYS   199       1.102 -19.154 -14.818  1.00  0.00           H  
ATOM   3207  CE  LYS   199       1.299 -17.663 -13.309  1.00  0.00           C  
ATOM   3208  HE2 LYS   199       1.753 -16.920 -13.965  1.00  0.00           H  
ATOM   3209  HE3 LYS   199       0.625 -17.135 -12.635  1.00  0.00           H  
ATOM   3210  NZ  LYS   199       2.428 -18.356 -12.593  1.00  0.00           N  
ATOM   3211  HZ1 LYS   199       3.052 -17.695 -12.153  1.00  0.00           H  
ATOM   3212  HZ2 LYS   199       2.268 -18.949 -11.791  1.00  0.00           H  
ATOM   3213  HZ3 LYS   199       2.951 -18.866 -13.290  1.00  0.00           H  
ATOM   3214  C   LYS   199      -2.546 -18.662 -18.205  1.00  0.00           C  
ATOM   3215  O   LYS   199      -1.720 -18.599 -19.120  1.00  0.00           O  
ATOM   3216  N   ALA   200      -3.639 -19.495 -18.216  1.00  0.00           N  
ATOM   3217  H   ALA   200      -4.217 -19.437 -17.389  1.00  0.00           H  
ATOM   3218  CA  ALA   200      -4.089 -20.230 -19.436  1.00  0.00           C  
ATOM   3219  HA  ALA   200      -3.336 -20.911 -19.834  1.00  0.00           H  
ATOM   3220  CB  ALA   200      -5.412 -20.987 -19.085  1.00  0.00           C  
ATOM   3221  HB1 ALA   200      -5.192 -21.832 -18.433  1.00  0.00           H  
ATOM   3222  HB2 ALA   200      -5.997 -20.318 -18.452  1.00  0.00           H  
ATOM   3223  HB3 ALA   200      -6.014 -21.220 -19.963  1.00  0.00           H  
ATOM   3224  C   ALA   200      -4.499 -19.185 -20.510  1.00  0.00           C  
ATOM   3225  O   ALA   200      -3.979 -19.244 -21.660  1.00  0.00           O  
ATOM   3226  N   LYS   201      -5.256 -18.111 -20.200  1.00  0.00           N  
ATOM   3227  H   LYS   201      -5.468 -17.915 -19.232  1.00  0.00           H  
ATOM   3228  CA  LYS   201      -5.668 -17.092 -21.158  1.00  0.00           C  
ATOM   3229  HA  LYS   201      -5.896 -17.667 -22.056  1.00  0.00           H  
ATOM   3230  CB  LYS   201      -7.011 -16.505 -20.700  1.00  0.00           C  
ATOM   3231  HB2 LYS   201      -6.900 -16.122 -19.686  1.00  0.00           H  
ATOM   3232  HB3 LYS   201      -7.300 -15.708 -21.385  1.00  0.00           H  
ATOM   3233  CG  LYS   201      -8.155 -17.550 -20.901  1.00  0.00           C  
ATOM   3234  HG2 LYS   201      -8.130 -17.936 -21.920  1.00  0.00           H  
ATOM   3235  HG3 LYS   201      -7.863 -18.358 -20.230  1.00  0.00           H  
ATOM   3236  CD  LYS   201      -9.510 -16.886 -20.459  1.00  0.00           C  
ATOM   3237  HD2 LYS   201     -10.255 -17.682 -20.469  1.00  0.00           H  
ATOM   3238  HD3 LYS   201      -9.339 -16.531 -19.442  1.00  0.00           H  
ATOM   3239  CE  LYS   201      -9.932 -15.626 -21.311  1.00  0.00           C  
ATOM   3240  HE2 LYS   201      -9.267 -14.796 -21.075  1.00  0.00           H  
ATOM   3241  HE3 LYS   201      -9.928 -15.821 -22.383  1.00  0.00           H  
ATOM   3242  NZ  LYS   201     -11.298 -15.204 -20.829  1.00  0.00           N  
ATOM   3243  HZ1 LYS   201     -11.321 -15.271 -19.822  1.00  0.00           H  
ATOM   3244  HZ2 LYS   201     -11.496 -14.255 -21.113  1.00  0.00           H  
ATOM   3245  HZ3 LYS   201     -11.930 -15.905 -21.188  1.00  0.00           H  
ATOM   3246  C   LYS   201      -4.589 -16.046 -21.414  1.00  0.00           C  
ATOM   3247  O   LYS   201      -4.536 -15.562 -22.544  1.00  0.00           O  
ATOM   3248  N   ALA   202      -3.802 -15.749 -20.394  1.00  0.00           N  
ATOM   3249  H   ALA   202      -4.079 -15.943 -19.442  1.00  0.00           H  
ATOM   3250  CA  ALA   202      -2.582 -14.931 -20.575  1.00  0.00           C  
ATOM   3251  HA  ALA   202      -2.865 -13.974 -21.012  1.00  0.00           H  
ATOM   3252  CB  ALA   202      -2.056 -14.686 -19.144  1.00  0.00           C  
ATOM   3253  HB1 ALA   202      -1.714 -15.609 -18.675  1.00  0.00           H  
ATOM   3254  HB2 ALA   202      -1.079 -14.208 -19.210  1.00  0.00           H  
ATOM   3255  HB3 ALA   202      -2.812 -14.059 -18.670  1.00  0.00           H  
ATOM   3256  C   ALA   202      -1.573 -15.572 -21.525  1.00  0.00           C  
ATOM   3257  O   ALA   202      -1.109 -14.908 -22.437  1.00  0.00           O  
ATOM   3258  N   GLU   203      -1.233 -16.821 -21.389  1.00  0.00           N  
ATOM   3259  H   GLU   203      -1.724 -17.349 -20.682  1.00  0.00           H  
ATOM   3260  CA  GLU   203      -0.344 -17.532 -22.329  1.00  0.00           C  
ATOM   3261  HA  GLU   203       0.575 -16.967 -22.482  1.00  0.00           H  
ATOM   3262  CB  GLU   203       0.070 -18.872 -21.650  1.00  0.00           C  
ATOM   3263  HB2 GLU   203       0.479 -18.587 -20.681  1.00  0.00           H  
ATOM   3264  HB3 GLU   203      -0.796 -19.485 -21.401  1.00  0.00           H  
ATOM   3265  CG  GLU   203       1.135 -19.766 -22.292  1.00  0.00           C  
ATOM   3266  HG2 GLU   203       1.913 -19.058 -22.576  1.00  0.00           H  
ATOM   3267  HG3 GLU   203       1.539 -20.491 -21.585  1.00  0.00           H  
ATOM   3268  CD  GLU   203       0.586 -20.709 -23.356  1.00  0.00           C  
ATOM   3269  OE1 GLU   203      -0.615 -21.140 -23.403  1.00  0.00           O  
ATOM   3270  OE2 GLU   203       1.373 -21.246 -24.199  1.00  0.00           O  
ATOM   3271  C   GLU   203      -0.943 -17.737 -23.745  1.00  0.00           C  
ATOM   3272  O   GLU   203      -0.164 -17.500 -24.677  1.00  0.00           O  
ATOM   3273  N   ALA   204      -2.255 -18.009 -23.857  1.00  0.00           N  
ATOM   3274  H   ALA   204      -2.822 -18.019 -23.021  1.00  0.00           H  
ATOM   3275  CA  ALA   204      -2.881 -17.837 -25.167  1.00  0.00           C  
ATOM   3276  HA  ALA   204      -2.375 -18.589 -25.772  1.00  0.00           H  
ATOM   3277  CB  ALA   204      -4.308 -18.361 -24.983  1.00  0.00           C  
ATOM   3278  HB1 ALA   204      -4.778 -18.355 -25.967  1.00  0.00           H  
ATOM   3279  HB2 ALA   204      -4.188 -19.403 -24.687  1.00  0.00           H  
ATOM   3280  HB3 ALA   204      -4.912 -17.789 -24.279  1.00  0.00           H  
ATOM   3281  C   ALA   204      -2.808 -16.443 -25.846  1.00  0.00           C  
ATOM   3282  O   ALA   204      -2.984 -16.387 -27.082  1.00  0.00           O  
ATOM   3283  N   GLN   205      -2.451 -15.427 -25.080  1.00  0.00           N  
ATOM   3284  H   GLN   205      -2.431 -15.559 -24.079  1.00  0.00           H  
ATOM   3285  CA  GLN   205      -2.138 -14.064 -25.684  1.00  0.00           C  
ATOM   3286  HA  GLN   205      -2.743 -13.964 -26.585  1.00  0.00           H  
ATOM   3287  CB  GLN   205      -2.515 -12.984 -24.555  1.00  0.00           C  
ATOM   3288  HB2 GLN   205      -3.319 -13.310 -23.894  1.00  0.00           H  
ATOM   3289  HB3 GLN   205      -1.646 -12.791 -23.926  1.00  0.00           H  
ATOM   3290  CG  GLN   205      -3.062 -11.712 -25.216  1.00  0.00           C  
ATOM   3291  HG2 GLN   205      -3.564 -11.139 -24.437  1.00  0.00           H  
ATOM   3292  HG3 GLN   205      -2.231 -11.030 -25.396  1.00  0.00           H  
ATOM   3293  CD  GLN   205      -4.168 -11.881 -26.309  1.00  0.00           C  
ATOM   3294  OE1 GLN   205      -5.007 -12.741 -26.198  1.00  0.00           O  
ATOM   3295  NE2 GLN   205      -4.010 -11.178 -27.424  1.00  0.00           N  
ATOM   3296 HE21 GLN   205      -4.783 -11.139 -28.072  1.00  0.00           H  
ATOM   3297 HE22 GLN   205      -3.235 -10.533 -27.486  1.00  0.00           H  
ATOM   3298  C   GLN   205      -0.658 -13.936 -26.083  1.00  0.00           C  
ATOM   3299  O   GLN   205      -0.309 -13.189 -27.064  1.00  0.00           O  
ATOM   3300  N   ILE   206       0.157 -14.807 -25.507  1.00  0.00           N  
ATOM   3301  H   ILE   206      -0.071 -15.359 -24.693  1.00  0.00           H  
ATOM   3302  CA  ILE   206       1.549 -14.863 -25.918  1.00  0.00           C  
ATOM   3303  HA  ILE   206       1.930 -13.849 -26.040  1.00  0.00           H  
ATOM   3304  CB  ILE   206       2.466 -15.503 -24.753  1.00  0.00           C  
ATOM   3305  HB  ILE   206       2.237 -16.559 -24.607  1.00  0.00           H  
ATOM   3306  CG2 ILE   206       3.954 -15.460 -25.136  1.00  0.00           C  
ATOM   3307 HG21 ILE   206       4.397 -14.468 -25.215  1.00  0.00           H  
ATOM   3308 HG22 ILE   206       4.613 -15.906 -24.391  1.00  0.00           H  
ATOM   3309 HG23 ILE   206       4.137 -15.931 -26.101  1.00  0.00           H  
ATOM   3310  CG1 ILE   206       2.229 -14.788 -23.481  1.00  0.00           C  
ATOM   3311 HG12 ILE   206       2.550 -13.746 -23.512  1.00  0.00           H  
ATOM   3312 HG13 ILE   206       1.223 -15.053 -23.153  1.00  0.00           H  
ATOM   3313  CD1 ILE   206       2.994 -15.377 -22.279  1.00  0.00           C  
ATOM   3314 HD11 ILE   206       2.661 -16.377 -21.998  1.00  0.00           H  
ATOM   3315 HD12 ILE   206       4.077 -15.376 -22.397  1.00  0.00           H  
ATOM   3316 HD13 ILE   206       2.780 -14.755 -21.410  1.00  0.00           H  
ATOM   3317  C   ILE   206       1.606 -15.588 -27.228  1.00  0.00           C  
ATOM   3318  O   ILE   206       2.440 -15.328 -28.084  1.00  0.00           O  
ATOM   3319  N   ALA   207       0.775 -16.615 -27.431  1.00  0.00           N  
ATOM   3320  H   ALA   207       0.246 -17.148 -26.756  1.00  0.00           H  
ATOM   3321  CA  ALA   207       0.706 -17.356 -28.629  1.00  0.00           C  
ATOM   3322  HA  ALA   207       1.611 -17.944 -28.781  1.00  0.00           H  
ATOM   3323  CB  ALA   207      -0.480 -18.275 -28.436  1.00  0.00           C  
ATOM   3324  HB1 ALA   207      -0.542 -18.800 -29.389  1.00  0.00           H  
ATOM   3325  HB2 ALA   207      -0.456 -18.897 -27.541  1.00  0.00           H  
ATOM   3326  HB3 ALA   207      -1.362 -17.638 -28.366  1.00  0.00           H  
ATOM   3327  C   ALA   207       0.476 -16.482 -29.912  1.00  0.00           C  
ATOM   3328  O   ALA   207       1.149 -16.704 -30.981  1.00  0.00           O  
ATOM   3329  N   LYS   208      -0.315 -15.434 -29.860  1.00  0.00           N  
ATOM   3330  H   LYS   208      -0.983 -15.395 -29.104  1.00  0.00           H  
ATOM   3331  CA  LYS   208      -0.482 -14.369 -30.864  1.00  0.00           C  
ATOM   3332  HA  LYS   208      -0.596 -14.918 -31.799  1.00  0.00           H  
ATOM   3333  CB  LYS   208      -1.755 -13.567 -30.614  1.00  0.00           C  
ATOM   3334  HB2 LYS   208      -1.744 -13.074 -29.642  1.00  0.00           H  
ATOM   3335  HB3 LYS   208      -1.823 -12.796 -31.381  1.00  0.00           H  
ATOM   3336  CG  LYS   208      -2.995 -14.439 -30.794  1.00  0.00           C  
ATOM   3337  HG2 LYS   208      -3.041 -14.656 -31.861  1.00  0.00           H  
ATOM   3338  HG3 LYS   208      -2.849 -15.343 -30.203  1.00  0.00           H  
ATOM   3339  CD  LYS   208      -4.281 -13.687 -30.316  1.00  0.00           C  
ATOM   3340  HD2 LYS   208      -4.320 -13.515 -29.240  1.00  0.00           H  
ATOM   3341  HD3 LYS   208      -4.372 -12.754 -30.873  1.00  0.00           H  
ATOM   3342  CE  LYS   208      -5.428 -14.670 -30.739  1.00  0.00           C  
ATOM   3343  HE2 LYS   208      -5.232 -14.899 -31.786  1.00  0.00           H  
ATOM   3344  HE3 LYS   208      -5.366 -15.595 -30.166  1.00  0.00           H  
ATOM   3345  NZ  LYS   208      -6.776 -14.094 -30.465  1.00  0.00           N  
ATOM   3346  HZ1 LYS   208      -7.412 -14.677 -30.991  1.00  0.00           H  
ATOM   3347  HZ2 LYS   208      -7.105 -14.275 -29.527  1.00  0.00           H  
ATOM   3348  HZ3 LYS   208      -6.873 -13.105 -30.646  1.00  0.00           H  
ATOM   3349  C   LYS   208       0.791 -13.594 -31.192  1.00  0.00           C  
ATOM   3350  O   LYS   208       1.011 -13.253 -32.358  1.00  0.00           O  
ATOM   3351  N   MET   209       1.542 -13.306 -30.126  1.00  0.00           N  
ATOM   3352  H   MET   209       1.184 -13.689 -29.263  1.00  0.00           H  
ATOM   3353  CA  MET   209       2.719 -12.538 -30.049  1.00  0.00           C  
ATOM   3354  HA  MET   209       2.689 -11.637 -30.662  1.00  0.00           H  
ATOM   3355  CB  MET   209       3.130 -12.191 -28.541  1.00  0.00           C  
ATOM   3356  HB2 MET   209       2.214 -11.728 -28.175  1.00  0.00           H  
ATOM   3357  HB3 MET   209       3.334 -13.050 -27.902  1.00  0.00           H  
ATOM   3358  CG  MET   209       4.461 -11.363 -28.320  1.00  0.00           C  
ATOM   3359  HG2 MET   209       4.598 -10.464 -28.921  1.00  0.00           H  
ATOM   3360  HG3 MET   209       4.498 -11.040 -27.279  1.00  0.00           H  
ATOM   3361  SD  MET   209       5.981 -12.319 -28.681  1.00  0.00           S  
ATOM   3362  CE  MET   209       5.967 -13.735 -27.540  1.00  0.00           C  
ATOM   3363  HE1 MET   209       5.898 -13.358 -26.520  1.00  0.00           H  
ATOM   3364  HE2 MET   209       5.027 -14.266 -27.687  1.00  0.00           H  
ATOM   3365  HE3 MET   209       6.838 -14.389 -27.572  1.00  0.00           H  
ATOM   3366  C   MET   209       3.793 -13.391 -30.772  1.00  0.00           C  
ATOM   3367  O   MET   209       4.394 -12.925 -31.689  1.00  0.00           O  
ATOM   3368  N   GLU   210       3.907 -14.693 -30.392  1.00  0.00           N  
ATOM   3369  H   GLU   210       3.285 -15.041 -29.676  1.00  0.00           H  
ATOM   3370  CA  GLU   210       4.982 -15.648 -30.852  1.00  0.00           C  
ATOM   3371  HA  GLU   210       5.896 -15.231 -30.430  1.00  0.00           H  
ATOM   3372  CB  GLU   210       4.636 -17.076 -30.212  1.00  0.00           C  
ATOM   3373  HB2 GLU   210       4.824 -16.962 -29.145  1.00  0.00           H  
ATOM   3374  HB3 GLU   210       3.590 -17.340 -30.368  1.00  0.00           H  
ATOM   3375  CG  GLU   210       5.631 -18.216 -30.795  1.00  0.00           C  
ATOM   3376  HG2 GLU   210       6.611 -17.743 -30.848  1.00  0.00           H  
ATOM   3377  HG3 GLU   210       5.660 -19.015 -30.055  1.00  0.00           H  
ATOM   3378  CD  GLU   210       5.198 -18.963 -32.070  1.00  0.00           C  
ATOM   3379  OE1 GLU   210       3.982 -18.966 -32.323  1.00  0.00           O  
ATOM   3380  OE2 GLU   210       6.066 -19.628 -32.664  1.00  0.00           O  
ATOM   3381  C   GLU   210       4.966 -15.745 -32.386  1.00  0.00           C  
ATOM   3382  O   GLU   210       6.080 -15.741 -33.009  1.00  0.00           O  
ATOM   3383  N   GLU   211       3.821 -15.631 -33.037  1.00  0.00           N  
ATOM   3384  H   GLU   211       3.072 -15.585 -32.360  1.00  0.00           H  
ATOM   3385  CA  GLU   211       3.662 -15.635 -34.508  1.00  0.00           C  
ATOM   3386  HA  GLU   211       4.197 -16.514 -34.867  1.00  0.00           H  
ATOM   3387  CB  GLU   211       2.111 -15.771 -34.818  1.00  0.00           C  
ATOM   3388  HB2 GLU   211       1.485 -15.168 -34.160  1.00  0.00           H  
ATOM   3389  HB3 GLU   211       1.848 -15.464 -35.830  1.00  0.00           H  
ATOM   3390  CG  GLU   211       1.783 -17.252 -34.590  1.00  0.00           C  
ATOM   3391  HG2 GLU   211       2.160 -17.567 -33.617  1.00  0.00           H  
ATOM   3392  HG3 GLU   211       0.698 -17.350 -34.556  1.00  0.00           H  
ATOM   3393  CD  GLU   211       2.396 -18.156 -35.709  1.00  0.00           C  
ATOM   3394  OE1 GLU   211       2.424 -19.383 -35.514  1.00  0.00           O  
ATOM   3395  OE2 GLU   211       2.869 -17.749 -36.790  1.00  0.00           O  
ATOM   3396  C   GLU   211       4.190 -14.326 -35.103  1.00  0.00           C  
ATOM   3397  O   GLU   211       4.769 -14.305 -36.221  1.00  0.00           O  
ATOM   3398  N   GLN   212       4.062 -13.244 -34.314  1.00  0.00           N  
ATOM   3399  H   GLN   212       3.731 -13.350 -33.366  1.00  0.00           H  
ATOM   3400  CA  GLN   212       4.600 -11.903 -34.655  1.00  0.00           C  
ATOM   3401  HA  GLN   212       4.460 -11.704 -35.717  1.00  0.00           H  
ATOM   3402  CB  GLN   212       3.784 -10.850 -33.910  1.00  0.00           C  
ATOM   3403  HB2 GLN   212       3.591 -11.049 -32.855  1.00  0.00           H  
ATOM   3404  HB3 GLN   212       4.333  -9.909 -33.916  1.00  0.00           H  
ATOM   3405  CG  GLN   212       2.457 -10.767 -34.623  1.00  0.00           C  
ATOM   3406  HG2 GLN   212       2.760 -10.185 -35.494  1.00  0.00           H  
ATOM   3407  HG3 GLN   212       2.031 -11.720 -34.937  1.00  0.00           H  
ATOM   3408  CD  GLN   212       1.455  -9.850 -33.929  1.00  0.00           C  
ATOM   3409  OE1 GLN   212       1.556  -9.460 -32.783  1.00  0.00           O  
ATOM   3410  NE2 GLN   212       0.386  -9.373 -34.592  1.00  0.00           N  
ATOM   3411 HE21 GLN   212      -0.178  -8.597 -34.277  1.00  0.00           H  
ATOM   3412 HE22 GLN   212       0.226  -9.732 -35.522  1.00  0.00           H  
ATOM   3413  C   GLN   212       6.125 -11.829 -34.522  1.00  0.00           C  
ATOM   3414  O   GLN   212       6.795 -11.494 -35.459  1.00  0.00           O  
ATOM   3415  N   ARG   213       6.549 -12.122 -33.249  1.00  0.00           N  
ATOM   3416  H   ARG   213       5.900 -12.266 -32.489  1.00  0.00           H  
ATOM   3417  CA  ARG   213       7.961 -12.258 -32.918  1.00  0.00           C  
ATOM   3418  HA  ARG   213       8.254 -11.211 -32.993  1.00  0.00           H  
ATOM   3419  CB  ARG   213       8.201 -12.569 -31.473  1.00  0.00           C  
ATOM   3420  HB2 ARG   213       7.787 -11.731 -30.912  1.00  0.00           H  
ATOM   3421  HB3 ARG   213       7.491 -13.381 -31.319  1.00  0.00           H  
ATOM   3422  CG  ARG   213       9.559 -12.851 -30.961  1.00  0.00           C  
ATOM   3423  HG2 ARG   213       9.585 -13.079 -29.896  1.00  0.00           H  
ATOM   3424  HG3 ARG   213       9.876 -13.773 -31.450  1.00  0.00           H  
ATOM   3425  CD  ARG   213      10.627 -11.792 -31.280  1.00  0.00           C  
ATOM   3426  HD2 ARG   213      10.692 -11.716 -32.366  1.00  0.00           H  
ATOM   3427  HD3 ARG   213      10.161 -10.879 -30.909  1.00  0.00           H  
ATOM   3428  NE  ARG   213      11.878 -12.005 -30.629  1.00  0.00           N  
ATOM   3429  HE  ARG   213      12.124 -12.858 -30.147  1.00  0.00           H  
ATOM   3430  CZ  ARG   213      12.960 -11.291 -30.865  1.00  0.00           C  
ATOM   3431  NH1 ARG   213      12.990 -10.223 -31.695  1.00  0.00           N  
ATOM   3432 HH11 ARG   213      12.146  -9.759 -31.998  1.00  0.00           H  
ATOM   3433 HH12 ARG   213      13.856  -9.758 -31.927  1.00  0.00           H  
ATOM   3434  NH2 ARG   213      14.060 -11.643 -30.369  1.00  0.00           N  
ATOM   3435 HH21 ARG   213      14.285 -12.500 -29.883  1.00  0.00           H  
ATOM   3436 HH22 ARG   213      14.862 -11.078 -30.610  1.00  0.00           H  
ATOM   3437  C   ARG   213       8.657 -13.131 -33.943  1.00  0.00           C  
ATOM   3438  O   ARG   213       9.697 -12.632 -34.382  1.00  0.00           O  
ATOM   3439  N   LYS   214       8.042 -14.274 -34.455  1.00  0.00           N  
ATOM   3440  H   LYS   214       7.124 -14.536 -34.123  1.00  0.00           H  
ATOM   3441  CA  LYS   214       8.615 -15.194 -35.452  1.00  0.00           C  
ATOM   3442  HA  LYS   214       9.577 -15.482 -35.030  1.00  0.00           H  
ATOM   3443  CB  LYS   214       7.668 -16.447 -35.472  1.00  0.00           C  
ATOM   3444  HB2 LYS   214       7.843 -16.937 -34.515  1.00  0.00           H  
ATOM   3445  HB3 LYS   214       6.636 -16.135 -35.633  1.00  0.00           H  
ATOM   3446  CG  LYS   214       8.034 -17.476 -36.560  1.00  0.00           C  
ATOM   3447  HG2 LYS   214       7.735 -17.094 -37.536  1.00  0.00           H  
ATOM   3448  HG3 LYS   214       9.101 -17.694 -36.506  1.00  0.00           H  
ATOM   3449  CD  LYS   214       7.302 -18.853 -36.353  1.00  0.00           C  
ATOM   3450  HD2 LYS   214       7.492 -19.436 -37.255  1.00  0.00           H  
ATOM   3451  HD3 LYS   214       7.765 -19.311 -35.480  1.00  0.00           H  
ATOM   3452  CE  LYS   214       5.784 -18.799 -36.175  1.00  0.00           C  
ATOM   3453  HE2 LYS   214       5.604 -17.863 -35.647  1.00  0.00           H  
ATOM   3454  HE3 LYS   214       5.329 -18.682 -37.159  1.00  0.00           H  
ATOM   3455  NZ  LYS   214       5.330 -19.994 -35.456  1.00  0.00           N  
ATOM   3456  HZ1 LYS   214       5.679 -20.067 -34.511  1.00  0.00           H  
ATOM   3457  HZ2 LYS   214       4.324 -19.945 -35.375  1.00  0.00           H  
ATOM   3458  HZ3 LYS   214       5.485 -20.876 -35.922  1.00  0.00           H  
ATOM   3459  C   LYS   214       8.756 -14.484 -36.781  1.00  0.00           C  
ATOM   3460  O   LYS   214       9.930 -14.282 -37.197  1.00  0.00           O  
ATOM   3461  N   ALA   215       7.637 -13.916 -37.307  1.00  0.00           N  
ATOM   3462  H   ALA   215       6.740 -14.127 -36.894  1.00  0.00           H  
ATOM   3463  CA  ALA   215       7.624 -13.200 -38.586  1.00  0.00           C  
ATOM   3464  HA  ALA   215       7.902 -13.931 -39.345  1.00  0.00           H  
ATOM   3465  CB  ALA   215       6.137 -12.917 -38.984  1.00  0.00           C  
ATOM   3466  HB1 ALA   215       5.591 -13.861 -38.982  1.00  0.00           H  
ATOM   3467  HB2 ALA   215       5.679 -12.227 -38.275  1.00  0.00           H  
ATOM   3468  HB3 ALA   215       5.963 -12.430 -39.944  1.00  0.00           H  
ATOM   3469  C   ALA   215       8.439 -11.961 -38.720  1.00  0.00           C  
ATOM   3470  O   ALA   215       9.195 -11.775 -39.711  1.00  0.00           O  
ATOM   3471  N   ASN   216       8.670 -11.182 -37.653  1.00  0.00           N  
ATOM   3472  H   ASN   216       8.349 -11.402 -36.721  1.00  0.00           H  
ATOM   3473  CA  ASN   216       9.586 -10.067 -37.621  1.00  0.00           C  
ATOM   3474  HA  ASN   216       9.470  -9.497 -38.543  1.00  0.00           H  
ATOM   3475  CB  ASN   216       9.175  -9.079 -36.503  1.00  0.00           C  
ATOM   3476  HB2 ASN   216       9.262  -9.386 -35.461  1.00  0.00           H  
ATOM   3477  HB3 ASN   216       9.878  -8.247 -36.544  1.00  0.00           H  
ATOM   3478  CG  ASN   216       7.874  -8.371 -36.756  1.00  0.00           C  
ATOM   3479  OD1 ASN   216       7.493  -8.093 -37.873  1.00  0.00           O  
ATOM   3480  ND2 ASN   216       7.097  -7.955 -35.786  1.00  0.00           N  
ATOM   3481 HD21 ASN   216       6.300  -7.495 -36.201  1.00  0.00           H  
ATOM   3482 HD22 ASN   216       7.198  -8.356 -34.864  1.00  0.00           H  
ATOM   3483  C   ASN   216      11.043 -10.458 -37.532  1.00  0.00           C  
ATOM   3484  O   ASN   216      11.844  -9.976 -38.340  1.00  0.00           O  
ATOM   3485  N   MET   217      11.446 -11.389 -36.642  1.00  0.00           N  
ATOM   3486  H   MET   217      10.772 -11.523 -35.903  1.00  0.00           H  
ATOM   3487  CA  MET   217      12.779 -11.919 -36.587  1.00  0.00           C  
ATOM   3488  HA  MET   217      13.438 -11.051 -36.556  1.00  0.00           H  
ATOM   3489  CB  MET   217      13.034 -12.434 -35.164  1.00  0.00           C  
ATOM   3490  HB2 MET   217      12.995 -11.578 -34.490  1.00  0.00           H  
ATOM   3491  HB3 MET   217      12.222 -13.094 -34.857  1.00  0.00           H  
ATOM   3492  CG  MET   217      14.411 -12.977 -34.840  1.00  0.00           C  
ATOM   3493  HG2 MET   217      14.364 -13.346 -33.816  1.00  0.00           H  
ATOM   3494  HG3 MET   217      14.530 -13.853 -35.479  1.00  0.00           H  
ATOM   3495  SD  MET   217      15.859 -11.868 -35.146  1.00  0.00           S  
ATOM   3496  CE  MET   217      16.147 -11.062 -33.607  1.00  0.00           C  
ATOM   3497  HE1 MET   217      16.187 -11.753 -32.765  1.00  0.00           H  
ATOM   3498  HE2 MET   217      17.014 -10.414 -33.735  1.00  0.00           H  
ATOM   3499  HE3 MET   217      15.366 -10.311 -33.492  1.00  0.00           H  
ATOM   3500  C   MET   217      13.137 -12.876 -37.723  1.00  0.00           C  
ATOM   3501  O   MET   217      14.335 -13.013 -37.959  1.00  0.00           O  
ATOM   3502  N   LEU   218      12.196 -13.524 -38.509  1.00  0.00           N  
ATOM   3503  H   LEU   218      11.259 -13.585 -38.136  1.00  0.00           H  
ATOM   3504  CA  LEU   218      12.487 -14.070 -39.847  1.00  0.00           C  
ATOM   3505  HA  LEU   218      13.430 -14.580 -39.652  1.00  0.00           H  
ATOM   3506  CB  LEU   218      11.419 -15.172 -40.252  1.00  0.00           C  
ATOM   3507  HB2 LEU   218      10.397 -14.796 -40.205  1.00  0.00           H  
ATOM   3508  HB3 LEU   218      11.658 -15.397 -41.292  1.00  0.00           H  
ATOM   3509  CG  LEU   218      11.477 -16.478 -39.428  1.00  0.00           C  
ATOM   3510  HG  LEU   218      11.245 -16.386 -38.367  1.00  0.00           H  
ATOM   3511  CD1 LEU   218      10.362 -17.453 -39.892  1.00  0.00           C  
ATOM   3512 HD11 LEU   218      10.643 -17.858 -40.865  1.00  0.00           H  
ATOM   3513 HD12 LEU   218      10.242 -18.241 -39.149  1.00  0.00           H  
ATOM   3514 HD13 LEU   218       9.365 -17.015 -39.936  1.00  0.00           H  
ATOM   3515  CD2 LEU   218      12.827 -17.083 -39.600  1.00  0.00           C  
ATOM   3516 HD21 LEU   218      13.617 -16.428 -39.232  1.00  0.00           H  
ATOM   3517 HD22 LEU   218      12.881 -18.056 -39.111  1.00  0.00           H  
ATOM   3518 HD23 LEU   218      12.948 -17.321 -40.656  1.00  0.00           H  
ATOM   3519  C   LEU   218      12.703 -13.009 -40.954  1.00  0.00           C  
ATOM   3520  O   LEU   218      13.621 -13.262 -41.750  1.00  0.00           O  
ATOM   3521  N   ALA   219      11.807 -11.998 -41.002  1.00  0.00           N  
ATOM   3522  H   ALA   219      11.012 -11.833 -40.401  1.00  0.00           H  
ATOM   3523  CA  ALA   219      12.040 -10.847 -41.957  1.00  0.00           C  
ATOM   3524  HA  ALA   219      12.144 -11.201 -42.982  1.00  0.00           H  
ATOM   3525  CB  ALA   219      10.898  -9.844 -41.832  1.00  0.00           C  
ATOM   3526  HB1 ALA   219      10.966  -9.144 -42.664  1.00  0.00           H  
ATOM   3527  HB2 ALA   219       9.934 -10.330 -41.679  1.00  0.00           H  
ATOM   3528  HB3 ALA   219      11.048  -9.203 -40.964  1.00  0.00           H  
ATOM   3529  C   ALA   219      13.357 -10.129 -41.636  1.00  0.00           C  
ATOM   3530  O   ALA   219      14.187  -9.915 -42.553  1.00  0.00           O  
ATOM   3531  N   HIE   220      13.716  -9.954 -40.330  1.00  0.00           N  
ATOM   3532  H   HIE   220      13.073 -10.259 -39.613  1.00  0.00           H  
ATOM   3533  CA  HIE   220      14.975  -9.319 -40.059  1.00  0.00           C  
ATOM   3534  HA  HIE   220      15.006  -8.445 -40.710  1.00  0.00           H  
ATOM   3535  CB  HIE   220      14.958  -8.763 -38.696  1.00  0.00           C  
ATOM   3536  HB2 HIE   220      14.106  -8.108 -38.514  1.00  0.00           H  
ATOM   3537  HB3 HIE   220      14.870  -9.620 -38.029  1.00  0.00           H  
ATOM   3538  CG  HIE   220      16.174  -7.992 -38.350  1.00  0.00           C  
ATOM   3539  ND1 HIE   220      16.415  -6.660 -38.793  1.00  0.00           N  
ATOM   3540  CE1 HIE   220      17.610  -6.370 -38.224  1.00  0.00           C  
ATOM   3541  HE1 HIE   220      18.067  -5.393 -38.168  1.00  0.00           H  
ATOM   3542  NE2 HIE   220      18.107  -7.429 -37.617  1.00  0.00           N  
ATOM   3543  HE2 HIE   220      18.915  -7.447 -37.011  1.00  0.00           H  
ATOM   3544  CD2 HIE   220      17.214  -8.457 -37.613  1.00  0.00           C  
ATOM   3545  HD2 HIE   220      17.399  -9.435 -37.195  1.00  0.00           H  
ATOM   3546  C   HIE   220      16.196 -10.195 -40.282  1.00  0.00           C  
ATOM   3547  O   HIE   220      17.130  -9.800 -41.055  1.00  0.00           O  
ATOM   3548  N   MET   221      16.257 -11.444 -39.802  1.00  0.00           N  
ATOM   3549  H   MET   221      15.535 -11.831 -39.212  1.00  0.00           H  
ATOM   3550  CA  MET   221      17.451 -12.320 -39.876  1.00  0.00           C  
ATOM   3551  HA  MET   221      18.348 -11.729 -39.690  1.00  0.00           H  
ATOM   3552  CB  MET   221      17.255 -13.502 -38.915  1.00  0.00           C  
ATOM   3553  HB2 MET   221      17.010 -13.145 -37.914  1.00  0.00           H  
ATOM   3554  HB3 MET   221      16.375 -14.106 -39.136  1.00  0.00           H  
ATOM   3555  CG  MET   221      18.486 -14.439 -38.709  1.00  0.00           C  
ATOM   3556  HG2 MET   221      18.452 -15.270 -39.414  1.00  0.00           H  
ATOM   3557  HG3 MET   221      19.369 -13.858 -38.973  1.00  0.00           H  
ATOM   3558  SD  MET   221      18.631 -15.335 -37.094  1.00  0.00           S  
ATOM   3559  CE  MET   221      16.961 -15.420 -36.447  1.00  0.00           C  
ATOM   3560  HE1 MET   221      16.552 -14.454 -36.151  1.00  0.00           H  
ATOM   3561  HE2 MET   221      16.242 -15.729 -37.205  1.00  0.00           H  
ATOM   3562  HE3 MET   221      16.916 -16.029 -35.544  1.00  0.00           H  
ATOM   3563  C   MET   221      17.705 -12.739 -41.373  1.00  0.00           C  
ATOM   3564  O   MET   221      18.893 -13.006 -41.647  1.00  0.00           O  
ATOM   3565  N   GLU   222      16.671 -12.793 -42.230  1.00  0.00           N  
ATOM   3566  H   GLU   222      15.789 -12.517 -41.825  1.00  0.00           H  
ATOM   3567  CA  GLU   222      16.841 -12.979 -43.714  1.00  0.00           C  
ATOM   3568  HA  GLU   222      17.512 -13.807 -43.942  1.00  0.00           H  
ATOM   3569  CB  GLU   222      15.530 -13.128 -44.347  1.00  0.00           C  
ATOM   3570  HB2 GLU   222      15.023 -14.000 -43.935  1.00  0.00           H  
ATOM   3571  HB3 GLU   222      14.896 -12.265 -44.141  1.00  0.00           H  
ATOM   3572  CG  GLU   222      15.645 -13.203 -45.917  1.00  0.00           C  
ATOM   3573  HG2 GLU   222      15.830 -12.175 -46.230  1.00  0.00           H  
ATOM   3574  HG3 GLU   222      16.567 -13.702 -46.216  1.00  0.00           H  
ATOM   3575  CD  GLU   222      14.355 -13.732 -46.570  1.00  0.00           C  
ATOM   3576  OE1 GLU   222      13.193 -13.674 -46.057  1.00  0.00           O  
ATOM   3577  OE2 GLU   222      14.467 -14.459 -47.578  1.00  0.00           O  
ATOM   3578  C   GLU   222      17.543 -11.682 -44.362  1.00  0.00           C  
ATOM   3579  O   GLU   222      18.533 -11.808 -45.094  1.00  0.00           O  
ATOM   3580  N   THR   223      16.917 -10.539 -44.120  1.00  0.00           N  
ATOM   3581  H   THR   223      16.309 -10.627 -43.319  1.00  0.00           H  
ATOM   3582  CA  THR   223      17.316  -9.270 -44.713  1.00  0.00           C  
ATOM   3583  HA  THR   223      17.472  -9.466 -45.774  1.00  0.00           H  
ATOM   3584  CB  THR   223      16.266  -8.243 -44.374  1.00  0.00           C  
ATOM   3585  HB  THR   223      16.123  -8.072 -43.307  1.00  0.00           H  
ATOM   3586  CG2 THR   223      16.590  -6.836 -44.931  1.00  0.00           C  
ATOM   3587 HG21 THR   223      15.730  -6.229 -44.647  1.00  0.00           H  
ATOM   3588 HG22 THR   223      17.505  -6.419 -44.509  1.00  0.00           H  
ATOM   3589 HG23 THR   223      16.657  -6.936 -46.014  1.00  0.00           H  
ATOM   3590  OG1 THR   223      15.050  -8.748 -44.976  1.00  0.00           O  
ATOM   3591  HG1 THR   223      14.569  -9.115 -44.230  1.00  0.00           H  
ATOM   3592  C   THR   223      18.735  -8.898 -44.202  1.00  0.00           C  
ATOM   3593  O   THR   223      19.585  -8.552 -45.059  1.00  0.00           O  
ATOM   3594  N   GLN   224      19.194  -9.155 -42.938  1.00  0.00           N  
ATOM   3595  H   GLN   224      18.595  -9.452 -42.182  1.00  0.00           H  
ATOM   3596  CA  GLN   224      20.626  -9.011 -42.609  1.00  0.00           C  
ATOM   3597  HA  GLN   224      21.005  -8.037 -42.918  1.00  0.00           H  
ATOM   3598  CB  GLN   224      20.819  -9.227 -41.112  1.00  0.00           C  
ATOM   3599  HB2 GLN   224      20.463 -10.240 -40.925  1.00  0.00           H  
ATOM   3600  HB3 GLN   224      21.870  -9.095 -40.855  1.00  0.00           H  
ATOM   3601  CG  GLN   224      20.151  -8.264 -40.176  1.00  0.00           C  
ATOM   3602  HG2 GLN   224      19.171  -7.901 -40.485  1.00  0.00           H  
ATOM   3603  HG3 GLN   224      19.928  -8.689 -39.197  1.00  0.00           H  
ATOM   3604  CD  GLN   224      20.953  -6.941 -39.956  1.00  0.00           C  
ATOM   3605  OE1 GLN   224      21.904  -6.853 -39.218  1.00  0.00           O  
ATOM   3606  NE2 GLN   224      20.572  -5.904 -40.666  1.00  0.00           N  
ATOM   3607 HE21 GLN   224      21.216  -5.132 -40.570  1.00  0.00           H  
ATOM   3608 HE22 GLN   224      19.777  -5.930 -41.289  1.00  0.00           H  
ATOM   3609  C   GLN   224      21.529  -9.942 -43.422  1.00  0.00           C  
ATOM   3610  O   GLN   224      22.663  -9.525 -43.664  1.00  0.00           O  
ATOM   3611  N   ASN   225      21.082 -11.156 -43.710  1.00  0.00           N  
ATOM   3612  H   ASN   225      20.138 -11.377 -43.426  1.00  0.00           H  
ATOM   3613  CA  ASN   225      21.907 -12.145 -44.468  1.00  0.00           C  
ATOM   3614  HA  ASN   225      22.864 -12.074 -43.951  1.00  0.00           H  
ATOM   3615  CB  ASN   225      21.470 -13.577 -44.311  1.00  0.00           C  
ATOM   3616  HB2 ASN   225      21.457 -13.861 -43.259  1.00  0.00           H  
ATOM   3617  HB3 ASN   225      20.461 -13.644 -44.717  1.00  0.00           H  
ATOM   3618  CG  ASN   225      22.492 -14.415 -45.125  1.00  0.00           C  
ATOM   3619  OD1 ASN   225      22.282 -14.774 -46.314  1.00  0.00           O  
ATOM   3620  ND2 ASN   225      23.597 -14.728 -44.578  1.00  0.00           N  
ATOM   3621 HD21 ASN   225      24.330 -14.933 -45.242  1.00  0.00           H  
ATOM   3622 HD22 ASN   225      23.772 -14.497 -43.611  1.00  0.00           H  
ATOM   3623  C   ASN   225      21.992 -11.642 -45.967  1.00  0.00           C  
ATOM   3624  O   ASN   225      23.053 -11.542 -46.554  1.00  0.00           O  
ATOM   3625  N   LYS   226      20.894 -11.145 -46.546  1.00  0.00           N  
ATOM   3626  H   LYS   226      19.989 -11.329 -46.137  1.00  0.00           H  
ATOM   3627  CA  LYS   226      20.880 -10.449 -47.864  1.00  0.00           C  
ATOM   3628  HA  LYS   226      21.406 -11.067 -48.592  1.00  0.00           H  
ATOM   3629  CB  LYS   226      19.459 -10.206 -48.249  1.00  0.00           C  
ATOM   3630  HB2 LYS   226      19.152  -9.585 -47.407  1.00  0.00           H  
ATOM   3631  HB3 LYS   226      19.359  -9.613 -49.157  1.00  0.00           H  
ATOM   3632  CG  LYS   226      18.614 -11.487 -48.468  1.00  0.00           C  
ATOM   3633  HG2 LYS   226      19.084 -12.164 -49.182  1.00  0.00           H  
ATOM   3634  HG3 LYS   226      18.509 -11.991 -47.508  1.00  0.00           H  
ATOM   3635  CD  LYS   226      17.226 -11.042 -48.899  1.00  0.00           C  
ATOM   3636  HD2 LYS   226      16.684 -10.441 -48.168  1.00  0.00           H  
ATOM   3637  HD3 LYS   226      17.253 -10.288 -49.685  1.00  0.00           H  
ATOM   3638  CE  LYS   226      16.270 -12.263 -49.137  1.00  0.00           C  
ATOM   3639  HE2 LYS   226      16.674 -12.911 -49.916  1.00  0.00           H  
ATOM   3640  HE3 LYS   226      16.321 -12.838 -48.212  1.00  0.00           H  
ATOM   3641  NZ  LYS   226      14.930 -11.815 -49.353  1.00  0.00           N  
ATOM   3642  HZ1 LYS   226      14.629 -11.235 -48.583  1.00  0.00           H  
ATOM   3643  HZ2 LYS   226      14.868 -11.210 -50.160  1.00  0.00           H  
ATOM   3644  HZ3 LYS   226      14.255 -12.560 -49.455  1.00  0.00           H  
ATOM   3645  C   LYS   226      21.683  -9.163 -47.908  1.00  0.00           C  
ATOM   3646  O   LYS   226      22.320  -8.895 -48.907  1.00  0.00           O  
ATOM   3647  N   ILE   227      21.880  -8.349 -46.840  1.00  0.00           N  
ATOM   3648  H   ILE   227      21.420  -8.641 -45.990  1.00  0.00           H  
ATOM   3649  CA  ILE   227      22.680  -7.121 -46.941  1.00  0.00           C  
ATOM   3650  HA  ILE   227      22.606  -6.761 -47.967  1.00  0.00           H  
ATOM   3651  CB  ILE   227      22.290  -5.919 -45.989  1.00  0.00           C  
ATOM   3652  HB  ILE   227      22.487  -6.269 -44.975  1.00  0.00           H  
ATOM   3653  CG2 ILE   227      23.251  -4.740 -46.293  1.00  0.00           C  
ATOM   3654 HG21 ILE   227      22.933  -3.771 -45.908  1.00  0.00           H  
ATOM   3655 HG22 ILE   227      24.215  -4.962 -45.835  1.00  0.00           H  
ATOM   3656 HG23 ILE   227      23.358  -4.555 -47.362  1.00  0.00           H  
ATOM   3657  CG1 ILE   227      20.842  -5.450 -46.217  1.00  0.00           C  
ATOM   3658 HG12 ILE   227      20.890  -4.864 -47.135  1.00  0.00           H  
ATOM   3659 HG13 ILE   227      20.190  -6.323 -46.242  1.00  0.00           H  
ATOM   3660  CD1 ILE   227      20.323  -4.574 -45.044  1.00  0.00           C  
ATOM   3661 HD11 ILE   227      20.276  -5.135 -44.111  1.00  0.00           H  
ATOM   3662 HD12 ILE   227      20.938  -3.692 -44.867  1.00  0.00           H  
ATOM   3663 HD13 ILE   227      19.333  -4.171 -45.256  1.00  0.00           H  
ATOM   3664  C   ILE   227      24.157  -7.545 -46.645  1.00  0.00           C  
ATOM   3665  O   ILE   227      25.034  -7.037 -47.384  1.00  0.00           O  
ATOM   3666  N   TYR   228      24.448  -8.524 -45.797  1.00  0.00           N  
ATOM   3667  H   TYR   228      23.749  -8.855 -45.148  1.00  0.00           H  
ATOM   3668  CA  TYR   228      25.862  -9.025 -45.654  1.00  0.00           C  
ATOM   3669  HA  TYR   228      26.609  -8.301 -45.329  1.00  0.00           H  
ATOM   3670  CB  TYR   228      25.788 -10.211 -44.571  1.00  0.00           C  
ATOM   3671  HB2 TYR   228      25.340  -9.806 -43.664  1.00  0.00           H  
ATOM   3672  HB3 TYR   228      25.233 -11.057 -44.976  1.00  0.00           H  
ATOM   3673  CG  TYR   228      27.170 -10.754 -44.173  1.00  0.00           C  
ATOM   3674  CD1 TYR   228      28.009 -10.066 -43.252  1.00  0.00           C  
ATOM   3675  HD1 TYR   228      27.731  -9.137 -42.777  1.00  0.00           H  
ATOM   3676  CE1 TYR   228      29.263 -10.574 -42.887  1.00  0.00           C  
ATOM   3677  HE1 TYR   228      29.881 -10.113 -42.130  1.00  0.00           H  
ATOM   3678  CZ  TYR   228      29.761 -11.714 -43.570  1.00  0.00           C  
ATOM   3679  OH  TYR   228      31.048 -12.052 -43.378  1.00  0.00           O  
ATOM   3680  HH  TYR   228      31.240 -12.886 -43.813  1.00  0.00           H  
ATOM   3681  CE2 TYR   228      28.946 -12.325 -44.637  1.00  0.00           C  
ATOM   3682  HE2 TYR   228      29.378 -13.089 -45.267  1.00  0.00           H  
ATOM   3683  CD2 TYR   228      27.627 -11.857 -44.911  1.00  0.00           C  
ATOM   3684  HD2 TYR   228      26.968 -12.349 -45.611  1.00  0.00           H  
ATOM   3685  C   TYR   228      26.440  -9.661 -46.946  1.00  0.00           C  
ATOM   3686  O   TYR   228      27.666  -9.524 -47.236  1.00  0.00           O  
ATOM   3687  N   ASN   229      25.579 -10.204 -47.753  1.00  0.00           N  
ATOM   3688  H   ASN   229      24.634 -10.447 -47.493  1.00  0.00           H  
ATOM   3689  CA  ASN   229      26.041 -10.664 -49.024  1.00  0.00           C  
ATOM   3690  HA  ASN   229      26.968 -11.211 -48.854  1.00  0.00           H  
ATOM   3691  CB  ASN   229      25.161 -11.760 -49.564  1.00  0.00           C  
ATOM   3692  HB2 ASN   229      24.097 -11.547 -49.467  1.00  0.00           H  
ATOM   3693  HB3 ASN   229      25.376 -11.761 -50.633  1.00  0.00           H  
ATOM   3694  CG  ASN   229      25.435 -13.236 -49.191  1.00  0.00           C  
ATOM   3695  OD1 ASN   229      26.196 -14.004 -49.829  1.00  0.00           O  
ATOM   3696  ND2 ASN   229      24.706 -13.694 -48.186  1.00  0.00           N  
ATOM   3697 HD21 ASN   229      24.844 -14.655 -47.908  1.00  0.00           H  
ATOM   3698 HD22 ASN   229      23.933 -13.152 -47.827  1.00  0.00           H  
ATOM   3699  C   ASN   229      26.210  -9.506 -50.035  1.00  0.00           C  
ATOM   3700  O   ASN   229      26.898  -9.748 -51.055  1.00  0.00           O  
ATOM   3701  N   ILE   230      25.657  -8.309 -49.862  1.00  0.00           N  
ATOM   3702  H   ILE   230      25.078  -8.184 -49.043  1.00  0.00           H  
ATOM   3703  CA  ILE   230      25.806  -7.114 -50.658  1.00  0.00           C  
ATOM   3704  HA  ILE   230      25.970  -7.438 -51.685  1.00  0.00           H  
ATOM   3705  CB  ILE   230      24.550  -6.167 -50.698  1.00  0.00           C  
ATOM   3706  HB  ILE   230      24.229  -6.245 -49.659  1.00  0.00           H  
ATOM   3707  CG2 ILE   230      24.959  -4.806 -51.058  1.00  0.00           C  
ATOM   3708 HG21 ILE   230      24.108  -4.126 -51.090  1.00  0.00           H  
ATOM   3709 HG22 ILE   230      25.539  -4.343 -50.260  1.00  0.00           H  
ATOM   3710 HG23 ILE   230      25.417  -4.659 -52.036  1.00  0.00           H  
ATOM   3711  CG1 ILE   230      23.374  -6.774 -51.616  1.00  0.00           C  
ATOM   3712 HG12 ILE   230      23.620  -6.688 -52.675  1.00  0.00           H  
ATOM   3713 HG13 ILE   230      23.360  -7.816 -51.296  1.00  0.00           H  
ATOM   3714  CD1 ILE   230      22.114  -6.009 -51.174  1.00  0.00           C  
ATOM   3715 HD11 ILE   230      22.035  -6.206 -50.105  1.00  0.00           H  
ATOM   3716 HD12 ILE   230      22.149  -4.967 -51.492  1.00  0.00           H  
ATOM   3717 HD13 ILE   230      21.219  -6.368 -51.681  1.00  0.00           H  
ATOM   3718  C   ILE   230      27.116  -6.435 -50.315  1.00  0.00           C  
ATOM   3719  O   ILE   230      27.720  -5.720 -51.125  1.00  0.00           O  
ATOM   3720  N   LEU   231      27.766  -6.744 -49.252  1.00  0.00           N  
ATOM   3721  H   LEU   231      27.243  -7.386 -48.674  1.00  0.00           H  
ATOM   3722  CA  LEU   231      29.070  -6.159 -48.813  1.00  0.00           C  
ATOM   3723  HA  LEU   231      29.029  -5.074 -48.909  1.00  0.00           H  
ATOM   3724  CB  LEU   231      29.207  -6.488 -47.236  1.00  0.00           C  
ATOM   3725  HB2 LEU   231      29.109  -7.569 -47.132  1.00  0.00           H  
ATOM   3726  HB3 LEU   231      30.135  -5.976 -46.981  1.00  0.00           H  
ATOM   3727  CG  LEU   231      27.923  -5.880 -46.453  1.00  0.00           C  
ATOM   3728  HG  LEU   231      27.179  -6.674 -46.520  1.00  0.00           H  
ATOM   3729  CD1 LEU   231      28.361  -5.925 -45.037  1.00  0.00           C  
ATOM   3730 HD11 LEU   231      27.455  -5.929 -44.432  1.00  0.00           H  
ATOM   3731 HD12 LEU   231      28.903  -6.865 -44.931  1.00  0.00           H  
ATOM   3732 HD13 LEU   231      29.029  -5.081 -44.865  1.00  0.00           H  
ATOM   3733  CD2 LEU   231      27.436  -4.473 -46.776  1.00  0.00           C  
ATOM   3734 HD21 LEU   231      26.773  -4.557 -47.637  1.00  0.00           H  
ATOM   3735 HD22 LEU   231      26.828  -4.148 -45.932  1.00  0.00           H  
ATOM   3736 HD23 LEU   231      28.248  -3.755 -46.885  1.00  0.00           H  
ATOM   3737  C   LEU   231      30.346  -6.754 -49.536  1.00  0.00           C  
ATOM   3738  O   LEU   231      30.572  -7.986 -49.588  1.00  0.00           O  
ATOM   3739  N   THR   232      31.316  -5.884 -49.824  1.00  0.00           N  
ATOM   3740  H   THR   232      31.052  -4.915 -49.713  1.00  0.00           H  
ATOM   3741  CA  THR   232      32.801  -6.260 -49.974  1.00  0.00           C  
ATOM   3742  HA  THR   232      32.956  -6.959 -50.796  1.00  0.00           H  
ATOM   3743  CB  THR   232      33.578  -4.961 -50.300  1.00  0.00           C  
ATOM   3744  HB  THR   232      34.547  -5.286 -50.677  1.00  0.00           H  
ATOM   3745  CG2 THR   232      32.856  -3.956 -51.199  1.00  0.00           C  
ATOM   3746 HG21 THR   232      32.479  -4.425 -52.109  1.00  0.00           H  
ATOM   3747 HG22 THR   232      32.050  -3.440 -50.677  1.00  0.00           H  
ATOM   3748 HG23 THR   232      33.438  -3.078 -51.479  1.00  0.00           H  
ATOM   3749  OG1 THR   232      33.955  -4.329 -49.068  1.00  0.00           O  
ATOM   3750  HG1 THR   232      34.747  -3.807 -49.217  1.00  0.00           H  
ATOM   3751  C   THR   232      33.461  -6.899 -48.714  1.00  0.00           C  
ATOM   3752  O   THR   232      32.859  -6.827 -47.645  1.00  0.00           O  
ATOM   3753  N   PRO   233      34.649  -7.613 -48.787  1.00  0.00           N  
ATOM   3754  CD  PRO   233      35.263  -7.965 -50.072  1.00  0.00           C  
ATOM   3755  HD2 PRO   233      35.664  -7.102 -50.604  1.00  0.00           H  
ATOM   3756  HD3 PRO   233      34.471  -8.390 -50.689  1.00  0.00           H  
ATOM   3757  CG  PRO   233      36.401  -9.013 -49.823  1.00  0.00           C  
ATOM   3758  HG2 PRO   233      37.375  -8.695 -50.197  1.00  0.00           H  
ATOM   3759  HG3 PRO   233      36.089  -9.987 -50.200  1.00  0.00           H  
ATOM   3760  CB  PRO   233      36.555  -8.937 -48.281  1.00  0.00           C  
ATOM   3761  HB2 PRO   233      37.414  -8.344 -47.967  1.00  0.00           H  
ATOM   3762  HB3 PRO   233      36.778  -9.920 -47.867  1.00  0.00           H  
ATOM   3763  CA  PRO   233      35.332  -8.332 -47.660  1.00  0.00           C  
ATOM   3764  HA  PRO   233      34.652  -9.093 -47.278  1.00  0.00           H  
ATOM   3765  C   PRO   233      35.629  -7.356 -46.516  1.00  0.00           C  
ATOM   3766  O   PRO   233      35.387  -7.767 -45.406  1.00  0.00           O  
ATOM   3767  N   GLU   234      36.126  -6.091 -46.747  1.00  0.00           N  
ATOM   3768  H   GLU   234      36.280  -5.807 -47.704  1.00  0.00           H  
ATOM   3769  CA  GLU   234      36.355  -5.184 -45.702  1.00  0.00           C  
ATOM   3770  HA  GLU   234      36.865  -5.813 -44.973  1.00  0.00           H  
ATOM   3771  CB  GLU   234      37.334  -4.060 -46.023  1.00  0.00           C  
ATOM   3772  HB2 GLU   234      38.227  -4.612 -46.317  1.00  0.00           H  
ATOM   3773  HB3 GLU   234      36.874  -3.537 -46.862  1.00  0.00           H  
ATOM   3774  CG  GLU   234      37.597  -2.979 -44.956  1.00  0.00           C  
ATOM   3775  HG2 GLU   234      36.846  -2.212 -44.764  1.00  0.00           H  
ATOM   3776  HG3 GLU   234      37.800  -3.466 -44.002  1.00  0.00           H  
ATOM   3777  CD  GLU   234      38.875  -2.214 -45.382  1.00  0.00           C  
ATOM   3778  OE1 GLU   234      39.105  -2.074 -46.594  1.00  0.00           O  
ATOM   3779  OE2 GLU   234      39.600  -1.757 -44.461  1.00  0.00           O  
ATOM   3780  C   GLU   234      34.952  -4.636 -45.132  1.00  0.00           C  
ATOM   3781  O   GLU   234      34.879  -4.428 -43.940  1.00  0.00           O  
ATOM   3782  N   GLN   235      33.887  -4.501 -45.954  1.00  0.00           N  
ATOM   3783  H   GLN   235      33.969  -4.896 -46.880  1.00  0.00           H  
ATOM   3784  CA  GLN   235      32.534  -4.180 -45.369  1.00  0.00           C  
ATOM   3785  HA  GLN   235      32.725  -3.331 -44.713  1.00  0.00           H  
ATOM   3786  CB  GLN   235      31.507  -3.673 -46.466  1.00  0.00           C  
ATOM   3787  HB2 GLN   235      31.431  -4.492 -47.182  1.00  0.00           H  
ATOM   3788  HB3 GLN   235      30.482  -3.538 -46.122  1.00  0.00           H  
ATOM   3789  CG  GLN   235      31.859  -2.378 -47.092  1.00  0.00           C  
ATOM   3790  HG2 GLN   235      31.671  -1.498 -46.478  1.00  0.00           H  
ATOM   3791  HG3 GLN   235      32.935  -2.320 -47.260  1.00  0.00           H  
ATOM   3792  CD  GLN   235      31.039  -2.172 -48.397  1.00  0.00           C  
ATOM   3793  OE1 GLN   235      30.459  -3.079 -48.996  1.00  0.00           O  
ATOM   3794  NE2 GLN   235      30.929  -0.993 -48.897  1.00  0.00           N  
ATOM   3795 HE21 GLN   235      30.349  -0.849 -49.711  1.00  0.00           H  
ATOM   3796 HE22 GLN   235      31.283  -0.158 -48.452  1.00  0.00           H  
ATOM   3797  C   GLN   235      31.942  -5.339 -44.561  1.00  0.00           C  
ATOM   3798  O   GLN   235      31.217  -5.033 -43.638  1.00  0.00           O  
ATOM   3799  N   LYS   236      32.186  -6.637 -44.905  1.00  0.00           N  
ATOM   3800  H   LYS   236      32.622  -6.721 -45.812  1.00  0.00           H  
ATOM   3801  CA  LYS   236      31.774  -7.778 -44.106  1.00  0.00           C  
ATOM   3802  HA  LYS   236      30.730  -7.869 -43.805  1.00  0.00           H  
ATOM   3803  CB  LYS   236      32.166  -9.123 -44.829  1.00  0.00           C  
ATOM   3804  HB2 LYS   236      33.122  -9.146 -45.353  1.00  0.00           H  
ATOM   3805  HB3 LYS   236      32.180  -9.862 -44.028  1.00  0.00           H  
ATOM   3806  CG  LYS   236      31.074  -9.417 -45.964  1.00  0.00           C  
ATOM   3807  HG2 LYS   236      30.158  -9.788 -45.504  1.00  0.00           H  
ATOM   3808  HG3 LYS   236      30.935  -8.550 -46.610  1.00  0.00           H  
ATOM   3809  CD  LYS   236      31.442 -10.573 -46.875  1.00  0.00           C  
ATOM   3810  HD2 LYS   236      32.366 -10.317 -47.392  1.00  0.00           H  
ATOM   3811  HD3 LYS   236      31.624 -11.487 -46.310  1.00  0.00           H  
ATOM   3812  CE  LYS   236      30.431 -10.806 -47.946  1.00  0.00           C  
ATOM   3813  HE2 LYS   236      29.475 -11.141 -47.544  1.00  0.00           H  
ATOM   3814  HE3 LYS   236      30.297  -9.855 -48.461  1.00  0.00           H  
ATOM   3815  NZ  LYS   236      30.862 -11.805 -48.910  1.00  0.00           N  
ATOM   3816  HZ1 LYS   236      31.871 -11.809 -48.867  1.00  0.00           H  
ATOM   3817  HZ2 LYS   236      30.548 -12.750 -48.745  1.00  0.00           H  
ATOM   3818  HZ3 LYS   236      30.606 -11.488 -49.835  1.00  0.00           H  
ATOM   3819  C   LYS   236      32.536  -7.638 -42.726  1.00  0.00           C  
ATOM   3820  O   LYS   236      31.871  -7.864 -41.709  1.00  0.00           O  
ATOM   3821  N   LYS   237      33.818  -7.230 -42.790  1.00  0.00           N  
ATOM   3822  H   LYS   237      34.238  -7.269 -43.708  1.00  0.00           H  
ATOM   3823  CA  LYS   237      34.604  -7.124 -41.620  1.00  0.00           C  
ATOM   3824  HA  LYS   237      34.489  -8.072 -41.094  1.00  0.00           H  
ATOM   3825  CB  LYS   237      36.139  -6.928 -41.836  1.00  0.00           C  
ATOM   3826  HB2 LYS   237      36.585  -7.427 -42.696  1.00  0.00           H  
ATOM   3827  HB3 LYS   237      36.105  -5.861 -42.055  1.00  0.00           H  
ATOM   3828  CG  LYS   237      36.883  -7.160 -40.540  1.00  0.00           C  
ATOM   3829  HG2 LYS   237      36.527  -6.422 -39.822  1.00  0.00           H  
ATOM   3830  HG3 LYS   237      36.581  -8.049 -39.985  1.00  0.00           H  
ATOM   3831  CD  LYS   237      38.394  -7.166 -40.587  1.00  0.00           C  
ATOM   3832  HD2 LYS   237      38.787  -7.479 -39.619  1.00  0.00           H  
ATOM   3833  HD3 LYS   237      38.564  -7.904 -41.371  1.00  0.00           H  
ATOM   3834  CE  LYS   237      39.032  -5.818 -41.101  1.00  0.00           C  
ATOM   3835  HE2 LYS   237      40.025  -6.034 -41.494  1.00  0.00           H  
ATOM   3836  HE3 LYS   237      38.435  -5.360 -41.890  1.00  0.00           H  
ATOM   3837  NZ  LYS   237      39.176  -4.813 -39.980  1.00  0.00           N  
ATOM   3838  HZ1 LYS   237      39.977  -4.214 -40.120  1.00  0.00           H  
ATOM   3839  HZ2 LYS   237      38.380  -4.193 -39.935  1.00  0.00           H  
ATOM   3840  HZ3 LYS   237      39.228  -5.212 -39.053  1.00  0.00           H  
ATOM   3841  C   LYS   237      34.044  -5.951 -40.734  1.00  0.00           C  
ATOM   3842  O   LYS   237      33.834  -6.165 -39.559  1.00  0.00           O  
ATOM   3843  N   GLN   238      33.767  -4.781 -41.282  1.00  0.00           N  
ATOM   3844  H   GLN   238      33.980  -4.643 -42.260  1.00  0.00           H  
ATOM   3845  CA  GLN   238      33.299  -3.639 -40.554  1.00  0.00           C  
ATOM   3846  HA  GLN   238      33.938  -3.412 -39.700  1.00  0.00           H  
ATOM   3847  CB  GLN   238      33.242  -2.447 -41.550  1.00  0.00           C  
ATOM   3848  HB2 GLN   238      32.987  -2.819 -42.542  1.00  0.00           H  
ATOM   3849  HB3 GLN   238      32.556  -1.683 -41.183  1.00  0.00           H  
ATOM   3850  CG  GLN   238      34.638  -1.832 -41.667  1.00  0.00           C  
ATOM   3851  HG2 GLN   238      34.921  -1.525 -40.660  1.00  0.00           H  
ATOM   3852  HG3 GLN   238      35.366  -2.520 -42.098  1.00  0.00           H  
ATOM   3853  CD  GLN   238      34.697  -0.662 -42.559  1.00  0.00           C  
ATOM   3854  OE1 GLN   238      33.992  -0.736 -43.607  1.00  0.00           O  
ATOM   3855  NE2 GLN   238      35.410   0.434 -42.346  1.00  0.00           N  
ATOM   3856 HE21 GLN   238      35.357   1.155 -43.051  1.00  0.00           H  
ATOM   3857 HE22 GLN   238      35.767   0.718 -41.445  1.00  0.00           H  
ATOM   3858  C   GLN   238      31.950  -3.923 -39.879  1.00  0.00           C  
ATOM   3859  O   GLN   238      31.772  -3.590 -38.699  1.00  0.00           O  
ATOM   3860  N   PHE   239      31.010  -4.587 -40.589  1.00  0.00           N  
ATOM   3861  H   PHE   239      31.221  -4.804 -41.553  1.00  0.00           H  
ATOM   3862  CA  PHE   239      29.779  -5.013 -40.064  1.00  0.00           C  
ATOM   3863  HA  PHE   239      29.292  -4.121 -39.670  1.00  0.00           H  
ATOM   3864  CB  PHE   239      28.828  -5.608 -41.171  1.00  0.00           C  
ATOM   3865  HB2 PHE   239      28.670  -4.922 -42.003  1.00  0.00           H  
ATOM   3866  HB3 PHE   239      29.326  -6.385 -41.751  1.00  0.00           H  
ATOM   3867  CG  PHE   239      27.429  -6.194 -40.721  1.00  0.00           C  
ATOM   3868  CD1 PHE   239      27.409  -7.637 -40.522  1.00  0.00           C  
ATOM   3869  HD1 PHE   239      28.352  -8.133 -40.695  1.00  0.00           H  
ATOM   3870  CE1 PHE   239      26.182  -8.253 -40.289  1.00  0.00           C  
ATOM   3871  HE1 PHE   239      26.159  -9.332 -40.326  1.00  0.00           H  
ATOM   3872  CZ  PHE   239      24.976  -7.454 -40.304  1.00  0.00           C  
ATOM   3873  HZ  PHE   239      23.996  -7.891 -40.424  1.00  0.00           H  
ATOM   3874  CE2 PHE   239      25.082  -6.025 -40.270  1.00  0.00           C  
ATOM   3875  HE2 PHE   239      24.180  -5.467 -40.069  1.00  0.00           H  
ATOM   3876  CD2 PHE   239      26.278  -5.433 -40.645  1.00  0.00           C  
ATOM   3877  HD2 PHE   239      26.355  -4.356 -40.687  1.00  0.00           H  
ATOM   3878  C   PHE   239      29.994  -5.996 -38.912  1.00  0.00           C  
ATOM   3879  O   PHE   239      29.493  -5.752 -37.784  1.00  0.00           O  
ATOM   3880  N   ASN   240      30.852  -7.023 -39.080  1.00  0.00           N  
ATOM   3881  H   ASN   240      31.149  -7.250 -40.018  1.00  0.00           H  
ATOM   3882  CA  ASN   240      31.109  -7.973 -37.928  1.00  0.00           C  
ATOM   3883  HA  ASN   240      30.111  -8.354 -37.713  1.00  0.00           H  
ATOM   3884  CB  ASN   240      31.847  -9.145 -38.549  1.00  0.00           C  
ATOM   3885  HB2 ASN   240      32.716  -8.789 -39.103  1.00  0.00           H  
ATOM   3886  HB3 ASN   240      32.218  -9.826 -37.783  1.00  0.00           H  
ATOM   3887  CG  ASN   240      30.977 -10.091 -39.332  1.00  0.00           C  
ATOM   3888  OD1 ASN   240      29.756  -9.931 -39.497  1.00  0.00           O  
ATOM   3889  ND2 ASN   240      31.601 -11.053 -39.883  1.00  0.00           N  
ATOM   3890 HD21 ASN   240      31.074 -11.622 -40.530  1.00  0.00           H  
ATOM   3891 HD22 ASN   240      32.550 -11.318 -39.659  1.00  0.00           H  
ATOM   3892  C   ASN   240      31.842  -7.469 -36.717  1.00  0.00           C  
ATOM   3893  O   ASN   240      31.484  -7.811 -35.570  1.00  0.00           O  
ATOM   3894  N   ALA   241      32.886  -6.647 -36.958  1.00  0.00           N  
ATOM   3895  H   ALA   241      33.014  -6.286 -37.892  1.00  0.00           H  
ATOM   3896  CA  ALA   241      33.682  -5.983 -35.942  1.00  0.00           C  
ATOM   3897  HA  ALA   241      34.329  -6.728 -35.478  1.00  0.00           H  
ATOM   3898  CB  ALA   241      34.548  -4.898 -36.575  1.00  0.00           C  
ATOM   3899  HB1 ALA   241      35.418  -4.690 -35.953  1.00  0.00           H  
ATOM   3900  HB2 ALA   241      34.997  -5.191 -37.524  1.00  0.00           H  
ATOM   3901  HB3 ALA   241      34.033  -3.968 -36.818  1.00  0.00           H  
ATOM   3902  C   ALA   241      32.786  -5.294 -34.904  1.00  0.00           C  
ATOM   3903  O   ALA   241      33.012  -5.557 -33.745  1.00  0.00           O  
ATOM   3904  N   ASN   242      31.710  -4.534 -35.290  1.00  0.00           N  
ATOM   3905  H   ASN   242      31.492  -4.449 -36.272  1.00  0.00           H  
ATOM   3906  CA  ASN   242      30.782  -3.911 -34.406  1.00  0.00           C  
ATOM   3907  HA  ASN   242      31.457  -3.592 -33.612  1.00  0.00           H  
ATOM   3908  CB  ASN   242      30.194  -2.656 -35.058  1.00  0.00           C  
ATOM   3909  HB2 ASN   242      31.004  -2.081 -35.507  1.00  0.00           H  
ATOM   3910  HB3 ASN   242      29.431  -2.992 -35.760  1.00  0.00           H  
ATOM   3911  CG  ASN   242      29.501  -1.716 -33.998  1.00  0.00           C  
ATOM   3912  OD1 ASN   242      30.097  -1.223 -33.000  1.00  0.00           O  
ATOM   3913  ND2 ASN   242      28.231  -1.371 -34.168  1.00  0.00           N  
ATOM   3914 HD21 ASN   242      27.930  -0.679 -33.496  1.00  0.00           H  
ATOM   3915 HD22 ASN   242      27.741  -1.601 -35.021  1.00  0.00           H  
ATOM   3916  C   ASN   242      29.781  -4.928 -33.886  1.00  0.00           C  
ATOM   3917  O   ASN   242      29.334  -4.972 -32.732  1.00  0.00           O  
ATOM   3918  N   PHE   243      29.384  -5.955 -34.727  1.00  0.00           N  
ATOM   3919  H   PHE   243      29.442  -5.818 -35.726  1.00  0.00           H  
ATOM   3920  CA  PHE   243      28.532  -7.083 -34.223  1.00  0.00           C  
ATOM   3921  HA  PHE   243      27.639  -6.570 -33.865  1.00  0.00           H  
ATOM   3922  CB  PHE   243      28.201  -8.060 -35.443  1.00  0.00           C  
ATOM   3923  HB2 PHE   243      28.495  -7.524 -36.346  1.00  0.00           H  
ATOM   3924  HB3 PHE   243      28.758  -8.996 -35.415  1.00  0.00           H  
ATOM   3925  CG  PHE   243      26.710  -8.428 -35.559  1.00  0.00           C  
ATOM   3926  CD1 PHE   243      25.856  -7.910 -36.610  1.00  0.00           C  
ATOM   3927  HD1 PHE   243      26.197  -7.087 -37.220  1.00  0.00           H  
ATOM   3928  CE1 PHE   243      24.542  -8.372 -36.750  1.00  0.00           C  
ATOM   3929  HE1 PHE   243      23.937  -7.994 -37.561  1.00  0.00           H  
ATOM   3930  CZ  PHE   243      24.061  -9.363 -35.914  1.00  0.00           C  
ATOM   3931  HZ  PHE   243      23.070  -9.715 -36.161  1.00  0.00           H  
ATOM   3932  CE2 PHE   243      24.795  -9.786 -34.811  1.00  0.00           C  
ATOM   3933  HE2 PHE   243      24.312 -10.456 -34.115  1.00  0.00           H  
ATOM   3934  CD2 PHE   243      26.132  -9.353 -34.721  1.00  0.00           C  
ATOM   3935  HD2 PHE   243      26.716  -9.759 -33.908  1.00  0.00           H  
ATOM   3936  C   PHE   243      29.128  -7.930 -33.073  1.00  0.00           C  
ATOM   3937  O   PHE   243      28.404  -8.248 -32.183  1.00  0.00           O  
ATOM   3938  N   GLU   244      30.419  -8.187 -32.997  1.00  0.00           N  
ATOM   3939  H   GLU   244      31.039  -7.810 -33.700  1.00  0.00           H  
ATOM   3940  CA  GLU   244      31.000  -8.861 -31.857  1.00  0.00           C  
ATOM   3941  HA  GLU   244      30.647  -9.884 -31.724  1.00  0.00           H  
ATOM   3942  CB  GLU   244      32.451  -8.957 -32.155  1.00  0.00           C  
ATOM   3943  HB2 GLU   244      32.498  -9.492 -33.104  1.00  0.00           H  
ATOM   3944  HB3 GLU   244      32.929  -7.983 -32.248  1.00  0.00           H  
ATOM   3945  CG  GLU   244      33.116  -9.743 -31.033  1.00  0.00           C  
ATOM   3946  HG2 GLU   244      32.800  -9.358 -30.064  1.00  0.00           H  
ATOM   3947  HG3 GLU   244      32.726 -10.758 -31.118  1.00  0.00           H  
ATOM   3948  CD  GLU   244      34.612  -9.729 -31.034  1.00  0.00           C  
ATOM   3949  OE1 GLU   244      35.146  -8.742 -31.607  1.00  0.00           O  
ATOM   3950  OE2 GLU   244      35.322 -10.624 -30.505  1.00  0.00           O  
ATOM   3951  C   GLU   244      30.801  -8.013 -30.569  1.00  0.00           C  
ATOM   3952  O   GLU   244      30.536  -8.576 -29.488  1.00  0.00           O  
ATOM   3953  N   LYS   245      30.751  -6.695 -30.691  1.00  0.00           N  
ATOM   3954  H   LYS   245      30.813  -6.237 -31.590  1.00  0.00           H  
ATOM   3955  CA  LYS   245      30.406  -5.743 -29.643  1.00  0.00           C  
ATOM   3956  HA  LYS   245      30.804  -6.105 -28.695  1.00  0.00           H  
ATOM   3957  CB  LYS   245      30.981  -4.372 -29.937  1.00  0.00           C  
ATOM   3958  HB2 LYS   245      30.351  -3.810 -30.626  1.00  0.00           H  
ATOM   3959  HB3 LYS   245      30.987  -3.814 -29.000  1.00  0.00           H  
ATOM   3960  CG  LYS   245      32.485  -4.298 -30.438  1.00  0.00           C  
ATOM   3961  HG2 LYS   245      33.159  -4.692 -29.677  1.00  0.00           H  
ATOM   3962  HG3 LYS   245      32.595  -5.000 -31.264  1.00  0.00           H  
ATOM   3963  CD  LYS   245      32.914  -2.963 -31.035  1.00  0.00           C  
ATOM   3964  HD2 LYS   245      32.340  -2.768 -31.941  1.00  0.00           H  
ATOM   3965  HD3 LYS   245      32.610  -2.196 -30.323  1.00  0.00           H  
ATOM   3966  CE  LYS   245      34.410  -2.787 -31.191  1.00  0.00           C  
ATOM   3967  HE2 LYS   245      34.474  -1.729 -31.442  1.00  0.00           H  
ATOM   3968  HE3 LYS   245      34.870  -3.077 -30.247  1.00  0.00           H  
ATOM   3969  NZ  LYS   245      35.053  -3.600 -32.288  1.00  0.00           N  
ATOM   3970  HZ1 LYS   245      34.707  -3.363 -33.207  1.00  0.00           H  
ATOM   3971  HZ2 LYS   245      36.062  -3.545 -32.301  1.00  0.00           H  
ATOM   3972  HZ3 LYS   245      34.964  -4.606 -32.253  1.00  0.00           H  
ATOM   3973  C   LYS   245      28.864  -5.882 -29.358  1.00  0.00           C  
ATOM   3974  O   LYS   245      28.510  -5.709 -28.153  1.00  0.00           O  
ATOM   3975  N   ARG   246      28.045  -6.060 -30.382  1.00  0.00           N  
ATOM   3976  H   ARG   246      28.422  -6.148 -31.315  1.00  0.00           H  
ATOM   3977  CA  ARG   246      26.615  -5.954 -30.254  1.00  0.00           C  
ATOM   3978  HA  ARG   246      26.520  -5.143 -29.531  1.00  0.00           H  
ATOM   3979  CB  ARG   246      25.873  -5.509 -31.553  1.00  0.00           C  
ATOM   3980  HB2 ARG   246      26.299  -6.079 -32.379  1.00  0.00           H  
ATOM   3981  HB3 ARG   246      24.835  -5.843 -31.540  1.00  0.00           H  
ATOM   3982  CG  ARG   246      25.987  -4.068 -31.956  1.00  0.00           C  
ATOM   3983  HG2 ARG   246      25.398  -3.562 -31.190  1.00  0.00           H  
ATOM   3984  HG3 ARG   246      27.051  -3.843 -31.884  1.00  0.00           H  
ATOM   3985  CD  ARG   246      25.575  -3.759 -33.401  1.00  0.00           C  
ATOM   3986  HD2 ARG   246      25.910  -2.738 -33.589  1.00  0.00           H  
ATOM   3987  HD3 ARG   246      26.194  -4.370 -34.057  1.00  0.00           H  
ATOM   3988  NE  ARG   246      24.188  -3.889 -33.758  1.00  0.00           N  
ATOM   3989  HE  ARG   246      23.522  -3.938 -33.000  1.00  0.00           H  
ATOM   3990  CZ  ARG   246      23.775  -4.004 -35.003  1.00  0.00           C  
ATOM   3991  NH1 ARG   246      24.532  -3.827 -36.043  1.00  0.00           N  
ATOM   3992 HH11 ARG   246      25.498  -3.546 -35.955  1.00  0.00           H  
ATOM   3993 HH12 ARG   246      24.142  -3.981 -36.962  1.00  0.00           H  
ATOM   3994  NH2 ARG   246      22.547  -4.278 -35.266  1.00  0.00           N  
ATOM   3995 HH21 ARG   246      21.809  -4.472 -34.604  1.00  0.00           H  
ATOM   3996 HH22 ARG   246      22.298  -4.372 -36.241  1.00  0.00           H  
ATOM   3997  C   ARG   246      26.038  -7.221 -29.613  1.00  0.00           C  
ATOM   3998  O   ARG   246      24.871  -7.236 -29.188  1.00  0.00           O  
ATOM   3999  N   LEU   247      26.800  -8.328 -29.528  1.00  0.00           N  
ATOM   4000  H   LEU   247      27.659  -8.366 -30.058  1.00  0.00           H  
ATOM   4001  CA  LEU   247      26.398  -9.525 -28.765  1.00  0.00           C  
ATOM   4002  HA  LEU   247      25.321  -9.548 -28.929  1.00  0.00           H  
ATOM   4003  CB  LEU   247      27.154 -10.774 -29.292  1.00  0.00           C  
ATOM   4004  HB2 LEU   247      28.226 -10.578 -29.253  1.00  0.00           H  
ATOM   4005  HB3 LEU   247      26.944 -11.715 -28.782  1.00  0.00           H  
ATOM   4006  CG  LEU   247      27.110 -11.181 -30.817  1.00  0.00           C  
ATOM   4007  HG  LEU   247      27.148 -10.293 -31.448  1.00  0.00           H  
ATOM   4008  CD1 LEU   247      28.343 -12.003 -31.250  1.00  0.00           C  
ATOM   4009 HD11 LEU   247      29.072 -11.262 -31.577  1.00  0.00           H  
ATOM   4010 HD12 LEU   247      28.680 -12.642 -30.433  1.00  0.00           H  
ATOM   4011 HD13 LEU   247      28.032 -12.622 -32.091  1.00  0.00           H  
ATOM   4012  CD2 LEU   247      25.858 -11.987 -31.159  1.00  0.00           C  
ATOM   4013 HD21 LEU   247      25.883 -12.938 -30.627  1.00  0.00           H  
ATOM   4014 HD22 LEU   247      24.995 -11.382 -30.881  1.00  0.00           H  
ATOM   4015 HD23 LEU   247      25.731 -12.261 -32.207  1.00  0.00           H  
ATOM   4016  C   LEU   247      26.648  -9.407 -27.201  1.00  0.00           C  
ATOM   4017  O   LEU   247      26.248 -10.257 -26.431  1.00  0.00           O  
ATOM   4018  N   THR   248      27.257  -8.321 -26.722  1.00  0.00           N  
ATOM   4019  H   THR   248      27.875  -7.798 -27.326  1.00  0.00           H  
ATOM   4020  CA  THR   248      27.638  -8.256 -25.279  1.00  0.00           C  
ATOM   4021  HA  THR   248      28.101  -9.192 -24.965  1.00  0.00           H  
ATOM   4022  CB  THR   248      28.625  -7.089 -25.028  1.00  0.00           C  
ATOM   4023  HB  THR   248      28.295  -6.153 -25.479  1.00  0.00           H  
ATOM   4024  CG2 THR   248      29.101  -6.782 -23.604  1.00  0.00           C  
ATOM   4025 HG21 THR   248      29.807  -5.953 -23.655  1.00  0.00           H  
ATOM   4026 HG22 THR   248      28.320  -6.365 -22.968  1.00  0.00           H  
ATOM   4027 HG23 THR   248      29.530  -7.667 -23.134  1.00  0.00           H  
ATOM   4028  OG1 THR   248      29.793  -7.589 -25.602  1.00  0.00           O  
ATOM   4029  HG1 THR   248      29.773  -8.504 -25.311  1.00  0.00           H  
ATOM   4030  C   THR   248      26.367  -8.132 -24.387  1.00  0.00           C  
ATOM   4031  O   THR   248      25.314  -7.652 -24.799  1.00  0.00           O  
ATOM   4032  OXT THR   248      26.422  -8.644 -23.284  1.00  0.00           O  
TER    4033      THR   248 
END   
