# Supplementary material for: Insights into the client protein release mechanism of the ATP-independent chaperone Spy
Source: Nat Commun. 2022 May 20;13:2818. doi: 10.1038/s41467-022-30499-x (PMC9122904; doi:10.1038/s41467-022-30499-x)
Supplement: Supplementary file 4 — Supplementary Data 1 [file 41467_2022_30499_MOESM4_ESM.zip › MD-structure/Spy_1-124_CI_R89D_v1_initial.pdb]

CRYST1   79.551   79.551   79.551 109.47 109.47 109.47 P 1           1
ATOM      1  N   ALA     1      11.483 -17.756 -27.585  1.00  0.00           N  
ATOM      2  H1  ALA     1      11.285 -18.747 -27.580  1.00  0.00           H  
ATOM      3  H2  ALA     1      10.558 -17.382 -27.738  1.00  0.00           H  
ATOM      4  H3  ALA     1      11.786 -17.495 -26.657  1.00  0.00           H  
ATOM      5  CA  ALA     1      12.497 -17.440 -28.636  1.00  0.00           C  
ATOM      6  HA  ALA     1      12.278 -18.135 -29.446  1.00  0.00           H  
ATOM      7  CB  ALA     1      12.302 -15.988 -29.054  1.00  0.00           C  
ATOM      8  HB1 ALA     1      11.311 -15.908 -29.500  1.00  0.00           H  
ATOM      9  HB2 ALA     1      12.455 -15.389 -28.156  1.00  0.00           H  
ATOM     10  HB3 ALA     1      13.035 -15.764 -29.828  1.00  0.00           H  
ATOM     11  C   ALA     1      13.876 -17.665 -28.094  1.00  0.00           C  
ATOM     12  O   ALA     1      14.294 -17.180 -27.021  1.00  0.00           O  
ATOM     13  N   ASP     2      14.634 -18.515 -28.844  1.00  0.00           N  
ATOM     14  H   ASP     2      14.314 -18.984 -29.679  1.00  0.00           H  
ATOM     15  CA  ASP     2      16.078 -18.850 -28.512  1.00  0.00           C  
ATOM     16  HA  ASP     2      16.253 -18.888 -27.437  1.00  0.00           H  
ATOM     17  CB  ASP     2      16.494 -20.172 -29.228  1.00  0.00           C  
ATOM     18  HB2 ASP     2      16.539 -19.873 -30.276  1.00  0.00           H  
ATOM     19  HB3 ASP     2      17.519 -20.379 -28.921  1.00  0.00           H  
ATOM     20  CG  ASP     2      15.495 -21.342 -29.022  1.00  0.00           C  
ATOM     21  OD1 ASP     2      14.881 -21.442 -27.901  1.00  0.00           O  
ATOM     22  OD2 ASP     2      15.309 -22.193 -29.913  1.00  0.00           O  
ATOM     23  C   ASP     2      16.982 -17.691 -28.984  1.00  0.00           C  
ATOM     24  O   ASP     2      18.036 -17.451 -28.419  1.00  0.00           O  
ATOM     25  N   THR     3      16.589 -16.913 -30.057  1.00  0.00           N  
ATOM     26  H   THR     3      15.766 -17.244 -30.539  1.00  0.00           H  
ATOM     27  CA  THR     3      17.228 -15.712 -30.688  1.00  0.00           C  
ATOM     28  HA  THR     3      16.566 -15.339 -31.469  1.00  0.00           H  
ATOM     29  CB  THR     3      17.302 -14.532 -29.704  1.00  0.00           C  
ATOM     30  HB  THR     3      17.762 -14.825 -28.760  1.00  0.00           H  
ATOM     31  CG2 THR     3      18.029 -13.302 -30.334  1.00  0.00           C  
ATOM     32 HG21 THR     3      17.556 -13.069 -31.288  1.00  0.00           H  
ATOM     33 HG22 THR     3      17.907 -12.479 -29.629  1.00  0.00           H  
ATOM     34 HG23 THR     3      19.082 -13.470 -30.561  1.00  0.00           H  
ATOM     35  OG1 THR     3      15.978 -14.110 -29.576  1.00  0.00           O  
ATOM     36  HG1 THR     3      15.658 -14.262 -28.684  1.00  0.00           H  
ATOM     37  C   THR     3      18.622 -15.970 -31.387  1.00  0.00           C  
ATOM     38  O   THR     3      18.819 -15.297 -32.351  1.00  0.00           O  
ATOM     39  N   THR     4      19.402 -16.942 -30.957  1.00  0.00           N  
ATOM     40  H   THR     4      19.171 -17.351 -30.063  1.00  0.00           H  
ATOM     41  CA  THR     4      20.729 -17.363 -31.589  1.00  0.00           C  
ATOM     42  HA  THR     4      21.251 -16.442 -31.852  1.00  0.00           H  
ATOM     43  CB  THR     4      21.634 -18.028 -30.490  1.00  0.00           C  
ATOM     44  HB  THR     4      22.567 -18.358 -30.947  1.00  0.00           H  
ATOM     45  CG2 THR     4      21.828 -17.090 -29.243  1.00  0.00           C  
ATOM     46 HG21 THR     4      20.874 -16.728 -28.859  1.00  0.00           H  
ATOM     47 HG22 THR     4      22.264 -17.665 -28.426  1.00  0.00           H  
ATOM     48 HG23 THR     4      22.573 -16.317 -29.430  1.00  0.00           H  
ATOM     49  OG1 THR     4      21.017 -19.204 -29.888  1.00  0.00           O  
ATOM     50  HG1 THR     4      20.795 -19.769 -30.632  1.00  0.00           H  
ATOM     51  C   THR     4      20.564 -18.217 -32.857  1.00  0.00           C  
ATOM     52  O   THR     4      21.580 -18.594 -33.504  1.00  0.00           O  
ATOM     53  N   THR     5      19.254 -18.576 -33.119  1.00  0.00           N  
ATOM     54  H   THR     5      18.564 -18.121 -32.539  1.00  0.00           H  
ATOM     55  CA  THR     5      18.722 -19.348 -34.186  1.00  0.00           C  
ATOM     56  HA  THR     5      19.271 -20.289 -34.144  1.00  0.00           H  
ATOM     57  CB  THR     5      17.327 -19.803 -33.865  1.00  0.00           C  
ATOM     58  HB  THR     5      16.904 -20.185 -34.794  1.00  0.00           H  
ATOM     59  CG2 THR     5      17.191 -20.807 -32.739  1.00  0.00           C  
ATOM     60 HG21 THR     5      18.021 -20.745 -32.035  1.00  0.00           H  
ATOM     61 HG22 THR     5      16.180 -20.798 -32.332  1.00  0.00           H  
ATOM     62 HG23 THR     5      17.255 -21.802 -33.180  1.00  0.00           H  
ATOM     63  OG1 THR     5      16.657 -18.630 -33.537  1.00  0.00           O  
ATOM     64  HG1 THR     5      16.453 -18.161 -34.349  1.00  0.00           H  
ATOM     65  C   THR     5      18.912 -18.784 -35.599  1.00  0.00           C  
ATOM     66  O   THR     5      18.976 -17.580 -35.706  1.00  0.00           O  
ATOM     67  N   ALA     6      19.058 -19.678 -36.566  1.00  0.00           N  
ATOM     68  H   ALA     6      18.888 -20.658 -36.395  1.00  0.00           H  
ATOM     69  CA  ALA     6      19.788 -19.294 -37.762  1.00  0.00           C  
ATOM     70  HA  ALA     6      19.579 -18.259 -38.034  1.00  0.00           H  
ATOM     71  CB  ALA     6      21.273 -19.490 -37.481  1.00  0.00           C  
ATOM     72  HB1 ALA     6      21.731 -20.479 -37.494  1.00  0.00           H  
ATOM     73  HB2 ALA     6      21.880 -18.916 -38.180  1.00  0.00           H  
ATOM     74  HB3 ALA     6      21.571 -18.970 -36.570  1.00  0.00           H  
ATOM     75  C   ALA     6      19.368 -20.073 -38.995  1.00  0.00           C  
ATOM     76  O   ALA     6      18.476 -20.959 -38.889  1.00  0.00           O  
ATOM     77  N   ALA     7      19.946 -19.770 -40.200  1.00  0.00           N  
ATOM     78  H   ALA     7      20.791 -19.217 -40.176  1.00  0.00           H  
ATOM     79  CA  ALA     7      19.744 -20.495 -41.441  1.00  0.00           C  
ATOM     80  HA  ALA     7      18.820 -21.054 -41.290  1.00  0.00           H  
ATOM     81  CB  ALA     7      19.401 -19.505 -42.547  1.00  0.00           C  
ATOM     82  HB1 ALA     7      18.632 -18.808 -42.216  1.00  0.00           H  
ATOM     83  HB2 ALA     7      20.346 -18.982 -42.696  1.00  0.00           H  
ATOM     84  HB3 ALA     7      19.048 -19.986 -43.459  1.00  0.00           H  
ATOM     85  C   ALA     7      20.875 -21.401 -41.979  1.00  0.00           C  
ATOM     86  O   ALA     7      22.015 -21.066 -41.781  1.00  0.00           O  
ATOM     87  N   PRO     8      20.493 -22.568 -42.517  1.00  0.00           N  
ATOM     88  CD  PRO     8      19.132 -22.848 -42.986  1.00  0.00           C  
ATOM     89  HD2 PRO     8      18.691 -21.983 -43.483  1.00  0.00           H  
ATOM     90  HD3 PRO     8      18.485 -23.121 -42.153  1.00  0.00           H  
ATOM     91  CG  PRO     8      19.357 -24.007 -43.935  1.00  0.00           C  
ATOM     92  HG2 PRO     8      19.449 -23.510 -44.900  1.00  0.00           H  
ATOM     93  HG3 PRO     8      18.535 -24.722 -43.912  1.00  0.00           H  
ATOM     94  CB  PRO     8      20.721 -24.612 -43.547  1.00  0.00           C  
ATOM     95  HB2 PRO     8      21.159 -25.132 -44.399  1.00  0.00           H  
ATOM     96  HB3 PRO     8      20.474 -25.318 -42.755  1.00  0.00           H  
ATOM     97  CA  PRO     8      21.509 -23.431 -43.100  1.00  0.00           C  
ATOM     98  HA  PRO     8      22.072 -23.808 -42.246  1.00  0.00           H  
ATOM     99  C   PRO     8      22.373 -22.778 -44.275  1.00  0.00           C  
ATOM    100  O   PRO     8      21.924 -21.791 -44.809  1.00  0.00           O  
ATOM    101  N   ALA     9      23.526 -23.391 -44.641  1.00  0.00           N  
ATOM    102  H   ALA     9      23.923 -24.153 -44.110  1.00  0.00           H  
ATOM    103  CA  ALA     9      24.336 -22.975 -45.767  1.00  0.00           C  
ATOM    104  HA  ALA     9      24.633 -21.940 -45.595  1.00  0.00           H  
ATOM    105  CB  ALA     9      25.539 -23.874 -45.832  1.00  0.00           C  
ATOM    106  HB1 ALA     9      25.402 -24.903 -46.163  1.00  0.00           H  
ATOM    107  HB2 ALA     9      26.269 -23.371 -46.466  1.00  0.00           H  
ATOM    108  HB3 ALA     9      26.081 -23.971 -44.891  1.00  0.00           H  
ATOM    109  C   ALA     9      23.581 -23.056 -47.140  1.00  0.00           C  
ATOM    110  O   ALA     9      23.820 -22.262 -47.996  1.00  0.00           O  
ATOM    111  N   ASP    10      22.641 -23.933 -47.328  1.00  0.00           N  
ATOM    112  H   ASP    10      22.432 -24.566 -46.569  1.00  0.00           H  
ATOM    113  CA  ASP    10      21.806 -23.896 -48.512  1.00  0.00           C  
ATOM    114  HA  ASP    10      22.511 -23.887 -49.343  1.00  0.00           H  
ATOM    115  CB  ASP    10      20.926 -25.089 -48.692  1.00  0.00           C  
ATOM    116  HB2 ASP    10      20.174 -25.137 -47.905  1.00  0.00           H  
ATOM    117  HB3 ASP    10      20.510 -24.965 -49.691  1.00  0.00           H  
ATOM    118  CG  ASP    10      21.745 -26.409 -48.660  1.00  0.00           C  
ATOM    119  OD1 ASP    10      21.090 -27.419 -48.674  1.00  0.00           O  
ATOM    120  OD2 ASP    10      23.020 -26.408 -48.693  1.00  0.00           O  
ATOM    121  C   ASP    10      21.091 -22.572 -48.753  1.00  0.00           C  
ATOM    122  O   ASP    10      20.564 -22.374 -49.887  1.00  0.00           O  
ATOM    123  N   ALA    11      20.923 -21.690 -47.819  1.00  0.00           N  
ATOM    124  H   ALA    11      21.358 -21.844 -46.920  1.00  0.00           H  
ATOM    125  CA  ALA    11      20.202 -20.454 -48.020  1.00  0.00           C  
ATOM    126  HA  ALA    11      19.405 -20.606 -48.748  1.00  0.00           H  
ATOM    127  CB  ALA    11      19.496 -19.927 -46.791  1.00  0.00           C  
ATOM    128  HB1 ALA    11      18.970 -19.011 -47.059  1.00  0.00           H  
ATOM    129  HB2 ALA    11      18.812 -20.733 -46.527  1.00  0.00           H  
ATOM    130  HB3 ALA    11      20.221 -19.691 -46.012  1.00  0.00           H  
ATOM    131  C   ALA    11      21.062 -19.367 -48.611  1.00  0.00           C  
ATOM    132  O   ALA    11      20.633 -18.379 -49.132  1.00  0.00           O  
ATOM    133  N   LYS    12      22.351 -19.513 -48.483  1.00  0.00           N  
ATOM    134  H   LYS    12      22.692 -20.438 -48.263  1.00  0.00           H  
ATOM    135  CA  LYS    12      23.282 -18.405 -48.636  1.00  0.00           C  
ATOM    136  HA  LYS    12      22.913 -17.495 -48.162  1.00  0.00           H  
ATOM    137  CB  LYS    12      24.641 -18.830 -48.038  1.00  0.00           C  
ATOM    138  HB2 LYS    12      24.487 -19.323 -47.078  1.00  0.00           H  
ATOM    139  HB3 LYS    12      25.184 -19.504 -48.701  1.00  0.00           H  
ATOM    140  CG  LYS    12      25.374 -17.712 -47.864  1.00  0.00           C  
ATOM    141  HG2 LYS    12      25.434 -17.084 -48.753  1.00  0.00           H  
ATOM    142  HG3 LYS    12      24.838 -17.033 -47.201  1.00  0.00           H  
ATOM    143  CD  LYS    12      26.620 -17.945 -47.410  1.00  0.00           C  
ATOM    144  HD2 LYS    12      26.626 -18.349 -46.397  1.00  0.00           H  
ATOM    145  HD3 LYS    12      27.182 -18.696 -47.965  1.00  0.00           H  
ATOM    146  CE  LYS    12      27.512 -16.900 -47.258  1.00  0.00           C  
ATOM    147  HE2 LYS    12      27.682 -16.558 -48.278  1.00  0.00           H  
ATOM    148  HE3 LYS    12      27.091 -16.091 -46.661  1.00  0.00           H  
ATOM    149  NZ  LYS    12      28.750 -17.340 -46.686  1.00  0.00           N  
ATOM    150  HZ1 LYS    12      29.382 -16.554 -46.742  1.00  0.00           H  
ATOM    151  HZ2 LYS    12      28.637 -17.544 -45.704  1.00  0.00           H  
ATOM    152  HZ3 LYS    12      29.173 -18.122 -47.164  1.00  0.00           H  
ATOM    153  C   LYS    12      23.326 -17.921 -50.155  1.00  0.00           C  
ATOM    154  O   LYS    12      23.231 -16.690 -50.248  1.00  0.00           O  
ATOM    155  N   PRO    13      23.293 -18.784 -51.154  1.00  0.00           N  
ATOM    156  CD  PRO    13      23.641 -20.201 -51.061  1.00  0.00           C  
ATOM    157  HD2 PRO    13      22.852 -20.840 -50.667  1.00  0.00           H  
ATOM    158  HD3 PRO    13      24.503 -20.318 -50.404  1.00  0.00           H  
ATOM    159  CG  PRO    13      24.045 -20.643 -52.479  1.00  0.00           C  
ATOM    160  HG2 PRO    13      23.925 -21.705 -52.693  1.00  0.00           H  
ATOM    161  HG3 PRO    13      25.009 -20.237 -52.786  1.00  0.00           H  
ATOM    162  CB  PRO    13      23.094 -19.708 -53.335  1.00  0.00           C  
ATOM    163  HB2 PRO    13      22.118 -20.189 -53.389  1.00  0.00           H  
ATOM    164  HB3 PRO    13      23.436 -19.542 -54.357  1.00  0.00           H  
ATOM    165  CA  PRO    13      23.026 -18.400 -52.604  1.00  0.00           C  
ATOM    166  HA  PRO    13      23.805 -17.778 -53.044  1.00  0.00           H  
ATOM    167  C   PRO    13      21.796 -17.499 -52.798  1.00  0.00           C  
ATOM    168  O   PRO    13      21.490 -16.946 -53.857  1.00  0.00           O  
ATOM    169  N   MET    14      20.858 -17.492 -51.803  1.00  0.00           N  
ATOM    170  H   MET    14      21.098 -17.987 -50.956  1.00  0.00           H  
ATOM    171  CA  MET    14      19.523 -16.913 -51.928  1.00  0.00           C  
ATOM    172  HA  MET    14      19.391 -16.631 -52.972  1.00  0.00           H  
ATOM    173  CB  MET    14      18.442 -17.926 -51.672  1.00  0.00           C  
ATOM    174  HB2 MET    14      18.291 -18.087 -50.605  1.00  0.00           H  
ATOM    175  HB3 MET    14      17.546 -17.358 -51.925  1.00  0.00           H  
ATOM    176  CG  MET    14      18.570 -19.244 -52.438  1.00  0.00           C  
ATOM    177  HG2 MET    14      18.238 -19.168 -53.474  1.00  0.00           H  
ATOM    178  HG3 MET    14      19.643 -19.431 -52.390  1.00  0.00           H  
ATOM    179  SD  MET    14      17.880 -20.728 -51.685  1.00  0.00           S  
ATOM    180  CE  MET    14      16.210 -20.410 -52.382  1.00  0.00           C  
ATOM    181  HE1 MET    14      16.229 -20.471 -53.470  1.00  0.00           H  
ATOM    182  HE2 MET    14      15.541 -21.175 -51.987  1.00  0.00           H  
ATOM    183  HE3 MET    14      15.842 -19.484 -51.940  1.00  0.00           H  
ATOM    184  C   MET    14      19.211 -15.689 -51.027  1.00  0.00           C  
ATOM    185  O   MET    14      18.416 -14.890 -51.351  1.00  0.00           O  
ATOM    186  N   MET    15      19.838 -15.631 -49.791  1.00  0.00           N  
ATOM    187  H   MET    15      20.437 -16.395 -49.509  1.00  0.00           H  
ATOM    188  CA  MET    15      19.829 -14.520 -48.851  1.00  0.00           C  
ATOM    189  HA  MET    15      19.012 -13.835 -49.080  1.00  0.00           H  
ATOM    190  CB  MET    15      19.557 -14.982 -47.399  1.00  0.00           C  
ATOM    191  HB2 MET    15      19.462 -14.068 -46.813  1.00  0.00           H  
ATOM    192  HB3 MET    15      18.579 -15.463 -47.411  1.00  0.00           H  
ATOM    193  CG  MET    15      20.598 -15.869 -46.678  1.00  0.00           C  
ATOM    194  HG2 MET    15      20.612 -16.831 -47.192  1.00  0.00           H  
ATOM    195  HG3 MET    15      21.608 -15.530 -46.907  1.00  0.00           H  
ATOM    196  SD  MET    15      20.513 -16.029 -44.866  1.00  0.00           S  
ATOM    197  CE  MET    15      18.814 -16.595 -44.635  1.00  0.00           C  
ATOM    198  HE1 MET    15      18.130 -15.842 -45.027  1.00  0.00           H  
ATOM    199  HE2 MET    15      18.837 -17.529 -45.196  1.00  0.00           H  
ATOM    200  HE3 MET    15      18.645 -16.835 -43.585  1.00  0.00           H  
ATOM    201  C   MET    15      21.067 -13.644 -48.888  1.00  0.00           C  
ATOM    202  O   MET    15      22.190 -14.058 -49.208  1.00  0.00           O  
ATOM    203  N   HIE    16      20.882 -12.403 -48.428  1.00  0.00           N  
ATOM    204  H   HIE    16      20.019 -12.233 -47.931  1.00  0.00           H  
ATOM    205  CA  HIE    16      21.998 -11.388 -48.488  1.00  0.00           C  
ATOM    206  HA  HIE    16      22.498 -11.560 -49.442  1.00  0.00           H  
ATOM    207  CB  HIE    16      21.319 -10.045 -48.323  1.00  0.00           C  
ATOM    208  HB2 HIE    16      20.854  -9.828 -49.285  1.00  0.00           H  
ATOM    209  HB3 HIE    16      20.546 -10.180 -47.566  1.00  0.00           H  
ATOM    210  CG  HIE    16      22.117  -8.781 -48.070  1.00  0.00           C  
ATOM    211  ND1 HIE    16      22.988  -8.207 -48.950  1.00  0.00           N  
ATOM    212  CE1 HIE    16      23.398  -7.090 -48.367  1.00  0.00           C  
ATOM    213  HE1 HIE    16      24.225  -6.524 -48.770  1.00  0.00           H  
ATOM    214  NE2 HIE    16      22.769  -6.885 -47.187  1.00  0.00           N  
ATOM    215  HE2 HIE    16      22.766  -6.075 -46.584  1.00  0.00           H  
ATOM    216  CD2 HIE    16      21.967  -7.985 -47.055  1.00  0.00           C  
ATOM    217  HD2 HIE    16      21.183  -7.983 -46.312  1.00  0.00           H  
ATOM    218  C   HIE    16      22.906 -11.668 -47.291  1.00  0.00           C  
ATOM    219  O   HIE    16      22.465 -11.900 -46.121  1.00  0.00           O  
ATOM    220  N   HIE    17      24.225 -11.536 -47.526  1.00  0.00           N  
ATOM    221  H   HIE    17      24.604 -11.446 -48.458  1.00  0.00           H  
ATOM    222  CA  HIE    17      25.181 -11.764 -46.328  1.00  0.00           C  
ATOM    223  HA  HIE    17      24.850 -12.583 -45.690  1.00  0.00           H  
ATOM    224  CB  HIE    17      26.635 -12.133 -46.754  1.00  0.00           C  
ATOM    225  HB2 HIE    17      26.600 -12.932 -47.494  1.00  0.00           H  
ATOM    226  HB3 HIE    17      27.084 -11.208 -47.116  1.00  0.00           H  
ATOM    227  CG  HIE    17      27.393 -12.736 -45.554  1.00  0.00           C  
ATOM    228  ND1 HIE    17      27.090 -13.866 -44.771  1.00  0.00           N  
ATOM    229  CE1 HIE    17      28.263 -14.224 -44.146  1.00  0.00           C  
ATOM    230  HE1 HIE    17      28.458 -15.038 -43.465  1.00  0.00           H  
ATOM    231  NE2 HIE    17      29.234 -13.354 -44.484  1.00  0.00           N  
ATOM    232  HE2 HIE    17      30.175 -13.389 -44.120  1.00  0.00           H  
ATOM    233  CD2 HIE    17      28.754 -12.449 -45.387  1.00  0.00           C  
ATOM    234  HD2 HIE    17      29.402 -11.724 -45.857  1.00  0.00           H  
ATOM    235  C   HIE    17      25.207 -10.571 -45.370  1.00  0.00           C  
ATOM    236  O   HIE    17      24.999  -9.443 -45.787  1.00  0.00           O  
ATOM    237  N   LYS    18      25.497 -10.773 -44.040  1.00  0.00           N  
ATOM    238  H   LYS    18      25.516 -11.747 -43.774  1.00  0.00           H  
ATOM    239  CA  LYS    18      25.516  -9.833 -42.959  1.00  0.00           C  
ATOM    240  HA  LYS    18      24.471  -9.622 -42.733  1.00  0.00           H  
ATOM    241  CB  LYS    18      25.989 -10.442 -41.584  1.00  0.00           C  
ATOM    242  HB2 LYS    18      25.842  -9.740 -40.762  1.00  0.00           H  
ATOM    243  HB3 LYS    18      25.259 -11.241 -41.459  1.00  0.00           H  
ATOM    244  CG  LYS    18      27.321 -10.839 -41.683  1.00  0.00           C  
ATOM    245  HG2 LYS    18      27.538 -11.105 -42.718  1.00  0.00           H  
ATOM    246  HG3 LYS    18      27.957  -9.961 -41.573  1.00  0.00           H  
ATOM    247  CD  LYS    18      27.730 -11.758 -40.763  1.00  0.00           C  
ATOM    248  HD2 LYS    18      27.506 -11.436 -39.746  1.00  0.00           H  
ATOM    249  HD3 LYS    18      27.189 -12.687 -40.943  1.00  0.00           H  
ATOM    250  CE  LYS    18      29.103 -11.968 -40.764  1.00  0.00           C  
ATOM    251  HE2 LYS    18      29.390 -12.490 -41.678  1.00  0.00           H  
ATOM    252  HE3 LYS    18      29.578 -10.987 -40.759  1.00  0.00           H  
ATOM    253  NZ  LYS    18      29.409 -12.933 -39.634  1.00  0.00           N  
ATOM    254  HZ1 LYS    18      30.369 -13.241 -39.683  1.00  0.00           H  
ATOM    255  HZ2 LYS    18      29.299 -12.448 -38.755  1.00  0.00           H  
ATOM    256  HZ3 LYS    18      28.919 -13.812 -39.552  1.00  0.00           H  
ATOM    257  C   LYS    18      26.216  -8.502 -43.259  1.00  0.00           C  
ATOM    258  O   LYS    18      27.127  -8.355 -44.047  1.00  0.00           O  
ATOM    259  N   GLY    19      25.734  -7.456 -42.514  1.00  0.00           N  
ATOM    260  H   GLY    19      25.080  -7.753 -41.803  1.00  0.00           H  
ATOM    261  CA  GLY    19      26.263  -6.117 -42.530  1.00  0.00           C  
ATOM    262  HA2 GLY    19      26.421  -5.734 -41.522  1.00  0.00           H  
ATOM    263  HA3 GLY    19      27.232  -5.968 -43.007  1.00  0.00           H  
ATOM    264  C   GLY    19      25.234  -5.252 -43.283  1.00  0.00           C  
ATOM    265  O   GLY    19      25.206  -5.251 -44.512  1.00  0.00           O  
ATOM    266  N   LYS    20      24.565  -4.329 -42.486  1.00  0.00           N  
ATOM    267  H   LYS    20      24.803  -4.362 -41.505  1.00  0.00           H  
ATOM    268  CA  LYS    20      23.404  -3.539 -42.835  1.00  0.00           C  
ATOM    269  HA  LYS    20      23.365  -3.544 -43.924  1.00  0.00           H  
ATOM    270  CB  LYS    20      22.160  -4.104 -42.240  1.00  0.00           C  
ATOM    271  HB2 LYS    20      22.432  -4.370 -41.218  1.00  0.00           H  
ATOM    272  HB3 LYS    20      21.344  -3.383 -42.195  1.00  0.00           H  
ATOM    273  CG  LYS    20      21.596  -5.240 -42.807  1.00  0.00           C  
ATOM    274  HG2 LYS    20      21.629  -5.206 -43.896  1.00  0.00           H  
ATOM    275  HG3 LYS    20      22.269  -6.064 -42.570  1.00  0.00           H  
ATOM    276  CD  LYS    20      20.371  -5.720 -42.511  1.00  0.00           C  
ATOM    277  HD2 LYS    20      19.634  -5.003 -42.874  1.00  0.00           H  
ATOM    278  HD3 LYS    20      20.308  -6.648 -43.079  1.00  0.00           H  
ATOM    279  CE  LYS    20      20.006  -6.010 -41.275  1.00  0.00           C  
ATOM    280  HE2 LYS    20      20.868  -6.521 -40.845  1.00  0.00           H  
ATOM    281  HE3 LYS    20      19.865  -5.038 -40.804  1.00  0.00           H  
ATOM    282  NZ  LYS    20      18.745  -6.834 -41.018  1.00  0.00           N  
ATOM    283  HZ1 LYS    20      17.906  -6.384 -41.356  1.00  0.00           H  
ATOM    284  HZ2 LYS    20      18.776  -7.741 -41.463  1.00  0.00           H  
ATOM    285  HZ3 LYS    20      18.456  -7.127 -40.096  1.00  0.00           H  
ATOM    286  C   LYS    20      23.494  -2.016 -42.423  1.00  0.00           C  
ATOM    287  O   LYS    20      23.794  -1.606 -41.290  1.00  0.00           O  
ATOM    288  N   PHE    21      23.143  -1.121 -43.360  1.00  0.00           N  
ATOM    289  H   PHE    21      22.850  -1.532 -44.235  1.00  0.00           H  
ATOM    290  CA  PHE    21      22.731   0.247 -43.158  1.00  0.00           C  
ATOM    291  HA  PHE    21      23.556   0.898 -42.866  1.00  0.00           H  
ATOM    292  CB  PHE    21      22.371   0.745 -44.576  1.00  0.00           C  
ATOM    293  HB2 PHE    21      21.430   0.303 -44.904  1.00  0.00           H  
ATOM    294  HB3 PHE    21      22.117   1.805 -44.587  1.00  0.00           H  
ATOM    295  CG  PHE    21      23.457   0.643 -45.663  1.00  0.00           C  
ATOM    296  CD1 PHE    21      23.291  -0.305 -46.677  1.00  0.00           C  
ATOM    297  HD1 PHE    21      22.373  -0.870 -46.747  1.00  0.00           H  
ATOM    298  CE1 PHE    21      24.373  -0.561 -47.505  1.00  0.00           C  
ATOM    299  HE1 PHE    21      24.335  -1.433 -48.140  1.00  0.00           H  
ATOM    300  CZ  PHE    21      25.540   0.259 -47.436  1.00  0.00           C  
ATOM    301  HZ  PHE    21      26.326   0.145 -48.167  1.00  0.00           H  
ATOM    302  CE2 PHE    21      25.668   1.196 -46.478  1.00  0.00           C  
ATOM    303  HE2 PHE    21      26.503   1.880 -46.451  1.00  0.00           H  
ATOM    304  CD2 PHE    21      24.635   1.377 -45.522  1.00  0.00           C  
ATOM    305  HD2 PHE    21      24.660   2.122 -44.740  1.00  0.00           H  
ATOM    306  C   PHE    21      21.566   0.387 -42.089  1.00  0.00           C  
ATOM    307  O   PHE    21      21.013  -0.596 -41.614  1.00  0.00           O  
ATOM    308  N   GLY    22      21.323   1.637 -41.635  1.00  0.00           N  
ATOM    309  H   GLY    22      22.096   2.286 -41.665  1.00  0.00           H  
ATOM    310  CA  GLY    22      20.124   1.960 -40.879  1.00  0.00           C  
ATOM    311  HA2 GLY    22      19.795   2.968 -41.131  1.00  0.00           H  
ATOM    312  HA3 GLY    22      19.222   1.400 -41.127  1.00  0.00           H  
ATOM    313  C   GLY    22      20.332   1.978 -39.347  1.00  0.00           C  
ATOM    314  O   GLY    22      21.339   1.624 -38.827  1.00  0.00           O  
ATOM    315  N   PRO    23      19.328   2.435 -38.543  1.00  0.00           N  
ATOM    316  CD  PRO    23      17.995   2.826 -38.955  1.00  0.00           C  
ATOM    317  HD2 PRO    23      17.527   1.858 -39.136  1.00  0.00           H  
ATOM    318  HD3 PRO    23      18.035   3.418 -39.870  1.00  0.00           H  
ATOM    319  CG  PRO    23      17.360   3.609 -37.797  1.00  0.00           C  
ATOM    320  HG2 PRO    23      16.572   2.954 -37.427  1.00  0.00           H  
ATOM    321  HG3 PRO    23      17.058   4.604 -38.125  1.00  0.00           H  
ATOM    322  CB  PRO    23      18.484   3.663 -36.741  1.00  0.00           C  
ATOM    323  HB2 PRO    23      18.011   3.453 -35.782  1.00  0.00           H  
ATOM    324  HB3 PRO    23      19.045   4.597 -36.730  1.00  0.00           H  
ATOM    325  CA  PRO    23      19.466   2.538 -37.061  1.00  0.00           C  
ATOM    326  HA  PRO    23      20.420   2.946 -36.728  1.00  0.00           H  
ATOM    327  C   PRO    23      19.271   1.183 -36.407  1.00  0.00           C  
ATOM    328  O   PRO    23      18.361   0.408 -36.706  1.00  0.00           O  
ATOM    329  N   HIE    24      19.936   0.934 -35.270  1.00  0.00           N  
ATOM    330  H   HIE    24      20.610   1.619 -34.959  1.00  0.00           H  
ATOM    331  CA  HIE    24      19.918  -0.374 -34.538  1.00  0.00           C  
ATOM    332  HA  HIE    24      18.925  -0.814 -34.633  1.00  0.00           H  
ATOM    333  CB  HIE    24      20.995  -1.291 -35.114  1.00  0.00           C  
ATOM    334  HB2 HIE    24      21.134  -2.096 -34.392  1.00  0.00           H  
ATOM    335  HB3 HIE    24      20.607  -1.760 -36.018  1.00  0.00           H  
ATOM    336  CG  HIE    24      22.383  -0.717 -35.095  1.00  0.00           C  
ATOM    337  ND1 HIE    24      23.367  -0.932 -34.089  1.00  0.00           N  
ATOM    338  CE1 HIE    24      24.509  -0.362 -34.582  1.00  0.00           C  
ATOM    339  HE1 HIE    24      25.533  -0.311 -34.243  1.00  0.00           H  
ATOM    340  NE2 HIE    24      24.199   0.136 -35.787  1.00  0.00           N  
ATOM    341  HE2 HIE    24      24.882   0.626 -36.347  1.00  0.00           H  
ATOM    342  CD2 HIE    24      22.960  -0.148 -36.193  1.00  0.00           C  
ATOM    343  HD2 HIE    24      22.471   0.208 -37.088  1.00  0.00           H  
ATOM    344  C   HIE    24      20.186  -0.083 -33.101  1.00  0.00           C  
ATOM    345  O   HIE    24      19.727  -0.884 -32.282  1.00  0.00           O  
ATOM    346  N   GLN    25      20.708   1.060 -32.645  1.00  0.00           N  
ATOM    347  H   GLN    25      21.232   1.667 -33.261  1.00  0.00           H  
ATOM    348  CA  GLN    25      20.787   1.250 -31.141  1.00  0.00           C  
ATOM    349  HA  GLN    25      20.033   0.624 -30.663  1.00  0.00           H  
ATOM    350  CB  GLN    25      22.181   0.858 -30.696  1.00  0.00           C  
ATOM    351  HB2 GLN    25      22.218  -0.203 -30.939  1.00  0.00           H  
ATOM    352  HB3 GLN    25      23.001   1.263 -31.289  1.00  0.00           H  
ATOM    353  CG  GLN    25      22.537   0.932 -29.194  1.00  0.00           C  
ATOM    354  HG2 GLN    25      22.630   1.959 -28.843  1.00  0.00           H  
ATOM    355  HG3 GLN    25      21.654   0.459 -28.764  1.00  0.00           H  
ATOM    356  CD  GLN    25      23.829   0.155 -28.784  1.00  0.00           C  
ATOM    357  OE1 GLN    25      23.727  -0.886 -28.183  1.00  0.00           O  
ATOM    358  NE2 GLN    25      24.973   0.794 -28.966  1.00  0.00           N  
ATOM    359 HE21 GLN    25      25.734   0.248 -28.586  1.00  0.00           H  
ATOM    360 HE22 GLN    25      24.927   1.681 -29.445  1.00  0.00           H  
ATOM    361  C   GLN    25      20.371   2.648 -30.729  1.00  0.00           C  
ATOM    362  O   GLN    25      19.859   2.771 -29.592  1.00  0.00           O  
ATOM    363  N   CML    26      20.523   3.617 -31.610  1.00  0.00           N  
ATOM    364  H   CML    26      20.996   3.341 -32.459  1.00  0.00           H  
ATOM    365  CA  CML    26      20.144   5.082 -31.518  1.00  0.00           C  
ATOM    366  HA  CML    26      20.578   5.624 -32.358  1.00  0.00           H  
ATOM    367  CB  CML    26      18.603   5.212 -31.644  1.00  0.00           C  
ATOM    368  HB2 CML    26      18.320   6.198 -31.275  1.00  0.00           H  
ATOM    369  HB3 CML    26      18.260   4.450 -30.944  1.00  0.00           H  
ATOM    370  SG  CML    26      17.761   4.946 -33.218  1.00  0.00           S  
ATOM    371  S1L CML    26      17.407   2.983 -33.223  1.00  0.00           S  
ATOM    372  C1L CML    26      15.788   3.001 -32.483  1.00  0.00           C  
ATOM    373  H1L CML    26      15.616   4.002 -32.033  1.00  0.00           H  
ATOM    374  H1M CML    26      15.781   2.257 -31.657  1.00  0.00           H  
ATOM    375  C1R CML    26      14.616   2.606 -33.354  1.00  0.00           C  
ATOM    376  C2R CML    26      13.927   3.330 -34.179  1.00  0.00           C  
ATOM    377  H2R CML    26      14.012   4.426 -34.213  1.00  0.00           H  
ATOM    378  C1  CML    26      14.117   1.234 -33.389  1.00  0.00           C  
ATOM    379  C2  CML    26      12.936   2.607 -35.039  1.00  0.00           C  
ATOM    380  N1  CML    26      13.172   1.271 -34.457  1.00  0.00           N  
ATOM    381  O1  CML    26      12.219   0.406 -34.752  1.00  0.00           O  
ATOM    382  C1A CML    26      13.465   0.874 -32.037  1.00  0.00           C  
ATOM    383  H1A CML    26      13.038  -0.152 -32.042  1.00  0.00           H  
ATOM    384  H1B CML    26      12.735   1.648 -31.718  1.00  0.00           H  
ATOM    385  H1C CML    26      14.174   0.741 -31.192  1.00  0.00           H  
ATOM    386  C2A CML    26      11.499   3.175 -34.903  1.00  0.00           C  
ATOM    387  H2A CML    26      11.490   4.285 -34.944  1.00  0.00           H  
ATOM    388  H2B CML    26      10.919   2.863 -34.008  1.00  0.00           H  
ATOM    389  H2C CML    26      10.852   2.930 -35.773  1.00  0.00           H  
ATOM    390  C1D CML    26      15.280   0.186 -33.842  1.00  0.00           C  
ATOM    391  H1D CML    26      16.042   0.111 -33.037  1.00  0.00           H  
ATOM    392  H1E CML    26      15.694   0.686 -34.743  1.00  0.00           H  
ATOM    393  H1F CML    26      14.866  -0.823 -34.055  1.00  0.00           H  
ATOM    394  C2D CML    26      13.540   2.680 -36.430  1.00  0.00           C  
ATOM    395  H2D CML    26      13.425   3.704 -36.848  1.00  0.00           H  
ATOM    396  H2E CML    26      13.082   1.947 -37.128  1.00  0.00           H  
ATOM    397  H2F CML    26      14.638   2.519 -36.379  1.00  0.00           H  
ATOM    398  C   CML    26      20.811   5.708 -30.268  1.00  0.00           C  
ATOM    399  O   CML    26      20.145   6.244 -29.422  1.00  0.00           O  
ATOM    400  N   ASP    27      22.143   5.568 -30.114  1.00  0.00           N  
ATOM    401  H   ASP    27      22.686   5.238 -30.900  1.00  0.00           H  
ATOM    402  CA  ASP    27      22.819   5.972 -28.886  1.00  0.00           C  
ATOM    403  HA  ASP    27      22.178   5.743 -28.035  1.00  0.00           H  
ATOM    404  CB  ASP    27      24.027   5.091 -28.605  1.00  0.00           C  
ATOM    405  HB2 ASP    27      23.657   4.067 -28.565  1.00  0.00           H  
ATOM    406  HB3 ASP    27      24.688   5.186 -29.466  1.00  0.00           H  
ATOM    407  CG  ASP    27      24.872   5.490 -27.405  1.00  0.00           C  
ATOM    408  OD1 ASP    27      24.296   6.126 -26.537  1.00  0.00           O  
ATOM    409  OD2 ASP    27      26.130   5.326 -27.368  1.00  0.00           O  
ATOM    410  C   ASP    27      23.095   7.488 -28.815  1.00  0.00           C  
ATOM    411  O   ASP    27      24.165   7.902 -29.294  1.00  0.00           O  
ATOM    412  N   MET    28      22.170   8.232 -28.173  1.00  0.00           N  
ATOM    413  H   MET    28      21.406   7.739 -27.735  1.00  0.00           H  
ATOM    414  CA  MET    28      22.203   9.674 -28.007  1.00  0.00           C  
ATOM    415  HA  MET    28      22.554   9.958 -28.999  1.00  0.00           H  
ATOM    416  CB  MET    28      20.819  10.300 -27.770  1.00  0.00           C  
ATOM    417  HB2 MET    28      20.376   9.942 -26.841  1.00  0.00           H  
ATOM    418  HB3 MET    28      20.949  11.357 -27.539  1.00  0.00           H  
ATOM    419  CG  MET    28      19.803  10.066 -28.887  1.00  0.00           C  
ATOM    420  HG2 MET    28      19.581   8.999 -28.888  1.00  0.00           H  
ATOM    421  HG3 MET    28      18.937  10.649 -28.574  1.00  0.00           H  
ATOM    422  SD  MET    28      20.267  10.700 -30.474  1.00  0.00           S  
ATOM    423  CE  MET    28      18.749  10.383 -31.400  1.00  0.00           C  
ATOM    424  HE1 MET    28      18.525   9.328 -31.247  1.00  0.00           H  
ATOM    425  HE2 MET    28      17.884  10.970 -31.092  1.00  0.00           H  
ATOM    426  HE3 MET    28      18.971  10.642 -32.435  1.00  0.00           H  
ATOM    427  C   MET    28      23.279  10.301 -27.159  1.00  0.00           C  
ATOM    428  O   MET    28      23.184  11.384 -26.553  1.00  0.00           O  
ATOM    429  N   MET    29      24.430   9.674 -27.067  1.00  0.00           N  
ATOM    430  H   MET    29      24.515   8.793 -27.554  1.00  0.00           H  
ATOM    431  CA  MET    29      25.426   9.940 -26.033  1.00  0.00           C  
ATOM    432  HA  MET    29      24.921  10.092 -25.079  1.00  0.00           H  
ATOM    433  CB  MET    29      26.335   8.734 -25.883  1.00  0.00           C  
ATOM    434  HB2 MET    29      25.761   7.808 -25.860  1.00  0.00           H  
ATOM    435  HB3 MET    29      27.030   8.631 -26.717  1.00  0.00           H  
ATOM    436  CG  MET    29      27.231   8.703 -24.618  1.00  0.00           C  
ATOM    437  HG2 MET    29      26.592   8.945 -23.768  1.00  0.00           H  
ATOM    438  HG3 MET    29      27.624   7.717 -24.368  1.00  0.00           H  
ATOM    439  SD  MET    29      28.586   9.915 -24.571  1.00  0.00           S  
ATOM    440  CE  MET    29      29.158   9.545 -22.875  1.00  0.00           C  
ATOM    441  HE1 MET    29      29.280   8.472 -22.724  1.00  0.00           H  
ATOM    442  HE2 MET    29      30.128  10.024 -22.748  1.00  0.00           H  
ATOM    443  HE3 MET    29      28.375   9.853 -22.182  1.00  0.00           H  
ATOM    444  C   MET    29      26.186  11.308 -26.145  1.00  0.00           C  
ATOM    445  O   MET    29      26.291  12.032 -25.184  1.00  0.00           O  
ATOM    446  N   PHE    30      26.675  11.692 -27.307  1.00  0.00           N  
ATOM    447  H   PHE    30      27.084  12.615 -27.343  1.00  0.00           H  
ATOM    448  CA  PHE    30      26.995  10.854 -28.476  1.00  0.00           C  
ATOM    449  HA  PHE    30      26.408   9.941 -28.376  1.00  0.00           H  
ATOM    450  CB  PHE    30      26.377  11.517 -29.697  1.00  0.00           C  
ATOM    451  HB2 PHE    30      25.294  11.632 -29.656  1.00  0.00           H  
ATOM    452  HB3 PHE    30      26.704  12.552 -29.599  1.00  0.00           H  
ATOM    453  CG  PHE    30      26.816  10.886 -31.033  1.00  0.00           C  
ATOM    454  CD1 PHE    30      26.178   9.748 -31.592  1.00  0.00           C  
ATOM    455  HD1 PHE    30      25.408   9.166 -31.107  1.00  0.00           H  
ATOM    456  CE1 PHE    30      26.574   9.315 -32.868  1.00  0.00           C  
ATOM    457  HE1 PHE    30      26.073   8.485 -33.343  1.00  0.00           H  
ATOM    458  CZ  PHE    30      27.584   9.907 -33.565  1.00  0.00           C  
ATOM    459  HZ  PHE    30      27.958   9.499 -34.492  1.00  0.00           H  
ATOM    460  CE2 PHE    30      28.326  10.959 -32.876  1.00  0.00           C  
ATOM    461  HE2 PHE    30      29.214  11.340 -33.357  1.00  0.00           H  
ATOM    462  CD2 PHE    30      27.903  11.434 -31.651  1.00  0.00           C  
ATOM    463  HD2 PHE    30      28.477  12.226 -31.194  1.00  0.00           H  
ATOM    464  C   PHE    30      28.445  10.460 -28.528  1.00  0.00           C  
ATOM    465  O   PHE    30      29.218  11.408 -28.328  1.00  0.00           O  
ATOM    466  N   LYS    31      28.746   9.152 -28.762  1.00  0.00           N  
ATOM    467  H   LYS    31      28.036   8.437 -28.828  1.00  0.00           H  
ATOM    468  CA  LYS    31      30.137   8.697 -28.785  1.00  0.00           C  
ATOM    469  HA  LYS    31      30.784   9.558 -28.950  1.00  0.00           H  
ATOM    470  CB  LYS    31      30.581   8.104 -27.391  1.00  0.00           C  
ATOM    471  HB2 LYS    31      31.628   7.825 -27.506  1.00  0.00           H  
ATOM    472  HB3 LYS    31      30.401   8.839 -26.607  1.00  0.00           H  
ATOM    473  CG  LYS    31      29.838   7.016 -27.085  1.00  0.00           C  
ATOM    474  HG2 LYS    31      28.814   7.354 -26.926  1.00  0.00           H  
ATOM    475  HG3 LYS    31      29.995   6.313 -27.903  1.00  0.00           H  
ATOM    476  CD  LYS    31      30.114   6.305 -25.976  1.00  0.00           C  
ATOM    477  HD2 LYS    31      31.117   5.884 -26.051  1.00  0.00           H  
ATOM    478  HD3 LYS    31      30.104   6.979 -25.120  1.00  0.00           H  
ATOM    479  CE  LYS    31      29.154   5.395 -25.738  1.00  0.00           C  
ATOM    480  HE2 LYS    31      28.981   5.386 -24.662  1.00  0.00           H  
ATOM    481  HE3 LYS    31      28.190   5.611 -26.198  1.00  0.00           H  
ATOM    482  NZ  LYS    31      29.542   4.055 -26.214  1.00  0.00           N  
ATOM    483  HZ1 LYS    31      28.871   3.311 -26.090  1.00  0.00           H  
ATOM    484  HZ2 LYS    31      29.829   4.028 -27.182  1.00  0.00           H  
ATOM    485  HZ3 LYS    31      30.249   3.620 -25.639  1.00  0.00           H  
ATOM    486  C   LYS    31      30.596   7.816 -29.960  1.00  0.00           C  
ATOM    487  O   LYS    31      31.797   7.467 -29.996  1.00  0.00           O  
ATOM    488  N   ASP    32      29.769   7.552 -30.965  1.00  0.00           N  
ATOM    489  H   ASP    32      28.837   7.912 -30.817  1.00  0.00           H  
ATOM    490  CA  ASP    32      30.089   6.967 -32.240  1.00  0.00           C  
ATOM    491  HA  ASP    32      30.714   6.108 -31.996  1.00  0.00           H  
ATOM    492  CB  ASP    32      28.876   6.283 -32.946  1.00  0.00           C  
ATOM    493  HB2 ASP    32      28.326   7.018 -33.534  1.00  0.00           H  
ATOM    494  HB3 ASP    32      29.264   5.481 -33.574  1.00  0.00           H  
ATOM    495  CG  ASP    32      27.785   5.652 -32.170  1.00  0.00           C  
ATOM    496  OD1 ASP    32      26.659   5.545 -32.685  1.00  0.00           O  
ATOM    497  OD2 ASP    32      28.091   5.064 -31.099  1.00  0.00           O  
ATOM    498  C   ASP    32      30.859   7.916 -33.247  1.00  0.00           C  
ATOM    499  O   ASP    32      30.308   8.200 -34.335  1.00  0.00           O  
ATOM    500  N   LEU    33      32.053   8.335 -32.868  1.00  0.00           N  
ATOM    501  H   LEU    33      32.371   8.087 -31.942  1.00  0.00           H  
ATOM    502  CA  LEU    33      32.885   9.285 -33.611  1.00  0.00           C  
ATOM    503  HA  LEU    33      32.634   8.995 -34.631  1.00  0.00           H  
ATOM    504  CB  LEU    33      32.435  10.753 -33.545  1.00  0.00           C  
ATOM    505  HB2 LEU    33      33.016  11.266 -34.312  1.00  0.00           H  
ATOM    506  HB3 LEU    33      31.419  10.843 -33.928  1.00  0.00           H  
ATOM    507  CG  LEU    33      32.587  11.558 -32.202  1.00  0.00           C  
ATOM    508  HG  LEU    33      33.624  11.415 -31.899  1.00  0.00           H  
ATOM    509  CD1 LEU    33      32.314  13.005 -32.499  1.00  0.00           C  
ATOM    510 HD11 LEU    33      31.296  13.099 -32.877  1.00  0.00           H  
ATOM    511 HD12 LEU    33      32.455  13.602 -31.598  1.00  0.00           H  
ATOM    512 HD13 LEU    33      33.042  13.435 -33.188  1.00  0.00           H  
ATOM    513  CD2 LEU    33      31.617  11.212 -31.073  1.00  0.00           C  
ATOM    514 HD21 LEU    33      30.610  11.287 -31.482  1.00  0.00           H  
ATOM    515 HD22 LEU    33      31.725  10.137 -30.929  1.00  0.00           H  
ATOM    516 HD23 LEU    33      31.765  11.853 -30.203  1.00  0.00           H  
ATOM    517  C   LEU    33      34.361   9.080 -33.497  1.00  0.00           C  
ATOM    518  O   LEU    33      35.117  10.020 -33.863  1.00  0.00           O  
ATOM    519  N   ASN    34      34.791   7.897 -33.200  1.00  0.00           N  
ATOM    520  H   ASN    34      34.150   7.178 -32.895  1.00  0.00           H  
ATOM    521  CA  ASN    34      36.166   7.430 -33.277  1.00  0.00           C  
ATOM    522  HA  ASN    34      36.025   6.423 -32.883  1.00  0.00           H  
ATOM    523  CB  ASN    34      36.723   7.232 -34.660  1.00  0.00           C  
ATOM    524  HB2 ASN    34      36.839   8.178 -35.189  1.00  0.00           H  
ATOM    525  HB3 ASN    34      37.719   6.791 -34.621  1.00  0.00           H  
ATOM    526  CG  ASN    34      35.818   6.336 -35.449  1.00  0.00           C  
ATOM    527  OD1 ASN    34      35.756   5.134 -35.284  1.00  0.00           O  
ATOM    528  ND2 ASN    34      35.094   6.815 -36.349  1.00  0.00           N  
ATOM    529 HD21 ASN    34      34.412   6.211 -36.786  1.00  0.00           H  
ATOM    530 HD22 ASN    34      34.961   7.816 -36.364  1.00  0.00           H  
ATOM    531  C   ASN    34      37.058   8.142 -32.337  1.00  0.00           C  
ATOM    532  O   ASN    34      38.090   8.688 -32.655  1.00  0.00           O  
ATOM    533  N   LEU    35      36.556   8.326 -31.123  1.00  0.00           N  
ATOM    534  H   LEU    35      35.629   7.952 -30.981  1.00  0.00           H  
ATOM    535  CA  LEU    35      37.348   8.790 -29.940  1.00  0.00           C  
ATOM    536  HA  LEU    35      37.730   9.792 -30.136  1.00  0.00           H  
ATOM    537  CB  LEU    35      36.466   8.906 -28.659  1.00  0.00           C  
ATOM    538  HB2 LEU    35      36.255   7.912 -28.265  1.00  0.00           H  
ATOM    539  HB3 LEU    35      37.071   9.277 -27.831  1.00  0.00           H  
ATOM    540  CG  LEU    35      35.199   9.785 -28.800  1.00  0.00           C  
ATOM    541  HG  LEU    35      34.418   9.376 -29.441  1.00  0.00           H  
ATOM    542  CD1 LEU    35      34.582  10.034 -27.407  1.00  0.00           C  
ATOM    543 HD11 LEU    35      35.141  10.604 -26.664  1.00  0.00           H  
ATOM    544 HD12 LEU    35      33.643  10.566 -27.560  1.00  0.00           H  
ATOM    545 HD13 LEU    35      34.415   9.060 -26.946  1.00  0.00           H  
ATOM    546  CD2 LEU    35      35.526  11.190 -29.324  1.00  0.00           C  
ATOM    547 HD21 LEU    35      35.676  11.168 -30.403  1.00  0.00           H  
ATOM    548 HD22 LEU    35      34.643  11.813 -29.178  1.00  0.00           H  
ATOM    549 HD23 LEU    35      36.385  11.672 -28.856  1.00  0.00           H  
ATOM    550  C   LEU    35      38.602   7.901 -29.675  1.00  0.00           C  
ATOM    551  O   LEU    35      38.457   6.658 -29.854  1.00  0.00           O  
ATOM    552  N   THR    36      39.759   8.467 -29.380  1.00  0.00           N  
ATOM    553  H   THR    36      39.825   9.470 -29.284  1.00  0.00           H  
ATOM    554  CA  THR    36      40.946   7.616 -29.080  1.00  0.00           C  
ATOM    555  HA  THR    36      40.839   6.711 -29.679  1.00  0.00           H  
ATOM    556  CB  THR    36      42.152   8.553 -29.478  1.00  0.00           C  
ATOM    557  HB  THR    36      41.786   9.275 -30.208  1.00  0.00           H  
ATOM    558  CG2 THR    36      42.694   9.348 -28.281  1.00  0.00           C  
ATOM    559 HG21 THR    36      41.845   9.612 -27.649  1.00  0.00           H  
ATOM    560 HG22 THR    36      43.301   8.634 -27.724  1.00  0.00           H  
ATOM    561 HG23 THR    36      43.264  10.227 -28.581  1.00  0.00           H  
ATOM    562  OG1 THR    36      43.280   7.815 -30.088  1.00  0.00           O  
ATOM    563  HG1 THR    36      43.045   7.578 -30.988  1.00  0.00           H  
ATOM    564  C   THR    36      41.000   7.145 -27.648  1.00  0.00           C  
ATOM    565  O   THR    36      40.145   7.434 -26.865  1.00  0.00           O  
ATOM    566  N   ASP    37      41.938   6.231 -27.213  1.00  0.00           N  
ATOM    567  H   ASP    37      42.656   5.943 -27.864  1.00  0.00           H  
ATOM    568  CA  ASP    37      42.011   5.531 -25.941  1.00  0.00           C  
ATOM    569  HA  ASP    37      41.000   5.147 -25.801  1.00  0.00           H  
ATOM    570  CB  ASP    37      43.125   4.455 -26.025  1.00  0.00           C  
ATOM    571  HB2 ASP    37      44.152   4.791 -25.887  1.00  0.00           H  
ATOM    572  HB3 ASP    37      43.092   3.856 -25.115  1.00  0.00           H  
ATOM    573  CG  ASP    37      42.961   3.418 -27.128  1.00  0.00           C  
ATOM    574  OD1 ASP    37      43.799   3.286 -28.021  1.00  0.00           O  
ATOM    575  OD2 ASP    37      41.770   2.948 -27.185  1.00  0.00           O  
ATOM    576  C   ASP    37      41.975   6.402 -24.707  1.00  0.00           C  
ATOM    577  O   ASP    37      41.169   6.208 -23.742  1.00  0.00           O  
ATOM    578  N   ALA    38      42.660   7.560 -24.756  1.00  0.00           N  
ATOM    579  H   ALA    38      43.165   7.810 -25.594  1.00  0.00           H  
ATOM    580  CA  ALA    38      42.650   8.627 -23.737  1.00  0.00           C  
ATOM    581  HA  ALA    38      42.785   8.217 -22.736  1.00  0.00           H  
ATOM    582  CB  ALA    38      43.642   9.763 -23.966  1.00  0.00           C  
ATOM    583  HB1 ALA    38      44.642   9.431 -23.686  1.00  0.00           H  
ATOM    584  HB2 ALA    38      43.824  10.054 -25.001  1.00  0.00           H  
ATOM    585  HB3 ALA    38      43.395  10.592 -23.303  1.00  0.00           H  
ATOM    586  C   ALA    38      41.227   9.327 -23.656  1.00  0.00           C  
ATOM    587  O   ALA    38      40.772   9.570 -22.551  1.00  0.00           O  
ATOM    588  N   GLN    39      40.591   9.607 -24.802  1.00  0.00           N  
ATOM    589  H   GLN    39      40.942   9.277 -25.690  1.00  0.00           H  
ATOM    590  CA  GLN    39      39.337  10.292 -24.784  1.00  0.00           C  
ATOM    591  HA  GLN    39      39.440  11.140 -24.107  1.00  0.00           H  
ATOM    592  CB  GLN    39      38.882  10.733 -26.202  1.00  0.00           C  
ATOM    593  HB2 GLN    39      38.951   9.876 -26.872  1.00  0.00           H  
ATOM    594  HB3 GLN    39      37.874  11.133 -26.101  1.00  0.00           H  
ATOM    595  CG  GLN    39      39.775  11.748 -26.798  1.00  0.00           C  
ATOM    596  HG2 GLN    39      39.587  12.692 -26.287  1.00  0.00           H  
ATOM    597  HG3 GLN    39      40.835  11.611 -26.580  1.00  0.00           H  
ATOM    598  CD  GLN    39      39.533  12.114 -28.227  1.00  0.00           C  
ATOM    599  OE1 GLN    39      39.773  11.243 -29.052  1.00  0.00           O  
ATOM    600  NE2 GLN    39      39.042  13.275 -28.568  1.00  0.00           N  
ATOM    601 HE21 GLN    39      38.707  13.286 -29.521  1.00  0.00           H  
ATOM    602 HE22 GLN    39      38.809  13.968 -27.871  1.00  0.00           H  
ATOM    603  C   GLN    39      38.183   9.390 -24.050  1.00  0.00           C  
ATOM    604  O   GLN    39      37.397   9.836 -23.233  1.00  0.00           O  
ATOM    605  N   LYS    40      38.274   8.085 -24.458  1.00  0.00           N  
ATOM    606  H   LYS    40      38.851   7.730 -25.207  1.00  0.00           H  
ATOM    607  CA  LYS    40      37.473   6.915 -23.728  1.00  0.00           C  
ATOM    608  HA  LYS    40      36.406   7.055 -23.900  1.00  0.00           H  
ATOM    609  CB  LYS    40      37.946   5.558 -24.500  1.00  0.00           C  
ATOM    610  HB2 LYS    40      39.023   5.404 -24.563  1.00  0.00           H  
ATOM    611  HB3 LYS    40      37.711   4.692 -23.881  1.00  0.00           H  
ATOM    612  CG  LYS    40      37.299   5.395 -25.720  1.00  0.00           C  
ATOM    613  HG2 LYS    40      36.246   5.430 -25.439  1.00  0.00           H  
ATOM    614  HG3 LYS    40      37.700   6.191 -26.348  1.00  0.00           H  
ATOM    615  CD  LYS    40      37.608   4.290 -26.468  1.00  0.00           C  
ATOM    616  HD2 LYS    40      38.642   4.466 -26.766  1.00  0.00           H  
ATOM    617  HD3 LYS    40      37.646   3.427 -25.804  1.00  0.00           H  
ATOM    618  CE  LYS    40      36.905   4.028 -27.572  1.00  0.00           C  
ATOM    619  HE2 LYS    40      35.969   3.571 -27.253  1.00  0.00           H  
ATOM    620  HE3 LYS    40      36.671   4.955 -28.095  1.00  0.00           H  
ATOM    621  NZ  LYS    40      37.599   3.111 -28.554  1.00  0.00           N  
ATOM    622  HZ1 LYS    40      36.989   2.854 -29.318  1.00  0.00           H  
ATOM    623  HZ2 LYS    40      38.447   3.418 -29.009  1.00  0.00           H  
ATOM    624  HZ3 LYS    40      37.928   2.315 -28.027  1.00  0.00           H  
ATOM    625  C   LYS    40      37.609   6.887 -22.255  1.00  0.00           C  
ATOM    626  O   LYS    40      36.650   6.958 -21.429  1.00  0.00           O  
ATOM    627  N   GLN    41      38.857   6.941 -21.760  1.00  0.00           N  
ATOM    628  H   GLN    41      39.644   6.820 -22.381  1.00  0.00           H  
ATOM    629  CA  GLN    41      39.165   7.099 -20.336  1.00  0.00           C  
ATOM    630  HA  GLN    41      38.629   6.386 -19.710  1.00  0.00           H  
ATOM    631  CB  GLN    41      40.713   6.899 -20.211  1.00  0.00           C  
ATOM    632  HB2 GLN    41      40.984   5.979 -20.728  1.00  0.00           H  
ATOM    633  HB3 GLN    41      41.205   7.737 -20.704  1.00  0.00           H  
ATOM    634  CG  GLN    41      41.281   6.854 -18.800  1.00  0.00           C  
ATOM    635  HG2 GLN    41      42.323   6.559 -18.927  1.00  0.00           H  
ATOM    636  HG3 GLN    41      41.235   7.905 -18.517  1.00  0.00           H  
ATOM    637  CD  GLN    41      40.585   5.947 -17.830  1.00  0.00           C  
ATOM    638  OE1 GLN    41      39.683   5.117 -18.094  1.00  0.00           O  
ATOM    639  NE2 GLN    41      40.888   6.180 -16.579  1.00  0.00           N  
ATOM    640 HE21 GLN    41      40.334   5.702 -15.883  1.00  0.00           H  
ATOM    641 HE22 GLN    41      41.541   6.892 -16.283  1.00  0.00           H  
ATOM    642  C   GLN    41      38.619   8.414 -19.736  1.00  0.00           C  
ATOM    643  O   GLN    41      38.046   8.380 -18.632  1.00  0.00           O  
ATOM    644  N   GLN    42      38.668   9.484 -20.386  1.00  0.00           N  
ATOM    645  H   GLN    42      39.093   9.417 -21.300  1.00  0.00           H  
ATOM    646  CA  GLN    42      38.321  10.795 -19.806  1.00  0.00           C  
ATOM    647  HA  GLN    42      38.700  10.847 -18.786  1.00  0.00           H  
ATOM    648  CB  GLN    42      39.048  11.892 -20.648  1.00  0.00           C  
ATOM    649  HB2 GLN    42      38.910  11.648 -21.701  1.00  0.00           H  
ATOM    650  HB3 GLN    42      38.455  12.800 -20.534  1.00  0.00           H  
ATOM    651  CG  GLN    42      40.534  12.038 -20.305  1.00  0.00           C  
ATOM    652  HG2 GLN    42      40.723  12.208 -19.245  1.00  0.00           H  
ATOM    653  HG3 GLN    42      41.096  11.116 -20.457  1.00  0.00           H  
ATOM    654  CD  GLN    42      41.274  13.048 -21.173  1.00  0.00           C  
ATOM    655  OE1 GLN    42      41.024  13.450 -22.278  1.00  0.00           O  
ATOM    656  NE2 GLN    42      42.449  13.311 -20.687  1.00  0.00           N  
ATOM    657 HE21 GLN    42      43.031  14.075 -20.999  1.00  0.00           H  
ATOM    658 HE22 GLN    42      42.793  12.858 -19.852  1.00  0.00           H  
ATOM    659  C   GLN    42      36.760  11.039 -19.723  1.00  0.00           C  
ATOM    660  O   GLN    42      36.249  11.413 -18.720  1.00  0.00           O  
ATOM    661  N   ILE    43      35.997  10.727 -20.763  1.00  0.00           N  
ATOM    662  H   ILE    43      36.414  10.332 -21.593  1.00  0.00           H  
ATOM    663  CA  ILE    43      34.509  10.832 -20.730  1.00  0.00           C  
ATOM    664  HA  ILE    43      34.318  11.829 -20.332  1.00  0.00           H  
ATOM    665  CB  ILE    43      33.881  10.938 -22.142  1.00  0.00           C  
ATOM    666  HB  ILE    43      32.823  11.079 -21.922  1.00  0.00           H  
ATOM    667  CG2 ILE    43      34.318  12.068 -23.118  1.00  0.00           C  
ATOM    668 HG21 ILE    43      33.747  12.025 -24.046  1.00  0.00           H  
ATOM    669 HG22 ILE    43      34.048  12.961 -22.554  1.00  0.00           H  
ATOM    670 HG23 ILE    43      35.404  12.012 -23.194  1.00  0.00           H  
ATOM    671  CG1 ILE    43      33.999   9.496 -22.765  1.00  0.00           C  
ATOM    672 HG12 ILE    43      35.034   9.211 -22.953  1.00  0.00           H  
ATOM    673 HG13 ILE    43      33.687   8.723 -22.063  1.00  0.00           H  
ATOM    674  CD1 ILE    43      33.119   9.208 -23.989  1.00  0.00           C  
ATOM    675 HD11 ILE    43      33.529   9.681 -24.881  1.00  0.00           H  
ATOM    676 HD12 ILE    43      33.139   8.158 -24.280  1.00  0.00           H  
ATOM    677 HD13 ILE    43      32.126   9.602 -23.772  1.00  0.00           H  
ATOM    678  C   ILE    43      33.883   9.768 -19.761  1.00  0.00           C  
ATOM    679  O   ILE    43      32.799   9.934 -19.290  1.00  0.00           O  
ATOM    680  N   ARG    44      34.610   8.672 -19.439  1.00  0.00           N  
ATOM    681  H   ARG    44      35.509   8.658 -19.900  1.00  0.00           H  
ATOM    682  CA  ARG    44      34.335   7.546 -18.547  1.00  0.00           C  
ATOM    683  HA  ARG    44      33.314   7.194 -18.693  1.00  0.00           H  
ATOM    684  CB  ARG    44      35.267   6.326 -18.793  1.00  0.00           C  
ATOM    685  HB2 ARG    44      35.140   5.998 -19.824  1.00  0.00           H  
ATOM    686  HB3 ARG    44      36.300   6.641 -18.642  1.00  0.00           H  
ATOM    687  CG  ARG    44      34.889   5.305 -17.918  1.00  0.00           C  
ATOM    688  HG2 ARG    44      34.961   5.529 -16.854  1.00  0.00           H  
ATOM    689  HG3 ARG    44      33.840   5.122 -18.153  1.00  0.00           H  
ATOM    690  CD  ARG    44      35.511   4.147 -18.260  1.00  0.00           C  
ATOM    691  HD2 ARG    44      35.429   3.837 -19.302  1.00  0.00           H  
ATOM    692  HD3 ARG    44      36.586   4.318 -18.306  1.00  0.00           H  
ATOM    693  NE  ARG    44      35.212   3.100 -17.298  1.00  0.00           N  
ATOM    694  HE  ARG    44      34.396   2.541 -17.505  1.00  0.00           H  
ATOM    695  CZ  ARG    44      35.993   2.622 -16.253  1.00  0.00           C  
ATOM    696  NH1 ARG    44      35.598   1.553 -15.560  1.00  0.00           N  
ATOM    697 HH11 ARG    44      34.713   1.142 -15.819  1.00  0.00           H  
ATOM    698 HH12 ARG    44      36.162   1.177 -14.811  1.00  0.00           H  
ATOM    699  NH2 ARG    44      37.023   3.245 -15.907  1.00  0.00           N  
ATOM    700 HH21 ARG    44      37.156   4.181 -16.261  1.00  0.00           H  
ATOM    701 HH22 ARG    44      37.348   3.102 -14.961  1.00  0.00           H  
ATOM    702  C   ARG    44      34.533   8.084 -17.114  1.00  0.00           C  
ATOM    703  O   ARG    44      33.663   8.048 -16.290  1.00  0.00           O  
ATOM    704  N   GLU    45      35.589   8.897 -16.929  1.00  0.00           N  
ATOM    705  H   GLU    45      36.220   9.160 -17.673  1.00  0.00           H  
ATOM    706  CA  GLU    45      35.814   9.557 -15.658  1.00  0.00           C  
ATOM    707  HA  GLU    45      35.769   8.839 -14.840  1.00  0.00           H  
ATOM    708  CB  GLU    45      37.219  10.130 -15.573  1.00  0.00           C  
ATOM    709  HB2 GLU    45      37.806   9.411 -16.143  1.00  0.00           H  
ATOM    710  HB3 GLU    45      37.159  11.090 -16.086  1.00  0.00           H  
ATOM    711  CG  GLU    45      37.782  10.391 -14.202  1.00  0.00           C  
ATOM    712  HG2 GLU    45      38.706  10.962 -14.300  1.00  0.00           H  
ATOM    713  HG3 GLU    45      37.077  10.963 -13.599  1.00  0.00           H  
ATOM    714  CD  GLU    45      38.052   9.087 -13.514  1.00  0.00           C  
ATOM    715  OE1 GLU    45      38.000   7.962 -14.106  1.00  0.00           O  
ATOM    716  OE2 GLU    45      38.071   9.139 -12.266  1.00  0.00           O  
ATOM    717  C   GLU    45      34.689  10.622 -15.346  1.00  0.00           C  
ATOM    718  O   GLU    45      34.203  10.676 -14.203  1.00  0.00           O  
ATOM    719  N   ILE    46      34.245  11.395 -16.370  1.00  0.00           N  
ATOM    720  H   ILE    46      34.795  11.378 -17.217  1.00  0.00           H  
ATOM    721  CA  ILE    46      33.221  12.441 -16.220  1.00  0.00           C  
ATOM    722  HA  ILE    46      33.553  13.104 -15.421  1.00  0.00           H  
ATOM    723  CB  ILE    46      33.338  13.315 -17.504  1.00  0.00           C  
ATOM    724  HB  ILE    46      33.506  12.678 -18.373  1.00  0.00           H  
ATOM    725  CG2 ILE    46      32.074  14.194 -17.627  1.00  0.00           C  
ATOM    726 HG21 ILE    46      31.213  13.561 -17.841  1.00  0.00           H  
ATOM    727 HG22 ILE    46      32.077  14.921 -16.815  1.00  0.00           H  
ATOM    728 HG23 ILE    46      32.082  14.795 -18.536  1.00  0.00           H  
ATOM    729  CG1 ILE    46      34.574  14.218 -17.400  1.00  0.00           C  
ATOM    730 HG12 ILE    46      34.430  14.800 -16.490  1.00  0.00           H  
ATOM    731 HG13 ILE    46      35.471  13.663 -17.124  1.00  0.00           H  
ATOM    732  CD1 ILE    46      34.810  15.127 -18.684  1.00  0.00           C  
ATOM    733 HD11 ILE    46      33.912  15.723 -18.849  1.00  0.00           H  
ATOM    734 HD12 ILE    46      35.653  15.742 -18.371  1.00  0.00           H  
ATOM    735 HD13 ILE    46      35.014  14.470 -19.530  1.00  0.00           H  
ATOM    736  C   ILE    46      31.895  11.840 -15.889  1.00  0.00           C  
ATOM    737  O   ILE    46      31.251  12.279 -14.927  1.00  0.00           O  
ATOM    738  N   MET    47      31.484  10.705 -16.480  1.00  0.00           N  
ATOM    739  H   MET    47      32.221  10.323 -17.055  1.00  0.00           H  
ATOM    740  CA  MET    47      30.245  10.052 -16.171  1.00  0.00           C  
ATOM    741  HA  MET    47      29.446  10.792 -16.219  1.00  0.00           H  
ATOM    742  CB  MET    47      29.990   8.919 -17.164  1.00  0.00           C  
ATOM    743  HB2 MET    47      30.908   8.333 -17.209  1.00  0.00           H  
ATOM    744  HB3 MET    47      29.192   8.244 -16.854  1.00  0.00           H  
ATOM    745  CG  MET    47      29.734   9.443 -18.618  1.00  0.00           C  
ATOM    746  HG2 MET    47      30.540  10.110 -18.924  1.00  0.00           H  
ATOM    747  HG3 MET    47      29.783   8.612 -19.321  1.00  0.00           H  
ATOM    748  SD  MET    47      28.217  10.330 -18.907  1.00  0.00           S  
ATOM    749  CE  MET    47      26.878   9.031 -18.920  1.00  0.00           C  
ATOM    750  HE1 MET    47      25.995   9.670 -18.885  1.00  0.00           H  
ATOM    751  HE2 MET    47      26.847   8.454 -19.844  1.00  0.00           H  
ATOM    752  HE3 MET    47      26.990   8.396 -18.041  1.00  0.00           H  
ATOM    753  C   MET    47      30.143   9.522 -14.716  1.00  0.00           C  
ATOM    754  O   MET    47      29.035   9.087 -14.334  1.00  0.00           O  
ATOM    755  N   LYS    48      31.236   9.382 -14.014  1.00  0.00           N  
ATOM    756  H   LYS    48      32.076   9.731 -14.454  1.00  0.00           H  
ATOM    757  CA  LYS    48      31.229   8.991 -12.598  1.00  0.00           C  
ATOM    758  HA  LYS    48      30.500   8.204 -12.407  1.00  0.00           H  
ATOM    759  CB  LYS    48      32.586   8.684 -11.917  1.00  0.00           C  
ATOM    760  HB2 LYS    48      33.209   9.578 -11.897  1.00  0.00           H  
ATOM    761  HB3 LYS    48      32.312   8.421 -10.896  1.00  0.00           H  
ATOM    762  CG  LYS    48      33.325   7.637 -12.471  1.00  0.00           C  
ATOM    763  HG2 LYS    48      32.672   6.765 -12.437  1.00  0.00           H  
ATOM    764  HG3 LYS    48      33.418   7.995 -13.496  1.00  0.00           H  
ATOM    765  CD  LYS    48      34.549   7.517 -11.931  1.00  0.00           C  
ATOM    766  HD2 LYS    48      35.049   8.485 -11.963  1.00  0.00           H  
ATOM    767  HD3 LYS    48      34.391   7.201 -10.900  1.00  0.00           H  
ATOM    768  CE  LYS    48      35.349   6.586 -12.489  1.00  0.00           C  
ATOM    769  HE2 LYS    48      34.909   5.596 -12.368  1.00  0.00           H  
ATOM    770  HE3 LYS    48      35.574   6.871 -13.516  1.00  0.00           H  
ATOM    771  NZ  LYS    48      36.722   6.577 -11.858  1.00  0.00           N  
ATOM    772  HZ1 LYS    48      37.049   5.622 -11.856  1.00  0.00           H  
ATOM    773  HZ2 LYS    48      37.388   7.124 -12.384  1.00  0.00           H  
ATOM    774  HZ3 LYS    48      36.651   6.860 -10.891  1.00  0.00           H  
ATOM    775  C   LYS    48      30.651  10.146 -11.828  1.00  0.00           C  
ATOM    776  O   LYS    48      29.712   9.898 -11.088  1.00  0.00           O  
ATOM    777  N   GLY    49      31.249  11.371 -11.936  1.00  0.00           N  
ATOM    778  H   GLY    49      31.992  11.532 -12.600  1.00  0.00           H  
ATOM    779  CA  GLY    49      30.871  12.528 -11.163  1.00  0.00           C  
ATOM    780  HA2 GLY    49      31.107  12.361 -10.112  1.00  0.00           H  
ATOM    781  HA3 GLY    49      31.237  13.489 -11.524  1.00  0.00           H  
ATOM    782  C   GLY    49      29.308  12.742 -11.124  1.00  0.00           C  
ATOM    783  O   GLY    49      28.716  13.028 -10.138  1.00  0.00           O  
ATOM    784  N   GLN    50      28.752  12.485 -12.332  1.00  0.00           N  
ATOM    785  H   GLN    50      29.421  12.346 -13.076  1.00  0.00           H  
ATOM    786  CA  GLN    50      27.347  12.657 -12.663  1.00  0.00           C  
ATOM    787  HA  GLN    50      27.078  13.682 -12.404  1.00  0.00           H  
ATOM    788  CB  GLN    50      27.026  12.390 -14.174  1.00  0.00           C  
ATOM    789  HB2 GLN    50      27.791  12.853 -14.798  1.00  0.00           H  
ATOM    790  HB3 GLN    50      27.041  11.326 -14.410  1.00  0.00           H  
ATOM    791  CG  GLN    50      25.740  12.968 -14.614  1.00  0.00           C  
ATOM    792  HG2 GLN    50      24.971  12.709 -13.886  1.00  0.00           H  
ATOM    793  HG3 GLN    50      25.778  14.057 -14.612  1.00  0.00           H  
ATOM    794  CD  GLN    50      25.282  12.439 -15.927  1.00  0.00           C  
ATOM    795  OE1 GLN    50      25.185  13.262 -16.871  1.00  0.00           O  
ATOM    796  NE2 GLN    50      24.952  11.133 -15.993  1.00  0.00           N  
ATOM    797 HE21 GLN    50      24.530  10.759 -16.831  1.00  0.00           H  
ATOM    798 HE22 GLN    50      25.064  10.505 -15.210  1.00  0.00           H  
ATOM    799  C   GLN    50      26.460  11.639 -11.843  1.00  0.00           C  
ATOM    800  O   GLN    50      25.366  12.045 -11.475  1.00  0.00           O  
ATOM    801  N   ARG    51      26.939  10.497 -11.361  1.00  0.00           N  
ATOM    802  H   ARG    51      27.877  10.191 -11.576  1.00  0.00           H  
ATOM    803  CA  ARG    51      26.146   9.644 -10.410  1.00  0.00           C  
ATOM    804  HA  ARG    51      25.153   9.482 -10.831  1.00  0.00           H  
ATOM    805  CB  ARG    51      26.711   8.151 -10.214  1.00  0.00           C  
ATOM    806  HB2 ARG    51      27.650   8.186  -9.662  1.00  0.00           H  
ATOM    807  HB3 ARG    51      25.986   7.752  -9.505  1.00  0.00           H  
ATOM    808  CG  ARG    51      26.860   7.408 -11.343  1.00  0.00           C  
ATOM    809  HG2 ARG    51      25.809   7.192 -11.539  1.00  0.00           H  
ATOM    810  HG3 ARG    51      27.327   8.056 -12.085  1.00  0.00           H  
ATOM    811  CD  ARG    51      27.573   6.197 -11.272  1.00  0.00           C  
ATOM    812  HD2 ARG    51      28.542   6.406 -10.820  1.00  0.00           H  
ATOM    813  HD3 ARG    51      27.005   5.459 -10.705  1.00  0.00           H  
ATOM    814  NE  ARG    51      27.729   5.617 -12.650  1.00  0.00           N  
ATOM    815  HE  ARG    51      26.916   5.606 -13.251  1.00  0.00           H  
ATOM    816  CZ  ARG    51      28.869   5.509 -13.286  1.00  0.00           C  
ATOM    817  NH1 ARG    51      30.015   5.560 -12.752  1.00  0.00           N  
ATOM    818 HH11 ARG    51      30.048   5.528 -11.743  1.00  0.00           H  
ATOM    819 HH12 ARG    51      30.900   5.439 -13.224  1.00  0.00           H  
ATOM    820  NH2 ARG    51      28.923   5.467 -14.576  1.00  0.00           N  
ATOM    821 HH21 ARG    51      28.088   5.651 -15.114  1.00  0.00           H  
ATOM    822 HH22 ARG    51      29.859   5.564 -14.941  1.00  0.00           H  
ATOM    823  C   ARG    51      25.847  10.226  -9.010  1.00  0.00           C  
ATOM    824  O   ARG    51      24.723  10.204  -8.512  1.00  0.00           O  
ATOM    825  N   ASP    52      26.847  10.978  -8.480  1.00  0.00           N  
ATOM    826  H   ASP    52      27.727  11.078  -8.966  1.00  0.00           H  
ATOM    827  CA  ASP    52      26.695  11.849  -7.264  1.00  0.00           C  
ATOM    828  HA  ASP    52      26.073  11.381  -6.501  1.00  0.00           H  
ATOM    829  CB  ASP    52      28.099  12.215  -6.767  1.00  0.00           C  
ATOM    830  HB2 ASP    52      28.563  11.283  -6.445  1.00  0.00           H  
ATOM    831  HB3 ASP    52      28.553  12.664  -7.650  1.00  0.00           H  
ATOM    832  CG  ASP    52      28.087  13.264  -5.610  1.00  0.00           C  
ATOM    833  OD1 ASP    52      28.813  14.316  -5.728  1.00  0.00           O  
ATOM    834  OD2 ASP    52      27.513  12.973  -4.571  1.00  0.00           O  
ATOM    835  C   ASP    52      26.011  13.166  -7.548  1.00  0.00           C  
ATOM    836  O   ASP    52      25.107  13.500  -6.795  1.00  0.00           O  
ATOM    837  N   GLN    53      26.081  13.742  -8.728  1.00  0.00           N  
ATOM    838  H   GLN    53      26.829  13.418  -9.325  1.00  0.00           H  
ATOM    839  CA  GLN    53      25.306  14.999  -9.079  1.00  0.00           C  
ATOM    840  HA  GLN    53      25.460  15.642  -8.213  1.00  0.00           H  
ATOM    841  CB  GLN    53      26.051  15.687 -10.232  1.00  0.00           C  
ATOM    842  HB2 GLN    53      26.188  14.969 -11.040  1.00  0.00           H  
ATOM    843  HB3 GLN    53      25.433  16.501 -10.612  1.00  0.00           H  
ATOM    844  CG  GLN    53      27.341  16.403  -9.787  1.00  0.00           C  
ATOM    845  HG2 GLN    53      27.115  17.430  -9.499  1.00  0.00           H  
ATOM    846  HG3 GLN    53      27.614  15.939  -8.839  1.00  0.00           H  
ATOM    847  CD  GLN    53      28.482  16.368 -10.863  1.00  0.00           C  
ATOM    848  OE1 GLN    53      28.277  16.000 -12.027  1.00  0.00           O  
ATOM    849  NE2 GLN    53      29.674  16.753 -10.560  1.00  0.00           N  
ATOM    850 HE21 GLN    53      30.400  16.645 -11.254  1.00  0.00           H  
ATOM    851 HE22 GLN    53      29.878  16.842  -9.575  1.00  0.00           H  
ATOM    852  C   GLN    53      23.851  14.756  -9.309  1.00  0.00           C  
ATOM    853  O   GLN    53      22.994  15.563  -8.894  1.00  0.00           O  
ATOM    854  N   MET    54      23.543  13.679 -10.036  1.00  0.00           N  
ATOM    855  H   MET    54      24.285  13.069 -10.348  1.00  0.00           H  
ATOM    856  CA  MET    54      22.203  13.442 -10.669  1.00  0.00           C  
ATOM    857  HA  MET    54      21.701  14.402 -10.789  1.00  0.00           H  
ATOM    858  CB  MET    54      22.412  12.813 -12.097  1.00  0.00           C  
ATOM    859  HB2 MET    54      23.244  13.325 -12.582  1.00  0.00           H  
ATOM    860  HB3 MET    54      22.673  11.757 -12.021  1.00  0.00           H  
ATOM    861  CG  MET    54      21.284  13.001 -13.065  1.00  0.00           C  
ATOM    862  HG2 MET    54      20.433  12.489 -12.616  1.00  0.00           H  
ATOM    863  HG3 MET    54      21.139  14.071 -13.218  1.00  0.00           H  
ATOM    864  SD  MET    54      21.532  12.360 -14.725  1.00  0.00           S  
ATOM    865  CE  MET    54      21.296  10.583 -14.658  1.00  0.00           C  
ATOM    866  HE1 MET    54      20.262  10.506 -14.320  1.00  0.00           H  
ATOM    867  HE2 MET    54      21.519  10.173 -15.643  1.00  0.00           H  
ATOM    868  HE3 MET    54      21.933  10.157 -13.883  1.00  0.00           H  
ATOM    869  C   MET    54      21.323  12.629  -9.737  1.00  0.00           C  
ATOM    870  O   MET    54      20.498  11.877 -10.227  1.00  0.00           O  
ATOM    871  N   LYS    55      21.549  12.630  -8.398  1.00  0.00           N  
ATOM    872  H   LYS    55      22.192  13.328  -8.053  1.00  0.00           H  
ATOM    873  CA  LYS    55      20.784  11.859  -7.417  1.00  0.00           C  
ATOM    874  HA  LYS    55      21.100  10.816  -7.441  1.00  0.00           H  
ATOM    875  CB  LYS    55      21.233  12.306  -6.012  1.00  0.00           C  
ATOM    876  HB2 LYS    55      22.321  12.358  -6.042  1.00  0.00           H  
ATOM    877  HB3 LYS    55      20.840  13.318  -5.920  1.00  0.00           H  
ATOM    878  CG  LYS    55      20.856  11.434  -5.011  1.00  0.00           C  
ATOM    879  HG2 LYS    55      19.772  11.313  -5.004  1.00  0.00           H  
ATOM    880  HG3 LYS    55      21.431  10.541  -5.254  1.00  0.00           H  
ATOM    881  CD  LYS    55      21.176  11.810  -3.717  1.00  0.00           C  
ATOM    882  HD2 LYS    55      22.255  11.938  -3.624  1.00  0.00           H  
ATOM    883  HD3 LYS    55      20.777  12.810  -3.547  1.00  0.00           H  
ATOM    884  CE  LYS    55      20.723  11.000  -2.756  1.00  0.00           C  
ATOM    885  HE2 LYS    55      19.666  10.766  -2.884  1.00  0.00           H  
ATOM    886  HE3 LYS    55      21.209  10.034  -2.890  1.00  0.00           H  
ATOM    887  NZ  LYS    55      21.025  11.421  -1.396  1.00  0.00           N  
ATOM    888  HZ1 LYS    55      20.579  10.849  -0.693  1.00  0.00           H  
ATOM    889  HZ2 LYS    55      22.015  11.284  -1.250  1.00  0.00           H  
ATOM    890  HZ3 LYS    55      20.789  12.383  -1.197  1.00  0.00           H  
ATOM    891  C   LYS    55      19.241  11.897  -7.675  1.00  0.00           C  
ATOM    892  O   LYS    55      18.554  12.893  -7.442  1.00  0.00           O  
ATOM    893  N   ARG    56      18.672  10.838  -8.297  1.00  0.00           N  
ATOM    894  H   ARG    56      19.139   9.959  -8.470  1.00  0.00           H  
ATOM    895  CA  ARG    56      17.276  10.793  -8.734  1.00  0.00           C  
ATOM    896  HA  ARG    56      17.048  11.608  -9.421  1.00  0.00           H  
ATOM    897  CB  ARG    56      17.158   9.495  -9.602  1.00  0.00           C  
ATOM    898  HB2 ARG    56      16.272   9.497 -10.236  1.00  0.00           H  
ATOM    899  HB3 ARG    56      18.029   9.544 -10.256  1.00  0.00           H  
ATOM    900  CG  ARG    56      17.233   8.296  -8.884  1.00  0.00           C  
ATOM    901  HG2 ARG    56      18.235   8.292  -8.455  1.00  0.00           H  
ATOM    902  HG3 ARG    56      16.466   8.288  -8.109  1.00  0.00           H  
ATOM    903  CD  ARG    56      16.966   7.190  -9.669  1.00  0.00           C  
ATOM    904  HD2 ARG    56      15.994   7.278 -10.154  1.00  0.00           H  
ATOM    905  HD3 ARG    56      17.718   7.199 -10.458  1.00  0.00           H  
ATOM    906  NE  ARG    56      17.099   5.942  -8.849  1.00  0.00           N  
ATOM    907  HE  ARG    56      17.503   6.089  -7.935  1.00  0.00           H  
ATOM    908  CZ  ARG    56      16.781   4.748  -9.297  1.00  0.00           C  
ATOM    909  NH1 ARG    56      17.042   3.730  -8.527  1.00  0.00           N  
ATOM    910 HH11 ARG    56      17.589   3.932  -7.702  1.00  0.00           H  
ATOM    911 HH12 ARG    56      16.734   2.780  -8.674  1.00  0.00           H  
ATOM    912  NH2 ARG    56      16.186   4.631 -10.480  1.00  0.00           N  
ATOM    913 HH21 ARG    56      16.288   5.389 -11.139  1.00  0.00           H  
ATOM    914 HH22 ARG    56      16.012   3.741 -10.925  1.00  0.00           H  
ATOM    915  C   ARG    56      16.295  10.782  -7.562  1.00  0.00           C  
ATOM    916  O   ARG    56      16.654  10.452  -6.421  1.00  0.00           O  
ATOM    917  N   PRO    57      15.001  11.168  -7.708  1.00  0.00           N  
ATOM    918  CD  PRO    57      14.456  11.753  -8.895  1.00  0.00           C  
ATOM    919  HD2 PRO    57      14.256  11.024  -9.680  1.00  0.00           H  
ATOM    920  HD3 PRO    57      15.076  12.498  -9.394  1.00  0.00           H  
ATOM    921  CG  PRO    57      13.256  12.508  -8.415  1.00  0.00           C  
ATOM    922  HG2 PRO    57      12.620  12.489  -9.300  1.00  0.00           H  
ATOM    923  HG3 PRO    57      13.320  13.540  -8.069  1.00  0.00           H  
ATOM    924  CB  PRO    57      12.666  11.627  -7.365  1.00  0.00           C  
ATOM    925  HB2 PRO    57      12.093  10.810  -7.804  1.00  0.00           H  
ATOM    926  HB3 PRO    57      12.106  12.176  -6.607  1.00  0.00           H  
ATOM    927  CA  PRO    57      13.919  11.012  -6.684  1.00  0.00           C  
ATOM    928  HA  PRO    57      14.215  11.639  -5.843  1.00  0.00           H  
ATOM    929  C   PRO    57      13.771   9.531  -6.320  1.00  0.00           C  
ATOM    930  O   PRO    57      14.250   8.640  -7.021  1.00  0.00           O  
ATOM    931  N   PRO    58      13.103   9.149  -5.202  1.00  0.00           N  
ATOM    932  CD  PRO    58      12.470  10.069  -4.178  1.00  0.00           C  
ATOM    933  HD2 PRO    58      11.471  10.403  -4.460  1.00  0.00           H  
ATOM    934  HD3 PRO    58      13.091  10.883  -3.803  1.00  0.00           H  
ATOM    935  CG  PRO    58      12.367   9.071  -2.982  1.00  0.00           C  
ATOM    936  HG2 PRO    58      11.724   9.454  -2.190  1.00  0.00           H  
ATOM    937  HG3 PRO    58      13.383   9.037  -2.587  1.00  0.00           H  
ATOM    938  CB  PRO    58      12.043   7.761  -3.636  1.00  0.00           C  
ATOM    939  HB2 PRO    58      10.971   7.743  -3.834  1.00  0.00           H  
ATOM    940  HB3 PRO    58      12.307   7.023  -2.878  1.00  0.00           H  
ATOM    941  CA  PRO    58      12.872   7.719  -4.878  1.00  0.00           C  
ATOM    942  HA  PRO    58      13.858   7.263  -4.793  1.00  0.00           H  
ATOM    943  C   PRO    58      12.090   6.915  -5.902  1.00  0.00           C  
ATOM    944  O   PRO    58      11.018   7.371  -6.293  1.00  0.00           O  
ATOM    945  N   LEU    59      12.610   5.725  -6.242  1.00  0.00           N  
ATOM    946  H   LEU    59      13.503   5.431  -5.873  1.00  0.00           H  
ATOM    947  CA  LEU    59      11.807   4.699  -6.976  1.00  0.00           C  
ATOM    948  HA  LEU    59      11.561   5.105  -7.957  1.00  0.00           H  
ATOM    949  CB  LEU    59      12.571   3.361  -6.948  1.00  0.00           C  
ATOM    950  HB2 LEU    59      13.591   3.417  -7.327  1.00  0.00           H  
ATOM    951  HB3 LEU    59      12.629   3.114  -5.888  1.00  0.00           H  
ATOM    952  CG  LEU    59      12.042   2.096  -7.619  1.00  0.00           C  
ATOM    953  HG  LEU    59      11.067   1.719  -7.310  1.00  0.00           H  
ATOM    954  CD1 LEU    59      12.146   2.270  -9.121  1.00  0.00           C  
ATOM    955 HD11 LEU    59      11.505   3.116  -9.368  1.00  0.00           H  
ATOM    956 HD12 LEU    59      13.142   2.627  -9.383  1.00  0.00           H  
ATOM    957 HD13 LEU    59      11.871   1.324  -9.588  1.00  0.00           H  
ATOM    958  CD2 LEU    59      12.898   0.891  -7.262  1.00  0.00           C  
ATOM    959 HD21 LEU    59      12.763   0.475  -6.263  1.00  0.00           H  
ATOM    960 HD22 LEU    59      12.549   0.055  -7.869  1.00  0.00           H  
ATOM    961 HD23 LEU    59      13.936   1.056  -7.549  1.00  0.00           H  
ATOM    962  C   LEU    59      10.395   4.492  -6.382  1.00  0.00           C  
ATOM    963  O   LEU    59       9.506   4.332  -7.203  1.00  0.00           O  
ATOM    964  N   GLU    60      10.154   4.522  -5.061  1.00  0.00           N  
ATOM    965  H   GLU    60      10.882   4.632  -4.370  1.00  0.00           H  
ATOM    966  CA  GLU    60       8.935   4.528  -4.460  1.00  0.00           C  
ATOM    967  HA  GLU    60       8.542   3.534  -4.676  1.00  0.00           H  
ATOM    968  CB  GLU    60       9.078   4.665  -2.941  1.00  0.00           C  
ATOM    969  HB2 GLU    60       9.527   3.759  -2.532  1.00  0.00           H  
ATOM    970  HB3 GLU    60       9.823   5.431  -2.725  1.00  0.00           H  
ATOM    971  CG  GLU    60       7.661   4.847  -2.202  1.00  0.00           C  
ATOM    972  HG2 GLU    60       7.786   5.012  -1.131  1.00  0.00           H  
ATOM    973  HG3 GLU    60       7.096   5.697  -2.584  1.00  0.00           H  
ATOM    974  CD  GLU    60       6.869   3.525  -2.281  1.00  0.00           C  
ATOM    975  OE1 GLU    60       5.609   3.579  -2.065  1.00  0.00           O  
ATOM    976  OE2 GLU    60       7.368   2.408  -2.571  1.00  0.00           O  
ATOM    977  C   GLU    60       7.916   5.670  -5.035  1.00  0.00           C  
ATOM    978  O   GLU    60       6.733   5.430  -5.077  1.00  0.00           O  
ATOM    979  N   GLU    61       8.359   6.869  -5.381  1.00  0.00           N  
ATOM    980  H   GLU    61       9.352   7.050  -5.412  1.00  0.00           H  
ATOM    981  CA  GLU    61       7.381   7.833  -5.866  1.00  0.00           C  
ATOM    982  HA  GLU    61       6.499   7.923  -5.233  1.00  0.00           H  
ATOM    983  CB  GLU    61       7.987   9.280  -5.891  1.00  0.00           C  
ATOM    984  HB2 GLU    61       8.797   9.183  -6.614  1.00  0.00           H  
ATOM    985  HB3 GLU    61       7.231   9.850  -6.430  1.00  0.00           H  
ATOM    986  CG  GLU    61       8.396   9.910  -4.551  1.00  0.00           C  
ATOM    987  HG2 GLU    61       9.408   9.559  -4.351  1.00  0.00           H  
ATOM    988  HG3 GLU    61       8.603  10.948  -4.810  1.00  0.00           H  
ATOM    989  CD  GLU    61       7.465   9.762  -3.278  1.00  0.00           C  
ATOM    990  OE1 GLU    61       7.875  10.283  -2.199  1.00  0.00           O  
ATOM    991  OE2 GLU    61       6.287   9.329  -3.261  1.00  0.00           O  
ATOM    992  C   GLU    61       6.835   7.402  -7.270  1.00  0.00           C  
ATOM    993  O   GLU    61       5.736   7.763  -7.573  1.00  0.00           O  
ATOM    994  N   ARG    62       7.590   6.672  -8.054  1.00  0.00           N  
ATOM    995  H   ARG    62       8.543   6.609  -7.727  1.00  0.00           H  
ATOM    996  CA  ARG    62       7.121   5.972  -9.348  1.00  0.00           C  
ATOM    997  HA  ARG    62       6.533   6.692  -9.918  1.00  0.00           H  
ATOM    998  CB  ARG    62       8.293   5.435 -10.283  1.00  0.00           C  
ATOM    999  HB2 ARG    62       8.525   4.409  -9.999  1.00  0.00           H  
ATOM   1000  HB3 ARG    62       7.972   5.251 -11.309  1.00  0.00           H  
ATOM   1001  CG  ARG    62       9.419   6.121 -10.314  1.00  0.00           C  
ATOM   1002  HG2 ARG    62       9.842   6.297  -9.325  1.00  0.00           H  
ATOM   1003  HG3 ARG    62      10.172   5.617 -10.920  1.00  0.00           H  
ATOM   1004  CD  ARG    62       9.333   7.321 -10.873  1.00  0.00           C  
ATOM   1005  HD2 ARG    62       9.078   7.218 -11.927  1.00  0.00           H  
ATOM   1006  HD3 ARG    62       8.693   8.054 -10.382  1.00  0.00           H  
ATOM   1007  NE  ARG    62      10.679   8.073 -10.836  1.00  0.00           N  
ATOM   1008  HE  ARG    62      11.479   7.645 -10.393  1.00  0.00           H  
ATOM   1009  CZ  ARG    62      11.044   9.218 -11.449  1.00  0.00           C  
ATOM   1010  NH1 ARG    62      10.348  10.109 -11.994  1.00  0.00           N  
ATOM   1011 HH11 ARG    62       9.491   9.852 -12.462  1.00  0.00           H  
ATOM   1012 HH12 ARG    62      10.773  10.971 -12.304  1.00  0.00           H  
ATOM   1013  NH2 ARG    62      12.301   9.448 -11.377  1.00  0.00           N  
ATOM   1014 HH21 ARG    62      12.904   8.761 -10.948  1.00  0.00           H  
ATOM   1015 HH22 ARG    62      12.664  10.324 -11.727  1.00  0.00           H  
ATOM   1016  C   ARG    62       6.177   4.836  -8.940  1.00  0.00           C  
ATOM   1017  O   ARG    62       5.104   4.669  -9.546  1.00  0.00           O  
ATOM   1018  N   ARG    63       6.512   4.071  -7.896  1.00  0.00           N  
ATOM   1019  H   ARG    63       7.352   4.364  -7.418  1.00  0.00           H  
ATOM   1020  CA  ARG    63       5.537   3.102  -7.256  1.00  0.00           C  
ATOM   1021  HA  ARG    63       5.253   2.522  -8.135  1.00  0.00           H  
ATOM   1022  CB  ARG    63       6.223   2.096  -6.270  1.00  0.00           C  
ATOM   1023  HB2 ARG    63       6.582   2.696  -5.434  1.00  0.00           H  
ATOM   1024  HB3 ARG    63       5.537   1.326  -5.918  1.00  0.00           H  
ATOM   1025  CG  ARG    63       7.292   1.433  -6.788  1.00  0.00           C  
ATOM   1026  HG2 ARG    63       7.097   1.036  -7.785  1.00  0.00           H  
ATOM   1027  HG3 ARG    63       8.107   2.129  -6.987  1.00  0.00           H  
ATOM   1028  CD  ARG    63       7.758   0.417  -6.065  1.00  0.00           C  
ATOM   1029  HD2 ARG    63       6.967  -0.234  -5.692  1.00  0.00           H  
ATOM   1030  HD3 ARG    63       8.493  -0.096  -6.685  1.00  0.00           H  
ATOM   1031  NE  ARG    63       8.388   0.875  -4.835  1.00  0.00           N  
ATOM   1032  HE  ARG    63       7.887   1.451  -4.174  1.00  0.00           H  
ATOM   1033  CZ  ARG    63       9.441   0.479  -4.206  1.00  0.00           C  
ATOM   1034  NH1 ARG    63       9.791   1.044  -3.116  1.00  0.00           N  
ATOM   1035 HH11 ARG    63       9.194   1.750  -2.710  1.00  0.00           H  
ATOM   1036 HH12 ARG    63      10.774   0.896  -2.937  1.00  0.00           H  
ATOM   1037  NH2 ARG    63      10.205  -0.444  -4.716  1.00  0.00           N  
ATOM   1038 HH21 ARG    63       9.843  -0.936  -5.520  1.00  0.00           H  
ATOM   1039 HH22 ARG    63      10.961  -0.688  -4.091  1.00  0.00           H  
ATOM   1040  C   ARG    63       4.257   3.740  -6.669  1.00  0.00           C  
ATOM   1041  O   ARG    63       3.180   3.117  -6.788  1.00  0.00           O  
ATOM   1042  N   ALA    64       4.285   4.927  -6.115  1.00  0.00           N  
ATOM   1043  H   ALA    64       5.147   5.378  -5.841  1.00  0.00           H  
ATOM   1044  CA  ALA    64       3.114   5.770  -5.861  1.00  0.00           C  
ATOM   1045  HA  ALA    64       2.433   5.241  -5.194  1.00  0.00           H  
ATOM   1046  CB  ALA    64       3.538   7.028  -5.046  1.00  0.00           C  
ATOM   1047  HB1 ALA    64       3.978   6.756  -4.087  1.00  0.00           H  
ATOM   1048  HB2 ALA    64       4.271   7.628  -5.587  1.00  0.00           H  
ATOM   1049  HB3 ALA    64       2.666   7.681  -5.010  1.00  0.00           H  
ATOM   1050  C   ALA    64       2.281   6.169  -7.070  1.00  0.00           C  
ATOM   1051  O   ALA    64       1.057   6.168  -7.040  1.00  0.00           O  
ATOM   1052  N   MET    65       2.994   6.389  -8.189  1.00  0.00           N  
ATOM   1053  H   MET    65       4.001   6.409  -8.111  1.00  0.00           H  
ATOM   1054  CA  MET    65       2.361   6.723  -9.499  1.00  0.00           C  
ATOM   1055  HA  MET    65       1.677   7.570  -9.441  1.00  0.00           H  
ATOM   1056  CB  MET    65       3.406   7.232 -10.487  1.00  0.00           C  
ATOM   1057  HB2 MET    65       4.234   7.802 -10.066  1.00  0.00           H  
ATOM   1058  HB3 MET    65       3.725   6.448 -11.173  1.00  0.00           H  
ATOM   1059  CG  MET    65       2.773   8.261 -11.413  1.00  0.00           C  
ATOM   1060  HG2 MET    65       1.916   7.836 -11.934  1.00  0.00           H  
ATOM   1061  HG3 MET    65       2.308   9.051 -10.823  1.00  0.00           H  
ATOM   1062  SD  MET    65       3.945   8.817 -12.628  1.00  0.00           S  
ATOM   1063  CE  MET    65       4.888  10.048 -11.684  1.00  0.00           C  
ATOM   1064  HE1 MET    65       5.361   9.566 -10.828  1.00  0.00           H  
ATOM   1065  HE2 MET    65       5.641  10.582 -12.264  1.00  0.00           H  
ATOM   1066  HE3 MET    65       4.324  10.907 -11.320  1.00  0.00           H  
ATOM   1067  C   MET    65       1.517   5.548 -10.035  1.00  0.00           C  
ATOM   1068  O   MET    65       0.374   5.715 -10.475  1.00  0.00           O  
ATOM   1069  N   HIE    66       1.919   4.317  -9.807  1.00  0.00           N  
ATOM   1070  H   HIE    66       2.671   4.114  -9.165  1.00  0.00           H  
ATOM   1071  CA  HIE    66       1.186   3.091 -10.088  1.00  0.00           C  
ATOM   1072  HA  HIE    66       0.814   3.134 -11.111  1.00  0.00           H  
ATOM   1073  CB  HIE    66       2.105   1.912  -9.961  1.00  0.00           C  
ATOM   1074  HB2 HIE    66       2.742   2.038 -10.836  1.00  0.00           H  
ATOM   1075  HB3 HIE    66       2.751   1.935  -9.083  1.00  0.00           H  
ATOM   1076  CG  HIE    66       1.500   0.462 -10.030  1.00  0.00           C  
ATOM   1077  ND1 HIE    66       1.886  -0.661  -9.250  1.00  0.00           N  
ATOM   1078  CE1 HIE    66       1.157  -1.721  -9.733  1.00  0.00           C  
ATOM   1079  HE1 HIE    66       1.151  -2.681  -9.237  1.00  0.00           H  
ATOM   1080  NE2 HIE    66       0.399  -1.271 -10.704  1.00  0.00           N  
ATOM   1081  HE2 HIE    66      -0.260  -1.845 -11.210  1.00  0.00           H  
ATOM   1082  CD2 HIE    66       0.618   0.074 -10.974  1.00  0.00           C  
ATOM   1083  HD2 HIE    66       0.074   0.629 -11.725  1.00  0.00           H  
ATOM   1084  C   HIE    66       0.004   2.919  -9.107  1.00  0.00           C  
ATOM   1085  O   HIE    66      -1.086   2.535  -9.568  1.00  0.00           O  
ATOM   1086  N   ASP    67       0.217   3.333  -7.860  1.00  0.00           N  
ATOM   1087  H   ASP    67       1.029   3.789  -7.469  1.00  0.00           H  
ATOM   1088  CA  ASP    67      -0.915   3.477  -6.942  1.00  0.00           C  
ATOM   1089  HA  ASP    67      -1.310   2.461  -6.936  1.00  0.00           H  
ATOM   1090  CB  ASP    67      -0.434   3.832  -5.549  1.00  0.00           C  
ATOM   1091  HB2 ASP    67       0.142   4.757  -5.578  1.00  0.00           H  
ATOM   1092  HB3 ASP    67      -1.254   4.132  -4.897  1.00  0.00           H  
ATOM   1093  CG  ASP    67       0.286   2.679  -4.837  1.00  0.00           C  
ATOM   1094  OD1 ASP    67       0.199   1.474  -5.254  1.00  0.00           O  
ATOM   1095  OD2 ASP    67       0.983   3.042  -3.845  1.00  0.00           O  
ATOM   1096  C   ASP    67      -2.067   4.439  -7.445  1.00  0.00           C  
ATOM   1097  O   ASP    67      -3.171   4.330  -6.870  1.00  0.00           O  
ATOM   1098  N   ILE    68      -1.826   5.365  -8.381  1.00  0.00           N  
ATOM   1099  H   ILE    68      -0.865   5.461  -8.676  1.00  0.00           H  
ATOM   1100  CA  ILE    68      -2.868   6.281  -8.957  1.00  0.00           C  
ATOM   1101  HA  ILE    68      -3.739   6.274  -8.302  1.00  0.00           H  
ATOM   1102  CB  ILE    68      -2.183   7.663  -9.053  1.00  0.00           C  
ATOM   1103  HB  ILE    68      -1.247   7.673  -9.611  1.00  0.00           H  
ATOM   1104  CG2 ILE    68      -3.099   8.659  -9.806  1.00  0.00           C  
ATOM   1105 HG21 ILE    68      -3.422   8.315 -10.788  1.00  0.00           H  
ATOM   1106 HG22 ILE    68      -3.992   8.774  -9.191  1.00  0.00           H  
ATOM   1107 HG23 ILE    68      -2.641   9.638  -9.947  1.00  0.00           H  
ATOM   1108  CG1 ILE    68      -1.886   8.291  -7.620  1.00  0.00           C  
ATOM   1109 HG12 ILE    68      -2.803   8.353  -7.033  1.00  0.00           H  
ATOM   1110 HG13 ILE    68      -1.431   7.481  -7.049  1.00  0.00           H  
ATOM   1111  CD1 ILE    68      -1.135   9.614  -7.344  1.00  0.00           C  
ATOM   1112 HD11 ILE    68      -1.751  10.492  -7.539  1.00  0.00           H  
ATOM   1113 HD12 ILE    68      -0.979   9.549  -6.267  1.00  0.00           H  
ATOM   1114 HD13 ILE    68      -0.157   9.718  -7.813  1.00  0.00           H  
ATOM   1115  C   ILE    68      -3.328   5.818 -10.323  1.00  0.00           C  
ATOM   1116  O   ILE    68      -4.463   5.970 -10.740  1.00  0.00           O  
ATOM   1117  N   ILE    69      -2.503   5.087 -11.069  1.00  0.00           N  
ATOM   1118  H   ILE    69      -1.548   5.032 -10.746  1.00  0.00           H  
ATOM   1119  CA  ILE    69      -2.826   4.403 -12.345  1.00  0.00           C  
ATOM   1120  HA  ILE    69      -3.323   5.156 -12.957  1.00  0.00           H  
ATOM   1121  CB  ILE    69      -1.474   3.974 -13.015  1.00  0.00           C  
ATOM   1122  HB  ILE    69      -0.737   3.590 -12.309  1.00  0.00           H  
ATOM   1123  CG2 ILE    69      -1.695   2.960 -14.114  1.00  0.00           C  
ATOM   1124 HG21 ILE    69      -0.779   2.862 -14.696  1.00  0.00           H  
ATOM   1125 HG22 ILE    69      -1.828   1.919 -13.819  1.00  0.00           H  
ATOM   1126 HG23 ILE    69      -2.538   3.235 -14.748  1.00  0.00           H  
ATOM   1127  CG1 ILE    69      -0.815   5.272 -13.578  1.00  0.00           C  
ATOM   1128 HG12 ILE    69      -1.478   5.620 -14.369  1.00  0.00           H  
ATOM   1129 HG13 ILE    69      -0.655   5.883 -12.689  1.00  0.00           H  
ATOM   1130  CD1 ILE    69       0.616   5.034 -14.226  1.00  0.00           C  
ATOM   1131 HD11 ILE    69       0.507   4.473 -15.154  1.00  0.00           H  
ATOM   1132 HD12 ILE    69       1.162   5.970 -14.345  1.00  0.00           H  
ATOM   1133 HD13 ILE    69       1.247   4.419 -13.585  1.00  0.00           H  
ATOM   1134  C   ILE    69      -3.799   3.212 -12.139  1.00  0.00           C  
ATOM   1135  O   ILE    69      -4.899   3.054 -12.653  1.00  0.00           O  
ATOM   1136  N   ALA    70      -3.310   2.187 -11.295  1.00  0.00           N  
ATOM   1137  H   ALA    70      -2.440   2.177 -10.783  1.00  0.00           H  
ATOM   1138  CA  ALA    70      -4.109   0.988 -11.051  1.00  0.00           C  
ATOM   1139  HA  ALA    70      -4.592   0.850 -12.018  1.00  0.00           H  
ATOM   1140  CB  ALA    70      -3.116  -0.114 -10.614  1.00  0.00           C  
ATOM   1141  HB1 ALA    70      -3.681  -1.019 -10.388  1.00  0.00           H  
ATOM   1142  HB2 ALA    70      -2.305  -0.382 -11.290  1.00  0.00           H  
ATOM   1143  HB3 ALA    70      -2.565   0.263  -9.752  1.00  0.00           H  
ATOM   1144  C   ALA    70      -5.141   1.348  -9.963  1.00  0.00           C  
ATOM   1145  O   ALA    70      -4.875   1.323  -8.761  1.00  0.00           O  
ATOM   1146  N   SER    71      -6.383   1.749 -10.286  1.00  0.00           N  
ATOM   1147  H   SER    71      -6.555   1.794 -11.280  1.00  0.00           H  
ATOM   1148  CA  SER    71      -7.403   2.250  -9.405  1.00  0.00           C  
ATOM   1149  HA  SER    71      -7.495   1.609  -8.529  1.00  0.00           H  
ATOM   1150  CB  SER    71      -7.048   3.644  -8.869  1.00  0.00           C  
ATOM   1151  HB2 SER    71      -6.388   3.439  -8.026  1.00  0.00           H  
ATOM   1152  HB3 SER    71      -6.482   4.128  -9.665  1.00  0.00           H  
ATOM   1153  OG  SER    71      -8.038   4.456  -8.411  1.00  0.00           O  
ATOM   1154  HG  SER    71      -8.347   4.017  -7.616  1.00  0.00           H  
ATOM   1155  C   SER    71      -8.735   2.359 -10.215  1.00  0.00           C  
ATOM   1156  O   SER    71      -8.780   2.493 -11.428  1.00  0.00           O  
ATOM   1157  N   ASP    72      -9.839   2.200  -9.498  1.00  0.00           N  
ATOM   1158  H   ASP    72      -9.748   2.293  -8.496  1.00  0.00           H  
ATOM   1159  CA  ASP    72     -11.236   2.021  -9.944  1.00  0.00           C  
ATOM   1160  HA  ASP    72     -11.185   1.353 -10.804  1.00  0.00           H  
ATOM   1161  CB  ASP    72     -12.067   1.343  -8.872  1.00  0.00           C  
ATOM   1162  HB2 ASP    72     -11.892   1.899  -7.951  1.00  0.00           H  
ATOM   1163  HB3 ASP    72     -13.088   1.615  -9.138  1.00  0.00           H  
ATOM   1164  CG  ASP    72     -11.973  -0.175  -8.706  1.00  0.00           C  
ATOM   1165  OD1 ASP    72     -11.387  -0.707  -7.693  1.00  0.00           O  
ATOM   1166  OD2 ASP    72     -12.314  -0.998  -9.640  1.00  0.00           O  
ATOM   1167  C   ASP    72     -11.937   3.315 -10.550  1.00  0.00           C  
ATOM   1168  O   ASP    72     -12.872   3.384 -11.253  1.00  0.00           O  
ATOM   1169  N   THR    73     -11.170   4.420 -10.445  1.00  0.00           N  
ATOM   1170  H   THR    73     -10.312   4.297  -9.926  1.00  0.00           H  
ATOM   1171  CA  THR    73     -11.390   5.795 -10.940  1.00  0.00           C  
ATOM   1172  HA  THR    73     -11.571   5.735 -12.013  1.00  0.00           H  
ATOM   1173  CB  THR    73     -12.515   6.599 -10.235  1.00  0.00           C  
ATOM   1174  HB  THR    73     -12.308   6.577  -9.165  1.00  0.00           H  
ATOM   1175  CG2 THR    73     -12.599   8.110 -10.535  1.00  0.00           C  
ATOM   1176 HG21 THR    73     -11.653   8.544 -10.211  1.00  0.00           H  
ATOM   1177 HG22 THR    73     -12.777   8.158 -11.609  1.00  0.00           H  
ATOM   1178 HG23 THR    73     -13.474   8.520 -10.030  1.00  0.00           H  
ATOM   1179  OG1 THR    73     -13.753   6.090 -10.641  1.00  0.00           O  
ATOM   1180  HG1 THR    73     -13.829   5.167 -10.387  1.00  0.00           H  
ATOM   1181  C   THR    73     -10.111   6.643 -10.717  1.00  0.00           C  
ATOM   1182  O   THR    73      -9.560   6.606  -9.677  1.00  0.00           O  
ATOM   1183  N   PHE    74      -9.655   7.364 -11.759  1.00  0.00           N  
ATOM   1184  H   PHE    74     -10.170   7.293 -12.625  1.00  0.00           H  
ATOM   1185  CA  PHE    74      -8.438   8.221 -11.668  1.00  0.00           C  
ATOM   1186  HA  PHE    74      -7.671   7.731 -11.066  1.00  0.00           H  
ATOM   1187  CB  PHE    74      -7.973   8.456 -13.088  1.00  0.00           C  
ATOM   1188  HB2 PHE    74      -7.802   7.540 -13.653  1.00  0.00           H  
ATOM   1189  HB3 PHE    74      -8.755   9.102 -13.487  1.00  0.00           H  
ATOM   1190  CG  PHE    74      -6.662   9.102 -13.385  1.00  0.00           C  
ATOM   1191  CD1 PHE    74      -5.405   8.515 -13.046  1.00  0.00           C  
ATOM   1192  HD1 PHE    74      -5.496   7.506 -12.673  1.00  0.00           H  
ATOM   1193  CE1 PHE    74      -4.228   9.115 -13.314  1.00  0.00           C  
ATOM   1194  HE1 PHE    74      -3.366   8.565 -12.966  1.00  0.00           H  
ATOM   1195  CZ  PHE    74      -4.230  10.471 -13.772  1.00  0.00           C  
ATOM   1196  HZ  PHE    74      -3.292  10.973 -13.957  1.00  0.00           H  
ATOM   1197  CE2 PHE    74      -5.406  11.073 -14.129  1.00  0.00           C  
ATOM   1198  HE2 PHE    74      -5.350  11.974 -14.721  1.00  0.00           H  
ATOM   1199  CD2 PHE    74      -6.635  10.433 -13.942  1.00  0.00           C  
ATOM   1200  HD2 PHE    74      -7.528  10.954 -14.257  1.00  0.00           H  
ATOM   1201  C   PHE    74      -8.527   9.525 -10.876  1.00  0.00           C  
ATOM   1202  O   PHE    74      -9.578  10.153 -10.770  1.00  0.00           O  
ATOM   1203  N   ASP    75      -7.401  10.087 -10.401  1.00  0.00           N  
ATOM   1204  H   ASP    75      -6.544   9.554 -10.440  1.00  0.00           H  
ATOM   1205  CA  ASP    75      -7.246  11.265  -9.518  1.00  0.00           C  
ATOM   1206  HA  ASP    75      -8.188  11.814  -9.493  1.00  0.00           H  
ATOM   1207  CB  ASP    75      -6.956  10.821  -8.066  1.00  0.00           C  
ATOM   1208  HB2 ASP    75      -7.752  10.096  -7.894  1.00  0.00           H  
ATOM   1209  HB3 ASP    75      -5.941  10.455  -7.911  1.00  0.00           H  
ATOM   1210  CG  ASP    75      -7.409  11.992  -7.070  1.00  0.00           C  
ATOM   1211  OD1 ASP    75      -7.372  13.184  -7.415  1.00  0.00           O  
ATOM   1212  OD2 ASP    75      -7.615  11.611  -5.899  1.00  0.00           O  
ATOM   1213  C   ASP    75      -6.113  12.221  -9.974  1.00  0.00           C  
ATOM   1214  O   ASP    75      -4.972  12.160  -9.488  1.00  0.00           O  
ATOM   1215  N   LYS    76      -6.373  13.152 -10.939  1.00  0.00           N  
ATOM   1216  H   LYS    76      -7.256  13.016 -11.408  1.00  0.00           H  
ATOM   1217  CA  LYS    76      -5.404  14.078 -11.532  1.00  0.00           C  
ATOM   1218  HA  LYS    76      -4.613  13.489 -11.996  1.00  0.00           H  
ATOM   1219  CB  LYS    76      -6.220  14.945 -12.621  1.00  0.00           C  
ATOM   1220  HB2 LYS    76      -6.498  14.259 -13.421  1.00  0.00           H  
ATOM   1221  HB3 LYS    76      -7.079  15.165 -11.986  1.00  0.00           H  
ATOM   1222  CG  LYS    76      -5.582  16.000 -13.190  1.00  0.00           C  
ATOM   1223  HG2 LYS    76      -4.930  16.569 -12.529  1.00  0.00           H  
ATOM   1224  HG3 LYS    76      -4.897  15.597 -13.937  1.00  0.00           H  
ATOM   1225  CD  LYS    76      -6.374  16.859 -13.865  1.00  0.00           C  
ATOM   1226  HD2 LYS    76      -5.683  17.452 -14.465  1.00  0.00           H  
ATOM   1227  HD3 LYS    76      -7.062  16.388 -14.567  1.00  0.00           H  
ATOM   1228  CE  LYS    76      -6.941  17.817 -13.018  1.00  0.00           C  
ATOM   1229  HE2 LYS    76      -7.452  17.329 -12.188  1.00  0.00           H  
ATOM   1230  HE3 LYS    76      -6.203  18.398 -12.465  1.00  0.00           H  
ATOM   1231  NZ  LYS    76      -7.863  18.802 -13.694  1.00  0.00           N  
ATOM   1232  HZ1 LYS    76      -7.339  19.418 -14.299  1.00  0.00           H  
ATOM   1233  HZ2 LYS    76      -8.601  18.414 -14.263  1.00  0.00           H  
ATOM   1234  HZ3 LYS    76      -8.307  19.459 -13.068  1.00  0.00           H  
ATOM   1235  C   LYS    76      -4.812  14.984 -10.412  1.00  0.00           C  
ATOM   1236  O   LYS    76      -3.615  15.120 -10.252  1.00  0.00           O  
ATOM   1237  N   ALA    77      -5.662  15.527  -9.660  1.00  0.00           N  
ATOM   1238  H   ALA    77      -6.601  15.621 -10.018  1.00  0.00           H  
ATOM   1239  CA  ALA    77      -5.320  16.303  -8.451  1.00  0.00           C  
ATOM   1240  HA  ALA    77      -4.811  17.191  -8.826  1.00  0.00           H  
ATOM   1241  CB  ALA    77      -6.696  16.787  -7.860  1.00  0.00           C  
ATOM   1242  HB1 ALA    77      -7.338  15.906  -7.847  1.00  0.00           H  
ATOM   1243  HB2 ALA    77      -6.704  17.117  -6.822  1.00  0.00           H  
ATOM   1244  HB3 ALA    77      -7.103  17.580  -8.487  1.00  0.00           H  
ATOM   1245  C   ALA    77      -4.407  15.621  -7.441  1.00  0.00           C  
ATOM   1246  O   ALA    77      -3.571  16.326  -6.859  1.00  0.00           O  
ATOM   1247  N   LYS    78      -4.463  14.294  -7.413  1.00  0.00           N  
ATOM   1248  H   LYS    78      -5.084  13.754  -7.997  1.00  0.00           H  
ATOM   1249  CA  LYS    78      -3.395  13.521  -6.721  1.00  0.00           C  
ATOM   1250  HA  LYS    78      -3.040  14.281  -6.024  1.00  0.00           H  
ATOM   1251  CB  LYS    78      -3.969  12.264  -5.974  1.00  0.00           C  
ATOM   1252  HB2 LYS    78      -4.571  11.762  -6.732  1.00  0.00           H  
ATOM   1253  HB3 LYS    78      -3.108  11.667  -5.673  1.00  0.00           H  
ATOM   1254  CG  LYS    78      -4.694  12.607  -4.838  1.00  0.00           C  
ATOM   1255  HG2 LYS    78      -4.112  13.313  -4.245  1.00  0.00           H  
ATOM   1256  HG3 LYS    78      -5.604  13.092  -5.191  1.00  0.00           H  
ATOM   1257  CD  LYS    78      -5.090  11.596  -4.016  1.00  0.00           C  
ATOM   1258  HD2 LYS    78      -5.555  10.823  -4.628  1.00  0.00           H  
ATOM   1259  HD3 LYS    78      -4.225  11.165  -3.513  1.00  0.00           H  
ATOM   1260  CE  LYS    78      -5.935  12.010  -2.974  1.00  0.00           C  
ATOM   1261  HE2 LYS    78      -5.271  12.385  -2.195  1.00  0.00           H  
ATOM   1262  HE3 LYS    78      -6.664  12.717  -3.370  1.00  0.00           H  
ATOM   1263  NZ  LYS    78      -6.675  10.913  -2.245  1.00  0.00           N  
ATOM   1264  HZ1 LYS    78      -6.081  10.105  -2.125  1.00  0.00           H  
ATOM   1265  HZ2 LYS    78      -6.910  11.320  -1.351  1.00  0.00           H  
ATOM   1266  HZ3 LYS    78      -7.545  10.704  -2.713  1.00  0.00           H  
ATOM   1267  C   LYS    78      -2.132  13.172  -7.637  1.00  0.00           C  
ATOM   1268  O   LYS    78      -0.967  13.122  -7.214  1.00  0.00           O  
ATOM   1269  N   ALA    79      -2.306  13.113  -8.960  1.00  0.00           N  
ATOM   1270  H   ALA    79      -3.227  13.310  -9.325  1.00  0.00           H  
ATOM   1271  CA  ALA    79      -1.266  12.836 -10.002  1.00  0.00           C  
ATOM   1272  HA  ALA    79      -0.622  11.990  -9.759  1.00  0.00           H  
ATOM   1273  CB  ALA    79      -1.878  12.460 -11.314  1.00  0.00           C  
ATOM   1274  HB1 ALA    79      -2.189  11.415 -11.324  1.00  0.00           H  
ATOM   1275  HB2 ALA    79      -2.764  13.072 -11.482  1.00  0.00           H  
ATOM   1276  HB3 ALA    79      -1.149  12.762 -12.065  1.00  0.00           H  
ATOM   1277  C   ALA    79      -0.358  14.006 -10.120  1.00  0.00           C  
ATOM   1278  O   ALA    79       0.830  13.827  -9.937  1.00  0.00           O  
ATOM   1279  N   GLU    80      -0.923  15.242 -10.220  1.00  0.00           N  
ATOM   1280  H   GLU    80      -1.917  15.260 -10.041  1.00  0.00           H  
ATOM   1281  CA  GLU    80      -0.250  16.584 -10.294  1.00  0.00           C  
ATOM   1282  HA  GLU    80       0.376  16.765 -11.168  1.00  0.00           H  
ATOM   1283  CB  GLU    80      -1.366  17.602 -10.485  1.00  0.00           C  
ATOM   1284  HB2 GLU    80      -1.722  17.475 -11.508  1.00  0.00           H  
ATOM   1285  HB3 GLU    80      -2.106  17.326  -9.734  1.00  0.00           H  
ATOM   1286  CG  GLU    80      -0.968  19.026 -10.191  1.00  0.00           C  
ATOM   1287  HG2 GLU    80      -1.845  19.663 -10.084  1.00  0.00           H  
ATOM   1288  HG3 GLU    80      -0.492  19.070  -9.211  1.00  0.00           H  
ATOM   1289  CD  GLU    80       0.024  19.654 -11.247  1.00  0.00           C  
ATOM   1290  OE1 GLU    80      -0.102  19.410 -12.496  1.00  0.00           O  
ATOM   1291  OE2 GLU    80       1.003  20.424 -10.878  1.00  0.00           O  
ATOM   1292  C   GLU    80       0.660  16.811  -9.045  1.00  0.00           C  
ATOM   1293  O   GLU    80       1.830  17.162  -9.146  1.00  0.00           O  
ATOM   1294  N   ALA    81       0.120  16.475  -7.880  1.00  0.00           N  
ATOM   1295  H   ALA    81      -0.874  16.301  -7.836  1.00  0.00           H  
ATOM   1296  CA  ALA    81       0.856  16.437  -6.570  1.00  0.00           C  
ATOM   1297  HA  ALA    81       1.309  17.407  -6.364  1.00  0.00           H  
ATOM   1298  CB  ALA    81      -0.126  16.106  -5.430  1.00  0.00           C  
ATOM   1299  HB1 ALA    81      -0.500  15.116  -5.688  1.00  0.00           H  
ATOM   1300  HB2 ALA    81       0.445  16.171  -4.504  1.00  0.00           H  
ATOM   1301  HB3 ALA    81      -0.913  16.860  -5.406  1.00  0.00           H  
ATOM   1302  C   ALA    81       1.950  15.484  -6.662  1.00  0.00           C  
ATOM   1303  O   ALA    81       3.045  15.770  -6.211  1.00  0.00           O  
ATOM   1304  N   GLN    82       1.717  14.331  -7.228  1.00  0.00           N  
ATOM   1305  H   GLN    82       0.791  14.090  -7.552  1.00  0.00           H  
ATOM   1306  CA  GLN    82       2.720  13.247  -7.233  1.00  0.00           C  
ATOM   1307  HA  GLN    82       3.161  13.240  -6.237  1.00  0.00           H  
ATOM   1308  CB  GLN    82       2.045  11.872  -7.499  1.00  0.00           C  
ATOM   1309  HB2 GLN    82       1.313  11.635  -6.727  1.00  0.00           H  
ATOM   1310  HB3 GLN    82       1.624  11.910  -8.504  1.00  0.00           H  
ATOM   1311  CG  GLN    82       3.056  10.738  -7.317  1.00  0.00           C  
ATOM   1312  HG2 GLN    82       2.573   9.817  -7.641  1.00  0.00           H  
ATOM   1313  HG3 GLN    82       3.866  10.974  -8.008  1.00  0.00           H  
ATOM   1314  CD  GLN    82       3.515  10.491  -5.902  1.00  0.00           C  
ATOM   1315  OE1 GLN    82       2.705  10.453  -4.946  1.00  0.00           O  
ATOM   1316  NE2 GLN    82       4.753  10.141  -5.654  1.00  0.00           N  
ATOM   1317 HE21 GLN    82       5.081   9.864  -4.740  1.00  0.00           H  
ATOM   1318 HE22 GLN    82       5.381   9.921  -6.414  1.00  0.00           H  
ATOM   1319  C   GLN    82       3.855  13.548  -8.199  1.00  0.00           C  
ATOM   1320  O   GLN    82       4.932  13.184  -7.778  1.00  0.00           O  
ATOM   1321  N   ILE    83       3.691  14.327  -9.295  1.00  0.00           N  
ATOM   1322  H   ILE    83       2.756  14.508  -9.633  1.00  0.00           H  
ATOM   1323  CA  ILE    83       4.734  14.877 -10.125  1.00  0.00           C  
ATOM   1324  HA  ILE    83       5.427  14.076 -10.383  1.00  0.00           H  
ATOM   1325  CB  ILE    83       4.031  15.188 -11.546  1.00  0.00           C  
ATOM   1326  HB  ILE    83       3.152  15.800 -11.345  1.00  0.00           H  
ATOM   1327  CG2 ILE    83       5.011  15.987 -12.449  1.00  0.00           C  
ATOM   1328 HG21 ILE    83       5.723  16.595 -11.890  1.00  0.00           H  
ATOM   1329 HG22 ILE    83       5.752  15.363 -12.949  1.00  0.00           H  
ATOM   1330 HG23 ILE    83       4.466  16.554 -13.204  1.00  0.00           H  
ATOM   1331  CG1 ILE    83       3.578  13.908 -12.340  1.00  0.00           C  
ATOM   1332 HG12 ILE    83       4.469  13.358 -12.641  1.00  0.00           H  
ATOM   1333 HG13 ILE    83       2.983  13.266 -11.691  1.00  0.00           H  
ATOM   1334  CD1 ILE    83       2.764  14.362 -13.527  1.00  0.00           C  
ATOM   1335 HD11 ILE    83       2.017  15.082 -13.192  1.00  0.00           H  
ATOM   1336 HD12 ILE    83       3.363  14.861 -14.288  1.00  0.00           H  
ATOM   1337 HD13 ILE    83       2.201  13.532 -13.953  1.00  0.00           H  
ATOM   1338  C   ILE    83       5.624  15.961  -9.438  1.00  0.00           C  
ATOM   1339  O   ILE    83       6.792  15.893  -9.280  1.00  0.00           O  
ATOM   1340  N   ALA    84       4.926  16.916  -8.770  1.00  0.00           N  
ATOM   1341  H   ALA    84       3.931  17.042  -8.888  1.00  0.00           H  
ATOM   1342  CA  ALA    84       5.510  17.983  -8.091  1.00  0.00           C  
ATOM   1343  HA  ALA    84       6.165  18.461  -8.820  1.00  0.00           H  
ATOM   1344  CB  ALA    84       4.519  19.063  -7.668  1.00  0.00           C  
ATOM   1345  HB1 ALA    84       3.801  19.242  -8.469  1.00  0.00           H  
ATOM   1346  HB2 ALA    84       4.015  18.780  -6.744  1.00  0.00           H  
ATOM   1347  HB3 ALA    84       4.981  20.041  -7.529  1.00  0.00           H  
ATOM   1348  C   ALA    84       6.397  17.512  -6.844  1.00  0.00           C  
ATOM   1349  O   ALA    84       7.437  18.052  -6.541  1.00  0.00           O  
ATOM   1350  N   LYS    85       6.030  16.374  -6.198  1.00  0.00           N  
ATOM   1351  H   LYS    85       5.200  15.939  -6.573  1.00  0.00           H  
ATOM   1352  CA  LYS    85       6.769  15.685  -5.162  1.00  0.00           C  
ATOM   1353  HA  LYS    85       6.785  16.408  -4.346  1.00  0.00           H  
ATOM   1354  CB  LYS    85       5.922  14.455  -4.783  1.00  0.00           C  
ATOM   1355  HB2 LYS    85       4.851  14.613  -4.910  1.00  0.00           H  
ATOM   1356  HB3 LYS    85       6.128  13.680  -5.520  1.00  0.00           H  
ATOM   1357  CG  LYS    85       6.181  13.951  -3.533  1.00  0.00           C  
ATOM   1358  HG2 LYS    85       7.239  13.821  -3.307  1.00  0.00           H  
ATOM   1359  HG3 LYS    85       5.847  14.724  -2.841  1.00  0.00           H  
ATOM   1360  CD  LYS    85       5.548  12.742  -3.248  1.00  0.00           C  
ATOM   1361  HD2 LYS    85       4.522  12.800  -3.612  1.00  0.00           H  
ATOM   1362  HD3 LYS    85       6.030  12.009  -3.896  1.00  0.00           H  
ATOM   1363  CE  LYS    85       5.558  12.420  -1.961  1.00  0.00           C  
ATOM   1364  HE2 LYS    85       6.583  12.292  -1.613  1.00  0.00           H  
ATOM   1365  HE3 LYS    85       5.212  13.256  -1.352  1.00  0.00           H  
ATOM   1366  NZ  LYS    85       4.889  11.122  -1.588  1.00  0.00           N  
ATOM   1367  HZ1 LYS    85       5.356  10.392  -2.107  1.00  0.00           H  
ATOM   1368  HZ2 LYS    85       5.063  10.997  -0.601  1.00  0.00           H  
ATOM   1369  HZ3 LYS    85       3.897  11.125  -1.776  1.00  0.00           H  
ATOM   1370  C   LYS    85       8.225  15.330  -5.568  1.00  0.00           C  
ATOM   1371  O   LYS    85       9.120  15.100  -4.685  1.00  0.00           O  
ATOM   1372  N   MET    86       8.437  15.114  -6.841  1.00  0.00           N  
ATOM   1373  H   MET    86       7.655  15.279  -7.458  1.00  0.00           H  
ATOM   1374  CA  MET    86       9.766  14.861  -7.367  1.00  0.00           C  
ATOM   1375  HA  MET    86      10.454  14.567  -6.574  1.00  0.00           H  
ATOM   1376  CB  MET    86       9.686  13.676  -8.309  1.00  0.00           C  
ATOM   1377  HB2 MET    86       9.106  13.982  -9.180  1.00  0.00           H  
ATOM   1378  HB3 MET    86      10.719  13.502  -8.608  1.00  0.00           H  
ATOM   1379  CG  MET    86       9.057  12.403  -7.583  1.00  0.00           C  
ATOM   1380  HG2 MET    86       9.673  12.210  -6.704  1.00  0.00           H  
ATOM   1381  HG3 MET    86       7.996  12.587  -7.417  1.00  0.00           H  
ATOM   1382  SD  MET    86       9.136  10.901  -8.538  1.00  0.00           S  
ATOM   1383  CE  MET    86       7.886  11.385  -9.823  1.00  0.00           C  
ATOM   1384  HE1 MET    86       7.684  10.604 -10.556  1.00  0.00           H  
ATOM   1385  HE2 MET    86       6.929  11.750  -9.448  1.00  0.00           H  
ATOM   1386  HE3 MET    86       8.266  12.229 -10.398  1.00  0.00           H  
ATOM   1387  C   MET    86      10.457  16.020  -8.134  1.00  0.00           C  
ATOM   1388  O   MET    86      11.605  15.907  -8.643  1.00  0.00           O  
ATOM   1389  N   GLU    87       9.776  17.177  -8.334  1.00  0.00           N  
ATOM   1390  H   GLU    87       8.852  17.228  -7.928  1.00  0.00           H  
ATOM   1391  CA  GLU    87      10.138  17.983  -9.476  1.00  0.00           C  
ATOM   1392  HA  GLU    87      10.220  17.360 -10.366  1.00  0.00           H  
ATOM   1393  CB  GLU    87       8.935  18.936  -9.751  1.00  0.00           C  
ATOM   1394  HB2 GLU    87       8.162  18.313 -10.201  1.00  0.00           H  
ATOM   1395  HB3 GLU    87       8.625  19.287  -8.767  1.00  0.00           H  
ATOM   1396  CG  GLU    87       9.202  20.138 -10.744  1.00  0.00           C  
ATOM   1397  HG2 GLU    87       9.906  20.828 -10.279  1.00  0.00           H  
ATOM   1398  HG3 GLU    87       9.705  19.656 -11.582  1.00  0.00           H  
ATOM   1399  CD  GLU    87       7.969  20.919 -11.270  1.00  0.00           C  
ATOM   1400  OE1 GLU    87       6.997  20.180 -11.618  1.00  0.00           O  
ATOM   1401  OE2 GLU    87       7.956  22.162 -11.377  1.00  0.00           O  
ATOM   1402  C   GLU    87      11.433  18.730  -9.296  1.00  0.00           C  
ATOM   1403  O   GLU    87      12.231  18.879 -10.245  1.00  0.00           O  
ATOM   1404  N   GLU    88      11.595  19.301  -8.124  1.00  0.00           N  
ATOM   1405  H   GLU    88      10.879  19.215  -7.416  1.00  0.00           H  
ATOM   1406  CA  GLU    88      12.698  20.274  -7.882  1.00  0.00           C  
ATOM   1407  HA  GLU    88      12.799  20.930  -8.747  1.00  0.00           H  
ATOM   1408  CB  GLU    88      12.328  21.157  -6.712  1.00  0.00           C  
ATOM   1409  HB2 GLU    88      11.404  21.629  -7.045  1.00  0.00           H  
ATOM   1410  HB3 GLU    88      12.205  20.463  -5.881  1.00  0.00           H  
ATOM   1411  CG  GLU    88      13.264  22.315  -6.225  1.00  0.00           C  
ATOM   1412  HG2 GLU    88      12.896  22.894  -5.377  1.00  0.00           H  
ATOM   1413  HG3 GLU    88      14.154  21.821  -5.834  1.00  0.00           H  
ATOM   1414  CD  GLU    88      13.598  23.316  -7.343  1.00  0.00           C  
ATOM   1415  OE1 GLU    88      14.787  23.605  -7.433  1.00  0.00           O  
ATOM   1416  OE2 GLU    88      12.733  23.763  -8.160  1.00  0.00           O  
ATOM   1417  C   GLU    88      14.084  19.678  -7.655  1.00  0.00           C  
ATOM   1418  O   GLU    88      15.150  20.328  -7.863  1.00  0.00           O  
ATOM   1419  N   GLN    89      14.080  18.414  -7.234  1.00  0.00           N  
ATOM   1420  H   GLN    89      13.264  18.000  -6.806  1.00  0.00           H  
ATOM   1421  CA  GLN    89      15.267  17.569  -7.532  1.00  0.00           C  
ATOM   1422  HA  GLN    89      16.191  18.141  -7.448  1.00  0.00           H  
ATOM   1423  CB  GLN    89      15.361  16.277  -6.497  1.00  0.00           C  
ATOM   1424  HB2 GLN    89      15.452  16.500  -5.434  1.00  0.00           H  
ATOM   1425  HB3 GLN    89      14.455  15.697  -6.672  1.00  0.00           H  
ATOM   1426  CG  GLN    89      16.566  15.343  -6.643  1.00  0.00           C  
ATOM   1427  HG2 GLN    89      16.485  14.439  -6.039  1.00  0.00           H  
ATOM   1428  HG3 GLN    89      16.619  15.040  -7.688  1.00  0.00           H  
ATOM   1429  CD  GLN    89      17.874  16.061  -6.358  1.00  0.00           C  
ATOM   1430  OE1 GLN    89      17.978  17.116  -5.793  1.00  0.00           O  
ATOM   1431  NE2 GLN    89      19.033  15.469  -6.485  1.00  0.00           N  
ATOM   1432 HE21 GLN    89      19.906  15.968  -6.571  1.00  0.00           H  
ATOM   1433 HE22 GLN    89      19.026  14.532  -6.864  1.00  0.00           H  
ATOM   1434  C   GLN    89      15.347  16.984  -9.026  1.00  0.00           C  
ATOM   1435  O   GLN    89      16.414  17.094  -9.657  1.00  0.00           O  
ATOM   1436  N   ASP    90      14.308  16.908  -9.893  1.00  0.00           N  
ATOM   1437  H   ASP    90      13.393  17.149  -9.539  1.00  0.00           H  
ATOM   1438  CA  ASP    90      14.417  16.555 -11.333  1.00  0.00           C  
ATOM   1439  HA  ASP    90      15.135  15.735 -11.338  1.00  0.00           H  
ATOM   1440  CB  ASP    90      13.121  15.940 -11.792  1.00  0.00           C  
ATOM   1441  HB2 ASP    90      12.555  15.488 -10.977  1.00  0.00           H  
ATOM   1442  HB3 ASP    90      12.439  16.714 -12.144  1.00  0.00           H  
ATOM   1443  CG  ASP    90      13.103  14.974 -12.983  1.00  0.00           C  
ATOM   1444  OD1 ASP    90      12.062  14.698 -13.576  1.00  0.00           O  
ATOM   1445  OD2 ASP    90      14.122  14.211 -13.092  1.00  0.00           O  
ATOM   1446  C   ASP    90      14.955  17.666 -12.239  1.00  0.00           C  
ATOM   1447  O   ASP    90      15.812  17.520 -13.082  1.00  0.00           O  
ATOM   1448  N   LYS    91      14.533  18.953 -11.904  1.00  0.00           N  
ATOM   1449  H   LYS    91      13.715  18.970 -11.312  1.00  0.00           H  
ATOM   1450  CA  LYS    91      15.012  20.183 -12.508  1.00  0.00           C  
ATOM   1451  HA  LYS    91      14.773  20.035 -13.561  1.00  0.00           H  
ATOM   1452  CB  LYS    91      14.277  21.412 -11.869  1.00  0.00           C  
ATOM   1453  HB2 LYS    91      14.100  21.082 -10.845  1.00  0.00           H  
ATOM   1454  HB3 LYS    91      14.949  22.258 -12.015  1.00  0.00           H  
ATOM   1455  CG  LYS    91      13.154  21.779 -12.530  1.00  0.00           C  
ATOM   1456  HG2 LYS    91      13.347  22.135 -13.542  1.00  0.00           H  
ATOM   1457  HG3 LYS    91      12.561  20.873 -12.655  1.00  0.00           H  
ATOM   1458  CD  LYS    91      12.338  22.622 -11.933  1.00  0.00           C  
ATOM   1459  HD2 LYS    91      11.489  22.841 -12.580  1.00  0.00           H  
ATOM   1460  HD3 LYS    91      11.870  22.165 -11.062  1.00  0.00           H  
ATOM   1461  CE  LYS    91      12.781  23.880 -11.561  1.00  0.00           C  
ATOM   1462  HE2 LYS    91      13.678  23.796 -10.948  1.00  0.00           H  
ATOM   1463  HE3 LYS    91      13.020  24.292 -12.541  1.00  0.00           H  
ATOM   1464  NZ  LYS    91      11.879  24.650 -10.792  1.00  0.00           N  
ATOM   1465  HZ1 LYS    91      12.146  25.623 -10.835  1.00  0.00           H  
ATOM   1466  HZ2 LYS    91      10.920  24.503 -11.072  1.00  0.00           H  
ATOM   1467  HZ3 LYS    91      11.873  24.336  -9.832  1.00  0.00           H  
ATOM   1468  C   LYS    91      16.504  20.209 -12.370  1.00  0.00           C  
ATOM   1469  O   LYS    91      17.271  20.502 -13.290  1.00  0.00           O  
ATOM   1470  N   ALA    92      16.965  20.057 -11.166  1.00  0.00           N  
ATOM   1471  H   ALA    92      16.269  20.130 -10.438  1.00  0.00           H  
ATOM   1472  CA  ALA    92      18.384  19.999 -10.871  1.00  0.00           C  
ATOM   1473  HA  ALA    92      18.803  20.936 -11.240  1.00  0.00           H  
ATOM   1474  CB  ALA    92      18.492  19.977  -9.377  1.00  0.00           C  
ATOM   1475  HB1 ALA    92      19.551  19.982  -9.121  1.00  0.00           H  
ATOM   1476  HB2 ALA    92      18.289  20.921  -8.870  1.00  0.00           H  
ATOM   1477  HB3 ALA    92      17.886  19.181  -8.945  1.00  0.00           H  
ATOM   1478  C   ALA    92      19.158  18.783 -11.433  1.00  0.00           C  
ATOM   1479  O   ALA    92      20.349  18.947 -11.850  1.00  0.00           O  
ATOM   1480  N   ASN    93      18.510  17.589 -11.593  1.00  0.00           N  
ATOM   1481  H   ASN    93      17.632  17.430 -11.120  1.00  0.00           H  
ATOM   1482  CA  ASN    93      19.086  16.415 -12.262  1.00  0.00           C  
ATOM   1483  HA  ASN    93      20.107  16.351 -11.887  1.00  0.00           H  
ATOM   1484  CB  ASN    93      18.330  15.157 -11.961  1.00  0.00           C  
ATOM   1485  HB2 ASN    93      17.316  15.426 -12.258  1.00  0.00           H  
ATOM   1486  HB3 ASN    93      18.672  14.399 -12.666  1.00  0.00           H  
ATOM   1487  CG  ASN    93      18.395  14.705 -10.546  1.00  0.00           C  
ATOM   1488  OD1 ASN    93      19.086  15.260  -9.708  1.00  0.00           O  
ATOM   1489  ND2 ASN    93      17.596  13.801 -10.169  1.00  0.00           N  
ATOM   1490 HD21 ASN    93      17.859  13.438  -9.264  1.00  0.00           H  
ATOM   1491 HD22 ASN    93      17.190  13.214 -10.884  1.00  0.00           H  
ATOM   1492  C   ASN    93      19.274  16.636 -13.813  1.00  0.00           C  
ATOM   1493  O   ASN    93      20.327  16.363 -14.368  1.00  0.00           O  
ATOM   1494  N   MET    94      18.264  17.190 -14.528  1.00  0.00           N  
ATOM   1495  H   MET    94      17.372  17.193 -14.055  1.00  0.00           H  
ATOM   1496  CA  MET    94      18.356  17.613 -15.940  1.00  0.00           C  
ATOM   1497  HA  MET    94      18.665  16.725 -16.491  1.00  0.00           H  
ATOM   1498  CB  MET    94      16.860  17.942 -16.334  1.00  0.00           C  
ATOM   1499  HB2 MET    94      16.417  18.728 -15.722  1.00  0.00           H  
ATOM   1500  HB3 MET    94      16.803  18.320 -17.355  1.00  0.00           H  
ATOM   1501  CG  MET    94      15.902  16.693 -16.292  1.00  0.00           C  
ATOM   1502  HG2 MET    94      16.359  16.010 -17.008  1.00  0.00           H  
ATOM   1503  HG3 MET    94      15.842  16.271 -15.289  1.00  0.00           H  
ATOM   1504  SD  MET    94      14.228  17.140 -16.873  1.00  0.00           S  
ATOM   1505  CE  MET    94      13.378  18.081 -15.478  1.00  0.00           C  
ATOM   1506  HE1 MET    94      13.996  18.955 -15.270  1.00  0.00           H  
ATOM   1507  HE2 MET    94      12.419  18.480 -15.809  1.00  0.00           H  
ATOM   1508  HE3 MET    94      13.096  17.399 -14.676  1.00  0.00           H  
ATOM   1509  C   MET    94      19.360  18.731 -16.166  1.00  0.00           C  
ATOM   1510  O   MET    94      20.157  18.659 -17.060  1.00  0.00           O  
ATOM   1511  N   LEU    95      19.502  19.708 -15.227  1.00  0.00           N  
ATOM   1512  H   LEU    95      18.764  19.855 -14.553  1.00  0.00           H  
ATOM   1513  CA  LEU    95      20.597  20.675 -15.178  1.00  0.00           C  
ATOM   1514  HA  LEU    95      20.661  21.130 -16.167  1.00  0.00           H  
ATOM   1515  CB  LEU    95      20.210  21.604 -14.059  1.00  0.00           C  
ATOM   1516  HB2 LEU    95      19.250  22.056 -14.308  1.00  0.00           H  
ATOM   1517  HB3 LEU    95      20.144  21.037 -13.130  1.00  0.00           H  
ATOM   1518  CG  LEU    95      21.148  22.802 -13.678  1.00  0.00           C  
ATOM   1519  HG  LEU    95      22.137  22.441 -13.397  1.00  0.00           H  
ATOM   1520  CD1 LEU    95      21.272  23.695 -14.975  1.00  0.00           C  
ATOM   1521 HD11 LEU    95      20.297  23.907 -15.416  1.00  0.00           H  
ATOM   1522 HD12 LEU    95      21.884  24.569 -14.757  1.00  0.00           H  
ATOM   1523 HD13 LEU    95      21.796  23.132 -15.748  1.00  0.00           H  
ATOM   1524  CD2 LEU    95      20.635  23.623 -12.494  1.00  0.00           C  
ATOM   1525 HD21 LEU    95      21.068  24.602 -12.292  1.00  0.00           H  
ATOM   1526 HD22 LEU    95      19.595  23.845 -12.736  1.00  0.00           H  
ATOM   1527 HD23 LEU    95      20.487  22.961 -11.640  1.00  0.00           H  
ATOM   1528  C   LEU    95      21.992  20.024 -14.968  1.00  0.00           C  
ATOM   1529  O   LEU    95      22.923  20.215 -15.729  1.00  0.00           O  
ATOM   1530  N   ALA    96      22.061  19.046 -14.143  1.00  0.00           N  
ATOM   1531  H   ALA    96      21.246  18.881 -13.570  1.00  0.00           H  
ATOM   1532  CA  ALA    96      23.268  18.233 -13.933  1.00  0.00           C  
ATOM   1533  HA  ALA    96      24.026  18.988 -13.725  1.00  0.00           H  
ATOM   1534  CB  ALA    96      23.120  17.300 -12.745  1.00  0.00           C  
ATOM   1535  HB1 ALA    96      22.427  16.482 -12.941  1.00  0.00           H  
ATOM   1536  HB2 ALA    96      24.121  16.915 -12.550  1.00  0.00           H  
ATOM   1537  HB3 ALA    96      22.834  17.894 -11.877  1.00  0.00           H  
ATOM   1538  C   ALA    96      23.620  17.415 -15.235  1.00  0.00           C  
ATOM   1539  O   ALA    96      24.809  17.354 -15.588  1.00  0.00           O  
ATOM   1540  N   HIE    97      22.611  16.897 -15.933  1.00  0.00           N  
ATOM   1541  H   HIE    97      21.684  16.929 -15.533  1.00  0.00           H  
ATOM   1542  CA  HIE    97      22.844  16.222 -17.155  1.00  0.00           C  
ATOM   1543  HA  HIE    97      23.647  15.513 -16.956  1.00  0.00           H  
ATOM   1544  CB  HIE    97      21.597  15.423 -17.548  1.00  0.00           C  
ATOM   1545  HB2 HIE    97      21.389  14.756 -16.710  1.00  0.00           H  
ATOM   1546  HB3 HIE    97      20.712  16.053 -17.631  1.00  0.00           H  
ATOM   1547  CG  HIE    97      21.871  14.756 -18.879  1.00  0.00           C  
ATOM   1548  ND1 HIE    97      21.492  15.181 -20.193  1.00  0.00           N  
ATOM   1549  CE1 HIE    97      21.956  14.257 -21.001  1.00  0.00           C  
ATOM   1550  HE1 HIE    97      21.917  14.338 -22.077  1.00  0.00           H  
ATOM   1551  NE2 HIE    97      22.470  13.155 -20.411  1.00  0.00           N  
ATOM   1552  HE2 HIE    97      22.813  12.325 -20.873  1.00  0.00           H  
ATOM   1553  CD2 HIE    97      22.408  13.501 -19.007  1.00  0.00           C  
ATOM   1554  HD2 HIE    97      22.771  12.835 -18.238  1.00  0.00           H  
ATOM   1555  C   HIE    97      23.344  17.086 -18.377  1.00  0.00           C  
ATOM   1556  O   HIE    97      24.393  16.771 -18.967  1.00  0.00           O  
ATOM   1557  N   MET    98      22.675  18.215 -18.610  1.00  0.00           N  
ATOM   1558  H   MET    98      21.912  18.456 -17.994  1.00  0.00           H  
ATOM   1559  CA  MET    98      23.146  19.211 -19.623  1.00  0.00           C  
ATOM   1560  HA  MET    98      23.210  18.651 -20.556  1.00  0.00           H  
ATOM   1561  CB  MET    98      22.172  20.352 -19.660  1.00  0.00           C  
ATOM   1562  HB2 MET    98      21.143  20.001 -19.740  1.00  0.00           H  
ATOM   1563  HB3 MET    98      22.210  20.986 -18.774  1.00  0.00           H  
ATOM   1564  CG  MET    98      22.479  21.325 -20.806  1.00  0.00           C  
ATOM   1565  HG2 MET    98      23.559  21.432 -20.903  1.00  0.00           H  
ATOM   1566  HG3 MET    98      22.147  20.927 -21.766  1.00  0.00           H  
ATOM   1567  SD  MET    98      21.717  22.860 -20.519  1.00  0.00           S  
ATOM   1568  CE  MET    98      20.011  22.450 -20.153  1.00  0.00           C  
ATOM   1569  HE1 MET    98      19.795  22.198 -19.114  1.00  0.00           H  
ATOM   1570  HE2 MET    98      19.247  23.178 -20.425  1.00  0.00           H  
ATOM   1571  HE3 MET    98      19.743  21.658 -20.852  1.00  0.00           H  
ATOM   1572  C   MET    98      24.546  19.697 -19.365  1.00  0.00           C  
ATOM   1573  O   MET    98      25.399  19.826 -20.252  1.00  0.00           O  
ATOM   1574  N   GLU    99      24.926  19.934 -18.111  1.00  0.00           N  
ATOM   1575  H   GLU    99      24.220  19.847 -17.394  1.00  0.00           H  
ATOM   1576  CA  GLU    99      26.380  20.208 -17.655  1.00  0.00           C  
ATOM   1577  HA  GLU    99      26.704  21.118 -18.159  1.00  0.00           H  
ATOM   1578  CB  GLU    99      26.392  20.507 -16.146  1.00  0.00           C  
ATOM   1579  HB2 GLU    99      25.835  21.438 -16.038  1.00  0.00           H  
ATOM   1580  HB3 GLU    99      25.948  19.799 -15.446  1.00  0.00           H  
ATOM   1581  CG  GLU    99      27.851  20.822 -15.799  1.00  0.00           C  
ATOM   1582  HG2 GLU    99      28.391  19.897 -15.597  1.00  0.00           H  
ATOM   1583  HG3 GLU    99      28.322  21.425 -16.576  1.00  0.00           H  
ATOM   1584  CD  GLU    99      28.005  21.742 -14.593  1.00  0.00           C  
ATOM   1585  OE1 GLU    99      29.098  22.364 -14.473  1.00  0.00           O  
ATOM   1586  OE2 GLU    99      27.257  21.762 -13.611  1.00  0.00           O  
ATOM   1587  C   GLU    99      27.309  19.094 -18.043  1.00  0.00           C  
ATOM   1588  O   GLU    99      28.417  19.359 -18.567  1.00  0.00           O  
ATOM   1589  N   THR   100      26.919  17.774 -17.975  1.00  0.00           N  
ATOM   1590  H   THR   100      26.008  17.581 -17.582  1.00  0.00           H  
ATOM   1591  CA  THR   100      27.789  16.609 -18.215  1.00  0.00           C  
ATOM   1592  HA  THR   100      28.756  16.795 -17.748  1.00  0.00           H  
ATOM   1593  CB  THR   100      27.163  15.393 -17.545  1.00  0.00           C  
ATOM   1594  HB  THR   100      26.222  15.292 -18.084  1.00  0.00           H  
ATOM   1595  CG2 THR   100      28.056  14.144 -17.739  1.00  0.00           C  
ATOM   1596 HG21 THR   100      28.090  13.839 -18.785  1.00  0.00           H  
ATOM   1597 HG22 THR   100      29.092  14.389 -17.507  1.00  0.00           H  
ATOM   1598 HG23 THR   100      27.669  13.292 -17.180  1.00  0.00           H  
ATOM   1599  OG1 THR   100      26.946  15.730 -16.177  1.00  0.00           O  
ATOM   1600  HG1 THR   100      26.126  16.229 -16.155  1.00  0.00           H  
ATOM   1601  C   THR   100      28.082  16.461 -19.700  1.00  0.00           C  
ATOM   1602  O   THR   100      29.224  16.322 -20.043  1.00  0.00           O  
ATOM   1603  N   GLN   101      27.042  16.774 -20.507  1.00  0.00           N  
ATOM   1604  H   GLN   101      26.145  16.978 -20.091  1.00  0.00           H  
ATOM   1605  CA  GLN   101      27.145  16.892 -21.998  1.00  0.00           C  
ATOM   1606  HA  GLN   101      27.504  15.952 -22.415  1.00  0.00           H  
ATOM   1607  CB  GLN   101      25.771  17.136 -22.642  1.00  0.00           C  
ATOM   1608  HB2 GLN   101      25.314  18.083 -22.357  1.00  0.00           H  
ATOM   1609  HB3 GLN   101      25.913  17.295 -23.711  1.00  0.00           H  
ATOM   1610  CG  GLN   101      24.755  15.966 -22.422  1.00  0.00           C  
ATOM   1611  HG2 GLN   101      24.952  15.725 -21.378  1.00  0.00           H  
ATOM   1612  HG3 GLN   101      23.740  16.353 -22.514  1.00  0.00           H  
ATOM   1613  CD  GLN   101      24.955  14.844 -23.374  1.00  0.00           C  
ATOM   1614  OE1 GLN   101      24.440  14.889 -24.477  1.00  0.00           O  
ATOM   1615  NE2 GLN   101      25.872  13.996 -22.973  1.00  0.00           N  
ATOM   1616 HE21 GLN   101      26.205  13.261 -23.581  1.00  0.00           H  
ATOM   1617 HE22 GLN   101      26.268  14.032 -22.044  1.00  0.00           H  
ATOM   1618  C   GLN   101      28.099  18.037 -22.477  1.00  0.00           C  
ATOM   1619  O   GLN   101      28.969  17.832 -23.334  1.00  0.00           O  
ATOM   1620  N   ASN   102      28.066  19.141 -21.753  1.00  0.00           N  
ATOM   1621  H   ASN   102      27.479  19.219 -20.934  1.00  0.00           H  
ATOM   1622  CA  ASN   102      29.028  20.182 -21.978  1.00  0.00           C  
ATOM   1623  HA  ASN   102      29.159  20.498 -23.013  1.00  0.00           H  
ATOM   1624  CB  ASN   102      28.557  21.421 -21.215  1.00  0.00           C  
ATOM   1625  HB2 ASN   102      27.554  21.823 -21.357  1.00  0.00           H  
ATOM   1626  HB3 ASN   102      28.573  21.200 -20.147  1.00  0.00           H  
ATOM   1627  CG  ASN   102      29.401  22.671 -21.353  1.00  0.00           C  
ATOM   1628  OD1 ASN   102      30.274  23.005 -20.596  1.00  0.00           O  
ATOM   1629  ND2 ASN   102      29.203  23.381 -22.479  1.00  0.00           N  
ATOM   1630 HD21 ASN   102      29.875  24.104 -22.692  1.00  0.00           H  
ATOM   1631 HD22 ASN   102      28.642  23.099 -23.270  1.00  0.00           H  
ATOM   1632  C   ASN   102      30.498  19.890 -21.458  1.00  0.00           C  
ATOM   1633  O   ASN   102      31.457  20.409 -21.980  1.00  0.00           O  
ATOM   1634  N   LYS   103      30.619  19.016 -20.471  1.00  0.00           N  
ATOM   1635  H   LYS   103      29.769  18.844 -19.953  1.00  0.00           H  
ATOM   1636  CA  LYS   103      31.948  18.600 -19.970  1.00  0.00           C  
ATOM   1637  HA  LYS   103      32.611  19.458 -20.084  1.00  0.00           H  
ATOM   1638  CB  LYS   103      31.810  18.054 -18.516  1.00  0.00           C  
ATOM   1639  HB2 LYS   103      30.904  17.461 -18.387  1.00  0.00           H  
ATOM   1640  HB3 LYS   103      32.555  17.262 -18.434  1.00  0.00           H  
ATOM   1641  CG  LYS   103      31.906  18.944 -17.551  1.00  0.00           C  
ATOM   1642  HG2 LYS   103      32.847  19.493 -17.575  1.00  0.00           H  
ATOM   1643  HG3 LYS   103      31.167  19.713 -17.777  1.00  0.00           H  
ATOM   1644  CD  LYS   103      31.749  18.409 -16.293  1.00  0.00           C  
ATOM   1645  HD2 LYS   103      30.827  17.828 -16.294  1.00  0.00           H  
ATOM   1646  HD3 LYS   103      32.497  17.687 -15.965  1.00  0.00           H  
ATOM   1647  CE  LYS   103      31.615  19.202 -15.210  1.00  0.00           C  
ATOM   1648  HE2 LYS   103      30.821  19.948 -15.168  1.00  0.00           H  
ATOM   1649  HE3 LYS   103      31.297  18.548 -14.397  1.00  0.00           H  
ATOM   1650  NZ  LYS   103      32.939  19.939 -14.872  1.00  0.00           N  
ATOM   1651  HZ1 LYS   103      32.789  20.559 -14.089  1.00  0.00           H  
ATOM   1652  HZ2 LYS   103      33.664  19.289 -14.602  1.00  0.00           H  
ATOM   1653  HZ3 LYS   103      33.335  20.559 -15.564  1.00  0.00           H  
ATOM   1654  C   LYS   103      32.636  17.519 -20.888  1.00  0.00           C  
ATOM   1655  O   LYS   103      33.901  17.540 -20.974  1.00  0.00           O  
ATOM   1656  N   ILE   104      31.827  16.731 -21.537  1.00  0.00           N  
ATOM   1657  H   ILE   104      30.850  16.768 -21.283  1.00  0.00           H  
ATOM   1658  CA  ILE   104      32.153  15.792 -22.590  1.00  0.00           C  
ATOM   1659  HA  ILE   104      33.054  15.294 -22.231  1.00  0.00           H  
ATOM   1660  CB  ILE   104      30.987  14.855 -23.014  1.00  0.00           C  
ATOM   1661  HB  ILE   104      30.035  15.385 -23.017  1.00  0.00           H  
ATOM   1662  CG2 ILE   104      31.195  14.082 -24.367  1.00  0.00           C  
ATOM   1663 HG21 ILE   104      31.073  14.837 -25.144  1.00  0.00           H  
ATOM   1664 HG22 ILE   104      32.218  13.706 -24.368  1.00  0.00           H  
ATOM   1665 HG23 ILE   104      30.451  13.295 -24.491  1.00  0.00           H  
ATOM   1666  CG1 ILE   104      30.809  13.712 -21.905  1.00  0.00           C  
ATOM   1667 HG12 ILE   104      31.615  12.989 -22.031  1.00  0.00           H  
ATOM   1668 HG13 ILE   104      30.916  14.103 -20.893  1.00  0.00           H  
ATOM   1669  CD1 ILE   104      29.466  12.927 -21.806  1.00  0.00           C  
ATOM   1670 HD11 ILE   104      28.636  13.629 -21.721  1.00  0.00           H  
ATOM   1671 HD12 ILE   104      29.239  12.344 -22.699  1.00  0.00           H  
ATOM   1672 HD13 ILE   104      29.520  12.275 -20.935  1.00  0.00           H  
ATOM   1673  C   ILE   104      32.738  16.550 -23.810  1.00  0.00           C  
ATOM   1674  O   ILE   104      33.762  16.163 -24.354  1.00  0.00           O  
ATOM   1675  N   TYR   105      32.082  17.654 -24.244  1.00  0.00           N  
ATOM   1676  H   TYR   105      31.234  17.944 -23.779  1.00  0.00           H  
ATOM   1677  CA  TYR   105      32.371  18.286 -25.583  1.00  0.00           C  
ATOM   1678  HA  TYR   105      32.276  17.672 -26.479  1.00  0.00           H  
ATOM   1679  CB  TYR   105      31.304  19.378 -25.713  1.00  0.00           C  
ATOM   1680  HB2 TYR   105      30.314  18.922 -25.709  1.00  0.00           H  
ATOM   1681  HB3 TYR   105      31.133  20.002 -24.836  1.00  0.00           H  
ATOM   1682  CG  TYR   105      31.407  20.170 -27.002  1.00  0.00           C  
ATOM   1683  CD1 TYR   105      31.019  19.631 -28.274  1.00  0.00           C  
ATOM   1684  HD1 TYR   105      30.770  18.581 -28.292  1.00  0.00           H  
ATOM   1685  CE1 TYR   105      31.113  20.457 -29.413  1.00  0.00           C  
ATOM   1686  HE1 TYR   105      30.649  20.059 -30.304  1.00  0.00           H  
ATOM   1687  CZ  TYR   105      31.384  21.829 -29.352  1.00  0.00           C  
ATOM   1688  OH  TYR   105      31.248  22.649 -30.355  1.00  0.00           O  
ATOM   1689  HH  TYR   105      31.371  23.596 -30.258  1.00  0.00           H  
ATOM   1690  CE2 TYR   105      31.833  22.346 -28.110  1.00  0.00           C  
ATOM   1691  HE2 TYR   105      32.159  23.375 -28.140  1.00  0.00           H  
ATOM   1692  CD2 TYR   105      31.832  21.540 -26.992  1.00  0.00           C  
ATOM   1693  HD2 TYR   105      32.410  21.952 -26.177  1.00  0.00           H  
ATOM   1694  C   TYR   105      33.844  18.797 -25.536  1.00  0.00           C  
ATOM   1695  O   TYR   105      34.556  18.696 -26.496  1.00  0.00           O  
ATOM   1696  N   ASN   106      34.346  19.198 -24.299  1.00  0.00           N  
ATOM   1697  H   ASN   106      33.675  19.089 -23.552  1.00  0.00           H  
ATOM   1698  CA  ASN   106      35.657  19.733 -24.194  1.00  0.00           C  
ATOM   1699  HA  ASN   106      35.937  20.465 -24.952  1.00  0.00           H  
ATOM   1700  CB  ASN   106      35.616  20.562 -22.926  1.00  0.00           C  
ATOM   1701  HB2 ASN   106      34.818  21.297 -23.032  1.00  0.00           H  
ATOM   1702  HB3 ASN   106      35.354  19.891 -22.108  1.00  0.00           H  
ATOM   1703  CG  ASN   106      36.955  21.131 -22.529  1.00  0.00           C  
ATOM   1704  OD1 ASN   106      37.666  20.509 -21.731  1.00  0.00           O  
ATOM   1705  ND2 ASN   106      37.136  22.351 -22.946  1.00  0.00           N  
ATOM   1706 HD21 ASN   106      37.895  22.849 -22.503  1.00  0.00           H  
ATOM   1707 HD22 ASN   106      36.485  22.774 -23.592  1.00  0.00           H  
ATOM   1708  C   ASN   106      36.758  18.627 -24.310  1.00  0.00           C  
ATOM   1709  O   ASN   106      37.874  19.063 -24.511  1.00  0.00           O  
ATOM   1710  N   ILE   107      36.390  17.343 -24.384  1.00  0.00           N  
ATOM   1711  H   ILE   107      35.389  17.211 -24.374  1.00  0.00           H  
ATOM   1712  CA  ILE   107      37.417  16.271 -24.508  1.00  0.00           C  
ATOM   1713  HA  ILE   107      38.355  16.557 -24.033  1.00  0.00           H  
ATOM   1714  CB  ILE   107      36.845  15.064 -23.733  1.00  0.00           C  
ATOM   1715  HB  ILE   107      35.974  14.740 -24.301  1.00  0.00           H  
ATOM   1716  CG2 ILE   107      37.775  13.856 -23.698  1.00  0.00           C  
ATOM   1717 HG21 ILE   107      38.017  13.478 -24.691  1.00  0.00           H  
ATOM   1718 HG22 ILE   107      38.741  14.141 -23.281  1.00  0.00           H  
ATOM   1719 HG23 ILE   107      37.342  13.082 -23.065  1.00  0.00           H  
ATOM   1720  CG1 ILE   107      36.427  15.397 -22.274  1.00  0.00           C  
ATOM   1721 HG12 ILE   107      35.597  16.103 -22.304  1.00  0.00           H  
ATOM   1722 HG13 ILE   107      35.919  14.536 -21.840  1.00  0.00           H  
ATOM   1723  CD1 ILE   107      37.604  15.776 -21.345  1.00  0.00           C  
ATOM   1724 HD11 ILE   107      38.283  16.498 -21.799  1.00  0.00           H  
ATOM   1725 HD12 ILE   107      37.296  16.218 -20.398  1.00  0.00           H  
ATOM   1726 HD13 ILE   107      38.200  14.876 -21.192  1.00  0.00           H  
ATOM   1727  C   ILE   107      37.658  15.965 -26.020  1.00  0.00           C  
ATOM   1728  O   ILE   107      38.665  15.313 -26.358  1.00  0.00           O  
ATOM   1729  N   LEU   108      36.666  16.260 -26.845  1.00  0.00           N  
ATOM   1730  H   LEU   108      35.841  16.710 -26.474  1.00  0.00           H  
ATOM   1731  CA  LEU   108      36.758  16.054 -28.302  1.00  0.00           C  
ATOM   1732  HA  LEU   108      37.129  15.073 -28.600  1.00  0.00           H  
ATOM   1733  CB  LEU   108      35.355  16.106 -28.867  1.00  0.00           C  
ATOM   1734  HB2 LEU   108      34.912  17.006 -28.442  1.00  0.00           H  
ATOM   1735  HB3 LEU   108      35.533  16.307 -29.923  1.00  0.00           H  
ATOM   1736  CG  LEU   108      34.376  14.968 -28.709  1.00  0.00           C  
ATOM   1737  HG  LEU   108      34.641  14.148 -29.377  1.00  0.00           H  
ATOM   1738  CD1 LEU   108      34.088  14.407 -27.345  1.00  0.00           C  
ATOM   1739 HD11 LEU   108      33.293  13.662 -27.347  1.00  0.00           H  
ATOM   1740 HD12 LEU   108      35.017  13.893 -27.096  1.00  0.00           H  
ATOM   1741 HD13 LEU   108      33.841  15.181 -26.618  1.00  0.00           H  
ATOM   1742  CD2 LEU   108      33.040  15.423 -29.221  1.00  0.00           C  
ATOM   1743 HD21 LEU   108      32.484  14.492 -29.340  1.00  0.00           H  
ATOM   1744 HD22 LEU   108      32.476  16.049 -28.530  1.00  0.00           H  
ATOM   1745 HD23 LEU   108      33.129  15.892 -30.201  1.00  0.00           H  
ATOM   1746  C   LEU   108      37.759  16.998 -29.031  1.00  0.00           C  
ATOM   1747  O   LEU   108      37.749  18.211 -28.683  1.00  0.00           O  
ATOM   1748  N   THR   109      38.349  16.573 -30.089  1.00  0.00           N  
ATOM   1749  H   THR   109      38.197  15.622 -30.396  1.00  0.00           H  
ATOM   1750  CA  THR   109      39.088  17.410 -31.018  1.00  0.00           C  
ATOM   1751  HA  THR   109      39.674  18.070 -30.378  1.00  0.00           H  
ATOM   1752  CB  THR   109      39.934  16.608 -32.046  1.00  0.00           C  
ATOM   1753  HB  THR   109      40.583  17.327 -32.545  1.00  0.00           H  
ATOM   1754  CG2 THR   109      40.812  15.474 -31.428  1.00  0.00           C  
ATOM   1755 HG21 THR   109      41.327  14.992 -32.259  1.00  0.00           H  
ATOM   1756 HG22 THR   109      41.504  15.899 -30.702  1.00  0.00           H  
ATOM   1757 HG23 THR   109      40.221  14.794 -30.814  1.00  0.00           H  
ATOM   1758  OG1 THR   109      39.047  15.995 -32.969  1.00  0.00           O  
ATOM   1759  HG1 THR   109      39.509  15.398 -33.562  1.00  0.00           H  
ATOM   1760  C   THR   109      38.171  18.477 -31.695  1.00  0.00           C  
ATOM   1761  O   THR   109      36.913  18.315 -31.715  1.00  0.00           O  
ATOM   1762  N   PRO   110      38.643  19.630 -32.282  1.00  0.00           N  
ATOM   1763  CD  PRO   110      39.974  20.032 -32.330  1.00  0.00           C  
ATOM   1764  HD2 PRO   110      40.543  19.593 -33.149  1.00  0.00           H  
ATOM   1765  HD3 PRO   110      40.384  19.747 -31.361  1.00  0.00           H  
ATOM   1766  CG  PRO   110      39.975  21.477 -32.572  1.00  0.00           C  
ATOM   1767  HG2 PRO   110      40.891  21.728 -33.107  1.00  0.00           H  
ATOM   1768  HG3 PRO   110      39.867  22.013 -31.629  1.00  0.00           H  
ATOM   1769  CB  PRO   110      38.734  21.625 -33.458  1.00  0.00           C  
ATOM   1770  HB2 PRO   110      39.137  21.567 -34.469  1.00  0.00           H  
ATOM   1771  HB3 PRO   110      38.337  22.632 -33.325  1.00  0.00           H  
ATOM   1772  CA  PRO   110      37.768  20.483 -33.110  1.00  0.00           C  
ATOM   1773  HA  PRO   110      36.959  20.930 -32.533  1.00  0.00           H  
ATOM   1774  C   PRO   110      37.043  19.799 -34.267  1.00  0.00           C  
ATOM   1775  O   PRO   110      35.803  20.010 -34.388  1.00  0.00           O  
ATOM   1776  N   GLU   111      37.671  18.980 -35.102  1.00  0.00           N  
ATOM   1777  H   GLU   111      38.645  18.902 -34.846  1.00  0.00           H  
ATOM   1778  CA  GLU   111      37.031  18.133 -36.103  1.00  0.00           C  
ATOM   1779  HA  GLU   111      36.410  18.805 -36.695  1.00  0.00           H  
ATOM   1780  CB  GLU   111      38.022  17.373 -36.943  1.00  0.00           C  
ATOM   1781  HB2 GLU   111      38.846  17.953 -37.359  1.00  0.00           H  
ATOM   1782  HB3 GLU   111      38.454  16.545 -36.381  1.00  0.00           H  
ATOM   1783  CG  GLU   111      37.492  16.917 -38.292  1.00  0.00           C  
ATOM   1784  HG2 GLU   111      38.227  16.390 -38.901  1.00  0.00           H  
ATOM   1785  HG3 GLU   111      36.667  16.221 -38.134  1.00  0.00           H  
ATOM   1786  CD  GLU   111      37.042  18.041 -39.205  1.00  0.00           C  
ATOM   1787  OE1 GLU   111      37.465  19.229 -39.049  1.00  0.00           O  
ATOM   1788  OE2 GLU   111      35.968  17.796 -39.841  1.00  0.00           O  
ATOM   1789  C   GLU   111      36.011  17.056 -35.497  1.00  0.00           C  
ATOM   1790  O   GLU   111      34.967  16.733 -36.084  1.00  0.00           O  
ATOM   1791  N   GLN   112      36.208  16.602 -34.279  1.00  0.00           N  
ATOM   1792  H   GLN   112      37.023  16.768 -33.705  1.00  0.00           H  
ATOM   1793  CA  GLN   112      35.187  15.702 -33.582  1.00  0.00           C  
ATOM   1794  HA  GLN   112      34.754  14.952 -34.244  1.00  0.00           H  
ATOM   1795  CB  GLN   112      35.788  14.978 -32.401  1.00  0.00           C  
ATOM   1796  HB2 GLN   112      36.398  15.709 -31.871  1.00  0.00           H  
ATOM   1797  HB3 GLN   112      35.089  14.524 -31.699  1.00  0.00           H  
ATOM   1798  CG  GLN   112      36.619  13.777 -33.013  1.00  0.00           C  
ATOM   1799  HG2 GLN   112      35.991  12.903 -33.189  1.00  0.00           H  
ATOM   1800  HG3 GLN   112      37.006  14.077 -33.986  1.00  0.00           H  
ATOM   1801  CD  GLN   112      37.776  13.338 -32.200  1.00  0.00           C  
ATOM   1802  OE1 GLN   112      37.935  13.782 -31.080  1.00  0.00           O  
ATOM   1803  NE2 GLN   112      38.660  12.492 -32.698  1.00  0.00           N  
ATOM   1804 HE21 GLN   112      39.436  12.324 -32.073  1.00  0.00           H  
ATOM   1805 HE22 GLN   112      38.509  12.049 -33.592  1.00  0.00           H  
ATOM   1806  C   GLN   112      34.022  16.532 -33.052  1.00  0.00           C  
ATOM   1807  O   GLN   112      32.902  16.187 -33.410  1.00  0.00           O  
ATOM   1808  N   LYS   113      34.150  17.646 -32.337  1.00  0.00           N  
ATOM   1809  H   LYS   113      35.124  17.892 -32.237  1.00  0.00           H  
ATOM   1810  CA  LYS   113      33.055  18.660 -31.984  1.00  0.00           C  
ATOM   1811  HA  LYS   113      32.459  18.265 -31.161  1.00  0.00           H  
ATOM   1812  CB  LYS   113      33.811  19.922 -31.554  1.00  0.00           C  
ATOM   1813  HB2 LYS   113      34.498  20.244 -32.336  1.00  0.00           H  
ATOM   1814  HB3 LYS   113      33.053  20.704 -31.583  1.00  0.00           H  
ATOM   1815  CG  LYS   113      34.352  19.927 -30.251  1.00  0.00           C  
ATOM   1816  HG2 LYS   113      33.501  19.710 -29.605  1.00  0.00           H  
ATOM   1817  HG3 LYS   113      35.115  19.160 -30.117  1.00  0.00           H  
ATOM   1818  CD  LYS   113      34.849  21.157 -29.867  1.00  0.00           C  
ATOM   1819  HD2 LYS   113      35.698  21.295 -30.536  1.00  0.00           H  
ATOM   1820  HD3 LYS   113      34.066  21.914 -29.921  1.00  0.00           H  
ATOM   1821  CE  LYS   113      35.110  21.302 -28.591  1.00  0.00           C  
ATOM   1822  HE2 LYS   113      35.181  22.372 -28.393  1.00  0.00           H  
ATOM   1823  HE3 LYS   113      34.265  20.837 -28.083  1.00  0.00           H  
ATOM   1824  NZ  LYS   113      36.365  20.663 -28.240  1.00  0.00           N  
ATOM   1825  HZ1 LYS   113      36.321  19.658 -28.143  1.00  0.00           H  
ATOM   1826  HZ2 LYS   113      37.097  20.884 -28.900  1.00  0.00           H  
ATOM   1827  HZ3 LYS   113      36.724  21.003 -27.359  1.00  0.00           H  
ATOM   1828  C   LYS   113      32.134  18.945 -33.171  1.00  0.00           C  
ATOM   1829  O   LYS   113      30.935  18.972 -33.042  1.00  0.00           O  
ATOM   1830  N   LYS   114      32.717  19.076 -34.444  1.00  0.00           N  
ATOM   1831  H   LYS   114      33.714  19.238 -34.454  1.00  0.00           H  
ATOM   1832  CA  LYS   114      32.014  19.317 -35.675  1.00  0.00           C  
ATOM   1833  HA  LYS   114      31.377  20.201 -35.692  1.00  0.00           H  
ATOM   1834  CB  LYS   114      32.932  19.320 -36.924  1.00  0.00           C  
ATOM   1835  HB2 LYS   114      33.658  18.512 -37.011  1.00  0.00           H  
ATOM   1836  HB3 LYS   114      32.239  19.202 -37.757  1.00  0.00           H  
ATOM   1837  CG  LYS   114      33.664  20.440 -37.115  1.00  0.00           C  
ATOM   1838  HG2 LYS   114      32.885  21.202 -37.157  1.00  0.00           H  
ATOM   1839  HG3 LYS   114      34.346  20.533 -36.270  1.00  0.00           H  
ATOM   1840  CD  LYS   114      34.404  20.612 -38.233  1.00  0.00           C  
ATOM   1841  HD2 LYS   114      35.246  19.920 -38.247  1.00  0.00           H  
ATOM   1842  HD3 LYS   114      33.779  20.541 -39.124  1.00  0.00           H  
ATOM   1843  CE  LYS   114      35.106  21.809 -38.250  1.00  0.00           C  
ATOM   1844  HE2 LYS   114      34.433  22.649 -38.421  1.00  0.00           H  
ATOM   1845  HE3 LYS   114      35.630  21.997 -37.313  1.00  0.00           H  
ATOM   1846  NZ  LYS   114      35.927  21.792 -39.449  1.00  0.00           N  
ATOM   1847  HZ1 LYS   114      36.576  22.566 -39.474  1.00  0.00           H  
ATOM   1848  HZ2 LYS   114      36.390  20.897 -39.521  1.00  0.00           H  
ATOM   1849  HZ3 LYS   114      35.489  22.025 -40.328  1.00  0.00           H  
ATOM   1850  C   LYS   114      30.975  18.102 -35.831  1.00  0.00           C  
ATOM   1851  O   LYS   114      29.799  18.338 -35.997  1.00  0.00           O  
ATOM   1852  N   GLN   115      31.319  16.857 -35.748  1.00  0.00           N  
ATOM   1853  H   GLN   115      32.290  16.755 -35.488  1.00  0.00           H  
ATOM   1854  CA  GLN   115      30.608  15.566 -35.769  1.00  0.00           C  
ATOM   1855  HA  GLN   115      29.923  15.535 -36.615  1.00  0.00           H  
ATOM   1856  CB  GLN   115      31.612  14.397 -35.871  1.00  0.00           C  
ATOM   1857  HB2 GLN   115      32.379  14.484 -35.101  1.00  0.00           H  
ATOM   1858  HB3 GLN   115      31.036  13.485 -35.713  1.00  0.00           H  
ATOM   1859  CG  GLN   115      32.244  14.272 -37.258  1.00  0.00           C  
ATOM   1860  HG2 GLN   115      31.566  13.687 -37.880  1.00  0.00           H  
ATOM   1861  HG3 GLN   115      32.391  15.222 -37.772  1.00  0.00           H  
ATOM   1862  CD  GLN   115      33.525  13.410 -37.203  1.00  0.00           C  
ATOM   1863  OE1 GLN   115      33.532  12.188 -37.600  1.00  0.00           O  
ATOM   1864  NE2 GLN   115      34.628  13.915 -36.781  1.00  0.00           N  
ATOM   1865 HE21 GLN   115      35.479  13.490 -37.118  1.00  0.00           H  
ATOM   1866 HE22 GLN   115      34.573  14.917 -36.662  1.00  0.00           H  
ATOM   1867  C   GLN   115      29.753  15.248 -34.524  1.00  0.00           C  
ATOM   1868  O   GLN   115      28.739  14.544 -34.585  1.00  0.00           O  
ATOM   1869  N   PHE   116      30.206  15.647 -33.328  1.00  0.00           N  
ATOM   1870  H   PHE   116      31.096  16.102 -33.178  1.00  0.00           H  
ATOM   1871  CA  PHE   116      29.186  15.658 -32.194  1.00  0.00           C  
ATOM   1872  HA  PHE   116      28.846  14.629 -32.082  1.00  0.00           H  
ATOM   1873  CB  PHE   116      29.954  16.018 -30.832  1.00  0.00           C  
ATOM   1874  HB2 PHE   116      30.852  15.414 -30.704  1.00  0.00           H  
ATOM   1875  HB3 PHE   116      30.378  17.019 -30.916  1.00  0.00           H  
ATOM   1876  CG  PHE   116      29.225  15.960 -29.520  1.00  0.00           C  
ATOM   1877  CD1 PHE   116      28.591  17.134 -29.119  1.00  0.00           C  
ATOM   1878  HD1 PHE   116      28.409  18.029 -29.694  1.00  0.00           H  
ATOM   1879  CE1 PHE   116      28.155  17.233 -27.789  1.00  0.00           C  
ATOM   1880  HE1 PHE   116      27.524  18.077 -27.555  1.00  0.00           H  
ATOM   1881  CZ  PHE   116      28.203  16.143 -26.906  1.00  0.00           C  
ATOM   1882  HZ  PHE   116      27.668  16.269 -25.976  1.00  0.00           H  
ATOM   1883  CE2 PHE   116      28.809  14.964 -27.355  1.00  0.00           C  
ATOM   1884  HE2 PHE   116      29.045  14.154 -26.682  1.00  0.00           H  
ATOM   1885  CD2 PHE   116      29.278  14.819 -28.716  1.00  0.00           C  
ATOM   1886  HD2 PHE   116      29.751  13.899 -29.026  1.00  0.00           H  
ATOM   1887  C   PHE   116      27.977  16.601 -32.285  1.00  0.00           C  
ATOM   1888  O   PHE   116      26.873  16.219 -32.156  1.00  0.00           O  
ATOM   1889  N   ASN   117      28.222  17.818 -32.689  1.00  0.00           N  
ATOM   1890  H   ASN   117      29.200  18.065 -32.722  1.00  0.00           H  
ATOM   1891  CA  ASN   117      27.184  18.799 -33.011  1.00  0.00           C  
ATOM   1892  HA  ASN   117      26.582  18.842 -32.104  1.00  0.00           H  
ATOM   1893  CB  ASN   117      27.894  20.212 -33.254  1.00  0.00           C  
ATOM   1894  HB2 ASN   117      28.594  20.084 -34.080  1.00  0.00           H  
ATOM   1895  HB3 ASN   117      27.129  20.947 -33.500  1.00  0.00           H  
ATOM   1896  CG  ASN   117      28.429  20.911 -31.990  1.00  0.00           C  
ATOM   1897  OD1 ASN   117      28.032  20.647 -30.892  1.00  0.00           O  
ATOM   1898  ND2 ASN   117      29.279  21.887 -32.119  1.00  0.00           N  
ATOM   1899 HD21 ASN   117      29.659  22.209 -31.241  1.00  0.00           H  
ATOM   1900 HD22 ASN   117      29.733  22.080 -33.000  1.00  0.00           H  
ATOM   1901  C   ASN   117      26.288  18.316 -34.174  1.00  0.00           C  
ATOM   1902  O   ASN   117      25.085  18.324 -34.050  1.00  0.00           O  
ATOM   1903  N   ALA   118      26.921  17.771 -35.239  1.00  0.00           N  
ATOM   1904  H   ALA   118      27.922  17.903 -35.256  1.00  0.00           H  
ATOM   1905  CA  ALA   118      26.125  17.292 -36.335  1.00  0.00           C  
ATOM   1906  HA  ALA   118      25.621  18.093 -36.876  1.00  0.00           H  
ATOM   1907  CB  ALA   118      27.086  16.706 -37.363  1.00  0.00           C  
ATOM   1908  HB1 ALA   118      27.750  15.986 -36.886  1.00  0.00           H  
ATOM   1909  HB2 ALA   118      26.525  16.141 -38.109  1.00  0.00           H  
ATOM   1910  HB3 ALA   118      27.699  17.464 -37.849  1.00  0.00           H  
ATOM   1911  C   ALA   118      25.138  16.223 -35.898  1.00  0.00           C  
ATOM   1912  O   ALA   118      24.018  16.203 -36.426  1.00  0.00           O  
ATOM   1913  N   ASN   119      25.442  15.380 -34.979  1.00  0.00           N  
ATOM   1914  H   ASN   119      26.312  15.548 -34.494  1.00  0.00           H  
ATOM   1915  CA  ASN   119      24.482  14.500 -34.355  1.00  0.00           C  
ATOM   1916  HA  ASN   119      23.962  13.980 -35.160  1.00  0.00           H  
ATOM   1917  CB  ASN   119      25.296  13.496 -33.492  1.00  0.00           C  
ATOM   1918  HB2 ASN   119      26.157  13.163 -34.071  1.00  0.00           H  
ATOM   1919  HB3 ASN   119      25.525  14.003 -32.555  1.00  0.00           H  
ATOM   1920  CG  ASN   119      24.484  12.329 -32.982  1.00  0.00           C  
ATOM   1921  OD1 ASN   119      24.026  12.404 -31.866  1.00  0.00           O  
ATOM   1922  ND2 ASN   119      24.239  11.313 -33.768  1.00  0.00           N  
ATOM   1923 HD21 ASN   119      23.815  10.505 -33.337  1.00  0.00           H  
ATOM   1924 HD22 ASN   119      24.729  11.245 -34.649  1.00  0.00           H  
ATOM   1925  C   ASN   119      23.392  15.099 -33.429  1.00  0.00           C  
ATOM   1926  O   ASN   119      22.419  14.398 -33.252  1.00  0.00           O  
ATOM   1927  N   PHE   120      23.618  16.228 -32.799  1.00  0.00           N  
ATOM   1928  H   PHE   120      24.584  16.521 -32.829  1.00  0.00           H  
ATOM   1929  CA  PHE   120      22.565  17.023 -32.206  1.00  0.00           C  
ATOM   1930  HA  PHE   120      21.966  16.409 -31.533  1.00  0.00           H  
ATOM   1931  CB  PHE   120      23.168  18.142 -31.382  1.00  0.00           C  
ATOM   1932  HB2 PHE   120      24.073  18.519 -31.857  1.00  0.00           H  
ATOM   1933  HB3 PHE   120      22.412  18.926 -31.409  1.00  0.00           H  
ATOM   1934  CG  PHE   120      23.415  17.674 -29.999  1.00  0.00           C  
ATOM   1935  CD1 PHE   120      24.707  17.284 -29.583  1.00  0.00           C  
ATOM   1936  HD1 PHE   120      25.426  17.062 -30.358  1.00  0.00           H  
ATOM   1937  CE1 PHE   120      24.963  16.923 -28.248  1.00  0.00           C  
ATOM   1938  HE1 PHE   120      25.902  16.433 -28.038  1.00  0.00           H  
ATOM   1939  CZ  PHE   120      23.934  17.086 -27.336  1.00  0.00           C  
ATOM   1940  HZ  PHE   120      24.068  16.797 -26.304  1.00  0.00           H  
ATOM   1941  CE2 PHE   120      22.669  17.658 -27.686  1.00  0.00           C  
ATOM   1942  HE2 PHE   120      21.874  17.752 -26.961  1.00  0.00           H  
ATOM   1943  CD2 PHE   120      22.398  17.817 -29.028  1.00  0.00           C  
ATOM   1944  HD2 PHE   120      21.404  18.124 -29.320  1.00  0.00           H  
ATOM   1945  C   PHE   120      21.643  17.509 -33.377  1.00  0.00           C  
ATOM   1946  O   PHE   120      20.427  17.595 -33.221  1.00  0.00           O  
ATOM   1947  N   GLU   121      22.215  17.973 -34.473  1.00  0.00           N  
ATOM   1948  H   GLU   121      23.216  18.103 -34.513  1.00  0.00           H  
ATOM   1949  CA  GLU   121      21.444  18.471 -35.598  1.00  0.00           C  
ATOM   1950  HA  GLU   121      20.785  19.276 -35.271  1.00  0.00           H  
ATOM   1951  CB  GLU   121      22.208  18.985 -36.723  1.00  0.00           C  
ATOM   1952  HB2 GLU   121      23.054  18.341 -36.965  1.00  0.00           H  
ATOM   1953  HB3 GLU   121      21.603  19.006 -37.630  1.00  0.00           H  
ATOM   1954  CG  GLU   121      22.916  20.363 -36.453  1.00  0.00           C  
ATOM   1955  HG2 GLU   121      22.079  20.971 -36.111  1.00  0.00           H  
ATOM   1956  HG3 GLU   121      23.573  20.244 -35.591  1.00  0.00           H  
ATOM   1957  CD  GLU   121      23.594  20.881 -37.685  1.00  0.00           C  
ATOM   1958  OE1 GLU   121      24.268  21.921 -37.677  1.00  0.00           O  
ATOM   1959  OE2 GLU   121      23.503  20.222 -38.758  1.00  0.00           O  
ATOM   1960  C   GLU   121      20.402  17.469 -36.129  1.00  0.00           C  
ATOM   1961  O   GLU   121      19.269  17.723 -36.470  1.00  0.00           O  
ATOM   1962  N   LYS   122      20.857  16.199 -36.225  1.00  0.00           N  
ATOM   1963  H   LYS   122      21.833  16.012 -36.046  1.00  0.00           H  
ATOM   1964  CA  LYS   122      20.087  15.148 -36.799  1.00  0.00           C  
ATOM   1965  HA  LYS   122      19.635  15.604 -37.679  1.00  0.00           H  
ATOM   1966  CB  LYS   122      20.955  13.947 -37.258  1.00  0.00           C  
ATOM   1967  HB2 LYS   122      21.881  14.037 -36.689  1.00  0.00           H  
ATOM   1968  HB3 LYS   122      20.416  13.035 -37.000  1.00  0.00           H  
ATOM   1969  CG  LYS   122      21.360  14.090 -38.554  1.00  0.00           C  
ATOM   1970  HG2 LYS   122      20.468  14.369 -39.116  1.00  0.00           H  
ATOM   1971  HG3 LYS   122      21.960  15.000 -38.527  1.00  0.00           H  
ATOM   1972  CD  LYS   122      22.105  13.055 -39.086  1.00  0.00           C  
ATOM   1973  HD2 LYS   122      23.042  13.043 -38.530  1.00  0.00           H  
ATOM   1974  HD3 LYS   122      21.587  12.097 -39.036  1.00  0.00           H  
ATOM   1975  CE  LYS   122      22.414  13.314 -40.448  1.00  0.00           C  
ATOM   1976  HE2 LYS   122      21.566  13.158 -41.115  1.00  0.00           H  
ATOM   1977  HE3 LYS   122      22.674  14.371 -40.397  1.00  0.00           H  
ATOM   1978  NZ  LYS   122      23.650  12.663 -40.953  1.00  0.00           N  
ATOM   1979  HZ1 LYS   122      24.412  12.645 -40.290  1.00  0.00           H  
ATOM   1980  HZ2 LYS   122      23.351  11.738 -41.229  1.00  0.00           H  
ATOM   1981  HZ3 LYS   122      23.918  13.242 -41.735  1.00  0.00           H  
ATOM   1982  C   LYS   122      18.903  14.672 -35.878  1.00  0.00           C  
ATOM   1983  O   LYS   122      18.031  13.908 -36.262  1.00  0.00           O  
ATOM   1984  N   ARG   123      18.940  15.093 -34.607  1.00  0.00           N  
ATOM   1985  H   ARG   123      19.688  15.705 -34.313  1.00  0.00           H  
ATOM   1986  CA  ARG   123      17.782  14.873 -33.648  1.00  0.00           C  
ATOM   1987  HA  ARG   123      17.377  13.864 -33.728  1.00  0.00           H  
ATOM   1988  CB  ARG   123      18.190  15.216 -32.123  1.00  0.00           C  
ATOM   1989  HB2 ARG   123      18.329  16.281 -31.932  1.00  0.00           H  
ATOM   1990  HB3 ARG   123      17.370  14.923 -31.468  1.00  0.00           H  
ATOM   1991  CG  ARG   123      19.346  14.459 -31.829  1.00  0.00           C  
ATOM   1992  HG2 ARG   123      19.215  13.415 -32.116  1.00  0.00           H  
ATOM   1993  HG3 ARG   123      20.138  14.906 -32.429  1.00  0.00           H  
ATOM   1994  CD  ARG   123      19.750  14.542 -30.565  1.00  0.00           C  
ATOM   1995  HD2 ARG   123      19.845  15.581 -30.251  1.00  0.00           H  
ATOM   1996  HD3 ARG   123      19.121  14.092 -29.798  1.00  0.00           H  
ATOM   1997  NE  ARG   123      21.154  14.087 -30.561  1.00  0.00           N  
ATOM   1998  HE  ARG   123      21.659  14.119 -31.435  1.00  0.00           H  
ATOM   1999  CZ  ARG   123      21.907  13.904 -29.480  1.00  0.00           C  
ATOM   2000  NH1 ARG   123      21.413  14.064 -28.299  1.00  0.00           N  
ATOM   2001 HH11 ARG   123      20.438  14.029 -28.037  1.00  0.00           H  
ATOM   2002 HH12 ARG   123      22.164  13.998 -27.627  1.00  0.00           H  
ATOM   2003  NH2 ARG   123      23.224  13.859 -29.566  1.00  0.00           N  
ATOM   2004 HH21 ARG   123      23.623  13.614 -30.461  1.00  0.00           H  
ATOM   2005 HH22 ARG   123      23.775  13.839 -28.720  1.00  0.00           H  
ATOM   2006  C   ARG   123      16.528  15.684 -33.985  1.00  0.00           C  
ATOM   2007  O   ARG   123      15.482  15.389 -33.464  1.00  0.00           O  
ATOM   2008  N   LEU   124      16.642  16.770 -34.833  1.00  0.00           N  
ATOM   2009  H   LEU   124      17.624  16.913 -35.023  1.00  0.00           H  
ATOM   2010  CA  LEU   124      15.682  17.712 -35.374  1.00  0.00           C  
ATOM   2011  HA  LEU   124      14.808  17.735 -34.724  1.00  0.00           H  
ATOM   2012  CB  LEU   124      16.361  19.079 -35.226  1.00  0.00           C  
ATOM   2013  HB2 LEU   124      17.169  19.155 -35.953  1.00  0.00           H  
ATOM   2014  HB3 LEU   124      15.651  19.816 -35.601  1.00  0.00           H  
ATOM   2015  CG  LEU   124      17.022  19.556 -33.960  1.00  0.00           C  
ATOM   2016  HG  LEU   124      17.750  18.808 -33.648  1.00  0.00           H  
ATOM   2017  CD1 LEU   124      17.881  20.874 -34.041  1.00  0.00           C  
ATOM   2018 HD11 LEU   124      17.257  21.709 -34.361  1.00  0.00           H  
ATOM   2019 HD12 LEU   124      18.477  21.052 -33.146  1.00  0.00           H  
ATOM   2020 HD13 LEU   124      18.741  20.751 -34.699  1.00  0.00           H  
ATOM   2021  CD2 LEU   124      16.002  19.740 -32.869  1.00  0.00           C  
ATOM   2022 HD21 LEU   124      15.553  18.766 -32.672  1.00  0.00           H  
ATOM   2023 HD22 LEU   124      16.549  20.038 -31.974  1.00  0.00           H  
ATOM   2024 HD23 LEU   124      15.230  20.455 -33.150  1.00  0.00           H  
ATOM   2025  C   LEU   124      15.145  17.509 -36.852  1.00  0.00           C  
ATOM   2026  O   LEU   124      13.926  17.856 -37.050  1.00  0.00           O  
ATOM   2027  N   THR   125      15.973  16.976 -37.746  1.00  0.00           N  
ATOM   2028  H   THR   125      16.903  16.664 -37.505  1.00  0.00           H  
ATOM   2029  CA  THR   125      15.653  16.950 -39.187  1.00  0.00           C  
ATOM   2030  HA  THR   125      15.095  17.842 -39.474  1.00  0.00           H  
ATOM   2031  CB  THR   125      17.025  16.900 -39.930  1.00  0.00           C  
ATOM   2032  HB  THR   125      16.824  16.606 -40.960  1.00  0.00           H  
ATOM   2033  CG2 THR   125      17.736  18.249 -39.900  1.00  0.00           C  
ATOM   2034 HG21 THR   125      18.781  18.189 -40.201  1.00  0.00           H  
ATOM   2035 HG22 THR   125      17.245  18.966 -40.558  1.00  0.00           H  
ATOM   2036 HG23 THR   125      17.788  18.599 -38.869  1.00  0.00           H  
ATOM   2037  OG1 THR   125      17.982  15.941 -39.470  1.00  0.00           O  
ATOM   2038  HG1 THR   125      17.904  15.063 -39.849  1.00  0.00           H  
ATOM   2039  C   THR   125      14.747  15.729 -39.550  1.00  0.00           C  
ATOM   2040  O   THR   125      13.908  16.035 -40.401  1.00  0.00           O  
ATOM   2041  OXT THR   125      14.942  14.567 -39.138  1.00  0.00           O  
TER    2042      THR   125 
ATOM   2042  N   ALA   126       4.185  -2.175 -43.478  1.00  0.00           N  
ATOM   2043  H1  ALA   126       4.798  -2.954 -43.668  1.00  0.00           H  
ATOM   2044  H2  ALA   126       4.555  -1.333 -43.895  1.00  0.00           H  
ATOM   2045  H3  ALA   126       3.257  -2.394 -43.813  1.00  0.00           H  
ATOM   2046  CA  ALA   126       4.249  -2.021 -41.982  1.00  0.00           C  
ATOM   2047  HA  ALA   126       5.096  -1.442 -41.616  1.00  0.00           H  
ATOM   2048  CB  ALA   126       3.017  -1.257 -41.415  1.00  0.00           C  
ATOM   2049  HB1 ALA   126       2.027  -1.619 -41.691  1.00  0.00           H  
ATOM   2050  HB2 ALA   126       3.017  -1.027 -40.349  1.00  0.00           H  
ATOM   2051  HB3 ALA   126       3.012  -0.307 -41.950  1.00  0.00           H  
ATOM   2052  C   ALA   126       4.620  -3.361 -41.370  1.00  0.00           C  
ATOM   2053  O   ALA   126       4.647  -4.419 -42.049  1.00  0.00           O  
ATOM   2054  N   ASP   127       4.979  -3.437 -40.099  1.00  0.00           N  
ATOM   2055  H   ASP   127       5.035  -2.564 -39.594  1.00  0.00           H  
ATOM   2056  CA  ASP   127       5.349  -4.655 -39.363  1.00  0.00           C  
ATOM   2057  HA  ASP   127       6.216  -5.105 -39.846  1.00  0.00           H  
ATOM   2058  CB  ASP   127       5.773  -4.242 -37.886  1.00  0.00           C  
ATOM   2059  HB2 ASP   127       4.858  -3.868 -37.427  1.00  0.00           H  
ATOM   2060  HB3 ASP   127       6.059  -5.146 -37.349  1.00  0.00           H  
ATOM   2061  CG  ASP   127       6.753  -3.083 -37.851  1.00  0.00           C  
ATOM   2062  OD1 ASP   127       6.611  -2.165 -37.006  1.00  0.00           O  
ATOM   2063  OD2 ASP   127       7.837  -3.171 -38.432  1.00  0.00           O  
ATOM   2064  C   ASP   127       4.281  -5.750 -39.357  1.00  0.00           C  
ATOM   2065  O   ASP   127       3.143  -5.450 -39.538  1.00  0.00           O  
ATOM   2066  N   THR   128       4.690  -6.982 -39.005  1.00  0.00           N  
ATOM   2067  H   THR   128       5.685  -7.085 -38.865  1.00  0.00           H  
ATOM   2068  CA  THR   128       4.007  -8.283 -39.329  1.00  0.00           C  
ATOM   2069  HA  THR   128       3.744  -8.304 -40.387  1.00  0.00           H  
ATOM   2070  CB  THR   128       4.975  -9.402 -39.079  1.00  0.00           C  
ATOM   2071  HB  THR   128       5.206  -9.524 -38.021  1.00  0.00           H  
ATOM   2072  CG2 THR   128       4.533 -10.829 -39.538  1.00  0.00           C  
ATOM   2073 HG21 THR   128       4.274 -10.592 -40.570  1.00  0.00           H  
ATOM   2074 HG22 THR   128       5.491 -11.347 -39.572  1.00  0.00           H  
ATOM   2075 HG23 THR   128       3.793 -11.266 -38.868  1.00  0.00           H  
ATOM   2076  OG1 THR   128       6.213  -9.184 -39.658  1.00  0.00           O  
ATOM   2077  HG1 THR   128       6.843  -8.767 -39.065  1.00  0.00           H  
ATOM   2078  C   THR   128       2.647  -8.518 -38.533  1.00  0.00           C  
ATOM   2079  O   THR   128       2.640  -8.699 -37.318  1.00  0.00           O  
ATOM   2080  N   THR   129       1.521  -8.662 -39.265  1.00  0.00           N  
ATOM   2081  H   THR   129       1.607  -8.306 -40.206  1.00  0.00           H  
ATOM   2082  CA  THR   129       0.192  -9.166 -38.802  1.00  0.00           C  
ATOM   2083  HA  THR   129       0.401  -9.595 -37.822  1.00  0.00           H  
ATOM   2084  CB  THR   129      -0.714  -8.062 -38.812  1.00  0.00           C  
ATOM   2085  HB  THR   129      -1.688  -8.363 -38.426  1.00  0.00           H  
ATOM   2086  CG2 THR   129      -0.288  -6.974 -37.814  1.00  0.00           C  
ATOM   2087 HG21 THR   129      -0.967  -6.138 -37.647  1.00  0.00           H  
ATOM   2088 HG22 THR   129      -0.123  -7.478 -36.861  1.00  0.00           H  
ATOM   2089 HG23 THR   129       0.710  -6.575 -37.992  1.00  0.00           H  
ATOM   2090  OG1 THR   129      -0.872  -7.532 -40.104  1.00  0.00           O  
ATOM   2091  HG1 THR   129      -1.663  -7.911 -40.492  1.00  0.00           H  
ATOM   2092  C   THR   129      -0.310 -10.309 -39.648  1.00  0.00           C  
ATOM   2093  O   THR   129      -1.084 -11.106 -39.151  1.00  0.00           O  
ATOM   2094  N   THR   130       0.094 -10.355 -40.898  1.00  0.00           N  
ATOM   2095  H   THR   130       0.593  -9.588 -41.325  1.00  0.00           H  
ATOM   2096  CA  THR   130      -0.217 -11.473 -41.826  1.00  0.00           C  
ATOM   2097  HA  THR   130      -1.256 -11.799 -41.769  1.00  0.00           H  
ATOM   2098  CB  THR   130       0.268 -11.092 -43.272  1.00  0.00           C  
ATOM   2099  HB  THR   130       1.340 -11.059 -43.464  1.00  0.00           H  
ATOM   2100  CG2 THR   130      -0.380 -12.008 -44.294  1.00  0.00           C  
ATOM   2101 HG21 THR   130      -0.064 -11.797 -45.316  1.00  0.00           H  
ATOM   2102 HG22 THR   130       0.114 -12.963 -44.118  1.00  0.00           H  
ATOM   2103 HG23 THR   130      -1.469 -12.058 -44.285  1.00  0.00           H  
ATOM   2104  OG1 THR   130      -0.352  -9.828 -43.599  1.00  0.00           O  
ATOM   2105  HG1 THR   130      -0.194  -9.061 -43.043  1.00  0.00           H  
ATOM   2106  C   THR   130       0.656 -12.652 -41.427  1.00  0.00           C  
ATOM   2107  O   THR   130       1.907 -12.513 -41.580  1.00  0.00           O  
ATOM   2108  N   ALA   131       0.012 -13.813 -41.150  1.00  0.00           N  
ATOM   2109  H   ALA   131      -0.993 -13.739 -41.202  1.00  0.00           H  
ATOM   2110  CA  ALA   131       0.611 -15.084 -40.913  1.00  0.00           C  
ATOM   2111  HA  ALA   131       1.316 -14.982 -40.088  1.00  0.00           H  
ATOM   2112  CB  ALA   131      -0.463 -16.174 -40.605  1.00  0.00           C  
ATOM   2113  HB1 ALA   131      -1.183 -16.294 -41.414  1.00  0.00           H  
ATOM   2114  HB2 ALA   131      -0.028 -17.043 -40.111  1.00  0.00           H  
ATOM   2115  HB3 ALA   131      -1.003 -15.775 -39.747  1.00  0.00           H  
ATOM   2116  C   ALA   131       1.514 -15.555 -42.081  1.00  0.00           C  
ATOM   2117  O   ALA   131       1.232 -15.350 -43.201  1.00  0.00           O  
ATOM   2118  N   ALA   132       2.530 -16.342 -41.680  1.00  0.00           N  
ATOM   2119  H   ALA   132       2.573 -16.672 -40.726  1.00  0.00           H  
ATOM   2120  CA  ALA   132       3.595 -16.684 -42.580  1.00  0.00           C  
ATOM   2121  HA  ALA   132       3.271 -16.810 -43.613  1.00  0.00           H  
ATOM   2122  CB  ALA   132       4.568 -15.465 -42.586  1.00  0.00           C  
ATOM   2123  HB1 ALA   132       5.592 -15.818 -42.703  1.00  0.00           H  
ATOM   2124  HB2 ALA   132       4.383 -14.871 -43.481  1.00  0.00           H  
ATOM   2125  HB3 ALA   132       4.456 -14.859 -41.686  1.00  0.00           H  
ATOM   2126  C   ALA   132       4.249 -18.117 -42.153  1.00  0.00           C  
ATOM   2127  O   ALA   132       4.053 -18.619 -40.974  1.00  0.00           O  
ATOM   2128  N   PRO   133       5.032 -18.723 -43.032  1.00  0.00           N  
ATOM   2129  CD  PRO   133       4.959 -18.557 -44.453  1.00  0.00           C  
ATOM   2130  HD2 PRO   133       5.476 -17.662 -44.798  1.00  0.00           H  
ATOM   2131  HD3 PRO   133       3.944 -18.326 -44.776  1.00  0.00           H  
ATOM   2132  CG  PRO   133       5.447 -19.820 -45.046  1.00  0.00           C  
ATOM   2133  HG2 PRO   133       5.695 -19.813 -46.108  1.00  0.00           H  
ATOM   2134  HG3 PRO   133       4.779 -20.661 -44.861  1.00  0.00           H  
ATOM   2135  CB  PRO   133       6.604 -20.119 -44.092  1.00  0.00           C  
ATOM   2136  HB2 PRO   133       7.430 -19.454 -44.346  1.00  0.00           H  
ATOM   2137  HB3 PRO   133       6.941 -21.155 -44.122  1.00  0.00           H  
ATOM   2138  CA  PRO   133       5.866 -19.863 -42.778  1.00  0.00           C  
ATOM   2139  HA  PRO   133       5.318 -20.739 -42.432  1.00  0.00           H  
ATOM   2140  C   PRO   133       6.847 -19.603 -41.611  1.00  0.00           C  
ATOM   2141  O   PRO   133       7.360 -18.496 -41.500  1.00  0.00           O  
ATOM   2142  N   ALA   134       7.122 -20.632 -40.800  1.00  0.00           N  
ATOM   2143  H   ALA   134       6.681 -21.520 -40.997  1.00  0.00           H  
ATOM   2144  CA  ALA   134       7.726 -20.422 -39.496  1.00  0.00           C  
ATOM   2145  HA  ALA   134       8.158 -19.429 -39.372  1.00  0.00           H  
ATOM   2146  CB  ALA   134       6.602 -20.356 -38.547  1.00  0.00           C  
ATOM   2147  HB1 ALA   134       7.009 -20.092 -37.571  1.00  0.00           H  
ATOM   2148  HB2 ALA   134       6.010 -19.445 -38.637  1.00  0.00           H  
ATOM   2149  HB3 ALA   134       5.981 -21.240 -38.401  1.00  0.00           H  
ATOM   2150  C   ALA   134       8.724 -21.544 -39.095  1.00  0.00           C  
ATOM   2151  O   ALA   134       9.470 -21.383 -38.134  1.00  0.00           O  
ATOM   2152  N   ASP   135       8.718 -22.613 -39.894  1.00  0.00           N  
ATOM   2153  H   ASP   135       8.156 -22.582 -40.732  1.00  0.00           H  
ATOM   2154  CA  ASP   135       9.463 -23.783 -39.581  1.00  0.00           C  
ATOM   2155  HA  ASP   135      10.360 -23.522 -39.017  1.00  0.00           H  
ATOM   2156  CB  ASP   135       8.545 -24.800 -38.865  1.00  0.00           C  
ATOM   2157  HB2 ASP   135       9.126 -25.709 -38.709  1.00  0.00           H  
ATOM   2158  HB3 ASP   135       8.446 -24.344 -37.880  1.00  0.00           H  
ATOM   2159  CG  ASP   135       7.173 -25.273 -39.422  1.00  0.00           C  
ATOM   2160  OD1 ASP   135       6.897 -25.280 -40.662  1.00  0.00           O  
ATOM   2161  OD2 ASP   135       6.424 -25.612 -38.488  1.00  0.00           O  
ATOM   2162  C   ASP   135       9.967 -24.400 -40.950  1.00  0.00           C  
ATOM   2163  O   ASP   135      10.087 -25.641 -41.034  1.00  0.00           O  
ATOM   2164  N   ALA   136      10.322 -23.570 -42.009  1.00  0.00           N  
ATOM   2165  H   ALA   136      10.259 -22.581 -41.818  1.00  0.00           H  
ATOM   2166  CA  ALA   136      10.922 -23.965 -43.321  1.00  0.00           C  
ATOM   2167  HA  ALA   136      10.381 -24.805 -43.756  1.00  0.00           H  
ATOM   2168  CB  ALA   136      10.771 -22.684 -44.233  1.00  0.00           C  
ATOM   2169  HB1 ALA   136      11.263 -22.776 -45.202  1.00  0.00           H  
ATOM   2170  HB2 ALA   136       9.712 -22.471 -44.380  1.00  0.00           H  
ATOM   2171  HB3 ALA   136      11.297 -21.846 -43.776  1.00  0.00           H  
ATOM   2172  C   ALA   136      12.339 -24.419 -43.150  1.00  0.00           C  
ATOM   2173  O   ALA   136      13.277 -23.668 -43.386  1.00  0.00           O  
ATOM   2174  N   LYS   137      12.604 -25.699 -42.925  1.00  0.00           N  
ATOM   2175  H   LYS   137      11.750 -26.239 -42.919  1.00  0.00           H  
ATOM   2176  CA  LYS   137      14.009 -26.208 -42.708  1.00  0.00           C  
ATOM   2177  HA  LYS   137      14.416 -25.761 -41.801  1.00  0.00           H  
ATOM   2178  CB  LYS   137      13.897 -27.716 -42.385  1.00  0.00           C  
ATOM   2179  HB2 LYS   137      13.116 -28.123 -43.028  1.00  0.00           H  
ATOM   2180  HB3 LYS   137      14.846 -28.178 -42.657  1.00  0.00           H  
ATOM   2181  CG  LYS   137      13.619 -28.137 -41.153  1.00  0.00           C  
ATOM   2182  HG2 LYS   137      14.387 -27.753 -40.481  1.00  0.00           H  
ATOM   2183  HG3 LYS   137      12.646 -27.662 -41.029  1.00  0.00           H  
ATOM   2184  CD  LYS   137      13.529 -29.459 -40.944  1.00  0.00           C  
ATOM   2185  HD2 LYS   137      12.744 -29.904 -41.556  1.00  0.00           H  
ATOM   2186  HD3 LYS   137      14.517 -29.873 -41.148  1.00  0.00           H  
ATOM   2187  CE  LYS   137      13.194 -29.910 -39.781  1.00  0.00           C  
ATOM   2188  HE2 LYS   137      13.715 -29.347 -39.007  1.00  0.00           H  
ATOM   2189  HE3 LYS   137      12.120 -29.811 -39.621  1.00  0.00           H  
ATOM   2190  NZ  LYS   137      13.608 -31.298 -39.455  1.00  0.00           N  
ATOM   2191  HZ1 LYS   137      13.403 -31.628 -38.523  1.00  0.00           H  
ATOM   2192  HZ2 LYS   137      13.087 -31.957 -40.017  1.00  0.00           H  
ATOM   2193  HZ3 LYS   137      14.575 -31.403 -39.726  1.00  0.00           H  
ATOM   2194  C   LYS   137      15.079 -25.996 -43.837  1.00  0.00           C  
ATOM   2195  O   LYS   137      16.268 -25.919 -43.528  1.00  0.00           O  
ATOM   2196  N   PRO   138      14.738 -25.846 -45.195  1.00  0.00           N  
ATOM   2197  CD  PRO   138      13.545 -26.482 -45.812  1.00  0.00           C  
ATOM   2198  HD2 PRO   138      12.793 -25.696 -45.888  1.00  0.00           H  
ATOM   2199  HD3 PRO   138      13.286 -27.370 -45.235  1.00  0.00           H  
ATOM   2200  CG  PRO   138      14.057 -26.899 -47.205  1.00  0.00           C  
ATOM   2201  HG2 PRO   138      13.223 -26.787 -47.898  1.00  0.00           H  
ATOM   2202  HG3 PRO   138      14.433 -27.911 -47.051  1.00  0.00           H  
ATOM   2203  CB  PRO   138      15.090 -25.849 -47.529  1.00  0.00           C  
ATOM   2204  HB2 PRO   138      14.684 -24.989 -48.061  1.00  0.00           H  
ATOM   2205  HB3 PRO   138      15.865 -26.387 -48.075  1.00  0.00           H  
ATOM   2206  CA  PRO   138      15.661 -25.320 -46.204  1.00  0.00           C  
ATOM   2207  HA  PRO   138      16.610 -25.822 -46.019  1.00  0.00           H  
ATOM   2208  C   PRO   138      15.929 -23.747 -46.275  1.00  0.00           C  
ATOM   2209  O   PRO   138      16.808 -23.309 -46.994  1.00  0.00           O  
ATOM   2210  N   MET   139      15.273 -22.962 -45.397  1.00  0.00           N  
ATOM   2211  H   MET   139      14.610 -23.383 -44.762  1.00  0.00           H  
ATOM   2212  CA  MET   139      15.316 -21.489 -45.400  1.00  0.00           C  
ATOM   2213  HA  MET   139      16.162 -21.143 -45.994  1.00  0.00           H  
ATOM   2214  CB  MET   139      14.055 -20.895 -46.124  1.00  0.00           C  
ATOM   2215  HB2 MET   139      13.115 -21.261 -45.712  1.00  0.00           H  
ATOM   2216  HB3 MET   139      14.063 -19.806 -46.068  1.00  0.00           H  
ATOM   2217  CG  MET   139      14.076 -21.264 -47.679  1.00  0.00           C  
ATOM   2218  HG2 MET   139      14.729 -22.127 -47.812  1.00  0.00           H  
ATOM   2219  HG3 MET   139      13.074 -21.573 -47.977  1.00  0.00           H  
ATOM   2220  SD  MET   139      14.592 -20.109 -49.037  1.00  0.00           S  
ATOM   2221  CE  MET   139      15.990 -19.214 -48.258  1.00  0.00           C  
ATOM   2222  HE1 MET   139      16.827 -19.905 -48.156  1.00  0.00           H  
ATOM   2223  HE2 MET   139      16.328 -18.369 -48.857  1.00  0.00           H  
ATOM   2224  HE3 MET   139      15.663 -18.820 -47.295  1.00  0.00           H  
ATOM   2225  C   MET   139      15.467 -20.789 -44.048  1.00  0.00           C  
ATOM   2226  O   MET   139      15.795 -19.610 -43.998  1.00  0.00           O  
ATOM   2227  N   MET   140      15.239 -21.447 -42.924  1.00  0.00           N  
ATOM   2228  H   MET   140      15.199 -22.453 -43.010  1.00  0.00           H  
ATOM   2229  CA  MET   140      15.211 -20.861 -41.595  1.00  0.00           C  
ATOM   2230  HA  MET   140      16.107 -20.289 -41.353  1.00  0.00           H  
ATOM   2231  CB  MET   140      13.989 -19.914 -41.461  1.00  0.00           C  
ATOM   2232  HB2 MET   140      14.181 -19.168 -40.689  1.00  0.00           H  
ATOM   2233  HB3 MET   140      13.699 -19.298 -42.312  1.00  0.00           H  
ATOM   2234  CG  MET   140      12.680 -20.600 -40.932  1.00  0.00           C  
ATOM   2235  HG2 MET   140      12.447 -21.524 -41.461  1.00  0.00           H  
ATOM   2236  HG3 MET   140      12.914 -20.888 -39.907  1.00  0.00           H  
ATOM   2237  SD  MET   140      11.097 -19.625 -40.790  1.00  0.00           S  
ATOM   2238  CE  MET   140      10.601 -19.601 -42.532  1.00  0.00           C  
ATOM   2239  HE1 MET   140       9.789 -20.321 -42.641  1.00  0.00           H  
ATOM   2240  HE2 MET   140      10.278 -18.589 -42.777  1.00  0.00           H  
ATOM   2241  HE3 MET   140      11.539 -19.809 -43.046  1.00  0.00           H  
ATOM   2242  C   MET   140      15.368 -21.914 -40.509  1.00  0.00           C  
ATOM   2243  O   MET   140      15.619 -23.151 -40.836  1.00  0.00           O  
ATOM   2244  N   HIE   141      15.152 -21.542 -39.233  1.00  0.00           N  
ATOM   2245  H   HIE   141      15.077 -20.551 -39.054  1.00  0.00           H  
ATOM   2246  CA  HIE   141      15.146 -22.472 -38.063  1.00  0.00           C  
ATOM   2247  HA  HIE   141      16.089 -23.011 -38.162  1.00  0.00           H  
ATOM   2248  CB  HIE   141      15.083 -21.733 -36.734  1.00  0.00           C  
ATOM   2249  HB2 HIE   141      15.800 -20.915 -36.661  1.00  0.00           H  
ATOM   2250  HB3 HIE   141      14.101 -21.270 -36.636  1.00  0.00           H  
ATOM   2251  CG  HIE   141      15.099 -22.721 -35.498  1.00  0.00           C  
ATOM   2252  ND1 HIE   141      16.165 -23.608 -35.204  1.00  0.00           N  
ATOM   2253  CE1 HIE   141      15.764 -24.430 -34.198  1.00  0.00           C  
ATOM   2254  HE1 HIE   141      16.457 -25.144 -33.778  1.00  0.00           H  
ATOM   2255  NE2 HIE   141      14.525 -24.006 -33.804  1.00  0.00           N  
ATOM   2256  HE2 HIE   141      14.026 -24.347 -32.996  1.00  0.00           H  
ATOM   2257  CD2 HIE   141      14.109 -22.980 -34.593  1.00  0.00           C  
ATOM   2258  HD2 HIE   141      13.132 -22.527 -34.510  1.00  0.00           H  
ATOM   2259  C   HIE   141      14.006 -23.499 -38.242  1.00  0.00           C  
ATOM   2260  O   HIE   141      13.033 -23.329 -39.031  1.00  0.00           O  
ATOM   2261  N   HIE   142      14.261 -24.660 -37.620  1.00  0.00           N  
ATOM   2262  H   HIE   142      15.148 -24.798 -37.157  1.00  0.00           H  
ATOM   2263  CA  HIE   142      13.444 -25.880 -37.631  1.00  0.00           C  
ATOM   2264  HA  HIE   142      13.424 -26.081 -38.702  1.00  0.00           H  
ATOM   2265  CB  HIE   142      14.192 -26.952 -36.837  1.00  0.00           C  
ATOM   2266  HB2 HIE   142      14.215 -26.800 -35.758  1.00  0.00           H  
ATOM   2267  HB3 HIE   142      13.595 -27.858 -36.940  1.00  0.00           H  
ATOM   2268  CG  HIE   142      15.591 -27.318 -37.330  1.00  0.00           C  
ATOM   2269  ND1 HIE   142      15.876 -28.250 -38.369  1.00  0.00           N  
ATOM   2270  CE1 HIE   142      17.200 -28.250 -38.465  1.00  0.00           C  
ATOM   2271  HE1 HIE   142      17.786 -28.873 -39.126  1.00  0.00           H  
ATOM   2272  NE2 HIE   142      17.798 -27.436 -37.566  1.00  0.00           N  
ATOM   2273  HE2 HIE   142      18.781 -27.236 -37.448  1.00  0.00           H  
ATOM   2274  CD2 HIE   142      16.805 -26.807 -36.867  1.00  0.00           C  
ATOM   2275  HD2 HIE   142      16.944 -26.130 -36.037  1.00  0.00           H  
ATOM   2276  C   HIE   142      12.113 -25.761 -36.999  1.00  0.00           C  
ATOM   2277  O   HIE   142      11.199 -26.570 -37.212  1.00  0.00           O  
ATOM   2278  N   LYS   143      11.777 -24.792 -36.125  1.00  0.00           N  
ATOM   2279  H   LYS   143      12.512 -24.184 -35.792  1.00  0.00           H  
ATOM   2280  CA  LYS   143      10.444 -24.535 -35.481  1.00  0.00           C  
ATOM   2281  HA  LYS   143       9.722 -24.926 -36.199  1.00  0.00           H  
ATOM   2282  CB  LYS   143      10.460 -25.177 -34.047  1.00  0.00           C  
ATOM   2283  HB2 LYS   143      11.426 -25.003 -33.573  1.00  0.00           H  
ATOM   2284  HB3 LYS   143       9.683 -24.763 -33.404  1.00  0.00           H  
ATOM   2285  CG  LYS   143      10.250 -26.528 -34.197  1.00  0.00           C  
ATOM   2286  HG2 LYS   143       9.279 -26.754 -34.638  1.00  0.00           H  
ATOM   2287  HG3 LYS   143      11.026 -26.955 -34.831  1.00  0.00           H  
ATOM   2288  CD  LYS   143      10.236 -27.262 -33.062  1.00  0.00           C  
ATOM   2289  HD2 LYS   143      11.217 -27.062 -32.630  1.00  0.00           H  
ATOM   2290  HD3 LYS   143       9.567 -26.781 -32.349  1.00  0.00           H  
ATOM   2291  CE  LYS   143      10.043 -28.602 -33.200  1.00  0.00           C  
ATOM   2292  HE2 LYS   143       9.659 -28.716 -34.213  1.00  0.00           H  
ATOM   2293  HE3 LYS   143      10.980 -29.158 -33.256  1.00  0.00           H  
ATOM   2294  NZ  LYS   143       9.093 -29.338 -32.270  1.00  0.00           N  
ATOM   2295  HZ1 LYS   143       8.162 -29.122 -32.596  1.00  0.00           H  
ATOM   2296  HZ2 LYS   143       9.328 -30.319 -32.332  1.00  0.00           H  
ATOM   2297  HZ3 LYS   143       9.179 -29.034 -31.311  1.00  0.00           H  
ATOM   2298  C   LYS   143      10.198 -23.015 -35.455  1.00  0.00           C  
ATOM   2299  O   LYS   143      11.130 -22.214 -35.609  1.00  0.00           O  
ATOM   2300  N   GLY   144       8.923 -22.544 -35.227  1.00  0.00           N  
ATOM   2301  H   GLY   144       8.224 -23.224 -34.966  1.00  0.00           H  
ATOM   2302  CA  GLY   144       8.619 -21.151 -34.863  1.00  0.00           C  
ATOM   2303  HA2 GLY   144       9.114 -20.588 -35.654  1.00  0.00           H  
ATOM   2304  HA3 GLY   144       7.534 -21.063 -34.797  1.00  0.00           H  
ATOM   2305  C   GLY   144       9.310 -20.719 -33.565  1.00  0.00           C  
ATOM   2306  O   GLY   144       9.520 -21.509 -32.641  1.00  0.00           O  
ATOM   2307  N   LYS   145       9.616 -19.383 -33.410  1.00  0.00           N  
ATOM   2308  H   LYS   145       9.266 -18.737 -34.103  1.00  0.00           H  
ATOM   2309  CA  LYS   145      10.390 -18.770 -32.284  1.00  0.00           C  
ATOM   2310  HA  LYS   145      11.208 -19.463 -32.082  1.00  0.00           H  
ATOM   2311  CB  LYS   145      10.798 -17.320 -32.607  1.00  0.00           C  
ATOM   2312  HB2 LYS   145       9.959 -16.642 -32.759  1.00  0.00           H  
ATOM   2313  HB3 LYS   145      11.327 -16.994 -31.711  1.00  0.00           H  
ATOM   2314  CG  LYS   145      11.565 -17.125 -33.745  1.00  0.00           C  
ATOM   2315  HG2 LYS   145      12.256 -17.967 -33.800  1.00  0.00           H  
ATOM   2316  HG3 LYS   145      10.935 -17.204 -34.631  1.00  0.00           H  
ATOM   2317  CD  LYS   145      12.117 -15.888 -33.963  1.00  0.00           C  
ATOM   2318  HD2 LYS   145      11.307 -15.159 -33.932  1.00  0.00           H  
ATOM   2319  HD3 LYS   145      12.893 -15.723 -33.216  1.00  0.00           H  
ATOM   2320  CE  LYS   145      12.677 -15.708 -35.155  1.00  0.00           C  
ATOM   2321  HE2 LYS   145      13.428 -16.488 -35.284  1.00  0.00           H  
ATOM   2322  HE3 LYS   145      11.915 -15.891 -35.912  1.00  0.00           H  
ATOM   2323  NZ  LYS   145      13.392 -14.397 -35.486  1.00  0.00           N  
ATOM   2324  HZ1 LYS   145      12.891 -13.640 -35.043  1.00  0.00           H  
ATOM   2325  HZ2 LYS   145      14.355 -14.387 -35.182  1.00  0.00           H  
ATOM   2326  HZ3 LYS   145      13.391 -14.177 -36.472  1.00  0.00           H  
ATOM   2327  C   LYS   145       9.656 -18.681 -30.943  1.00  0.00           C  
ATOM   2328  O   LYS   145      10.288 -18.946 -29.919  1.00  0.00           O  
ATOM   2329  N   PHE   146       8.359 -18.449 -31.030  1.00  0.00           N  
ATOM   2330  H   PHE   146       8.034 -18.346 -31.981  1.00  0.00           H  
ATOM   2331  CA  PHE   146       7.483 -18.019 -29.883  1.00  0.00           C  
ATOM   2332  HA  PHE   146       6.612 -17.478 -30.252  1.00  0.00           H  
ATOM   2333  CB  PHE   146       6.850 -19.155 -29.099  1.00  0.00           C  
ATOM   2334  HB2 PHE   146       7.634 -19.516 -28.433  1.00  0.00           H  
ATOM   2335  HB3 PHE   146       6.056 -18.794 -28.446  1.00  0.00           H  
ATOM   2336  CG  PHE   146       6.151 -20.311 -29.848  1.00  0.00           C  
ATOM   2337  CD1 PHE   146       4.694 -20.437 -29.880  1.00  0.00           C  
ATOM   2338  HD1 PHE   146       4.005 -19.780 -29.370  1.00  0.00           H  
ATOM   2339  CE1 PHE   146       4.187 -21.492 -30.584  1.00  0.00           C  
ATOM   2340  HE1 PHE   146       3.146 -21.778 -30.559  1.00  0.00           H  
ATOM   2341  CZ  PHE   146       5.021 -22.229 -31.458  1.00  0.00           C  
ATOM   2342  HZ  PHE   146       4.538 -22.974 -32.072  1.00  0.00           H  
ATOM   2343  CE2 PHE   146       6.406 -22.075 -31.486  1.00  0.00           C  
ATOM   2344  HE2 PHE   146       7.095 -22.703 -32.031  1.00  0.00           H  
ATOM   2345  CD2 PHE   146       6.920 -21.171 -30.618  1.00  0.00           C  
ATOM   2346  HD2 PHE   146       7.997 -21.243 -30.605  1.00  0.00           H  
ATOM   2347  C   PHE   146       8.192 -17.029 -28.975  1.00  0.00           C  
ATOM   2348  O   PHE   146       8.583 -17.388 -27.910  1.00  0.00           O  
ATOM   2349  N   GLY   147       8.373 -15.823 -29.494  1.00  0.00           N  
ATOM   2350  H   GLY   147       8.160 -15.623 -30.461  1.00  0.00           H  
ATOM   2351  CA  GLY   147       8.411 -14.694 -28.583  1.00  0.00           C  
ATOM   2352  HA2 GLY   147       8.791 -14.974 -27.601  1.00  0.00           H  
ATOM   2353  HA3 GLY   147       9.228 -14.047 -28.901  1.00  0.00           H  
ATOM   2354  C   GLY   147       7.059 -13.978 -28.496  1.00  0.00           C  
ATOM   2355  O   GLY   147       6.115 -14.524 -29.059  1.00  0.00           O  
ATOM   2356  N   PRO   148       6.826 -12.940 -27.705  1.00  0.00           N  
ATOM   2357  CD  PRO   148       7.823 -12.206 -26.976  1.00  0.00           C  
ATOM   2358  HD2 PRO   148       8.620 -12.067 -27.707  1.00  0.00           H  
ATOM   2359  HD3 PRO   148       8.238 -12.715 -26.106  1.00  0.00           H  
ATOM   2360  CG  PRO   148       7.172 -10.947 -26.576  1.00  0.00           C  
ATOM   2361  HG2 PRO   148       7.365 -10.231 -27.374  1.00  0.00           H  
ATOM   2362  HG3 PRO   148       7.546 -10.578 -25.620  1.00  0.00           H  
ATOM   2363  CB  PRO   148       5.753 -11.213 -26.589  1.00  0.00           C  
ATOM   2364  HB2 PRO   148       5.122 -10.349 -26.798  1.00  0.00           H  
ATOM   2365  HB3 PRO   148       5.595 -11.601 -25.582  1.00  0.00           H  
ATOM   2366  CA  PRO   148       5.498 -12.346 -27.633  1.00  0.00           C  
ATOM   2367  HA  PRO   148       4.854 -13.103 -27.184  1.00  0.00           H  
ATOM   2368  C   PRO   148       4.862 -11.772 -28.984  1.00  0.00           C  
ATOM   2369  O   PRO   148       3.672 -11.548 -29.014  1.00  0.00           O  
ATOM   2370  N   HIE   149       5.700 -11.691 -30.033  1.00  0.00           N  
ATOM   2371  H   HIE   149       6.697 -11.810 -29.924  1.00  0.00           H  
ATOM   2372  CA  HIE   149       5.215 -11.426 -31.378  1.00  0.00           C  
ATOM   2373  HA  HIE   149       4.613 -10.518 -31.360  1.00  0.00           H  
ATOM   2374  CB  HIE   149       6.284 -11.085 -32.435  1.00  0.00           C  
ATOM   2375  HB2 HIE   149       6.659 -10.082 -32.229  1.00  0.00           H  
ATOM   2376  HB3 HIE   149       7.134 -11.767 -32.437  1.00  0.00           H  
ATOM   2377  CG  HIE   149       5.794 -11.285 -33.851  1.00  0.00           C  
ATOM   2378  ND1 HIE   149       4.703 -10.538 -34.361  1.00  0.00           N  
ATOM   2379  CE1 HIE   149       4.713 -10.705 -35.709  1.00  0.00           C  
ATOM   2380  HE1 HIE   149       3.904 -10.218 -36.232  1.00  0.00           H  
ATOM   2381  NE2 HIE   149       5.830 -11.326 -36.050  1.00  0.00           N  
ATOM   2382  HE2 HIE   149       6.054 -11.565 -37.006  1.00  0.00           H  
ATOM   2383  CD2 HIE   149       6.490 -11.756 -34.930  1.00  0.00           C  
ATOM   2384  HD2 HIE   149       7.421 -12.302 -34.909  1.00  0.00           H  
ATOM   2385  C   HIE   149       4.302 -12.656 -31.766  1.00  0.00           C  
ATOM   2386  O   HIE   149       4.806 -13.677 -32.242  1.00  0.00           O  
ATOM   2387  N   GLN   150       3.010 -12.493 -31.559  1.00  0.00           N  
ATOM   2388  H   GLN   150       2.882 -11.562 -31.190  1.00  0.00           H  
ATOM   2389  CA  GLN   150       1.980 -13.486 -31.712  1.00  0.00           C  
ATOM   2390  HA  GLN   150       2.416 -14.209 -32.401  1.00  0.00           H  
ATOM   2391  CB  GLN   150       1.593 -14.178 -30.388  1.00  0.00           C  
ATOM   2392  HB2 GLN   150       1.485 -13.356 -29.681  1.00  0.00           H  
ATOM   2393  HB3 GLN   150       0.737 -14.851 -30.430  1.00  0.00           H  
ATOM   2394  CG  GLN   150       2.747 -14.966 -29.807  1.00  0.00           C  
ATOM   2395  HG2 GLN   150       3.602 -14.295 -29.730  1.00  0.00           H  
ATOM   2396  HG3 GLN   150       2.399 -15.293 -28.827  1.00  0.00           H  
ATOM   2397  CD  GLN   150       3.201 -16.266 -30.592  1.00  0.00           C  
ATOM   2398  OE1 GLN   150       2.382 -16.989 -31.110  1.00  0.00           O  
ATOM   2399  NE2 GLN   150       4.408 -16.469 -30.842  1.00  0.00           N  
ATOM   2400 HE21 GLN   150       4.528 -17.213 -31.514  1.00  0.00           H  
ATOM   2401 HE22 GLN   150       5.176 -15.857 -30.605  1.00  0.00           H  
ATOM   2402  C   GLN   150       0.710 -12.969 -32.449  1.00  0.00           C  
ATOM   2403  O   GLN   150      -0.404 -13.496 -32.143  1.00  0.00           O  
ATOM   2404  N   CML   151       0.896 -12.060 -33.336  1.00  0.00           N  
ATOM   2405  H   CML   151       1.836 -11.699 -33.421  1.00  0.00           H  
ATOM   2406  CA  CML   151      -0.251 -11.418 -34.073  1.00  0.00           C  
ATOM   2407  HA  CML   151      -1.230 -11.706 -33.690  1.00  0.00           H  
ATOM   2408  CB  CML   151      -0.252 -11.963 -35.522  1.00  0.00           C  
ATOM   2409  HB2 CML   151      -1.005 -11.422 -36.095  1.00  0.00           H  
ATOM   2410  HB3 CML   151      -0.513 -13.017 -35.422  1.00  0.00           H  
ATOM   2411  SG  CML   151       1.407 -11.805 -36.250  1.00  0.00           S  
ATOM   2412  S1L CML   151       0.980 -12.920 -37.928  1.00  0.00           S  
ATOM   2413  C1L CML   151       1.105 -14.644 -37.224  1.00  0.00           C  
ATOM   2414  H1L CML   151       0.340 -15.282 -37.715  1.00  0.00           H  
ATOM   2415  H1M CML   151       0.999 -14.488 -36.129  1.00  0.00           H  
ATOM   2416  C1R CML   151       2.482 -15.175 -37.399  1.00  0.00           C  
ATOM   2417  C2R CML   151       3.347 -14.958 -38.418  1.00  0.00           C  
ATOM   2418  H2R CML   151       3.322 -14.283 -39.285  1.00  0.00           H  
ATOM   2419  C1  CML   151       3.172 -15.988 -36.263  1.00  0.00           C  
ATOM   2420  C2  CML   151       4.783 -15.387 -38.115  1.00  0.00           C  
ATOM   2421  N1  CML   151       4.545 -16.118 -36.836  1.00  0.00           N  
ATOM   2422  O1  CML   151       5.459 -16.729 -36.229  1.00  0.00           O  
ATOM   2423  C1A CML   151       2.617 -17.437 -36.080  1.00  0.00           C  
ATOM   2424  H1A CML   151       3.021 -17.896 -35.152  1.00  0.00           H  
ATOM   2425  H1B CML   151       2.930 -18.047 -36.954  1.00  0.00           H  
ATOM   2426  H1C CML   151       1.515 -17.540 -35.983  1.00  0.00           H  
ATOM   2427  C2A CML   151       5.544 -16.313 -39.152  1.00  0.00           C  
ATOM   2428  H2A CML   151       6.440 -16.825 -38.739  1.00  0.00           H  
ATOM   2429  H2B CML   151       5.840 -15.841 -40.113  1.00  0.00           H  
ATOM   2430  H2C CML   151       4.832 -17.134 -39.381  1.00  0.00           H  
ATOM   2431  C1D CML   151       3.223 -15.154 -34.835  1.00  0.00           C  
ATOM   2432  H1D CML   151       4.015 -15.376 -34.088  1.00  0.00           H  
ATOM   2433  H1E CML   151       2.230 -15.291 -34.356  1.00  0.00           H  
ATOM   2434  H1F CML   151       3.300 -14.053 -34.968  1.00  0.00           H  
ATOM   2435  C2D CML   151       5.646 -14.168 -37.829  1.00  0.00           C  
ATOM   2436  H2D CML   151       6.623 -14.500 -37.417  1.00  0.00           H  
ATOM   2437  H2E CML   151       5.095 -13.563 -37.078  1.00  0.00           H  
ATOM   2438  H2F CML   151       5.832 -13.480 -38.681  1.00  0.00           H  
ATOM   2439  C   CML   151      -0.193  -9.936 -33.903  1.00  0.00           C  
ATOM   2440  O   CML   151       0.844  -9.365 -33.635  1.00  0.00           O  
ATOM   2441  N   ASP   152      -1.352  -9.280 -34.209  1.00  0.00           N  
ATOM   2442  H   ASP   152      -2.211  -9.760 -34.435  1.00  0.00           H  
ATOM   2443  CA  ASP   152      -1.461  -7.792 -34.201  1.00  0.00           C  
ATOM   2444  HA  ASP   152      -0.743  -7.358 -34.896  1.00  0.00           H  
ATOM   2445  CB  ASP   152      -2.822  -7.315 -34.815  1.00  0.00           C  
ATOM   2446  HB2 ASP   152      -2.868  -6.255 -34.566  1.00  0.00           H  
ATOM   2447  HB3 ASP   152      -2.675  -7.299 -35.895  1.00  0.00           H  
ATOM   2448  CG  ASP   152      -4.111  -8.089 -34.532  1.00  0.00           C  
ATOM   2449  OD1 ASP   152      -4.131  -8.841 -33.548  1.00  0.00           O  
ATOM   2450  OD2 ASP   152      -5.162  -7.808 -35.211  1.00  0.00           O  
ATOM   2451  C   ASP   152      -1.262  -7.073 -32.757  1.00  0.00           C  
ATOM   2452  O   ASP   152      -1.315  -5.859 -32.616  1.00  0.00           O  
ATOM   2453  N   MET   153      -0.943  -7.837 -31.668  1.00  0.00           N  
ATOM   2454  H   MET   153      -1.098  -8.821 -31.833  1.00  0.00           H  
ATOM   2455  CA  MET   153      -0.658  -7.315 -30.285  1.00  0.00           C  
ATOM   2456  HA  MET   153      -0.094  -8.061 -29.726  1.00  0.00           H  
ATOM   2457  CB  MET   153      -1.904  -6.995 -29.449  1.00  0.00           C  
ATOM   2458  HB2 MET   153      -2.498  -7.908 -29.489  1.00  0.00           H  
ATOM   2459  HB3 MET   153      -1.663  -6.742 -28.417  1.00  0.00           H  
ATOM   2460  CG  MET   153      -2.716  -5.755 -29.971  1.00  0.00           C  
ATOM   2461  HG2 MET   153      -2.076  -4.899 -30.186  1.00  0.00           H  
ATOM   2462  HG3 MET   153      -3.287  -5.941 -30.881  1.00  0.00           H  
ATOM   2463  SD  MET   153      -3.850  -5.318 -28.654  1.00  0.00           S  
ATOM   2464  CE  MET   153      -4.742  -3.937 -29.490  1.00  0.00           C  
ATOM   2465  HE1 MET   153      -5.411  -4.327 -30.258  1.00  0.00           H  
ATOM   2466  HE2 MET   153      -5.345  -3.393 -28.764  1.00  0.00           H  
ATOM   2467  HE3 MET   153      -4.005  -3.285 -29.959  1.00  0.00           H  
ATOM   2468  C   MET   153       0.405  -6.192 -30.238  1.00  0.00           C  
ATOM   2469  O   MET   153       0.122  -5.147 -29.534  1.00  0.00           O  
ATOM   2470  N   MET   154       1.514  -6.414 -30.889  1.00  0.00           N  
ATOM   2471  H   MET   154       1.532  -7.278 -31.413  1.00  0.00           H  
ATOM   2472  CA  MET   154       2.694  -5.429 -30.855  1.00  0.00           C  
ATOM   2473  HA  MET   154       2.506  -4.591 -31.527  1.00  0.00           H  
ATOM   2474  CB  MET   154       3.851  -6.194 -31.432  1.00  0.00           C  
ATOM   2475  HB2 MET   154       4.181  -6.925 -30.694  1.00  0.00           H  
ATOM   2476  HB3 MET   154       3.588  -6.535 -32.433  1.00  0.00           H  
ATOM   2477  CG  MET   154       5.197  -5.386 -31.647  1.00  0.00           C  
ATOM   2478  HG2 MET   154       5.666  -5.188 -30.683  1.00  0.00           H  
ATOM   2479  HG3 MET   154       5.946  -5.936 -32.216  1.00  0.00           H  
ATOM   2480  SD  MET   154       5.039  -3.768 -32.482  1.00  0.00           S  
ATOM   2481  CE  MET   154       4.138  -4.459 -33.920  1.00  0.00           C  
ATOM   2482  HE1 MET   154       4.050  -3.620 -34.610  1.00  0.00           H  
ATOM   2483  HE2 MET   154       4.742  -5.247 -34.370  1.00  0.00           H  
ATOM   2484  HE3 MET   154       3.131  -4.851 -33.779  1.00  0.00           H  
ATOM   2485  C   MET   154       3.079  -4.741 -29.547  1.00  0.00           C  
ATOM   2486  O   MET   154       3.236  -3.503 -29.497  1.00  0.00           O  
ATOM   2487  N   PHE   155       3.157  -5.319 -28.333  1.00  0.00           N  
ATOM   2488  H   PHE   155       3.470  -4.706 -27.595  1.00  0.00           H  
ATOM   2489  CA  PHE   155       3.066  -6.679 -28.108  1.00  0.00           C  
ATOM   2490  HA  PHE   155       2.905  -7.366 -28.939  1.00  0.00           H  
ATOM   2491  CB  PHE   155       4.312  -7.166 -27.428  1.00  0.00           C  
ATOM   2492  HB2 PHE   155       4.351  -6.618 -26.487  1.00  0.00           H  
ATOM   2493  HB3 PHE   155       4.087  -8.210 -27.208  1.00  0.00           H  
ATOM   2494  CG  PHE   155       5.632  -7.014 -28.209  1.00  0.00           C  
ATOM   2495  CD1 PHE   155       5.935  -8.033 -29.099  1.00  0.00           C  
ATOM   2496  HD1 PHE   155       5.280  -8.890 -29.153  1.00  0.00           H  
ATOM   2497  CE1 PHE   155       7.141  -8.019 -29.777  1.00  0.00           C  
ATOM   2498  HE1 PHE   155       7.265  -8.775 -30.538  1.00  0.00           H  
ATOM   2499  CZ  PHE   155       8.088  -6.985 -29.599  1.00  0.00           C  
ATOM   2500  HZ  PHE   155       9.035  -7.050 -30.114  1.00  0.00           H  
ATOM   2501  CE2 PHE   155       7.729  -5.989 -28.682  1.00  0.00           C  
ATOM   2502  HE2 PHE   155       8.342  -5.103 -28.607  1.00  0.00           H  
ATOM   2503  CD2 PHE   155       6.533  -6.003 -27.910  1.00  0.00           C  
ATOM   2504  HD2 PHE   155       6.345  -5.245 -27.164  1.00  0.00           H  
ATOM   2505  C   PHE   155       1.832  -7.004 -27.181  1.00  0.00           C  
ATOM   2506  O   PHE   155       1.649  -8.154 -26.797  1.00  0.00           O  
ATOM   2507  N   LYS   156       1.125  -5.989 -26.795  1.00  0.00           N  
ATOM   2508  H   LYS   156       1.231  -5.095 -27.252  1.00  0.00           H  
ATOM   2509  CA  LYS   156       0.274  -5.756 -25.574  1.00  0.00           C  
ATOM   2510  HA  LYS   156       0.851  -6.091 -24.712  1.00  0.00           H  
ATOM   2511  CB  LYS   156       0.195  -4.275 -25.181  1.00  0.00           C  
ATOM   2512  HB2 LYS   156      -0.523  -4.061 -24.389  1.00  0.00           H  
ATOM   2513  HB3 LYS   156       1.221  -4.031 -24.909  1.00  0.00           H  
ATOM   2514  CG  LYS   156      -0.109  -3.353 -26.228  1.00  0.00           C  
ATOM   2515  HG2 LYS   156      -0.266  -2.414 -25.697  1.00  0.00           H  
ATOM   2516  HG3 LYS   156       0.775  -3.213 -26.849  1.00  0.00           H  
ATOM   2517  CD  LYS   156      -1.262  -3.543 -26.874  1.00  0.00           C  
ATOM   2518  HD2 LYS   156      -1.229  -4.514 -27.369  1.00  0.00           H  
ATOM   2519  HD3 LYS   156      -2.040  -3.692 -26.126  1.00  0.00           H  
ATOM   2520  CE  LYS   156      -1.601  -2.578 -27.765  1.00  0.00           C  
ATOM   2521  HE2 LYS   156      -2.644  -2.681 -28.065  1.00  0.00           H  
ATOM   2522  HE3 LYS   156      -1.612  -1.657 -27.182  1.00  0.00           H  
ATOM   2523  NZ  LYS   156      -0.907  -2.582 -29.107  1.00  0.00           N  
ATOM   2524  HZ1 LYS   156      -0.743  -3.483 -29.532  1.00  0.00           H  
ATOM   2525  HZ2 LYS   156      -1.404  -2.052 -29.809  1.00  0.00           H  
ATOM   2526  HZ3 LYS   156       0.001  -2.142 -29.070  1.00  0.00           H  
ATOM   2527  C   LYS   156      -1.025  -6.447 -25.372  1.00  0.00           C  
ATOM   2528  O   LYS   156      -1.951  -5.850 -24.746  1.00  0.00           O  
ATOM   2529  N   ASP   157      -1.133  -7.702 -25.741  1.00  0.00           N  
ATOM   2530  H   ASP   157      -0.293  -8.060 -26.174  1.00  0.00           H  
ATOM   2531  CA  ASP   157      -2.365  -8.559 -25.631  1.00  0.00           C  
ATOM   2532  HA  ASP   157      -3.280  -7.988 -25.793  1.00  0.00           H  
ATOM   2533  CB  ASP   157      -2.351  -9.643 -26.737  1.00  0.00           C  
ATOM   2534  HB2 ASP   157      -2.028  -9.156 -27.657  1.00  0.00           H  
ATOM   2535  HB3 ASP   157      -1.715 -10.506 -26.538  1.00  0.00           H  
ATOM   2536  CG  ASP   157      -3.758 -10.232 -26.967  1.00  0.00           C  
ATOM   2537  OD1 ASP   157      -4.725  -9.691 -26.403  1.00  0.00           O  
ATOM   2538  OD2 ASP   157      -3.982 -11.126 -27.884  1.00  0.00           O  
ATOM   2539  C   ASP   157      -2.457  -9.157 -24.256  1.00  0.00           C  
ATOM   2540  O   ASP   157      -1.525  -9.817 -23.796  1.00  0.00           O  
ATOM   2541  N   LEU   158      -3.545  -8.938 -23.405  1.00  0.00           N  
ATOM   2542  H   LEU   158      -4.305  -8.367 -23.747  1.00  0.00           H  
ATOM   2543  CA  LEU   158      -3.811  -9.673 -22.173  1.00  0.00           C  
ATOM   2544  HA  LEU   158      -3.001 -10.379 -21.986  1.00  0.00           H  
ATOM   2545  CB  LEU   158      -3.982  -8.668 -21.018  1.00  0.00           C  
ATOM   2546  HB2 LEU   158      -4.870  -8.046 -21.124  1.00  0.00           H  
ATOM   2547  HB3 LEU   158      -4.023  -9.241 -20.091  1.00  0.00           H  
ATOM   2548  CG  LEU   158      -2.705  -7.782 -20.893  1.00  0.00           C  
ATOM   2549  HG  LEU   158      -2.532  -7.312 -21.861  1.00  0.00           H  
ATOM   2550  CD1 LEU   158      -2.889  -6.751 -19.723  1.00  0.00           C  
ATOM   2551 HD11 LEU   158      -2.725  -7.318 -18.807  1.00  0.00           H  
ATOM   2552 HD12 LEU   158      -1.997  -6.125 -19.761  1.00  0.00           H  
ATOM   2553 HD13 LEU   158      -3.646  -6.021 -20.012  1.00  0.00           H  
ATOM   2554  CD2 LEU   158      -1.505  -8.644 -20.600  1.00  0.00           C  
ATOM   2555 HD21 LEU   158      -1.798  -9.347 -19.820  1.00  0.00           H  
ATOM   2556 HD22 LEU   158      -1.131  -9.251 -21.425  1.00  0.00           H  
ATOM   2557 HD23 LEU   158      -0.701  -7.950 -20.356  1.00  0.00           H  
ATOM   2558  C   LEU   158      -4.975 -10.640 -22.375  1.00  0.00           C  
ATOM   2559  O   LEU   158      -6.066 -10.367 -21.874  1.00  0.00           O  
ATOM   2560  N   ASN   159      -4.902 -11.475 -23.385  1.00  0.00           N  
ATOM   2561  H   ASN   159      -4.009 -11.554 -23.852  1.00  0.00           H  
ATOM   2562  CA  ASN   159      -6.014 -12.352 -23.844  1.00  0.00           C  
ATOM   2563  HA  ASN   159      -5.793 -12.754 -24.833  1.00  0.00           H  
ATOM   2564  CB  ASN   159      -6.089 -13.622 -23.088  1.00  0.00           C  
ATOM   2565  HB2 ASN   159      -6.834 -14.354 -23.400  1.00  0.00           H  
ATOM   2566  HB3 ASN   159      -5.196 -14.221 -23.270  1.00  0.00           H  
ATOM   2567  CG  ASN   159      -6.278 -13.503 -21.534  1.00  0.00           C  
ATOM   2568  OD1 ASN   159      -5.306 -13.351 -20.837  1.00  0.00           O  
ATOM   2569  ND2 ASN   159      -7.495 -13.629 -20.993  1.00  0.00           N  
ATOM   2570 HD21 ASN   159      -7.590 -13.432 -20.007  1.00  0.00           H  
ATOM   2571 HD22 ASN   159      -8.272 -13.928 -21.564  1.00  0.00           H  
ATOM   2572  C   ASN   159      -7.379 -11.681 -24.186  1.00  0.00           C  
ATOM   2573  O   ASN   159      -8.438 -12.106 -23.741  1.00  0.00           O  
ATOM   2574  N   LEU   160      -7.296 -10.602 -24.926  1.00  0.00           N  
ATOM   2575  H   LEU   160      -6.405 -10.386 -25.350  1.00  0.00           H  
ATOM   2576  CA  LEU   160      -8.456  -9.711 -25.176  1.00  0.00           C  
ATOM   2577  HA  LEU   160      -9.007  -9.564 -24.247  1.00  0.00           H  
ATOM   2578  CB  LEU   160      -7.923  -8.318 -25.531  1.00  0.00           C  
ATOM   2579  HB2 LEU   160      -7.559  -8.416 -26.554  1.00  0.00           H  
ATOM   2580  HB3 LEU   160      -8.745  -7.617 -25.675  1.00  0.00           H  
ATOM   2581  CG  LEU   160      -6.937  -7.678 -24.520  1.00  0.00           C  
ATOM   2582  HG  LEU   160      -6.175  -8.376 -24.174  1.00  0.00           H  
ATOM   2583  CD1 LEU   160      -6.066  -6.600 -25.235  1.00  0.00           C  
ATOM   2584 HD11 LEU   160      -6.749  -5.812 -25.553  1.00  0.00           H  
ATOM   2585 HD12 LEU   160      -5.384  -6.241 -24.465  1.00  0.00           H  
ATOM   2586 HD13 LEU   160      -5.533  -7.026 -26.085  1.00  0.00           H  
ATOM   2587  CD2 LEU   160      -7.623  -6.938 -23.395  1.00  0.00           C  
ATOM   2588 HD21 LEU   160      -6.890  -6.575 -22.675  1.00  0.00           H  
ATOM   2589 HD22 LEU   160      -8.277  -6.141 -23.749  1.00  0.00           H  
ATOM   2590 HD23 LEU   160      -8.293  -7.631 -22.886  1.00  0.00           H  
ATOM   2591  C   LEU   160      -9.413 -10.303 -26.251  1.00  0.00           C  
ATOM   2592  O   LEU   160      -9.019 -10.669 -27.335  1.00  0.00           O  
ATOM   2593  N   THR   161     -10.685 -10.284 -25.892  1.00  0.00           N  
ATOM   2594  H   THR   161     -10.881  -9.956 -24.957  1.00  0.00           H  
ATOM   2595  CA  THR   161     -11.767 -10.692 -26.803  1.00  0.00           C  
ATOM   2596  HA  THR   161     -11.385 -11.542 -27.369  1.00  0.00           H  
ATOM   2597  CB  THR   161     -13.047 -10.970 -26.060  1.00  0.00           C  
ATOM   2598  HB  THR   161     -12.908 -11.856 -25.441  1.00  0.00           H  
ATOM   2599  CG2 THR   161     -13.671  -9.870 -25.189  1.00  0.00           C  
ATOM   2600 HG21 THR   161     -13.836  -9.012 -25.840  1.00  0.00           H  
ATOM   2601 HG22 THR   161     -14.597 -10.164 -24.695  1.00  0.00           H  
ATOM   2602 HG23 THR   161     -13.019  -9.630 -24.349  1.00  0.00           H  
ATOM   2603  OG1 THR   161     -14.113 -11.240 -26.964  1.00  0.00           O  
ATOM   2604  HG1 THR   161     -13.826 -11.931 -27.566  1.00  0.00           H  
ATOM   2605  C   THR   161     -11.947  -9.425 -27.761  1.00  0.00           C  
ATOM   2606  O   THR   161     -11.559  -8.317 -27.382  1.00  0.00           O  
ATOM   2607  N   ASP   162     -12.419  -9.610 -29.051  1.00  0.00           N  
ATOM   2608  H   ASP   162     -12.510 -10.566 -29.366  1.00  0.00           H  
ATOM   2609  CA  ASP   162     -12.158  -8.544 -30.065  1.00  0.00           C  
ATOM   2610  HA  ASP   162     -11.079  -8.395 -30.083  1.00  0.00           H  
ATOM   2611  CB  ASP   162     -12.637  -9.166 -31.368  1.00  0.00           C  
ATOM   2612  HB2 ASP   162     -13.603  -9.595 -31.102  1.00  0.00           H  
ATOM   2613  HB3 ASP   162     -12.819  -8.411 -32.132  1.00  0.00           H  
ATOM   2614  CG  ASP   162     -11.731 -10.382 -31.842  1.00  0.00           C  
ATOM   2615  OD1 ASP   162     -11.555 -10.739 -33.032  1.00  0.00           O  
ATOM   2616  OD2 ASP   162     -11.204 -11.198 -31.019  1.00  0.00           O  
ATOM   2617  C   ASP   162     -12.847  -7.157 -29.847  1.00  0.00           C  
ATOM   2618  O   ASP   162     -12.241  -6.161 -30.166  1.00  0.00           O  
ATOM   2619  N   ALA   163     -13.970  -7.110 -29.170  1.00  0.00           N  
ATOM   2620  H   ALA   163     -14.553  -7.930 -29.079  1.00  0.00           H  
ATOM   2621  CA  ALA   163     -14.557  -5.832 -28.737  1.00  0.00           C  
ATOM   2622  HA  ALA   163     -14.618  -5.055 -29.499  1.00  0.00           H  
ATOM   2623  CB  ALA   163     -16.033  -6.054 -28.350  1.00  0.00           C  
ATOM   2624  HB1 ALA   163     -16.565  -6.741 -29.009  1.00  0.00           H  
ATOM   2625  HB2 ALA   163     -16.078  -6.529 -27.370  1.00  0.00           H  
ATOM   2626  HB3 ALA   163     -16.661  -5.163 -28.353  1.00  0.00           H  
ATOM   2627  C   ALA   163     -13.663  -5.255 -27.609  1.00  0.00           C  
ATOM   2628  O   ALA   163     -13.447  -4.030 -27.676  1.00  0.00           O  
ATOM   2629  N   GLN   164     -13.175  -5.981 -26.634  1.00  0.00           N  
ATOM   2630  H   GLN   164     -13.257  -6.987 -26.666  1.00  0.00           H  
ATOM   2631  CA  GLN   164     -12.244  -5.395 -25.618  1.00  0.00           C  
ATOM   2632  HA  GLN   164     -12.703  -4.500 -25.196  1.00  0.00           H  
ATOM   2633  CB  GLN   164     -12.017  -6.540 -24.567  1.00  0.00           C  
ATOM   2634  HB2 GLN   164     -12.937  -7.017 -24.227  1.00  0.00           H  
ATOM   2635  HB3 GLN   164     -11.331  -7.277 -24.984  1.00  0.00           H  
ATOM   2636  CG  GLN   164     -11.469  -5.952 -23.240  1.00  0.00           C  
ATOM   2637  HG2 GLN   164     -10.579  -5.376 -23.493  1.00  0.00           H  
ATOM   2638  HG3 GLN   164     -12.176  -5.289 -22.743  1.00  0.00           H  
ATOM   2639  CD  GLN   164     -11.032  -7.109 -22.408  1.00  0.00           C  
ATOM   2640  OE1 GLN   164     -10.843  -8.261 -22.743  1.00  0.00           O  
ATOM   2641  NE2 GLN   164     -10.929  -6.816 -21.160  1.00  0.00           N  
ATOM   2642 HE21 GLN   164     -10.576  -7.489 -20.494  1.00  0.00           H  
ATOM   2643 HE22 GLN   164     -11.224  -5.944 -20.744  1.00  0.00           H  
ATOM   2644  C   GLN   164     -10.897  -4.889 -26.245  1.00  0.00           C  
ATOM   2645  O   GLN   164     -10.422  -3.817 -25.863  1.00  0.00           O  
ATOM   2646  N   LYS   165     -10.384  -5.713 -27.158  1.00  0.00           N  
ATOM   2647  H   LYS   165     -10.873  -6.594 -27.237  1.00  0.00           H  
ATOM   2648  CA  LYS   165      -9.288  -5.415 -28.018  1.00  0.00           C  
ATOM   2649  HA  LYS   165      -8.464  -5.137 -27.360  1.00  0.00           H  
ATOM   2650  CB  LYS   165      -8.809  -6.644 -28.904  1.00  0.00           C  
ATOM   2651  HB2 LYS   165      -9.019  -7.565 -28.361  1.00  0.00           H  
ATOM   2652  HB3 LYS   165      -9.467  -6.643 -29.773  1.00  0.00           H  
ATOM   2653  CG  LYS   165      -7.526  -6.486 -29.252  1.00  0.00           C  
ATOM   2654  HG2 LYS   165      -7.427  -5.718 -30.020  1.00  0.00           H  
ATOM   2655  HG3 LYS   165      -7.003  -6.064 -28.394  1.00  0.00           H  
ATOM   2656  CD  LYS   165      -6.765  -7.531 -29.700  1.00  0.00           C  
ATOM   2657  HD2 LYS   165      -7.323  -8.069 -30.466  1.00  0.00           H  
ATOM   2658  HD3 LYS   165      -5.824  -7.176 -30.120  1.00  0.00           H  
ATOM   2659  CE  LYS   165      -6.401  -8.459 -28.788  1.00  0.00           C  
ATOM   2660  HE2 LYS   165      -5.766  -8.131 -27.965  1.00  0.00           H  
ATOM   2661  HE3 LYS   165      -7.360  -8.783 -28.384  1.00  0.00           H  
ATOM   2662  NZ  LYS   165      -5.723  -9.626 -29.322  1.00  0.00           N  
ATOM   2663  HZ1 LYS   165      -5.432 -10.267 -28.598  1.00  0.00           H  
ATOM   2664  HZ2 LYS   165      -6.340 -10.034 -30.010  1.00  0.00           H  
ATOM   2665  HZ3 LYS   165      -4.945  -9.276 -29.864  1.00  0.00           H  
ATOM   2666  C   LYS   165      -9.506  -4.140 -28.822  1.00  0.00           C  
ATOM   2667  O   LYS   165      -8.607  -3.291 -28.863  1.00  0.00           O  
ATOM   2668  N   GLN   166     -10.673  -3.922 -29.441  1.00  0.00           N  
ATOM   2669  H   GLN   166     -11.346  -4.671 -29.365  1.00  0.00           H  
ATOM   2670  CA  GLN   166     -11.070  -2.676 -30.233  1.00  0.00           C  
ATOM   2671  HA  GLN   166     -10.214  -2.338 -30.817  1.00  0.00           H  
ATOM   2672  CB  GLN   166     -12.280  -3.108 -31.147  1.00  0.00           C  
ATOM   2673  HB2 GLN   166     -11.923  -3.937 -31.759  1.00  0.00           H  
ATOM   2674  HB3 GLN   166     -13.011  -3.550 -30.471  1.00  0.00           H  
ATOM   2675  CG  GLN   166     -13.112  -2.162 -32.031  1.00  0.00           C  
ATOM   2676  HG2 GLN   166     -13.580  -2.746 -32.824  1.00  0.00           H  
ATOM   2677  HG3 GLN   166     -13.819  -1.500 -31.532  1.00  0.00           H  
ATOM   2678  CD  GLN   166     -12.277  -1.158 -32.884  1.00  0.00           C  
ATOM   2679  OE1 GLN   166     -11.127  -1.360 -33.140  1.00  0.00           O  
ATOM   2680  NE2 GLN   166     -12.816  -0.156 -33.384  1.00  0.00           N  
ATOM   2681 HE21 GLN   166     -12.330   0.254 -34.169  1.00  0.00           H  
ATOM   2682 HE22 GLN   166     -13.807   0.025 -33.321  1.00  0.00           H  
ATOM   2683  C   GLN   166     -11.389  -1.481 -29.343  1.00  0.00           C  
ATOM   2684  O   GLN   166     -11.236  -0.314 -29.702  1.00  0.00           O  
ATOM   2685  N   GLN   167     -11.737  -1.768 -28.073  1.00  0.00           N  
ATOM   2686  H   GLN   167     -11.935  -2.700 -27.739  1.00  0.00           H  
ATOM   2687  CA  GLN   167     -12.070  -0.759 -27.074  1.00  0.00           C  
ATOM   2688  HA  GLN   167     -12.690   0.051 -27.459  1.00  0.00           H  
ATOM   2689  CB  GLN   167     -12.942  -1.379 -25.983  1.00  0.00           C  
ATOM   2690  HB2 GLN   167     -13.792  -1.684 -26.594  1.00  0.00           H  
ATOM   2691  HB3 GLN   167     -12.512  -2.227 -25.450  1.00  0.00           H  
ATOM   2692  CG  GLN   167     -13.355  -0.473 -24.849  1.00  0.00           C  
ATOM   2693  HG2 GLN   167     -12.665  -0.586 -24.013  1.00  0.00           H  
ATOM   2694  HG3 GLN   167     -13.358   0.560 -25.197  1.00  0.00           H  
ATOM   2695  CD  GLN   167     -14.733  -0.874 -24.353  1.00  0.00           C  
ATOM   2696  OE1 GLN   167     -14.802  -1.791 -23.526  1.00  0.00           O  
ATOM   2697  NE2 GLN   167     -15.774  -0.091 -24.724  1.00  0.00           N  
ATOM   2698 HE21 GLN   167     -16.567  -0.243 -24.118  1.00  0.00           H  
ATOM   2699 HE22 GLN   167     -15.623   0.725 -25.300  1.00  0.00           H  
ATOM   2700  C   GLN   167     -10.834  -0.094 -26.549  1.00  0.00           C  
ATOM   2701  O   GLN   167     -10.719   1.139 -26.581  1.00  0.00           O  
ATOM   2702  N   ILE   168      -9.791  -0.890 -26.136  1.00  0.00           N  
ATOM   2703  H   ILE   168      -9.978  -1.882 -26.118  1.00  0.00           H  
ATOM   2704  CA  ILE   168      -8.447  -0.352 -25.802  1.00  0.00           C  
ATOM   2705  HA  ILE   168      -8.754   0.406 -25.081  1.00  0.00           H  
ATOM   2706  CB  ILE   168      -7.444  -1.201 -25.054  1.00  0.00           C  
ATOM   2707  HB  ILE   168      -6.683  -0.568 -24.597  1.00  0.00           H  
ATOM   2708  CG2 ILE   168      -8.099  -1.938 -23.858  1.00  0.00           C  
ATOM   2709 HG21 ILE   168      -8.708  -1.279 -23.239  1.00  0.00           H  
ATOM   2710 HG22 ILE   168      -8.841  -2.669 -24.177  1.00  0.00           H  
ATOM   2711 HG23 ILE   168      -7.344  -2.369 -23.200  1.00  0.00           H  
ATOM   2712  CG1 ILE   168      -6.668  -2.165 -25.973  1.00  0.00           C  
ATOM   2713 HG12 ILE   168      -7.444  -2.844 -26.325  1.00  0.00           H  
ATOM   2714 HG13 ILE   168      -6.320  -1.612 -26.846  1.00  0.00           H  
ATOM   2715  CD1 ILE   168      -5.446  -2.905 -25.423  1.00  0.00           C  
ATOM   2716 HD11 ILE   168      -5.763  -3.493 -24.561  1.00  0.00           H  
ATOM   2717 HD12 ILE   168      -4.920  -3.615 -26.061  1.00  0.00           H  
ATOM   2718 HD13 ILE   168      -4.626  -2.259 -25.110  1.00  0.00           H  
ATOM   2719  C   ILE   168      -7.816   0.445 -26.957  1.00  0.00           C  
ATOM   2720  O   ILE   168      -7.103   1.409 -26.723  1.00  0.00           O  
ATOM   2721  N   ARG   169      -8.047   0.047 -28.205  1.00  0.00           N  
ATOM   2722  H   ARG   169      -8.466  -0.871 -28.177  1.00  0.00           H  
ATOM   2723  CA  ARG   169      -7.380   0.600 -29.409  1.00  0.00           C  
ATOM   2724  HA  ARG   169      -6.321   0.446 -29.202  1.00  0.00           H  
ATOM   2725  CB  ARG   169      -7.784  -0.184 -30.679  1.00  0.00           C  
ATOM   2726  HB2 ARG   169      -7.681  -1.207 -30.318  1.00  0.00           H  
ATOM   2727  HB3 ARG   169      -8.811   0.094 -30.916  1.00  0.00           H  
ATOM   2728  CG  ARG   169      -6.820  -0.020 -31.666  1.00  0.00           C  
ATOM   2729  HG2 ARG   169      -6.974   0.946 -32.146  1.00  0.00           H  
ATOM   2730  HG3 ARG   169      -5.847   0.050 -31.181  1.00  0.00           H  
ATOM   2731  CD  ARG   169      -6.773  -0.915 -32.684  1.00  0.00           C  
ATOM   2732  HD2 ARG   169      -6.587  -1.891 -32.235  1.00  0.00           H  
ATOM   2733  HD3 ARG   169      -7.791  -0.872 -33.072  1.00  0.00           H  
ATOM   2734  NE  ARG   169      -5.863  -0.474 -33.749  1.00  0.00           N  
ATOM   2735  HE  ARG   169      -5.852   0.499 -34.020  1.00  0.00           H  
ATOM   2736  CZ  ARG   169      -5.406  -1.256 -34.683  1.00  0.00           C  
ATOM   2737  NH1 ARG   169      -5.369  -2.542 -34.603  1.00  0.00           N  
ATOM   2738 HH11 ARG   169      -5.646  -3.086 -33.798  1.00  0.00           H  
ATOM   2739 HH12 ARG   169      -5.013  -3.107 -35.360  1.00  0.00           H  
ATOM   2740  NH2 ARG   169      -4.983  -0.760 -35.822  1.00  0.00           N  
ATOM   2741 HH21 ARG   169      -5.170   0.214 -36.011  1.00  0.00           H  
ATOM   2742 HH22 ARG   169      -4.706  -1.355 -36.590  1.00  0.00           H  
ATOM   2743  C   ARG   169      -7.723   2.139 -29.484  1.00  0.00           C  
ATOM   2744  O   ARG   169      -6.848   2.999 -29.504  1.00  0.00           O  
ATOM   2745  N   GLU   170      -9.000   2.398 -29.420  1.00  0.00           N  
ATOM   2746  H   GLU   170      -9.683   1.654 -29.401  1.00  0.00           H  
ATOM   2747  CA  GLU   170      -9.583   3.796 -29.392  1.00  0.00           C  
ATOM   2748  HA  GLU   170      -9.173   4.330 -30.250  1.00  0.00           H  
ATOM   2749  CB  GLU   170     -11.121   3.829 -29.491  1.00  0.00           C  
ATOM   2750  HB2 GLU   170     -11.564   3.219 -28.703  1.00  0.00           H  
ATOM   2751  HB3 GLU   170     -11.429   4.855 -29.291  1.00  0.00           H  
ATOM   2752  CG  GLU   170     -11.559   3.293 -30.856  1.00  0.00           C  
ATOM   2753  HG2 GLU   170     -10.939   2.426 -31.086  1.00  0.00           H  
ATOM   2754  HG3 GLU   170     -12.565   2.875 -30.812  1.00  0.00           H  
ATOM   2755  CD  GLU   170     -11.415   4.351 -31.921  1.00  0.00           C  
ATOM   2756  OE1 GLU   170     -12.355   4.455 -32.762  1.00  0.00           O  
ATOM   2757  OE2 GLU   170     -10.526   5.219 -31.972  1.00  0.00           O  
ATOM   2758  C   GLU   170      -9.133   4.579 -28.191  1.00  0.00           C  
ATOM   2759  O   GLU   170      -8.952   5.850 -28.322  1.00  0.00           O  
ATOM   2760  N   ILE   171      -8.936   3.946 -27.035  1.00  0.00           N  
ATOM   2761  H   ILE   171      -9.152   2.960 -27.058  1.00  0.00           H  
ATOM   2762  CA  ILE   171      -8.496   4.674 -25.839  1.00  0.00           C  
ATOM   2763  HA  ILE   171      -9.168   5.503 -25.615  1.00  0.00           H  
ATOM   2764  CB  ILE   171      -8.532   3.768 -24.622  1.00  0.00           C  
ATOM   2765  HB  ILE   171      -8.211   2.747 -24.828  1.00  0.00           H  
ATOM   2766  CG2 ILE   171      -7.716   4.401 -23.455  1.00  0.00           C  
ATOM   2767 HG21 ILE   171      -7.859   3.824 -22.541  1.00  0.00           H  
ATOM   2768 HG22 ILE   171      -6.654   4.371 -23.698  1.00  0.00           H  
ATOM   2769 HG23 ILE   171      -7.951   5.408 -23.113  1.00  0.00           H  
ATOM   2770  CG1 ILE   171     -10.014   3.700 -24.175  1.00  0.00           C  
ATOM   2771 HG12 ILE   171     -10.282   4.659 -23.732  1.00  0.00           H  
ATOM   2772 HG13 ILE   171     -10.638   3.512 -25.049  1.00  0.00           H  
ATOM   2773  CD1 ILE   171     -10.312   2.505 -23.206  1.00  0.00           C  
ATOM   2774 HD11 ILE   171     -10.326   1.583 -23.787  1.00  0.00           H  
ATOM   2775 HD12 ILE   171      -9.431   2.464 -22.566  1.00  0.00           H  
ATOM   2776 HD13 ILE   171     -11.245   2.680 -22.670  1.00  0.00           H  
ATOM   2777  C   ILE   171      -7.075   5.169 -26.060  1.00  0.00           C  
ATOM   2778  O   ILE   171      -6.679   6.229 -25.556  1.00  0.00           O  
ATOM   2779  N   MET   172      -6.199   4.344 -26.595  1.00  0.00           N  
ATOM   2780  H   MET   172      -6.530   3.421 -26.834  1.00  0.00           H  
ATOM   2781  CA  MET   172      -4.837   4.736 -26.941  1.00  0.00           C  
ATOM   2782  HA  MET   172      -4.297   4.943 -26.017  1.00  0.00           H  
ATOM   2783  CB  MET   172      -3.958   3.651 -27.586  1.00  0.00           C  
ATOM   2784  HB2 MET   172      -4.462   3.244 -28.462  1.00  0.00           H  
ATOM   2785  HB3 MET   172      -2.938   3.968 -27.804  1.00  0.00           H  
ATOM   2786  CG  MET   172      -3.678   2.517 -26.590  1.00  0.00           C  
ATOM   2787  HG2 MET   172      -3.037   2.817 -25.760  1.00  0.00           H  
ATOM   2788  HG3 MET   172      -4.684   2.321 -26.218  1.00  0.00           H  
ATOM   2789  SD  MET   172      -2.945   1.063 -27.324  1.00  0.00           S  
ATOM   2790  CE  MET   172      -1.238   1.591 -27.401  1.00  0.00           C  
ATOM   2791  HE1 MET   172      -1.235   2.659 -27.617  1.00  0.00           H  
ATOM   2792  HE2 MET   172      -0.619   1.529 -26.505  1.00  0.00           H  
ATOM   2793  HE3 MET   172      -0.702   1.107 -28.217  1.00  0.00           H  
ATOM   2794  C   MET   172      -4.714   5.962 -27.807  1.00  0.00           C  
ATOM   2795  O   MET   172      -3.927   6.921 -27.554  1.00  0.00           O  
ATOM   2796  N   LYS   173      -5.503   6.015 -28.895  1.00  0.00           N  
ATOM   2797  H   LYS   173      -6.150   5.242 -28.965  1.00  0.00           H  
ATOM   2798  CA  LYS   173      -5.592   7.060 -29.863  1.00  0.00           C  
ATOM   2799  HA  LYS   173      -4.600   7.118 -30.310  1.00  0.00           H  
ATOM   2800  CB  LYS   173      -6.745   6.730 -30.924  1.00  0.00           C  
ATOM   2801  HB2 LYS   173      -6.797   5.661 -31.130  1.00  0.00           H  
ATOM   2802  HB3 LYS   173      -7.652   7.025 -30.396  1.00  0.00           H  
ATOM   2803  CG  LYS   173      -6.469   7.465 -32.085  1.00  0.00           C  
ATOM   2804  HG2 LYS   173      -6.408   8.501 -31.752  1.00  0.00           H  
ATOM   2805  HG3 LYS   173      -5.508   7.056 -32.397  1.00  0.00           H  
ATOM   2806  CD  LYS   173      -7.318   7.335 -33.108  1.00  0.00           C  
ATOM   2807  HD2 LYS   173      -6.889   6.580 -33.767  1.00  0.00           H  
ATOM   2808  HD3 LYS   173      -8.346   7.027 -32.920  1.00  0.00           H  
ATOM   2809  CE  LYS   173      -7.422   8.504 -33.891  1.00  0.00           C  
ATOM   2810  HE2 LYS   173      -7.989   9.247 -33.330  1.00  0.00           H  
ATOM   2811  HE3 LYS   173      -6.404   8.804 -34.139  1.00  0.00           H  
ATOM   2812  NZ  LYS   173      -8.234   8.304 -35.168  1.00  0.00           N  
ATOM   2813  HZ1 LYS   173      -9.164   7.959 -34.979  1.00  0.00           H  
ATOM   2814  HZ2 LYS   173      -8.336   9.198 -35.628  1.00  0.00           H  
ATOM   2815  HZ3 LYS   173      -7.816   7.672 -35.836  1.00  0.00           H  
ATOM   2816  C   LYS   173      -5.847   8.416 -29.182  1.00  0.00           C  
ATOM   2817  O   LYS   173      -5.093   9.324 -29.430  1.00  0.00           O  
ATOM   2818  N   GLY   174      -6.908   8.484 -28.340  1.00  0.00           N  
ATOM   2819  H   GLY   174      -7.530   7.690 -28.286  1.00  0.00           H  
ATOM   2820  CA  GLY   174      -7.115   9.564 -27.422  1.00  0.00           C  
ATOM   2821  HA2 GLY   174      -7.612  10.244 -28.114  1.00  0.00           H  
ATOM   2822  HA3 GLY   174      -7.803   9.185 -26.666  1.00  0.00           H  
ATOM   2823  C   GLY   174      -5.925  10.292 -26.639  1.00  0.00           C  
ATOM   2824  O   GLY   174      -6.072  11.437 -26.365  1.00  0.00           O  
ATOM   2825  N   GLN   175      -4.795   9.589 -26.446  1.00  0.00           N  
ATOM   2826  H   GLN   175      -4.736   8.623 -26.735  1.00  0.00           H  
ATOM   2827  CA  GLN   175      -3.587  10.101 -25.876  1.00  0.00           C  
ATOM   2828  HA  GLN   175      -3.863  10.522 -24.909  1.00  0.00           H  
ATOM   2829  CB  GLN   175      -2.568   8.894 -25.712  1.00  0.00           C  
ATOM   2830  HB2 GLN   175      -3.002   8.074 -25.140  1.00  0.00           H  
ATOM   2831  HB3 GLN   175      -2.388   8.539 -26.727  1.00  0.00           H  
ATOM   2832  CG  GLN   175      -1.282   9.256 -25.007  1.00  0.00           C  
ATOM   2833  HG2 GLN   175      -0.652   9.779 -25.726  1.00  0.00           H  
ATOM   2834  HG3 GLN   175      -1.497   9.945 -24.189  1.00  0.00           H  
ATOM   2835  CD  GLN   175      -0.515   7.991 -24.603  1.00  0.00           C  
ATOM   2836  OE1 GLN   175      -1.027   6.894 -24.422  1.00  0.00           O  
ATOM   2837  NE2 GLN   175       0.758   8.026 -24.314  1.00  0.00           N  
ATOM   2838 HE21 GLN   175       1.332   7.216 -24.130  1.00  0.00           H  
ATOM   2839 HE22 GLN   175       1.191   8.930 -24.438  1.00  0.00           H  
ATOM   2840  C   GLN   175      -2.934  11.248 -26.695  1.00  0.00           C  
ATOM   2841  O   GLN   175      -2.407  12.258 -26.169  1.00  0.00           O  
ATOM   2842  N   ARG   176      -2.966  11.127 -28.050  1.00  0.00           N  
ATOM   2843  H   ARG   176      -3.530  10.375 -28.420  1.00  0.00           H  
ATOM   2844  CA  ARG   176      -2.419  12.180 -28.962  1.00  0.00           C  
ATOM   2845  HA  ARG   176      -1.404  12.467 -28.688  1.00  0.00           H  
ATOM   2846  CB  ARG   176      -2.405  11.694 -30.431  1.00  0.00           C  
ATOM   2847  HB2 ARG   176      -3.438  11.480 -30.706  1.00  0.00           H  
ATOM   2848  HB3 ARG   176      -2.031  12.549 -30.994  1.00  0.00           H  
ATOM   2849  CG  ARG   176      -1.619  10.671 -30.682  1.00  0.00           C  
ATOM   2850  HG2 ARG   176      -0.609  11.039 -30.505  1.00  0.00           H  
ATOM   2851  HG3 ARG   176      -1.912   9.850 -30.028  1.00  0.00           H  
ATOM   2852  CD  ARG   176      -1.542  10.180 -31.966  1.00  0.00           C  
ATOM   2853  HD2 ARG   176      -2.573   9.965 -32.247  1.00  0.00           H  
ATOM   2854  HD3 ARG   176      -1.224  10.942 -32.677  1.00  0.00           H  
ATOM   2855  NE  ARG   176      -0.744   8.996 -32.088  1.00  0.00           N  
ATOM   2856  HE  ARG   176      -0.354   8.698 -31.205  1.00  0.00           H  
ATOM   2857  CZ  ARG   176      -0.417   8.277 -33.160  1.00  0.00           C  
ATOM   2858  NH1 ARG   176      -0.959   8.456 -34.347  1.00  0.00           N  
ATOM   2859 HH11 ARG   176      -1.440   9.316 -34.569  1.00  0.00           H  
ATOM   2860 HH12 ARG   176      -0.759   7.824 -35.110  1.00  0.00           H  
ATOM   2861  NH2 ARG   176       0.352   7.292 -32.948  1.00  0.00           N  
ATOM   2862 HH21 ARG   176       0.739   7.156 -32.025  1.00  0.00           H  
ATOM   2863 HH22 ARG   176       0.619   6.659 -33.689  1.00  0.00           H  
ATOM   2864  C   ARG   176      -3.311  13.481 -28.819  1.00  0.00           C  
ATOM   2865  O   ARG   176      -2.837  14.518 -29.222  1.00  0.00           O  
ATOM   2866  N   ASP   177      -4.569  13.491 -28.329  1.00  0.00           N  
ATOM   2867  H   ASP   177      -4.839  12.600 -27.938  1.00  0.00           H  
ATOM   2868  CA  ASP   177      -5.536  14.576 -28.364  1.00  0.00           C  
ATOM   2869  HA  ASP   177      -5.294  15.096 -29.291  1.00  0.00           H  
ATOM   2870  CB  ASP   177      -6.879  13.909 -28.259  1.00  0.00           C  
ATOM   2871  HB2 ASP   177      -6.764  13.114 -28.996  1.00  0.00           H  
ATOM   2872  HB3 ASP   177      -7.136  13.521 -27.273  1.00  0.00           H  
ATOM   2873  CG  ASP   177      -7.986  14.773 -28.894  1.00  0.00           C  
ATOM   2874  OD1 ASP   177      -9.114  14.284 -28.914  1.00  0.00           O  
ATOM   2875  OD2 ASP   177      -7.733  15.837 -29.457  1.00  0.00           O  
ATOM   2876  C   ASP   177      -5.231  15.601 -27.261  1.00  0.00           C  
ATOM   2877  O   ASP   177      -5.787  16.737 -27.402  1.00  0.00           O  
ATOM   2878  N   GLN   178      -4.392  15.241 -26.306  1.00  0.00           N  
ATOM   2879  H   GLN   178      -4.029  14.299 -26.331  1.00  0.00           H  
ATOM   2880  CA  GLN   178      -3.781  16.129 -25.370  1.00  0.00           C  
ATOM   2881  HA  GLN   178      -4.226  17.106 -25.557  1.00  0.00           H  
ATOM   2882  CB  GLN   178      -4.202  15.846 -23.920  1.00  0.00           C  
ATOM   2883  HB2 GLN   178      -3.469  15.149 -23.514  1.00  0.00           H  
ATOM   2884  HB3 GLN   178      -3.929  16.750 -23.376  1.00  0.00           H  
ATOM   2885  CG  GLN   178      -5.637  15.335 -23.693  1.00  0.00           C  
ATOM   2886  HG2 GLN   178      -5.786  14.577 -24.462  1.00  0.00           H  
ATOM   2887  HG3 GLN   178      -5.669  14.790 -22.750  1.00  0.00           H  
ATOM   2888  CD  GLN   178      -6.676  16.464 -23.810  1.00  0.00           C  
ATOM   2889  OE1 GLN   178      -6.432  17.650 -23.645  1.00  0.00           O  
ATOM   2890  NE2 GLN   178      -7.904  16.189 -24.213  1.00  0.00           N  
ATOM   2891 HE21 GLN   178      -8.451  16.926 -24.636  1.00  0.00           H  
ATOM   2892 HE22 GLN   178      -8.147  15.244 -24.474  1.00  0.00           H  
ATOM   2893  C   GLN   178      -2.204  16.392 -25.542  1.00  0.00           C  
ATOM   2894  O   GLN   178      -1.506  16.687 -24.574  1.00  0.00           O  
ATOM   2895  N   MET   179      -1.610  16.272 -26.765  1.00  0.00           N  
ATOM   2896  H   MET   179      -2.242  16.072 -27.527  1.00  0.00           H  
ATOM   2897  CA  MET   179      -0.171  16.448 -27.115  1.00  0.00           C  
ATOM   2898  HA  MET   179       0.415  15.662 -26.638  1.00  0.00           H  
ATOM   2899  CB  MET   179      -0.037  16.163 -28.588  1.00  0.00           C  
ATOM   2900  HB2 MET   179      -0.374  15.180 -28.916  1.00  0.00           H  
ATOM   2901  HB3 MET   179      -0.668  16.848 -29.154  1.00  0.00           H  
ATOM   2902  CG  MET   179       1.407  16.297 -29.189  1.00  0.00           C  
ATOM   2903  HG2 MET   179       2.074  15.982 -28.387  1.00  0.00           H  
ATOM   2904  HG3 MET   179       1.607  15.562 -29.968  1.00  0.00           H  
ATOM   2905  SD  MET   179       2.024  17.910 -29.741  1.00  0.00           S  
ATOM   2906  CE  MET   179       0.852  18.273 -31.102  1.00  0.00           C  
ATOM   2907  HE1 MET   179      -0.161  17.935 -30.883  1.00  0.00           H  
ATOM   2908  HE2 MET   179       0.969  19.300 -31.448  1.00  0.00           H  
ATOM   2909  HE3 MET   179       1.233  17.702 -31.949  1.00  0.00           H  
ATOM   2910  C   MET   179       0.361  17.846 -26.830  1.00  0.00           C  
ATOM   2911  O   MET   179      -0.341  18.887 -27.061  1.00  0.00           O  
ATOM   2912  N   LYS   180       1.593  17.920 -26.319  1.00  0.00           N  
ATOM   2913  H   LYS   180       2.056  17.104 -25.945  1.00  0.00           H  
ATOM   2914  CA  LYS   180       2.440  19.129 -26.403  1.00  0.00           C  
ATOM   2915  HA  LYS   180       2.086  19.766 -27.213  1.00  0.00           H  
ATOM   2916  CB  LYS   180       2.411  20.014 -25.135  1.00  0.00           C  
ATOM   2917  HB2 LYS   180       2.982  19.672 -24.271  1.00  0.00           H  
ATOM   2918  HB3 LYS   180       2.971  20.913 -25.389  1.00  0.00           H  
ATOM   2919  CG  LYS   180       1.213  20.407 -24.767  1.00  0.00           C  
ATOM   2920  HG2 LYS   180       0.671  20.897 -25.576  1.00  0.00           H  
ATOM   2921  HG3 LYS   180       0.668  19.517 -24.451  1.00  0.00           H  
ATOM   2922  CD  LYS   180       1.210  21.222 -23.676  1.00  0.00           C  
ATOM   2923  HD2 LYS   180       1.623  20.679 -22.826  1.00  0.00           H  
ATOM   2924  HD3 LYS   180       1.912  22.051 -23.770  1.00  0.00           H  
ATOM   2925  CE  LYS   180       0.001  21.704 -23.384  1.00  0.00           C  
ATOM   2926  HE2 LYS   180      -0.394  22.018 -24.350  1.00  0.00           H  
ATOM   2927  HE3 LYS   180      -0.708  20.906 -23.160  1.00  0.00           H  
ATOM   2928  NZ  LYS   180      -0.023  22.683 -22.252  1.00  0.00           N  
ATOM   2929  HZ1 LYS   180      -0.930  22.917 -21.876  1.00  0.00           H  
ATOM   2930  HZ2 LYS   180       0.565  22.326 -21.512  1.00  0.00           H  
ATOM   2931  HZ3 LYS   180       0.391  23.536 -22.600  1.00  0.00           H  
ATOM   2932  C   LYS   180       3.896  18.919 -26.831  1.00  0.00           C  
ATOM   2933  O   LYS   180       4.407  17.792 -26.685  1.00  0.00           O  
ATOM   2934  N   ARG   181       4.527  19.907 -27.394  1.00  0.00           N  
ATOM   2935  H   ARG   181       4.040  20.792 -27.411  1.00  0.00           H  
ATOM   2936  CA  ARG   181       5.987  19.841 -27.677  1.00  0.00           C  
ATOM   2937  HA  ARG   181       6.459  19.267 -26.879  1.00  0.00           H  
ATOM   2938  CB  ARG   181       6.179  18.942 -28.942  1.00  0.00           C  
ATOM   2939  HB2 ARG   181       7.217  18.644 -29.086  1.00  0.00           H  
ATOM   2940  HB3 ARG   181       5.588  18.039 -28.785  1.00  0.00           H  
ATOM   2941  CG  ARG   181       5.696  19.525 -30.081  1.00  0.00           C  
ATOM   2942  HG2 ARG   181       4.670  19.873 -29.964  1.00  0.00           H  
ATOM   2943  HG3 ARG   181       6.370  20.363 -30.260  1.00  0.00           H  
ATOM   2944  CD  ARG   181       5.812  18.822 -31.231  1.00  0.00           C  
ATOM   2945  HD2 ARG   181       5.469  19.405 -32.086  1.00  0.00           H  
ATOM   2946  HD3 ARG   181       6.835  18.555 -31.497  1.00  0.00           H  
ATOM   2947  NE  ARG   181       4.956  17.571 -31.211  1.00  0.00           N  
ATOM   2948  HE  ARG   181       5.247  16.887 -30.527  1.00  0.00           H  
ATOM   2949  CZ  ARG   181       4.157  17.170 -32.164  1.00  0.00           C  
ATOM   2950  NH1 ARG   181       3.673  18.047 -33.072  1.00  0.00           N  
ATOM   2951 HH11 ARG   181       3.783  19.040 -32.923  1.00  0.00           H  
ATOM   2952 HH12 ARG   181       2.989  17.779 -33.764  1.00  0.00           H  
ATOM   2953  NH2 ARG   181       3.843  15.932 -32.296  1.00  0.00           N  
ATOM   2954 HH21 ARG   181       4.132  15.224 -31.637  1.00  0.00           H  
ATOM   2955 HH22 ARG   181       3.381  15.768 -33.179  1.00  0.00           H  
ATOM   2956  C   ARG   181       6.715  21.207 -27.767  1.00  0.00           C  
ATOM   2957  O   ARG   181       5.996  22.119 -28.121  1.00  0.00           O  
ATOM   2958  N   PRO   182       8.008  21.420 -27.485  1.00  0.00           N  
ATOM   2959  CD  PRO   182       8.855  20.474 -26.804  1.00  0.00           C  
ATOM   2960  HD2 PRO   182       8.896  19.463 -27.211  1.00  0.00           H  
ATOM   2961  HD3 PRO   182       8.573  20.335 -25.761  1.00  0.00           H  
ATOM   2962  CG  PRO   182      10.309  21.029 -26.964  1.00  0.00           C  
ATOM   2963  HG2 PRO   182      10.788  20.638 -27.861  1.00  0.00           H  
ATOM   2964  HG3 PRO   182      10.966  20.904 -26.103  1.00  0.00           H  
ATOM   2965  CB  PRO   182      10.071  22.564 -27.156  1.00  0.00           C  
ATOM   2966  HB2 PRO   182      10.851  23.133 -27.661  1.00  0.00           H  
ATOM   2967  HB3 PRO   182       9.953  22.964 -26.149  1.00  0.00           H  
ATOM   2968  CA  PRO   182       8.756  22.520 -27.962  1.00  0.00           C  
ATOM   2969  HA  PRO   182       8.215  23.440 -27.742  1.00  0.00           H  
ATOM   2970  C   PRO   182       9.166  22.501 -29.449  1.00  0.00           C  
ATOM   2971  O   PRO   182       9.504  21.415 -29.960  1.00  0.00           O  
ATOM   2972  N   PRO   183       9.127  23.640 -30.144  1.00  0.00           N  
ATOM   2973  CD  PRO   183       8.732  24.993 -29.647  1.00  0.00           C  
ATOM   2974  HD2 PRO   183       9.293  25.372 -28.793  1.00  0.00           H  
ATOM   2975  HD3 PRO   183       7.647  25.064 -29.582  1.00  0.00           H  
ATOM   2976  CG  PRO   183       9.178  25.948 -30.836  1.00  0.00           C  
ATOM   2977  HG2 PRO   183      10.201  26.273 -30.644  1.00  0.00           H  
ATOM   2978  HG3 PRO   183       8.515  26.793 -31.019  1.00  0.00           H  
ATOM   2979  CB  PRO   183       9.051  25.059 -32.103  1.00  0.00           C  
ATOM   2980  HB2 PRO   183       9.653  25.484 -32.907  1.00  0.00           H  
ATOM   2981  HB3 PRO   183       8.021  24.986 -32.452  1.00  0.00           H  
ATOM   2982  CA  PRO   183       9.613  23.769 -31.523  1.00  0.00           C  
ATOM   2983  HA  PRO   183       9.193  23.000 -32.172  1.00  0.00           H  
ATOM   2984  C   PRO   183      11.174  23.580 -31.610  1.00  0.00           C  
ATOM   2985  O   PRO   183      11.869  23.467 -30.604  1.00  0.00           O  
ATOM   2986  N   LEU   184      11.633  23.488 -32.870  1.00  0.00           N  
ATOM   2987  H   LEU   184      10.947  23.519 -33.610  1.00  0.00           H  
ATOM   2988  CA  LEU   184      13.034  23.109 -33.242  1.00  0.00           C  
ATOM   2989  HA  LEU   184      13.288  22.179 -32.733  1.00  0.00           H  
ATOM   2990  CB  LEU   184      13.292  22.978 -34.746  1.00  0.00           C  
ATOM   2991  HB2 LEU   184      13.112  23.825 -35.407  1.00  0.00           H  
ATOM   2992  HB3 LEU   184      14.319  22.612 -34.720  1.00  0.00           H  
ATOM   2993  CG  LEU   184      12.536  21.819 -35.385  1.00  0.00           C  
ATOM   2994  HG  LEU   184      11.517  22.192 -35.284  1.00  0.00           H  
ATOM   2995  CD1 LEU   184      12.877  21.588 -36.822  1.00  0.00           C  
ATOM   2996 HD11 LEU   184      13.747  20.941 -36.935  1.00  0.00           H  
ATOM   2997 HD12 LEU   184      12.047  21.114 -37.347  1.00  0.00           H  
ATOM   2998 HD13 LEU   184      12.971  22.492 -37.424  1.00  0.00           H  
ATOM   2999  CD2 LEU   184      12.447  20.495 -34.682  1.00  0.00           C  
ATOM   3000 HD21 LEU   184      11.828  19.776 -35.219  1.00  0.00           H  
ATOM   3001 HD22 LEU   184      13.458  20.135 -34.497  1.00  0.00           H  
ATOM   3002 HD23 LEU   184      12.045  20.683 -33.686  1.00  0.00           H  
ATOM   3003  C   LEU   184      14.028  24.118 -32.565  1.00  0.00           C  
ATOM   3004  O   LEU   184      15.006  23.696 -31.981  1.00  0.00           O  
ATOM   3005  N   GLU   185      13.720  25.411 -32.539  1.00  0.00           N  
ATOM   3006  H   GLU   185      13.000  25.628 -33.212  1.00  0.00           H  
ATOM   3007  CA  GLU   185      14.637  26.516 -32.124  1.00  0.00           C  
ATOM   3008  HA  GLU   185      15.666  26.404 -32.465  1.00  0.00           H  
ATOM   3009  CB  GLU   185      14.074  27.801 -32.804  1.00  0.00           C  
ATOM   3010  HB2 GLU   185      13.055  27.902 -32.431  1.00  0.00           H  
ATOM   3011  HB3 GLU   185      14.702  28.651 -32.538  1.00  0.00           H  
ATOM   3012  CG  GLU   185      13.881  27.733 -34.291  1.00  0.00           C  
ATOM   3013  HG2 GLU   185      12.944  27.253 -34.574  1.00  0.00           H  
ATOM   3014  HG3 GLU   185      13.833  28.771 -34.621  1.00  0.00           H  
ATOM   3015  CD  GLU   185      15.019  26.940 -35.075  1.00  0.00           C  
ATOM   3016  OE1 GLU   185      16.139  27.438 -34.919  1.00  0.00           O  
ATOM   3017  OE2 GLU   185      14.765  25.956 -35.783  1.00  0.00           O  
ATOM   3018  C   GLU   185      14.686  26.581 -30.531  1.00  0.00           C  
ATOM   3019  O   GLU   185      15.752  26.784 -29.992  1.00  0.00           O  
ATOM   3020  N   GLU   186      13.619  26.231 -29.841  1.00  0.00           N  
ATOM   3021  H   GLU   186      12.859  25.911 -30.424  1.00  0.00           H  
ATOM   3022  CA  GLU   186      13.687  25.872 -28.434  1.00  0.00           C  
ATOM   3023  HA  GLU   186      14.159  26.714 -27.928  1.00  0.00           H  
ATOM   3024  CB  GLU   186      12.264  25.626 -27.820  1.00  0.00           C  
ATOM   3025  HB2 GLU   186      11.568  25.083 -28.459  1.00  0.00           H  
ATOM   3026  HB3 GLU   186      12.263  25.186 -26.823  1.00  0.00           H  
ATOM   3027  CG  GLU   186      11.408  26.931 -27.511  1.00  0.00           C  
ATOM   3028  HG2 GLU   186      10.847  27.130 -28.424  1.00  0.00           H  
ATOM   3029  HG3 GLU   186      10.805  26.605 -26.664  1.00  0.00           H  
ATOM   3030  CD  GLU   186      12.327  28.138 -27.261  1.00  0.00           C  
ATOM   3031  OE1 GLU   186      13.110  28.164 -26.342  1.00  0.00           O  
ATOM   3032  OE2 GLU   186      12.231  29.109 -28.026  1.00  0.00           O  
ATOM   3033  C   GLU   186      14.584  24.625 -28.204  1.00  0.00           C  
ATOM   3034  O   GLU   186      15.331  24.626 -27.211  1.00  0.00           O  
ATOM   3035  N   ARG   187      14.582  23.628 -29.014  1.00  0.00           N  
ATOM   3036  H   ARG   187      14.007  23.643 -29.845  1.00  0.00           H  
ATOM   3037  CA  ARG   187      15.494  22.442 -28.786  1.00  0.00           C  
ATOM   3038  HA  ARG   187      15.329  22.277 -27.721  1.00  0.00           H  
ATOM   3039  CB  ARG   187      15.014  21.263 -29.664  1.00  0.00           C  
ATOM   3040  HB2 ARG   187      14.865  21.478 -30.722  1.00  0.00           H  
ATOM   3041  HB3 ARG   187      15.791  20.498 -29.642  1.00  0.00           H  
ATOM   3042  CG  ARG   187      13.964  20.706 -28.942  1.00  0.00           C  
ATOM   3043  HG2 ARG   187      14.280  20.240 -28.009  1.00  0.00           H  
ATOM   3044  HG3 ARG   187      13.305  21.536 -28.690  1.00  0.00           H  
ATOM   3045  CD  ARG   187      13.246  19.759 -29.628  1.00  0.00           C  
ATOM   3046  HD2 ARG   187      12.303  19.587 -29.108  1.00  0.00           H  
ATOM   3047  HD3 ARG   187      13.011  20.274 -30.560  1.00  0.00           H  
ATOM   3048  NE  ARG   187      13.921  18.432 -29.810  1.00  0.00           N  
ATOM   3049  HE  ARG   187      14.737  18.184 -29.268  1.00  0.00           H  
ATOM   3050  CZ  ARG   187      13.630  17.534 -30.749  1.00  0.00           C  
ATOM   3051  NH1 ARG   187      12.604  17.739 -31.506  1.00  0.00           N  
ATOM   3052 HH11 ARG   187      12.069  18.573 -31.309  1.00  0.00           H  
ATOM   3053 HH12 ARG   187      12.253  16.984 -32.077  1.00  0.00           H  
ATOM   3054  NH2 ARG   187      14.430  16.522 -30.972  1.00  0.00           N  
ATOM   3055 HH21 ARG   187      15.305  16.437 -30.474  1.00  0.00           H  
ATOM   3056 HH22 ARG   187      14.141  16.009 -31.792  1.00  0.00           H  
ATOM   3057  C   ARG   187      16.944  22.764 -29.103  1.00  0.00           C  
ATOM   3058  O   ARG   187      17.865  22.182 -28.489  1.00  0.00           O  
ATOM   3059  N   ARG   188      17.074  23.676 -30.038  1.00  0.00           N  
ATOM   3060  H   ARG   188      16.202  23.990 -30.439  1.00  0.00           H  
ATOM   3061  CA  ARG   188      18.360  24.161 -30.562  1.00  0.00           C  
ATOM   3062  HA  ARG   188      18.880  23.230 -30.787  1.00  0.00           H  
ATOM   3063  CB  ARG   188      18.267  25.105 -31.801  1.00  0.00           C  
ATOM   3064  HB2 ARG   188      17.351  24.780 -32.294  1.00  0.00           H  
ATOM   3065  HB3 ARG   188      18.115  26.164 -31.594  1.00  0.00           H  
ATOM   3066  CG  ARG   188      19.253  24.975 -32.708  1.00  0.00           C  
ATOM   3067  HG2 ARG   188      20.219  25.046 -32.207  1.00  0.00           H  
ATOM   3068  HG3 ARG   188      19.167  23.927 -32.997  1.00  0.00           H  
ATOM   3069  CD  ARG   188      19.234  25.855 -33.804  1.00  0.00           C  
ATOM   3070  HD2 ARG   188      18.952  26.854 -33.473  1.00  0.00           H  
ATOM   3071  HD3 ARG   188      20.218  25.825 -34.271  1.00  0.00           H  
ATOM   3072  NE  ARG   188      18.180  25.495 -34.764  1.00  0.00           N  
ATOM   3073  HE  ARG   188      17.374  26.101 -34.811  1.00  0.00           H  
ATOM   3074  CZ  ARG   188      18.267  24.793 -35.917  1.00  0.00           C  
ATOM   3075  NH1 ARG   188      17.279  24.836 -36.799  1.00  0.00           N  
ATOM   3076 HH11 ARG   188      16.433  25.312 -36.521  1.00  0.00           H  
ATOM   3077 HH12 ARG   188      17.387  24.279 -37.634  1.00  0.00           H  
ATOM   3078  NH2 ARG   188      19.319  24.139 -36.251  1.00  0.00           N  
ATOM   3079 HH21 ARG   188      20.079  24.059 -35.591  1.00  0.00           H  
ATOM   3080 HH22 ARG   188      19.470  23.964 -37.234  1.00  0.00           H  
ATOM   3081  C   ARG   188      19.068  24.957 -29.440  1.00  0.00           C  
ATOM   3082  O   ARG   188      20.269  24.701 -29.259  1.00  0.00           O  
ATOM   3083  N   ALA   189      18.349  25.779 -28.658  1.00  0.00           N  
ATOM   3084  H   ALA   189      17.387  26.012 -28.862  1.00  0.00           H  
ATOM   3085  CA  ALA   189      18.918  26.460 -27.474  1.00  0.00           C  
ATOM   3086  HA  ALA   189      19.719  27.128 -27.790  1.00  0.00           H  
ATOM   3087  CB  ALA   189      17.752  27.341 -26.939  1.00  0.00           C  
ATOM   3088  HB1 ALA   189      17.298  27.833 -27.800  1.00  0.00           H  
ATOM   3089  HB2 ALA   189      17.091  26.631 -26.441  1.00  0.00           H  
ATOM   3090  HB3 ALA   189      18.204  28.112 -26.316  1.00  0.00           H  
ATOM   3091  C   ALA   189      19.616  25.511 -26.403  1.00  0.00           C  
ATOM   3092  O   ALA   189      20.653  25.728 -25.859  1.00  0.00           O  
ATOM   3093  N   MET   190      18.972  24.292 -26.238  1.00  0.00           N  
ATOM   3094  H   MET   190      18.092  24.134 -26.708  1.00  0.00           H  
ATOM   3095  CA  MET   190      19.555  23.256 -25.442  1.00  0.00           C  
ATOM   3096  HA  MET   190      19.733  23.608 -24.426  1.00  0.00           H  
ATOM   3097  CB  MET   190      18.527  22.105 -25.342  1.00  0.00           C  
ATOM   3098  HB2 MET   190      17.523  22.529 -25.344  1.00  0.00           H  
ATOM   3099  HB3 MET   190      18.492  21.508 -26.253  1.00  0.00           H  
ATOM   3100  CG  MET   190      18.731  21.116 -24.123  1.00  0.00           C  
ATOM   3101  HG2 MET   190      18.729  20.078 -24.454  1.00  0.00           H  
ATOM   3102  HG3 MET   190      19.708  21.320 -23.685  1.00  0.00           H  
ATOM   3103  SD  MET   190      17.360  21.142 -22.957  1.00  0.00           S  
ATOM   3104  CE  MET   190      17.754  19.563 -22.070  1.00  0.00           C  
ATOM   3105  HE1 MET   190      17.372  19.407 -21.061  1.00  0.00           H  
ATOM   3106  HE2 MET   190      17.391  18.689 -22.612  1.00  0.00           H  
ATOM   3107  HE3 MET   190      18.837  19.445 -22.053  1.00  0.00           H  
ATOM   3108  C   MET   190      20.975  22.831 -25.938  1.00  0.00           C  
ATOM   3109  O   MET   190      21.984  22.751 -25.222  1.00  0.00           O  
ATOM   3110  N   HIE   191      21.037  22.577 -27.228  1.00  0.00           N  
ATOM   3111  H   HIE   191      20.278  22.909 -27.805  1.00  0.00           H  
ATOM   3112  CA  HIE   191      22.249  22.187 -27.894  1.00  0.00           C  
ATOM   3113  HA  HIE   191      22.747  21.386 -27.347  1.00  0.00           H  
ATOM   3114  CB  HIE   191      21.902  21.752 -29.377  1.00  0.00           C  
ATOM   3115  HB2 HIE   191      21.382  20.795 -29.339  1.00  0.00           H  
ATOM   3116  HB3 HIE   191      21.157  22.414 -29.818  1.00  0.00           H  
ATOM   3117  CG  HIE   191      23.249  21.706 -30.130  1.00  0.00           C  
ATOM   3118  ND1 HIE   191      23.459  22.091 -31.473  1.00  0.00           N  
ATOM   3119  CE1 HIE   191      24.677  21.559 -31.696  1.00  0.00           C  
ATOM   3120  HE1 HIE   191      25.232  21.658 -32.617  1.00  0.00           H  
ATOM   3121  NE2 HIE   191      25.224  20.924 -30.624  1.00  0.00           N  
ATOM   3122  HE2 HIE   191      26.210  20.752 -30.484  1.00  0.00           H  
ATOM   3123  CD2 HIE   191      24.313  21.039 -29.610  1.00  0.00           C  
ATOM   3124  HD2 HIE   191      24.277  20.450 -28.706  1.00  0.00           H  
ATOM   3125  C   HIE   191      23.279  23.338 -27.877  1.00  0.00           C  
ATOM   3126  O   HIE   191      24.472  23.074 -27.489  1.00  0.00           O  
ATOM   3127  N   ASP   192      22.872  24.617 -28.125  1.00  0.00           N  
ATOM   3128  H   ASP   192      21.890  24.749 -28.325  1.00  0.00           H  
ATOM   3129  CA  ASP   192      23.768  25.839 -27.984  1.00  0.00           C  
ATOM   3130  HA  ASP   192      24.654  25.630 -28.584  1.00  0.00           H  
ATOM   3131  CB  ASP   192      22.991  27.030 -28.599  1.00  0.00           C  
ATOM   3132  HB2 ASP   192      21.968  27.239 -28.286  1.00  0.00           H  
ATOM   3133  HB3 ASP   192      23.503  27.913 -28.217  1.00  0.00           H  
ATOM   3134  CG  ASP   192      22.852  27.105 -30.125  1.00  0.00           C  
ATOM   3135  OD1 ASP   192      23.484  26.320 -30.797  1.00  0.00           O  
ATOM   3136  OD2 ASP   192      22.218  28.002 -30.695  1.00  0.00           O  
ATOM   3137  C   ASP   192      24.275  26.207 -26.570  1.00  0.00           C  
ATOM   3138  O   ASP   192      25.322  26.917 -26.408  1.00  0.00           O  
ATOM   3139  N   ILE   193      23.602  25.681 -25.525  1.00  0.00           N  
ATOM   3140  H   ILE   193      22.726  25.204 -25.686  1.00  0.00           H  
ATOM   3141  CA  ILE   193      24.226  25.765 -24.165  1.00  0.00           C  
ATOM   3142  HA  ILE   193      24.707  26.736 -24.048  1.00  0.00           H  
ATOM   3143  CB  ILE   193      23.281  25.735 -22.950  1.00  0.00           C  
ATOM   3144  HB  ILE   193      22.725  24.798 -22.914  1.00  0.00           H  
ATOM   3145  CG2 ILE   193      24.035  25.892 -21.641  1.00  0.00           C  
ATOM   3146 HG21 ILE   193      24.523  24.979 -21.301  1.00  0.00           H  
ATOM   3147 HG22 ILE   193      24.664  26.779 -21.715  1.00  0.00           H  
ATOM   3148 HG23 ILE   193      23.282  26.032 -20.866  1.00  0.00           H  
ATOM   3149  CG1 ILE   193      22.308  26.967 -23.102  1.00  0.00           C  
ATOM   3150 HG12 ILE   193      22.516  27.871 -22.531  1.00  0.00           H  
ATOM   3151 HG13 ILE   193      22.226  27.196 -24.165  1.00  0.00           H  
ATOM   3152  CD1 ILE   193      20.905  26.535 -22.623  1.00  0.00           C  
ATOM   3153 HD11 ILE   193      20.643  25.535 -22.968  1.00  0.00           H  
ATOM   3154 HD12 ILE   193      21.008  26.439 -21.542  1.00  0.00           H  
ATOM   3155 HD13 ILE   193      20.143  27.255 -22.920  1.00  0.00           H  
ATOM   3156  C   ILE   193      25.363  24.676 -24.054  1.00  0.00           C  
ATOM   3157  O   ILE   193      26.573  24.996 -23.995  1.00  0.00           O  
ATOM   3158  N   ILE   194      24.941  23.428 -24.364  1.00  0.00           N  
ATOM   3159  H   ILE   194      23.975  23.262 -24.608  1.00  0.00           H  
ATOM   3160  CA  ILE   194      25.763  22.247 -24.328  1.00  0.00           C  
ATOM   3161  HA  ILE   194      26.139  22.134 -23.311  1.00  0.00           H  
ATOM   3162  CB  ILE   194      24.997  20.985 -24.784  1.00  0.00           C  
ATOM   3163  HB  ILE   194      24.322  21.257 -25.595  1.00  0.00           H  
ATOM   3164  CG2 ILE   194      25.967  19.874 -25.343  1.00  0.00           C  
ATOM   3165 HG21 ILE   194      26.828  19.828 -24.676  1.00  0.00           H  
ATOM   3166 HG22 ILE   194      25.437  18.922 -25.314  1.00  0.00           H  
ATOM   3167 HG23 ILE   194      26.336  20.137 -26.334  1.00  0.00           H  
ATOM   3168  CG1 ILE   194      24.060  20.487 -23.711  1.00  0.00           C  
ATOM   3169 HG12 ILE   194      24.683  20.107 -22.900  1.00  0.00           H  
ATOM   3170 HG13 ILE   194      23.627  21.411 -23.329  1.00  0.00           H  
ATOM   3171  CD1 ILE   194      23.004  19.456 -24.200  1.00  0.00           C  
ATOM   3172 HD11 ILE   194      23.501  18.489 -24.265  1.00  0.00           H  
ATOM   3173 HD12 ILE   194      22.240  19.348 -23.430  1.00  0.00           H  
ATOM   3174 HD13 ILE   194      22.607  19.799 -25.155  1.00  0.00           H  
ATOM   3175  C   ILE   194      27.056  22.468 -25.143  1.00  0.00           C  
ATOM   3176  O   ILE   194      28.109  22.191 -24.678  1.00  0.00           O  
ATOM   3177  N   ALA   195      27.026  23.011 -26.341  1.00  0.00           N  
ATOM   3178  H   ALA   195      26.146  23.360 -26.695  1.00  0.00           H  
ATOM   3179  CA  ALA   195      28.187  23.264 -27.248  1.00  0.00           C  
ATOM   3180  HA  ALA   195      28.882  22.424 -27.220  1.00  0.00           H  
ATOM   3181  CB  ALA   195      27.746  23.273 -28.726  1.00  0.00           C  
ATOM   3182  HB1 ALA   195      27.347  24.240 -29.032  1.00  0.00           H  
ATOM   3183  HB2 ALA   195      28.658  23.368 -29.315  1.00  0.00           H  
ATOM   3184  HB3 ALA   195      27.195  22.360 -28.953  1.00  0.00           H  
ATOM   3185  C   ALA   195      28.978  24.529 -26.939  1.00  0.00           C  
ATOM   3186  O   ALA   195      29.899  24.792 -27.716  1.00  0.00           O  
ATOM   3187  N   SER   196      28.711  25.365 -25.939  1.00  0.00           N  
ATOM   3188  H   SER   196      27.931  25.071 -25.369  1.00  0.00           H  
ATOM   3189  CA  SER   196      29.613  26.482 -25.437  1.00  0.00           C  
ATOM   3190  HA  SER   196      29.818  27.048 -26.346  1.00  0.00           H  
ATOM   3191  CB  SER   196      28.843  27.289 -24.437  1.00  0.00           C  
ATOM   3192  HB2 SER   196      27.930  27.541 -24.976  1.00  0.00           H  
ATOM   3193  HB3 SER   196      28.575  26.598 -23.638  1.00  0.00           H  
ATOM   3194  OG  SER   196      29.503  28.444 -23.976  1.00  0.00           O  
ATOM   3195  HG  SER   196      28.770  28.838 -23.497  1.00  0.00           H  
ATOM   3196  C   SER   196      30.958  26.145 -24.938  1.00  0.00           C  
ATOM   3197  O   SER   196      31.201  25.045 -24.354  1.00  0.00           O  
ATOM   3198  N   ASP   197      31.948  27.083 -24.920  1.00  0.00           N  
ATOM   3199  H   ASP   197      31.810  27.853 -25.558  1.00  0.00           H  
ATOM   3200  CA  ASP   197      33.260  26.922 -24.250  1.00  0.00           C  
ATOM   3201  HA  ASP   197      33.641  25.924 -24.465  1.00  0.00           H  
ATOM   3202  CB  ASP   197      34.184  27.967 -24.875  1.00  0.00           C  
ATOM   3203  HB2 ASP   197      33.948  28.974 -24.530  1.00  0.00           H  
ATOM   3204  HB3 ASP   197      35.174  27.640 -24.556  1.00  0.00           H  
ATOM   3205  CG  ASP   197      34.091  27.977 -26.429  1.00  0.00           C  
ATOM   3206  OD1 ASP   197      33.688  28.984 -27.037  1.00  0.00           O  
ATOM   3207  OD2 ASP   197      34.281  26.895 -27.019  1.00  0.00           O  
ATOM   3208  C   ASP   197      33.242  27.064 -22.666  1.00  0.00           C  
ATOM   3209  O   ASP   197      34.225  26.618 -22.042  1.00  0.00           O  
ATOM   3210  N   THR   198      32.155  27.624 -22.120  1.00  0.00           N  
ATOM   3211  H   THR   198      31.347  28.026 -22.573  1.00  0.00           H  
ATOM   3212  CA  THR   198      31.863  27.502 -20.665  1.00  0.00           C  
ATOM   3213  HA  THR   198      32.395  26.670 -20.204  1.00  0.00           H  
ATOM   3214  CB  THR   198      32.458  28.817 -20.000  1.00  0.00           C  
ATOM   3215  HB  THR   198      33.411  29.047 -20.476  1.00  0.00           H  
ATOM   3216  CG2 THR   198      31.567  29.997 -20.228  1.00  0.00           C  
ATOM   3217 HG21 THR   198      32.145  30.890 -19.990  1.00  0.00           H  
ATOM   3218 HG22 THR   198      31.221  30.148 -21.250  1.00  0.00           H  
ATOM   3219 HG23 THR   198      30.753  29.895 -19.511  1.00  0.00           H  
ATOM   3220  OG1 THR   198      32.650  28.556 -18.583  1.00  0.00           O  
ATOM   3221  HG1 THR   198      33.456  28.037 -18.531  1.00  0.00           H  
ATOM   3222  C   THR   198      30.369  27.403 -20.419  1.00  0.00           C  
ATOM   3223  O   THR   198      29.525  28.098 -21.076  1.00  0.00           O  
ATOM   3224  N   PHE   199      30.028  26.724 -19.386  1.00  0.00           N  
ATOM   3225  H   PHE   199      30.679  26.288 -18.748  1.00  0.00           H  
ATOM   3226  CA  PHE   199      28.594  26.740 -18.978  1.00  0.00           C  
ATOM   3227  HA  PHE   199      27.992  26.617 -19.878  1.00  0.00           H  
ATOM   3228  CB  PHE   199      28.403  25.640 -17.952  1.00  0.00           C  
ATOM   3229  HB2 PHE   199      29.172  24.871 -18.028  1.00  0.00           H  
ATOM   3230  HB3 PHE   199      28.513  26.081 -16.961  1.00  0.00           H  
ATOM   3231  CG  PHE   199      26.986  25.039 -18.002  1.00  0.00           C  
ATOM   3232  CD1 PHE   199      26.497  24.361 -19.115  1.00  0.00           C  
ATOM   3233  HD1 PHE   199      27.045  24.358 -20.045  1.00  0.00           H  
ATOM   3234  CE1 PHE   199      25.319  23.519 -19.089  1.00  0.00           C  
ATOM   3235  HE1 PHE   199      25.021  23.049 -20.014  1.00  0.00           H  
ATOM   3236  CZ  PHE   199      24.595  23.442 -17.854  1.00  0.00           C  
ATOM   3237  HZ  PHE   199      23.745  22.806 -17.656  1.00  0.00           H  
ATOM   3238  CE2 PHE   199      25.022  24.271 -16.822  1.00  0.00           C  
ATOM   3239  HE2 PHE   199      24.468  24.205 -15.897  1.00  0.00           H  
ATOM   3240  CD2 PHE   199      26.221  24.959 -16.902  1.00  0.00           C  
ATOM   3241  HD2 PHE   199      26.494  25.486 -16.000  1.00  0.00           H  
ATOM   3242  C   PHE   199      28.061  28.006 -18.372  1.00  0.00           C  
ATOM   3243  O   PHE   199      28.792  28.724 -17.649  1.00  0.00           O  
ATOM   3244  N   ASP   200      26.821  28.396 -18.823  1.00  0.00           N  
ATOM   3245  H   ASP   200      26.394  27.816 -19.531  1.00  0.00           H  
ATOM   3246  CA  ASP   200      25.928  29.398 -18.205  1.00  0.00           C  
ATOM   3247  HA  ASP   200      26.501  29.842 -17.390  1.00  0.00           H  
ATOM   3248  CB  ASP   200      25.530  30.465 -19.275  1.00  0.00           C  
ATOM   3249  HB2 ASP   200      26.421  30.779 -19.818  1.00  0.00           H  
ATOM   3250  HB3 ASP   200      24.922  29.962 -20.027  1.00  0.00           H  
ATOM   3251  CG  ASP   200      24.780  31.600 -18.585  1.00  0.00           C  
ATOM   3252  OD1 ASP   200      24.389  31.490 -17.366  1.00  0.00           O  
ATOM   3253  OD2 ASP   200      24.743  32.594 -19.291  1.00  0.00           O  
ATOM   3254  C   ASP   200      24.685  28.685 -17.595  1.00  0.00           C  
ATOM   3255  O   ASP   200      23.744  28.230 -18.321  1.00  0.00           O  
ATOM   3256  N   LYS   201      24.778  28.542 -16.263  1.00  0.00           N  
ATOM   3257  H   LYS   201      25.551  29.027 -15.831  1.00  0.00           H  
ATOM   3258  CA  LYS   201      23.996  27.654 -15.404  1.00  0.00           C  
ATOM   3259  HA  LYS   201      23.891  26.687 -15.895  1.00  0.00           H  
ATOM   3260  CB  LYS   201      24.604  27.487 -13.973  1.00  0.00           C  
ATOM   3261  HB2 LYS   201      25.658  27.724 -14.118  1.00  0.00           H  
ATOM   3262  HB3 LYS   201      24.339  28.282 -13.277  1.00  0.00           H  
ATOM   3263  CG  LYS   201      24.312  26.264 -13.407  1.00  0.00           C  
ATOM   3264  HG2 LYS   201      23.375  26.443 -12.878  1.00  0.00           H  
ATOM   3265  HG3 LYS   201      24.278  25.413 -14.087  1.00  0.00           H  
ATOM   3266  CD  LYS   201      25.265  25.833 -12.449  1.00  0.00           C  
ATOM   3267  HD2 LYS   201      26.278  25.761 -12.846  1.00  0.00           H  
ATOM   3268  HD3 LYS   201      25.330  26.668 -11.752  1.00  0.00           H  
ATOM   3269  CE  LYS   201      24.803  24.728 -11.834  1.00  0.00           C  
ATOM   3270  HE2 LYS   201      24.036  25.042 -11.125  1.00  0.00           H  
ATOM   3271  HE3 LYS   201      24.265  24.098 -12.542  1.00  0.00           H  
ATOM   3272  NZ  LYS   201      25.926  23.906 -11.269  1.00  0.00           N  
ATOM   3273  HZ1 LYS   201      26.734  23.886 -11.875  1.00  0.00           H  
ATOM   3274  HZ2 LYS   201      26.128  24.143 -10.308  1.00  0.00           H  
ATOM   3275  HZ3 LYS   201      25.625  22.950 -11.146  1.00  0.00           H  
ATOM   3276  C   LYS   201      22.643  28.220 -15.194  1.00  0.00           C  
ATOM   3277  O   LYS   201      21.629  27.514 -15.286  1.00  0.00           O  
ATOM   3278  N   ALA   202      22.508  29.520 -14.988  1.00  0.00           N  
ATOM   3279  H   ALA   202      23.370  30.029 -15.119  1.00  0.00           H  
ATOM   3280  CA  ALA   202      21.321  30.258 -15.127  1.00  0.00           C  
ATOM   3281  HA  ALA   202      20.583  29.893 -14.412  1.00  0.00           H  
ATOM   3282  CB  ALA   202      21.548  31.747 -14.677  1.00  0.00           C  
ATOM   3283  HB1 ALA   202      22.322  32.289 -15.220  1.00  0.00           H  
ATOM   3284  HB2 ALA   202      20.630  32.258 -14.967  1.00  0.00           H  
ATOM   3285  HB3 ALA   202      21.496  31.841 -13.592  1.00  0.00           H  
ATOM   3286  C   ALA   202      20.603  30.000 -16.488  1.00  0.00           C  
ATOM   3287  O   ALA   202      19.411  29.728 -16.536  1.00  0.00           O  
ATOM   3288  N   LYS   203      21.341  30.222 -17.539  1.00  0.00           N  
ATOM   3289  H   LYS   203      22.308  30.502 -17.463  1.00  0.00           H  
ATOM   3290  CA  LYS   203      20.807  30.091 -18.871  1.00  0.00           C  
ATOM   3291  HA  LYS   203      19.959  30.776 -18.863  1.00  0.00           H  
ATOM   3292  CB  LYS   203      21.844  30.563 -19.887  1.00  0.00           C  
ATOM   3293  HB2 LYS   203      22.070  31.601 -19.641  1.00  0.00           H  
ATOM   3294  HB3 LYS   203      22.765  29.987 -19.808  1.00  0.00           H  
ATOM   3295  CG  LYS   203      21.383  30.573 -21.165  1.00  0.00           C  
ATOM   3296  HG2 LYS   203      21.181  29.519 -21.357  1.00  0.00           H  
ATOM   3297  HG3 LYS   203      20.421  31.080 -21.231  1.00  0.00           H  
ATOM   3298  CD  LYS   203      22.157  31.001 -22.282  1.00  0.00           C  
ATOM   3299  HD2 LYS   203      22.488  32.017 -22.069  1.00  0.00           H  
ATOM   3300  HD3 LYS   203      23.021  30.358 -22.450  1.00  0.00           H  
ATOM   3301  CE  LYS   203      21.466  31.000 -23.415  1.00  0.00           C  
ATOM   3302  HE2 LYS   203      20.967  30.040 -23.543  1.00  0.00           H  
ATOM   3303  HE3 LYS   203      20.757  31.826 -23.363  1.00  0.00           H  
ATOM   3304  NZ  LYS   203      22.346  31.271 -24.569  1.00  0.00           N  
ATOM   3305  HZ1 LYS   203      23.023  30.555 -24.788  1.00  0.00           H  
ATOM   3306  HZ2 LYS   203      21.703  31.384 -25.340  1.00  0.00           H  
ATOM   3307  HZ3 LYS   203      22.874  32.122 -24.437  1.00  0.00           H  
ATOM   3308  C   LYS   203      20.180  28.661 -19.144  1.00  0.00           C  
ATOM   3309  O   LYS   203      18.979  28.585 -19.553  1.00  0.00           O  
ATOM   3310  N   ALA   204      20.932  27.663 -18.778  1.00  0.00           N  
ATOM   3311  H   ALA   204      21.778  27.947 -18.305  1.00  0.00           H  
ATOM   3312  CA  ALA   204      20.666  26.205 -18.687  1.00  0.00           C  
ATOM   3313  HA  ALA   204      20.595  25.658 -19.628  1.00  0.00           H  
ATOM   3314  CB  ALA   204      22.030  25.582 -18.065  1.00  0.00           C  
ATOM   3315  HB1 ALA   204      22.863  26.033 -18.604  1.00  0.00           H  
ATOM   3316  HB2 ALA   204      22.158  25.754 -16.997  1.00  0.00           H  
ATOM   3317  HB3 ALA   204      21.993  24.497 -18.165  1.00  0.00           H  
ATOM   3318  C   ALA   204      19.492  25.746 -17.758  1.00  0.00           C  
ATOM   3319  O   ALA   204      18.657  24.932 -18.120  1.00  0.00           O  
ATOM   3320  N   GLU   205      19.286  26.495 -16.639  1.00  0.00           N  
ATOM   3321  H   GLU   205      20.049  27.037 -16.258  1.00  0.00           H  
ATOM   3322  CA  GLU   205      18.153  26.262 -15.748  1.00  0.00           C  
ATOM   3323  HA  GLU   205      18.200  25.183 -15.603  1.00  0.00           H  
ATOM   3324  CB  GLU   205      18.506  26.849 -14.410  1.00  0.00           C  
ATOM   3325  HB2 GLU   205      19.333  26.276 -13.991  1.00  0.00           H  
ATOM   3326  HB3 GLU   205      18.814  27.887 -14.538  1.00  0.00           H  
ATOM   3327  CG  GLU   205      17.369  26.656 -13.337  1.00  0.00           C  
ATOM   3328  HG2 GLU   205      16.413  27.026 -13.710  1.00  0.00           H  
ATOM   3329  HG3 GLU   205      17.248  25.578 -13.235  1.00  0.00           H  
ATOM   3330  CD  GLU   205      17.677  27.442 -12.054  1.00  0.00           C  
ATOM   3331  OE1 GLU   205      16.862  28.059 -11.405  1.00  0.00           O  
ATOM   3332  OE2 GLU   205      18.751  27.361 -11.397  1.00  0.00           O  
ATOM   3333  C   GLU   205      16.781  26.695 -16.315  1.00  0.00           C  
ATOM   3334  O   GLU   205      15.793  25.902 -16.531  1.00  0.00           O  
ATOM   3335  N   ALA   206      16.861  27.898 -16.938  1.00  0.00           N  
ATOM   3336  H   ALA   206      17.644  28.528 -16.835  1.00  0.00           H  
ATOM   3337  CA  ALA   206      15.690  28.372 -17.671  1.00  0.00           C  
ATOM   3338  HA  ALA   206      14.780  28.227 -17.089  1.00  0.00           H  
ATOM   3339  CB  ALA   206      15.904  29.856 -17.961  1.00  0.00           C  
ATOM   3340  HB1 ALA   206      16.010  30.483 -17.076  1.00  0.00           H  
ATOM   3341  HB2 ALA   206      16.658  30.037 -18.727  1.00  0.00           H  
ATOM   3342  HB3 ALA   206      14.988  30.274 -18.379  1.00  0.00           H  
ATOM   3343  C   ALA   206      15.525  27.689 -19.050  1.00  0.00           C  
ATOM   3344  O   ALA   206      14.468  27.734 -19.645  1.00  0.00           O  
ATOM   3345  N   GLN   207      16.520  26.927 -19.531  1.00  0.00           N  
ATOM   3346  H   GLN   207      17.343  26.754 -18.971  1.00  0.00           H  
ATOM   3347  CA  GLN   207      16.218  25.986 -20.697  1.00  0.00           C  
ATOM   3348  HA  GLN   207      15.721  26.589 -21.456  1.00  0.00           H  
ATOM   3349  CB  GLN   207      17.475  25.426 -21.286  1.00  0.00           C  
ATOM   3350  HB2 GLN   207      18.051  26.258 -21.692  1.00  0.00           H  
ATOM   3351  HB3 GLN   207      18.086  25.000 -20.490  1.00  0.00           H  
ATOM   3352  CG  GLN   207      17.229  24.423 -22.431  1.00  0.00           C  
ATOM   3353  HG2 GLN   207      18.129  23.853 -22.662  1.00  0.00           H  
ATOM   3354  HG3 GLN   207      16.532  23.659 -22.087  1.00  0.00           H  
ATOM   3355  CD  GLN   207      16.665  25.110 -23.710  1.00  0.00           C  
ATOM   3356  OE1 GLN   207      16.915  26.270 -23.996  1.00  0.00           O  
ATOM   3357  NE2 GLN   207      15.850  24.365 -24.435  1.00  0.00           N  
ATOM   3358 HE21 GLN   207      15.398  24.808 -25.223  1.00  0.00           H  
ATOM   3359 HE22 GLN   207      15.784  23.394 -24.165  1.00  0.00           H  
ATOM   3360  C   GLN   207      15.301  24.828 -20.224  1.00  0.00           C  
ATOM   3361  O   GLN   207      14.240  24.612 -20.825  1.00  0.00           O  
ATOM   3362  N   ILE   208      15.705  24.146 -19.158  1.00  0.00           N  
ATOM   3363  H   ILE   208      16.624  24.305 -18.770  1.00  0.00           H  
ATOM   3364  CA  ILE   208      14.901  23.007 -18.579  1.00  0.00           C  
ATOM   3365  HA  ILE   208      14.849  22.281 -19.390  1.00  0.00           H  
ATOM   3366  CB  ILE   208      15.561  22.439 -17.340  1.00  0.00           C  
ATOM   3367  HB  ILE   208      15.701  23.262 -16.640  1.00  0.00           H  
ATOM   3368  CG2 ILE   208      14.743  21.418 -16.627  1.00  0.00           C  
ATOM   3369 HG21 ILE   208      13.906  21.921 -16.144  1.00  0.00           H  
ATOM   3370 HG22 ILE   208      14.341  20.621 -17.251  1.00  0.00           H  
ATOM   3371 HG23 ILE   208      15.283  20.880 -15.848  1.00  0.00           H  
ATOM   3372  CG1 ILE   208      16.933  21.812 -17.624  1.00  0.00           C  
ATOM   3373 HG12 ILE   208      17.690  22.545 -17.905  1.00  0.00           H  
ATOM   3374 HG13 ILE   208      17.455  21.336 -16.794  1.00  0.00           H  
ATOM   3375  CD1 ILE   208      16.839  20.822 -18.847  1.00  0.00           C  
ATOM   3376 HD11 ILE   208      15.908  20.265 -18.735  1.00  0.00           H  
ATOM   3377 HD12 ILE   208      16.661  21.379 -19.766  1.00  0.00           H  
ATOM   3378 HD13 ILE   208      17.798  20.305 -18.877  1.00  0.00           H  
ATOM   3379  C   ILE   208      13.377  23.454 -18.198  1.00  0.00           C  
ATOM   3380  O   ILE   208      12.412  22.766 -18.559  1.00  0.00           O  
ATOM   3381  N   ALA   209      13.242  24.718 -17.752  1.00  0.00           N  
ATOM   3382  H   ALA   209      14.095  25.253 -17.663  1.00  0.00           H  
ATOM   3383  CA  ALA   209      11.957  25.212 -17.324  1.00  0.00           C  
ATOM   3384  HA  ALA   209      11.595  24.603 -16.496  1.00  0.00           H  
ATOM   3385  CB  ALA   209      12.146  26.583 -16.612  1.00  0.00           C  
ATOM   3386  HB1 ALA   209      11.169  27.030 -16.428  1.00  0.00           H  
ATOM   3387  HB2 ALA   209      12.566  26.476 -15.612  1.00  0.00           H  
ATOM   3388  HB3 ALA   209      12.763  27.315 -17.133  1.00  0.00           H  
ATOM   3389  C   ALA   209      10.959  25.264 -18.411  1.00  0.00           C  
ATOM   3390  O   ALA   209       9.729  25.199 -18.118  1.00  0.00           O  
ATOM   3391  N   LYS   210      11.485  25.397 -19.682  1.00  0.00           N  
ATOM   3392  H   LYS   210      12.484  25.537 -19.726  1.00  0.00           H  
ATOM   3393  CA  LYS   210      10.688  25.382 -20.945  1.00  0.00           C  
ATOM   3394  HA  LYS   210       9.698  25.769 -20.704  1.00  0.00           H  
ATOM   3395  CB  LYS   210      11.418  26.160 -22.074  1.00  0.00           C  
ATOM   3396  HB2 LYS   210      12.460  25.846 -22.128  1.00  0.00           H  
ATOM   3397  HB3 LYS   210      10.989  25.757 -22.992  1.00  0.00           H  
ATOM   3398  CG  LYS   210      11.301  27.502 -22.052  1.00  0.00           C  
ATOM   3399  HG2 LYS   210      10.240  27.637 -22.263  1.00  0.00           H  
ATOM   3400  HG3 LYS   210      11.469  27.918 -21.058  1.00  0.00           H  
ATOM   3401  CD  LYS   210      12.214  28.075 -22.932  1.00  0.00           C  
ATOM   3402  HD2 LYS   210      13.184  28.181 -22.446  1.00  0.00           H  
ATOM   3403  HD3 LYS   210      12.252  27.499 -23.857  1.00  0.00           H  
ATOM   3404  CE  LYS   210      11.746  29.284 -23.247  1.00  0.00           C  
ATOM   3405  HE2 LYS   210      10.843  29.119 -23.835  1.00  0.00           H  
ATOM   3406  HE3 LYS   210      11.501  29.882 -22.369  1.00  0.00           H  
ATOM   3407  NZ  LYS   210      12.690  30.074 -24.106  1.00  0.00           N  
ATOM   3408  HZ1 LYS   210      13.482  30.369 -23.552  1.00  0.00           H  
ATOM   3409  HZ2 LYS   210      13.077  29.505 -24.845  1.00  0.00           H  
ATOM   3410  HZ3 LYS   210      12.207  30.894 -24.444  1.00  0.00           H  
ATOM   3411  C   LYS   210      10.466  23.891 -21.273  1.00  0.00           C  
ATOM   3412  O   LYS   210       9.231  23.591 -21.331  1.00  0.00           O  
ATOM   3413  N   MET   211      11.462  23.062 -21.473  1.00  0.00           N  
ATOM   3414  H   MET   211      12.406  23.400 -21.348  1.00  0.00           H  
ATOM   3415  CA  MET   211      11.315  21.696 -21.996  1.00  0.00           C  
ATOM   3416  HA  MET   211      10.903  21.797 -23.000  1.00  0.00           H  
ATOM   3417  CB  MET   211      12.710  21.039 -22.052  1.00  0.00           C  
ATOM   3418  HB2 MET   211      13.087  21.117 -21.032  1.00  0.00           H  
ATOM   3419  HB3 MET   211      12.588  20.006 -22.376  1.00  0.00           H  
ATOM   3420  CG  MET   211      13.691  21.708 -23.045  1.00  0.00           C  
ATOM   3421  HG2 MET   211      13.970  22.721 -22.755  1.00  0.00           H  
ATOM   3422  HG3 MET   211      14.583  21.085 -22.985  1.00  0.00           H  
ATOM   3423  SD  MET   211      13.133  21.761 -24.744  1.00  0.00           S  
ATOM   3424  CE  MET   211      13.319  19.996 -25.102  1.00  0.00           C  
ATOM   3425  HE1 MET   211      14.258  19.739 -24.611  1.00  0.00           H  
ATOM   3426  HE2 MET   211      12.478  19.445 -24.681  1.00  0.00           H  
ATOM   3427  HE3 MET   211      13.404  19.701 -26.148  1.00  0.00           H  
ATOM   3428  C   MET   211      10.435  20.796 -21.076  1.00  0.00           C  
ATOM   3429  O   MET   211       9.831  19.825 -21.486  1.00  0.00           O  
ATOM   3430  N   GLU   212      10.497  21.131 -19.787  1.00  0.00           N  
ATOM   3431  H   GLU   212      11.027  21.913 -19.431  1.00  0.00           H  
ATOM   3432  CA  GLU   212       9.851  20.344 -18.746  1.00  0.00           C  
ATOM   3433  HA  GLU   212       9.972  19.295 -19.017  1.00  0.00           H  
ATOM   3434  CB  GLU   212      10.548  20.444 -17.351  1.00  0.00           C  
ATOM   3435  HB2 GLU   212      10.270  19.485 -16.913  1.00  0.00           H  
ATOM   3436  HB3 GLU   212      11.623  20.332 -17.494  1.00  0.00           H  
ATOM   3437  CG  GLU   212      10.235  21.522 -16.346  1.00  0.00           C  
ATOM   3438  HG2 GLU   212      11.068  21.525 -15.643  1.00  0.00           H  
ATOM   3439  HG3 GLU   212      10.152  22.500 -16.819  1.00  0.00           H  
ATOM   3440  CD  GLU   212       8.959  21.203 -15.568  1.00  0.00           C  
ATOM   3441  OE1 GLU   212       8.919  20.206 -14.842  1.00  0.00           O  
ATOM   3442  OE2 GLU   212       8.002  21.972 -15.718  1.00  0.00           O  
ATOM   3443  C   GLU   212       8.330  20.479 -18.689  1.00  0.00           C  
ATOM   3444  O   GLU   212       7.582  19.524 -18.430  1.00  0.00           O  
ATOM   3445  N   GLU   213       7.837  21.666 -18.765  1.00  0.00           N  
ATOM   3446  H   GLU   213       8.538  22.391 -18.805  1.00  0.00           H  
ATOM   3447  CA  GLU   213       6.430  22.025 -18.874  1.00  0.00           C  
ATOM   3448  HA  GLU   213       5.935  21.594 -18.004  1.00  0.00           H  
ATOM   3449  CB  GLU   213       6.311  23.590 -18.761  1.00  0.00           C  
ATOM   3450  HB2 GLU   213       6.720  23.813 -17.776  1.00  0.00           H  
ATOM   3451  HB3 GLU   213       6.968  24.097 -19.467  1.00  0.00           H  
ATOM   3452  CG  GLU   213       4.916  24.285 -18.845  1.00  0.00           C  
ATOM   3453  HG2 GLU   213       5.124  25.316 -18.559  1.00  0.00           H  
ATOM   3454  HG3 GLU   213       4.712  24.178 -19.911  1.00  0.00           H  
ATOM   3455  CD  GLU   213       3.750  23.592 -18.117  1.00  0.00           C  
ATOM   3456  OE1 GLU   213       3.965  22.790 -17.084  1.00  0.00           O  
ATOM   3457  OE2 GLU   213       2.548  23.768 -18.389  1.00  0.00           O  
ATOM   3458  C   GLU   213       5.750  21.473 -20.121  1.00  0.00           C  
ATOM   3459  O   GLU   213       4.600  21.007 -19.833  1.00  0.00           O  
ATOM   3460  N   GLN   214       6.300  21.278 -21.310  1.00  0.00           N  
ATOM   3461  H   GLN   214       7.221  21.642 -21.511  1.00  0.00           H  
ATOM   3462  CA  GLN   214       5.675  20.513 -22.411  1.00  0.00           C  
ATOM   3463  HA  GLN   214       4.765  21.017 -22.738  1.00  0.00           H  
ATOM   3464  CB  GLN   214       6.577  20.661 -23.599  1.00  0.00           C  
ATOM   3465  HB2 GLN   214       7.501  20.095 -23.480  1.00  0.00           H  
ATOM   3466  HB3 GLN   214       6.103  20.245 -24.488  1.00  0.00           H  
ATOM   3467  CG  GLN   214       6.963  22.082 -24.033  1.00  0.00           C  
ATOM   3468  HG2 GLN   214       7.620  22.498 -23.270  1.00  0.00           H  
ATOM   3469  HG3 GLN   214       7.569  22.119 -24.939  1.00  0.00           H  
ATOM   3470  CD  GLN   214       5.797  23.031 -24.207  1.00  0.00           C  
ATOM   3471  OE1 GLN   214       4.831  22.729 -24.890  1.00  0.00           O  
ATOM   3472  NE2 GLN   214       5.871  24.204 -23.677  1.00  0.00           N  
ATOM   3473 HE21 GLN   214       5.044  24.756 -23.854  1.00  0.00           H  
ATOM   3474 HE22 GLN   214       6.667  24.626 -23.220  1.00  0.00           H  
ATOM   3475  C   GLN   214       5.443  19.098 -21.988  1.00  0.00           C  
ATOM   3476  O   GLN   214       4.319  18.652 -22.002  1.00  0.00           O  
ATOM   3477  N   ASP   215       6.475  18.511 -21.467  1.00  0.00           N  
ATOM   3478  H   ASP   215       7.303  19.004 -21.165  1.00  0.00           H  
ATOM   3479  CA  ASP   215       6.661  17.054 -21.208  1.00  0.00           C  
ATOM   3480  HA  ASP   215       6.501  16.390 -22.058  1.00  0.00           H  
ATOM   3481  CB  ASP   215       8.164  16.760 -20.958  1.00  0.00           C  
ATOM   3482  HB2 ASP   215       8.513  17.395 -20.144  1.00  0.00           H  
ATOM   3483  HB3 ASP   215       8.203  15.709 -20.674  1.00  0.00           H  
ATOM   3484  CG  ASP   215       9.031  16.740 -22.183  1.00  0.00           C  
ATOM   3485  OD1 ASP   215      10.275  16.528 -22.123  1.00  0.00           O  
ATOM   3486  OD2 ASP   215       8.382  16.833 -23.301  1.00  0.00           O  
ATOM   3487  C   ASP   215       5.745  16.566 -19.996  1.00  0.00           C  
ATOM   3488  O   ASP   215       5.274  15.449 -20.079  1.00  0.00           O  
ATOM   3489  N   LYS   216       5.376  17.423 -19.030  1.00  0.00           N  
ATOM   3490  H   LYS   216       5.676  18.387 -19.039  1.00  0.00           H  
ATOM   3491  CA  LYS   216       4.454  17.073 -17.908  1.00  0.00           C  
ATOM   3492  HA  LYS   216       4.842  16.292 -17.253  1.00  0.00           H  
ATOM   3493  CB  LYS   216       4.479  18.309 -16.960  1.00  0.00           C  
ATOM   3494  HB2 LYS   216       5.509  18.391 -16.613  1.00  0.00           H  
ATOM   3495  HB3 LYS   216       4.300  19.193 -17.572  1.00  0.00           H  
ATOM   3496  CG  LYS   216       3.561  18.344 -15.967  1.00  0.00           C  
ATOM   3497  HG2 LYS   216       2.634  18.376 -16.541  1.00  0.00           H  
ATOM   3498  HG3 LYS   216       3.622  17.346 -15.533  1.00  0.00           H  
ATOM   3499  CD  LYS   216       3.677  19.242 -15.025  1.00  0.00           C  
ATOM   3500  HD2 LYS   216       4.629  19.223 -14.495  1.00  0.00           H  
ATOM   3501  HD3 LYS   216       3.674  20.254 -15.429  1.00  0.00           H  
ATOM   3502  CE  LYS   216       2.639  19.063 -14.095  1.00  0.00           C  
ATOM   3503  HE2 LYS   216       1.695  18.978 -14.633  1.00  0.00           H  
ATOM   3504  HE3 LYS   216       2.878  18.203 -13.469  1.00  0.00           H  
ATOM   3505  NZ  LYS   216       2.387  20.269 -13.269  1.00  0.00           N  
ATOM   3506  HZ1 LYS   216       1.591  20.094 -12.672  1.00  0.00           H  
ATOM   3507  HZ2 LYS   216       3.141  20.473 -12.629  1.00  0.00           H  
ATOM   3508  HZ3 LYS   216       2.116  21.087 -13.796  1.00  0.00           H  
ATOM   3509  C   LYS   216       3.033  16.756 -18.400  1.00  0.00           C  
ATOM   3510  O   LYS   216       2.270  15.961 -17.820  1.00  0.00           O  
ATOM   3511  N   ALA   217       2.672  17.492 -19.465  1.00  0.00           N  
ATOM   3512  H   ALA   217       3.331  18.216 -19.714  1.00  0.00           H  
ATOM   3513  CA  ALA   217       1.313  17.445 -20.060  1.00  0.00           C  
ATOM   3514  HA  ALA   217       0.586  17.511 -19.250  1.00  0.00           H  
ATOM   3515  CB  ALA   217       1.076  18.619 -21.041  1.00  0.00           C  
ATOM   3516  HB1 ALA   217       0.035  18.899 -21.202  1.00  0.00           H  
ATOM   3517  HB2 ALA   217       1.511  19.483 -20.539  1.00  0.00           H  
ATOM   3518  HB3 ALA   217       1.681  18.409 -21.924  1.00  0.00           H  
ATOM   3519  C   ALA   217       1.214  16.104 -20.792  1.00  0.00           C  
ATOM   3520  O   ALA   217       0.137  15.561 -20.895  1.00  0.00           O  
ATOM   3521  N   ASN   218       2.297  15.643 -21.463  1.00  0.00           N  
ATOM   3522  H   ASN   218       3.133  16.203 -21.379  1.00  0.00           H  
ATOM   3523  CA  ASN   218       2.409  14.325 -22.128  1.00  0.00           C  
ATOM   3524  HA  ASN   218       1.491  14.154 -22.691  1.00  0.00           H  
ATOM   3525  CB  ASN   218       3.607  14.286 -23.107  1.00  0.00           C  
ATOM   3526  HB2 ASN   218       4.471  14.478 -22.470  1.00  0.00           H  
ATOM   3527  HB3 ASN   218       3.596  13.341 -23.650  1.00  0.00           H  
ATOM   3528  CG  ASN   218       3.382  15.344 -24.286  1.00  0.00           C  
ATOM   3529  OD1 ASN   218       2.812  15.057 -25.281  1.00  0.00           O  
ATOM   3530  ND2 ASN   218       3.837  16.540 -24.210  1.00  0.00           N  
ATOM   3531 HD21 ASN   218       3.837  17.137 -25.025  1.00  0.00           H  
ATOM   3532 HD22 ASN   218       4.342  16.877 -23.403  1.00  0.00           H  
ATOM   3533  C   ASN   218       2.489  13.182 -21.087  1.00  0.00           C  
ATOM   3534  O   ASN   218       1.800  12.168 -21.326  1.00  0.00           O  
ATOM   3535  N   MET   219       3.215  13.343 -19.980  1.00  0.00           N  
ATOM   3536  H   MET   219       3.780  14.174 -19.883  1.00  0.00           H  
ATOM   3537  CA  MET   219       3.149  12.342 -18.877  1.00  0.00           C  
ATOM   3538  HA  MET   219       3.344  11.297 -19.116  1.00  0.00           H  
ATOM   3539  CB  MET   219       4.169  12.866 -17.841  1.00  0.00           C  
ATOM   3540  HB2 MET   219       5.233  12.757 -18.048  1.00  0.00           H  
ATOM   3541  HB3 MET   219       3.902  13.906 -17.656  1.00  0.00           H  
ATOM   3542  CG  MET   219       4.161  12.172 -16.460  1.00  0.00           C  
ATOM   3543  HG2 MET   219       4.961  12.539 -15.817  1.00  0.00           H  
ATOM   3544  HG3 MET   219       3.193  12.420 -16.025  1.00  0.00           H  
ATOM   3545  SD  MET   219       4.289  10.405 -16.442  1.00  0.00           S  
ATOM   3546  CE  MET   219       6.111  10.181 -16.549  1.00  0.00           C  
ATOM   3547  HE1 MET   219       6.659  10.917 -15.960  1.00  0.00           H  
ATOM   3548  HE2 MET   219       6.260   9.162 -16.190  1.00  0.00           H  
ATOM   3549  HE3 MET   219       6.487  10.166 -17.572  1.00  0.00           H  
ATOM   3550  C   MET   219       1.773  12.314 -18.209  1.00  0.00           C  
ATOM   3551  O   MET   219       1.247  11.190 -17.999  1.00  0.00           O  
ATOM   3552  N   LEU   220       1.109  13.416 -17.989  1.00  0.00           N  
ATOM   3553  H   LEU   220       1.619  14.282 -18.094  1.00  0.00           H  
ATOM   3554  CA  LEU   220      -0.285  13.401 -17.425  1.00  0.00           C  
ATOM   3555  HA  LEU   220      -0.318  12.734 -16.563  1.00  0.00           H  
ATOM   3556  CB  LEU   220      -0.773  14.822 -16.997  1.00  0.00           C  
ATOM   3557  HB2 LEU   220      -0.450  15.589 -17.701  1.00  0.00           H  
ATOM   3558  HB3 LEU   220      -1.861  14.885 -16.985  1.00  0.00           H  
ATOM   3559  CG  LEU   220      -0.283  15.169 -15.557  1.00  0.00           C  
ATOM   3560  HG  LEU   220       0.745  14.830 -15.423  1.00  0.00           H  
ATOM   3561  CD1 LEU   220      -0.383  16.695 -15.401  1.00  0.00           C  
ATOM   3562 HD11 LEU   220      -1.401  17.069 -15.512  1.00  0.00           H  
ATOM   3563 HD12 LEU   220      -0.001  16.982 -14.421  1.00  0.00           H  
ATOM   3564 HD13 LEU   220       0.137  17.149 -16.244  1.00  0.00           H  
ATOM   3565  CD2 LEU   220      -1.171  14.454 -14.551  1.00  0.00           C  
ATOM   3566 HD21 LEU   220      -0.859  14.780 -13.558  1.00  0.00           H  
ATOM   3567 HD22 LEU   220      -2.177  14.812 -14.769  1.00  0.00           H  
ATOM   3568 HD23 LEU   220      -1.153  13.364 -14.545  1.00  0.00           H  
ATOM   3569  C   LEU   220      -1.251  12.703 -18.342  1.00  0.00           C  
ATOM   3570  O   LEU   220      -2.164  11.993 -17.837  1.00  0.00           O  
ATOM   3571  N   ALA   221      -1.145  12.936 -19.691  1.00  0.00           N  
ATOM   3572  H   ALA   221      -0.471  13.638 -19.961  1.00  0.00           H  
ATOM   3573  CA  ALA   221      -1.902  12.159 -20.713  1.00  0.00           C  
ATOM   3574  HA  ALA   221      -2.961  12.266 -20.478  1.00  0.00           H  
ATOM   3575  CB  ALA   221      -1.610  12.746 -22.110  1.00  0.00           C  
ATOM   3576  HB1 ALA   221      -2.183  12.166 -22.833  1.00  0.00           H  
ATOM   3577  HB2 ALA   221      -1.748  13.826 -22.156  1.00  0.00           H  
ATOM   3578  HB3 ALA   221      -0.543  12.638 -22.305  1.00  0.00           H  
ATOM   3579  C   ALA   221      -1.727  10.629 -20.711  1.00  0.00           C  
ATOM   3580  O   ALA   221      -2.692   9.892 -20.896  1.00  0.00           O  
ATOM   3581  N   HIE   222      -0.468  10.205 -20.528  1.00  0.00           N  
ATOM   3582  H   HIE   222       0.215  10.949 -20.566  1.00  0.00           H  
ATOM   3583  CA  HIE   222      -0.016   8.821 -20.396  1.00  0.00           C  
ATOM   3584  HA  HIE   222      -0.315   8.176 -21.222  1.00  0.00           H  
ATOM   3585  CB  HIE   222       1.486   8.857 -20.489  1.00  0.00           C  
ATOM   3586  HB2 HIE   222       1.820   9.060 -21.506  1.00  0.00           H  
ATOM   3587  HB3 HIE   222       2.012   9.657 -19.967  1.00  0.00           H  
ATOM   3588  CG  HIE   222       2.084   7.603 -20.023  1.00  0.00           C  
ATOM   3589  ND1 HIE   222       2.159   6.373 -20.690  1.00  0.00           N  
ATOM   3590  CE1 HIE   222       2.896   5.626 -19.802  1.00  0.00           C  
ATOM   3591  HE1 HIE   222       3.248   4.622 -19.987  1.00  0.00           H  
ATOM   3592  NE2 HIE   222       3.257   6.322 -18.727  1.00  0.00           N  
ATOM   3593  HE2 HIE   222       3.951   6.027 -18.054  1.00  0.00           H  
ATOM   3594  CD2 HIE   222       2.676   7.499 -18.745  1.00  0.00           C  
ATOM   3595  HD2 HIE   222       2.883   8.398 -18.183  1.00  0.00           H  
ATOM   3596  C   HIE   222      -0.528   8.217 -19.039  1.00  0.00           C  
ATOM   3597  O   HIE   222      -1.242   7.222 -19.065  1.00  0.00           O  
ATOM   3598  N   MET   223      -0.164   8.769 -17.899  1.00  0.00           N  
ATOM   3599  H   MET   223       0.526   9.503 -17.964  1.00  0.00           H  
ATOM   3600  CA  MET   223      -0.571   8.302 -16.593  1.00  0.00           C  
ATOM   3601  HA  MET   223      -0.236   7.275 -16.452  1.00  0.00           H  
ATOM   3602  CB  MET   223       0.009   9.260 -15.563  1.00  0.00           C  
ATOM   3603  HB2 MET   223       0.999   9.597 -15.868  1.00  0.00           H  
ATOM   3604  HB3 MET   223      -0.626  10.145 -15.545  1.00  0.00           H  
ATOM   3605  CG  MET   223       0.086   8.628 -14.182  1.00  0.00           C  
ATOM   3606  HG2 MET   223      -0.673   7.847 -14.173  1.00  0.00           H  
ATOM   3607  HG3 MET   223       1.081   8.224 -13.997  1.00  0.00           H  
ATOM   3608  SD  MET   223      -0.216   9.736 -12.772  1.00  0.00           S  
ATOM   3609  CE  MET   223       1.150  10.942 -13.022  1.00  0.00           C  
ATOM   3610  HE1 MET   223       2.168  10.586 -12.861  1.00  0.00           H  
ATOM   3611  HE2 MET   223       1.131  11.446 -13.989  1.00  0.00           H  
ATOM   3612  HE3 MET   223       1.013  11.731 -12.282  1.00  0.00           H  
ATOM   3613  C   MET   223      -2.116   8.124 -16.446  1.00  0.00           C  
ATOM   3614  O   MET   223      -2.619   7.128 -16.001  1.00  0.00           O  
ATOM   3615  N   GLU   224      -2.939   9.037 -17.029  1.00  0.00           N  
ATOM   3616  H   GLU   224      -2.534   9.940 -17.232  1.00  0.00           H  
ATOM   3617  CA  GLU   224      -4.344   8.973 -17.238  1.00  0.00           C  
ATOM   3618  HA  GLU   224      -4.739   8.715 -16.255  1.00  0.00           H  
ATOM   3619  CB  GLU   224      -4.920  10.343 -17.605  1.00  0.00           C  
ATOM   3620  HB2 GLU   224      -4.860  11.120 -16.843  1.00  0.00           H  
ATOM   3621  HB3 GLU   224      -4.329  10.903 -18.330  1.00  0.00           H  
ATOM   3622  CG  GLU   224      -6.439  10.233 -17.978  1.00  0.00           C  
ATOM   3623  HG2 GLU   224      -6.548  10.069 -19.050  1.00  0.00           H  
ATOM   3624  HG3 GLU   224      -6.914   9.320 -17.620  1.00  0.00           H  
ATOM   3625  CD  GLU   224      -7.329  11.440 -17.671  1.00  0.00           C  
ATOM   3626  OE1 GLU   224      -6.996  12.532 -18.153  1.00  0.00           O  
ATOM   3627  OE2 GLU   224      -8.500  11.220 -17.249  1.00  0.00           O  
ATOM   3628  C   GLU   224      -4.801   7.867 -18.169  1.00  0.00           C  
ATOM   3629  O   GLU   224      -5.592   6.999 -17.789  1.00  0.00           O  
ATOM   3630  N   THR   225      -4.198   7.873 -19.380  1.00  0.00           N  
ATOM   3631  H   THR   225      -3.421   8.471 -19.619  1.00  0.00           H  
ATOM   3632  CA  THR   225      -4.508   6.795 -20.309  1.00  0.00           C  
ATOM   3633  HA  THR   225      -5.590   6.807 -20.439  1.00  0.00           H  
ATOM   3634  CB  THR   225      -3.825   6.939 -21.648  1.00  0.00           C  
ATOM   3635  HB  THR   225      -2.743   6.973 -21.521  1.00  0.00           H  
ATOM   3636  CG2 THR   225      -4.217   5.939 -22.717  1.00  0.00           C  
ATOM   3637 HG21 THR   225      -3.891   6.077 -23.747  1.00  0.00           H  
ATOM   3638 HG22 THR   225      -3.984   4.924 -22.392  1.00  0.00           H  
ATOM   3639 HG23 THR   225      -5.295   5.896 -22.876  1.00  0.00           H  
ATOM   3640  OG1 THR   225      -4.246   8.149 -22.238  1.00  0.00           O  
ATOM   3641  HG1 THR   225      -3.757   8.857 -21.812  1.00  0.00           H  
ATOM   3642  C   THR   225      -4.201   5.389 -19.801  1.00  0.00           C  
ATOM   3643  O   THR   225      -4.975   4.423 -19.982  1.00  0.00           O  
ATOM   3644  N   GLN   226      -3.121   5.223 -19.039  1.00  0.00           N  
ATOM   3645  H   GLN   226      -2.600   6.060 -18.821  1.00  0.00           H  
ATOM   3646  CA  GLN   226      -2.915   4.095 -18.215  1.00  0.00           C  
ATOM   3647  HA  GLN   226      -2.812   3.246 -18.891  1.00  0.00           H  
ATOM   3648  CB  GLN   226      -1.500   4.206 -17.472  1.00  0.00           C  
ATOM   3649  HB2 GLN   226      -1.463   5.098 -16.846  1.00  0.00           H  
ATOM   3650  HB3 GLN   226      -1.461   3.385 -16.756  1.00  0.00           H  
ATOM   3651  CG  GLN   226      -0.256   4.071 -18.396  1.00  0.00           C  
ATOM   3652  HG2 GLN   226      -0.158   4.925 -19.066  1.00  0.00           H  
ATOM   3653  HG3 GLN   226       0.635   4.039 -17.770  1.00  0.00           H  
ATOM   3654  CD  GLN   226      -0.245   2.810 -19.307  1.00  0.00           C  
ATOM   3655  OE1 GLN   226      -0.650   1.701 -18.985  1.00  0.00           O  
ATOM   3656  NE2 GLN   226       0.270   2.929 -20.507  1.00  0.00           N  
ATOM   3657 HE21 GLN   226       0.208   2.177 -21.178  1.00  0.00           H  
ATOM   3658 HE22 GLN   226       0.583   3.836 -20.823  1.00  0.00           H  
ATOM   3659  C   GLN   226      -4.046   3.605 -17.206  1.00  0.00           C  
ATOM   3660  O   GLN   226      -4.455   2.432 -17.199  1.00  0.00           O  
ATOM   3661  N   ASN   227      -4.627   4.664 -16.486  1.00  0.00           N  
ATOM   3662  H   ASN   227      -4.195   5.577 -16.453  1.00  0.00           H  
ATOM   3663  CA  ASN   227      -5.716   4.363 -15.695  1.00  0.00           C  
ATOM   3664  HA  ASN   227      -5.485   3.474 -15.107  1.00  0.00           H  
ATOM   3665  CB  ASN   227      -6.131   5.554 -14.685  1.00  0.00           C  
ATOM   3666  HB2 ASN   227      -5.281   5.806 -14.051  1.00  0.00           H  
ATOM   3667  HB3 ASN   227      -6.371   6.520 -15.129  1.00  0.00           H  
ATOM   3668  CG  ASN   227      -7.419   5.120 -14.000  1.00  0.00           C  
ATOM   3669  OD1 ASN   227      -8.564   5.393 -14.336  1.00  0.00           O  
ATOM   3670  ND2 ASN   227      -7.263   4.682 -12.809  1.00  0.00           N  
ATOM   3671 HD21 ASN   227      -8.044   4.300 -12.295  1.00  0.00           H  
ATOM   3672 HD22 ASN   227      -6.336   4.439 -12.492  1.00  0.00           H  
ATOM   3673  C   ASN   227      -7.005   3.991 -16.587  1.00  0.00           C  
ATOM   3674  O   ASN   227      -7.654   3.076 -16.179  1.00  0.00           O  
ATOM   3675  N   LYS   228      -7.193   4.550 -17.800  1.00  0.00           N  
ATOM   3676  H   LYS   228      -6.513   5.241 -18.080  1.00  0.00           H  
ATOM   3677  CA  LYS   228      -8.383   4.243 -18.675  1.00  0.00           C  
ATOM   3678  HA  LYS   228      -9.225   4.212 -17.985  1.00  0.00           H  
ATOM   3679  CB  LYS   228      -8.669   5.333 -19.716  1.00  0.00           C  
ATOM   3680  HB2 LYS   228      -7.806   5.414 -20.377  1.00  0.00           H  
ATOM   3681  HB3 LYS   228      -9.479   4.973 -20.350  1.00  0.00           H  
ATOM   3682  CG  LYS   228      -9.025   6.544 -19.223  1.00  0.00           C  
ATOM   3683  HG2 LYS   228     -10.057   6.460 -18.883  1.00  0.00           H  
ATOM   3684  HG3 LYS   228      -8.443   6.740 -18.323  1.00  0.00           H  
ATOM   3685  CD  LYS   228      -8.898   7.542 -20.184  1.00  0.00           C  
ATOM   3686  HD2 LYS   228      -7.882   7.551 -20.577  1.00  0.00           H  
ATOM   3687  HD3 LYS   228      -9.560   7.311 -21.018  1.00  0.00           H  
ATOM   3688  CE  LYS   228      -9.198   8.769 -19.715  1.00  0.00           C  
ATOM   3689  HE2 LYS   228     -10.099   8.684 -19.107  1.00  0.00           H  
ATOM   3690  HE3 LYS   228      -8.392   9.217 -19.134  1.00  0.00           H  
ATOM   3691  NZ  LYS   228      -9.510   9.768 -20.830  1.00  0.00           N  
ATOM   3692  HZ1 LYS   228      -9.976   9.417 -21.654  1.00  0.00           H  
ATOM   3693  HZ2 LYS   228     -10.027  10.575 -20.512  1.00  0.00           H  
ATOM   3694  HZ3 LYS   228      -8.620  10.043 -21.221  1.00  0.00           H  
ATOM   3695  C   LYS   228      -8.291   2.791 -19.310  1.00  0.00           C  
ATOM   3696  O   LYS   228      -9.341   2.132 -19.432  1.00  0.00           O  
ATOM   3697  N   ILE   229      -7.084   2.357 -19.716  1.00  0.00           N  
ATOM   3698  H   ILE   229      -6.367   3.068 -19.719  1.00  0.00           H  
ATOM   3699  CA  ILE   229      -6.753   0.995 -20.133  1.00  0.00           C  
ATOM   3700  HA  ILE   229      -7.527   0.732 -20.855  1.00  0.00           H  
ATOM   3701  CB  ILE   229      -5.347   0.947 -20.793  1.00  0.00           C  
ATOM   3702  HB  ILE   229      -4.640   1.534 -20.207  1.00  0.00           H  
ATOM   3703  CG2 ILE   229      -4.792  -0.548 -21.016  1.00  0.00           C  
ATOM   3704 HG21 ILE   229      -3.857  -0.594 -21.574  1.00  0.00           H  
ATOM   3705 HG22 ILE   229      -4.474  -0.872 -20.025  1.00  0.00           H  
ATOM   3706 HG23 ILE   229      -5.410  -1.258 -21.566  1.00  0.00           H  
ATOM   3707  CG1 ILE   229      -5.583   1.629 -22.214  1.00  0.00           C  
ATOM   3708 HG12 ILE   229      -6.178   0.857 -22.702  1.00  0.00           H  
ATOM   3709 HG13 ILE   229      -6.048   2.601 -22.047  1.00  0.00           H  
ATOM   3710  CD1 ILE   229      -4.355   1.890 -23.032  1.00  0.00           C  
ATOM   3711 HD11 ILE   229      -3.625   2.476 -22.473  1.00  0.00           H  
ATOM   3712 HD12 ILE   229      -3.950   0.988 -23.490  1.00  0.00           H  
ATOM   3713 HD13 ILE   229      -4.675   2.353 -23.965  1.00  0.00           H  
ATOM   3714  C   ILE   229      -6.980   0.050 -18.892  1.00  0.00           C  
ATOM   3715  O   ILE   229      -7.576  -1.035 -19.132  1.00  0.00           O  
ATOM   3716  N   TYR   230      -6.651   0.411 -17.661  1.00  0.00           N  
ATOM   3717  H   TYR   230      -6.022   1.192 -17.542  1.00  0.00           H  
ATOM   3718  CA  TYR   230      -6.781  -0.512 -16.534  1.00  0.00           C  
ATOM   3719  HA  TYR   230      -6.338  -1.440 -16.896  1.00  0.00           H  
ATOM   3720  CB  TYR   230      -6.085   0.128 -15.339  1.00  0.00           C  
ATOM   3721  HB2 TYR   230      -5.020   0.025 -15.551  1.00  0.00           H  
ATOM   3722  HB3 TYR   230      -6.315   1.192 -15.287  1.00  0.00           H  
ATOM   3723  CG  TYR   230      -6.384  -0.566 -14.033  1.00  0.00           C  
ATOM   3724  CD1 TYR   230      -5.477  -1.612 -13.616  1.00  0.00           C  
ATOM   3725  HD1 TYR   230      -4.722  -1.925 -14.322  1.00  0.00           H  
ATOM   3726  CE1 TYR   230      -5.609  -2.247 -12.413  1.00  0.00           C  
ATOM   3727  HE1 TYR   230      -4.849  -2.966 -12.144  1.00  0.00           H  
ATOM   3728  CZ  TYR   230      -6.602  -1.885 -11.490  1.00  0.00           C  
ATOM   3729  OH  TYR   230      -6.815  -2.619 -10.440  1.00  0.00           O  
ATOM   3730  HH  TYR   230      -7.729  -2.603 -10.149  1.00  0.00           H  
ATOM   3731  CE2 TYR   230      -7.530  -0.959 -11.903  1.00  0.00           C  
ATOM   3732  HE2 TYR   230      -8.374  -0.690 -11.285  1.00  0.00           H  
ATOM   3733  CD2 TYR   230      -7.407  -0.285 -13.143  1.00  0.00           C  
ATOM   3734  HD2 TYR   230      -8.171   0.430 -13.410  1.00  0.00           H  
ATOM   3735  C   TYR   230      -8.284  -0.876 -16.173  1.00  0.00           C  
ATOM   3736  O   TYR   230      -8.484  -2.012 -15.826  1.00  0.00           O  
ATOM   3737  N   ASN   231      -9.231   0.044 -16.375  1.00  0.00           N  
ATOM   3738  H   ASN   231      -9.052   0.998 -16.654  1.00  0.00           H  
ATOM   3739  CA  ASN   231     -10.582  -0.241 -15.914  1.00  0.00           C  
ATOM   3740  HA  ASN   231     -10.620  -0.870 -15.024  1.00  0.00           H  
ATOM   3741  CB  ASN   231     -11.288   1.076 -15.633  1.00  0.00           C  
ATOM   3742  HB2 ASN   231     -11.043   1.863 -16.346  1.00  0.00           H  
ATOM   3743  HB3 ASN   231     -12.365   0.907 -15.635  1.00  0.00           H  
ATOM   3744  CG  ASN   231     -11.029   1.604 -14.266  1.00  0.00           C  
ATOM   3745  OD1 ASN   231     -11.638   1.049 -13.333  1.00  0.00           O  
ATOM   3746  ND2 ASN   231     -10.099   2.512 -13.992  1.00  0.00           N  
ATOM   3747 HD21 ASN   231      -9.959   2.535 -12.992  1.00  0.00           H  
ATOM   3748 HD22 ASN   231      -9.411   2.903 -14.619  1.00  0.00           H  
ATOM   3749  C   ASN   231     -11.485  -0.978 -16.966  1.00  0.00           C  
ATOM   3750  O   ASN   231     -12.562  -1.456 -16.715  1.00  0.00           O  
ATOM   3751  N   ILE   232     -11.039  -1.306 -18.150  1.00  0.00           N  
ATOM   3752  H   ILE   232     -10.112  -0.944 -18.325  1.00  0.00           H  
ATOM   3753  CA  ILE   232     -11.543  -2.250 -19.162  1.00  0.00           C  
ATOM   3754  HA  ILE   232     -12.620  -2.094 -19.220  1.00  0.00           H  
ATOM   3755  CB  ILE   232     -11.046  -1.774 -20.552  1.00  0.00           C  
ATOM   3756  HB  ILE   232      -9.968  -1.651 -20.658  1.00  0.00           H  
ATOM   3757  CG2 ILE   232     -11.472  -2.804 -21.655  1.00  0.00           C  
ATOM   3758 HG21 ILE   232     -12.550  -2.963 -21.664  1.00  0.00           H  
ATOM   3759 HG22 ILE   232     -11.224  -2.336 -22.608  1.00  0.00           H  
ATOM   3760 HG23 ILE   232     -10.913  -3.739 -21.611  1.00  0.00           H  
ATOM   3761  CG1 ILE   232     -11.551  -0.313 -20.936  1.00  0.00           C  
ATOM   3762 HG12 ILE   232     -11.113   0.387 -20.225  1.00  0.00           H  
ATOM   3763 HG13 ILE   232     -11.186  -0.115 -21.944  1.00  0.00           H  
ATOM   3764  CD1 ILE   232     -13.043  -0.053 -20.889  1.00  0.00           C  
ATOM   3765 HD11 ILE   232     -13.698  -0.727 -21.442  1.00  0.00           H  
ATOM   3766 HD12 ILE   232     -13.232  -0.069 -19.816  1.00  0.00           H  
ATOM   3767 HD13 ILE   232     -13.149   0.971 -21.248  1.00  0.00           H  
ATOM   3768  C   ILE   232     -11.197  -3.730 -18.889  1.00  0.00           C  
ATOM   3769  O   ILE   232     -11.959  -4.612 -19.292  1.00  0.00           O  
ATOM   3770  N   LEU   233     -10.030  -3.901 -18.254  1.00  0.00           N  
ATOM   3771  H   LEU   233      -9.560  -3.076 -17.910  1.00  0.00           H  
ATOM   3772  CA  LEU   233      -9.552  -5.205 -17.815  1.00  0.00           C  
ATOM   3773  HA  LEU   233      -9.506  -5.769 -18.746  1.00  0.00           H  
ATOM   3774  CB  LEU   233      -8.108  -5.009 -17.334  1.00  0.00           C  
ATOM   3775  HB2 LEU   233      -8.146  -4.360 -16.459  1.00  0.00           H  
ATOM   3776  HB3 LEU   233      -7.806  -5.970 -16.917  1.00  0.00           H  
ATOM   3777  CG  LEU   233      -7.042  -4.393 -18.317  1.00  0.00           C  
ATOM   3778  HG  LEU   233      -7.337  -3.346 -18.383  1.00  0.00           H  
ATOM   3779  CD1 LEU   233      -5.552  -4.466 -17.785  1.00  0.00           C  
ATOM   3780 HD11 LEU   233      -5.083  -3.483 -17.805  1.00  0.00           H  
ATOM   3781 HD12 LEU   233      -5.496  -4.848 -16.766  1.00  0.00           H  
ATOM   3782 HD13 LEU   233      -4.938  -5.096 -18.429  1.00  0.00           H  
ATOM   3783  CD2 LEU   233      -7.179  -4.928 -19.750  1.00  0.00           C  
ATOM   3784 HD21 LEU   233      -7.257  -6.016 -19.757  1.00  0.00           H  
ATOM   3785 HD22 LEU   233      -8.040  -4.478 -20.244  1.00  0.00           H  
ATOM   3786 HD23 LEU   233      -6.288  -4.747 -20.352  1.00  0.00           H  
ATOM   3787  C   LEU   233     -10.383  -5.922 -16.747  1.00  0.00           C  
ATOM   3788  O   LEU   233     -11.018  -5.313 -15.904  1.00  0.00           O  
ATOM   3789  N   THR   234     -10.416  -7.298 -16.837  1.00  0.00           N  
ATOM   3790  H   THR   234      -9.857  -7.707 -17.572  1.00  0.00           H  
ATOM   3791  CA  THR   234     -10.932  -8.330 -15.796  1.00  0.00           C  
ATOM   3792  HA  THR   234     -11.671  -7.866 -15.143  1.00  0.00           H  
ATOM   3793  CB  THR   234     -11.569  -9.553 -16.525  1.00  0.00           C  
ATOM   3794  HB  THR   234     -12.043 -10.133 -15.733  1.00  0.00           H  
ATOM   3795  CG2 THR   234     -12.555  -9.189 -17.600  1.00  0.00           C  
ATOM   3796 HG21 THR   234     -11.971  -8.866 -18.463  1.00  0.00           H  
ATOM   3797 HG22 THR   234     -13.042 -10.140 -17.815  1.00  0.00           H  
ATOM   3798 HG23 THR   234     -13.287  -8.454 -17.263  1.00  0.00           H  
ATOM   3799  OG1 THR   234     -10.493 -10.314 -17.211  1.00  0.00           O  
ATOM   3800  HG1 THR   234     -10.127 -10.973 -16.617  1.00  0.00           H  
ATOM   3801  C   THR   234      -9.725  -8.801 -14.907  1.00  0.00           C  
ATOM   3802  O   THR   234      -8.612  -8.595 -15.352  1.00  0.00           O  
ATOM   3803  N   PRO   235      -9.952  -9.281 -13.659  1.00  0.00           N  
ATOM   3804  CD  PRO   235     -11.231  -9.729 -13.090  1.00  0.00           C  
ATOM   3805  HD2 PRO   235     -11.497 -10.764 -13.307  1.00  0.00           H  
ATOM   3806  HD3 PRO   235     -12.065  -9.105 -13.410  1.00  0.00           H  
ATOM   3807  CG  PRO   235     -11.092  -9.502 -11.583  1.00  0.00           C  
ATOM   3808  HG2 PRO   235     -11.697 -10.207 -11.013  1.00  0.00           H  
ATOM   3809  HG3 PRO   235     -11.417  -8.539 -11.189  1.00  0.00           H  
ATOM   3810  CB  PRO   235      -9.599  -9.854 -11.352  1.00  0.00           C  
ATOM   3811  HB2 PRO   235      -9.479 -10.938 -11.339  1.00  0.00           H  
ATOM   3812  HB3 PRO   235      -9.146  -9.276 -10.547  1.00  0.00           H  
ATOM   3813  CA  PRO   235      -8.926  -9.308 -12.607  1.00  0.00           C  
ATOM   3814  HA  PRO   235      -8.684  -8.258 -12.439  1.00  0.00           H  
ATOM   3815  C   PRO   235      -7.668 -10.075 -12.943  1.00  0.00           C  
ATOM   3816  O   PRO   235      -6.588  -9.703 -12.472  1.00  0.00           O  
ATOM   3817  N   GLU   236      -7.717 -11.230 -13.653  1.00  0.00           N  
ATOM   3818  H   GLU   236      -8.549 -11.458 -14.178  1.00  0.00           H  
ATOM   3819  CA  GLU   236      -6.501 -11.862 -14.168  1.00  0.00           C  
ATOM   3820  HA  GLU   236      -5.722 -12.043 -13.427  1.00  0.00           H  
ATOM   3821  CB  GLU   236      -6.891 -13.238 -14.791  1.00  0.00           C  
ATOM   3822  HB2 GLU   236      -5.976 -13.827 -14.851  1.00  0.00           H  
ATOM   3823  HB3 GLU   236      -7.469 -13.752 -14.024  1.00  0.00           H  
ATOM   3824  CG  GLU   236      -7.647 -13.257 -16.174  1.00  0.00           C  
ATOM   3825  HG2 GLU   236      -7.104 -12.618 -16.871  1.00  0.00           H  
ATOM   3826  HG3 GLU   236      -7.391 -14.197 -16.663  1.00  0.00           H  
ATOM   3827  CD  GLU   236      -9.119 -12.964 -16.183  1.00  0.00           C  
ATOM   3828  OE1 GLU   236      -9.641 -12.163 -15.364  1.00  0.00           O  
ATOM   3829  OE2 GLU   236      -9.745 -13.687 -16.974  1.00  0.00           O  
ATOM   3830  C   GLU   236      -5.777 -11.045 -15.211  1.00  0.00           C  
ATOM   3831  O   GLU   236      -4.576 -10.958 -15.155  1.00  0.00           O  
ATOM   3832  N   GLN   237      -6.501 -10.303 -16.025  1.00  0.00           N  
ATOM   3833  H   GLN   237      -7.502 -10.175 -15.971  1.00  0.00           H  
ATOM   3834  CA  GLN   237      -5.837  -9.380 -16.868  1.00  0.00           C  
ATOM   3835  HA  GLN   237      -5.044  -9.894 -17.412  1.00  0.00           H  
ATOM   3836  CB  GLN   237      -6.776  -8.926 -17.977  1.00  0.00           C  
ATOM   3837  HB2 GLN   237      -7.526  -8.310 -17.480  1.00  0.00           H  
ATOM   3838  HB3 GLN   237      -6.178  -8.353 -18.685  1.00  0.00           H  
ATOM   3839  CG  GLN   237      -7.617  -9.886 -18.804  1.00  0.00           C  
ATOM   3840  HG2 GLN   237      -6.872 -10.488 -19.325  1.00  0.00           H  
ATOM   3841  HG3 GLN   237      -8.154 -10.637 -18.225  1.00  0.00           H  
ATOM   3842  CD  GLN   237      -8.603  -9.186 -19.728  1.00  0.00           C  
ATOM   3843  OE1 GLN   237      -9.300  -8.205 -19.424  1.00  0.00           O  
ATOM   3844  NE2 GLN   237      -8.736  -9.872 -20.928  1.00  0.00           N  
ATOM   3845 HE21 GLN   237      -9.540  -9.757 -21.528  1.00  0.00           H  
ATOM   3846 HE22 GLN   237      -8.026 -10.561 -21.132  1.00  0.00           H  
ATOM   3847  C   GLN   237      -5.238  -8.132 -16.219  1.00  0.00           C  
ATOM   3848  O   GLN   237      -4.204  -7.698 -16.680  1.00  0.00           O  
ATOM   3849  N   LYS   238      -5.809  -7.643 -15.143  1.00  0.00           N  
ATOM   3850  H   LYS   238      -6.688  -8.133 -15.056  1.00  0.00           H  
ATOM   3851  CA  LYS   238      -5.295  -6.708 -14.202  1.00  0.00           C  
ATOM   3852  HA  LYS   238      -5.037  -5.799 -14.746  1.00  0.00           H  
ATOM   3853  CB  LYS   238      -6.376  -6.321 -13.135  1.00  0.00           C  
ATOM   3854  HB2 LYS   238      -6.747  -7.207 -12.621  1.00  0.00           H  
ATOM   3855  HB3 LYS   238      -5.869  -5.623 -12.469  1.00  0.00           H  
ATOM   3856  CG  LYS   238      -7.424  -5.624 -13.663  1.00  0.00           C  
ATOM   3857  HG2 LYS   238      -7.025  -4.869 -14.340  1.00  0.00           H  
ATOM   3858  HG3 LYS   238      -7.953  -6.267 -14.367  1.00  0.00           H  
ATOM   3859  CD  LYS   238      -8.432  -5.186 -12.914  1.00  0.00           C  
ATOM   3860  HD2 LYS   238      -9.029  -6.076 -12.717  1.00  0.00           H  
ATOM   3861  HD3 LYS   238      -7.925  -4.891 -11.995  1.00  0.00           H  
ATOM   3862  CE  LYS   238      -9.167  -4.105 -13.376  1.00  0.00           C  
ATOM   3863  HE2 LYS   238      -8.717  -3.163 -13.062  1.00  0.00           H  
ATOM   3864  HE3 LYS   238      -9.253  -4.258 -14.452  1.00  0.00           H  
ATOM   3865  NZ  LYS   238     -10.456  -4.132 -12.750  1.00  0.00           N  
ATOM   3866  HZ1 LYS   238     -11.147  -3.673 -13.327  1.00  0.00           H  
ATOM   3867  HZ2 LYS   238     -10.760  -5.082 -12.589  1.00  0.00           H  
ATOM   3868  HZ3 LYS   238     -10.529  -3.564 -11.918  1.00  0.00           H  
ATOM   3869  C   LYS   238      -3.952  -7.214 -13.608  1.00  0.00           C  
ATOM   3870  O   LYS   238      -2.927  -6.536 -13.682  1.00  0.00           O  
ATOM   3871  N   LYS   239      -3.895  -8.490 -13.274  1.00  0.00           N  
ATOM   3872  H   LYS   239      -4.743  -9.039 -13.305  1.00  0.00           H  
ATOM   3873  CA  LYS   239      -2.743  -9.151 -12.661  1.00  0.00           C  
ATOM   3874  HA  LYS   239      -2.333  -8.478 -11.908  1.00  0.00           H  
ATOM   3875  CB  LYS   239      -3.180 -10.464 -11.987  1.00  0.00           C  
ATOM   3876  HB2 LYS   239      -4.211 -10.358 -11.650  1.00  0.00           H  
ATOM   3877  HB3 LYS   239      -3.144 -11.165 -12.821  1.00  0.00           H  
ATOM   3878  CG  LYS   239      -2.432 -11.052 -11.057  1.00  0.00           C  
ATOM   3879  HG2 LYS   239      -1.394 -11.019 -11.386  1.00  0.00           H  
ATOM   3880  HG3 LYS   239      -2.525 -10.485 -10.131  1.00  0.00           H  
ATOM   3881  CD  LYS   239      -2.688 -12.393 -10.732  1.00  0.00           C  
ATOM   3882  HD2 LYS   239      -3.657 -12.504 -10.247  1.00  0.00           H  
ATOM   3883  HD3 LYS   239      -2.636 -12.920 -11.685  1.00  0.00           H  
ATOM   3884  CE  LYS   239      -1.679 -12.889  -9.884  1.00  0.00           C  
ATOM   3885  HE2 LYS   239      -0.694 -12.827 -10.347  1.00  0.00           H  
ATOM   3886  HE3 LYS   239      -1.590 -12.242  -9.012  1.00  0.00           H  
ATOM   3887  NZ  LYS   239      -1.866 -14.331  -9.561  1.00  0.00           N  
ATOM   3888  HZ1 LYS   239      -2.781 -14.395  -9.137  1.00  0.00           H  
ATOM   3889  HZ2 LYS   239      -1.602 -14.921 -10.337  1.00  0.00           H  
ATOM   3890  HZ3 LYS   239      -1.125 -14.539  -8.908  1.00  0.00           H  
ATOM   3891  C   LYS   239      -1.483  -9.238 -13.583  1.00  0.00           C  
ATOM   3892  O   LYS   239      -0.393  -8.893 -13.069  1.00  0.00           O  
ATOM   3893  N   GLN   240      -1.774  -9.513 -14.831  1.00  0.00           N  
ATOM   3894  H   GLN   240      -2.663  -9.959 -15.013  1.00  0.00           H  
ATOM   3895  CA  GLN   240      -0.870  -9.329 -15.945  1.00  0.00           C  
ATOM   3896  HA  GLN   240       0.048  -9.792 -15.582  1.00  0.00           H  
ATOM   3897  CB  GLN   240      -1.346  -9.997 -17.152  1.00  0.00           C  
ATOM   3898  HB2 GLN   240      -2.119  -9.426 -17.667  1.00  0.00           H  
ATOM   3899  HB3 GLN   240      -0.478  -9.888 -17.802  1.00  0.00           H  
ATOM   3900  CG  GLN   240      -1.673 -11.504 -16.946  1.00  0.00           C  
ATOM   3901  HG2 GLN   240      -0.804 -12.163 -16.943  1.00  0.00           H  
ATOM   3902  HG3 GLN   240      -2.256 -11.654 -16.038  1.00  0.00           H  
ATOM   3903  CD  GLN   240      -2.563 -11.875 -18.090  1.00  0.00           C  
ATOM   3904  OE1 GLN   240      -1.994 -12.182 -19.148  1.00  0.00           O  
ATOM   3905  NE2 GLN   240      -3.816 -12.129 -17.935  1.00  0.00           N  
ATOM   3906 HE21 GLN   240      -4.338 -12.597 -18.662  1.00  0.00           H  
ATOM   3907 HE22 GLN   240      -4.032 -12.181 -16.950  1.00  0.00           H  
ATOM   3908  C   GLN   240      -0.403  -7.854 -16.219  1.00  0.00           C  
ATOM   3909  O   GLN   240       0.788  -7.598 -16.372  1.00  0.00           O  
ATOM   3910  N   PHE   241      -1.269  -6.831 -16.174  1.00  0.00           N  
ATOM   3911  H   PHE   241      -2.245  -7.088 -16.144  1.00  0.00           H  
ATOM   3912  CA  PHE   241      -0.864  -5.429 -16.482  1.00  0.00           C  
ATOM   3913  HA  PHE   241      -0.187  -5.442 -17.337  1.00  0.00           H  
ATOM   3914  CB  PHE   241      -2.162  -4.646 -16.837  1.00  0.00           C  
ATOM   3915  HB2 PHE   241      -2.448  -4.983 -17.834  1.00  0.00           H  
ATOM   3916  HB3 PHE   241      -3.006  -4.909 -16.201  1.00  0.00           H  
ATOM   3917  CG  PHE   241      -2.042  -3.166 -16.818  1.00  0.00           C  
ATOM   3918  CD1 PHE   241      -2.273  -2.453 -15.596  1.00  0.00           C  
ATOM   3919  HD1 PHE   241      -2.419  -2.994 -14.673  1.00  0.00           H  
ATOM   3920  CE1 PHE   241      -2.099  -1.039 -15.548  1.00  0.00           C  
ATOM   3921  HE1 PHE   241      -2.182  -0.453 -14.645  1.00  0.00           H  
ATOM   3922  CZ  PHE   241      -1.758  -0.327 -16.698  1.00  0.00           C  
ATOM   3923  HZ  PHE   241      -1.610   0.742 -16.677  1.00  0.00           H  
ATOM   3924  CE2 PHE   241      -1.590  -1.056 -17.888  1.00  0.00           C  
ATOM   3925  HE2 PHE   241      -1.423  -0.606 -18.855  1.00  0.00           H  
ATOM   3926  CD2 PHE   241      -1.708  -2.481 -17.962  1.00  0.00           C  
ATOM   3927  HD2 PHE   241      -1.552  -3.096 -18.837  1.00  0.00           H  
ATOM   3928  C   PHE   241      -0.027  -4.730 -15.328  1.00  0.00           C  
ATOM   3929  O   PHE   241       0.861  -3.902 -15.545  1.00  0.00           O  
ATOM   3930  N   ASN   242      -0.430  -5.074 -14.084  1.00  0.00           N  
ATOM   3931  H   ASN   242      -1.204  -5.716 -13.987  1.00  0.00           H  
ATOM   3932  CA  ASN   242       0.240  -4.613 -12.880  1.00  0.00           C  
ATOM   3933  HA  ASN   242       0.197  -3.527 -12.809  1.00  0.00           H  
ATOM   3934  CB  ASN   242      -0.571  -5.182 -11.744  1.00  0.00           C  
ATOM   3935  HB2 ASN   242      -0.886  -6.224 -11.801  1.00  0.00           H  
ATOM   3936  HB3 ASN   242       0.010  -4.872 -10.875  1.00  0.00           H  
ATOM   3937  CG  ASN   242      -1.800  -4.415 -11.391  1.00  0.00           C  
ATOM   3938  OD1 ASN   242      -2.095  -3.374 -11.992  1.00  0.00           O  
ATOM   3939  ND2 ASN   242      -2.532  -4.930 -10.479  1.00  0.00           N  
ATOM   3940 HD21 ASN   242      -3.247  -4.341 -10.076  1.00  0.00           H  
ATOM   3941 HD22 ASN   242      -2.230  -5.809 -10.084  1.00  0.00           H  
ATOM   3942  C   ASN   242       1.625  -5.244 -12.732  1.00  0.00           C  
ATOM   3943  O   ASN   242       2.612  -4.615 -12.387  1.00  0.00           O  
ATOM   3944  N   ALA   243       1.829  -6.516 -13.223  1.00  0.00           N  
ATOM   3945  H   ALA   243       1.000  -6.958 -13.593  1.00  0.00           H  
ATOM   3946  CA  ALA   243       3.132  -7.231 -13.356  1.00  0.00           C  
ATOM   3947  HA  ALA   243       3.641  -7.129 -12.397  1.00  0.00           H  
ATOM   3948  CB  ALA   243       2.842  -8.787 -13.681  1.00  0.00           C  
ATOM   3949  HB1 ALA   243       3.708  -9.429 -13.523  1.00  0.00           H  
ATOM   3950  HB2 ALA   243       1.996  -9.107 -13.072  1.00  0.00           H  
ATOM   3951  HB3 ALA   243       2.698  -8.856 -14.760  1.00  0.00           H  
ATOM   3952  C   ALA   243       3.934  -6.601 -14.533  1.00  0.00           C  
ATOM   3953  O   ALA   243       5.121  -6.377 -14.337  1.00  0.00           O  
ATOM   3954  N   ASN   244       3.229  -6.141 -15.604  1.00  0.00           N  
ATOM   3955  H   ASN   244       2.290  -6.486 -15.739  1.00  0.00           H  
ATOM   3956  CA  ASN   244       3.876  -5.247 -16.596  1.00  0.00           C  
ATOM   3957  HA  ASN   244       4.849  -5.686 -16.817  1.00  0.00           H  
ATOM   3958  CB  ASN   244       2.934  -5.151 -17.811  1.00  0.00           C  
ATOM   3959  HB2 ASN   244       3.259  -5.929 -18.501  1.00  0.00           H  
ATOM   3960  HB3 ASN   244       1.882  -5.282 -17.556  1.00  0.00           H  
ATOM   3961  CG  ASN   244       2.906  -3.806 -18.556  1.00  0.00           C  
ATOM   3962  OD1 ASN   244       3.528  -3.543 -19.570  1.00  0.00           O  
ATOM   3963  ND2 ASN   244       1.939  -2.935 -18.233  1.00  0.00           N  
ATOM   3964 HD21 ASN   244       1.944  -2.113 -18.819  1.00  0.00           H  
ATOM   3965 HD22 ASN   244       1.315  -2.906 -17.440  1.00  0.00           H  
ATOM   3966  C   ASN   244       4.296  -3.889 -16.027  1.00  0.00           C  
ATOM   3967  O   ASN   244       5.418  -3.420 -16.268  1.00  0.00           O  
ATOM   3968  N   PHE   245       3.505  -3.156 -15.176  1.00  0.00           N  
ATOM   3969  H   PHE   245       2.539  -3.446 -15.127  1.00  0.00           H  
ATOM   3970  CA  PHE   245       3.909  -1.817 -14.635  1.00  0.00           C  
ATOM   3971  HA  PHE   245       4.527  -1.337 -15.394  1.00  0.00           H  
ATOM   3972  CB  PHE   245       2.603  -1.026 -14.228  1.00  0.00           C  
ATOM   3973  HB2 PHE   245       1.747  -1.589 -14.600  1.00  0.00           H  
ATOM   3974  HB3 PHE   245       2.520  -0.902 -13.149  1.00  0.00           H  
ATOM   3975  CG  PHE   245       2.689   0.370 -14.835  1.00  0.00           C  
ATOM   3976  CD1 PHE   245       2.426   0.711 -16.147  1.00  0.00           C  
ATOM   3977  HD1 PHE   245       1.993  -0.006 -16.828  1.00  0.00           H  
ATOM   3978  CE1 PHE   245       2.488   2.069 -16.668  1.00  0.00           C  
ATOM   3979  HE1 PHE   245       2.159   2.309 -17.668  1.00  0.00           H  
ATOM   3980  CZ  PHE   245       2.926   3.065 -15.799  1.00  0.00           C  
ATOM   3981  HZ  PHE   245       3.005   4.125 -15.991  1.00  0.00           H  
ATOM   3982  CE2 PHE   245       3.121   2.727 -14.457  1.00  0.00           C  
ATOM   3983  HE2 PHE   245       3.390   3.521 -13.777  1.00  0.00           H  
ATOM   3984  CD2 PHE   245       2.909   1.414 -13.963  1.00  0.00           C  
ATOM   3985  HD2 PHE   245       2.873   1.225 -12.900  1.00  0.00           H  
ATOM   3986  C   PHE   245       4.804  -1.906 -13.428  1.00  0.00           C  
ATOM   3987  O   PHE   245       5.629  -0.954 -13.221  1.00  0.00           O  
ATOM   3988  N   GLU   246       4.894  -3.065 -12.794  1.00  0.00           N  
ATOM   3989  H   GLU   246       4.185  -3.765 -12.955  1.00  0.00           H  
ATOM   3990  CA  GLU   246       6.034  -3.413 -11.943  1.00  0.00           C  
ATOM   3991  HA  GLU   246       6.363  -2.573 -11.332  1.00  0.00           H  
ATOM   3992  CB  GLU   246       5.655  -4.593 -11.057  1.00  0.00           C  
ATOM   3993  HB2 GLU   246       5.266  -5.428 -11.641  1.00  0.00           H  
ATOM   3994  HB3 GLU   246       6.443  -4.871 -10.356  1.00  0.00           H  
ATOM   3995  CG  GLU   246       4.495  -4.148 -10.070  1.00  0.00           C  
ATOM   3996  HG2 GLU   246       3.937  -3.339 -10.543  1.00  0.00           H  
ATOM   3997  HG3 GLU   246       3.949  -5.071  -9.875  1.00  0.00           H  
ATOM   3998  CD  GLU   246       5.099  -3.794  -8.678  1.00  0.00           C  
ATOM   3999  OE1 GLU   246       4.755  -2.717  -8.128  1.00  0.00           O  
ATOM   4000  OE2 GLU   246       5.763  -4.645  -8.116  1.00  0.00           O  
ATOM   4001  C   GLU   246       7.405  -3.612 -12.733  1.00  0.00           C  
ATOM   4002  O   GLU   246       8.472  -3.155 -12.301  1.00  0.00           O  
ATOM   4003  N   LYS   247       7.357  -4.185 -13.949  1.00  0.00           N  
ATOM   4004  H   LYS   247       6.463  -4.603 -14.164  1.00  0.00           H  
ATOM   4005  CA  LYS   247       8.420  -4.404 -14.886  1.00  0.00           C  
ATOM   4006  HA  LYS   247       9.279  -4.855 -14.390  1.00  0.00           H  
ATOM   4007  CB  LYS   247       8.078  -5.423 -16.000  1.00  0.00           C  
ATOM   4008  HB2 LYS   247       7.503  -6.221 -15.531  1.00  0.00           H  
ATOM   4009  HB3 LYS   247       7.583  -4.925 -16.834  1.00  0.00           H  
ATOM   4010  CG  LYS   247       9.178  -6.093 -16.514  1.00  0.00           C  
ATOM   4011  HG2 LYS   247       9.911  -5.324 -16.757  1.00  0.00           H  
ATOM   4012  HG3 LYS   247       9.754  -6.644 -15.770  1.00  0.00           H  
ATOM   4013  CD  LYS   247       8.992  -6.920 -17.613  1.00  0.00           C  
ATOM   4014  HD2 LYS   247       8.137  -7.584 -17.488  1.00  0.00           H  
ATOM   4015  HD3 LYS   247       8.620  -6.202 -18.344  1.00  0.00           H  
ATOM   4016  CE  LYS   247      10.071  -7.484 -18.159  1.00  0.00           C  
ATOM   4017  HE2 LYS   247      10.796  -6.688 -18.328  1.00  0.00           H  
ATOM   4018  HE3 LYS   247      10.471  -8.183 -17.424  1.00  0.00           H  
ATOM   4019  NZ  LYS   247       9.832  -8.215 -19.485  1.00  0.00           N  
ATOM   4020  HZ1 LYS   247      10.436  -9.024 -19.501  1.00  0.00           H  
ATOM   4021  HZ2 LYS   247       8.872  -8.525 -19.443  1.00  0.00           H  
ATOM   4022  HZ3 LYS   247      10.052  -7.604 -20.259  1.00  0.00           H  
ATOM   4023  C   LYS   247       8.982  -3.106 -15.496  1.00  0.00           C  
ATOM   4024  O   LYS   247      10.213  -2.921 -15.694  1.00  0.00           O  
ATOM   4025  N   ARG   248       8.152  -2.131 -15.847  1.00  0.00           N  
ATOM   4026  H   ARG   248       7.201  -2.463 -15.785  1.00  0.00           H  
ATOM   4027  CA  ARG   248       8.543  -0.818 -16.269  1.00  0.00           C  
ATOM   4028  HA  ARG   248       9.178  -0.797 -17.155  1.00  0.00           H  
ATOM   4029  CB  ARG   248       7.096  -0.219 -16.647  1.00  0.00           C  
ATOM   4030  HB2 ARG   248       6.563  -0.913 -17.297  1.00  0.00           H  
ATOM   4031  HB3 ARG   248       6.495  -0.212 -15.738  1.00  0.00           H  
ATOM   4032  CG  ARG   248       7.100   1.021 -17.173  1.00  0.00           C  
ATOM   4033  HG2 ARG   248       7.475   1.734 -16.438  1.00  0.00           H  
ATOM   4034  HG3 ARG   248       7.732   0.944 -18.058  1.00  0.00           H  
ATOM   4035  CD  ARG   248       5.858   1.486 -17.520  1.00  0.00           C  
ATOM   4036  HD2 ARG   248       5.342   0.783 -18.174  1.00  0.00           H  
ATOM   4037  HD3 ARG   248       5.340   1.621 -16.570  1.00  0.00           H  
ATOM   4038  NE  ARG   248       5.931   2.885 -18.081  1.00  0.00           N  
ATOM   4039  HE  ARG   248       6.208   3.576 -17.398  1.00  0.00           H  
ATOM   4040  CZ  ARG   248       5.933   3.177 -19.331  1.00  0.00           C  
ATOM   4041  NH1 ARG   248       5.753   2.293 -20.281  1.00  0.00           N  
ATOM   4042 HH11 ARG   248       5.692   1.292 -20.162  1.00  0.00           H  
ATOM   4043 HH12 ARG   248       5.678   2.526 -21.261  1.00  0.00           H  
ATOM   4044  NH2 ARG   248       6.045   4.432 -19.674  1.00  0.00           N  
ATOM   4045 HH21 ARG   248       6.278   5.181 -19.037  1.00  0.00           H  
ATOM   4046 HH22 ARG   248       5.902   4.782 -20.610  1.00  0.00           H  
ATOM   4047  C   ARG   248       9.319   0.001 -15.243  1.00  0.00           C  
ATOM   4048  O   ARG   248       9.693   1.131 -15.591  1.00  0.00           O  
ATOM   4049  N   LEU   249       9.626  -0.466 -14.007  1.00  0.00           N  
ATOM   4050  H   LEU   249       9.317  -1.399 -13.775  1.00  0.00           H  
ATOM   4051  CA  LEU   249      10.631   0.201 -13.168  1.00  0.00           C  
ATOM   4052  HA  LEU   249      10.462   1.278 -13.192  1.00  0.00           H  
ATOM   4053  CB  LEU   249      10.402  -0.301 -11.719  1.00  0.00           C  
ATOM   4054  HB2 LEU   249      10.198  -1.371 -11.679  1.00  0.00           H  
ATOM   4055  HB3 LEU   249      11.300  -0.029 -11.165  1.00  0.00           H  
ATOM   4056  CG  LEU   249       9.089   0.215 -11.069  1.00  0.00           C  
ATOM   4057  HG  LEU   249       8.263   0.040 -11.758  1.00  0.00           H  
ATOM   4058  CD1 LEU   249       8.884  -0.536  -9.772  1.00  0.00           C  
ATOM   4059 HD11 LEU   249       9.574  -0.229  -8.985  1.00  0.00           H  
ATOM   4060 HD12 LEU   249       7.903  -0.302  -9.360  1.00  0.00           H  
ATOM   4061 HD13 LEU   249       8.925  -1.625  -9.794  1.00  0.00           H  
ATOM   4062  CD2 LEU   249       9.096   1.727 -10.913  1.00  0.00           C  
ATOM   4063 HD21 LEU   249       8.053   2.021 -10.795  1.00  0.00           H  
ATOM   4064 HD22 LEU   249       9.562   2.042  -9.979  1.00  0.00           H  
ATOM   4065 HD23 LEU   249       9.538   2.196 -11.792  1.00  0.00           H  
ATOM   4066  C   LEU   249      12.102   0.068 -13.663  1.00  0.00           C  
ATOM   4067  O   LEU   249      12.524  -0.916 -14.327  1.00  0.00           O  
ATOM   4068  N   THR   250      12.895   0.972 -13.235  1.00  0.00           N  
ATOM   4069  H   THR   250      12.479   1.683 -12.650  1.00  0.00           H  
ATOM   4070  CA  THR   250      14.420   0.757 -13.293  1.00  0.00           C  
ATOM   4071  HA  THR   250      14.677  -0.293 -13.435  1.00  0.00           H  
ATOM   4072  CB  THR   250      15.091   1.298 -14.510  1.00  0.00           C  
ATOM   4073  HB  THR   250      14.933   2.372 -14.619  1.00  0.00           H  
ATOM   4074  CG2 THR   250      16.546   0.950 -14.437  1.00  0.00           C  
ATOM   4075 HG21 THR   250      16.563  -0.048 -13.999  1.00  0.00           H  
ATOM   4076 HG22 THR   250      17.073   1.001 -15.389  1.00  0.00           H  
ATOM   4077 HG23 THR   250      17.033   1.730 -13.853  1.00  0.00           H  
ATOM   4078  OG1 THR   250      14.642   0.592 -15.633  1.00  0.00           O  
ATOM   4079  HG1 THR   250      13.700   0.617 -15.448  1.00  0.00           H  
ATOM   4080  C   THR   250      15.144   1.183 -12.049  1.00  0.00           C  
ATOM   4081  O   THR   250      15.511   2.377 -11.966  1.00  0.00           O  
ATOM   4082  OXT THR   250      15.512   0.326 -11.219  1.00  0.00           O  
TER    4083      THR   250 
END   
