# Supplementary material for: Insights into the client protein release mechanism of the ATP-independent chaperone Spy
Source: Nat Commun. 2022 May 20;13:2818. doi: 10.1038/s41467-022-30499-x (PMC9122904; doi:10.1038/s41467-022-30499-x)
Supplement: Supplementary file 4 — Supplementary Data 1 [file 41467_2022_30499_MOESM4_ESM.zip › MD-structure/Spy_1-124_CI_v3_final.pdb]

CRYST1   89.516   89.516   89.516 109.47 109.47 109.47 P 1           1
ATOM      1  N   ALA     1      10.362  33.155   2.518  1.00  0.00           N  
ATOM      2  H1  ALA     1       9.758  33.954   2.392  1.00  0.00           H  
ATOM      3  H2  ALA     1      10.462  32.842   1.562  1.00  0.00           H  
ATOM      4  H3  ALA     1      11.251  33.452   2.895  1.00  0.00           H  
ATOM      5  CA  ALA     1       9.520  32.349   3.368  1.00  0.00           C  
ATOM      6  HA  ALA     1      10.301  31.790   3.883  1.00  0.00           H  
ATOM      7  CB  ALA     1       8.914  33.230   4.422  1.00  0.00           C  
ATOM      8  HB1 ALA     1       8.051  33.671   3.923  1.00  0.00           H  
ATOM      9  HB2 ALA     1       8.655  32.626   5.292  1.00  0.00           H  
ATOM     10  HB3 ALA     1       9.441  34.087   4.842  1.00  0.00           H  
ATOM     11  C   ALA     1       8.459  31.399   2.770  1.00  0.00           C  
ATOM     12  O   ALA     1       7.860  31.682   1.725  1.00  0.00           O  
ATOM     13  N   ASP     2       8.138  30.275   3.405  1.00  0.00           N  
ATOM     14  H   ASP     2       8.617  30.063   4.268  1.00  0.00           H  
ATOM     15  CA  ASP     2       7.396  29.113   2.776  1.00  0.00           C  
ATOM     16  HA  ASP     2       8.065  28.666   2.041  1.00  0.00           H  
ATOM     17  CB  ASP     2       7.076  28.072   3.891  1.00  0.00           C  
ATOM     18  HB2 ASP     2       6.475  28.466   4.711  1.00  0.00           H  
ATOM     19  HB3 ASP     2       6.474  27.377   3.306  1.00  0.00           H  
ATOM     20  CG  ASP     2       8.316  27.324   4.495  1.00  0.00           C  
ATOM     21  OD1 ASP     2       8.083  26.192   4.839  1.00  0.00           O  
ATOM     22  OD2 ASP     2       9.462  27.883   4.506  1.00  0.00           O  
ATOM     23  C   ASP     2       6.161  29.394   1.952  1.00  0.00           C  
ATOM     24  O   ASP     2       5.905  28.675   0.963  1.00  0.00           O  
ATOM     25  N   THR     3       5.498  30.468   2.373  1.00  0.00           N  
ATOM     26  H   THR     3       5.752  30.976   3.207  1.00  0.00           H  
ATOM     27  CA  THR     3       4.317  30.916   1.723  1.00  0.00           C  
ATOM     28  HA  THR     3       3.533  30.168   1.844  1.00  0.00           H  
ATOM     29  CB  THR     3       3.886  32.246   2.381  1.00  0.00           C  
ATOM     30  HB  THR     3       3.726  32.026   3.436  1.00  0.00           H  
ATOM     31  CG2 THR     3       4.717  33.545   2.087  1.00  0.00           C  
ATOM     32 HG21 THR     3       5.787  33.343   2.031  1.00  0.00           H  
ATOM     33 HG22 THR     3       4.412  34.187   1.262  1.00  0.00           H  
ATOM     34 HG23 THR     3       4.595  34.219   2.935  1.00  0.00           H  
ATOM     35  OG1 THR     3       2.623  32.402   1.947  1.00  0.00           O  
ATOM     36  HG1 THR     3       2.133  31.614   2.194  1.00  0.00           H  
ATOM     37  C   THR     3       4.442  31.199   0.252  1.00  0.00           C  
ATOM     38  O   THR     3       3.519  30.937  -0.519  1.00  0.00           O  
ATOM     39  N   THR     4       5.659  31.724  -0.200  1.00  0.00           N  
ATOM     40  H   THR     4       6.387  31.933   0.468  1.00  0.00           H  
ATOM     41  CA  THR     4       5.855  32.056  -1.682  1.00  0.00           C  
ATOM     42  HA  THR     4       5.112  32.803  -1.962  1.00  0.00           H  
ATOM     43  CB  THR     4       7.231  32.737  -1.871  1.00  0.00           C  
ATOM     44  HB  THR     4       7.225  32.957  -2.938  1.00  0.00           H  
ATOM     45  CG2 THR     4       7.348  34.047  -1.089  1.00  0.00           C  
ATOM     46 HG21 THR     4       6.457  34.649  -1.264  1.00  0.00           H  
ATOM     47 HG22 THR     4       7.406  33.871  -0.015  1.00  0.00           H  
ATOM     48 HG23 THR     4       8.298  34.551  -1.267  1.00  0.00           H  
ATOM     49  OG1 THR     4       8.232  31.807  -1.559  1.00  0.00           O  
ATOM     50  HG1 THR     4       8.145  31.662  -0.614  1.00  0.00           H  
ATOM     51  C   THR     4       5.755  30.828  -2.554  1.00  0.00           C  
ATOM     52  O   THR     4       5.552  31.049  -3.784  1.00  0.00           O  
ATOM     53  N   THR     5       5.634  29.532  -2.145  1.00  0.00           N  
ATOM     54  H   THR     5       5.530  29.388  -1.151  1.00  0.00           H  
ATOM     55  CA  THR     5       5.954  28.285  -2.856  1.00  0.00           C  
ATOM     56  HA  THR     5       6.544  28.638  -3.701  1.00  0.00           H  
ATOM     57  CB  THR     5       6.866  27.405  -2.088  1.00  0.00           C  
ATOM     58  HB  THR     5       7.164  26.568  -2.720  1.00  0.00           H  
ATOM     59  CG2 THR     5       8.139  28.182  -1.689  1.00  0.00           C  
ATOM     60 HG21 THR     5       7.853  28.736  -0.794  1.00  0.00           H  
ATOM     61 HG22 THR     5       9.004  27.542  -1.516  1.00  0.00           H  
ATOM     62 HG23 THR     5       8.475  28.866  -2.468  1.00  0.00           H  
ATOM     63  OG1 THR     5       6.224  26.893  -0.901  1.00  0.00           O  
ATOM     64  HG1 THR     5       6.194  27.533  -0.186  1.00  0.00           H  
ATOM     65  C   THR     5       4.681  27.653  -3.377  1.00  0.00           C  
ATOM     66  O   THR     5       4.704  26.576  -3.839  1.00  0.00           O  
ATOM     67  N   ALA     6       3.540  28.344  -3.369  1.00  0.00           N  
ATOM     68  H   ALA     6       3.492  29.149  -2.761  1.00  0.00           H  
ATOM     69  CA  ALA     6       2.354  27.993  -4.043  1.00  0.00           C  
ATOM     70  HA  ALA     6       2.074  27.021  -3.636  1.00  0.00           H  
ATOM     71  CB  ALA     6       1.445  29.189  -3.794  1.00  0.00           C  
ATOM     72  HB1 ALA     6       0.532  29.092  -4.381  1.00  0.00           H  
ATOM     73  HB2 ALA     6       1.221  29.282  -2.731  1.00  0.00           H  
ATOM     74  HB3 ALA     6       1.980  30.080  -4.124  1.00  0.00           H  
ATOM     75  C   ALA     6       2.621  27.732  -5.553  1.00  0.00           C  
ATOM     76  O   ALA     6       3.407  28.482  -6.209  1.00  0.00           O  
ATOM     77  N   ALA     7       2.084  26.630  -6.067  1.00  0.00           N  
ATOM     78  H   ALA     7       1.401  26.078  -5.569  1.00  0.00           H  
ATOM     79  CA  ALA     7       2.352  26.272  -7.432  1.00  0.00           C  
ATOM     80  HA  ALA     7       3.418  26.249  -7.655  1.00  0.00           H  
ATOM     81  CB  ALA     7       1.894  24.828  -7.642  1.00  0.00           C  
ATOM     82  HB1 ALA     7       0.805  24.873  -7.612  1.00  0.00           H  
ATOM     83  HB2 ALA     7       2.205  24.524  -8.642  1.00  0.00           H  
ATOM     84  HB3 ALA     7       2.402  24.262  -6.861  1.00  0.00           H  
ATOM     85  C   ALA     7       1.721  27.304  -8.339  1.00  0.00           C  
ATOM     86  O   ALA     7       0.876  28.077  -7.921  1.00  0.00           O  
ATOM     87  N   PRO     8       2.117  27.346  -9.649  1.00  0.00           N  
ATOM     88  CD  PRO     8       2.913  26.410 -10.351  1.00  0.00           C  
ATOM     89  HD2 PRO     8       2.256  25.581 -10.615  1.00  0.00           H  
ATOM     90  HD3 PRO     8       3.763  26.060  -9.765  1.00  0.00           H  
ATOM     91  CG  PRO     8       3.420  27.004 -11.685  1.00  0.00           C  
ATOM     92  HG2 PRO     8       3.109  26.291 -12.447  1.00  0.00           H  
ATOM     93  HG3 PRO     8       4.505  27.037 -11.584  1.00  0.00           H  
ATOM     94  CB  PRO     8       2.685  28.341 -11.789  1.00  0.00           C  
ATOM     95  HB2 PRO     8       1.912  28.215 -12.548  1.00  0.00           H  
ATOM     96  HB3 PRO     8       3.298  29.188 -12.095  1.00  0.00           H  
ATOM     97  CA  PRO     8       1.819  28.495 -10.514  1.00  0.00           C  
ATOM     98  HA  PRO     8       2.225  29.326  -9.938  1.00  0.00           H  
ATOM     99  C   PRO     8       0.372  28.800 -10.799  1.00  0.00           C  
ATOM    100  O   PRO     8      -0.401  27.961 -11.268  1.00  0.00           O  
ATOM    101  N   ALA     9      -0.006  30.086 -10.625  1.00  0.00           N  
ATOM    102  H   ALA     9       0.648  30.666 -10.119  1.00  0.00           H  
ATOM    103  CA  ALA     9      -1.298  30.543 -11.085  1.00  0.00           C  
ATOM    104  HA  ALA     9      -2.129  30.057 -10.574  1.00  0.00           H  
ATOM    105  CB  ALA     9      -1.287  32.058 -10.686  1.00  0.00           C  
ATOM    106  HB1 ALA     9      -2.204  32.560 -10.995  1.00  0.00           H  
ATOM    107  HB2 ALA     9      -1.286  32.222  -9.608  1.00  0.00           H  
ATOM    108  HB3 ALA     9      -0.389  32.556 -11.053  1.00  0.00           H  
ATOM    109  C   ALA     9      -1.573  30.382 -12.550  1.00  0.00           C  
ATOM    110  O   ALA     9      -0.721  30.626 -13.430  1.00  0.00           O  
ATOM    111  N   ASP    10      -2.777  29.828 -12.886  1.00  0.00           N  
ATOM    112  H   ASP    10      -3.441  29.612 -12.155  1.00  0.00           H  
ATOM    113  CA  ASP    10      -3.176  29.432 -14.270  1.00  0.00           C  
ATOM    114  HA  ASP    10      -4.164  29.042 -14.023  1.00  0.00           H  
ATOM    115  CB  ASP    10      -3.250  30.625 -15.221  1.00  0.00           C  
ATOM    116  HB2 ASP    10      -2.283  30.812 -15.687  1.00  0.00           H  
ATOM    117  HB3 ASP    10      -3.861  30.288 -16.058  1.00  0.00           H  
ATOM    118  CG  ASP    10      -3.828  31.951 -14.573  1.00  0.00           C  
ATOM    119  OD1 ASP    10      -4.963  31.882 -14.090  1.00  0.00           O  
ATOM    120  OD2 ASP    10      -3.329  33.035 -14.845  1.00  0.00           O  
ATOM    121  C   ASP    10      -2.301  28.338 -14.896  1.00  0.00           C  
ATOM    122  O   ASP    10      -2.302  28.097 -16.128  1.00  0.00           O  
ATOM    123  N   ALA    11      -1.598  27.625 -14.031  1.00  0.00           N  
ATOM    124  H   ALA    11      -1.679  27.900 -13.063  1.00  0.00           H  
ATOM    125  CA  ALA    11      -0.529  26.746 -14.410  1.00  0.00           C  
ATOM    126  HA  ALA    11       0.042  26.495 -13.516  1.00  0.00           H  
ATOM    127  CB  ALA    11      -1.226  25.374 -14.834  1.00  0.00           C  
ATOM    128  HB1 ALA    11      -1.971  25.604 -15.596  1.00  0.00           H  
ATOM    129  HB2 ALA    11      -0.515  24.662 -15.251  1.00  0.00           H  
ATOM    130  HB3 ALA    11      -1.808  24.912 -14.036  1.00  0.00           H  
ATOM    131  C   ALA    11       0.578  27.371 -15.385  1.00  0.00           C  
ATOM    132  O   ALA    11       1.159  26.686 -16.217  1.00  0.00           O  
ATOM    133  N   LYS    12       0.894  28.643 -15.189  1.00  0.00           N  
ATOM    134  H   LYS    12       0.356  29.097 -14.465  1.00  0.00           H  
ATOM    135  CA  LYS    12       1.905  29.438 -15.922  1.00  0.00           C  
ATOM    136  HA  LYS    12       1.615  29.425 -16.972  1.00  0.00           H  
ATOM    137  CB  LYS    12       1.888  30.885 -15.293  1.00  0.00           C  
ATOM    138  HB2 LYS    12       2.520  31.399 -16.016  1.00  0.00           H  
ATOM    139  HB3 LYS    12       0.924  31.394 -15.328  1.00  0.00           H  
ATOM    140  CG  LYS    12       2.419  31.155 -14.125  1.00  0.00           C  
ATOM    141  HG2 LYS    12       1.943  30.525 -13.373  1.00  0.00           H  
ATOM    142  HG3 LYS    12       3.418  30.740 -14.260  1.00  0.00           H  
ATOM    143  CD  LYS    12       2.375  32.461 -13.644  1.00  0.00           C  
ATOM    144  HD2 LYS    12       2.909  33.143 -14.306  1.00  0.00           H  
ATOM    145  HD3 LYS    12       1.319  32.715 -13.547  1.00  0.00           H  
ATOM    146  CE  LYS    12       2.964  32.432 -12.411  1.00  0.00           C  
ATOM    147  HE2 LYS    12       2.355  31.752 -11.815  1.00  0.00           H  
ATOM    148  HE3 LYS    12       3.943  31.983 -12.576  1.00  0.00           H  
ATOM    149  NZ  LYS    12       2.911  33.786 -11.855  1.00  0.00           N  
ATOM    150  HZ1 LYS    12       1.956  34.114 -11.892  1.00  0.00           H  
ATOM    151  HZ2 LYS    12       3.040  33.885 -10.858  1.00  0.00           H  
ATOM    152  HZ3 LYS    12       3.346  34.468 -12.460  1.00  0.00           H  
ATOM    153  C   LYS    12       3.353  28.798 -15.760  1.00  0.00           C  
ATOM    154  O   LYS    12       3.662  28.309 -14.708  1.00  0.00           O  
ATOM    155  N   PRO    13       4.293  28.652 -16.765  1.00  0.00           N  
ATOM    156  CD  PRO    13       3.985  28.910 -18.166  1.00  0.00           C  
ATOM    157  HD2 PRO    13       3.455  29.855 -18.280  1.00  0.00           H  
ATOM    158  HD3 PRO    13       3.349  28.096 -18.516  1.00  0.00           H  
ATOM    159  CG  PRO    13       5.294  28.898 -18.914  1.00  0.00           C  
ATOM    160  HG2 PRO    13       5.721  29.898 -18.833  1.00  0.00           H  
ATOM    161  HG3 PRO    13       5.140  28.477 -19.908  1.00  0.00           H  
ATOM    162  CB  PRO    13       6.198  28.000 -18.096  1.00  0.00           C  
ATOM    163  HB2 PRO    13       7.226  28.355 -18.180  1.00  0.00           H  
ATOM    164  HB3 PRO    13       5.995  26.952 -18.318  1.00  0.00           H  
ATOM    165  CA  PRO    13       5.684  28.216 -16.635  1.00  0.00           C  
ATOM    166  HA  PRO    13       5.716  27.233 -16.164  1.00  0.00           H  
ATOM    167  C   PRO    13       6.530  29.144 -15.819  1.00  0.00           C  
ATOM    168  O   PRO    13       6.609  30.341 -16.087  1.00  0.00           O  
ATOM    169  N   MET    14       7.104  28.570 -14.793  1.00  0.00           N  
ATOM    170  H   MET    14       6.783  27.636 -14.582  1.00  0.00           H  
ATOM    171  CA  MET    14       8.159  29.216 -13.949  1.00  0.00           C  
ATOM    172  HA  MET    14       8.729  29.893 -14.585  1.00  0.00           H  
ATOM    173  CB  MET    14       7.520  30.106 -12.914  1.00  0.00           C  
ATOM    174  HB2 MET    14       8.191  30.396 -12.106  1.00  0.00           H  
ATOM    175  HB3 MET    14       7.188  31.054 -13.336  1.00  0.00           H  
ATOM    176  CG  MET    14       6.359  29.427 -12.135  1.00  0.00           C  
ATOM    177  HG2 MET    14       5.627  29.154 -12.896  1.00  0.00           H  
ATOM    178  HG3 MET    14       6.809  28.612 -11.569  1.00  0.00           H  
ATOM    179  SD  MET    14       5.440  30.335 -10.841  1.00  0.00           S  
ATOM    180  CE  MET    14       6.856  30.694  -9.663  1.00  0.00           C  
ATOM    181  HE1 MET    14       7.314  31.660  -9.873  1.00  0.00           H  
ATOM    182  HE2 MET    14       6.502  31.055  -8.698  1.00  0.00           H  
ATOM    183  HE3 MET    14       7.602  29.911  -9.522  1.00  0.00           H  
ATOM    184  C   MET    14       9.253  28.280 -13.373  1.00  0.00           C  
ATOM    185  O   MET    14       9.898  28.694 -12.383  1.00  0.00           O  
ATOM    186  N   MET    15       9.493  27.196 -14.032  1.00  0.00           N  
ATOM    187  H   MET    15       9.111  27.107 -14.963  1.00  0.00           H  
ATOM    188  CA  MET    15      10.554  26.278 -13.571  1.00  0.00           C  
ATOM    189  HA  MET    15      10.394  25.357 -14.132  1.00  0.00           H  
ATOM    190  CB  MET    15      11.912  26.808 -14.134  1.00  0.00           C  
ATOM    191  HB2 MET    15      11.808  27.020 -15.198  1.00  0.00           H  
ATOM    192  HB3 MET    15      12.293  27.727 -13.691  1.00  0.00           H  
ATOM    193  CG  MET    15      13.027  25.721 -13.922  1.00  0.00           C  
ATOM    194  HG2 MET    15      13.931  26.018 -14.455  1.00  0.00           H  
ATOM    195  HG3 MET    15      13.320  25.938 -12.895  1.00  0.00           H  
ATOM    196  SD  MET    15      12.696  23.937 -14.310  1.00  0.00           S  
ATOM    197  CE  MET    15      12.221  24.008 -16.068  1.00  0.00           C  
ATOM    198  HE1 MET    15      11.990  22.952 -16.215  1.00  0.00           H  
ATOM    199  HE2 MET    15      11.407  24.701 -16.278  1.00  0.00           H  
ATOM    200  HE3 MET    15      13.149  24.247 -16.588  1.00  0.00           H  
ATOM    201  C   MET    15      10.499  25.888 -12.092  1.00  0.00           C  
ATOM    202  O   MET    15      11.489  25.829 -11.376  1.00  0.00           O  
ATOM    203  N   HIE    16       9.245  25.710 -11.579  1.00  0.00           N  
ATOM    204  H   HIE    16       8.429  25.823 -12.164  1.00  0.00           H  
ATOM    205  CA  HIE    16       9.099  25.528 -10.070  1.00  0.00           C  
ATOM    206  HA  HIE    16       9.809  26.151  -9.526  1.00  0.00           H  
ATOM    207  CB  HIE    16       7.737  25.969  -9.781  1.00  0.00           C  
ATOM    208  HB2 HIE    16       7.654  26.110  -8.703  1.00  0.00           H  
ATOM    209  HB3 HIE    16       7.473  26.930 -10.222  1.00  0.00           H  
ATOM    210  CG  HIE    16       6.634  24.897 -10.066  1.00  0.00           C  
ATOM    211  ND1 HIE    16       6.115  24.802 -11.339  1.00  0.00           N  
ATOM    212  CE1 HIE    16       5.303  23.731 -11.241  1.00  0.00           C  
ATOM    213  HE1 HIE    16       4.648  23.462 -12.056  1.00  0.00           H  
ATOM    214  NE2 HIE    16       5.248  23.212  -9.963  1.00  0.00           N  
ATOM    215  HE2 HIE    16       4.712  22.380  -9.762  1.00  0.00           H  
ATOM    216  CD2 HIE    16       6.119  23.949  -9.208  1.00  0.00           C  
ATOM    217  HD2 HIE    16       6.462  23.870  -8.187  1.00  0.00           H  
ATOM    218  C   HIE    16       9.311  24.128  -9.523  1.00  0.00           C  
ATOM    219  O   HIE    16       9.973  23.948  -8.509  1.00  0.00           O  
ATOM    220  N   HIE    17       9.117  23.234 -10.549  1.00  0.00           N  
ATOM    221  H   HIE    17       8.739  23.623 -11.401  1.00  0.00           H  
ATOM    222  CA  HIE    17       9.193  21.760 -10.488  1.00  0.00           C  
ATOM    223  HA  HIE    17       8.699  21.507  -9.550  1.00  0.00           H  
ATOM    224  CB  HIE    17       8.303  21.283 -11.657  1.00  0.00           C  
ATOM    225  HB2 HIE    17       8.162  20.204 -11.707  1.00  0.00           H  
ATOM    226  HB3 HIE    17       7.361  21.822 -11.557  1.00  0.00           H  
ATOM    227  CG  HIE    17       8.654  21.745 -13.027  1.00  0.00           C  
ATOM    228  ND1 HIE    17       8.701  23.097 -13.501  1.00  0.00           N  
ATOM    229  CE1 HIE    17       9.195  23.073 -14.751  1.00  0.00           C  
ATOM    230  HE1 HIE    17       9.318  23.891 -15.445  1.00  0.00           H  
ATOM    231  NE2 HIE    17       9.485  21.877 -15.091  1.00  0.00           N  
ATOM    232  HE2 HIE    17       9.940  21.616 -15.954  1.00  0.00           H  
ATOM    233  CD2 HIE    17       9.128  21.046 -14.052  1.00  0.00           C  
ATOM    234  HD2 HIE    17       9.249  19.974 -14.002  1.00  0.00           H  
ATOM    235  C   HIE    17      10.638  21.112 -10.544  1.00  0.00           C  
ATOM    236  O   HIE    17      10.879  19.984 -11.052  1.00  0.00           O  
ATOM    237  N   LYS    18      11.583  21.819  -9.911  1.00  0.00           N  
ATOM    238  H   LYS    18      11.308  22.715  -9.534  1.00  0.00           H  
ATOM    239  CA  LYS    18      12.920  21.282  -9.575  1.00  0.00           C  
ATOM    240  HA  LYS    18      12.907  20.242  -9.902  1.00  0.00           H  
ATOM    241  CB  LYS    18      14.045  22.038 -10.397  1.00  0.00           C  
ATOM    242  HB2 LYS    18      14.934  21.474 -10.113  1.00  0.00           H  
ATOM    243  HB3 LYS    18      13.868  21.905 -11.465  1.00  0.00           H  
ATOM    244  CG  LYS    18      14.170  23.345 -10.080  1.00  0.00           C  
ATOM    245  HG2 LYS    18      13.210  23.854  -9.989  1.00  0.00           H  
ATOM    246  HG3 LYS    18      14.720  23.381  -9.140  1.00  0.00           H  
ATOM    247  CD  LYS    18      14.870  24.093 -10.971  1.00  0.00           C  
ATOM    248  HD2 LYS    18      15.840  23.636 -11.169  1.00  0.00           H  
ATOM    249  HD3 LYS    18      14.326  24.108 -11.915  1.00  0.00           H  
ATOM    250  CE  LYS    18      15.211  25.350 -10.510  1.00  0.00           C  
ATOM    251  HE2 LYS    18      14.258  25.814 -10.255  1.00  0.00           H  
ATOM    252  HE3 LYS    18      15.726  25.254  -9.554  1.00  0.00           H  
ATOM    253  NZ  LYS    18      16.010  26.081 -11.493  1.00  0.00           N  
ATOM    254  HZ1 LYS    18      16.768  26.540 -11.009  1.00  0.00           H  
ATOM    255  HZ2 LYS    18      16.409  25.490 -12.208  1.00  0.00           H  
ATOM    256  HZ3 LYS    18      15.517  26.908 -11.799  1.00  0.00           H  
ATOM    257  C   LYS    18      13.166  21.329  -8.086  1.00  0.00           C  
ATOM    258  O   LYS    18      12.511  22.059  -7.367  1.00  0.00           O  
ATOM    259  N   GLY    19      14.039  20.495  -7.634  1.00  0.00           N  
ATOM    260  H   GLY    19      14.541  19.909  -8.286  1.00  0.00           H  
ATOM    261  CA  GLY    19      14.356  20.489  -6.196  1.00  0.00           C  
ATOM    262  HA2 GLY    19      14.561  21.524  -5.925  1.00  0.00           H  
ATOM    263  HA3 GLY    19      13.423  20.320  -5.658  1.00  0.00           H  
ATOM    264  C   GLY    19      15.596  19.686  -5.809  1.00  0.00           C  
ATOM    265  O   GLY    19      16.377  19.170  -6.574  1.00  0.00           O  
ATOM    266  N   LYS    20      15.757  19.472  -4.494  1.00  0.00           N  
ATOM    267  H   LYS    20      15.230  19.984  -3.801  1.00  0.00           H  
ATOM    268  CA  LYS    20      16.713  18.434  -3.943  1.00  0.00           C  
ATOM    269  HA  LYS    20      17.643  18.463  -4.510  1.00  0.00           H  
ATOM    270  CB  LYS    20      17.081  18.684  -2.430  1.00  0.00           C  
ATOM    271  HB2 LYS    20      17.976  18.095  -2.227  1.00  0.00           H  
ATOM    272  HB3 LYS    20      17.455  19.696  -2.591  1.00  0.00           H  
ATOM    273  CG  LYS    20      16.106  18.757  -1.502  1.00  0.00           C  
ATOM    274  HG2 LYS    20      15.408  19.528  -1.832  1.00  0.00           H  
ATOM    275  HG3 LYS    20      15.647  17.769  -1.529  1.00  0.00           H  
ATOM    276  CD  LYS    20      16.629  18.901  -0.285  1.00  0.00           C  
ATOM    277  HD2 LYS    20      17.388  18.150  -0.068  1.00  0.00           H  
ATOM    278  HD3 LYS    20      17.209  19.822  -0.232  1.00  0.00           H  
ATOM    279  CE  LYS    20      15.660  18.937   0.694  1.00  0.00           C  
ATOM    280  HE2 LYS    20      15.196  19.888   0.430  1.00  0.00           H  
ATOM    281  HE3 LYS    20      15.016  18.088   0.468  1.00  0.00           H  
ATOM    282  NZ  LYS    20      16.117  18.902   2.047  1.00  0.00           N  
ATOM    283  HZ1 LYS    20      16.903  19.512   2.221  1.00  0.00           H  
ATOM    284  HZ2 LYS    20      15.504  19.125   2.819  1.00  0.00           H  
ATOM    285  HZ3 LYS    20      16.568  18.017   2.232  1.00  0.00           H  
ATOM    286  C   LYS    20      16.205  16.957  -4.029  1.00  0.00           C  
ATOM    287  O   LYS    20      15.016  16.777  -4.095  1.00  0.00           O  
ATOM    288  N   PHE    21      17.063  15.918  -4.103  1.00  0.00           N  
ATOM    289  H   PHE    21      18.030  16.199  -4.024  1.00  0.00           H  
ATOM    290  CA  PHE    21      16.665  14.561  -4.326  1.00  0.00           C  
ATOM    291  HA  PHE    21      16.000  14.457  -5.183  1.00  0.00           H  
ATOM    292  CB  PHE    21      17.902  13.716  -4.649  1.00  0.00           C  
ATOM    293  HB2 PHE    21      18.412  14.072  -5.544  1.00  0.00           H  
ATOM    294  HB3 PHE    21      18.479  13.777  -3.726  1.00  0.00           H  
ATOM    295  CG  PHE    21      17.538  12.275  -4.992  1.00  0.00           C  
ATOM    296  CD1 PHE    21      16.974  11.887  -6.199  1.00  0.00           C  
ATOM    297  HD1 PHE    21      16.710  12.740  -6.806  1.00  0.00           H  
ATOM    298  CE1 PHE    21      16.724  10.524  -6.452  1.00  0.00           C  
ATOM    299  HE1 PHE    21      16.174  10.303  -7.354  1.00  0.00           H  
ATOM    300  CZ  PHE    21      16.949   9.531  -5.446  1.00  0.00           C  
ATOM    301  HZ  PHE    21      16.778   8.467  -5.506  1.00  0.00           H  
ATOM    302  CE2 PHE    21      17.410   9.940  -4.182  1.00  0.00           C  
ATOM    303  HE2 PHE    21      17.366   9.324  -3.296  1.00  0.00           H  
ATOM    304  CD2 PHE    21      17.828  11.312  -4.053  1.00  0.00           C  
ATOM    305  HD2 PHE    21      18.281  11.666  -3.139  1.00  0.00           H  
ATOM    306  C   PHE    21      15.888  13.895  -3.193  1.00  0.00           C  
ATOM    307  O   PHE    21      16.382  13.906  -2.087  1.00  0.00           O  
ATOM    308  N   GLY    22      14.788  13.185  -3.474  1.00  0.00           N  
ATOM    309  H   GLY    22      14.305  13.362  -4.343  1.00  0.00           H  
ATOM    310  CA  GLY    22      13.965  12.253  -2.664  1.00  0.00           C  
ATOM    311  HA2 GLY    22      13.122  11.842  -3.219  1.00  0.00           H  
ATOM    312  HA3 GLY    22      14.603  11.408  -2.403  1.00  0.00           H  
ATOM    313  C   GLY    22      13.505  12.740  -1.225  1.00  0.00           C  
ATOM    314  O   GLY    22      13.484  11.837  -0.349  1.00  0.00           O  
ATOM    315  N   PRO    23      13.096  14.020  -0.994  1.00  0.00           N  
ATOM    316  CD  PRO    23      12.893  14.933  -2.071  1.00  0.00           C  
ATOM    317  HD2 PRO    23      12.400  14.390  -2.878  1.00  0.00           H  
ATOM    318  HD3 PRO    23      13.831  15.397  -2.374  1.00  0.00           H  
ATOM    319  CG  PRO    23      11.902  15.887  -1.496  1.00  0.00           C  
ATOM    320  HG2 PRO    23      10.873  15.546  -1.611  1.00  0.00           H  
ATOM    321  HG3 PRO    23      11.996  16.867  -1.966  1.00  0.00           H  
ATOM    322  CB  PRO    23      12.297  15.970   0.040  1.00  0.00           C  
ATOM    323  HB2 PRO    23      11.489  16.299   0.694  1.00  0.00           H  
ATOM    324  HB3 PRO    23      13.204  16.568   0.131  1.00  0.00           H  
ATOM    325  CA  PRO    23      12.724  14.573   0.292  1.00  0.00           C  
ATOM    326  HA  PRO    23      13.702  14.544   0.772  1.00  0.00           H  
ATOM    327  C   PRO    23      11.662  13.820   1.166  1.00  0.00           C  
ATOM    328  O   PRO    23      11.863  13.744   2.384  1.00  0.00           O  
ATOM    329  N   HIE    24      10.658  13.228   0.575  1.00  0.00           N  
ATOM    330  H   HIE    24      10.620  13.133  -0.430  1.00  0.00           H  
ATOM    331  CA  HIE    24       9.642  12.387   1.275  1.00  0.00           C  
ATOM    332  HA  HIE    24       8.972  12.830   2.011  1.00  0.00           H  
ATOM    333  CB  HIE    24       8.634  11.884   0.235  1.00  0.00           C  
ATOM    334  HB2 HIE    24       7.884  11.194   0.623  1.00  0.00           H  
ATOM    335  HB3 HIE    24       8.194  12.768  -0.227  1.00  0.00           H  
ATOM    336  CG  HIE    24       9.199  11.117  -0.927  1.00  0.00           C  
ATOM    337  ND1 HIE    24      10.129  11.536  -1.867  1.00  0.00           N  
ATOM    338  CE1 HIE    24      10.097  10.601  -2.867  1.00  0.00           C  
ATOM    339  HE1 HIE    24      10.597  10.721  -3.817  1.00  0.00           H  
ATOM    340  NE2 HIE    24       9.232   9.620  -2.574  1.00  0.00           N  
ATOM    341  HE2 HIE    24       8.955   8.917  -3.244  1.00  0.00           H  
ATOM    342  CD2 HIE    24       8.652   9.944  -1.342  1.00  0.00           C  
ATOM    343  HD2 HIE    24       7.891   9.263  -0.991  1.00  0.00           H  
ATOM    344  C   HIE    24      10.273  11.248   2.077  1.00  0.00           C  
ATOM    345  O   HIE    24       9.873  11.098   3.208  1.00  0.00           O  
ATOM    346  N   GLN    25      11.136  10.407   1.545  1.00  0.00           N  
ATOM    347  H   GLN    25      11.531  10.764   0.686  1.00  0.00           H  
ATOM    348  CA  GLN    25      11.788   9.268   2.191  1.00  0.00           C  
ATOM    349  HA  GLN    25      10.981   8.768   2.726  1.00  0.00           H  
ATOM    350  CB  GLN    25      12.467   8.418   1.020  1.00  0.00           C  
ATOM    351  HB2 GLN    25      13.341   8.837   0.522  1.00  0.00           H  
ATOM    352  HB3 GLN    25      12.856   7.610   1.639  1.00  0.00           H  
ATOM    353  CG  GLN    25      11.496   7.800  -0.096  1.00  0.00           C  
ATOM    354  HG2 GLN    25      10.999   8.554  -0.707  1.00  0.00           H  
ATOM    355  HG3 GLN    25      12.117   7.176  -0.738  1.00  0.00           H  
ATOM    356  CD  GLN    25      10.361   6.984   0.421  1.00  0.00           C  
ATOM    357  OE1 GLN    25       9.225   7.120  -0.031  1.00  0.00           O  
ATOM    358  NE2 GLN    25      10.649   5.968   1.146  1.00  0.00           N  
ATOM    359 HE21 GLN    25       9.912   5.334   1.421  1.00  0.00           H  
ATOM    360 HE22 GLN    25      11.537   5.716   1.557  1.00  0.00           H  
ATOM    361  C   GLN    25      12.918   9.705   3.146  1.00  0.00           C  
ATOM    362  O   GLN    25      13.636   8.930   3.796  1.00  0.00           O  
ATOM    363  N   CML    26      13.116  11.023   3.224  1.00  0.00           N  
ATOM    364  H   CML    26      12.620  11.741   2.715  1.00  0.00           H  
ATOM    365  CA  CML    26      14.255  11.526   4.034  1.00  0.00           C  
ATOM    366  HA  CML    26      15.074  10.812   4.118  1.00  0.00           H  
ATOM    367  CB  CML    26      14.843  12.813   3.410  1.00  0.00           C  
ATOM    368  HB2 CML    26      14.104  13.609   3.322  1.00  0.00           H  
ATOM    369  HB3 CML    26      15.029  12.587   2.360  1.00  0.00           H  
ATOM    370  SG  CML    26      16.533  13.330   3.985  1.00  0.00           S  
ATOM    371  S1L CML    26      17.602  11.586   3.955  1.00  0.00           S  
ATOM    372  C1L CML    26      18.436  11.489   2.253  1.00  0.00           C  
ATOM    373  H1L CML    26      19.544  11.567   2.211  1.00  0.00           H  
ATOM    374  H1M CML    26      18.074  12.298   1.583  1.00  0.00           H  
ATOM    375  C1R CML    26      18.038  10.194   1.583  1.00  0.00           C  
ATOM    376  C2R CML    26      17.623   9.157   2.267  1.00  0.00           C  
ATOM    377  H2R CML    26      17.542   8.932   3.340  1.00  0.00           H  
ATOM    378  C1  CML    26      17.975   9.879   0.057  1.00  0.00           C  
ATOM    379  C2  CML    26      17.173   7.951   1.474  1.00  0.00           C  
ATOM    380  N1  CML    26      17.461   8.528   0.083  1.00  0.00           N  
ATOM    381  O1  CML    26      17.086   8.022  -0.980  1.00  0.00           O  
ATOM    382  C1A CML    26      19.281   9.797  -0.704  1.00  0.00           C  
ATOM    383  H1A CML    26      19.651  10.749  -1.139  1.00  0.00           H  
ATOM    384  H1B CML    26      19.129   9.143  -1.589  1.00  0.00           H  
ATOM    385  H1C CML    26      20.141   9.500  -0.066  1.00  0.00           H  
ATOM    386  C2A CML    26      18.151   6.652   1.629  1.00  0.00           C  
ATOM    387  H2A CML    26      17.955   6.189   2.620  1.00  0.00           H  
ATOM    388  H2B CML    26      19.199   6.996   1.495  1.00  0.00           H  
ATOM    389  H2C CML    26      17.904   5.806   0.953  1.00  0.00           H  
ATOM    390  C1D CML    26      16.960  10.769  -0.678  1.00  0.00           C  
ATOM    391  H1D CML    26      17.283  11.804  -0.918  1.00  0.00           H  
ATOM    392  H1E CML    26      16.066  10.748  -0.018  1.00  0.00           H  
ATOM    393  H1F CML    26      16.740  10.379  -1.695  1.00  0.00           H  
ATOM    394  C2D CML    26      15.680   7.766   1.633  1.00  0.00           C  
ATOM    395  H2D CML    26      15.365   7.329   0.662  1.00  0.00           H  
ATOM    396  H2E CML    26      15.300   8.801   1.776  1.00  0.00           H  
ATOM    397  H2F CML    26      15.397   7.141   2.507  1.00  0.00           H  
ATOM    398  C   CML    26      13.826  11.716   5.483  1.00  0.00           C  
ATOM    399  O   CML    26      13.093  12.655   5.815  1.00  0.00           O  
ATOM    400  N   ASP    27      14.296  10.889   6.420  1.00  0.00           N  
ATOM    401  H   ASP    27      14.784  10.050   6.139  1.00  0.00           H  
ATOM    402  CA  ASP    27      13.882  11.090   7.825  1.00  0.00           C  
ATOM    403  HA  ASP    27      12.793  11.117   7.874  1.00  0.00           H  
ATOM    404  CB  ASP    27      14.202   9.892   8.697  1.00  0.00           C  
ATOM    405  HB2 ASP    27      15.143   9.472   8.342  1.00  0.00           H  
ATOM    406  HB3 ASP    27      14.229  10.078   9.771  1.00  0.00           H  
ATOM    407  CG  ASP    27      13.113   8.829   8.695  1.00  0.00           C  
ATOM    408  OD1 ASP    27      12.864   8.223   7.614  1.00  0.00           O  
ATOM    409  OD2 ASP    27      12.470   8.669   9.723  1.00  0.00           O  
ATOM    410  C   ASP    27      14.449  12.405   8.425  1.00  0.00           C  
ATOM    411  O   ASP    27      15.598  12.878   8.147  1.00  0.00           O  
ATOM    412  N   MET    28      13.636  13.158   9.214  1.00  0.00           N  
ATOM    413  H   MET    28      12.697  12.810   9.344  1.00  0.00           H  
ATOM    414  CA  MET    28      14.007  14.454   9.717  1.00  0.00           C  
ATOM    415  HA  MET    28      14.336  14.992   8.828  1.00  0.00           H  
ATOM    416  CB  MET    28      12.734  15.091  10.351  1.00  0.00           C  
ATOM    417  HB2 MET    28      11.891  15.075   9.660  1.00  0.00           H  
ATOM    418  HB3 MET    28      12.362  14.558  11.226  1.00  0.00           H  
ATOM    419  CG  MET    28      12.971  16.529  10.843  1.00  0.00           C  
ATOM    420  HG2 MET    28      13.747  16.565  11.608  1.00  0.00           H  
ATOM    421  HG3 MET    28      13.106  17.223  10.014  1.00  0.00           H  
ATOM    422  SD  MET    28      11.567  17.291  11.789  1.00  0.00           S  
ATOM    423  CE  MET    28      10.394  17.637  10.530  1.00  0.00           C  
ATOM    424  HE1 MET    28       9.618  18.337  10.841  1.00  0.00           H  
ATOM    425  HE2 MET    28      10.929  18.161   9.738  1.00  0.00           H  
ATOM    426  HE3 MET    28       9.934  16.738  10.121  1.00  0.00           H  
ATOM    427  C   MET    28      15.258  14.576  10.687  1.00  0.00           C  
ATOM    428  O   MET    28      15.969  15.545  10.592  1.00  0.00           O  
ATOM    429  N   MET    29      15.488  13.551  11.579  1.00  0.00           N  
ATOM    430  H   MET    29      14.674  13.026  11.865  1.00  0.00           H  
ATOM    431  CA  MET    29      16.610  13.478  12.483  1.00  0.00           C  
ATOM    432  HA  MET    29      17.371  13.998  11.902  1.00  0.00           H  
ATOM    433  CB  MET    29      16.301  14.287  13.812  1.00  0.00           C  
ATOM    434  HB2 MET    29      17.249  14.267  14.350  1.00  0.00           H  
ATOM    435  HB3 MET    29      16.013  15.330  13.678  1.00  0.00           H  
ATOM    436  CG  MET    29      15.213  13.578  14.489  1.00  0.00           C  
ATOM    437  HG2 MET    29      14.325  13.808  13.900  1.00  0.00           H  
ATOM    438  HG3 MET    29      15.315  12.495  14.549  1.00  0.00           H  
ATOM    439  SD  MET    29      14.563  14.011  16.163  1.00  0.00           S  
ATOM    440  CE  MET    29      15.932  14.995  16.796  1.00  0.00           C  
ATOM    441  HE1 MET    29      15.541  15.442  17.710  1.00  0.00           H  
ATOM    442  HE2 MET    29      16.891  14.515  16.992  1.00  0.00           H  
ATOM    443  HE3 MET    29      16.218  15.855  16.192  1.00  0.00           H  
ATOM    444  C   MET    29      17.087  12.042  12.667  1.00  0.00           C  
ATOM    445  O   MET    29      16.359  11.043  12.433  1.00  0.00           O  
ATOM    446  N   PHE    30      18.393  12.039  12.884  1.00  0.00           N  
ATOM    447  H   PHE    30      18.740  12.957  13.122  1.00  0.00           H  
ATOM    448  CA  PHE    30      19.401  10.924  12.970  1.00  0.00           C  
ATOM    449  HA  PHE    30      20.313  11.423  13.301  1.00  0.00           H  
ATOM    450  CB  PHE    30      19.009   9.943  14.071  1.00  0.00           C  
ATOM    451  HB2 PHE    30      18.067   9.479  13.781  1.00  0.00           H  
ATOM    452  HB3 PHE    30      19.760   9.154  14.116  1.00  0.00           H  
ATOM    453  CG  PHE    30      18.865  10.675  15.398  1.00  0.00           C  
ATOM    454  CD1 PHE    30      17.590  11.038  15.799  1.00  0.00           C  
ATOM    455  HD1 PHE    30      16.707  10.853  15.206  1.00  0.00           H  
ATOM    456  CE1 PHE    30      17.352  11.729  16.963  1.00  0.00           C  
ATOM    457  HE1 PHE    30      16.336  11.947  17.258  1.00  0.00           H  
ATOM    458  CZ  PHE    30      18.413  12.038  17.776  1.00  0.00           C  
ATOM    459  HZ  PHE    30      18.324  12.501  18.748  1.00  0.00           H  
ATOM    460  CE2 PHE    30      19.718  11.727  17.399  1.00  0.00           C  
ATOM    461  HE2 PHE    30      20.582  12.101  17.928  1.00  0.00           H  
ATOM    462  CD2 PHE    30      19.925  10.992  16.211  1.00  0.00           C  
ATOM    463  HD2 PHE    30      20.928  10.676  15.966  1.00  0.00           H  
ATOM    464  C   PHE    30      19.473  10.224  11.641  1.00  0.00           C  
ATOM    465  O   PHE    30      18.532   9.447  11.337  1.00  0.00           O  
ATOM    466  N   LYS    31      20.384  10.482  10.713  1.00  0.00           N  
ATOM    467  H   LYS    31      21.182  10.990  11.067  1.00  0.00           H  
ATOM    468  CA  LYS    31      20.274  10.145   9.241  1.00  0.00           C  
ATOM    469  HA  LYS    31      19.925   9.113   9.292  1.00  0.00           H  
ATOM    470  CB  LYS    31      19.233  10.966   8.469  1.00  0.00           C  
ATOM    471  HB2 LYS    31      18.807  10.389   7.648  1.00  0.00           H  
ATOM    472  HB3 LYS    31      18.381  11.193   9.110  1.00  0.00           H  
ATOM    473  CG  LYS    31      19.824  12.094   8.033  1.00  0.00           C  
ATOM    474  HG2 LYS    31      20.615  12.492   8.670  1.00  0.00           H  
ATOM    475  HG3 LYS    31      20.415  11.888   7.141  1.00  0.00           H  
ATOM    476  CD  LYS    31      19.010  13.091   7.622  1.00  0.00           C  
ATOM    477  HD2 LYS    31      19.505  13.747   6.905  1.00  0.00           H  
ATOM    478  HD3 LYS    31      18.157  12.712   7.059  1.00  0.00           H  
ATOM    479  CE  LYS    31      18.559  13.900   8.618  1.00  0.00           C  
ATOM    480  HE2 LYS    31      18.228  13.387   9.521  1.00  0.00           H  
ATOM    481  HE3 LYS    31      19.306  14.559   9.061  1.00  0.00           H  
ATOM    482  NZ  LYS    31      17.473  14.844   8.235  1.00  0.00           N  
ATOM    483  HZ1 LYS    31      16.662  14.256   8.113  1.00  0.00           H  
ATOM    484  HZ2 LYS    31      17.373  15.599   8.898  1.00  0.00           H  
ATOM    485  HZ3 LYS    31      17.676  15.157   7.296  1.00  0.00           H  
ATOM    486  C   LYS    31      21.555   9.916   8.397  1.00  0.00           C  
ATOM    487  O   LYS    31      21.447   9.522   7.225  1.00  0.00           O  
ATOM    488  N   ASP    32      22.708   9.981   9.062  1.00  0.00           N  
ATOM    489  H   ASP    32      22.746  10.116  10.063  1.00  0.00           H  
ATOM    490  CA  ASP    32      23.946   9.500   8.461  1.00  0.00           C  
ATOM    491  HA  ASP    32      23.969   9.822   7.419  1.00  0.00           H  
ATOM    492  CB  ASP    32      25.199  10.003   9.259  1.00  0.00           C  
ATOM    493  HB2 ASP    32      26.070   9.656   8.703  1.00  0.00           H  
ATOM    494  HB3 ASP    32      25.064  11.082   9.181  1.00  0.00           H  
ATOM    495  CG  ASP    32      25.364   9.511  10.739  1.00  0.00           C  
ATOM    496  OD1 ASP    32      26.363   8.889  11.069  1.00  0.00           O  
ATOM    497  OD2 ASP    32      24.453   9.726  11.526  1.00  0.00           O  
ATOM    498  C   ASP    32      23.830   7.985   8.453  1.00  0.00           C  
ATOM    499  O   ASP    32      23.450   7.231   9.385  1.00  0.00           O  
ATOM    500  N   LEU    33      24.223   7.395   7.330  1.00  0.00           N  
ATOM    501  H   LEU    33      24.615   8.081   6.701  1.00  0.00           H  
ATOM    502  CA  LEU    33      24.221   6.012   6.869  1.00  0.00           C  
ATOM    503  HA  LEU    33      24.191   5.412   7.779  1.00  0.00           H  
ATOM    504  CB  LEU    33      23.008   5.620   6.093  1.00  0.00           C  
ATOM    505  HB2 LEU    33      22.881   6.385   5.326  1.00  0.00           H  
ATOM    506  HB3 LEU    33      23.185   4.674   5.581  1.00  0.00           H  
ATOM    507  CG  LEU    33      21.646   5.500   6.773  1.00  0.00           C  
ATOM    508  HG  LEU    33      21.413   6.451   7.252  1.00  0.00           H  
ATOM    509  CD1 LEU    33      20.612   5.031   5.770  1.00  0.00           C  
ATOM    510 HD11 LEU    33      20.496   5.853   5.064  1.00  0.00           H  
ATOM    511 HD12 LEU    33      20.858   4.102   5.255  1.00  0.00           H  
ATOM    512 HD13 LEU    33      19.649   4.979   6.279  1.00  0.00           H  
ATOM    513  CD2 LEU    33      21.657   4.442   7.827  1.00  0.00           C  
ATOM    514 HD21 LEU    33      21.989   4.939   8.738  1.00  0.00           H  
ATOM    515 HD22 LEU    33      20.691   4.034   8.123  1.00  0.00           H  
ATOM    516 HD23 LEU    33      22.277   3.560   7.668  1.00  0.00           H  
ATOM    517  C   LEU    33      25.536   5.611   6.182  1.00  0.00           C  
ATOM    518  O   LEU    33      25.836   4.411   6.105  1.00  0.00           O  
ATOM    519  N   ASN    34      26.358   6.480   5.766  1.00  0.00           N  
ATOM    520  H   ASN    34      26.072   7.448   5.734  1.00  0.00           H  
ATOM    521  CA  ASN    34      27.647   6.226   5.072  1.00  0.00           C  
ATOM    522  HA  ASN    34      27.956   7.164   4.610  1.00  0.00           H  
ATOM    523  CB  ASN    34      28.665   5.790   6.119  1.00  0.00           C  
ATOM    524  HB2 ASN    34      28.443   4.754   6.373  1.00  0.00           H  
ATOM    525  HB3 ASN    34      29.605   5.793   5.567  1.00  0.00           H  
ATOM    526  CG  ASN    34      28.715   6.692   7.309  1.00  0.00           C  
ATOM    527  OD1 ASN    34      29.222   7.822   7.369  1.00  0.00           O  
ATOM    528  ND2 ASN    34      28.247   6.212   8.429  1.00  0.00           N  
ATOM    529 HD21 ASN    34      28.419   6.786   9.242  1.00  0.00           H  
ATOM    530 HD22 ASN    34      27.600   5.437   8.448  1.00  0.00           H  
ATOM    531  C   ASN    34      27.509   5.212   4.004  1.00  0.00           C  
ATOM    532  O   ASN    34      28.192   4.223   3.917  1.00  0.00           O  
ATOM    533  N   LEU    35      26.695   5.552   2.990  1.00  0.00           N  
ATOM    534  H   LEU    35      26.532   6.546   2.915  1.00  0.00           H  
ATOM    535  CA  LEU    35      26.403   4.795   1.771  1.00  0.00           C  
ATOM    536  HA  LEU    35      26.439   3.716   1.924  1.00  0.00           H  
ATOM    537  CB  LEU    35      24.935   5.186   1.163  1.00  0.00           C  
ATOM    538  HB2 LEU    35      24.897   6.210   0.790  1.00  0.00           H  
ATOM    539  HB3 LEU    35      24.683   4.537   0.324  1.00  0.00           H  
ATOM    540  CG  LEU    35      23.827   5.081   2.211  1.00  0.00           C  
ATOM    541  HG  LEU    35      23.901   5.739   3.077  1.00  0.00           H  
ATOM    542  CD1 LEU    35      22.459   5.530   1.645  1.00  0.00           C  
ATOM    543 HD11 LEU    35      22.298   5.019   0.695  1.00  0.00           H  
ATOM    544 HD12 LEU    35      21.678   5.303   2.371  1.00  0.00           H  
ATOM    545 HD13 LEU    35      22.449   6.608   1.485  1.00  0.00           H  
ATOM    546  CD2 LEU    35      23.687   3.595   2.607  1.00  0.00           C  
ATOM    547 HD21 LEU    35      23.900   2.916   1.781  1.00  0.00           H  
ATOM    548 HD22 LEU    35      24.464   3.377   3.339  1.00  0.00           H  
ATOM    549 HD23 LEU    35      22.741   3.453   3.129  1.00  0.00           H  
ATOM    550  C   LEU    35      27.455   5.032   0.690  1.00  0.00           C  
ATOM    551  O   LEU    35      28.117   6.081   0.600  1.00  0.00           O  
ATOM    552  N   THR    36      27.610   4.037  -0.197  1.00  0.00           N  
ATOM    553  H   THR    36      27.119   3.171  -0.030  1.00  0.00           H  
ATOM    554  CA  THR    36      28.696   3.951  -1.173  1.00  0.00           C  
ATOM    555  HA  THR    36      29.499   4.619  -0.862  1.00  0.00           H  
ATOM    556  CB  THR    36      29.261   2.553  -1.190  1.00  0.00           C  
ATOM    557  HB  THR    36      30.216   2.628  -1.710  1.00  0.00           H  
ATOM    558  CG2 THR    36      29.526   2.054   0.223  1.00  0.00           C  
ATOM    559 HG21 THR    36      30.016   1.083   0.157  1.00  0.00           H  
ATOM    560 HG22 THR    36      30.209   2.741   0.723  1.00  0.00           H  
ATOM    561 HG23 THR    36      28.668   2.020   0.894  1.00  0.00           H  
ATOM    562  OG1 THR    36      28.343   1.639  -1.778  1.00  0.00           O  
ATOM    563  HG1 THR    36      28.849   0.823  -1.801  1.00  0.00           H  
ATOM    564  C   THR    36      28.112   4.223  -2.558  1.00  0.00           C  
ATOM    565  O   THR    36      26.910   4.318  -2.761  1.00  0.00           O  
ATOM    566  N   ASP    37      28.929   4.386  -3.590  1.00  0.00           N  
ATOM    567  H   ASP    37      29.919   4.302  -3.408  1.00  0.00           H  
ATOM    568  CA  ASP    37      28.471   4.969  -4.836  1.00  0.00           C  
ATOM    569  HA  ASP    37      27.686   5.674  -4.562  1.00  0.00           H  
ATOM    570  CB  ASP    37      29.630   5.759  -5.496  1.00  0.00           C  
ATOM    571  HB2 ASP    37      30.433   5.066  -5.751  1.00  0.00           H  
ATOM    572  HB3 ASP    37      29.318   6.285  -6.398  1.00  0.00           H  
ATOM    573  CG  ASP    37      30.194   6.870  -4.609  1.00  0.00           C  
ATOM    574  OD1 ASP    37      31.406   6.842  -4.237  1.00  0.00           O  
ATOM    575  OD2 ASP    37      29.476   7.802  -4.156  1.00  0.00           O  
ATOM    576  C   ASP    37      27.670   3.903  -5.679  1.00  0.00           C  
ATOM    577  O   ASP    37      26.810   4.267  -6.496  1.00  0.00           O  
ATOM    578  N   ALA    38      27.968   2.580  -5.434  1.00  0.00           N  
ATOM    579  H   ALA    38      28.729   2.283  -4.840  1.00  0.00           H  
ATOM    580  CA  ALA    38      27.168   1.457  -5.917  1.00  0.00           C  
ATOM    581  HA  ALA    38      26.996   1.772  -6.947  1.00  0.00           H  
ATOM    582  CB  ALA    38      27.955   0.170  -5.912  1.00  0.00           C  
ATOM    583  HB1 ALA    38      27.356  -0.700  -6.184  1.00  0.00           H  
ATOM    584  HB2 ALA    38      28.823   0.271  -6.564  1.00  0.00           H  
ATOM    585  HB3 ALA    38      28.363  -0.015  -4.918  1.00  0.00           H  
ATOM    586  C   ALA    38      25.816   1.426  -5.207  1.00  0.00           C  
ATOM    587  O   ALA    38      24.813   1.064  -5.823  1.00  0.00           O  
ATOM    588  N   GLN    39      25.736   1.685  -3.941  1.00  0.00           N  
ATOM    589  H   GLN    39      26.589   1.930  -3.458  1.00  0.00           H  
ATOM    590  CA  GLN    39      24.466   1.817  -3.297  1.00  0.00           C  
ATOM    591  HA  GLN    39      23.839   0.954  -3.522  1.00  0.00           H  
ATOM    592  CB  GLN    39      24.634   1.891  -1.803  1.00  0.00           C  
ATOM    593  HB2 GLN    39      25.259   2.740  -1.525  1.00  0.00           H  
ATOM    594  HB3 GLN    39      23.696   2.101  -1.289  1.00  0.00           H  
ATOM    595  CG  GLN    39      25.157   0.521  -1.193  1.00  0.00           C  
ATOM    596  HG2 GLN    39      24.290  -0.133  -1.286  1.00  0.00           H  
ATOM    597  HG3 GLN    39      26.003   0.229  -1.816  1.00  0.00           H  
ATOM    598  CD  GLN    39      25.582   0.547   0.277  1.00  0.00           C  
ATOM    599  OE1 GLN    39      26.239   1.397   0.784  1.00  0.00           O  
ATOM    600  NE2 GLN    39      25.057  -0.433   0.930  1.00  0.00           N  
ATOM    601 HE21 GLN    39      25.344  -0.486   1.897  1.00  0.00           H  
ATOM    602 HE22 GLN    39      24.489  -1.134   0.475  1.00  0.00           H  
ATOM    603  C   GLN    39      23.679   3.047  -3.709  1.00  0.00           C  
ATOM    604  O   GLN    39      22.493   2.911  -3.907  1.00  0.00           O  
ATOM    605  N   LYS    40      24.315   4.180  -3.902  1.00  0.00           N  
ATOM    606  H   LYS    40      25.320   4.109  -3.826  1.00  0.00           H  
ATOM    607  CA  LYS    40      23.669   5.397  -4.297  1.00  0.00           C  
ATOM    608  HA  LYS    40      22.699   5.551  -3.822  1.00  0.00           H  
ATOM    609  CB  LYS    40      24.573   6.585  -4.056  1.00  0.00           C  
ATOM    610  HB2 LYS    40      25.451   6.264  -4.616  1.00  0.00           H  
ATOM    611  HB3 LYS    40      24.119   7.442  -4.553  1.00  0.00           H  
ATOM    612  CG  LYS    40      24.796   7.009  -2.776  1.00  0.00           C  
ATOM    613  HG2 LYS    40      23.832   7.118  -2.279  1.00  0.00           H  
ATOM    614  HG3 LYS    40      25.090   6.132  -2.200  1.00  0.00           H  
ATOM    615  CD  LYS    40      25.752   8.089  -2.711  1.00  0.00           C  
ATOM    616  HD2 LYS    40      26.699   7.579  -2.885  1.00  0.00           H  
ATOM    617  HD3 LYS    40      25.593   8.997  -3.292  1.00  0.00           H  
ATOM    618  CE  LYS    40      25.839   8.419  -1.387  1.00  0.00           C  
ATOM    619  HE2 LYS    40      24.859   8.722  -1.017  1.00  0.00           H  
ATOM    620  HE3 LYS    40      26.250   7.567  -0.846  1.00  0.00           H  
ATOM    621  NZ  LYS    40      26.749   9.621  -1.250  1.00  0.00           N  
ATOM    622  HZ1 LYS    40      27.592   9.364  -1.743  1.00  0.00           H  
ATOM    623  HZ2 LYS    40      26.307  10.456  -1.607  1.00  0.00           H  
ATOM    624  HZ3 LYS    40      27.024   9.855  -0.306  1.00  0.00           H  
ATOM    625  C   LYS    40      23.188   5.361  -5.812  1.00  0.00           C  
ATOM    626  O   LYS    40      22.158   5.990  -6.148  1.00  0.00           O  
ATOM    627  N   GLN    41      23.808   4.643  -6.686  1.00  0.00           N  
ATOM    628  H   GLN    41      24.666   4.151  -6.482  1.00  0.00           H  
ATOM    629  CA  GLN    41      23.347   4.321  -8.062  1.00  0.00           C  
ATOM    630  HA  GLN    41      23.068   5.285  -8.487  1.00  0.00           H  
ATOM    631  CB  GLN    41      24.385   3.535  -8.799  1.00  0.00           C  
ATOM    632  HB2 GLN    41      25.419   3.826  -8.611  1.00  0.00           H  
ATOM    633  HB3 GLN    41      24.361   2.491  -8.486  1.00  0.00           H  
ATOM    634  CG  GLN    41      24.203   3.448 -10.298  1.00  0.00           C  
ATOM    635  HG2 GLN    41      24.860   2.793 -10.870  1.00  0.00           H  
ATOM    636  HG3 GLN    41      23.228   2.982 -10.442  1.00  0.00           H  
ATOM    637  CD  GLN    41      24.293   4.764 -11.095  1.00  0.00           C  
ATOM    638  OE1 GLN    41      24.469   5.862 -10.613  1.00  0.00           O  
ATOM    639  NE2 GLN    41      24.069   4.787 -12.385  1.00  0.00           N  
ATOM    640 HE21 GLN    41      24.188   5.755 -12.647  1.00  0.00           H  
ATOM    641 HE22 GLN    41      23.722   4.035 -12.963  1.00  0.00           H  
ATOM    642  C   GLN    41      22.104   3.462  -7.950  1.00  0.00           C  
ATOM    643  O   GLN    41      21.126   3.661  -8.671  1.00  0.00           O  
ATOM    644  N   GLN    42      21.961   2.472  -7.051  1.00  0.00           N  
ATOM    645  H   GLN    42      22.703   2.309  -6.386  1.00  0.00           H  
ATOM    646  CA  GLN    42      20.757   1.579  -6.961  1.00  0.00           C  
ATOM    647  HA  GLN    42      20.471   1.222  -7.951  1.00  0.00           H  
ATOM    648  CB  GLN    42      20.962   0.354  -6.123  1.00  0.00           C  
ATOM    649  HB2 GLN    42      21.894  -0.136  -6.402  1.00  0.00           H  
ATOM    650  HB3 GLN    42      21.130   0.684  -5.098  1.00  0.00           H  
ATOM    651  CG  GLN    42      19.880  -0.703  -6.028  1.00  0.00           C  
ATOM    652  HG2 GLN    42      20.277  -1.607  -5.568  1.00  0.00           H  
ATOM    653  HG3 GLN    42      19.126  -0.324  -5.338  1.00  0.00           H  
ATOM    654  CD  GLN    42      19.441  -1.042  -7.429  1.00  0.00           C  
ATOM    655  OE1 GLN    42      20.248  -1.380  -8.301  1.00  0.00           O  
ATOM    656  NE2 GLN    42      18.164  -1.157  -7.754  1.00  0.00           N  
ATOM    657 HE21 GLN    42      17.958  -1.625  -8.625  1.00  0.00           H  
ATOM    658 HE22 GLN    42      17.389  -1.104  -7.108  1.00  0.00           H  
ATOM    659  C   GLN    42      19.596   2.465  -6.387  1.00  0.00           C  
ATOM    660  O   GLN    42      18.504   2.252  -6.831  1.00  0.00           O  
ATOM    661  N   ILE    43      19.802   3.304  -5.349  1.00  0.00           N  
ATOM    662  H   ILE    43      20.768   3.263  -5.054  1.00  0.00           H  
ATOM    663  CA  ILE    43      18.708   4.158  -4.680  1.00  0.00           C  
ATOM    664  HA  ILE    43      17.950   3.528  -4.216  1.00  0.00           H  
ATOM    665  CB  ILE    43      19.400   5.074  -3.626  1.00  0.00           C  
ATOM    666  HB  ILE    43      20.394   5.413  -3.915  1.00  0.00           H  
ATOM    667  CG2 ILE    43      18.652   6.321  -3.198  1.00  0.00           C  
ATOM    668 HG21 ILE    43      18.413   6.969  -4.041  1.00  0.00           H  
ATOM    669 HG22 ILE    43      17.723   6.024  -2.711  1.00  0.00           H  
ATOM    670 HG23 ILE    43      19.248   6.994  -2.581  1.00  0.00           H  
ATOM    671  CG1 ILE    43      19.610   4.304  -2.364  1.00  0.00           C  
ATOM    672 HG12 ILE    43      18.702   4.028  -1.828  1.00  0.00           H  
ATOM    673 HG13 ILE    43      20.020   3.329  -2.625  1.00  0.00           H  
ATOM    674  CD1 ILE    43      20.584   5.006  -1.356  1.00  0.00           C  
ATOM    675 HD11 ILE    43      20.783   4.297  -0.552  1.00  0.00           H  
ATOM    676 HD12 ILE    43      21.531   5.260  -1.834  1.00  0.00           H  
ATOM    677 HD13 ILE    43      20.291   5.968  -0.935  1.00  0.00           H  
ATOM    678  C   ILE    43      17.953   5.017  -5.807  1.00  0.00           C  
ATOM    679  O   ILE    43      16.735   5.307  -5.707  1.00  0.00           O  
ATOM    680  N   ARG    44      18.602   5.369  -6.885  1.00  0.00           N  
ATOM    681  H   ARG    44      19.597   5.243  -7.006  1.00  0.00           H  
ATOM    682  CA  ARG    44      17.934   6.042  -8.044  1.00  0.00           C  
ATOM    683  HA  ARG    44      17.351   6.845  -7.595  1.00  0.00           H  
ATOM    684  CB  ARG    44      18.916   6.697  -9.073  1.00  0.00           C  
ATOM    685  HB2 ARG    44      19.934   6.324  -8.961  1.00  0.00           H  
ATOM    686  HB3 ARG    44      18.632   6.280 -10.039  1.00  0.00           H  
ATOM    687  CG  ARG    44      18.984   8.066  -9.239  1.00  0.00           C  
ATOM    688  HG2 ARG    44      19.660   8.434 -10.011  1.00  0.00           H  
ATOM    689  HG3 ARG    44      18.019   8.363  -9.650  1.00  0.00           H  
ATOM    690  CD  ARG    44      19.282   8.909  -8.236  1.00  0.00           C  
ATOM    691  HD2 ARG    44      18.663   8.698  -7.364  1.00  0.00           H  
ATOM    692  HD3 ARG    44      20.306   8.699  -7.927  1.00  0.00           H  
ATOM    693  NE  ARG    44      19.226  10.361  -8.621  1.00  0.00           N  
ATOM    694  HE  ARG    44      18.393  10.713  -9.070  1.00  0.00           H  
ATOM    695  CZ  ARG    44      19.985  11.348  -8.154  1.00  0.00           C  
ATOM    696  NH1 ARG    44      19.595  12.583  -8.268  1.00  0.00           N  
ATOM    697 HH11 ARG    44      18.839  12.780  -8.909  1.00  0.00           H  
ATOM    698 HH12 ARG    44      20.186  13.288  -7.852  1.00  0.00           H  
ATOM    699  NH2 ARG    44      21.162  11.165  -7.689  1.00  0.00           N  
ATOM    700 HH21 ARG    44      21.536  10.227  -7.694  1.00  0.00           H  
ATOM    701 HH22 ARG    44      21.770  11.916  -7.395  1.00  0.00           H  
ATOM    702  C   ARG    44      16.914   5.208  -8.762  1.00  0.00           C  
ATOM    703  O   ARG    44      15.771   5.700  -8.946  1.00  0.00           O  
ATOM    704  N   GLU    45      17.318   4.007  -9.099  1.00  0.00           N  
ATOM    705  H   GLU    45      18.208   3.647  -8.785  1.00  0.00           H  
ATOM    706  CA  GLU    45      16.476   3.048  -9.751  1.00  0.00           C  
ATOM    707  HA  GLU    45      15.949   3.476 -10.604  1.00  0.00           H  
ATOM    708  CB  GLU    45      17.311   1.852 -10.395  1.00  0.00           C  
ATOM    709  HB2 GLU    45      18.014   1.352  -9.729  1.00  0.00           H  
ATOM    710  HB3 GLU    45      16.670   0.991 -10.584  1.00  0.00           H  
ATOM    711  CG  GLU    45      18.019   2.222 -11.718  1.00  0.00           C  
ATOM    712  HG2 GLU    45      18.678   3.070 -11.527  1.00  0.00           H  
ATOM    713  HG3 GLU    45      18.569   1.362 -12.099  1.00  0.00           H  
ATOM    714  CD  GLU    45      17.068   2.552 -12.835  1.00  0.00           C  
ATOM    715  OE1 GLU    45      15.842   2.126 -12.876  1.00  0.00           O  
ATOM    716  OE2 GLU    45      17.527   3.313 -13.689  1.00  0.00           O  
ATOM    717  C   GLU    45      15.357   2.557  -8.738  1.00  0.00           C  
ATOM    718  O   GLU    45      14.162   2.380  -9.085  1.00  0.00           O  
ATOM    719  N   ILE    46      15.704   2.503  -7.478  1.00  0.00           N  
ATOM    720  H   ILE    46      16.699   2.485  -7.301  1.00  0.00           H  
ATOM    721  CA  ILE    46      14.678   2.087  -6.415  1.00  0.00           C  
ATOM    722  HA  ILE    46      14.193   1.153  -6.702  1.00  0.00           H  
ATOM    723  CB  ILE    46      15.356   1.597  -5.069  1.00  0.00           C  
ATOM    724  HB  ILE    46      16.097   2.347  -4.795  1.00  0.00           H  
ATOM    725  CG2 ILE    46      14.555   1.601  -3.844  1.00  0.00           C  
ATOM    726 HG21 ILE    46      14.030   2.544  -3.688  1.00  0.00           H  
ATOM    727 HG22 ILE    46      13.903   0.732  -3.757  1.00  0.00           H  
ATOM    728 HG23 ILE    46      15.253   1.524  -3.011  1.00  0.00           H  
ATOM    729  CG1 ILE    46      15.922   0.176  -5.273  1.00  0.00           C  
ATOM    730 HG12 ILE    46      15.098  -0.505  -5.483  1.00  0.00           H  
ATOM    731 HG13 ILE    46      16.653   0.258  -6.078  1.00  0.00           H  
ATOM    732  CD1 ILE    46      16.783  -0.305  -4.090  1.00  0.00           C  
ATOM    733 HD11 ILE    46      16.210  -0.592  -3.208  1.00  0.00           H  
ATOM    734 HD12 ILE    46      17.414  -1.105  -4.476  1.00  0.00           H  
ATOM    735 HD13 ILE    46      17.428   0.487  -3.711  1.00  0.00           H  
ATOM    736  C   ILE    46      13.592   3.181  -6.299  1.00  0.00           C  
ATOM    737  O   ILE    46      12.416   2.987  -5.990  1.00  0.00           O  
ATOM    738  N   MET    47      13.952   4.518  -6.457  1.00  0.00           N  
ATOM    739  H   MET    47      14.945   4.677  -6.556  1.00  0.00           H  
ATOM    740  CA  MET    47      13.125   5.661  -6.243  1.00  0.00           C  
ATOM    741  HA  MET    47      12.599   5.417  -5.320  1.00  0.00           H  
ATOM    742  CB  MET    47      13.984   6.849  -5.942  1.00  0.00           C  
ATOM    743  HB2 MET    47      14.663   6.582  -5.132  1.00  0.00           H  
ATOM    744  HB3 MET    47      14.542   7.127  -6.836  1.00  0.00           H  
ATOM    745  CG  MET    47      13.306   8.189  -5.553  1.00  0.00           C  
ATOM    746  HG2 MET    47      14.012   9.020  -5.567  1.00  0.00           H  
ATOM    747  HG3 MET    47      12.524   8.398  -6.282  1.00  0.00           H  
ATOM    748  SD  MET    47      12.532   8.251  -3.863  1.00  0.00           S  
ATOM    749  CE  MET    47      13.882   8.398  -2.655  1.00  0.00           C  
ATOM    750  HE1 MET    47      13.748   9.163  -1.890  1.00  0.00           H  
ATOM    751  HE2 MET    47      13.897   7.444  -2.129  1.00  0.00           H  
ATOM    752  HE3 MET    47      14.850   8.536  -3.138  1.00  0.00           H  
ATOM    753  C   MET    47      12.200   5.986  -7.381  1.00  0.00           C  
ATOM    754  O   MET    47      11.062   6.505  -7.257  1.00  0.00           O  
ATOM    755  N   LYS    48      12.622   5.598  -8.574  1.00  0.00           N  
ATOM    756  H   LYS    48      13.584   5.294  -8.629  1.00  0.00           H  
ATOM    757  CA  LYS    48      11.873   5.530  -9.872  1.00  0.00           C  
ATOM    758  HA  LYS    48      11.415   6.472 -10.173  1.00  0.00           H  
ATOM    759  CB  LYS    48      12.804   5.028 -10.982  1.00  0.00           C  
ATOM    760  HB2 LYS    48      13.754   5.560 -11.027  1.00  0.00           H  
ATOM    761  HB3 LYS    48      13.223   4.046 -10.759  1.00  0.00           H  
ATOM    762  CG  LYS    48      12.262   5.126 -12.224  1.00  0.00           C  
ATOM    763  HG2 LYS    48      11.313   4.594 -12.162  1.00  0.00           H  
ATOM    764  HG3 LYS    48      11.916   6.133 -12.458  1.00  0.00           H  
ATOM    765  CD  LYS    48      12.905   4.522 -13.280  1.00  0.00           C  
ATOM    766  HD2 LYS    48      13.079   3.465 -13.075  1.00  0.00           H  
ATOM    767  HD3 LYS    48      12.322   4.549 -14.201  1.00  0.00           H  
ATOM    768  CE  LYS    48      14.170   4.865 -13.680  1.00  0.00           C  
ATOM    769  HE2 LYS    48      14.117   5.920 -13.949  1.00  0.00           H  
ATOM    770  HE3 LYS    48      14.847   4.862 -12.826  1.00  0.00           H  
ATOM    771  NZ  LYS    48      14.702   4.053 -14.789  1.00  0.00           N  
ATOM    772  HZ1 LYS    48      14.025   3.908 -15.525  1.00  0.00           H  
ATOM    773  HZ2 LYS    48      15.498   4.594 -15.096  1.00  0.00           H  
ATOM    774  HZ3 LYS    48      15.070   3.185 -14.428  1.00  0.00           H  
ATOM    775  C   LYS    48      10.589   4.719  -9.743  1.00  0.00           C  
ATOM    776  O   LYS    48       9.489   5.229 -10.001  1.00  0.00           O  
ATOM    777  N   GLY    49      10.718   3.547  -9.094  1.00  0.00           N  
ATOM    778  H   GLY    49      11.621   3.258  -8.745  1.00  0.00           H  
ATOM    779  CA  GLY    49       9.568   2.576  -9.062  1.00  0.00           C  
ATOM    780  HA2 GLY    49       9.393   2.194 -10.068  1.00  0.00           H  
ATOM    781  HA3 GLY    49       9.801   1.796  -8.336  1.00  0.00           H  
ATOM    782  C   GLY    49       8.257   3.078  -8.424  1.00  0.00           C  
ATOM    783  O   GLY    49       7.220   2.500  -8.706  1.00  0.00           O  
ATOM    784  N   GLN    50       8.272   4.098  -7.616  1.00  0.00           N  
ATOM    785  H   GLN    50       9.142   4.568  -7.413  1.00  0.00           H  
ATOM    786  CA  GLN    50       7.026   4.637  -7.015  1.00  0.00           C  
ATOM    787  HA  GLN    50       6.592   3.835  -6.418  1.00  0.00           H  
ATOM    788  CB  GLN    50       7.499   5.797  -6.164  1.00  0.00           C  
ATOM    789  HB2 GLN    50       8.132   6.531  -6.663  1.00  0.00           H  
ATOM    790  HB3 GLN    50       6.650   6.434  -5.913  1.00  0.00           H  
ATOM    791  CG  GLN    50       8.204   5.224  -4.955  1.00  0.00           C  
ATOM    792  HG2 GLN    50       7.839   4.273  -4.567  1.00  0.00           H  
ATOM    793  HG3 GLN    50       9.235   4.965  -5.194  1.00  0.00           H  
ATOM    794  CD  GLN    50       8.316   6.221  -3.786  1.00  0.00           C  
ATOM    795  OE1 GLN    50       8.139   7.459  -3.942  1.00  0.00           O  
ATOM    796  NE2 GLN    50       8.581   5.779  -2.600  1.00  0.00           N  
ATOM    797 HE21 GLN    50       8.562   6.377  -1.786  1.00  0.00           H  
ATOM    798 HE22 GLN    50       8.727   4.781  -2.567  1.00  0.00           H  
ATOM    799  C   GLN    50       6.033   5.121  -8.120  1.00  0.00           C  
ATOM    800  O   GLN    50       4.853   5.328  -7.780  1.00  0.00           O  
ATOM    801  N   ARG    51       6.486   5.498  -9.301  1.00  0.00           N  
ATOM    802  H   ARG    51       7.493   5.482  -9.374  1.00  0.00           H  
ATOM    803  CA  ARG    51       5.655   5.865 -10.506  1.00  0.00           C  
ATOM    804  HA  ARG    51       5.194   6.804 -10.200  1.00  0.00           H  
ATOM    805  CB  ARG    51       6.596   6.248 -11.635  1.00  0.00           C  
ATOM    806  HB2 ARG    51       6.191   7.095 -12.187  1.00  0.00           H  
ATOM    807  HB3 ARG    51       7.465   6.678 -11.136  1.00  0.00           H  
ATOM    808  CG  ARG    51       7.108   5.302 -12.471  1.00  0.00           C  
ATOM    809  HG2 ARG    51       7.626   4.522 -11.913  1.00  0.00           H  
ATOM    810  HG3 ARG    51       6.332   4.877 -13.108  1.00  0.00           H  
ATOM    811  CD  ARG    51       8.028   5.850 -13.332  1.00  0.00           C  
ATOM    812  HD2 ARG    51       7.516   6.655 -13.859  1.00  0.00           H  
ATOM    813  HD3 ARG    51       8.774   6.415 -12.772  1.00  0.00           H  
ATOM    814  NE  ARG    51       8.694   4.963 -14.290  1.00  0.00           N  
ATOM    815  HE  ARG    51       8.722   3.985 -14.037  1.00  0.00           H  
ATOM    816  CZ  ARG    51       9.340   5.327 -15.418  1.00  0.00           C  
ATOM    817  NH1 ARG    51       9.572   6.587 -15.774  1.00  0.00           N  
ATOM    818 HH11 ARG    51       9.445   7.293 -15.063  1.00  0.00           H  
ATOM    819 HH12 ARG    51      10.328   6.726 -16.429  1.00  0.00           H  
ATOM    820  NH2 ARG    51       9.898   4.413 -16.155  1.00  0.00           N  
ATOM    821 HH21 ARG    51      10.155   3.524 -15.751  1.00  0.00           H  
ATOM    822 HH22 ARG    51      10.344   4.741 -16.999  1.00  0.00           H  
ATOM    823  C   ARG    51       4.501   4.927 -10.970  1.00  0.00           C  
ATOM    824  O   ARG    51       3.617   5.359 -11.645  1.00  0.00           O  
ATOM    825  N   ASP    52       4.641   3.625 -10.588  1.00  0.00           N  
ATOM    826  H   ASP    52       5.451   3.370 -10.041  1.00  0.00           H  
ATOM    827  CA  ASP    52       3.538   2.608 -10.636  1.00  0.00           C  
ATOM    828  HA  ASP    52       3.030   2.772 -11.587  1.00  0.00           H  
ATOM    829  CB  ASP    52       4.123   1.204 -10.503  1.00  0.00           C  
ATOM    830  HB2 ASP    52       4.607   1.099  -9.532  1.00  0.00           H  
ATOM    831  HB3 ASP    52       3.325   0.461 -10.519  1.00  0.00           H  
ATOM    832  CG  ASP    52       5.148   0.782 -11.614  1.00  0.00           C  
ATOM    833  OD1 ASP    52       5.711  -0.319 -11.553  1.00  0.00           O  
ATOM    834  OD2 ASP    52       5.284   1.579 -12.581  1.00  0.00           O  
ATOM    835  C   ASP    52       2.369   2.742  -9.626  1.00  0.00           C  
ATOM    836  O   ASP    52       1.327   2.227  -9.941  1.00  0.00           O  
ATOM    837  N   GLN    53       2.509   3.584  -8.581  1.00  0.00           N  
ATOM    838  H   GLN    53       3.314   4.192  -8.536  1.00  0.00           H  
ATOM    839  CA  GLN    53       1.371   3.832  -7.649  1.00  0.00           C  
ATOM    840  HA  GLN    53       0.415   3.738  -8.164  1.00  0.00           H  
ATOM    841  CB  GLN    53       1.371   2.609  -6.700  1.00  0.00           C  
ATOM    842  HB2 GLN    53       0.447   2.629  -6.122  1.00  0.00           H  
ATOM    843  HB3 GLN    53       1.393   1.760  -7.383  1.00  0.00           H  
ATOM    844  CG  GLN    53       2.594   2.599  -5.761  1.00  0.00           C  
ATOM    845  HG2 GLN    53       3.568   2.692  -6.240  1.00  0.00           H  
ATOM    846  HG3 GLN    53       2.505   3.534  -5.207  1.00  0.00           H  
ATOM    847  CD  GLN    53       2.561   1.456  -4.751  1.00  0.00           C  
ATOM    848  OE1 GLN    53       1.526   0.877  -4.508  1.00  0.00           O  
ATOM    849  NE2 GLN    53       3.605   1.107  -4.106  1.00  0.00           N  
ATOM    850 HE21 GLN    53       3.524   0.382  -3.408  1.00  0.00           H  
ATOM    851 HE22 GLN    53       4.490   1.537  -4.334  1.00  0.00           H  
ATOM    852  C   GLN    53       1.269   5.204  -7.013  1.00  0.00           C  
ATOM    853  O   GLN    53       0.246   5.469  -6.427  1.00  0.00           O  
ATOM    854  N   MET    54       2.233   6.097  -6.969  1.00  0.00           N  
ATOM    855  H   MET    54       3.113   5.790  -7.358  1.00  0.00           H  
ATOM    856  CA  MET    54       2.252   7.350  -6.276  1.00  0.00           C  
ATOM    857  HA  MET    54       1.763   7.300  -5.303  1.00  0.00           H  
ATOM    858  CB  MET    54       3.712   7.822  -5.962  1.00  0.00           C  
ATOM    859  HB2 MET    54       4.339   7.648  -6.837  1.00  0.00           H  
ATOM    860  HB3 MET    54       3.790   8.909  -5.919  1.00  0.00           H  
ATOM    861  CG  MET    54       4.265   7.171  -4.628  1.00  0.00           C  
ATOM    862  HG2 MET    54       3.975   6.123  -4.557  1.00  0.00           H  
ATOM    863  HG3 MET    54       5.337   7.364  -4.579  1.00  0.00           H  
ATOM    864  SD  MET    54       3.528   7.885  -3.101  1.00  0.00           S  
ATOM    865  CE  MET    54       4.172   9.553  -3.180  1.00  0.00           C  
ATOM    866  HE1 MET    54       4.499   9.896  -4.162  1.00  0.00           H  
ATOM    867  HE2 MET    54       3.526  10.255  -2.653  1.00  0.00           H  
ATOM    868  HE3 MET    54       5.108   9.540  -2.622  1.00  0.00           H  
ATOM    869  C   MET    54       1.409   8.279  -7.135  1.00  0.00           C  
ATOM    870  O   MET    54       1.858   8.781  -8.209  1.00  0.00           O  
ATOM    871  N   LYS    55       0.211   8.667  -6.648  1.00  0.00           N  
ATOM    872  H   LYS    55      -0.085   8.245  -5.780  1.00  0.00           H  
ATOM    873  CA  LYS    55      -0.693   9.720  -7.184  1.00  0.00           C  
ATOM    874  HA  LYS    55      -0.219  10.125  -8.078  1.00  0.00           H  
ATOM    875  CB  LYS    55      -2.033   9.100  -7.685  1.00  0.00           C  
ATOM    876  HB2 LYS    55      -2.517   8.701  -6.794  1.00  0.00           H  
ATOM    877  HB3 LYS    55      -2.623   9.876  -8.173  1.00  0.00           H  
ATOM    878  CG  LYS    55      -1.814   8.173  -8.713  1.00  0.00           C  
ATOM    879  HG2 LYS    55      -1.297   8.705  -9.511  1.00  0.00           H  
ATOM    880  HG3 LYS    55      -1.048   7.463  -8.400  1.00  0.00           H  
ATOM    881  CD  LYS    55      -2.785   7.369  -9.198  1.00  0.00           C  
ATOM    882  HD2 LYS    55      -3.004   6.743  -8.333  1.00  0.00           H  
ATOM    883  HD3 LYS    55      -3.666   7.992  -9.353  1.00  0.00           H  
ATOM    884  CE  LYS    55      -2.535   6.584 -10.301  1.00  0.00           C  
ATOM    885  HE2 LYS    55      -2.243   7.224 -11.134  1.00  0.00           H  
ATOM    886  HE3 LYS    55      -1.736   5.893 -10.033  1.00  0.00           H  
ATOM    887  NZ  LYS    55      -3.722   5.918 -10.876  1.00  0.00           N  
ATOM    888  HZ1 LYS    55      -3.480   5.263 -11.605  1.00  0.00           H  
ATOM    889  HZ2 LYS    55      -4.036   5.254 -10.182  1.00  0.00           H  
ATOM    890  HZ3 LYS    55      -4.531   6.513 -10.989  1.00  0.00           H  
ATOM    891  C   LYS    55      -0.926  10.900  -6.304  1.00  0.00           C  
ATOM    892  O   LYS    55      -0.616  10.776  -5.089  1.00  0.00           O  
ATOM    893  N   ARG    56      -1.544  11.965  -6.798  1.00  0.00           N  
ATOM    894  H   ARG    56      -1.831  11.924  -7.765  1.00  0.00           H  
ATOM    895  CA  ARG    56      -1.713  13.260  -6.055  1.00  0.00           C  
ATOM    896  HA  ARG    56      -0.967  13.349  -5.265  1.00  0.00           H  
ATOM    897  CB  ARG    56      -1.532  14.521  -6.955  1.00  0.00           C  
ATOM    898  HB2 ARG    56      -2.247  14.426  -7.773  1.00  0.00           H  
ATOM    899  HB3 ARG    56      -1.832  15.341  -6.302  1.00  0.00           H  
ATOM    900  CG  ARG    56      -0.219  14.697  -7.333  1.00  0.00           C  
ATOM    901  HG2 ARG    56       0.317  14.816  -6.392  1.00  0.00           H  
ATOM    902  HG3 ARG    56       0.206  13.792  -7.766  1.00  0.00           H  
ATOM    903  CD  ARG    56       0.157  15.715  -8.131  1.00  0.00           C  
ATOM    904  HD2 ARG    56       1.175  15.428  -8.396  1.00  0.00           H  
ATOM    905  HD3 ARG    56      -0.476  15.644  -9.016  1.00  0.00           H  
ATOM    906  NE  ARG    56      -0.071  17.113  -7.556  1.00  0.00           N  
ATOM    907  HE  ARG    56      -0.203  17.096  -6.555  1.00  0.00           H  
ATOM    908  CZ  ARG    56       0.162  18.243  -8.193  1.00  0.00           C  
ATOM    909  NH1 ARG    56       0.149  19.274  -7.434  1.00  0.00           N  
ATOM    910 HH11 ARG    56      -0.143  19.227  -6.469  1.00  0.00           H  
ATOM    911 HH12 ARG    56       0.235  20.223  -7.771  1.00  0.00           H  
ATOM    912  NH2 ARG    56       0.436  18.425  -9.391  1.00  0.00           N  
ATOM    913 HH21 ARG    56       0.144  17.693 -10.023  1.00  0.00           H  
ATOM    914 HH22 ARG    56       0.800  19.291  -9.764  1.00  0.00           H  
ATOM    915  C   ARG    56      -3.136  13.304  -5.461  1.00  0.00           C  
ATOM    916  O   ARG    56      -4.067  12.782  -6.091  1.00  0.00           O  
ATOM    917  N   PRO    57      -3.337  13.993  -4.324  1.00  0.00           N  
ATOM    918  CD  PRO    57      -2.337  14.672  -3.446  1.00  0.00           C  
ATOM    919  HD2 PRO    57      -2.100  15.671  -3.812  1.00  0.00           H  
ATOM    920  HD3 PRO    57      -1.532  13.956  -3.280  1.00  0.00           H  
ATOM    921  CG  PRO    57      -3.066  14.842  -2.072  1.00  0.00           C  
ATOM    922  HG2 PRO    57      -2.529  15.661  -1.594  1.00  0.00           H  
ATOM    923  HG3 PRO    57      -2.941  13.870  -1.594  1.00  0.00           H  
ATOM    924  CB  PRO    57      -4.454  15.115  -2.613  1.00  0.00           C  
ATOM    925  HB2 PRO    57      -4.364  16.166  -2.887  1.00  0.00           H  
ATOM    926  HB3 PRO    57      -5.250  14.941  -1.889  1.00  0.00           H  
ATOM    927  CA  PRO    57      -4.628  14.194  -3.733  1.00  0.00           C  
ATOM    928  HA  PRO    57      -4.960  13.245  -3.310  1.00  0.00           H  
ATOM    929  C   PRO    57      -5.579  14.864  -4.751  1.00  0.00           C  
ATOM    930  O   PRO    57      -5.147  15.816  -5.368  1.00  0.00           O  
ATOM    931  N   PRO    58      -6.863  14.432  -4.776  1.00  0.00           N  
ATOM    932  CD  PRO    58      -7.514  13.282  -4.072  1.00  0.00           C  
ATOM    933  HD2 PRO    58      -7.215  13.422  -3.033  1.00  0.00           H  
ATOM    934  HD3 PRO    58      -7.035  12.364  -4.410  1.00  0.00           H  
ATOM    935  CG  PRO    58      -9.013  13.393  -4.247  1.00  0.00           C  
ATOM    936  HG2 PRO    58      -9.271  14.013  -3.388  1.00  0.00           H  
ATOM    937  HG3 PRO    58      -9.609  12.481  -4.198  1.00  0.00           H  
ATOM    938  CB  PRO    58      -9.218  14.257  -5.508  1.00  0.00           C  
ATOM    939  HB2 PRO    58     -10.101  14.890  -5.416  1.00  0.00           H  
ATOM    940  HB3 PRO    58      -9.207  13.687  -6.436  1.00  0.00           H  
ATOM    941  CA  PRO    58      -7.893  15.099  -5.596  1.00  0.00           C  
ATOM    942  HA  PRO    58      -7.613  15.118  -6.649  1.00  0.00           H  
ATOM    943  C   PRO    58      -8.080  16.509  -5.133  1.00  0.00           C  
ATOM    944  O   PRO    58      -8.576  16.736  -4.011  1.00  0.00           O  
ATOM    945  N   LEU    59      -7.821  17.564  -5.902  1.00  0.00           N  
ATOM    946  H   LEU    59      -7.501  17.381  -6.842  1.00  0.00           H  
ATOM    947  CA  LEU    59      -7.882  18.878  -5.366  1.00  0.00           C  
ATOM    948  HA  LEU    59      -7.297  18.978  -4.452  1.00  0.00           H  
ATOM    949  CB  LEU    59      -7.350  19.878  -6.441  1.00  0.00           C  
ATOM    950  HB2 LEU    59      -6.290  19.662  -6.577  1.00  0.00           H  
ATOM    951  HB3 LEU    59      -7.904  19.684  -7.359  1.00  0.00           H  
ATOM    952  CG  LEU    59      -7.379  21.322  -6.034  1.00  0.00           C  
ATOM    953  HG  LEU    59      -8.418  21.639  -6.125  1.00  0.00           H  
ATOM    954  CD1 LEU    59      -6.885  21.613  -4.634  1.00  0.00           C  
ATOM    955 HD11 LEU    59      -7.541  21.215  -3.860  1.00  0.00           H  
ATOM    956 HD12 LEU    59      -5.903  21.171  -4.465  1.00  0.00           H  
ATOM    957 HD13 LEU    59      -6.947  22.670  -4.377  1.00  0.00           H  
ATOM    958  CD2 LEU    59      -6.535  22.060  -7.060  1.00  0.00           C  
ATOM    959 HD21 LEU    59      -5.467  21.875  -6.949  1.00  0.00           H  
ATOM    960 HD22 LEU    59      -6.759  21.778  -8.089  1.00  0.00           H  
ATOM    961 HD23 LEU    59      -6.746  23.128  -7.100  1.00  0.00           H  
ATOM    962  C   LEU    59      -9.369  19.308  -5.099  1.00  0.00           C  
ATOM    963  O   LEU    59      -9.776  19.785  -4.000  1.00  0.00           O  
ATOM    964  N   GLU    60     -10.245  18.985  -6.023  1.00  0.00           N  
ATOM    965  H   GLU    60      -9.925  18.587  -6.895  1.00  0.00           H  
ATOM    966  CA  GLU    60     -11.686  19.264  -5.858  1.00  0.00           C  
ATOM    967  HA  GLU    60     -11.707  20.326  -5.615  1.00  0.00           H  
ATOM    968  CB  GLU    60     -12.445  18.954  -7.137  1.00  0.00           C  
ATOM    969  HB2 GLU    60     -12.208  17.973  -7.549  1.00  0.00           H  
ATOM    970  HB3 GLU    60     -13.505  19.008  -6.890  1.00  0.00           H  
ATOM    971  CG  GLU    60     -12.130  19.867  -8.231  1.00  0.00           C  
ATOM    972  HG2 GLU    60     -11.169  19.636  -8.691  1.00  0.00           H  
ATOM    973  HG3 GLU    60     -12.859  19.645  -9.010  1.00  0.00           H  
ATOM    974  CD  GLU    60     -12.121  21.319  -7.863  1.00  0.00           C  
ATOM    975  OE1 GLU    60     -13.089  21.741  -7.224  1.00  0.00           O  
ATOM    976  OE2 GLU    60     -11.137  21.992  -8.215  1.00  0.00           O  
ATOM    977  C   GLU    60     -12.379  18.597  -4.650  1.00  0.00           C  
ATOM    978  O   GLU    60     -13.387  19.031  -4.121  1.00  0.00           O  
ATOM    979  N   GLU    61     -11.867  17.475  -4.152  1.00  0.00           N  
ATOM    980  H   GLU    61     -10.993  17.132  -4.524  1.00  0.00           H  
ATOM    981  CA  GLU    61     -12.384  16.848  -2.998  1.00  0.00           C  
ATOM    982  HA  GLU    61     -13.466  16.952  -2.919  1.00  0.00           H  
ATOM    983  CB  GLU    61     -12.050  15.350  -3.126  1.00  0.00           C  
ATOM    984  HB2 GLU    61     -12.169  15.030  -4.161  1.00  0.00           H  
ATOM    985  HB3 GLU    61     -11.047  15.221  -2.719  1.00  0.00           H  
ATOM    986  CG  GLU    61     -13.021  14.415  -2.300  1.00  0.00           C  
ATOM    987  HG2 GLU    61     -12.446  13.493  -2.213  1.00  0.00           H  
ATOM    988  HG3 GLU    61     -13.183  14.778  -1.285  1.00  0.00           H  
ATOM    989  CD  GLU    61     -14.255  14.174  -3.099  1.00  0.00           C  
ATOM    990  OE1 GLU    61     -14.344  13.214  -3.878  1.00  0.00           O  
ATOM    991  OE2 GLU    61     -15.228  14.964  -2.932  1.00  0.00           O  
ATOM    992  C   GLU    61     -11.912  17.564  -1.653  1.00  0.00           C  
ATOM    993  O   GLU    61     -12.722  17.765  -0.772  1.00  0.00           O  
ATOM    994  N   ARG    62     -10.669  17.993  -1.641  1.00  0.00           N  
ATOM    995  H   ARG    62     -10.087  17.864  -2.455  1.00  0.00           H  
ATOM    996  CA  ARG    62     -10.133  18.943  -0.574  1.00  0.00           C  
ATOM    997  HA  ARG    62     -10.233  18.508   0.421  1.00  0.00           H  
ATOM    998  CB  ARG    62      -8.647  19.131  -0.796  1.00  0.00           C  
ATOM    999  HB2 ARG    62      -8.558  19.299  -1.869  1.00  0.00           H  
ATOM   1000  HB3 ARG    62      -8.363  20.028  -0.246  1.00  0.00           H  
ATOM   1001  CG  ARG    62      -7.843  18.105  -0.488  1.00  0.00           C  
ATOM   1002  HG2 ARG    62      -8.145  17.781   0.507  1.00  0.00           H  
ATOM   1003  HG3 ARG    62      -8.180  17.340  -1.187  1.00  0.00           H  
ATOM   1004  CD  ARG    62      -6.514  18.293  -0.510  1.00  0.00           C  
ATOM   1005  HD2 ARG    62      -6.168  18.501  -1.522  1.00  0.00           H  
ATOM   1006  HD3 ARG    62      -6.248  19.163   0.090  1.00  0.00           H  
ATOM   1007  NE  ARG    62      -5.751  17.217   0.109  1.00  0.00           N  
ATOM   1008  HE  ARG    62      -6.228  16.365   0.369  1.00  0.00           H  
ATOM   1009  CZ  ARG    62      -4.409  17.113   0.171  1.00  0.00           C  
ATOM   1010  NH1 ARG    62      -3.649  18.037  -0.164  1.00  0.00           N  
ATOM   1011 HH11 ARG    62      -3.979  18.978  -0.328  1.00  0.00           H  
ATOM   1012 HH12 ARG    62      -2.674  17.848  -0.345  1.00  0.00           H  
ATOM   1013  NH2 ARG    62      -3.923  16.023   0.744  1.00  0.00           N  
ATOM   1014 HH21 ARG    62      -4.579  15.474   1.280  1.00  0.00           H  
ATOM   1015 HH22 ARG    62      -2.922  15.944   0.851  1.00  0.00           H  
ATOM   1016  C   ARG    62     -10.960  20.266  -0.661  1.00  0.00           C  
ATOM   1017  O   ARG    62     -11.320  20.752   0.358  1.00  0.00           O  
ATOM   1018  N   ARG    63     -11.309  20.812  -1.858  1.00  0.00           N  
ATOM   1019  H   ARG    63     -11.055  20.352  -2.721  1.00  0.00           H  
ATOM   1020  CA  ARG    63     -12.138  22.040  -1.916  1.00  0.00           C  
ATOM   1021  HA  ARG    63     -11.767  22.744  -1.171  1.00  0.00           H  
ATOM   1022  CB  ARG    63     -12.112  22.702  -3.286  1.00  0.00           C  
ATOM   1023  HB2 ARG    63     -12.394  21.925  -3.997  1.00  0.00           H  
ATOM   1024  HB3 ARG    63     -12.804  23.543  -3.332  1.00  0.00           H  
ATOM   1025  CG  ARG    63     -10.919  23.284  -3.693  1.00  0.00           C  
ATOM   1026  HG2 ARG    63     -10.657  23.990  -2.905  1.00  0.00           H  
ATOM   1027  HG3 ARG    63     -10.099  22.575  -3.803  1.00  0.00           H  
ATOM   1028  CD  ARG    63     -10.936  23.974  -4.829  1.00  0.00           C  
ATOM   1029  HD2 ARG    63     -11.001  23.210  -5.603  1.00  0.00           H  
ATOM   1030  HD3 ARG    63     -11.794  24.646  -4.800  1.00  0.00           H  
ATOM   1031  NE  ARG    63      -9.691  24.807  -5.134  1.00  0.00           N  
ATOM   1032  HE  ARG    63      -9.439  25.452  -4.399  1.00  0.00           H  
ATOM   1033  CZ  ARG    63      -9.061  24.886  -6.238  1.00  0.00           C  
ATOM   1034  NH1 ARG    63      -7.969  25.661  -6.425  1.00  0.00           N  
ATOM   1035 HH11 ARG    63      -7.575  26.184  -5.656  1.00  0.00           H  
ATOM   1036 HH12 ARG    63      -7.299  25.586  -7.177  1.00  0.00           H  
ATOM   1037  NH2 ARG    63      -9.337  24.219  -7.265  1.00  0.00           N  
ATOM   1038 HH21 ARG    63      -9.995  23.456  -7.341  1.00  0.00           H  
ATOM   1039 HH22 ARG    63      -8.865  24.531  -8.101  1.00  0.00           H  
ATOM   1040  C   ARG    63     -13.566  21.705  -1.378  1.00  0.00           C  
ATOM   1041  O   ARG    63     -14.158  22.620  -0.873  1.00  0.00           O  
ATOM   1042  N   ALA    64     -14.112  20.523  -1.576  1.00  0.00           N  
ATOM   1043  H   ALA    64     -13.595  19.785  -2.032  1.00  0.00           H  
ATOM   1044  CA  ALA    64     -15.453  20.066  -0.989  1.00  0.00           C  
ATOM   1045  HA  ALA    64     -16.286  20.767  -1.037  1.00  0.00           H  
ATOM   1046  CB  ALA    64     -16.069  18.873  -1.843  1.00  0.00           C  
ATOM   1047  HB1 ALA    64     -15.337  18.066  -1.810  1.00  0.00           H  
ATOM   1048  HB2 ALA    64     -17.013  18.559  -1.397  1.00  0.00           H  
ATOM   1049  HB3 ALA    64     -16.179  19.040  -2.914  1.00  0.00           H  
ATOM   1050  C   ALA    64     -15.342  19.829   0.527  1.00  0.00           C  
ATOM   1051  O   ALA    64     -16.276  20.100   1.246  1.00  0.00           O  
ATOM   1052  N   MET    65     -14.224  19.378   1.061  1.00  0.00           N  
ATOM   1053  H   MET    65     -13.550  19.162   0.340  1.00  0.00           H  
ATOM   1054  CA  MET    65     -13.876  19.230   2.454  1.00  0.00           C  
ATOM   1055  HA  MET    65     -14.674  18.630   2.891  1.00  0.00           H  
ATOM   1056  CB  MET    65     -12.628  18.352   2.579  1.00  0.00           C  
ATOM   1057  HB2 MET    65     -12.927  17.451   2.043  1.00  0.00           H  
ATOM   1058  HB3 MET    65     -11.756  18.753   2.063  1.00  0.00           H  
ATOM   1059  CG  MET    65     -12.321  18.043   4.039  1.00  0.00           C  
ATOM   1060  HG2 MET    65     -11.313  17.635   4.113  1.00  0.00           H  
ATOM   1061  HG3 MET    65     -11.977  19.003   4.424  1.00  0.00           H  
ATOM   1062  SD  MET    65     -13.488  17.150   5.029  1.00  0.00           S  
ATOM   1063  CE  MET    65     -13.816  18.211   6.460  1.00  0.00           C  
ATOM   1064  HE1 MET    65     -12.854  18.606   6.786  1.00  0.00           H  
ATOM   1065  HE2 MET    65     -14.603  18.883   6.118  1.00  0.00           H  
ATOM   1066  HE3 MET    65     -14.271  17.649   7.276  1.00  0.00           H  
ATOM   1067  C   MET    65     -13.703  20.623   3.144  1.00  0.00           C  
ATOM   1068  O   MET    65     -14.264  20.785   4.251  1.00  0.00           O  
ATOM   1069  N   HIE    66     -13.126  21.586   2.491  1.00  0.00           N  
ATOM   1070  H   HIE    66     -12.616  21.399   1.639  1.00  0.00           H  
ATOM   1071  CA  HIE    66     -13.039  22.911   2.988  1.00  0.00           C  
ATOM   1072  HA  HIE    66     -12.752  22.886   4.040  1.00  0.00           H  
ATOM   1073  CB  HIE    66     -12.091  23.725   2.134  1.00  0.00           C  
ATOM   1074  HB2 HIE    66     -11.044  23.426   2.181  1.00  0.00           H  
ATOM   1075  HB3 HIE    66     -12.487  23.668   1.120  1.00  0.00           H  
ATOM   1076  CG  HIE    66     -11.986  25.209   2.323  1.00  0.00           C  
ATOM   1077  ND1 HIE    66     -11.823  26.143   1.338  1.00  0.00           N  
ATOM   1078  CE1 HIE    66     -11.861  27.371   1.929  1.00  0.00           C  
ATOM   1079  HE1 HIE    66     -11.767  28.326   1.434  1.00  0.00           H  
ATOM   1080  NE2 HIE    66     -12.085  27.226   3.184  1.00  0.00           N  
ATOM   1081  HE2 HIE    66     -12.154  28.007   3.821  1.00  0.00           H  
ATOM   1082  CD2 HIE    66     -12.115  25.918   3.537  1.00  0.00           C  
ATOM   1083  HD2 HIE    66     -12.205  25.442   4.503  1.00  0.00           H  
ATOM   1084  C   HIE    66     -14.398  23.666   3.078  1.00  0.00           C  
ATOM   1085  O   HIE    66     -14.702  24.390   4.032  1.00  0.00           O  
ATOM   1086  N   ASP    67     -15.350  23.331   2.192  1.00  0.00           N  
ATOM   1087  H   ASP    67     -15.061  22.785   1.394  1.00  0.00           H  
ATOM   1088  CA  ASP    67     -16.723  23.783   2.119  1.00  0.00           C  
ATOM   1089  HA  ASP    67     -16.793  24.869   2.174  1.00  0.00           H  
ATOM   1090  CB  ASP    67     -17.442  23.517   0.672  1.00  0.00           C  
ATOM   1091  HB2 ASP    67     -17.330  22.449   0.484  1.00  0.00           H  
ATOM   1092  HB3 ASP    67     -18.507  23.730   0.765  1.00  0.00           H  
ATOM   1093  CG  ASP    67     -16.742  24.292  -0.391  1.00  0.00           C  
ATOM   1094  OD1 ASP    67     -16.158  25.348  -0.233  1.00  0.00           O  
ATOM   1095  OD2 ASP    67     -17.044  23.987  -1.572  1.00  0.00           O  
ATOM   1096  C   ASP    67     -17.578  23.311   3.296  1.00  0.00           C  
ATOM   1097  O   ASP    67     -18.616  23.796   3.561  1.00  0.00           O  
ATOM   1098  N   ILE    68     -17.099  22.304   4.067  1.00  0.00           N  
ATOM   1099  H   ILE    68     -16.158  21.983   3.893  1.00  0.00           H  
ATOM   1100  CA  ILE    68     -17.683  21.896   5.350  1.00  0.00           C  
ATOM   1101  HA  ILE    68     -18.725  22.200   5.443  1.00  0.00           H  
ATOM   1102  CB  ILE    68     -17.473  20.358   5.540  1.00  0.00           C  
ATOM   1103  HB  ILE    68     -16.412  20.141   5.665  1.00  0.00           H  
ATOM   1104  CG2 ILE    68     -17.970  19.901   6.925  1.00  0.00           C  
ATOM   1105 HG21 ILE    68     -19.052  19.805   6.833  1.00  0.00           H  
ATOM   1106 HG22 ILE    68     -17.490  18.973   7.237  1.00  0.00           H  
ATOM   1107 HG23 ILE    68     -17.740  20.703   7.626  1.00  0.00           H  
ATOM   1108  CG1 ILE    68     -17.987  19.496   4.382  1.00  0.00           C  
ATOM   1109 HG12 ILE    68     -19.060  19.320   4.454  1.00  0.00           H  
ATOM   1110 HG13 ILE    68     -17.822  19.885   3.377  1.00  0.00           H  
ATOM   1111  CD1 ILE    68     -17.417  18.050   4.299  1.00  0.00           C  
ATOM   1112 HD11 ILE    68     -17.987  17.412   3.625  1.00  0.00           H  
ATOM   1113 HD12 ILE    68     -16.331  18.066   4.201  1.00  0.00           H  
ATOM   1114 HD13 ILE    68     -17.568  17.522   5.241  1.00  0.00           H  
ATOM   1115  C   ILE    68     -17.044  22.680   6.415  1.00  0.00           C  
ATOM   1116  O   ILE    68     -17.836  23.120   7.344  1.00  0.00           O  
ATOM   1117  N   ILE    69     -15.741  23.038   6.502  1.00  0.00           N  
ATOM   1118  H   ILE    69     -15.118  22.605   5.835  1.00  0.00           H  
ATOM   1119  CA  ILE    69     -15.016  23.770   7.578  1.00  0.00           C  
ATOM   1120  HA  ILE    69     -15.396  23.337   8.504  1.00  0.00           H  
ATOM   1121  CB  ILE    69     -13.445  23.670   7.470  1.00  0.00           C  
ATOM   1122  HB  ILE    69     -13.227  23.968   6.444  1.00  0.00           H  
ATOM   1123  CG2 ILE    69     -12.701  24.665   8.327  1.00  0.00           C  
ATOM   1124 HG21 ILE    69     -11.638  24.465   8.458  1.00  0.00           H  
ATOM   1125 HG22 ILE    69     -12.877  25.688   7.992  1.00  0.00           H  
ATOM   1126 HG23 ILE    69     -13.079  24.634   9.349  1.00  0.00           H  
ATOM   1127  CG1 ILE    69     -12.831  22.276   7.754  1.00  0.00           C  
ATOM   1128 HG12 ILE    69     -12.649  22.187   8.825  1.00  0.00           H  
ATOM   1129 HG13 ILE    69     -13.571  21.489   7.609  1.00  0.00           H  
ATOM   1130  CD1 ILE    69     -11.601  21.969   6.898  1.00  0.00           C  
ATOM   1131 HD11 ILE    69     -10.697  22.568   7.007  1.00  0.00           H  
ATOM   1132 HD12 ILE    69     -11.223  20.954   7.016  1.00  0.00           H  
ATOM   1133 HD13 ILE    69     -11.917  22.161   5.873  1.00  0.00           H  
ATOM   1134  C   ILE    69     -15.506  25.216   7.645  1.00  0.00           C  
ATOM   1135  O   ILE    69     -15.615  25.739   8.740  1.00  0.00           O  
ATOM   1136  N   ALA    70     -15.803  25.725   6.468  1.00  0.00           N  
ATOM   1137  H   ALA    70     -15.447  25.269   5.639  1.00  0.00           H  
ATOM   1138  CA  ALA    70     -16.457  26.985   6.141  1.00  0.00           C  
ATOM   1139  HA  ALA    70     -16.062  27.683   6.879  1.00  0.00           H  
ATOM   1140  CB  ALA    70     -15.926  27.457   4.837  1.00  0.00           C  
ATOM   1141  HB1 ALA    70     -14.869  27.208   4.750  1.00  0.00           H  
ATOM   1142  HB2 ALA    70     -16.515  27.013   4.034  1.00  0.00           H  
ATOM   1143  HB3 ALA    70     -16.062  28.538   4.787  1.00  0.00           H  
ATOM   1144  C   ALA    70     -17.976  26.948   6.087  1.00  0.00           C  
ATOM   1145  O   ALA    70     -18.569  28.044   5.898  1.00  0.00           O  
ATOM   1146  N   SER    71     -18.659  25.894   6.506  1.00  0.00           N  
ATOM   1147  H   SER    71     -18.170  25.021   6.643  1.00  0.00           H  
ATOM   1148  CA  SER    71     -20.049  25.964   6.775  1.00  0.00           C  
ATOM   1149  HA  SER    71     -20.522  26.411   5.901  1.00  0.00           H  
ATOM   1150  CB  SER    71     -20.598  24.577   7.095  1.00  0.00           C  
ATOM   1151  HB2 SER    71     -21.681  24.564   7.215  1.00  0.00           H  
ATOM   1152  HB3 SER    71     -20.407  23.879   6.279  1.00  0.00           H  
ATOM   1153  OG  SER    71     -20.013  24.006   8.220  1.00  0.00           O  
ATOM   1154  HG  SER    71     -19.077  23.902   8.032  1.00  0.00           H  
ATOM   1155  C   SER    71     -20.455  26.903   7.988  1.00  0.00           C  
ATOM   1156  O   SER    71     -19.686  27.154   8.942  1.00  0.00           O  
ATOM   1157  N   ASP    72     -21.644  27.446   7.838  1.00  0.00           N  
ATOM   1158  H   ASP    72     -22.210  27.417   7.002  1.00  0.00           H  
ATOM   1159  CA  ASP    72     -22.368  28.088   8.935  1.00  0.00           C  
ATOM   1160  HA  ASP    72     -21.824  28.944   9.335  1.00  0.00           H  
ATOM   1161  CB  ASP    72     -23.784  28.547   8.364  1.00  0.00           C  
ATOM   1162  HB2 ASP    72     -24.254  27.715   7.840  1.00  0.00           H  
ATOM   1163  HB3 ASP    72     -24.409  28.697   9.244  1.00  0.00           H  
ATOM   1164  CG  ASP    72     -23.642  29.765   7.461  1.00  0.00           C  
ATOM   1165  OD1 ASP    72     -23.094  30.764   7.982  1.00  0.00           O  
ATOM   1166  OD2 ASP    72     -24.283  29.829   6.404  1.00  0.00           O  
ATOM   1167  C   ASP    72     -22.563  27.237  10.291  1.00  0.00           C  
ATOM   1168  O   ASP    72     -22.325  27.732  11.426  1.00  0.00           O  
ATOM   1169  N   THR    73     -22.832  25.956  10.045  1.00  0.00           N  
ATOM   1170  H   THR    73     -22.783  25.737   9.060  1.00  0.00           H  
ATOM   1171  CA  THR    73     -23.058  24.842  11.007  1.00  0.00           C  
ATOM   1172  HA  THR    73     -22.621  25.099  11.972  1.00  0.00           H  
ATOM   1173  CB  THR    73     -24.585  24.685  11.346  1.00  0.00           C  
ATOM   1174  HB  THR    73     -24.596  23.879  12.079  1.00  0.00           H  
ATOM   1175  CG2 THR    73     -25.059  25.923  12.031  1.00  0.00           C  
ATOM   1176 HG21 THR    73     -24.412  26.423  12.752  1.00  0.00           H  
ATOM   1177 HG22 THR    73     -25.488  26.663  11.356  1.00  0.00           H  
ATOM   1178 HG23 THR    73     -25.931  25.606  12.602  1.00  0.00           H  
ATOM   1179  OG1 THR    73     -25.370  24.165  10.286  1.00  0.00           O  
ATOM   1180  HG1 THR    73     -25.834  24.959  10.008  1.00  0.00           H  
ATOM   1181  C   THR    73     -22.445  23.570  10.487  1.00  0.00           C  
ATOM   1182  O   THR    73     -22.778  23.088   9.429  1.00  0.00           O  
ATOM   1183  N   PHE    74     -21.480  23.046  11.248  1.00  0.00           N  
ATOM   1184  H   PHE    74     -21.180  23.636  12.011  1.00  0.00           H  
ATOM   1185  CA  PHE    74     -20.689  21.850  10.985  1.00  0.00           C  
ATOM   1186  HA  PHE    74     -20.153  22.027  10.052  1.00  0.00           H  
ATOM   1187  CB  PHE    74     -19.580  21.691  12.042  1.00  0.00           C  
ATOM   1188  HB2 PHE    74     -19.065  22.638  12.207  1.00  0.00           H  
ATOM   1189  HB3 PHE    74     -20.072  21.464  12.988  1.00  0.00           H  
ATOM   1190  CG  PHE    74     -18.541  20.708  11.700  1.00  0.00           C  
ATOM   1191  CD1 PHE    74     -17.495  21.140  10.877  1.00  0.00           C  
ATOM   1192  HD1 PHE    74     -17.297  22.198  10.789  1.00  0.00           H  
ATOM   1193  CE1 PHE    74     -16.537  20.213  10.414  1.00  0.00           C  
ATOM   1194  HE1 PHE    74     -15.604  20.532   9.972  1.00  0.00           H  
ATOM   1195  CZ  PHE    74     -16.628  18.845  10.889  1.00  0.00           C  
ATOM   1196  HZ  PHE    74     -15.729  18.264  10.748  1.00  0.00           H  
ATOM   1197  CE2 PHE    74     -17.785  18.423  11.615  1.00  0.00           C  
ATOM   1198  HE2 PHE    74     -17.765  17.429  12.036  1.00  0.00           H  
ATOM   1199  CD2 PHE    74     -18.663  19.395  12.104  1.00  0.00           C  
ATOM   1200  HD2 PHE    74     -19.512  19.149  12.723  1.00  0.00           H  
ATOM   1201  C   PHE    74     -21.478  20.576  11.017  1.00  0.00           C  
ATOM   1202  O   PHE    74     -22.167  20.371  11.936  1.00  0.00           O  
ATOM   1203  N   ASP    75     -21.175  19.527  10.105  1.00  0.00           N  
ATOM   1204  H   ASP    75     -20.481  19.708   9.394  1.00  0.00           H  
ATOM   1205  CA  ASP    75     -21.973  18.291  10.039  1.00  0.00           C  
ATOM   1206  HA  ASP    75     -22.456  18.154  11.006  1.00  0.00           H  
ATOM   1207  CB  ASP    75     -23.144  18.274   8.935  1.00  0.00           C  
ATOM   1208  HB2 ASP    75     -22.601  17.995   8.033  1.00  0.00           H  
ATOM   1209  HB3 ASP    75     -23.784  17.415   9.137  1.00  0.00           H  
ATOM   1210  CG  ASP    75     -23.757  19.647   8.792  1.00  0.00           C  
ATOM   1211  OD1 ASP    75     -23.779  20.234   7.655  1.00  0.00           O  
ATOM   1212  OD2 ASP    75     -24.301  20.213   9.787  1.00  0.00           O  
ATOM   1213  C   ASP    75     -21.038  17.045   9.844  1.00  0.00           C  
ATOM   1214  O   ASP    75     -20.373  16.938   8.813  1.00  0.00           O  
ATOM   1215  N   LYS    76     -20.925  16.147  10.844  1.00  0.00           N  
ATOM   1216  H   LYS    76     -21.443  16.323  11.693  1.00  0.00           H  
ATOM   1217  CA  LYS    76     -19.975  15.022  10.872  1.00  0.00           C  
ATOM   1218  HA  LYS    76     -18.988  15.485  10.871  1.00  0.00           H  
ATOM   1219  CB  LYS    76     -20.109  14.322  12.263  1.00  0.00           C  
ATOM   1220  HB2 LYS    76     -19.742  14.952  13.073  1.00  0.00           H  
ATOM   1221  HB3 LYS    76     -21.188  14.259  12.400  1.00  0.00           H  
ATOM   1222  CG  LYS    76     -19.495  13.108  12.442  1.00  0.00           C  
ATOM   1223  HG2 LYS    76     -19.878  12.357  11.752  1.00  0.00           H  
ATOM   1224  HG3 LYS    76     -18.442  13.193  12.175  1.00  0.00           H  
ATOM   1225  CD  LYS    76     -19.592  12.574  13.692  1.00  0.00           C  
ATOM   1226  HD2 LYS    76     -19.505  13.340  14.463  1.00  0.00           H  
ATOM   1227  HD3 LYS    76     -20.565  12.087  13.758  1.00  0.00           H  
ATOM   1228  CE  LYS    76     -18.694  11.598  14.081  1.00  0.00           C  
ATOM   1229  HE2 LYS    76     -17.681  11.861  13.777  1.00  0.00           H  
ATOM   1230  HE3 LYS    76     -18.736  11.699  15.165  1.00  0.00           H  
ATOM   1231  NZ  LYS    76     -19.048  10.197  13.674  1.00  0.00           N  
ATOM   1232  HZ1 LYS    76     -19.158  10.112  12.673  1.00  0.00           H  
ATOM   1233  HZ2 LYS    76     -18.354   9.543  14.006  1.00  0.00           H  
ATOM   1234  HZ3 LYS    76     -19.975   9.906  13.949  1.00  0.00           H  
ATOM   1235  C   LYS    76     -20.216  13.991   9.723  1.00  0.00           C  
ATOM   1236  O   LYS    76     -19.251  13.477   9.162  1.00  0.00           O  
ATOM   1237  N   ALA    77     -21.456  13.701   9.459  1.00  0.00           N  
ATOM   1238  H   ALA    77     -22.192  14.055  10.053  1.00  0.00           H  
ATOM   1239  CA  ALA    77     -21.789  12.850   8.275  1.00  0.00           C  
ATOM   1240  HA  ALA    77     -21.593  11.841   8.638  1.00  0.00           H  
ATOM   1241  CB  ALA    77     -23.319  12.874   7.969  1.00  0.00           C  
ATOM   1242  HB1 ALA    77     -24.042  12.845   8.784  1.00  0.00           H  
ATOM   1243  HB2 ALA    77     -23.478  13.847   7.505  1.00  0.00           H  
ATOM   1244  HB3 ALA    77     -23.564  12.122   7.218  1.00  0.00           H  
ATOM   1245  C   ALA    77     -20.993  13.177   7.003  1.00  0.00           C  
ATOM   1246  O   ALA    77     -20.329  12.310   6.355  1.00  0.00           O  
ATOM   1247  N   LYS    78     -21.119  14.433   6.543  1.00  0.00           N  
ATOM   1248  H   LYS    78     -21.676  15.091   7.069  1.00  0.00           H  
ATOM   1249  CA  LYS    78     -20.481  14.927   5.318  1.00  0.00           C  
ATOM   1250  HA  LYS    78     -20.797  14.251   4.523  1.00  0.00           H  
ATOM   1251  CB  LYS    78     -20.947  16.328   4.957  1.00  0.00           C  
ATOM   1252  HB2 LYS    78     -20.549  16.990   5.726  1.00  0.00           H  
ATOM   1253  HB3 LYS    78     -20.456  16.724   4.069  1.00  0.00           H  
ATOM   1254  CG  LYS    78     -22.297  16.556   5.071  1.00  0.00           C  
ATOM   1255  HG2 LYS    78     -22.873  15.913   4.405  1.00  0.00           H  
ATOM   1256  HG3 LYS    78     -22.684  16.280   6.052  1.00  0.00           H  
ATOM   1257  CD  LYS    78     -22.650  17.894   4.862  1.00  0.00           C  
ATOM   1258  HD2 LYS    78     -22.395  18.414   5.785  1.00  0.00           H  
ATOM   1259  HD3 LYS    78     -22.194  18.357   3.988  1.00  0.00           H  
ATOM   1260  CE  LYS    78     -23.972  18.139   4.655  1.00  0.00           C  
ATOM   1261  HE2 LYS    78     -24.200  17.811   3.641  1.00  0.00           H  
ATOM   1262  HE3 LYS    78     -24.583  17.439   5.224  1.00  0.00           H  
ATOM   1263  NZ  LYS    78     -24.340  19.537   4.990  1.00  0.00           N  
ATOM   1264  HZ1 LYS    78     -24.082  19.756   5.941  1.00  0.00           H  
ATOM   1265  HZ2 LYS    78     -24.090  20.205   4.275  1.00  0.00           H  
ATOM   1266  HZ3 LYS    78     -25.342  19.658   5.037  1.00  0.00           H  
ATOM   1267  C   LYS    78     -18.897  14.946   5.544  1.00  0.00           C  
ATOM   1268  O   LYS    78     -18.250  14.625   4.549  1.00  0.00           O  
ATOM   1269  N   ALA    79     -18.390  15.178   6.767  1.00  0.00           N  
ATOM   1270  H   ALA    79     -19.081  15.347   7.484  1.00  0.00           H  
ATOM   1271  CA  ALA    79     -16.935  15.140   6.996  1.00  0.00           C  
ATOM   1272  HA  ALA    79     -16.489  15.725   6.192  1.00  0.00           H  
ATOM   1273  CB  ALA    79     -16.654  15.779   8.413  1.00  0.00           C  
ATOM   1274  HB1 ALA    79     -17.101  15.125   9.162  1.00  0.00           H  
ATOM   1275  HB2 ALA    79     -15.600  15.869   8.674  1.00  0.00           H  
ATOM   1276  HB3 ALA    79     -17.174  16.733   8.502  1.00  0.00           H  
ATOM   1277  C   ALA    79     -16.247  13.767   6.913  1.00  0.00           C  
ATOM   1278  O   ALA    79     -15.251  13.597   6.155  1.00  0.00           O  
ATOM   1279  N   GLU    80     -16.883  12.796   7.551  1.00  0.00           N  
ATOM   1280  H   GLU    80     -17.689  12.977   8.132  1.00  0.00           H  
ATOM   1281  CA  GLU    80     -16.478  11.388   7.400  1.00  0.00           C  
ATOM   1282  HA  GLU    80     -15.452  11.238   7.738  1.00  0.00           H  
ATOM   1283  CB  GLU    80     -17.411  10.626   8.258  1.00  0.00           C  
ATOM   1284  HB2 GLU    80     -18.401  10.922   7.910  1.00  0.00           H  
ATOM   1285  HB3 GLU    80     -17.399   9.610   7.862  1.00  0.00           H  
ATOM   1286  CG  GLU    80     -16.994  10.622   9.679  1.00  0.00           C  
ATOM   1287  HG2 GLU    80     -15.968  10.255   9.707  1.00  0.00           H  
ATOM   1288  HG3 GLU    80     -16.968  11.597  10.166  1.00  0.00           H  
ATOM   1289  CD  GLU    80     -17.817   9.796  10.623  1.00  0.00           C  
ATOM   1290  OE1 GLU    80     -17.268   9.026  11.394  1.00  0.00           O  
ATOM   1291  OE2 GLU    80     -19.046  10.064  10.778  1.00  0.00           O  
ATOM   1292  C   GLU    80     -16.562  11.003   5.875  1.00  0.00           C  
ATOM   1293  O   GLU    80     -15.744  10.196   5.408  1.00  0.00           O  
ATOM   1294  N   ALA    81     -17.619  11.444   5.174  1.00  0.00           N  
ATOM   1295  H   ALA    81     -18.293  12.075   5.583  1.00  0.00           H  
ATOM   1296  CA  ALA    81     -17.830  11.085   3.723  1.00  0.00           C  
ATOM   1297  HA  ALA    81     -17.798   9.996   3.680  1.00  0.00           H  
ATOM   1298  CB  ALA    81     -19.134  11.580   3.177  1.00  0.00           C  
ATOM   1299  HB1 ALA    81     -19.922  11.349   3.895  1.00  0.00           H  
ATOM   1300  HB2 ALA    81     -19.084  12.656   3.014  1.00  0.00           H  
ATOM   1301  HB3 ALA    81     -19.401  11.099   2.236  1.00  0.00           H  
ATOM   1302  C   ALA    81     -16.701  11.581   2.838  1.00  0.00           C  
ATOM   1303  O   ALA    81     -16.178  10.820   1.957  1.00  0.00           O  
ATOM   1304  N   GLN    82     -16.264  12.841   3.016  1.00  0.00           N  
ATOM   1305  H   GLN    82     -16.767  13.468   3.626  1.00  0.00           H  
ATOM   1306  CA  GLN    82     -15.085  13.378   2.319  1.00  0.00           C  
ATOM   1307  HA  GLN    82     -15.227  13.127   1.268  1.00  0.00           H  
ATOM   1308  CB  GLN    82     -14.859  14.882   2.510  1.00  0.00           C  
ATOM   1309  HB2 GLN    82     -14.869  14.986   3.595  1.00  0.00           H  
ATOM   1310  HB3 GLN    82     -13.893  15.301   2.227  1.00  0.00           H  
ATOM   1311  CG  GLN    82     -15.993  15.729   1.882  1.00  0.00           C  
ATOM   1312  HG2 GLN    82     -16.928  15.453   2.371  1.00  0.00           H  
ATOM   1313  HG3 GLN    82     -15.948  16.807   2.034  1.00  0.00           H  
ATOM   1314  CD  GLN    82     -15.996  15.498   0.408  1.00  0.00           C  
ATOM   1315  OE1 GLN    82     -16.878  14.710  -0.027  1.00  0.00           O  
ATOM   1316  NE2 GLN    82     -15.253  16.134  -0.436  1.00  0.00           N  
ATOM   1317 HE21 GLN    82     -15.266  15.690  -1.343  1.00  0.00           H  
ATOM   1318 HE22 GLN    82     -14.631  16.880  -0.161  1.00  0.00           H  
ATOM   1319  C   GLN    82     -13.730  12.695   2.733  1.00  0.00           C  
ATOM   1320  O   GLN    82     -12.868  12.507   1.919  1.00  0.00           O  
ATOM   1321  N   ILE    83     -13.562  12.388   4.056  1.00  0.00           N  
ATOM   1322  H   ILE    83     -14.327  12.660   4.656  1.00  0.00           H  
ATOM   1323  CA  ILE    83     -12.357  11.759   4.600  1.00  0.00           C  
ATOM   1324  HA  ILE    83     -11.522  12.335   4.200  1.00  0.00           H  
ATOM   1325  CB  ILE    83     -12.323  11.801   6.185  1.00  0.00           C  
ATOM   1326  HB  ILE    83     -13.308  11.462   6.507  1.00  0.00           H  
ATOM   1327  CG2 ILE    83     -11.220  10.980   6.798  1.00  0.00           C  
ATOM   1328 HG21 ILE    83     -10.225  11.254   6.447  1.00  0.00           H  
ATOM   1329 HG22 ILE    83     -11.213  11.005   7.888  1.00  0.00           H  
ATOM   1330 HG23 ILE    83     -11.168   9.911   6.589  1.00  0.00           H  
ATOM   1331  CG1 ILE    83     -12.173  13.287   6.560  1.00  0.00           C  
ATOM   1332 HG12 ILE    83     -11.106  13.448   6.406  1.00  0.00           H  
ATOM   1333 HG13 ILE    83     -12.687  14.022   5.941  1.00  0.00           H  
ATOM   1334  CD1 ILE    83     -12.671  13.611   8.036  1.00  0.00           C  
ATOM   1335 HD11 ILE    83     -12.690  14.699   8.098  1.00  0.00           H  
ATOM   1336 HD12 ILE    83     -13.694  13.283   8.224  1.00  0.00           H  
ATOM   1337 HD13 ILE    83     -12.045  13.022   8.706  1.00  0.00           H  
ATOM   1338  C   ILE    83     -12.221  10.315   4.111  1.00  0.00           C  
ATOM   1339  O   ILE    83     -11.159   9.816   3.711  1.00  0.00           O  
ATOM   1340  N   ALA    84     -13.381   9.559   3.882  1.00  0.00           N  
ATOM   1341  H   ALA    84     -14.287   9.847   4.222  1.00  0.00           H  
ATOM   1342  CA  ALA    84     -13.395   8.309   3.077  1.00  0.00           C  
ATOM   1343  HA  ALA    84     -12.554   7.690   3.388  1.00  0.00           H  
ATOM   1344  CB  ALA    84     -14.734   7.577   3.274  1.00  0.00           C  
ATOM   1345  HB1 ALA    84     -14.902   7.171   4.271  1.00  0.00           H  
ATOM   1346  HB2 ALA    84     -15.569   8.264   3.135  1.00  0.00           H  
ATOM   1347  HB3 ALA    84     -14.788   6.806   2.505  1.00  0.00           H  
ATOM   1348  C   ALA    84     -13.089   8.495   1.506  1.00  0.00           C  
ATOM   1349  O   ALA    84     -12.375   7.691   0.948  1.00  0.00           O  
ATOM   1350  N   LYS    85     -13.590   9.546   0.839  1.00  0.00           N  
ATOM   1351  H   LYS    85     -14.064  10.343   1.241  1.00  0.00           H  
ATOM   1352  CA  LYS    85     -13.253   9.776  -0.591  1.00  0.00           C  
ATOM   1353  HA  LYS    85     -13.310   8.810  -1.092  1.00  0.00           H  
ATOM   1354  CB  LYS    85     -14.224  10.689  -1.284  1.00  0.00           C  
ATOM   1355  HB2 LYS    85     -14.339  11.546  -0.621  1.00  0.00           H  
ATOM   1356  HB3 LYS    85     -13.776  10.935  -2.247  1.00  0.00           H  
ATOM   1357  CG  LYS    85     -15.418  10.089  -1.644  1.00  0.00           C  
ATOM   1358  HG2 LYS    85     -15.157   9.218  -2.246  1.00  0.00           H  
ATOM   1359  HG3 LYS    85     -15.863   9.596  -0.779  1.00  0.00           H  
ATOM   1360  CD  LYS    85     -16.314  10.949  -2.316  1.00  0.00           C  
ATOM   1361  HD2 LYS    85     -15.798  11.361  -3.183  1.00  0.00           H  
ATOM   1362  HD3 LYS    85     -17.200  10.371  -2.578  1.00  0.00           H  
ATOM   1363  CE  LYS    85     -16.710  12.061  -1.595  1.00  0.00           C  
ATOM   1364  HE2 LYS    85     -17.575  11.772  -0.998  1.00  0.00           H  
ATOM   1365  HE3 LYS    85     -15.936  12.536  -0.992  1.00  0.00           H  
ATOM   1366  NZ  LYS    85     -17.237  13.097  -2.385  1.00  0.00           N  
ATOM   1367  HZ1 LYS    85     -17.208  13.958  -1.859  1.00  0.00           H  
ATOM   1368  HZ2 LYS    85     -16.520  13.378  -3.038  1.00  0.00           H  
ATOM   1369  HZ3 LYS    85     -18.117  12.912  -2.846  1.00  0.00           H  
ATOM   1370  C   LYS    85     -11.837  10.147  -0.841  1.00  0.00           C  
ATOM   1371  O   LYS    85     -11.268   9.785  -1.871  1.00  0.00           O  
ATOM   1372  N   MET    86     -11.178  10.672   0.123  1.00  0.00           N  
ATOM   1373  H   MET    86     -11.608  10.870   1.015  1.00  0.00           H  
ATOM   1374  CA  MET    86      -9.662  10.927   0.130  1.00  0.00           C  
ATOM   1375  HA  MET    86      -9.314  11.140  -0.881  1.00  0.00           H  
ATOM   1376  CB  MET    86      -9.516  12.160   1.106  1.00  0.00           C  
ATOM   1377  HB2 MET    86     -10.218  11.957   1.914  1.00  0.00           H  
ATOM   1378  HB3 MET    86      -8.504  12.084   1.504  1.00  0.00           H  
ATOM   1379  CG  MET    86      -9.782  13.512   0.346  1.00  0.00           C  
ATOM   1380  HG2 MET    86      -9.051  13.596  -0.458  1.00  0.00           H  
ATOM   1381  HG3 MET    86     -10.786  13.469  -0.075  1.00  0.00           H  
ATOM   1382  SD  MET    86      -9.539  15.075   1.270  1.00  0.00           S  
ATOM   1383  CE  MET    86     -10.898  14.884   2.342  1.00  0.00           C  
ATOM   1384  HE1 MET    86     -10.732  15.594   3.151  1.00  0.00           H  
ATOM   1385  HE2 MET    86     -11.807  15.098   1.780  1.00  0.00           H  
ATOM   1386  HE3 MET    86     -11.003  13.936   2.869  1.00  0.00           H  
ATOM   1387  C   MET    86      -8.801   9.770   0.553  1.00  0.00           C  
ATOM   1388  O   MET    86      -7.599   9.865   0.500  1.00  0.00           O  
ATOM   1389  N   GLU    87      -9.423   8.696   1.168  1.00  0.00           N  
ATOM   1390  H   GLU    87     -10.415   8.537   1.070  1.00  0.00           H  
ATOM   1391  CA  GLU    87      -8.625   7.680   1.883  1.00  0.00           C  
ATOM   1392  HA  GLU    87      -7.798   8.217   2.349  1.00  0.00           H  
ATOM   1393  CB  GLU    87      -9.539   6.800   2.662  1.00  0.00           C  
ATOM   1394  HB2 GLU    87     -10.088   7.367   3.414  1.00  0.00           H  
ATOM   1395  HB3 GLU    87     -10.332   6.452   2.000  1.00  0.00           H  
ATOM   1396  CG  GLU    87      -8.905   5.619   3.380  1.00  0.00           C  
ATOM   1397  HG2 GLU    87      -9.674   5.012   3.857  1.00  0.00           H  
ATOM   1398  HG3 GLU    87      -8.445   4.961   2.643  1.00  0.00           H  
ATOM   1399  CD  GLU    87      -7.901   5.980   4.497  1.00  0.00           C  
ATOM   1400  OE1 GLU    87      -7.004   5.218   4.907  1.00  0.00           O  
ATOM   1401  OE2 GLU    87      -8.090   6.955   5.247  1.00  0.00           O  
ATOM   1402  C   GLU    87      -7.817   6.782   0.912  1.00  0.00           C  
ATOM   1403  O   GLU    87      -6.676   6.335   1.223  1.00  0.00           O  
ATOM   1404  N   GLU    88      -8.331   6.459  -0.246  1.00  0.00           N  
ATOM   1405  H   GLU    88      -9.261   6.804  -0.433  1.00  0.00           H  
ATOM   1406  CA  GLU    88      -7.699   5.475  -1.209  1.00  0.00           C  
ATOM   1407  HA  GLU    88      -7.551   4.567  -0.625  1.00  0.00           H  
ATOM   1408  CB  GLU    88      -8.503   5.323  -2.527  1.00  0.00           C  
ATOM   1409  HB2 GLU    88      -8.723   6.289  -2.981  1.00  0.00           H  
ATOM   1410  HB3 GLU    88      -7.965   4.677  -3.221  1.00  0.00           H  
ATOM   1411  CG  GLU    88      -9.842   4.626  -2.185  1.00  0.00           C  
ATOM   1412  HG2 GLU    88     -10.262   5.242  -1.390  1.00  0.00           H  
ATOM   1413  HG3 GLU    88     -10.405   4.675  -3.118  1.00  0.00           H  
ATOM   1414  CD  GLU    88      -9.787   3.170  -1.711  1.00  0.00           C  
ATOM   1415  OE1 GLU    88      -9.171   2.380  -2.517  1.00  0.00           O  
ATOM   1416  OE2 GLU    88     -10.180   2.789  -0.585  1.00  0.00           O  
ATOM   1417  C   GLU    88      -6.252   5.944  -1.558  1.00  0.00           C  
ATOM   1418  O   GLU    88      -5.337   5.226  -1.282  1.00  0.00           O  
ATOM   1419  N   GLN    89      -6.094   7.163  -1.976  1.00  0.00           N  
ATOM   1420  H   GLN    89      -6.977   7.642  -2.083  1.00  0.00           H  
ATOM   1421  CA  GLN    89      -4.852   7.756  -2.292  1.00  0.00           C  
ATOM   1422  HA  GLN    89      -4.413   7.249  -3.150  1.00  0.00           H  
ATOM   1423  CB  GLN    89      -5.150   9.115  -2.823  1.00  0.00           C  
ATOM   1424  HB2 GLN    89      -5.709   8.917  -3.738  1.00  0.00           H  
ATOM   1425  HB3 GLN    89      -5.783   9.660  -2.122  1.00  0.00           H  
ATOM   1426  CG  GLN    89      -3.902   9.922  -3.336  1.00  0.00           C  
ATOM   1427  HG2 GLN    89      -3.152   9.256  -3.763  1.00  0.00           H  
ATOM   1428  HG3 GLN    89      -4.240  10.496  -4.199  1.00  0.00           H  
ATOM   1429  CD  GLN    89      -3.266  10.857  -2.353  1.00  0.00           C  
ATOM   1430  OE1 GLN    89      -3.799  11.212  -1.349  1.00  0.00           O  
ATOM   1431  NE2 GLN    89      -2.101  11.353  -2.634  1.00  0.00           N  
ATOM   1432 HE21 GLN    89      -1.596  11.877  -1.935  1.00  0.00           H  
ATOM   1433 HE22 GLN    89      -1.668  10.987  -3.470  1.00  0.00           H  
ATOM   1434  C   GLN    89      -3.953   8.012  -1.053  1.00  0.00           C  
ATOM   1435  O   GLN    89      -2.744   7.893  -1.097  1.00  0.00           O  
ATOM   1436  N   ARG    90      -4.516   8.263   0.114  1.00  0.00           N  
ATOM   1437  H   ARG    90      -5.521   8.339   0.050  1.00  0.00           H  
ATOM   1438  CA  ARG    90      -3.744   8.270   1.413  1.00  0.00           C  
ATOM   1439  HA  ARG    90      -2.953   9.002   1.253  1.00  0.00           H  
ATOM   1440  CB  ARG    90      -4.705   8.939   2.483  1.00  0.00           C  
ATOM   1441  HB2 ARG    90      -5.050   9.897   2.095  1.00  0.00           H  
ATOM   1442  HB3 ARG    90      -5.507   8.209   2.599  1.00  0.00           H  
ATOM   1443  CG  ARG    90      -4.103   9.248   3.710  1.00  0.00           C  
ATOM   1444  HG2 ARG    90      -3.572   8.334   3.974  1.00  0.00           H  
ATOM   1445  HG3 ARG    90      -3.356  10.030   3.572  1.00  0.00           H  
ATOM   1446  CD  ARG    90      -4.854   9.650   4.734  1.00  0.00           C  
ATOM   1447  HD2 ARG    90      -4.208  10.138   5.465  1.00  0.00           H  
ATOM   1448  HD3 ARG    90      -5.655  10.250   4.303  1.00  0.00           H  
ATOM   1449  NE  ARG    90      -5.424   8.514   5.453  1.00  0.00           N  
ATOM   1450  HE  ARG    90      -6.354   8.212   5.201  1.00  0.00           H  
ATOM   1451  CZ  ARG    90      -4.956   7.978   6.603  1.00  0.00           C  
ATOM   1452  NH1 ARG    90      -3.841   8.211   7.302  1.00  0.00           N  
ATOM   1453 HH11 ARG    90      -3.112   8.854   7.026  1.00  0.00           H  
ATOM   1454 HH12 ARG    90      -3.630   7.729   8.164  1.00  0.00           H  
ATOM   1455  NH2 ARG    90      -5.695   7.108   7.161  1.00  0.00           N  
ATOM   1456 HH21 ARG    90      -6.491   6.674   6.716  1.00  0.00           H  
ATOM   1457 HH22 ARG    90      -5.329   6.746   8.031  1.00  0.00           H  
ATOM   1458  C   ARG    90      -3.193   6.900   1.736  1.00  0.00           C  
ATOM   1459  O   ARG    90      -2.076   6.807   2.257  1.00  0.00           O  
ATOM   1460  N   LYS    91      -3.931   5.781   1.517  1.00  0.00           N  
ATOM   1461  H   LYS    91      -4.838   5.900   1.088  1.00  0.00           H  
ATOM   1462  CA  LYS    91      -3.529   4.305   1.743  1.00  0.00           C  
ATOM   1463  HA  LYS    91      -3.201   4.189   2.776  1.00  0.00           H  
ATOM   1464  CB  LYS    91      -4.622   3.320   1.450  1.00  0.00           C  
ATOM   1465  HB2 LYS    91      -5.133   3.634   0.540  1.00  0.00           H  
ATOM   1466  HB3 LYS    91      -4.182   2.370   1.147  1.00  0.00           H  
ATOM   1467  CG  LYS    91      -5.550   3.083   2.415  1.00  0.00           C  
ATOM   1468  HG2 LYS    91      -5.044   3.026   3.378  1.00  0.00           H  
ATOM   1469  HG3 LYS    91      -6.212   3.948   2.466  1.00  0.00           H  
ATOM   1470  CD  LYS    91      -6.341   1.970   2.332  1.00  0.00           C  
ATOM   1471  HD2 LYS    91      -7.022   2.027   1.482  1.00  0.00           H  
ATOM   1472  HD3 LYS    91      -5.707   1.101   2.156  1.00  0.00           H  
ATOM   1473  CE  LYS    91      -7.091   1.794   3.468  1.00  0.00           C  
ATOM   1474  HE2 LYS    91      -6.526   1.959   4.386  1.00  0.00           H  
ATOM   1475  HE3 LYS    91      -7.802   2.619   3.428  1.00  0.00           H  
ATOM   1476  NZ  LYS    91      -7.747   0.458   3.597  1.00  0.00           N  
ATOM   1477  HZ1 LYS    91      -8.412   0.417   2.839  1.00  0.00           H  
ATOM   1478  HZ2 LYS    91      -7.087  -0.305   3.555  1.00  0.00           H  
ATOM   1479  HZ3 LYS    91      -8.228   0.563   4.479  1.00  0.00           H  
ATOM   1480  C   LYS    91      -2.283   4.037   0.843  1.00  0.00           C  
ATOM   1481  O   LYS    91      -1.283   3.478   1.361  1.00  0.00           O  
ATOM   1482  N   ALA    92      -2.255   4.313  -0.409  1.00  0.00           N  
ATOM   1483  H   ALA    92      -3.085   4.672  -0.859  1.00  0.00           H  
ATOM   1484  CA  ALA    92      -1.193   3.829  -1.310  1.00  0.00           C  
ATOM   1485  HA  ALA    92      -0.966   2.766  -1.229  1.00  0.00           H  
ATOM   1486  CB  ALA    92      -1.733   3.992  -2.739  1.00  0.00           C  
ATOM   1487  HB1 ALA    92      -2.335   4.899  -2.804  1.00  0.00           H  
ATOM   1488  HB2 ALA    92      -0.906   4.068  -3.445  1.00  0.00           H  
ATOM   1489  HB3 ALA    92      -2.271   3.110  -3.086  1.00  0.00           H  
ATOM   1490  C   ALA    92       0.116   4.646  -1.149  1.00  0.00           C  
ATOM   1491  O   ALA    92       1.224   4.055  -1.125  1.00  0.00           O  
ATOM   1492  N   ASN    93       0.100   5.965  -0.879  1.00  0.00           N  
ATOM   1493  H   ASN    93      -0.770   6.476  -0.926  1.00  0.00           H  
ATOM   1494  CA  ASN    93       1.282   6.771  -0.746  1.00  0.00           C  
ATOM   1495  HA  ASN    93       1.951   6.585  -1.586  1.00  0.00           H  
ATOM   1496  CB  ASN    93       0.904   8.282  -0.759  1.00  0.00           C  
ATOM   1497  HB2 ASN    93       0.024   8.474  -0.145  1.00  0.00           H  
ATOM   1498  HB3 ASN    93       1.750   8.716  -0.224  1.00  0.00           H  
ATOM   1499  CG  ASN    93       0.608   8.725  -2.201  1.00  0.00           C  
ATOM   1500  OD1 ASN    93       0.205   7.969  -3.107  1.00  0.00           O  
ATOM   1501  ND2 ASN    93       0.913   9.944  -2.528  1.00  0.00           N  
ATOM   1502 HD21 ASN    93       0.636  10.276  -3.441  1.00  0.00           H  
ATOM   1503 HD22 ASN    93       1.134  10.513  -1.723  1.00  0.00           H  
ATOM   1504  C   ASN    93       2.037   6.446   0.530  1.00  0.00           C  
ATOM   1505  O   ASN    93       3.247   6.374   0.464  1.00  0.00           O  
ATOM   1506  N   MET    94       1.418   6.027   1.613  1.00  0.00           N  
ATOM   1507  H   MET    94       0.409   5.995   1.649  1.00  0.00           H  
ATOM   1508  CA  MET    94       2.061   5.440   2.740  1.00  0.00           C  
ATOM   1509  HA  MET    94       2.844   6.141   3.029  1.00  0.00           H  
ATOM   1510  CB  MET    94       1.058   5.142   3.842  1.00  0.00           C  
ATOM   1511  HB2 MET    94       0.063   5.348   3.448  1.00  0.00           H  
ATOM   1512  HB3 MET    94       1.221   4.157   4.280  1.00  0.00           H  
ATOM   1513  CG  MET    94       1.240   6.098   5.029  1.00  0.00           C  
ATOM   1514  HG2 MET    94       2.258   6.384   5.295  1.00  0.00           H  
ATOM   1515  HG3 MET    94       0.900   7.101   4.770  1.00  0.00           H  
ATOM   1516  SD  MET    94       0.410   5.590   6.599  1.00  0.00           S  
ATOM   1517  CE  MET    94      -1.368   5.913   6.138  1.00  0.00           C  
ATOM   1518  HE1 MET    94      -1.841   5.356   6.947  1.00  0.00           H  
ATOM   1519  HE2 MET    94      -1.480   6.994   6.222  1.00  0.00           H  
ATOM   1520  HE3 MET    94      -1.675   5.444   5.203  1.00  0.00           H  
ATOM   1521  C   MET    94       2.732   4.069   2.381  1.00  0.00           C  
ATOM   1522  O   MET    94       3.894   3.797   2.573  1.00  0.00           O  
ATOM   1523  N   LEU    95       1.992   3.213   1.719  1.00  0.00           N  
ATOM   1524  H   LEU    95       1.014   3.378   1.529  1.00  0.00           H  
ATOM   1525  CA  LEU    95       2.472   1.823   1.417  1.00  0.00           C  
ATOM   1526  HA  LEU    95       2.990   1.499   2.319  1.00  0.00           H  
ATOM   1527  CB  LEU    95       1.188   1.030   1.037  1.00  0.00           C  
ATOM   1528  HB2 LEU    95       0.689   1.620   0.268  1.00  0.00           H  
ATOM   1529  HB3 LEU    95       1.627   0.121   0.626  1.00  0.00           H  
ATOM   1530  CG  LEU    95       0.307   0.733   2.159  1.00  0.00           C  
ATOM   1531  HG  LEU    95      -0.071   1.683   2.535  1.00  0.00           H  
ATOM   1532  CD1 LEU    95      -0.859  -0.012   1.534  1.00  0.00           C  
ATOM   1533 HD11 LEU    95      -0.567  -1.014   1.221  1.00  0.00           H  
ATOM   1534 HD12 LEU    95      -1.719  -0.097   2.198  1.00  0.00           H  
ATOM   1535 HD13 LEU    95      -1.208   0.581   0.688  1.00  0.00           H  
ATOM   1536  CD2 LEU    95       1.032  -0.061   3.228  1.00  0.00           C  
ATOM   1537 HD21 LEU    95       1.436  -0.995   2.836  1.00  0.00           H  
ATOM   1538 HD22 LEU    95       1.725   0.579   3.774  1.00  0.00           H  
ATOM   1539 HD23 LEU    95       0.332  -0.378   4.001  1.00  0.00           H  
ATOM   1540  C   LEU    95       3.595   1.860   0.342  1.00  0.00           C  
ATOM   1541  O   LEU    95       4.625   1.153   0.474  1.00  0.00           O  
ATOM   1542  N   ALA    96       3.519   2.840  -0.621  1.00  0.00           N  
ATOM   1543  H   ALA    96       2.703   3.433  -0.665  1.00  0.00           H  
ATOM   1544  CA  ALA    96       4.601   3.045  -1.605  1.00  0.00           C  
ATOM   1545  HA  ALA    96       4.860   2.157  -2.183  1.00  0.00           H  
ATOM   1546  CB  ALA    96       4.174   3.996  -2.626  1.00  0.00           C  
ATOM   1547  HB1 ALA    96       4.069   5.050  -2.371  1.00  0.00           H  
ATOM   1548  HB2 ALA    96       4.925   4.072  -3.413  1.00  0.00           H  
ATOM   1549  HB3 ALA    96       3.195   3.705  -3.008  1.00  0.00           H  
ATOM   1550  C   ALA    96       5.879   3.509  -0.885  1.00  0.00           C  
ATOM   1551  O   ALA    96       6.940   2.994  -1.215  1.00  0.00           O  
ATOM   1552  N   HIE    97       5.782   4.597  -0.063  1.00  0.00           N  
ATOM   1553  H   HIE    97       4.852   4.741   0.303  1.00  0.00           H  
ATOM   1554  CA  HIE    97       6.948   5.044   0.756  1.00  0.00           C  
ATOM   1555  HA  HIE    97       7.710   5.363   0.044  1.00  0.00           H  
ATOM   1556  CB  HIE    97       6.454   6.203   1.664  1.00  0.00           C  
ATOM   1557  HB2 HIE    97       6.189   6.962   0.927  1.00  0.00           H  
ATOM   1558  HB3 HIE    97       5.536   5.891   2.161  1.00  0.00           H  
ATOM   1559  CG  HIE    97       7.394   6.717   2.641  1.00  0.00           C  
ATOM   1560  ND1 HIE    97       8.092   6.043   3.622  1.00  0.00           N  
ATOM   1561  CE1 HIE    97       8.863   6.970   4.166  1.00  0.00           C  
ATOM   1562  HE1 HIE    97       9.384   6.890   5.109  1.00  0.00           H  
ATOM   1563  NE2 HIE    97       8.680   8.163   3.620  1.00  0.00           N  
ATOM   1564  HE2 HIE    97       9.146   9.002   3.935  1.00  0.00           H  
ATOM   1565  CD2 HIE    97       7.686   8.023   2.659  1.00  0.00           C  
ATOM   1566  HD2 HIE    97       7.414   8.770   1.928  1.00  0.00           H  
ATOM   1567  C   HIE    97       7.517   3.913   1.665  1.00  0.00           C  
ATOM   1568  O   HIE    97       8.725   3.717   1.572  1.00  0.00           O  
ATOM   1569  N   MET    98       6.691   3.188   2.490  1.00  0.00           N  
ATOM   1570  H   MET    98       5.731   3.473   2.625  1.00  0.00           H  
ATOM   1571  CA  MET    98       7.257   2.140   3.329  1.00  0.00           C  
ATOM   1572  HA  MET    98       8.032   2.618   3.930  1.00  0.00           H  
ATOM   1573  CB  MET    98       6.115   1.791   4.292  1.00  0.00           C  
ATOM   1574  HB2 MET    98       5.296   1.494   3.637  1.00  0.00           H  
ATOM   1575  HB3 MET    98       6.545   0.965   4.859  1.00  0.00           H  
ATOM   1576  CG  MET    98       5.576   2.938   5.194  1.00  0.00           C  
ATOM   1577  HG2 MET    98       6.315   3.168   5.961  1.00  0.00           H  
ATOM   1578  HG3 MET    98       5.284   3.872   4.715  1.00  0.00           H  
ATOM   1579  SD  MET    98       4.024   2.331   6.101  1.00  0.00           S  
ATOM   1580  CE  MET    98       3.588   3.853   7.052  1.00  0.00           C  
ATOM   1581  HE1 MET    98       3.799   4.684   6.379  1.00  0.00           H  
ATOM   1582  HE2 MET    98       2.521   3.735   7.242  1.00  0.00           H  
ATOM   1583  HE3 MET    98       4.047   3.978   8.033  1.00  0.00           H  
ATOM   1584  C   MET    98       7.820   0.948   2.660  1.00  0.00           C  
ATOM   1585  O   MET    98       8.801   0.436   3.127  1.00  0.00           O  
ATOM   1586  N   GLU    99       7.350   0.669   1.443  1.00  0.00           N  
ATOM   1587  H   GLU    99       6.485   1.097   1.145  1.00  0.00           H  
ATOM   1588  CA  GLU    99       7.955  -0.331   0.613  1.00  0.00           C  
ATOM   1589  HA  GLU    99       8.083  -1.260   1.169  1.00  0.00           H  
ATOM   1590  CB  GLU    99       7.081  -0.522  -0.572  1.00  0.00           C  
ATOM   1591  HB2 GLU    99       6.119  -0.962  -0.311  1.00  0.00           H  
ATOM   1592  HB3 GLU    99       6.906   0.439  -1.055  1.00  0.00           H  
ATOM   1593  CG  GLU    99       7.733  -1.660  -1.584  1.00  0.00           C  
ATOM   1594  HG2 GLU    99       8.720  -1.397  -1.963  1.00  0.00           H  
ATOM   1595  HG3 GLU    99       7.812  -2.549  -0.959  1.00  0.00           H  
ATOM   1596  CD  GLU    99       6.812  -1.771  -2.755  1.00  0.00           C  
ATOM   1597  OE1 GLU    99       6.985  -1.046  -3.820  1.00  0.00           O  
ATOM   1598  OE2 GLU    99       5.885  -2.573  -2.704  1.00  0.00           O  
ATOM   1599  C   GLU    99       9.293   0.104   0.098  1.00  0.00           C  
ATOM   1600  O   GLU    99      10.181  -0.709  -0.079  1.00  0.00           O  
ATOM   1601  N   THR   100       9.408   1.394  -0.319  1.00  0.00           N  
ATOM   1602  H   THR   100       8.602   1.999  -0.256  1.00  0.00           H  
ATOM   1603  CA  THR   100      10.663   1.963  -0.837  1.00  0.00           C  
ATOM   1604  HA  THR   100      11.108   1.288  -1.568  1.00  0.00           H  
ATOM   1605  CB  THR   100      10.297   3.224  -1.614  1.00  0.00           C  
ATOM   1606  HB  THR   100       9.712   3.930  -1.024  1.00  0.00           H  
ATOM   1607  CG2 THR   100      11.483   4.007  -2.309  1.00  0.00           C  
ATOM   1608 HG21 THR   100      12.232   4.320  -1.582  1.00  0.00           H  
ATOM   1609 HG22 THR   100      12.046   3.307  -2.926  1.00  0.00           H  
ATOM   1610 HG23 THR   100      11.145   4.912  -2.816  1.00  0.00           H  
ATOM   1611  OG1 THR   100       9.404   2.812  -2.607  1.00  0.00           O  
ATOM   1612  HG1 THR   100       8.587   2.560  -2.171  1.00  0.00           H  
ATOM   1613  C   THR   100      11.612   2.153   0.277  1.00  0.00           C  
ATOM   1614  O   THR   100      12.792   1.744   0.088  1.00  0.00           O  
ATOM   1615  N   GLN   101      11.213   2.440   1.503  1.00  0.00           N  
ATOM   1616  H   GLN   101      10.265   2.711   1.720  1.00  0.00           H  
ATOM   1617  CA  GLN   101      12.178   2.373   2.574  1.00  0.00           C  
ATOM   1618  HA  GLN   101      13.060   2.913   2.232  1.00  0.00           H  
ATOM   1619  CB  GLN   101      11.451   3.026   3.832  1.00  0.00           C  
ATOM   1620  HB2 GLN   101      10.586   3.645   3.594  1.00  0.00           H  
ATOM   1621  HB3 GLN   101      11.179   2.117   4.368  1.00  0.00           H  
ATOM   1622  CG  GLN   101      12.440   3.821   4.749  1.00  0.00           C  
ATOM   1623  HG2 GLN   101      11.997   3.884   5.743  1.00  0.00           H  
ATOM   1624  HG3 GLN   101      13.297   3.167   4.909  1.00  0.00           H  
ATOM   1625  CD  GLN   101      12.750   5.148   4.199  1.00  0.00           C  
ATOM   1626  OE1 GLN   101      12.756   5.345   2.940  1.00  0.00           O  
ATOM   1627  NE2 GLN   101      12.993   6.116   5.031  1.00  0.00           N  
ATOM   1628 HE21 GLN   101      13.033   7.041   4.627  1.00  0.00           H  
ATOM   1629 HE22 GLN   101      12.911   5.951   6.024  1.00  0.00           H  
ATOM   1630  C   GLN   101      12.693   0.913   2.808  1.00  0.00           C  
ATOM   1631  O   GLN   101      13.777   0.666   3.295  1.00  0.00           O  
ATOM   1632  N   ASN   102      11.801  -0.073   2.608  1.00  0.00           N  
ATOM   1633  H   ASN   102      10.831   0.102   2.389  1.00  0.00           H  
ATOM   1634  CA  ASN   102      12.122  -1.532   2.813  1.00  0.00           C  
ATOM   1635  HA  ASN   102      12.730  -1.591   3.716  1.00  0.00           H  
ATOM   1636  CB  ASN   102      10.827  -2.473   2.928  1.00  0.00           C  
ATOM   1637  HB2 ASN   102      10.382  -2.198   3.884  1.00  0.00           H  
ATOM   1638  HB3 ASN   102      10.199  -2.208   2.077  1.00  0.00           H  
ATOM   1639  CG  ASN   102      11.171  -3.896   2.951  1.00  0.00           C  
ATOM   1640  OD1 ASN   102      11.510  -4.478   1.937  1.00  0.00           O  
ATOM   1641  ND2 ASN   102      11.248  -4.517   4.131  1.00  0.00           N  
ATOM   1642 HD21 ASN   102      11.576  -5.472   4.134  1.00  0.00           H  
ATOM   1643 HD22 ASN   102      11.308  -3.901   4.929  1.00  0.00           H  
ATOM   1644  C   ASN   102      13.000  -2.078   1.696  1.00  0.00           C  
ATOM   1645  O   ASN   102      13.951  -2.709   2.038  1.00  0.00           O  
ATOM   1646  N   LYS   103      12.829  -1.629   0.452  1.00  0.00           N  
ATOM   1647  H   LYS   103      12.096  -0.946   0.324  1.00  0.00           H  
ATOM   1648  CA  LYS   103      13.733  -1.879  -0.689  1.00  0.00           C  
ATOM   1649  HA  LYS   103      13.821  -2.962  -0.775  1.00  0.00           H  
ATOM   1650  CB  LYS   103      13.234  -1.339  -2.018  1.00  0.00           C  
ATOM   1651  HB2 LYS   103      12.984  -0.296  -1.826  1.00  0.00           H  
ATOM   1652  HB3 LYS   103      14.083  -1.233  -2.694  1.00  0.00           H  
ATOM   1653  CG  LYS   103      12.183  -2.075  -2.603  1.00  0.00           C  
ATOM   1654  HG2 LYS   103      12.592  -3.040  -2.900  1.00  0.00           H  
ATOM   1655  HG3 LYS   103      11.389  -2.199  -1.866  1.00  0.00           H  
ATOM   1656  CD  LYS   103      11.578  -1.359  -3.591  1.00  0.00           C  
ATOM   1657  HD2 LYS   103      11.049  -0.456  -3.287  1.00  0.00           H  
ATOM   1658  HD3 LYS   103      12.420  -1.071  -4.221  1.00  0.00           H  
ATOM   1659  CE  LYS   103      10.708  -2.016  -4.339  1.00  0.00           C  
ATOM   1660  HE2 LYS   103      11.107  -3.016  -4.510  1.00  0.00           H  
ATOM   1661  HE3 LYS   103       9.795  -2.158  -3.760  1.00  0.00           H  
ATOM   1662  NZ  LYS   103      10.363  -1.310  -5.523  1.00  0.00           N  
ATOM   1663  HZ1 LYS   103      11.088  -1.121  -6.200  1.00  0.00           H  
ATOM   1664  HZ2 LYS   103       9.649  -1.798  -6.045  1.00  0.00           H  
ATOM   1665  HZ3 LYS   103      10.039  -0.389  -5.263  1.00  0.00           H  
ATOM   1666  C   LYS   103      15.072  -1.337  -0.294  1.00  0.00           C  
ATOM   1667  O   LYS   103      16.097  -2.045  -0.510  1.00  0.00           O  
ATOM   1668  N   ILE   104      15.184  -0.157   0.296  1.00  0.00           N  
ATOM   1669  H   ILE   104      14.300   0.307   0.447  1.00  0.00           H  
ATOM   1670  CA  ILE   104      16.430   0.564   0.684  1.00  0.00           C  
ATOM   1671  HA  ILE   104      17.081   0.537  -0.191  1.00  0.00           H  
ATOM   1672  CB  ILE   104      16.239   2.105   0.838  1.00  0.00           C  
ATOM   1673  HB  ILE   104      15.395   2.399   1.462  1.00  0.00           H  
ATOM   1674  CG2 ILE   104      17.467   2.626   1.576  1.00  0.00           C  
ATOM   1675 HG21 ILE   104      17.694   2.068   2.484  1.00  0.00           H  
ATOM   1676 HG22 ILE   104      18.314   2.659   0.891  1.00  0.00           H  
ATOM   1677 HG23 ILE   104      17.311   3.689   1.756  1.00  0.00           H  
ATOM   1678  CG1 ILE   104      15.985   2.759  -0.554  1.00  0.00           C  
ATOM   1679 HG12 ILE   104      16.925   2.887  -1.090  1.00  0.00           H  
ATOM   1680 HG13 ILE   104      15.356   2.056  -1.100  1.00  0.00           H  
ATOM   1681  CD1 ILE   104      15.157   4.029  -0.389  1.00  0.00           C  
ATOM   1682 HD11 ILE   104      15.565   4.894   0.134  1.00  0.00           H  
ATOM   1683 HD12 ILE   104      14.895   4.337  -1.401  1.00  0.00           H  
ATOM   1684 HD13 ILE   104      14.220   3.826   0.129  1.00  0.00           H  
ATOM   1685  C   ILE   104      16.989  -0.251   1.802  1.00  0.00           C  
ATOM   1686  O   ILE   104      18.124  -0.550   1.691  1.00  0.00           O  
ATOM   1687  N   TYR   105      16.214  -0.625   2.846  1.00  0.00           N  
ATOM   1688  H   TYR   105      15.248  -0.367   2.702  1.00  0.00           H  
ATOM   1689  CA  TYR   105      16.703  -1.459   3.904  1.00  0.00           C  
ATOM   1690  HA  TYR   105      17.253  -0.707   4.471  1.00  0.00           H  
ATOM   1691  CB  TYR   105      15.620  -1.992   4.866  1.00  0.00           C  
ATOM   1692  HB2 TYR   105      14.916  -1.200   5.120  1.00  0.00           H  
ATOM   1693  HB3 TYR   105      14.956  -2.617   4.270  1.00  0.00           H  
ATOM   1694  CG  TYR   105      16.129  -2.716   6.092  1.00  0.00           C  
ATOM   1695  CD1 TYR   105      16.905  -2.056   7.111  1.00  0.00           C  
ATOM   1696  HD1 TYR   105      17.215  -1.023   7.051  1.00  0.00           H  
ATOM   1697  CE1 TYR   105      17.464  -2.783   8.198  1.00  0.00           C  
ATOM   1698  HE1 TYR   105      18.153  -2.296   8.871  1.00  0.00           H  
ATOM   1699  CZ  TYR   105      17.214  -4.162   8.353  1.00  0.00           C  
ATOM   1700  OH  TYR   105      17.700  -4.835   9.514  1.00  0.00           O  
ATOM   1701  HH  TYR   105      17.002  -5.355   9.917  1.00  0.00           H  
ATOM   1702  CE2 TYR   105      16.457  -4.832   7.348  1.00  0.00           C  
ATOM   1703  HE2 TYR   105      16.370  -5.908   7.386  1.00  0.00           H  
ATOM   1704  CD2 TYR   105      15.900  -4.141   6.204  1.00  0.00           C  
ATOM   1705  HD2 TYR   105      15.563  -4.711   5.351  1.00  0.00           H  
ATOM   1706  C   TYR   105      17.534  -2.778   3.501  1.00  0.00           C  
ATOM   1707  O   TYR   105      18.551  -3.161   4.091  1.00  0.00           O  
ATOM   1708  N   ASN   106      17.107  -3.496   2.429  1.00  0.00           N  
ATOM   1709  H   ASN   106      16.230  -3.247   1.995  1.00  0.00           H  
ATOM   1710  CA  ASN   106      17.812  -4.747   1.948  1.00  0.00           C  
ATOM   1711  HA  ASN   106      18.236  -5.181   2.854  1.00  0.00           H  
ATOM   1712  CB  ASN   106      16.676  -5.692   1.482  1.00  0.00           C  
ATOM   1713  HB2 ASN   106      16.059  -5.250   0.701  1.00  0.00           H  
ATOM   1714  HB3 ASN   106      17.008  -6.636   1.049  1.00  0.00           H  
ATOM   1715  CG  ASN   106      15.865  -6.140   2.676  1.00  0.00           C  
ATOM   1716  OD1 ASN   106      16.274  -7.046   3.362  1.00  0.00           O  
ATOM   1717  ND2 ASN   106      14.665  -5.620   3.045  1.00  0.00           N  
ATOM   1718 HD21 ASN   106      14.084  -6.012   3.773  1.00  0.00           H  
ATOM   1719 HD22 ASN   106      14.321  -4.776   2.610  1.00  0.00           H  
ATOM   1720  C   ASN   106      18.985  -4.517   0.995  1.00  0.00           C  
ATOM   1721  O   ASN   106      19.682  -5.541   0.734  1.00  0.00           O  
ATOM   1722  N   ILE   107      19.324  -3.275   0.577  1.00  0.00           N  
ATOM   1723  H   ILE   107      18.751  -2.476   0.810  1.00  0.00           H  
ATOM   1724  CA  ILE   107      20.699  -3.011   0.055  1.00  0.00           C  
ATOM   1725  HA  ILE   107      21.028  -3.887  -0.504  1.00  0.00           H  
ATOM   1726  CB  ILE   107      20.808  -1.904  -1.115  1.00  0.00           C  
ATOM   1727  HB  ILE   107      21.710  -2.181  -1.660  1.00  0.00           H  
ATOM   1728  CG2 ILE   107      19.603  -2.127  -2.158  1.00  0.00           C  
ATOM   1729 HG21 ILE   107      18.753  -1.509  -1.869  1.00  0.00           H  
ATOM   1730 HG22 ILE   107      19.905  -1.698  -3.114  1.00  0.00           H  
ATOM   1731 HG23 ILE   107      19.378  -3.177  -2.341  1.00  0.00           H  
ATOM   1732  CG1 ILE   107      20.804  -0.442  -0.704  1.00  0.00           C  
ATOM   1733 HG12 ILE   107      19.847  -0.244  -0.222  1.00  0.00           H  
ATOM   1734 HG13 ILE   107      21.676  -0.401  -0.051  1.00  0.00           H  
ATOM   1735  CD1 ILE   107      20.947   0.713  -1.748  1.00  0.00           C  
ATOM   1736 HD11 ILE   107      21.768   0.462  -2.420  1.00  0.00           H  
ATOM   1737 HD12 ILE   107      19.986   0.850  -2.245  1.00  0.00           H  
ATOM   1738 HD13 ILE   107      21.174   1.602  -1.158  1.00  0.00           H  
ATOM   1739  C   ILE   107      21.809  -2.849   1.153  1.00  0.00           C  
ATOM   1740  O   ILE   107      23.005  -2.791   0.858  1.00  0.00           O  
ATOM   1741  N   LEU   108      21.492  -2.757   2.405  1.00  0.00           N  
ATOM   1742  H   LEU   108      20.523  -2.674   2.676  1.00  0.00           H  
ATOM   1743  CA  LEU   108      22.499  -2.390   3.388  1.00  0.00           C  
ATOM   1744  HA  LEU   108      23.274  -1.724   3.009  1.00  0.00           H  
ATOM   1745  CB  LEU   108      21.824  -1.674   4.583  1.00  0.00           C  
ATOM   1746  HB2 LEU   108      21.060  -2.338   4.986  1.00  0.00           H  
ATOM   1747  HB3 LEU   108      22.577  -1.452   5.339  1.00  0.00           H  
ATOM   1748  CG  LEU   108      21.181  -0.435   4.068  1.00  0.00           C  
ATOM   1749  HG  LEU   108      20.368  -0.748   3.413  1.00  0.00           H  
ATOM   1750  CD1 LEU   108      20.517   0.097   5.352  1.00  0.00           C  
ATOM   1751 HD11 LEU   108      19.873   0.935   5.087  1.00  0.00           H  
ATOM   1752 HD12 LEU   108      19.786  -0.618   5.731  1.00  0.00           H  
ATOM   1753 HD13 LEU   108      21.226   0.455   6.098  1.00  0.00           H  
ATOM   1754  CD2 LEU   108      22.067   0.639   3.364  1.00  0.00           C  
ATOM   1755 HD21 LEU   108      21.781   1.663   3.605  1.00  0.00           H  
ATOM   1756 HD22 LEU   108      23.085   0.574   3.749  1.00  0.00           H  
ATOM   1757 HD23 LEU   108      22.191   0.481   2.293  1.00  0.00           H  
ATOM   1758  C   LEU   108      23.313  -3.634   3.895  1.00  0.00           C  
ATOM   1759  O   LEU   108      22.815  -4.737   3.935  1.00  0.00           O  
ATOM   1760  N   THR   109      24.555  -3.310   4.356  1.00  0.00           N  
ATOM   1761  H   THR   109      24.971  -2.392   4.299  1.00  0.00           H  
ATOM   1762  CA  THR   109      25.310  -4.385   5.067  1.00  0.00           C  
ATOM   1763  HA  THR   109      25.397  -5.337   4.542  1.00  0.00           H  
ATOM   1764  CB  THR   109      26.726  -4.032   5.045  1.00  0.00           C  
ATOM   1765  HB  THR   109      27.352  -4.807   5.488  1.00  0.00           H  
ATOM   1766  CG2 THR   109      27.340  -3.543   3.740  1.00  0.00           C  
ATOM   1767 HG21 THR   109      26.853  -2.669   3.307  1.00  0.00           H  
ATOM   1768 HG22 THR   109      28.367  -3.195   3.847  1.00  0.00           H  
ATOM   1769 HG23 THR   109      27.528  -4.336   3.017  1.00  0.00           H  
ATOM   1770  OG1 THR   109      26.903  -2.938   5.850  1.00  0.00           O  
ATOM   1771  HG1 THR   109      27.848  -2.828   5.983  1.00  0.00           H  
ATOM   1772  C   THR   109      24.718  -4.697   6.396  1.00  0.00           C  
ATOM   1773  O   THR   109      23.861  -3.990   6.810  1.00  0.00           O  
ATOM   1774  N   PRO   110      25.103  -5.772   7.095  1.00  0.00           N  
ATOM   1775  CD  PRO   110      25.873  -6.846   6.577  1.00  0.00           C  
ATOM   1776  HD2 PRO   110      26.920  -6.548   6.529  1.00  0.00           H  
ATOM   1777  HD3 PRO   110      25.523  -7.136   5.586  1.00  0.00           H  
ATOM   1778  CG  PRO   110      25.691  -7.997   7.444  1.00  0.00           C  
ATOM   1779  HG2 PRO   110      26.524  -8.699   7.420  1.00  0.00           H  
ATOM   1780  HG3 PRO   110      24.828  -8.533   7.049  1.00  0.00           H  
ATOM   1781  CB  PRO   110      25.255  -7.344   8.789  1.00  0.00           C  
ATOM   1782  HB2 PRO   110      26.140  -7.203   9.409  1.00  0.00           H  
ATOM   1783  HB3 PRO   110      24.545  -7.950   9.352  1.00  0.00           H  
ATOM   1784  CA  PRO   110      24.582  -6.014   8.418  1.00  0.00           C  
ATOM   1785  HA  PRO   110      23.493  -6.057   8.402  1.00  0.00           H  
ATOM   1786  C   PRO   110      24.952  -4.902   9.442  1.00  0.00           C  
ATOM   1787  O   PRO   110      24.149  -4.460  10.259  1.00  0.00           O  
ATOM   1788  N   GLU   111      26.205  -4.357   9.243  1.00  0.00           N  
ATOM   1789  H   GLU   111      26.728  -4.740   8.468  1.00  0.00           H  
ATOM   1790  CA  GLU   111      26.669  -3.225   9.867  1.00  0.00           C  
ATOM   1791  HA  GLU   111      26.696  -3.419  10.939  1.00  0.00           H  
ATOM   1792  CB  GLU   111      28.177  -2.982   9.600  1.00  0.00           C  
ATOM   1793  HB2 GLU   111      28.149  -2.517   8.615  1.00  0.00           H  
ATOM   1794  HB3 GLU   111      28.538  -2.283  10.355  1.00  0.00           H  
ATOM   1795  CG  GLU   111      29.048  -4.255   9.506  1.00  0.00           C  
ATOM   1796  HG2 GLU   111      28.814  -4.705   8.541  1.00  0.00           H  
ATOM   1797  HG3 GLU   111      30.102  -3.979   9.472  1.00  0.00           H  
ATOM   1798  CD  GLU   111      28.972  -5.216  10.648  1.00  0.00           C  
ATOM   1799  OE1 GLU   111      29.438  -6.381  10.465  1.00  0.00           O  
ATOM   1800  OE2 GLU   111      28.566  -4.908  11.772  1.00  0.00           O  
ATOM   1801  C   GLU   111      25.785  -1.955   9.527  1.00  0.00           C  
ATOM   1802  O   GLU   111      25.331  -1.290  10.466  1.00  0.00           O  
ATOM   1803  N   GLN   112      25.417  -1.663   8.277  1.00  0.00           N  
ATOM   1804  H   GLN   112      25.750  -2.273   7.544  1.00  0.00           H  
ATOM   1805  CA  GLN   112      24.631  -0.452   8.026  1.00  0.00           C  
ATOM   1806  HA  GLN   112      24.992   0.440   8.537  1.00  0.00           H  
ATOM   1807  CB  GLN   112      24.772  -0.164   6.477  1.00  0.00           C  
ATOM   1808  HB2 GLN   112      24.427  -0.984   5.848  1.00  0.00           H  
ATOM   1809  HB3 GLN   112      23.954   0.552   6.408  1.00  0.00           H  
ATOM   1810  CG  GLN   112      26.132   0.442   5.987  1.00  0.00           C  
ATOM   1811  HG2 GLN   112      26.357   1.386   6.485  1.00  0.00           H  
ATOM   1812  HG3 GLN   112      26.892  -0.301   6.227  1.00  0.00           H  
ATOM   1813  CD  GLN   112      26.128   0.600   4.499  1.00  0.00           C  
ATOM   1814  OE1 GLN   112      25.765  -0.368   3.770  1.00  0.00           O  
ATOM   1815  NE2 GLN   112      26.508   1.721   3.928  1.00  0.00           N  
ATOM   1816 HE21 GLN   112      26.436   1.741   2.921  1.00  0.00           H  
ATOM   1817 HE22 GLN   112      26.654   2.485   4.572  1.00  0.00           H  
ATOM   1818  C   GLN   112      23.170  -0.523   8.451  1.00  0.00           C  
ATOM   1819  O   GLN   112      22.454   0.416   8.763  1.00  0.00           O  
ATOM   1820  N   LYS   113      22.696  -1.785   8.683  1.00  0.00           N  
ATOM   1821  H   LYS   113      23.319  -2.535   8.420  1.00  0.00           H  
ATOM   1822  CA  LYS   113      21.382  -2.057   9.384  1.00  0.00           C  
ATOM   1823  HA  LYS   113      20.568  -1.425   9.029  1.00  0.00           H  
ATOM   1824  CB  LYS   113      20.926  -3.485   9.012  1.00  0.00           C  
ATOM   1825  HB2 LYS   113      21.689  -4.088   9.505  1.00  0.00           H  
ATOM   1826  HB3 LYS   113      19.968  -3.765   9.450  1.00  0.00           H  
ATOM   1827  CG  LYS   113      20.783  -3.744   7.664  1.00  0.00           C  
ATOM   1828  HG2 LYS   113      19.833  -3.343   7.311  1.00  0.00           H  
ATOM   1829  HG3 LYS   113      21.626  -3.243   7.190  1.00  0.00           H  
ATOM   1830  CD  LYS   113      20.676  -5.097   7.373  1.00  0.00           C  
ATOM   1831  HD2 LYS   113      21.573  -5.630   7.688  1.00  0.00           H  
ATOM   1832  HD3 LYS   113      19.915  -5.620   7.953  1.00  0.00           H  
ATOM   1833  CE  LYS   113      20.407  -5.284   6.025  1.00  0.00           C  
ATOM   1834  HE2 LYS   113      19.674  -4.526   5.746  1.00  0.00           H  
ATOM   1835  HE3 LYS   113      21.329  -5.024   5.505  1.00  0.00           H  
ATOM   1836  NZ  LYS   113      19.988  -6.638   5.724  1.00  0.00           N  
ATOM   1837  HZ1 LYS   113      19.712  -6.755   4.760  1.00  0.00           H  
ATOM   1838  HZ2 LYS   113      20.754  -7.291   5.809  1.00  0.00           H  
ATOM   1839  HZ3 LYS   113      19.223  -6.994   6.278  1.00  0.00           H  
ATOM   1840  C   LYS   113      21.507  -1.754  10.888  1.00  0.00           C  
ATOM   1841  O   LYS   113      20.542  -1.159  11.458  1.00  0.00           O  
ATOM   1842  N   LYS   114      22.605  -2.119  11.611  1.00  0.00           N  
ATOM   1843  H   LYS   114      23.313  -2.565  11.047  1.00  0.00           H  
ATOM   1844  CA  LYS   114      22.821  -1.729  13.003  1.00  0.00           C  
ATOM   1845  HA  LYS   114      21.948  -2.099  13.540  1.00  0.00           H  
ATOM   1846  CB  LYS   114      24.193  -2.282  13.583  1.00  0.00           C  
ATOM   1847  HB2 LYS   114      25.096  -2.031  13.027  1.00  0.00           H  
ATOM   1848  HB3 LYS   114      24.420  -1.684  14.466  1.00  0.00           H  
ATOM   1849  CG  LYS   114      24.113  -3.584  14.027  1.00  0.00           C  
ATOM   1850  HG2 LYS   114      23.209  -3.652  14.633  1.00  0.00           H  
ATOM   1851  HG3 LYS   114      23.865  -4.187  13.153  1.00  0.00           H  
ATOM   1852  CD  LYS   114      25.273  -4.066  14.589  1.00  0.00           C  
ATOM   1853  HD2 LYS   114      26.049  -4.127  13.826  1.00  0.00           H  
ATOM   1854  HD3 LYS   114      25.672  -3.488  15.422  1.00  0.00           H  
ATOM   1855  CE  LYS   114      25.063  -5.308  15.142  1.00  0.00           C  
ATOM   1856  HE2 LYS   114      24.444  -5.111  16.017  1.00  0.00           H  
ATOM   1857  HE3 LYS   114      24.597  -5.957  14.401  1.00  0.00           H  
ATOM   1858  NZ  LYS   114      26.270  -5.927  15.716  1.00  0.00           N  
ATOM   1859  HZ1 LYS   114      26.844  -6.208  14.934  1.00  0.00           H  
ATOM   1860  HZ2 LYS   114      26.724  -5.345  16.406  1.00  0.00           H  
ATOM   1861  HZ3 LYS   114      26.017  -6.850  16.037  1.00  0.00           H  
ATOM   1862  C   LYS   114      22.697  -0.201  13.160  1.00  0.00           C  
ATOM   1863  O   LYS   114      22.027   0.207  14.081  1.00  0.00           O  
ATOM   1864  N   GLN   115      23.279   0.618  12.313  1.00  0.00           N  
ATOM   1865  H   GLN   115      23.724   0.129  11.550  1.00  0.00           H  
ATOM   1866  CA  GLN   115      23.054   2.051  12.223  1.00  0.00           C  
ATOM   1867  HA  GLN   115      23.364   2.509  13.162  1.00  0.00           H  
ATOM   1868  CB  GLN   115      24.019   2.606  11.233  1.00  0.00           C  
ATOM   1869  HB2 GLN   115      25.040   2.531  11.608  1.00  0.00           H  
ATOM   1870  HB3 GLN   115      23.933   2.149  10.247  1.00  0.00           H  
ATOM   1871  CG  GLN   115      23.870   4.093  11.020  1.00  0.00           C  
ATOM   1872  HG2 GLN   115      24.523   4.293  10.170  1.00  0.00           H  
ATOM   1873  HG3 GLN   115      22.868   4.400  10.720  1.00  0.00           H  
ATOM   1874  CD  GLN   115      24.310   5.027  12.149  1.00  0.00           C  
ATOM   1875  OE1 GLN   115      24.589   4.513  13.242  1.00  0.00           O  
ATOM   1876  NE2 GLN   115      24.585   6.267  11.783  1.00  0.00           N  
ATOM   1877 HE21 GLN   115      24.964   6.983  12.386  1.00  0.00           H  
ATOM   1878 HE22 GLN   115      24.467   6.563  10.825  1.00  0.00           H  
ATOM   1879  C   GLN   115      21.535   2.526  11.909  1.00  0.00           C  
ATOM   1880  O   GLN   115      20.908   3.217  12.724  1.00  0.00           O  
ATOM   1881  N   PHE   116      20.917   2.032  10.796  1.00  0.00           N  
ATOM   1882  H   PHE   116      21.490   1.407  10.248  1.00  0.00           H  
ATOM   1883  CA  PHE   116      19.564   2.392  10.432  1.00  0.00           C  
ATOM   1884  HA  PHE   116      19.420   3.412  10.078  1.00  0.00           H  
ATOM   1885  CB  PHE   116      19.224   1.542   9.174  1.00  0.00           C  
ATOM   1886  HB2 PHE   116      19.977   1.741   8.412  1.00  0.00           H  
ATOM   1887  HB3 PHE   116      19.415   0.485   9.361  1.00  0.00           H  
ATOM   1888  CG  PHE   116      17.808   1.675   8.559  1.00  0.00           C  
ATOM   1889  CD1 PHE   116      17.711   2.391   7.404  1.00  0.00           C  
ATOM   1890  HD1 PHE   116      18.629   2.731   6.950  1.00  0.00           H  
ATOM   1891  CE1 PHE   116      16.469   2.643   6.753  1.00  0.00           C  
ATOM   1892  HE1 PHE   116      16.531   3.107   5.780  1.00  0.00           H  
ATOM   1893  CZ  PHE   116      15.405   1.956   7.214  1.00  0.00           C  
ATOM   1894  HZ  PHE   116      14.429   2.047   6.762  1.00  0.00           H  
ATOM   1895  CE2 PHE   116      15.468   1.295   8.430  1.00  0.00           C  
ATOM   1896  HE2 PHE   116      14.604   0.751   8.784  1.00  0.00           H  
ATOM   1897  CD2 PHE   116      16.641   1.196   9.131  1.00  0.00           C  
ATOM   1898  HD2 PHE   116      16.681   0.574  10.013  1.00  0.00           H  
ATOM   1899  C   PHE   116      18.536   2.253  11.624  1.00  0.00           C  
ATOM   1900  O   PHE   116      17.573   3.036  11.816  1.00  0.00           O  
ATOM   1901  N   ASN   117      18.662   1.193  12.351  1.00  0.00           N  
ATOM   1902  H   ASN   117      19.286   0.444  12.089  1.00  0.00           H  
ATOM   1903  CA  ASN   117      17.867   0.975  13.587  1.00  0.00           C  
ATOM   1904  HA  ASN   117      16.830   1.209  13.346  1.00  0.00           H  
ATOM   1905  CB  ASN   117      17.891  -0.519  13.810  1.00  0.00           C  
ATOM   1906  HB2 ASN   117      18.880  -0.974  13.744  1.00  0.00           H  
ATOM   1907  HB3 ASN   117      17.681  -0.856  14.826  1.00  0.00           H  
ATOM   1908  CG  ASN   117      17.086  -1.313  12.788  1.00  0.00           C  
ATOM   1909  OD1 ASN   117      15.921  -1.125  12.481  1.00  0.00           O  
ATOM   1910  ND2 ASN   117      17.626  -2.333  12.156  1.00  0.00           N  
ATOM   1911 HD21 ASN   117      17.095  -2.682  11.371  1.00  0.00           H  
ATOM   1912 HD22 ASN   117      18.622  -2.475  12.238  1.00  0.00           H  
ATOM   1913  C   ASN   117      18.358   1.751  14.869  1.00  0.00           C  
ATOM   1914  O   ASN   117      17.463   2.187  15.623  1.00  0.00           O  
ATOM   1915  N   ALA   118      19.615   1.956  15.018  1.00  0.00           N  
ATOM   1916  H   ALA   118      20.274   1.678  14.305  1.00  0.00           H  
ATOM   1917  CA  ALA   118      20.065   2.867  16.079  1.00  0.00           C  
ATOM   1918  HA  ALA   118      19.649   2.528  17.028  1.00  0.00           H  
ATOM   1919  CB  ALA   118      21.592   2.712  16.199  1.00  0.00           C  
ATOM   1920  HB1 ALA   118      21.924   3.048  17.182  1.00  0.00           H  
ATOM   1921  HB2 ALA   118      21.773   1.638  16.218  1.00  0.00           H  
ATOM   1922  HB3 ALA   118      22.129   3.175  15.371  1.00  0.00           H  
ATOM   1923  C   ALA   118      19.568   4.357  15.939  1.00  0.00           C  
ATOM   1924  O   ALA   118      19.147   4.924  16.944  1.00  0.00           O  
ATOM   1925  N   ASN   119      19.455   4.865  14.679  1.00  0.00           N  
ATOM   1926  H   ASN   119      19.868   4.341  13.920  1.00  0.00           H  
ATOM   1927  CA  ASN   119      18.807   6.172  14.304  1.00  0.00           C  
ATOM   1928  HA  ASN   119      19.269   7.056  14.742  1.00  0.00           H  
ATOM   1929  CB  ASN   119      18.942   6.389  12.768  1.00  0.00           C  
ATOM   1930  HB2 ASN   119      18.469   5.568  12.230  1.00  0.00           H  
ATOM   1931  HB3 ASN   119      18.325   7.250  12.511  1.00  0.00           H  
ATOM   1932  CG  ASN   119      20.363   6.585  12.331  1.00  0.00           C  
ATOM   1933  OD1 ASN   119      21.222   6.755  13.189  1.00  0.00           O  
ATOM   1934  ND2 ASN   119      20.719   6.470  11.036  1.00  0.00           N  
ATOM   1935 HD21 ASN   119      21.623   6.825  10.759  1.00  0.00           H  
ATOM   1936 HD22 ASN   119      19.877   6.426  10.480  1.00  0.00           H  
ATOM   1937  C   ASN   119      17.352   6.176  14.710  1.00  0.00           C  
ATOM   1938  O   ASN   119      16.789   7.269  14.950  1.00  0.00           O  
ATOM   1939  N   PHE   120      16.648   5.045  14.621  1.00  0.00           N  
ATOM   1940  H   PHE   120      17.122   4.194  14.351  1.00  0.00           H  
ATOM   1941  CA  PHE   120      15.282   4.931  15.015  1.00  0.00           C  
ATOM   1942  HA  PHE   120      14.720   5.747  14.563  1.00  0.00           H  
ATOM   1943  CB  PHE   120      14.782   3.614  14.341  1.00  0.00           C  
ATOM   1944  HB2 PHE   120      14.922   3.698  13.263  1.00  0.00           H  
ATOM   1945  HB3 PHE   120      15.381   2.786  14.719  1.00  0.00           H  
ATOM   1946  CG  PHE   120      13.361   3.268  14.629  1.00  0.00           C  
ATOM   1947  CD1 PHE   120      12.410   3.950  13.916  1.00  0.00           C  
ATOM   1948  HD1 PHE   120      12.647   4.646  13.125  1.00  0.00           H  
ATOM   1949  CE1 PHE   120      11.047   3.631  14.144  1.00  0.00           C  
ATOM   1950  HE1 PHE   120      10.312   4.081  13.492  1.00  0.00           H  
ATOM   1951  CZ  PHE   120      10.682   2.619  15.089  1.00  0.00           C  
ATOM   1952  HZ  PHE   120       9.633   2.388  15.196  1.00  0.00           H  
ATOM   1953  CE2 PHE   120      11.691   2.008  15.817  1.00  0.00           C  
ATOM   1954  HE2 PHE   120      11.516   1.235  16.552  1.00  0.00           H  
ATOM   1955  CD2 PHE   120      13.050   2.325  15.617  1.00  0.00           C  
ATOM   1956  HD2 PHE   120      13.800   1.846  16.228  1.00  0.00           H  
ATOM   1957  C   PHE   120      15.054   4.847  16.502  1.00  0.00           C  
ATOM   1958  O   PHE   120      14.165   5.489  17.028  1.00  0.00           O  
ATOM   1959  N   GLU   121      15.923   4.147  17.237  1.00  0.00           N  
ATOM   1960  H   GLU   121      16.546   3.464  16.830  1.00  0.00           H  
ATOM   1961  CA  GLU   121      15.798   4.214  18.716  1.00  0.00           C  
ATOM   1962  HA  GLU   121      14.806   3.866  19.005  1.00  0.00           H  
ATOM   1963  CB  GLU   121      16.785   3.431  19.523  1.00  0.00           C  
ATOM   1964  HB2 GLU   121      17.755   3.747  19.138  1.00  0.00           H  
ATOM   1965  HB3 GLU   121      16.816   3.706  20.577  1.00  0.00           H  
ATOM   1966  CG  GLU   121      16.713   1.871  19.472  1.00  0.00           C  
ATOM   1967  HG2 GLU   121      17.063   1.629  18.469  1.00  0.00           H  
ATOM   1968  HG3 GLU   121      17.425   1.409  20.155  1.00  0.00           H  
ATOM   1969  CD  GLU   121      15.367   1.267  19.847  1.00  0.00           C  
ATOM   1970  OE1 GLU   121      14.939   0.193  19.320  1.00  0.00           O  
ATOM   1971  OE2 GLU   121      14.788   1.726  20.838  1.00  0.00           O  
ATOM   1972  C   GLU   121      15.947   5.614  19.316  1.00  0.00           C  
ATOM   1973  O   GLU   121      15.175   6.020  20.208  1.00  0.00           O  
ATOM   1974  N   LYS   122      16.847   6.371  18.679  1.00  0.00           N  
ATOM   1975  H   LYS   122      17.299   5.873  17.926  1.00  0.00           H  
ATOM   1976  CA  LYS   122      17.099   7.750  18.971  1.00  0.00           C  
ATOM   1977  HA  LYS   122      17.252   7.902  20.040  1.00  0.00           H  
ATOM   1978  CB  LYS   122      18.395   8.161  18.272  1.00  0.00           C  
ATOM   1979  HB2 LYS   122      18.351   7.812  17.240  1.00  0.00           H  
ATOM   1980  HB3 LYS   122      18.457   9.249  18.317  1.00  0.00           H  
ATOM   1981  CG  LYS   122      19.476   7.649  18.892  1.00  0.00           C  
ATOM   1982  HG2 LYS   122      19.395   8.085  19.888  1.00  0.00           H  
ATOM   1983  HG3 LYS   122      19.288   6.602  19.131  1.00  0.00           H  
ATOM   1984  CD  LYS   122      20.729   7.781  18.351  1.00  0.00           C  
ATOM   1985  HD2 LYS   122      20.513   7.284  17.405  1.00  0.00           H  
ATOM   1986  HD3 LYS   122      20.938   8.827  18.127  1.00  0.00           H  
ATOM   1987  CE  LYS   122      21.779   7.212  18.942  1.00  0.00           C  
ATOM   1988  HE2 LYS   122      21.972   7.750  19.870  1.00  0.00           H  
ATOM   1989  HE3 LYS   122      21.583   6.170  19.194  1.00  0.00           H  
ATOM   1990  NZ  LYS   122      23.005   7.137  18.094  1.00  0.00           N  
ATOM   1991  HZ1 LYS   122      23.422   8.055  18.035  1.00  0.00           H  
ATOM   1992  HZ2 LYS   122      23.728   6.513  18.421  1.00  0.00           H  
ATOM   1993  HZ3 LYS   122      22.730   6.858  17.163  1.00  0.00           H  
ATOM   1994  C   LYS   122      15.905   8.591  18.512  1.00  0.00           C  
ATOM   1995  O   LYS   122      15.529   9.543  19.204  1.00  0.00           O  
ATOM   1996  N   ARG   123      15.214   8.263  17.363  1.00  0.00           N  
ATOM   1997  H   ARG   123      15.515   7.384  16.967  1.00  0.00           H  
ATOM   1998  CA  ARG   123      13.985   9.030  16.963  1.00  0.00           C  
ATOM   1999  HA  ARG   123      14.144  10.108  16.957  1.00  0.00           H  
ATOM   2000  CB  ARG   123      13.716   8.608  15.501  1.00  0.00           C  
ATOM   2001  HB2 ARG   123      14.660   8.510  14.965  1.00  0.00           H  
ATOM   2002  HB3 ARG   123      13.221   7.637  15.499  1.00  0.00           H  
ATOM   2003  CG  ARG   123      12.975   9.582  14.797  1.00  0.00           C  
ATOM   2004  HG2 ARG   123      12.002   9.527  15.285  1.00  0.00           H  
ATOM   2005  HG3 ARG   123      13.382  10.576  14.985  1.00  0.00           H  
ATOM   2006  CD  ARG   123      12.747   9.289  13.487  1.00  0.00           C  
ATOM   2007  HD2 ARG   123      12.095   8.430  13.335  1.00  0.00           H  
ATOM   2008  HD3 ARG   123      12.280  10.213  13.145  1.00  0.00           H  
ATOM   2009  NE  ARG   123      14.014   9.231  12.638  1.00  0.00           N  
ATOM   2010  HE  ARG   123      14.596  10.057  12.618  1.00  0.00           H  
ATOM   2011  CZ  ARG   123      14.639   8.157  12.119  1.00  0.00           C  
ATOM   2012  NH1 ARG   123      13.982   7.064  12.084  1.00  0.00           N  
ATOM   2013 HH11 ARG   123      12.988   7.084  12.261  1.00  0.00           H  
ATOM   2014 HH12 ARG   123      14.408   6.201  11.779  1.00  0.00           H  
ATOM   2015  NH2 ARG   123      15.799   8.300  11.642  1.00  0.00           N  
ATOM   2016 HH21 ARG   123      16.205   9.215  11.776  1.00  0.00           H  
ATOM   2017 HH22 ARG   123      16.317   7.504  11.297  1.00  0.00           H  
ATOM   2018  C   ARG   123      12.768   8.804  17.869  1.00  0.00           C  
ATOM   2019  O   ARG   123      12.041   9.776  18.158  1.00  0.00           O  
ATOM   2020  N   LEU   124      12.580   7.565  18.316  1.00  0.00           N  
ATOM   2021  H   LEU   124      13.211   6.825  18.044  1.00  0.00           H  
ATOM   2022  CA  LEU   124      11.568   7.275  19.370  1.00  0.00           C  
ATOM   2023  HA  LEU   124      10.569   7.651  19.150  1.00  0.00           H  
ATOM   2024  CB  LEU   124      11.251   5.802  19.440  1.00  0.00           C  
ATOM   2025  HB2 LEU   124      12.225   5.313  19.401  1.00  0.00           H  
ATOM   2026  HB3 LEU   124      10.879   5.539  20.431  1.00  0.00           H  
ATOM   2027  CG  LEU   124      10.404   5.129  18.395  1.00  0.00           C  
ATOM   2028  HG  LEU   124       9.430   5.577  18.591  1.00  0.00           H  
ATOM   2029  CD1 LEU   124      10.731   5.373  17.004  1.00  0.00           C  
ATOM   2030 HD11 LEU   124       9.988   4.884  16.374  1.00  0.00           H  
ATOM   2031 HD12 LEU   124      10.752   6.454  16.861  1.00  0.00           H  
ATOM   2032 HD13 LEU   124      11.702   4.955  16.740  1.00  0.00           H  
ATOM   2033  CD2 LEU   124      10.328   3.682  18.663  1.00  0.00           C  
ATOM   2034 HD21 LEU   124       9.526   3.265  18.054  1.00  0.00           H  
ATOM   2035 HD22 LEU   124      11.314   3.252  18.490  1.00  0.00           H  
ATOM   2036 HD23 LEU   124      10.122   3.618  19.732  1.00  0.00           H  
ATOM   2037  C   LEU   124      11.860   7.879  20.798  1.00  0.00           C  
ATOM   2038  O   LEU   124      10.984   7.755  21.625  1.00  0.00           O  
ATOM   2039  N   THR   125      13.117   8.270  21.185  1.00  0.00           N  
ATOM   2040  H   THR   125      13.823   8.549  20.520  1.00  0.00           H  
ATOM   2041  CA  THR   125      13.435   8.734  22.559  1.00  0.00           C  
ATOM   2042  HA  THR   125      12.855   8.100  23.230  1.00  0.00           H  
ATOM   2043  CB  THR   125      14.931   8.682  22.878  1.00  0.00           C  
ATOM   2044  HB  THR   125      15.507   9.358  22.246  1.00  0.00           H  
ATOM   2045  CG2 THR   125      15.230   9.159  24.263  1.00  0.00           C  
ATOM   2046 HG21 THR   125      14.840  10.151  24.489  1.00  0.00           H  
ATOM   2047 HG22 THR   125      14.740   8.464  24.945  1.00  0.00           H  
ATOM   2048 HG23 THR   125      16.275   9.088  24.567  1.00  0.00           H  
ATOM   2049  OG1 THR   125      15.433   7.388  22.663  1.00  0.00           O  
ATOM   2050  HG1 THR   125      15.161   7.124  21.781  1.00  0.00           H  
ATOM   2051  C   THR   125      12.919  10.135  22.699  1.00  0.00           C  
ATOM   2052  O   THR   125      11.909  10.285  23.378  1.00  0.00           O  
ATOM   2053  OXT THR   125      13.422  11.029  21.966  1.00  0.00           O  
TER    2054      THR   125 
ATOM   2054  N   ALA   126      -2.073  43.166  -4.078  1.00  0.00           N  
ATOM   2055  H1  ALA   126      -2.770  42.574  -4.506  1.00  0.00           H  
ATOM   2056  H2  ALA   126      -1.765  43.836  -4.769  1.00  0.00           H  
ATOM   2057  H3  ALA   126      -2.601  43.586  -3.326  1.00  0.00           H  
ATOM   2058  CA  ALA   126      -0.940  42.346  -3.726  1.00  0.00           C  
ATOM   2059  HA  ALA   126      -0.642  41.981  -4.709  1.00  0.00           H  
ATOM   2060  CB  ALA   126       0.258  43.143  -3.146  1.00  0.00           C  
ATOM   2061  HB1 ALA   126       0.632  43.792  -3.938  1.00  0.00           H  
ATOM   2062  HB2 ALA   126      -0.149  43.791  -2.369  1.00  0.00           H  
ATOM   2063  HB3 ALA   126       0.914  42.430  -2.646  1.00  0.00           H  
ATOM   2064  C   ALA   126      -1.366  41.202  -2.802  1.00  0.00           C  
ATOM   2065  O   ALA   126      -2.480  41.326  -2.234  1.00  0.00           O  
ATOM   2066  N   ASP   127      -0.554  40.166  -2.680  1.00  0.00           N  
ATOM   2067  H   ASP   127       0.416  40.139  -2.960  1.00  0.00           H  
ATOM   2068  CA  ASP   127      -0.743  39.185  -1.601  1.00  0.00           C  
ATOM   2069  HA  ASP   127      -1.822  39.035  -1.558  1.00  0.00           H  
ATOM   2070  CB  ASP   127       0.037  37.927  -1.990  1.00  0.00           C  
ATOM   2071  HB2 ASP   127      -0.269  37.633  -2.994  1.00  0.00           H  
ATOM   2072  HB3 ASP   127       1.079  38.244  -2.026  1.00  0.00           H  
ATOM   2073  CG  ASP   127      -0.224  36.699  -1.137  1.00  0.00           C  
ATOM   2074  OD1 ASP   127      -1.410  36.556  -0.803  1.00  0.00           O  
ATOM   2075  OD2 ASP   127       0.657  35.876  -0.811  1.00  0.00           O  
ATOM   2076  C   ASP   127      -0.257  39.647  -0.128  1.00  0.00           C  
ATOM   2077  O   ASP   127       0.845  40.226  -0.017  1.00  0.00           O  
ATOM   2078  N   THR   128      -0.938  39.262   0.944  1.00  0.00           N  
ATOM   2079  H   THR   128      -1.919  39.112   0.753  1.00  0.00           H  
ATOM   2080  CA  THR   128      -0.695  39.301   2.402  1.00  0.00           C  
ATOM   2081  HA  THR   128       0.339  39.496   2.687  1.00  0.00           H  
ATOM   2082  CB  THR   128      -1.515  40.426   3.074  1.00  0.00           C  
ATOM   2083  HB  THR   128      -1.288  40.406   4.140  1.00  0.00           H  
ATOM   2084  CG2 THR   128      -1.396  41.861   2.467  1.00  0.00           C  
ATOM   2085 HG21 THR   128      -0.425  42.271   2.745  1.00  0.00           H  
ATOM   2086 HG22 THR   128      -1.618  41.985   1.407  1.00  0.00           H  
ATOM   2087 HG23 THR   128      -2.071  42.579   2.932  1.00  0.00           H  
ATOM   2088  OG1 THR   128      -2.898  40.194   2.995  1.00  0.00           O  
ATOM   2089  HG1 THR   128      -3.244  40.590   3.798  1.00  0.00           H  
ATOM   2090  C   THR   128      -0.955  37.979   3.218  1.00  0.00           C  
ATOM   2091  O   THR   128      -0.662  37.920   4.402  1.00  0.00           O  
ATOM   2092  N   THR   129      -1.391  36.956   2.535  1.00  0.00           N  
ATOM   2093  H   THR   129      -1.652  37.100   1.570  1.00  0.00           H  
ATOM   2094  CA  THR   129      -1.597  35.597   3.117  1.00  0.00           C  
ATOM   2095  HA  THR   129      -2.442  35.669   3.802  1.00  0.00           H  
ATOM   2096  CB  THR   129      -2.052  34.554   2.135  1.00  0.00           C  
ATOM   2097  HB  THR   129      -2.045  33.574   2.612  1.00  0.00           H  
ATOM   2098  CG2 THR   129      -3.485  34.763   1.549  1.00  0.00           C  
ATOM   2099 HG21 THR   129      -3.667  34.064   0.733  1.00  0.00           H  
ATOM   2100 HG22 THR   129      -4.076  34.511   2.430  1.00  0.00           H  
ATOM   2101 HG23 THR   129      -3.697  35.774   1.201  1.00  0.00           H  
ATOM   2102  OG1 THR   129      -1.134  34.501   1.058  1.00  0.00           O  
ATOM   2103  HG1 THR   129      -1.132  35.336   0.584  1.00  0.00           H  
ATOM   2104  C   THR   129      -0.318  35.133   3.805  1.00  0.00           C  
ATOM   2105  O   THR   129       0.807  35.383   3.396  1.00  0.00           O  
ATOM   2106  N   THR   130      -0.436  34.326   4.791  1.00  0.00           N  
ATOM   2107  H   THR   130      -1.359  34.049   5.094  1.00  0.00           H  
ATOM   2108  CA  THR   130       0.631  33.663   5.495  1.00  0.00           C  
ATOM   2109  HA  THR   130       1.549  34.169   5.195  1.00  0.00           H  
ATOM   2110  CB  THR   130       0.617  34.019   7.025  1.00  0.00           C  
ATOM   2111  HB  THR   130       1.191  33.190   7.440  1.00  0.00           H  
ATOM   2112  CG2 THR   130       1.156  35.384   7.305  1.00  0.00           C  
ATOM   2113 HG21 THR   130       0.770  36.045   6.530  1.00  0.00           H  
ATOM   2114 HG22 THR   130       0.977  35.780   8.304  1.00  0.00           H  
ATOM   2115 HG23 THR   130       2.242  35.392   7.211  1.00  0.00           H  
ATOM   2116  OG1 THR   130      -0.606  33.782   7.588  1.00  0.00           O  
ATOM   2117  HG1 THR   130      -1.167  34.437   7.167  1.00  0.00           H  
ATOM   2118  C   THR   130       0.761  32.126   5.349  1.00  0.00           C  
ATOM   2119  O   THR   130       1.860  31.641   5.630  1.00  0.00           O  
ATOM   2120  N   ALA   131      -0.259  31.424   4.915  1.00  0.00           N  
ATOM   2121  H   ALA   131      -1.043  32.030   4.723  1.00  0.00           H  
ATOM   2122  CA  ALA   131      -0.274  30.021   4.569  1.00  0.00           C  
ATOM   2123  HA  ALA   131       0.023  29.537   5.500  1.00  0.00           H  
ATOM   2124  CB  ALA   131      -1.720  29.666   4.144  1.00  0.00           C  
ATOM   2125  HB1 ALA   131      -2.306  30.033   4.986  1.00  0.00           H  
ATOM   2126  HB2 ALA   131      -2.119  30.226   3.298  1.00  0.00           H  
ATOM   2127  HB3 ALA   131      -2.044  28.625   4.112  1.00  0.00           H  
ATOM   2128  C   ALA   131       0.778  29.611   3.494  1.00  0.00           C  
ATOM   2129  O   ALA   131       1.216  30.406   2.622  1.00  0.00           O  
ATOM   2130  N   ALA   132       1.251  28.353   3.568  1.00  0.00           N  
ATOM   2131  H   ALA   132       0.760  27.805   4.260  1.00  0.00           H  
ATOM   2132  CA  ALA   132       2.100  27.708   2.582  1.00  0.00           C  
ATOM   2133  HA  ALA   132       2.449  28.373   1.793  1.00  0.00           H  
ATOM   2134  CB  ALA   132       3.291  27.299   3.463  1.00  0.00           C  
ATOM   2135  HB1 ALA   132       4.258  27.342   2.962  1.00  0.00           H  
ATOM   2136  HB2 ALA   132       3.350  28.047   4.254  1.00  0.00           H  
ATOM   2137  HB3 ALA   132       2.971  26.344   3.881  1.00  0.00           H  
ATOM   2138  C   ALA   132       1.404  26.483   1.902  1.00  0.00           C  
ATOM   2139  O   ALA   132       0.440  26.021   2.491  1.00  0.00           O  
ATOM   2140  N   PRO   133       1.972  25.816   0.842  1.00  0.00           N  
ATOM   2141  CD  PRO   133       3.194  26.163   0.150  1.00  0.00           C  
ATOM   2142  HD2 PRO   133       4.038  25.967   0.812  1.00  0.00           H  
ATOM   2143  HD3 PRO   133       3.095  27.151  -0.299  1.00  0.00           H  
ATOM   2144  CG  PRO   133       3.217  25.259  -1.025  1.00  0.00           C  
ATOM   2145  HG2 PRO   133       4.243  25.096  -1.355  1.00  0.00           H  
ATOM   2146  HG3 PRO   133       2.569  25.599  -1.833  1.00  0.00           H  
ATOM   2147  CB  PRO   133       2.589  24.018  -0.516  1.00  0.00           C  
ATOM   2148  HB2 PRO   133       3.316  23.347  -0.059  1.00  0.00           H  
ATOM   2149  HB3 PRO   133       2.104  23.439  -1.303  1.00  0.00           H  
ATOM   2150  CA  PRO   133       1.469  24.501   0.383  1.00  0.00           C  
ATOM   2151  HA  PRO   133       0.541  24.739  -0.138  1.00  0.00           H  
ATOM   2152  C   PRO   133       1.310  23.374   1.485  1.00  0.00           C  
ATOM   2153  O   PRO   133       1.764  23.595   2.644  1.00  0.00           O  
ATOM   2154  N   ALA   134       0.812  22.203   1.080  1.00  0.00           N  
ATOM   2155  H   ALA   134       0.521  22.104   0.118  1.00  0.00           H  
ATOM   2156  CA  ALA   134       0.527  21.038   1.903  1.00  0.00           C  
ATOM   2157  HA  ALA   134       0.580  21.257   2.970  1.00  0.00           H  
ATOM   2158  CB  ALA   134      -0.877  20.466   1.688  1.00  0.00           C  
ATOM   2159  HB1 ALA   134      -1.630  21.235   1.857  1.00  0.00           H  
ATOM   2160  HB2 ALA   134      -0.946  20.263   0.619  1.00  0.00           H  
ATOM   2161  HB3 ALA   134      -1.121  19.625   2.336  1.00  0.00           H  
ATOM   2162  C   ALA   134       1.513  19.876   1.593  1.00  0.00           C  
ATOM   2163  O   ALA   134       1.585  18.804   2.237  1.00  0.00           O  
ATOM   2164  N   ASP   135       2.278  20.039   0.536  1.00  0.00           N  
ATOM   2165  H   ASP   135       2.097  20.842  -0.050  1.00  0.00           H  
ATOM   2166  CA  ASP   135       3.366  19.184   0.068  1.00  0.00           C  
ATOM   2167  HA  ASP   135       3.119  18.128   0.176  1.00  0.00           H  
ATOM   2168  CB  ASP   135       3.510  19.429  -1.492  1.00  0.00           C  
ATOM   2169  HB2 ASP   135       3.816  20.470  -1.599  1.00  0.00           H  
ATOM   2170  HB3 ASP   135       4.327  18.813  -1.867  1.00  0.00           H  
ATOM   2171  CG  ASP   135       2.257  19.220  -2.387  1.00  0.00           C  
ATOM   2172  OD1 ASP   135       1.725  18.093  -2.370  1.00  0.00           O  
ATOM   2173  OD2 ASP   135       1.836  20.105  -3.120  1.00  0.00           O  
ATOM   2174  C   ASP   135       4.649  19.469   0.886  1.00  0.00           C  
ATOM   2175  O   ASP   135       5.609  20.179   0.459  1.00  0.00           O  
ATOM   2176  N   ALA   136       4.652  18.938   2.112  1.00  0.00           N  
ATOM   2177  H   ALA   136       3.793  18.452   2.326  1.00  0.00           H  
ATOM   2178  CA  ALA   136       5.738  18.832   3.059  1.00  0.00           C  
ATOM   2179  HA  ALA   136       5.336  18.164   3.821  1.00  0.00           H  
ATOM   2180  CB  ALA   136       6.856  17.957   2.547  1.00  0.00           C  
ATOM   2181  HB1 ALA   136       6.396  17.200   1.912  1.00  0.00           H  
ATOM   2182  HB2 ALA   136       7.576  18.542   1.975  1.00  0.00           H  
ATOM   2183  HB3 ALA   136       7.373  17.446   3.360  1.00  0.00           H  
ATOM   2184  C   ALA   136       6.288  20.079   3.700  1.00  0.00           C  
ATOM   2185  O   ALA   136       7.120  20.062   4.653  1.00  0.00           O  
ATOM   2186  N   LYS   137       5.832  21.209   3.186  1.00  0.00           N  
ATOM   2187  H   LYS   137       5.176  21.092   2.427  1.00  0.00           H  
ATOM   2188  CA  LYS   137       5.899  22.407   4.020  1.00  0.00           C  
ATOM   2189  HA  LYS   137       6.871  22.693   4.423  1.00  0.00           H  
ATOM   2190  CB  LYS   137       5.409  23.627   3.099  1.00  0.00           C  
ATOM   2191  HB2 LYS   137       4.525  23.392   2.505  1.00  0.00           H  
ATOM   2192  HB3 LYS   137       5.097  24.319   3.881  1.00  0.00           H  
ATOM   2193  CG  LYS   137       6.386  24.208   2.353  1.00  0.00           C  
ATOM   2194  HG2 LYS   137       6.055  25.226   2.147  1.00  0.00           H  
ATOM   2195  HG3 LYS   137       7.238  24.375   3.013  1.00  0.00           H  
ATOM   2196  CD  LYS   137       6.663  23.605   1.152  1.00  0.00           C  
ATOM   2197  HD2 LYS   137       6.567  22.520   1.174  1.00  0.00           H  
ATOM   2198  HD3 LYS   137       5.953  24.012   0.432  1.00  0.00           H  
ATOM   2199  CE  LYS   137       7.881  23.961   0.536  1.00  0.00           C  
ATOM   2200  HE2 LYS   137       7.832  24.989   0.179  1.00  0.00           H  
ATOM   2201  HE3 LYS   137       8.658  23.931   1.300  1.00  0.00           H  
ATOM   2202  NZ  LYS   137       8.219  23.143  -0.675  1.00  0.00           N  
ATOM   2203  HZ1 LYS   137       8.236  22.149  -0.499  1.00  0.00           H  
ATOM   2204  HZ2 LYS   137       7.661  23.343  -1.492  1.00  0.00           H  
ATOM   2205  HZ3 LYS   137       9.166  23.362  -0.951  1.00  0.00           H  
ATOM   2206  C   LYS   137       4.954  22.193   5.186  1.00  0.00           C  
ATOM   2207  O   LYS   137       3.800  21.811   4.975  1.00  0.00           O  
ATOM   2208  N   PRO   138       5.327  22.517   6.447  1.00  0.00           N  
ATOM   2209  CD  PRO   138       6.549  23.227   6.804  1.00  0.00           C  
ATOM   2210  HD2 PRO   138       6.542  24.282   6.531  1.00  0.00           H  
ATOM   2211  HD3 PRO   138       7.342  22.630   6.355  1.00  0.00           H  
ATOM   2212  CG  PRO   138       6.725  23.080   8.363  1.00  0.00           C  
ATOM   2213  HG2 PRO   138       6.824  24.024   8.897  1.00  0.00           H  
ATOM   2214  HG3 PRO   138       7.568  22.429   8.592  1.00  0.00           H  
ATOM   2215  CB  PRO   138       5.452  22.305   8.830  1.00  0.00           C  
ATOM   2216  HB2 PRO   138       5.039  22.849   9.679  1.00  0.00           H  
ATOM   2217  HB3 PRO   138       5.731  21.340   9.252  1.00  0.00           H  
ATOM   2218  CA  PRO   138       4.559  22.192   7.607  1.00  0.00           C  
ATOM   2219  HA  PRO   138       4.245  21.155   7.483  1.00  0.00           H  
ATOM   2220  C   PRO   138       3.183  22.953   7.591  1.00  0.00           C  
ATOM   2221  O   PRO   138       3.229  24.216   7.430  1.00  0.00           O  
ATOM   2222  N   MET   139       2.087  22.275   7.723  1.00  0.00           N  
ATOM   2223  H   MET   139       2.093  21.272   7.598  1.00  0.00           H  
ATOM   2224  CA  MET   139       0.802  22.906   7.981  1.00  0.00           C  
ATOM   2225  HA  MET   139       0.717  23.804   7.369  1.00  0.00           H  
ATOM   2226  CB  MET   139      -0.389  22.025   7.545  1.00  0.00           C  
ATOM   2227  HB2 MET   139      -0.499  21.155   8.191  1.00  0.00           H  
ATOM   2228  HB3 MET   139      -1.359  22.521   7.562  1.00  0.00           H  
ATOM   2229  CG  MET   139      -0.299  21.657   6.055  1.00  0.00           C  
ATOM   2230  HG2 MET   139      -0.362  22.534   5.411  1.00  0.00           H  
ATOM   2231  HG3 MET   139       0.671  21.186   5.898  1.00  0.00           H  
ATOM   2232  SD  MET   139      -1.345  20.419   5.246  1.00  0.00           S  
ATOM   2233  CE  MET   139      -0.759  18.915   6.002  1.00  0.00           C  
ATOM   2234  HE1 MET   139      -0.941  18.009   5.423  1.00  0.00           H  
ATOM   2235  HE2 MET   139       0.306  18.951   6.229  1.00  0.00           H  
ATOM   2236  HE3 MET   139      -1.267  18.917   6.966  1.00  0.00           H  
ATOM   2237  C   MET   139       0.566  23.404   9.528  1.00  0.00           C  
ATOM   2238  O   MET   139      -0.573  23.701   9.897  1.00  0.00           O  
ATOM   2239  N   MET   140       1.578  23.506  10.392  1.00  0.00           N  
ATOM   2240  H   MET   140       2.441  23.012  10.218  1.00  0.00           H  
ATOM   2241  CA  MET   140       1.493  23.976  11.767  1.00  0.00           C  
ATOM   2242  HA  MET   140       0.754  24.777  11.738  1.00  0.00           H  
ATOM   2243  CB  MET   140       1.041  22.753  12.543  1.00  0.00           C  
ATOM   2244  HB2 MET   140       0.115  22.260  12.248  1.00  0.00           H  
ATOM   2245  HB3 MET   140       1.724  21.906  12.477  1.00  0.00           H  
ATOM   2246  CG  MET   140       0.818  23.212  14.023  1.00  0.00           C  
ATOM   2247  HG2 MET   140       0.680  22.337  14.658  1.00  0.00           H  
ATOM   2248  HG3 MET   140       1.823  23.567  14.251  1.00  0.00           H  
ATOM   2249  SD  MET   140      -0.431  24.433  14.518  1.00  0.00           S  
ATOM   2250  CE  MET   140      -1.464  23.377  15.623  1.00  0.00           C  
ATOM   2251  HE1 MET   140      -2.010  22.605  15.080  1.00  0.00           H  
ATOM   2252  HE2 MET   140      -0.804  22.928  16.365  1.00  0.00           H  
ATOM   2253  HE3 MET   140      -2.253  23.912  16.152  1.00  0.00           H  
ATOM   2254  C   MET   140       2.930  24.426  12.177  1.00  0.00           C  
ATOM   2255  O   MET   140       3.889  23.753  11.865  1.00  0.00           O  
ATOM   2256  N   HIE   141       2.980  25.477  13.041  1.00  0.00           N  
ATOM   2257  H   HIE   141       2.122  25.983  13.210  1.00  0.00           H  
ATOM   2258  CA  HIE   141       4.274  26.014  13.643  1.00  0.00           C  
ATOM   2259  HA  HIE   141       4.968  26.085  12.806  1.00  0.00           H  
ATOM   2260  CB  HIE   141       3.980  27.367  14.327  1.00  0.00           C  
ATOM   2261  HB2 HIE   141       4.932  27.825  14.594  1.00  0.00           H  
ATOM   2262  HB3 HIE   141       3.607  28.079  13.590  1.00  0.00           H  
ATOM   2263  CG  HIE   141       2.920  27.400  15.459  1.00  0.00           C  
ATOM   2264  ND1 HIE   141       1.519  27.357  15.365  1.00  0.00           N  
ATOM   2265  CE1 HIE   141       1.062  27.708  16.573  1.00  0.00           C  
ATOM   2266  HE1 HIE   141       0.021  27.964  16.699  1.00  0.00           H  
ATOM   2267  NE2 HIE   141       1.996  28.088  17.346  1.00  0.00           N  
ATOM   2268  HE2 HIE   141       1.954  28.759  18.099  1.00  0.00           H  
ATOM   2269  CD2 HIE   141       3.218  27.857  16.669  1.00  0.00           C  
ATOM   2270  HD2 HIE   141       4.119  28.313  17.053  1.00  0.00           H  
ATOM   2271  C   HIE   141       4.934  25.146  14.696  1.00  0.00           C  
ATOM   2272  O   HIE   141       6.084  25.392  15.099  1.00  0.00           O  
ATOM   2273  N   HIE   142       4.149  24.304  15.366  1.00  0.00           N  
ATOM   2274  H   HIE   142       3.191  24.144  15.088  1.00  0.00           H  
ATOM   2275  CA  HIE   142       4.708  23.390  16.438  1.00  0.00           C  
ATOM   2276  HA  HIE   142       4.947  24.097  17.232  1.00  0.00           H  
ATOM   2277  CB  HIE   142       3.579  22.328  16.866  1.00  0.00           C  
ATOM   2278  HB2 HIE   142       2.602  22.809  16.898  1.00  0.00           H  
ATOM   2279  HB3 HIE   142       3.423  21.532  16.138  1.00  0.00           H  
ATOM   2280  CG  HIE   142       3.829  21.881  18.212  1.00  0.00           C  
ATOM   2281  ND1 HIE   142       3.496  22.622  19.329  1.00  0.00           N  
ATOM   2282  CE1 HIE   142       3.749  21.770  20.342  1.00  0.00           C  
ATOM   2283  HE1 HIE   142       3.534  22.007  21.373  1.00  0.00           H  
ATOM   2284  NE2 HIE   142       4.337  20.622  19.976  1.00  0.00           N  
ATOM   2285  HE2 HIE   142       4.519  19.885  20.643  1.00  0.00           H  
ATOM   2286  CD2 HIE   142       4.295  20.615  18.613  1.00  0.00           C  
ATOM   2287  HD2 HIE   142       4.612  19.883  17.885  1.00  0.00           H  
ATOM   2288  C   HIE   142       5.973  22.578  16.190  1.00  0.00           C  
ATOM   2289  O   HIE   142       6.134  22.205  14.988  1.00  0.00           O  
ATOM   2290  N   LYS   143       6.777  22.241  17.175  1.00  0.00           N  
ATOM   2291  H   LYS   143       6.348  22.373  18.080  1.00  0.00           H  
ATOM   2292  CA  LYS   143       8.045  21.530  17.080  1.00  0.00           C  
ATOM   2293  HA  LYS   143       8.627  22.039  16.312  1.00  0.00           H  
ATOM   2294  CB  LYS   143       8.943  21.778  18.339  1.00  0.00           C  
ATOM   2295  HB2 LYS   143       9.026  22.816  18.662  1.00  0.00           H  
ATOM   2296  HB3 LYS   143       8.480  21.220  19.152  1.00  0.00           H  
ATOM   2297  CG  LYS   143      10.254  21.281  18.133  1.00  0.00           C  
ATOM   2298  HG2 LYS   143      10.253  20.290  17.679  1.00  0.00           H  
ATOM   2299  HG3 LYS   143      10.800  22.037  17.569  1.00  0.00           H  
ATOM   2300  CD  LYS   143      11.183  21.148  19.143  1.00  0.00           C  
ATOM   2301  HD2 LYS   143      11.473  22.121  19.540  1.00  0.00           H  
ATOM   2302  HD3 LYS   143      10.774  20.622  20.005  1.00  0.00           H  
ATOM   2303  CE  LYS   143      12.296  20.444  18.902  1.00  0.00           C  
ATOM   2304  HE2 LYS   143      12.045  19.398  18.731  1.00  0.00           H  
ATOM   2305  HE3 LYS   143      12.797  20.861  18.027  1.00  0.00           H  
ATOM   2306  NZ  LYS   143      13.361  20.681  19.920  1.00  0.00           N  
ATOM   2307  HZ1 LYS   143      13.057  20.205  20.757  1.00  0.00           H  
ATOM   2308  HZ2 LYS   143      14.229  20.210  19.709  1.00  0.00           H  
ATOM   2309  HZ3 LYS   143      13.528  21.676  19.962  1.00  0.00           H  
ATOM   2310  C   LYS   143       7.869  20.099  16.546  1.00  0.00           C  
ATOM   2311  O   LYS   143       7.176  19.218  17.082  1.00  0.00           O  
ATOM   2312  N   GLY   144       8.435  19.790  15.335  1.00  0.00           N  
ATOM   2313  H   GLY   144       8.953  20.503  14.840  1.00  0.00           H  
ATOM   2314  CA  GLY   144       8.421  18.447  14.651  1.00  0.00           C  
ATOM   2315  HA2 GLY   144       7.449  18.007  14.875  1.00  0.00           H  
ATOM   2316  HA3 GLY   144       8.725  18.477  13.605  1.00  0.00           H  
ATOM   2317  C   GLY   144       9.466  17.424  15.242  1.00  0.00           C  
ATOM   2318  O   GLY   144      10.374  17.796  15.932  1.00  0.00           O  
ATOM   2319  N   LYS   145       9.309  16.116  14.820  1.00  0.00           N  
ATOM   2320  H   LYS   145       8.460  15.894  14.320  1.00  0.00           H  
ATOM   2321  CA  LYS   145      10.296  14.965  15.056  1.00  0.00           C  
ATOM   2322  HA  LYS   145      11.339  15.271  14.974  1.00  0.00           H  
ATOM   2323  CB  LYS   145       9.974  14.414  16.476  1.00  0.00           C  
ATOM   2324  HB2 LYS   145       9.685  15.276  17.077  1.00  0.00           H  
ATOM   2325  HB3 LYS   145       9.099  13.783  16.318  1.00  0.00           H  
ATOM   2326  CG  LYS   145      11.056  13.743  17.016  1.00  0.00           C  
ATOM   2327  HG2 LYS   145      11.356  12.922  16.365  1.00  0.00           H  
ATOM   2328  HG3 LYS   145      11.937  14.384  16.974  1.00  0.00           H  
ATOM   2329  CD  LYS   145      10.947  13.202  18.259  1.00  0.00           C  
ATOM   2330  HD2 LYS   145      10.617  14.026  18.890  1.00  0.00           H  
ATOM   2331  HD3 LYS   145      10.158  12.463  18.119  1.00  0.00           H  
ATOM   2332  CE  LYS   145      12.114  12.756  18.906  1.00  0.00           C  
ATOM   2333  HE2 LYS   145      12.648  12.020  18.306  1.00  0.00           H  
ATOM   2334  HE3 LYS   145      12.642  13.709  18.905  1.00  0.00           H  
ATOM   2335  NZ  LYS   145      11.902  12.417  20.327  1.00  0.00           N  
ATOM   2336  HZ1 LYS   145      12.749  12.233  20.846  1.00  0.00           H  
ATOM   2337  HZ2 LYS   145      11.534  13.189  20.865  1.00  0.00           H  
ATOM   2338  HZ3 LYS   145      11.219  11.672  20.355  1.00  0.00           H  
ATOM   2339  C   LYS   145      10.283  13.895  13.964  1.00  0.00           C  
ATOM   2340  O   LYS   145      11.340  13.319  13.710  1.00  0.00           O  
ATOM   2341  N   PHE   146       9.098  13.588  13.468  1.00  0.00           N  
ATOM   2342  H   PHE   146       8.302  14.166  13.697  1.00  0.00           H  
ATOM   2343  CA  PHE   146       8.880  12.418  12.555  1.00  0.00           C  
ATOM   2344  HA  PHE   146       9.783  11.814  12.460  1.00  0.00           H  
ATOM   2345  CB  PHE   146       7.829  11.509  13.180  1.00  0.00           C  
ATOM   2346  HB2 PHE   146       6.915  12.098  13.247  1.00  0.00           H  
ATOM   2347  HB3 PHE   146       7.725  10.574  12.630  1.00  0.00           H  
ATOM   2348  CG  PHE   146       8.264  11.109  14.643  1.00  0.00           C  
ATOM   2349  CD1 PHE   146       9.255  10.122  14.805  1.00  0.00           C  
ATOM   2350  HD1 PHE   146       9.785   9.716  13.956  1.00  0.00           H  
ATOM   2351  CE1 PHE   146       9.517   9.519  16.026  1.00  0.00           C  
ATOM   2352  HE1 PHE   146      10.279   8.759  16.119  1.00  0.00           H  
ATOM   2353  CZ  PHE   146       8.837  10.029  17.183  1.00  0.00           C  
ATOM   2354  HZ  PHE   146       9.172   9.754  18.173  1.00  0.00           H  
ATOM   2355  CE2 PHE   146       7.958  11.085  17.058  1.00  0.00           C  
ATOM   2356  HE2 PHE   146       7.709  11.564  17.994  1.00  0.00           H  
ATOM   2357  CD2 PHE   146       7.548  11.535  15.776  1.00  0.00           C  
ATOM   2358  HD2 PHE   146       6.845  12.354  15.813  1.00  0.00           H  
ATOM   2359  C   PHE   146       8.489  12.880  11.138  1.00  0.00           C  
ATOM   2360  O   PHE   146       8.837  12.083  10.237  1.00  0.00           O  
ATOM   2361  N   GLY   147       7.784  13.974  10.991  1.00  0.00           N  
ATOM   2362  H   GLY   147       7.658  14.434  11.882  1.00  0.00           H  
ATOM   2363  CA  GLY   147       7.170  14.529   9.831  1.00  0.00           C  
ATOM   2364  HA2 GLY   147       7.790  14.284   8.968  1.00  0.00           H  
ATOM   2365  HA3 GLY   147       6.170  14.126   9.670  1.00  0.00           H  
ATOM   2366  C   GLY   147       6.929  16.055   9.949  1.00  0.00           C  
ATOM   2367  O   GLY   147       6.709  16.554  11.035  1.00  0.00           O  
ATOM   2368  N   PRO   148       6.945  16.755   8.820  1.00  0.00           N  
ATOM   2369  CD  PRO   148       7.347  16.338   7.537  1.00  0.00           C  
ATOM   2370  HD2 PRO   148       6.517  15.748   7.149  1.00  0.00           H  
ATOM   2371  HD3 PRO   148       8.233  15.703   7.575  1.00  0.00           H  
ATOM   2372  CG  PRO   148       7.606  17.636   6.748  1.00  0.00           C  
ATOM   2373  HG2 PRO   148       7.430  17.503   5.681  1.00  0.00           H  
ATOM   2374  HG3 PRO   148       8.613  17.992   6.965  1.00  0.00           H  
ATOM   2375  CB  PRO   148       6.567  18.596   7.392  1.00  0.00           C  
ATOM   2376  HB2 PRO   148       5.659  18.561   6.790  1.00  0.00           H  
ATOM   2377  HB3 PRO   148       6.827  19.655   7.407  1.00  0.00           H  
ATOM   2378  CA  PRO   148       6.498  18.131   8.870  1.00  0.00           C  
ATOM   2379  HA  PRO   148       7.231  18.663   9.477  1.00  0.00           H  
ATOM   2380  C   PRO   148       5.064  18.337   9.516  1.00  0.00           C  
ATOM   2381  O   PRO   148       4.143  17.670   9.160  1.00  0.00           O  
ATOM   2382  N   HIE   149       5.083  19.194  10.519  1.00  0.00           N  
ATOM   2383  H   HIE   149       5.984  19.470  10.881  1.00  0.00           H  
ATOM   2384  CA  HIE   149       3.941  19.143  11.532  1.00  0.00           C  
ATOM   2385  HA  HIE   149       3.840  18.130  11.923  1.00  0.00           H  
ATOM   2386  CB  HIE   149       4.333  20.081  12.767  1.00  0.00           C  
ATOM   2387  HB2 HIE   149       5.383  19.910  13.005  1.00  0.00           H  
ATOM   2388  HB3 HIE   149       4.141  21.111  12.468  1.00  0.00           H  
ATOM   2389  CG  HIE   149       3.475  19.734  13.991  1.00  0.00           C  
ATOM   2390  ND1 HIE   149       2.095  19.906  13.994  1.00  0.00           N  
ATOM   2391  CE1 HIE   149       1.612  19.239  15.037  1.00  0.00           C  
ATOM   2392  HE1 HIE   149       0.553  19.121  15.217  1.00  0.00           H  
ATOM   2393  NE2 HIE   149       2.608  18.635  15.698  1.00  0.00           N  
ATOM   2394  HE2 HIE   149       2.419  18.028  16.483  1.00  0.00           H  
ATOM   2395  CD2 HIE   149       3.776  18.811  14.934  1.00  0.00           C  
ATOM   2396  HD2 HIE   149       4.745  18.364  15.102  1.00  0.00           H  
ATOM   2397  C   HIE   149       2.579  19.595  10.877  1.00  0.00           C  
ATOM   2398  O   HIE   149       2.645  20.406   9.932  1.00  0.00           O  
ATOM   2399  N   GLN   150       1.432  19.125  11.306  1.00  0.00           N  
ATOM   2400  H   GLN   150       1.313  18.546  12.125  1.00  0.00           H  
ATOM   2401  CA  GLN   150       0.079  19.456  10.811  1.00  0.00           C  
ATOM   2402  HA  GLN   150      -0.005  20.498  10.502  1.00  0.00           H  
ATOM   2403  CB  GLN   150      -0.268  18.543   9.641  1.00  0.00           C  
ATOM   2404  HB2 GLN   150      -1.197  18.887   9.186  1.00  0.00           H  
ATOM   2405  HB3 GLN   150       0.513  18.685   8.894  1.00  0.00           H  
ATOM   2406  CG  GLN   150      -0.355  17.092  10.039  1.00  0.00           C  
ATOM   2407  HG2 GLN   150       0.611  16.843  10.480  1.00  0.00           H  
ATOM   2408  HG3 GLN   150      -1.084  16.913  10.829  1.00  0.00           H  
ATOM   2409  CD  GLN   150      -0.691  16.150   8.931  1.00  0.00           C  
ATOM   2410  OE1 GLN   150      -1.164  16.407   7.872  1.00  0.00           O  
ATOM   2411  NE2 GLN   150      -0.366  14.898   9.110  1.00  0.00           N  
ATOM   2412 HE21 GLN   150      -0.274  14.261   8.332  1.00  0.00           H  
ATOM   2413 HE22 GLN   150      -0.040  14.633  10.028  1.00  0.00           H  
ATOM   2414  C   GLN   150      -0.934  19.346  12.003  1.00  0.00           C  
ATOM   2415  O   GLN   150      -0.775  18.592  12.985  1.00  0.00           O  
ATOM   2416  N   CML   151      -2.089  20.122  11.874  1.00  0.00           N  
ATOM   2417  H   CML   151      -2.822  19.879  12.525  1.00  0.00           H  
ATOM   2418  CA  CML   151      -2.563  21.269  11.087  1.00  0.00           C  
ATOM   2419  HA  CML   151      -1.729  21.592  10.463  1.00  0.00           H  
ATOM   2420  CB  CML   151      -3.723  20.833  10.121  1.00  0.00           C  
ATOM   2421  HB2 CML   151      -4.579  20.567  10.741  1.00  0.00           H  
ATOM   2422  HB3 CML   151      -3.341  19.922   9.661  1.00  0.00           H  
ATOM   2423  SG  CML   151      -4.168  21.940   8.753  1.00  0.00           S  
ATOM   2424  S1L CML   151      -5.684  20.938   7.830  1.00  0.00           S  
ATOM   2425  C1L CML   151      -5.132  20.039   6.380  1.00  0.00           C  
ATOM   2426  H1L CML   151      -4.939  18.987   6.678  1.00  0.00           H  
ATOM   2427  H1M CML   151      -4.175  20.557   6.155  1.00  0.00           H  
ATOM   2428  C1R CML   151      -6.170  20.060   5.301  1.00  0.00           C  
ATOM   2429  C2R CML   151      -7.471  19.718   5.310  1.00  0.00           C  
ATOM   2430  H2R CML   151      -8.064  19.228   6.097  1.00  0.00           H  
ATOM   2431  C1  CML   151      -5.763  20.611   3.933  1.00  0.00           C  
ATOM   2432  C2  CML   151      -8.222  19.813   4.025  1.00  0.00           C  
ATOM   2433  N1  CML   151      -7.102  20.373   3.249  1.00  0.00           N  
ATOM   2434  O1  CML   151      -7.247  20.581   2.008  1.00  0.00           O  
ATOM   2435  C1A CML   151      -4.725  19.795   3.149  1.00  0.00           C  
ATOM   2436  H1A CML   151      -5.110  18.814   2.799  1.00  0.00           H  
ATOM   2437  H1B CML   151      -3.751  19.592   3.644  1.00  0.00           H  
ATOM   2438  H1C CML   151      -4.590  20.406   2.230  1.00  0.00           H  
ATOM   2439  C2A CML   151      -8.634  18.446   3.416  1.00  0.00           C  
ATOM   2440  H2A CML   151      -7.743  17.849   3.124  1.00  0.00           H  
ATOM   2441  H2B CML   151      -9.166  18.596   2.452  1.00  0.00           H  
ATOM   2442  H2C CML   151      -9.268  17.977   4.198  1.00  0.00           H  
ATOM   2443  C1D CML   151      -5.396  22.129   4.074  1.00  0.00           C  
ATOM   2444  H1D CML   151      -5.386  22.546   3.044  1.00  0.00           H  
ATOM   2445  H1E CML   151      -4.397  22.303   4.528  1.00  0.00           H  
ATOM   2446  H1F CML   151      -6.208  22.574   4.687  1.00  0.00           H  
ATOM   2447  C2D CML   151      -9.398  20.786   4.134  1.00  0.00           C  
ATOM   2448  H2D CML   151     -10.361  20.245   4.251  1.00  0.00           H  
ATOM   2449  H2E CML   151      -9.459  21.322   3.163  1.00  0.00           H  
ATOM   2450  H2F CML   151      -9.290  21.539   4.944  1.00  0.00           H  
ATOM   2451  C   CML   151      -2.993  22.404  12.015  1.00  0.00           C  
ATOM   2452  O   CML   151      -3.655  22.179  12.995  1.00  0.00           O  
ATOM   2453  N   ASP   152      -2.693  23.660  11.628  1.00  0.00           N  
ATOM   2454  H   ASP   152      -1.888  23.711  11.020  1.00  0.00           H  
ATOM   2455  CA  ASP   152      -3.202  24.997  12.165  1.00  0.00           C  
ATOM   2456  HA  ASP   152      -2.971  25.069  13.228  1.00  0.00           H  
ATOM   2457  CB  ASP   152      -2.533  26.076  11.353  1.00  0.00           C  
ATOM   2458  HB2 ASP   152      -2.855  27.069  11.665  1.00  0.00           H  
ATOM   2459  HB3 ASP   152      -1.473  26.065  11.608  1.00  0.00           H  
ATOM   2460  CG  ASP   152      -2.704  26.074   9.860  1.00  0.00           C  
ATOM   2461  OD1 ASP   152      -3.780  25.829   9.278  1.00  0.00           O  
ATOM   2462  OD2 ASP   152      -1.683  26.425   9.240  1.00  0.00           O  
ATOM   2463  C   ASP   152      -4.684  25.185  12.060  1.00  0.00           C  
ATOM   2464  O   ASP   152      -5.310  24.319  11.466  1.00  0.00           O  
ATOM   2465  N   MET   153      -5.187  26.147  12.793  1.00  0.00           N  
ATOM   2466  H   MET   153      -4.502  26.701  13.289  1.00  0.00           H  
ATOM   2467  CA  MET   153      -6.604  26.528  12.997  1.00  0.00           C  
ATOM   2468  HA  MET   153      -7.190  25.953  12.279  1.00  0.00           H  
ATOM   2469  CB  MET   153      -6.945  25.997  14.391  1.00  0.00           C  
ATOM   2470  HB2 MET   153      -6.444  25.088  14.725  1.00  0.00           H  
ATOM   2471  HB3 MET   153      -6.775  26.849  15.049  1.00  0.00           H  
ATOM   2472  CG  MET   153      -8.400  25.813  14.602  1.00  0.00           C  
ATOM   2473  HG2 MET   153      -8.881  26.763  14.368  1.00  0.00           H  
ATOM   2474  HG3 MET   153      -8.734  25.056  13.892  1.00  0.00           H  
ATOM   2475  SD  MET   153      -8.772  25.247  16.256  1.00  0.00           S  
ATOM   2476  CE  MET   153      -7.875  23.664  16.505  1.00  0.00           C  
ATOM   2477  HE1 MET   153      -8.130  23.272  17.489  1.00  0.00           H  
ATOM   2478  HE2 MET   153      -8.208  22.952  15.749  1.00  0.00           H  
ATOM   2479  HE3 MET   153      -6.789  23.705  16.421  1.00  0.00           H  
ATOM   2480  C   MET   153      -6.856  27.986  12.761  1.00  0.00           C  
ATOM   2481  O   MET   153      -7.973  28.264  12.240  1.00  0.00           O  
ATOM   2482  N   MET   154      -5.883  28.891  12.934  1.00  0.00           N  
ATOM   2483  H   MET   154      -5.062  28.692  13.489  1.00  0.00           H  
ATOM   2484  CA  MET   154      -5.815  30.254  12.494  1.00  0.00           C  
ATOM   2485  HA  MET   154      -6.732  30.445  11.936  1.00  0.00           H  
ATOM   2486  CB  MET   154      -5.923  31.093  13.801  1.00  0.00           C  
ATOM   2487  HB2 MET   154      -6.794  30.766  14.370  1.00  0.00           H  
ATOM   2488  HB3 MET   154      -5.062  30.831  14.415  1.00  0.00           H  
ATOM   2489  CG  MET   154      -5.964  32.627  13.760  1.00  0.00           C  
ATOM   2490  HG2 MET   154      -5.944  33.043  14.767  1.00  0.00           H  
ATOM   2491  HG3 MET   154      -4.996  32.882  13.330  1.00  0.00           H  
ATOM   2492  SD  MET   154      -7.167  33.575  12.750  1.00  0.00           S  
ATOM   2493  CE  MET   154      -8.749  33.025  13.316  1.00  0.00           C  
ATOM   2494  HE1 MET   154      -9.271  33.707  12.645  1.00  0.00           H  
ATOM   2495  HE2 MET   154      -8.981  32.002  13.021  1.00  0.00           H  
ATOM   2496  HE3 MET   154      -8.876  33.275  14.370  1.00  0.00           H  
ATOM   2497  C   MET   154      -4.530  30.688  11.659  1.00  0.00           C  
ATOM   2498  O   MET   154      -3.425  30.192  11.900  1.00  0.00           O  
ATOM   2499  N   PHE   155      -4.745  31.640  10.794  1.00  0.00           N  
ATOM   2500  H   PHE   155      -5.679  31.974  10.604  1.00  0.00           H  
ATOM   2501  CA  PHE   155      -3.610  32.266   9.944  1.00  0.00           C  
ATOM   2502  HA  PHE   155      -2.767  31.578  10.007  1.00  0.00           H  
ATOM   2503  CB  PHE   155      -3.944  32.359   8.523  1.00  0.00           C  
ATOM   2504  HB2 PHE   155      -4.611  33.165   8.218  1.00  0.00           H  
ATOM   2505  HB3 PHE   155      -2.970  32.466   8.047  1.00  0.00           H  
ATOM   2506  CG  PHE   155      -4.575  31.055   8.033  1.00  0.00           C  
ATOM   2507  CD1 PHE   155      -5.992  30.963   7.864  1.00  0.00           C  
ATOM   2508  HD1 PHE   155      -6.529  31.897   7.935  1.00  0.00           H  
ATOM   2509  CE1 PHE   155      -6.661  29.821   7.433  1.00  0.00           C  
ATOM   2510  HE1 PHE   155      -7.724  29.848   7.246  1.00  0.00           H  
ATOM   2511  CZ  PHE   155      -5.892  28.635   7.325  1.00  0.00           C  
ATOM   2512  HZ  PHE   155      -6.238  27.706   6.896  1.00  0.00           H  
ATOM   2513  CE2 PHE   155      -4.515  28.654   7.615  1.00  0.00           C  
ATOM   2514  HE2 PHE   155      -4.014  27.711   7.453  1.00  0.00           H  
ATOM   2515  CD2 PHE   155      -3.821  29.889   7.870  1.00  0.00           C  
ATOM   2516  HD2 PHE   155      -2.765  29.953   8.085  1.00  0.00           H  
ATOM   2517  C   PHE   155      -3.002  33.565  10.398  1.00  0.00           C  
ATOM   2518  O   PHE   155      -3.800  34.334  10.986  1.00  0.00           O  
ATOM   2519  N   LYS   156      -1.636  33.767  10.391  1.00  0.00           N  
ATOM   2520  H   LYS   156      -1.068  33.149   9.830  1.00  0.00           H  
ATOM   2521  CA  LYS   156      -0.955  34.764  11.129  1.00  0.00           C  
ATOM   2522  HA  LYS   156      -1.101  34.646  12.202  1.00  0.00           H  
ATOM   2523  CB  LYS   156       0.553  34.424  10.885  1.00  0.00           C  
ATOM   2524  HB2 LYS   156       0.706  33.371  11.122  1.00  0.00           H  
ATOM   2525  HB3 LYS   156       0.756  34.577   9.825  1.00  0.00           H  
ATOM   2526  CG  LYS   156       1.453  35.191  11.592  1.00  0.00           C  
ATOM   2527  HG2 LYS   156       1.163  36.216  11.362  1.00  0.00           H  
ATOM   2528  HG3 LYS   156       1.307  34.996  12.655  1.00  0.00           H  
ATOM   2529  CD  LYS   156       2.759  34.972  11.241  1.00  0.00           C  
ATOM   2530  HD2 LYS   156       2.992  33.916  11.380  1.00  0.00           H  
ATOM   2531  HD3 LYS   156       2.946  35.317  10.224  1.00  0.00           H  
ATOM   2532  CE  LYS   156       3.654  35.507  12.065  1.00  0.00           C  
ATOM   2533  HE2 LYS   156       3.579  36.574  12.273  1.00  0.00           H  
ATOM   2534  HE3 LYS   156       3.626  35.021  13.041  1.00  0.00           H  
ATOM   2535  NZ  LYS   156       5.029  35.214  11.604  1.00  0.00           N  
ATOM   2536  HZ1 LYS   156       5.525  34.589  12.224  1.00  0.00           H  
ATOM   2537  HZ2 LYS   156       4.978  34.706  10.733  1.00  0.00           H  
ATOM   2538  HZ3 LYS   156       5.537  36.074  11.454  1.00  0.00           H  
ATOM   2539  C   LYS   156      -1.400  36.174  10.829  1.00  0.00           C  
ATOM   2540  O   LYS   156      -1.543  37.041  11.735  1.00  0.00           O  
ATOM   2541  N   ASP   157      -1.539  36.483   9.506  1.00  0.00           N  
ATOM   2542  H   ASP   157      -1.291  35.733   8.877  1.00  0.00           H  
ATOM   2543  CA  ASP   157      -1.902  37.751   8.848  1.00  0.00           C  
ATOM   2544  HA  ASP   157      -1.130  38.489   9.065  1.00  0.00           H  
ATOM   2545  CB  ASP   157      -1.922  37.704   7.268  1.00  0.00           C  
ATOM   2546  HB2 ASP   157      -2.267  38.606   6.763  1.00  0.00           H  
ATOM   2547  HB3 ASP   157      -0.875  37.572   6.993  1.00  0.00           H  
ATOM   2548  CG  ASP   157      -2.740  36.581   6.726  1.00  0.00           C  
ATOM   2549  OD1 ASP   157      -2.324  35.431   6.932  1.00  0.00           O  
ATOM   2550  OD2 ASP   157      -3.840  36.741   6.194  1.00  0.00           O  
ATOM   2551  C   ASP   157      -3.213  38.351   9.329  1.00  0.00           C  
ATOM   2552  O   ASP   157      -3.506  39.516   9.061  1.00  0.00           O  
ATOM   2553  N   LEU   158      -4.056  37.659  10.118  1.00  0.00           N  
ATOM   2554  H   LEU   158      -3.831  36.718  10.409  1.00  0.00           H  
ATOM   2555  CA  LEU   158      -5.340  38.291  10.692  1.00  0.00           C  
ATOM   2556  HA  LEU   158      -5.762  38.865   9.867  1.00  0.00           H  
ATOM   2557  CB  LEU   158      -6.370  37.236  11.028  1.00  0.00           C  
ATOM   2558  HB2 LEU   158      -5.963  36.441  11.654  1.00  0.00           H  
ATOM   2559  HB3 LEU   158      -7.099  37.715  11.681  1.00  0.00           H  
ATOM   2560  CG  LEU   158      -7.000  36.553   9.817  1.00  0.00           C  
ATOM   2561  HG  LEU   158      -7.050  37.304   9.029  1.00  0.00           H  
ATOM   2562  CD1 LEU   158      -6.087  35.461   9.112  1.00  0.00           C  
ATOM   2563 HD11 LEU   158      -5.839  34.567   9.685  1.00  0.00           H  
ATOM   2564 HD12 LEU   158      -6.453  35.027   8.182  1.00  0.00           H  
ATOM   2565 HD13 LEU   158      -5.172  35.985   8.835  1.00  0.00           H  
ATOM   2566  CD2 LEU   158      -8.348  35.949  10.091  1.00  0.00           C  
ATOM   2567 HD21 LEU   158      -9.062  36.715  10.395  1.00  0.00           H  
ATOM   2568 HD22 LEU   158      -8.752  35.406   9.237  1.00  0.00           H  
ATOM   2569 HD23 LEU   158      -8.483  35.447  11.049  1.00  0.00           H  
ATOM   2570  C   LEU   158      -5.099  39.357  11.814  1.00  0.00           C  
ATOM   2571  O   LEU   158      -4.164  39.367  12.669  1.00  0.00           O  
ATOM   2572  N   ASN   159      -6.042  40.231  11.920  1.00  0.00           N  
ATOM   2573  H   ASN   159      -6.741  40.108  11.202  1.00  0.00           H  
ATOM   2574  CA  ASN   159      -6.038  41.378  12.844  1.00  0.00           C  
ATOM   2575  HA  ASN   159      -5.335  41.337  13.677  1.00  0.00           H  
ATOM   2576  CB  ASN   159      -5.729  42.644  12.061  1.00  0.00           C  
ATOM   2577  HB2 ASN   159      -6.340  42.738  11.164  1.00  0.00           H  
ATOM   2578  HB3 ASN   159      -5.872  43.539  12.667  1.00  0.00           H  
ATOM   2579  CG  ASN   159      -4.277  42.772  11.571  1.00  0.00           C  
ATOM   2580  OD1 ASN   159      -3.907  43.217  10.508  1.00  0.00           O  
ATOM   2581  ND2 ASN   159      -3.339  42.467  12.394  1.00  0.00           N  
ATOM   2582 HD21 ASN   159      -2.442  42.566  11.940  1.00  0.00           H  
ATOM   2583 HD22 ASN   159      -3.526  42.132  13.328  1.00  0.00           H  
ATOM   2584  C   ASN   159      -7.352  41.444  13.664  1.00  0.00           C  
ATOM   2585  O   ASN   159      -8.012  42.461  13.641  1.00  0.00           O  
ATOM   2586  N   LEU   160      -7.543  40.398  14.360  1.00  0.00           N  
ATOM   2587  H   LEU   160      -6.735  39.810  14.508  1.00  0.00           H  
ATOM   2588  CA  LEU   160      -8.653  40.106  15.304  1.00  0.00           C  
ATOM   2589  HA  LEU   160      -9.549  40.265  14.704  1.00  0.00           H  
ATOM   2590  CB  LEU   160      -8.652  38.713  15.926  1.00  0.00           C  
ATOM   2591  HB2 LEU   160      -7.855  38.654  16.667  1.00  0.00           H  
ATOM   2592  HB3 LEU   160      -9.591  38.616  16.469  1.00  0.00           H  
ATOM   2593  CG  LEU   160      -8.476  37.609  14.864  1.00  0.00           C  
ATOM   2594  HG  LEU   160      -7.564  37.755  14.285  1.00  0.00           H  
ATOM   2595  CD1 LEU   160      -8.542  36.331  15.686  1.00  0.00           C  
ATOM   2596 HD11 LEU   160      -8.315  36.474  16.743  1.00  0.00           H  
ATOM   2597 HD12 LEU   160      -9.563  35.980  15.835  1.00  0.00           H  
ATOM   2598 HD13 LEU   160      -7.902  35.599  15.195  1.00  0.00           H  
ATOM   2599  CD2 LEU   160      -9.604  37.459  13.900  1.00  0.00           C  
ATOM   2600 HD21 LEU   160     -10.535  37.452  14.467  1.00  0.00           H  
ATOM   2601 HD22 LEU   160      -9.520  38.260  13.165  1.00  0.00           H  
ATOM   2602 HD23 LEU   160      -9.432  36.535  13.348  1.00  0.00           H  
ATOM   2603  C   LEU   160      -8.691  41.181  16.365  1.00  0.00           C  
ATOM   2604  O   LEU   160      -7.671  41.650  16.937  1.00  0.00           O  
ATOM   2605  N   THR   161      -9.871  41.687  16.658  1.00  0.00           N  
ATOM   2606  H   THR   161     -10.659  41.207  16.248  1.00  0.00           H  
ATOM   2607  CA  THR   161     -10.058  42.703  17.685  1.00  0.00           C  
ATOM   2608  HA  THR   161      -9.164  43.322  17.757  1.00  0.00           H  
ATOM   2609  CB  THR   161     -11.309  43.482  17.542  1.00  0.00           C  
ATOM   2610  HB  THR   161     -11.363  44.264  18.299  1.00  0.00           H  
ATOM   2611  CG2 THR   161     -11.238  44.310  16.212  1.00  0.00           C  
ATOM   2612 HG21 THR   161     -11.261  43.587  15.396  1.00  0.00           H  
ATOM   2613 HG22 THR   161     -12.029  45.058  16.254  1.00  0.00           H  
ATOM   2614 HG23 THR   161     -10.251  44.773  16.198  1.00  0.00           H  
ATOM   2615  OG1 THR   161     -12.503  42.664  17.593  1.00  0.00           O  
ATOM   2616  HG1 THR   161     -13.272  43.235  17.524  1.00  0.00           H  
ATOM   2617  C   THR   161     -10.138  42.099  19.102  1.00  0.00           C  
ATOM   2618  O   THR   161     -10.383  40.963  19.326  1.00  0.00           O  
ATOM   2619  N   ASP   162      -9.917  42.917  20.090  1.00  0.00           N  
ATOM   2620  H   ASP   162      -9.913  43.893  19.827  1.00  0.00           H  
ATOM   2621  CA  ASP   162      -9.886  42.624  21.532  1.00  0.00           C  
ATOM   2622  HA  ASP   162      -9.046  41.955  21.715  1.00  0.00           H  
ATOM   2623  CB  ASP   162      -9.582  43.915  22.343  1.00  0.00           C  
ATOM   2624  HB2 ASP   162     -10.530  44.448  22.420  1.00  0.00           H  
ATOM   2625  HB3 ASP   162      -9.406  43.595  23.370  1.00  0.00           H  
ATOM   2626  CG  ASP   162      -8.349  44.596  21.924  1.00  0.00           C  
ATOM   2627  OD1 ASP   162      -8.424  45.753  21.521  1.00  0.00           O  
ATOM   2628  OD2 ASP   162      -7.201  44.133  22.069  1.00  0.00           O  
ATOM   2629  C   ASP   162     -11.124  41.943  22.093  1.00  0.00           C  
ATOM   2630  O   ASP   162     -11.031  41.002  22.878  1.00  0.00           O  
ATOM   2631  N   ALA   163     -12.307  42.167  21.476  1.00  0.00           N  
ATOM   2632  H   ALA   163     -12.341  42.998  20.903  1.00  0.00           H  
ATOM   2633  CA  ALA   163     -13.607  41.613  21.708  1.00  0.00           C  
ATOM   2634  HA  ALA   163     -13.663  41.377  22.771  1.00  0.00           H  
ATOM   2635  CB  ALA   163     -14.608  42.621  21.195  1.00  0.00           C  
ATOM   2636  HB1 ALA   163     -14.341  42.872  20.169  1.00  0.00           H  
ATOM   2637  HB2 ALA   163     -15.513  42.019  21.280  1.00  0.00           H  
ATOM   2638  HB3 ALA   163     -14.439  43.480  21.845  1.00  0.00           H  
ATOM   2639  C   ALA   163     -13.872  40.290  21.018  1.00  0.00           C  
ATOM   2640  O   ALA   163     -14.417  39.387  21.614  1.00  0.00           O  
ATOM   2641  N   GLN   164     -13.318  40.126  19.844  1.00  0.00           N  
ATOM   2642  H   GLN   164     -12.822  40.863  19.363  1.00  0.00           H  
ATOM   2643  CA  GLN   164     -13.292  38.782  19.181  1.00  0.00           C  
ATOM   2644  HA  GLN   164     -14.316  38.410  19.200  1.00  0.00           H  
ATOM   2645  CB  GLN   164     -12.877  38.947  17.699  1.00  0.00           C  
ATOM   2646  HB2 GLN   164     -11.880  39.386  17.675  1.00  0.00           H  
ATOM   2647  HB3 GLN   164     -12.767  37.909  17.386  1.00  0.00           H  
ATOM   2648  CG  GLN   164     -13.933  39.770  16.841  1.00  0.00           C  
ATOM   2649  HG2 GLN   164     -14.869  39.211  16.815  1.00  0.00           H  
ATOM   2650  HG3 GLN   164     -14.143  40.711  17.349  1.00  0.00           H  
ATOM   2651  CD  GLN   164     -13.465  40.073  15.488  1.00  0.00           C  
ATOM   2652  OE1 GLN   164     -12.351  40.488  15.180  1.00  0.00           O  
ATOM   2653  NE2 GLN   164     -14.261  39.730  14.529  1.00  0.00           N  
ATOM   2654 HE21 GLN   164     -13.818  39.769  13.622  1.00  0.00           H  
ATOM   2655 HE22 GLN   164     -15.141  39.286  14.749  1.00  0.00           H  
ATOM   2656  C   GLN   164     -12.300  37.810  20.004  1.00  0.00           C  
ATOM   2657  O   GLN   164     -12.628  36.690  20.387  1.00  0.00           O  
ATOM   2658  N   LYS   165     -11.080  38.311  20.247  1.00  0.00           N  
ATOM   2659  H   LYS   165     -10.884  39.204  19.818  1.00  0.00           H  
ATOM   2660  CA  LYS   165     -10.108  37.605  21.026  1.00  0.00           C  
ATOM   2661  HA  LYS   165      -9.874  36.699  20.468  1.00  0.00           H  
ATOM   2662  CB  LYS   165      -8.826  38.520  21.293  1.00  0.00           C  
ATOM   2663  HB2 LYS   165      -9.081  39.554  21.523  1.00  0.00           H  
ATOM   2664  HB3 LYS   165      -8.359  38.129  22.196  1.00  0.00           H  
ATOM   2665  CG  LYS   165      -7.917  38.552  20.274  1.00  0.00           C  
ATOM   2666  HG2 LYS   165      -7.666  37.517  20.041  1.00  0.00           H  
ATOM   2667  HG3 LYS   165      -8.446  38.892  19.385  1.00  0.00           H  
ATOM   2668  CD  LYS   165      -6.817  39.309  20.362  1.00  0.00           C  
ATOM   2669  HD2 LYS   165      -6.996  40.297  20.787  1.00  0.00           H  
ATOM   2670  HD3 LYS   165      -6.145  38.868  21.098  1.00  0.00           H  
ATOM   2671  CE  LYS   165      -6.089  39.402  19.234  1.00  0.00           C  
ATOM   2672  HE2 LYS   165      -5.628  38.430  19.061  1.00  0.00           H  
ATOM   2673  HE3 LYS   165      -6.772  39.626  18.414  1.00  0.00           H  
ATOM   2674  NZ  LYS   165      -5.113  40.472  19.269  1.00  0.00           N  
ATOM   2675  HZ1 LYS   165      -4.468  40.405  18.495  1.00  0.00           H  
ATOM   2676  HZ2 LYS   165      -5.554  41.369  19.127  1.00  0.00           H  
ATOM   2677  HZ3 LYS   165      -4.641  40.486  20.162  1.00  0.00           H  
ATOM   2678  C   LYS   165     -10.585  37.048  22.377  1.00  0.00           C  
ATOM   2679  O   LYS   165     -10.317  35.828  22.621  1.00  0.00           O  
ATOM   2680  N   GLN   166     -11.196  37.927  23.207  1.00  0.00           N  
ATOM   2681  H   GLN   166     -11.328  38.860  22.844  1.00  0.00           H  
ATOM   2682  CA  GLN   166     -11.836  37.459  24.426  1.00  0.00           C  
ATOM   2683  HA  GLN   166     -11.008  37.035  24.995  1.00  0.00           H  
ATOM   2684  CB  GLN   166     -12.478  38.638  25.101  1.00  0.00           C  
ATOM   2685  HB2 GLN   166     -11.659  39.220  25.524  1.00  0.00           H  
ATOM   2686  HB3 GLN   166     -13.010  39.238  24.364  1.00  0.00           H  
ATOM   2687  CG  GLN   166     -13.420  38.286  26.253  1.00  0.00           C  
ATOM   2688  HG2 GLN   166     -14.432  38.359  25.854  1.00  0.00           H  
ATOM   2689  HG3 GLN   166     -13.258  37.273  26.620  1.00  0.00           H  
ATOM   2690  CD  GLN   166     -13.347  39.299  27.415  1.00  0.00           C  
ATOM   2691  OE1 GLN   166     -12.813  40.425  27.232  1.00  0.00           O  
ATOM   2692  NE2 GLN   166     -13.608  38.893  28.601  1.00  0.00           N  
ATOM   2693 HE21 GLN   166     -13.394  39.427  29.430  1.00  0.00           H  
ATOM   2694 HE22 GLN   166     -13.750  37.901  28.724  1.00  0.00           H  
ATOM   2695  C   GLN   166     -12.699  36.203  24.150  1.00  0.00           C  
ATOM   2696  O   GLN   166     -12.523  35.094  24.794  1.00  0.00           O  
ATOM   2697  N   GLN   167     -13.676  36.343  23.275  1.00  0.00           N  
ATOM   2698  H   GLN   167     -13.764  37.182  22.720  1.00  0.00           H  
ATOM   2699  CA  GLN   167     -14.599  35.243  22.947  1.00  0.00           C  
ATOM   2700  HA  GLN   167     -15.183  35.069  23.851  1.00  0.00           H  
ATOM   2701  CB  GLN   167     -15.566  35.834  21.908  1.00  0.00           C  
ATOM   2702  HB2 GLN   167     -16.190  36.638  22.298  1.00  0.00           H  
ATOM   2703  HB3 GLN   167     -14.946  36.274  21.127  1.00  0.00           H  
ATOM   2704  CG  GLN   167     -16.571  34.624  21.600  1.00  0.00           C  
ATOM   2705  HG2 GLN   167     -16.114  33.805  21.045  1.00  0.00           H  
ATOM   2706  HG3 GLN   167     -16.958  34.324  22.574  1.00  0.00           H  
ATOM   2707  CD  GLN   167     -17.755  35.199  20.757  1.00  0.00           C  
ATOM   2708  OE1 GLN   167     -17.745  36.318  20.159  1.00  0.00           O  
ATOM   2709  NE2 GLN   167     -18.807  34.426  20.679  1.00  0.00           N  
ATOM   2710 HE21 GLN   167     -19.547  34.580  20.009  1.00  0.00           H  
ATOM   2711 HE22 GLN   167     -18.847  33.539  21.161  1.00  0.00           H  
ATOM   2712  C   GLN   167     -13.981  33.870  22.464  1.00  0.00           C  
ATOM   2713  O   GLN   167     -14.505  32.767  22.826  1.00  0.00           O  
ATOM   2714  N   ILE   168     -13.045  34.026  21.499  1.00  0.00           N  
ATOM   2715  H   ILE   168     -12.843  34.991  21.276  1.00  0.00           H  
ATOM   2716  CA  ILE   168     -12.392  32.929  20.759  1.00  0.00           C  
ATOM   2717  HA  ILE   168     -13.133  32.244  20.348  1.00  0.00           H  
ATOM   2718  CB  ILE   168     -11.549  33.529  19.585  1.00  0.00           C  
ATOM   2719  HB  ILE   168     -10.995  34.370  20.003  1.00  0.00           H  
ATOM   2720  CG2 ILE   168     -10.386  32.536  19.053  1.00  0.00           C  
ATOM   2721 HG21 ILE   168      -9.694  32.315  19.866  1.00  0.00           H  
ATOM   2722 HG22 ILE   168     -10.813  31.595  18.705  1.00  0.00           H  
ATOM   2723 HG23 ILE   168      -9.882  32.976  18.193  1.00  0.00           H  
ATOM   2724  CG1 ILE   168     -12.540  34.071  18.479  1.00  0.00           C  
ATOM   2725 HG12 ILE   168     -13.035  33.203  18.043  1.00  0.00           H  
ATOM   2726 HG13 ILE   168     -13.252  34.701  19.012  1.00  0.00           H  
ATOM   2727  CD1 ILE   168     -11.839  34.891  17.445  1.00  0.00           C  
ATOM   2728 HD11 ILE   168     -12.501  35.589  16.933  1.00  0.00           H  
ATOM   2729 HD12 ILE   168     -11.138  35.559  17.947  1.00  0.00           H  
ATOM   2730 HD13 ILE   168     -11.420  34.258  16.663  1.00  0.00           H  
ATOM   2731  C   ILE   168     -11.471  32.031  21.718  1.00  0.00           C  
ATOM   2732  O   ILE   168     -11.358  30.860  21.530  1.00  0.00           O  
ATOM   2733  N   ARG   169     -10.818  32.553  22.810  1.00  0.00           N  
ATOM   2734  H   ARG   169     -10.745  33.559  22.872  1.00  0.00           H  
ATOM   2735  CA  ARG   169     -10.026  31.739  23.760  1.00  0.00           C  
ATOM   2736  HA  ARG   169      -9.354  31.073  23.219  1.00  0.00           H  
ATOM   2737  CB  ARG   169      -9.276  32.558  24.737  1.00  0.00           C  
ATOM   2738  HB2 ARG   169      -9.892  33.403  25.045  1.00  0.00           H  
ATOM   2739  HB3 ARG   169      -9.087  32.055  25.685  1.00  0.00           H  
ATOM   2740  CG  ARG   169      -8.065  33.088  24.320  1.00  0.00           C  
ATOM   2741  HG2 ARG   169      -8.190  33.399  23.283  1.00  0.00           H  
ATOM   2742  HG3 ARG   169      -7.871  34.058  24.778  1.00  0.00           H  
ATOM   2743  CD  ARG   169      -6.964  32.277  24.501  1.00  0.00           C  
ATOM   2744  HD2 ARG   169      -6.821  32.097  25.567  1.00  0.00           H  
ATOM   2745  HD3 ARG   169      -7.118  31.310  24.024  1.00  0.00           H  
ATOM   2746  NE  ARG   169      -5.825  32.930  23.898  1.00  0.00           N  
ATOM   2747  HE  ARG   169      -6.031  33.762  23.365  1.00  0.00           H  
ATOM   2748  CZ  ARG   169      -4.631  32.336  23.845  1.00  0.00           C  
ATOM   2749  NH1 ARG   169      -4.238  31.297  24.540  1.00  0.00           N  
ATOM   2750 HH11 ARG   169      -4.863  30.823  25.175  1.00  0.00           H  
ATOM   2751 HH12 ARG   169      -3.283  30.981  24.442  1.00  0.00           H  
ATOM   2752  NH2 ARG   169      -3.825  32.807  22.918  1.00  0.00           N  
ATOM   2753 HH21 ARG   169      -4.060  33.653  22.418  1.00  0.00           H  
ATOM   2754 HH22 ARG   169      -3.033  32.184  22.847  1.00  0.00           H  
ATOM   2755  C   ARG   169     -10.934  30.749  24.593  1.00  0.00           C  
ATOM   2756  O   ARG   169     -10.403  29.733  24.941  1.00  0.00           O  
ATOM   2757  N   GLU   170     -12.260  30.926  24.636  1.00  0.00           N  
ATOM   2758  H   GLU   170     -12.678  31.844  24.586  1.00  0.00           H  
ATOM   2759  CA  GLU   170     -13.146  29.864  25.121  1.00  0.00           C  
ATOM   2760  HA  GLU   170     -12.764  29.323  25.987  1.00  0.00           H  
ATOM   2761  CB  GLU   170     -14.422  30.554  25.770  1.00  0.00           C  
ATOM   2762  HB2 GLU   170     -13.939  31.238  26.468  1.00  0.00           H  
ATOM   2763  HB3 GLU   170     -14.853  31.193  24.999  1.00  0.00           H  
ATOM   2764  CG  GLU   170     -15.419  29.595  26.551  1.00  0.00           C  
ATOM   2765  HG2 GLU   170     -15.992  30.219  27.236  1.00  0.00           H  
ATOM   2766  HG3 GLU   170     -16.002  28.992  25.854  1.00  0.00           H  
ATOM   2767  CD  GLU   170     -14.737  28.628  27.526  1.00  0.00           C  
ATOM   2768  OE1 GLU   170     -15.203  27.484  27.803  1.00  0.00           O  
ATOM   2769  OE2 GLU   170     -13.740  29.051  28.110  1.00  0.00           O  
ATOM   2770  C   GLU   170     -13.399  28.797  24.068  1.00  0.00           C  
ATOM   2771  O   GLU   170     -13.501  27.670  24.371  1.00  0.00           O  
ATOM   2772  N   ILE   171     -13.443  29.055  22.821  1.00  0.00           N  
ATOM   2773  H   ILE   171     -13.316  30.019  22.549  1.00  0.00           H  
ATOM   2774  CA  ILE   171     -13.663  28.128  21.690  1.00  0.00           C  
ATOM   2775  HA  ILE   171     -14.452  27.414  21.924  1.00  0.00           H  
ATOM   2776  CB  ILE   171     -14.167  28.867  20.479  1.00  0.00           C  
ATOM   2777  HB  ILE   171     -13.466  29.615  20.110  1.00  0.00           H  
ATOM   2778  CG2 ILE   171     -14.287  27.884  19.302  1.00  0.00           C  
ATOM   2779 HG21 ILE   171     -14.694  28.445  18.461  1.00  0.00           H  
ATOM   2780 HG22 ILE   171     -13.264  27.536  19.161  1.00  0.00           H  
ATOM   2781 HG23 ILE   171     -14.910  27.053  19.634  1.00  0.00           H  
ATOM   2782  CG1 ILE   171     -15.572  29.525  20.644  1.00  0.00           C  
ATOM   2783 HG12 ILE   171     -16.377  28.813  20.462  1.00  0.00           H  
ATOM   2784 HG13 ILE   171     -15.671  29.853  21.679  1.00  0.00           H  
ATOM   2785  CD1 ILE   171     -15.842  30.712  19.707  1.00  0.00           C  
ATOM   2786 HD11 ILE   171     -16.914  30.883  19.809  1.00  0.00           H  
ATOM   2787 HD12 ILE   171     -15.385  31.599  20.145  1.00  0.00           H  
ATOM   2788 HD13 ILE   171     -15.583  30.505  18.669  1.00  0.00           H  
ATOM   2789  C   ILE   171     -12.406  27.285  21.468  1.00  0.00           C  
ATOM   2790  O   ILE   171     -12.581  26.065  21.384  1.00  0.00           O  
ATOM   2791  N   MET   172     -11.214  27.895  21.324  1.00  0.00           N  
ATOM   2792  H   MET   172     -11.172  28.904  21.352  1.00  0.00           H  
ATOM   2793  CA  MET   172      -9.972  27.248  20.978  1.00  0.00           C  
ATOM   2794  HA  MET   172     -10.174  26.800  20.005  1.00  0.00           H  
ATOM   2795  CB  MET   172      -8.801  28.167  20.823  1.00  0.00           C  
ATOM   2796  HB2 MET   172      -7.893  27.720  20.418  1.00  0.00           H  
ATOM   2797  HB3 MET   172      -9.045  28.943  20.097  1.00  0.00           H  
ATOM   2798  CG  MET   172      -8.314  28.934  22.056  1.00  0.00           C  
ATOM   2799  HG2 MET   172      -9.172  29.360  22.577  1.00  0.00           H  
ATOM   2800  HG3 MET   172      -7.743  28.245  22.679  1.00  0.00           H  
ATOM   2801  SD  MET   172      -7.254  30.353  21.542  1.00  0.00           S  
ATOM   2802  CE  MET   172      -5.670  29.619  21.457  1.00  0.00           C  
ATOM   2803  HE1 MET   172      -5.575  28.890  20.652  1.00  0.00           H  
ATOM   2804  HE2 MET   172      -4.909  30.356  21.200  1.00  0.00           H  
ATOM   2805  HE3 MET   172      -5.539  29.279  22.485  1.00  0.00           H  
ATOM   2806  C   MET   172      -9.639  25.912  21.795  1.00  0.00           C  
ATOM   2807  O   MET   172      -8.668  25.141  21.521  1.00  0.00           O  
ATOM   2808  N   LYS   173     -10.307  25.709  22.949  1.00  0.00           N  
ATOM   2809  H   LYS   173     -11.109  26.300  23.117  1.00  0.00           H  
ATOM   2810  CA  LYS   173     -10.061  24.635  23.959  1.00  0.00           C  
ATOM   2811  HA  LYS   173      -9.022  24.639  24.286  1.00  0.00           H  
ATOM   2812  CB  LYS   173     -10.975  24.883  25.153  1.00  0.00           C  
ATOM   2813  HB2 LYS   173     -11.997  24.950  24.779  1.00  0.00           H  
ATOM   2814  HB3 LYS   173     -10.986  23.984  25.770  1.00  0.00           H  
ATOM   2815  CG  LYS   173     -10.656  25.966  25.958  1.00  0.00           C  
ATOM   2816  HG2 LYS   173      -9.578  26.120  26.003  1.00  0.00           H  
ATOM   2817  HG3 LYS   173     -10.962  26.783  25.305  1.00  0.00           H  
ATOM   2818  CD  LYS   173     -11.319  26.175  27.082  1.00  0.00           C  
ATOM   2819  HD2 LYS   173     -12.400  26.240  26.956  1.00  0.00           H  
ATOM   2820  HD3 LYS   173     -11.246  25.346  27.786  1.00  0.00           H  
ATOM   2821  CE  LYS   173     -10.852  27.286  27.728  1.00  0.00           C  
ATOM   2822  HE2 LYS   173      -9.789  27.149  27.930  1.00  0.00           H  
ATOM   2823  HE3 LYS   173     -11.095  28.193  27.175  1.00  0.00           H  
ATOM   2824  NZ  LYS   173     -11.690  27.459  28.922  1.00  0.00           N  
ATOM   2825  HZ1 LYS   173     -12.668  27.606  28.721  1.00  0.00           H  
ATOM   2826  HZ2 LYS   173     -11.652  26.627  29.493  1.00  0.00           H  
ATOM   2827  HZ3 LYS   173     -11.364  28.245  29.465  1.00  0.00           H  
ATOM   2828  C   LYS   173     -10.285  23.213  23.380  1.00  0.00           C  
ATOM   2829  O   LYS   173      -9.685  22.275  23.755  1.00  0.00           O  
ATOM   2830  N   GLY   174     -11.242  23.120  22.482  1.00  0.00           N  
ATOM   2831  H   GLY   174     -11.725  23.989  22.309  1.00  0.00           H  
ATOM   2832  CA  GLY   174     -11.793  21.923  21.806  1.00  0.00           C  
ATOM   2833  HA2 GLY   174     -12.665  22.108  21.179  1.00  0.00           H  
ATOM   2834  HA3 GLY   174     -11.067  21.535  21.092  1.00  0.00           H  
ATOM   2835  C   GLY   174     -12.192  20.763  22.780  1.00  0.00           C  
ATOM   2836  O   GLY   174     -12.837  20.996  23.822  1.00  0.00           O  
ATOM   2837  N   GLN   175     -11.555  19.560  22.592  1.00  0.00           N  
ATOM   2838  H   GLN   175     -10.833  19.521  21.886  1.00  0.00           H  
ATOM   2839  CA  GLN   175     -11.653  18.311  23.429  1.00  0.00           C  
ATOM   2840  HA  GLN   175     -12.071  18.612  24.390  1.00  0.00           H  
ATOM   2841  CB  GLN   175     -12.603  17.397  22.700  1.00  0.00           C  
ATOM   2842  HB2 GLN   175     -12.106  17.000  21.815  1.00  0.00           H  
ATOM   2843  HB3 GLN   175     -12.746  16.470  23.255  1.00  0.00           H  
ATOM   2844  CG  GLN   175     -14.017  17.801  22.314  1.00  0.00           C  
ATOM   2845  HG2 GLN   175     -14.666  16.950  22.520  1.00  0.00           H  
ATOM   2846  HG3 GLN   175     -14.367  18.658  22.890  1.00  0.00           H  
ATOM   2847  CD  GLN   175     -14.173  18.119  20.865  1.00  0.00           C  
ATOM   2848  OE1 GLN   175     -14.013  19.182  20.308  1.00  0.00           O  
ATOM   2849  NE2 GLN   175     -14.490  17.120  20.056  1.00  0.00           N  
ATOM   2850 HE21 GLN   175     -14.771  17.536  19.180  1.00  0.00           H  
ATOM   2851 HE22 GLN   175     -14.479  16.168  20.395  1.00  0.00           H  
ATOM   2852  C   GLN   175     -10.292  17.640  23.634  1.00  0.00           C  
ATOM   2853  O   GLN   175      -9.445  17.931  22.802  1.00  0.00           O  
ATOM   2854  N   ARG   176     -10.107  16.882  24.698  1.00  0.00           N  
ATOM   2855  H   ARG   176     -10.842  16.939  25.389  1.00  0.00           H  
ATOM   2856  CA  ARG   176      -8.757  16.294  24.987  1.00  0.00           C  
ATOM   2857  HA  ARG   176      -8.070  17.139  25.034  1.00  0.00           H  
ATOM   2858  CB  ARG   176      -8.704  15.747  26.470  1.00  0.00           C  
ATOM   2859  HB2 ARG   176      -7.669  15.551  26.750  1.00  0.00           H  
ATOM   2860  HB3 ARG   176      -9.042  16.574  27.095  1.00  0.00           H  
ATOM   2861  CG  ARG   176      -9.433  14.681  26.835  1.00  0.00           C  
ATOM   2862  HG2 ARG   176     -10.499  14.729  26.609  1.00  0.00           H  
ATOM   2863  HG3 ARG   176      -9.066  13.857  26.223  1.00  0.00           H  
ATOM   2864  CD  ARG   176      -9.283  14.172  28.066  1.00  0.00           C  
ATOM   2865  HD2 ARG   176      -8.255  13.820  28.155  1.00  0.00           H  
ATOM   2866  HD3 ARG   176      -9.355  15.000  28.771  1.00  0.00           H  
ATOM   2867  NE  ARG   176     -10.311  13.154  28.421  1.00  0.00           N  
ATOM   2868  HE  ARG   176     -10.964  12.855  27.710  1.00  0.00           H  
ATOM   2869  CZ  ARG   176     -10.805  13.023  29.639  1.00  0.00           C  
ATOM   2870  NH1 ARG   176     -10.197  13.540  30.678  1.00  0.00           N  
ATOM   2871 HH11 ARG   176      -9.388  14.106  30.463  1.00  0.00           H  
ATOM   2872 HH12 ARG   176     -10.675  13.413  31.558  1.00  0.00           H  
ATOM   2873  NH2 ARG   176     -11.966  12.442  29.826  1.00  0.00           N  
ATOM   2874 HH21 ARG   176     -12.573  12.143  29.076  1.00  0.00           H  
ATOM   2875 HH22 ARG   176     -12.366  12.401  30.752  1.00  0.00           H  
ATOM   2876  C   ARG   176      -8.195  15.331  23.935  1.00  0.00           C  
ATOM   2877  O   ARG   176      -6.969  15.237  23.742  1.00  0.00           O  
ATOM   2878  N   ASP   177      -9.130  14.706  23.126  1.00  0.00           N  
ATOM   2879  H   ASP   177     -10.052  14.799  23.526  1.00  0.00           H  
ATOM   2880  CA  ASP   177      -8.769  13.792  22.085  1.00  0.00           C  
ATOM   2881  HA  ASP   177      -8.094  12.981  22.358  1.00  0.00           H  
ATOM   2882  CB  ASP   177     -10.015  13.155  21.503  1.00  0.00           C  
ATOM   2883  HB2 ASP   177     -10.570  13.958  21.018  1.00  0.00           H  
ATOM   2884  HB3 ASP   177      -9.661  12.391  20.811  1.00  0.00           H  
ATOM   2885  CG  ASP   177     -10.951  12.521  22.593  1.00  0.00           C  
ATOM   2886  OD1 ASP   177     -12.217  12.333  22.316  1.00  0.00           O  
ATOM   2887  OD2 ASP   177     -10.538  12.108  23.722  1.00  0.00           O  
ATOM   2888  C   ASP   177      -8.058  14.548  20.942  1.00  0.00           C  
ATOM   2889  O   ASP   177      -7.210  13.894  20.280  1.00  0.00           O  
ATOM   2890  N   GLN   178      -8.037  15.895  20.928  1.00  0.00           N  
ATOM   2891  H   GLN   178      -8.545  16.463  21.591  1.00  0.00           H  
ATOM   2892  CA  GLN   178      -7.067  16.731  20.197  1.00  0.00           C  
ATOM   2893  HA  GLN   178      -7.103  16.441  19.147  1.00  0.00           H  
ATOM   2894  CB  GLN   178      -7.558  18.171  20.179  1.00  0.00           C  
ATOM   2895  HB2 GLN   178      -8.586  18.223  19.821  1.00  0.00           H  
ATOM   2896  HB3 GLN   178      -7.572  18.481  21.224  1.00  0.00           H  
ATOM   2897  CG  GLN   178      -6.592  19.137  19.401  1.00  0.00           C  
ATOM   2898  HG2 GLN   178      -5.774  19.265  20.110  1.00  0.00           H  
ATOM   2899  HG3 GLN   178      -6.273  18.630  18.490  1.00  0.00           H  
ATOM   2900  CD  GLN   178      -7.215  20.458  18.926  1.00  0.00           C  
ATOM   2901  OE1 GLN   178      -7.939  20.452  17.986  1.00  0.00           O  
ATOM   2902  NE2 GLN   178      -6.691  21.568  19.382  1.00  0.00           N  
ATOM   2903 HE21 GLN   178      -6.909  22.447  18.933  1.00  0.00           H  
ATOM   2904 HE22 GLN   178      -6.148  21.676  20.226  1.00  0.00           H  
ATOM   2905  C   GLN   178      -5.590  16.537  20.597  1.00  0.00           C  
ATOM   2906  O   GLN   178      -4.651  16.546  19.703  1.00  0.00           O  
ATOM   2907  N   MET   179      -5.309  16.253  21.916  1.00  0.00           N  
ATOM   2908  H   MET   179      -6.076  16.185  22.570  1.00  0.00           H  
ATOM   2909  CA  MET   179      -3.991  15.731  22.298  1.00  0.00           C  
ATOM   2910  HA  MET   179      -3.237  16.234  21.692  1.00  0.00           H  
ATOM   2911  CB  MET   179      -3.732  16.173  23.757  1.00  0.00           C  
ATOM   2912  HB2 MET   179      -4.486  15.719  24.400  1.00  0.00           H  
ATOM   2913  HB3 MET   179      -2.733  15.828  24.022  1.00  0.00           H  
ATOM   2914  CG  MET   179      -3.838  17.757  23.888  1.00  0.00           C  
ATOM   2915  HG2 MET   179      -3.259  17.898  24.801  1.00  0.00           H  
ATOM   2916  HG3 MET   179      -3.319  18.170  23.023  1.00  0.00           H  
ATOM   2917  SD  MET   179      -5.446  18.726  23.965  1.00  0.00           S  
ATOM   2918  CE  MET   179      -4.845  20.418  24.122  1.00  0.00           C  
ATOM   2919  HE1 MET   179      -4.620  20.711  23.096  1.00  0.00           H  
ATOM   2920  HE2 MET   179      -5.601  21.114  24.486  1.00  0.00           H  
ATOM   2921  HE3 MET   179      -3.946  20.536  24.727  1.00  0.00           H  
ATOM   2922  C   MET   179      -3.708  14.248  22.078  1.00  0.00           C  
ATOM   2923  O   MET   179      -2.557  13.798  22.241  1.00  0.00           O  
ATOM   2924  N   LYS   180      -4.670  13.422  21.588  1.00  0.00           N  
ATOM   2925  H   LYS   180      -5.563  13.830  21.351  1.00  0.00           H  
ATOM   2926  CA  LYS   180      -4.495  11.972  21.475  1.00  0.00           C  
ATOM   2927  HA  LYS   180      -3.819  11.661  22.272  1.00  0.00           H  
ATOM   2928  CB  LYS   180      -5.907  11.324  21.564  1.00  0.00           C  
ATOM   2929  HB2 LYS   180      -6.442  11.824  22.371  1.00  0.00           H  
ATOM   2930  HB3 LYS   180      -6.358  11.458  20.581  1.00  0.00           H  
ATOM   2931  CG  LYS   180      -5.831   9.905  21.837  1.00  0.00           C  
ATOM   2932  HG2 LYS   180      -5.407   9.556  20.896  1.00  0.00           H  
ATOM   2933  HG3 LYS   180      -5.002   9.846  22.542  1.00  0.00           H  
ATOM   2934  CD  LYS   180      -7.034   9.251  22.059  1.00  0.00           C  
ATOM   2935  HD2 LYS   180      -7.571   9.729  22.878  1.00  0.00           H  
ATOM   2936  HD3 LYS   180      -7.639   9.286  21.153  1.00  0.00           H  
ATOM   2937  CE  LYS   180      -6.762   7.959  22.344  1.00  0.00           C  
ATOM   2938  HE2 LYS   180      -6.582   7.480  21.381  1.00  0.00           H  
ATOM   2939  HE3 LYS   180      -5.853   7.910  22.944  1.00  0.00           H  
ATOM   2940  NZ  LYS   180      -7.877   7.316  23.043  1.00  0.00           N  
ATOM   2941  HZ1 LYS   180      -7.894   7.716  23.970  1.00  0.00           H  
ATOM   2942  HZ2 LYS   180      -8.721   7.553  22.542  1.00  0.00           H  
ATOM   2943  HZ3 LYS   180      -7.715   6.322  23.115  1.00  0.00           H  
ATOM   2944  C   LYS   180      -3.584  11.581  20.302  1.00  0.00           C  
ATOM   2945  O   LYS   180      -4.067  11.562  19.170  1.00  0.00           O  
ATOM   2946  N   ARG   181      -2.265  11.391  20.569  1.00  0.00           N  
ATOM   2947  H   ARG   181      -2.186  11.325  21.574  1.00  0.00           H  
ATOM   2948  CA  ARG   181      -1.161  10.969  19.646  1.00  0.00           C  
ATOM   2949  HA  ARG   181      -1.259  11.400  18.650  1.00  0.00           H  
ATOM   2950  CB  ARG   181       0.168  11.547  20.269  1.00  0.00           C  
ATOM   2951  HB2 ARG   181       0.094  11.380  21.344  1.00  0.00           H  
ATOM   2952  HB3 ARG   181       0.930  10.785  20.108  1.00  0.00           H  
ATOM   2953  CG  ARG   181       0.638  12.753  19.963  1.00  0.00           C  
ATOM   2954  HG2 ARG   181       0.537  12.909  18.889  1.00  0.00           H  
ATOM   2955  HG3 ARG   181      -0.081  13.456  20.383  1.00  0.00           H  
ATOM   2956  CD  ARG   181       1.870  13.028  20.414  1.00  0.00           C  
ATOM   2957  HD2 ARG   181       2.481  12.162  20.161  1.00  0.00           H  
ATOM   2958  HD3 ARG   181       2.369  13.857  19.911  1.00  0.00           H  
ATOM   2959  NE  ARG   181       1.843  13.253  21.864  1.00  0.00           N  
ATOM   2960  HE  ARG   181       1.003  13.366  22.412  1.00  0.00           H  
ATOM   2961  CZ  ARG   181       2.867  13.244  22.694  1.00  0.00           C  
ATOM   2962  NH1 ARG   181       4.130  13.263  22.340  1.00  0.00           N  
ATOM   2963 HH11 ARG   181       4.375  13.447  21.378  1.00  0.00           H  
ATOM   2964 HH12 ARG   181       4.831  12.967  23.005  1.00  0.00           H  
ATOM   2965  NH2 ARG   181       2.709  13.356  23.959  1.00  0.00           N  
ATOM   2966 HH21 ARG   181       1.765  13.572  24.244  1.00  0.00           H  
ATOM   2967 HH22 ARG   181       3.522  13.483  24.545  1.00  0.00           H  
ATOM   2968  C   ARG   181      -1.181   9.431  19.528  1.00  0.00           C  
ATOM   2969  O   ARG   181      -1.675   8.766  20.486  1.00  0.00           O  
ATOM   2970  N   PRO   182      -0.728   8.852  18.367  1.00  0.00           N  
ATOM   2971  CD  PRO   182      -0.330   9.585  17.180  1.00  0.00           C  
ATOM   2972  HD2 PRO   182       0.452  10.317  17.381  1.00  0.00           H  
ATOM   2973  HD3 PRO   182      -1.236  10.119  16.892  1.00  0.00           H  
ATOM   2974  CG  PRO   182       0.076   8.453  16.197  1.00  0.00           C  
ATOM   2975  HG2 PRO   182       1.165   8.408  16.186  1.00  0.00           H  
ATOM   2976  HG3 PRO   182      -0.280   8.613  15.180  1.00  0.00           H  
ATOM   2977  CB  PRO   182      -0.466   7.193  16.655  1.00  0.00           C  
ATOM   2978  HB2 PRO   182       0.175   6.312  16.609  1.00  0.00           H  
ATOM   2979  HB3 PRO   182      -1.391   7.007  16.110  1.00  0.00           H  
ATOM   2980  CA  PRO   182      -0.692   7.423  18.166  1.00  0.00           C  
ATOM   2981  HA  PRO   182      -1.667   6.998  18.404  1.00  0.00           H  
ATOM   2982  C   PRO   182       0.449   6.832  19.121  1.00  0.00           C  
ATOM   2983  O   PRO   182       1.584   7.341  19.100  1.00  0.00           O  
ATOM   2984  N   PRO   183       0.310   5.600  19.776  1.00  0.00           N  
ATOM   2985  CD  PRO   183      -0.850   4.766  19.696  1.00  0.00           C  
ATOM   2986  HD2 PRO   183      -0.746   4.038  18.891  1.00  0.00           H  
ATOM   2987  HD3 PRO   183      -1.829   5.246  19.708  1.00  0.00           H  
ATOM   2988  CG  PRO   183      -0.710   3.783  20.876  1.00  0.00           C  
ATOM   2989  HG2 PRO   183      -1.104   2.831  20.518  1.00  0.00           H  
ATOM   2990  HG3 PRO   183      -1.290   4.246  21.674  1.00  0.00           H  
ATOM   2991  CB  PRO   183       0.783   3.744  21.240  1.00  0.00           C  
ATOM   2992  HB2 PRO   183       1.263   2.862  20.817  1.00  0.00           H  
ATOM   2993  HB3 PRO   183       0.918   3.646  22.317  1.00  0.00           H  
ATOM   2994  CA  PRO   183       1.371   5.019  20.652  1.00  0.00           C  
ATOM   2995  HA  PRO   183       1.649   5.734  21.426  1.00  0.00           H  
ATOM   2996  C   PRO   183       2.646   4.757  19.855  1.00  0.00           C  
ATOM   2997  O   PRO   183       2.559   4.396  18.687  1.00  0.00           O  
ATOM   2998  N   LEU   184       3.763   4.981  20.562  1.00  0.00           N  
ATOM   2999  H   LEU   184       3.743   5.366  21.495  1.00  0.00           H  
ATOM   3000  CA  LEU   184       5.092   4.671  20.004  1.00  0.00           C  
ATOM   3001  HA  LEU   184       5.163   5.075  18.994  1.00  0.00           H  
ATOM   3002  CB  LEU   184       6.176   5.220  20.890  1.00  0.00           C  
ATOM   3003  HB2 LEU   184       6.039   4.761  21.869  1.00  0.00           H  
ATOM   3004  HB3 LEU   184       7.163   4.848  20.614  1.00  0.00           H  
ATOM   3005  CG  LEU   184       6.224   6.756  20.915  1.00  0.00           C  
ATOM   3006  HG  LEU   184       5.225   7.160  21.080  1.00  0.00           H  
ATOM   3007  CD1 LEU   184       7.019   7.092  22.152  1.00  0.00           C  
ATOM   3008 HD11 LEU   184       7.215   8.162  22.221  1.00  0.00           H  
ATOM   3009 HD12 LEU   184       6.521   6.828  23.085  1.00  0.00           H  
ATOM   3010 HD13 LEU   184       7.996   6.609  22.131  1.00  0.00           H  
ATOM   3011  CD2 LEU   184       6.919   7.276  19.609  1.00  0.00           C  
ATOM   3012 HD21 LEU   184       7.986   7.078  19.714  1.00  0.00           H  
ATOM   3013 HD22 LEU   184       6.543   6.733  18.742  1.00  0.00           H  
ATOM   3014 HD23 LEU   184       6.702   8.340  19.518  1.00  0.00           H  
ATOM   3015  C   LEU   184       5.256   3.151  19.853  1.00  0.00           C  
ATOM   3016  O   LEU   184       6.045   2.759  19.094  1.00  0.00           O  
ATOM   3017  N   GLU   185       4.640   2.212  20.632  1.00  0.00           N  
ATOM   3018  H   GLU   185       4.168   2.539  21.463  1.00  0.00           H  
ATOM   3019  CA  GLU   185       4.628   0.802  20.372  1.00  0.00           C  
ATOM   3020  HA  GLU   185       5.688   0.551  20.388  1.00  0.00           H  
ATOM   3021  CB  GLU   185       3.876   0.077  21.513  1.00  0.00           C  
ATOM   3022  HB2 GLU   185       4.217   0.505  22.456  1.00  0.00           H  
ATOM   3023  HB3 GLU   185       2.788   0.132  21.527  1.00  0.00           H  
ATOM   3024  CG  GLU   185       4.155  -1.454  21.545  1.00  0.00           C  
ATOM   3025  HG2 GLU   185       3.478  -1.853  22.300  1.00  0.00           H  
ATOM   3026  HG3 GLU   185       3.964  -1.912  20.575  1.00  0.00           H  
ATOM   3027  CD  GLU   185       5.569  -1.788  22.051  1.00  0.00           C  
ATOM   3028  OE1 GLU   185       6.363  -2.335  21.395  1.00  0.00           O  
ATOM   3029  OE2 GLU   185       5.769  -1.863  23.296  1.00  0.00           O  
ATOM   3030  C   GLU   185       4.230   0.398  18.927  1.00  0.00           C  
ATOM   3031  O   GLU   185       4.773  -0.527  18.344  1.00  0.00           O  
ATOM   3032  N   GLU   186       3.316   1.151  18.292  1.00  0.00           N  
ATOM   3033  H   GLU   186       3.219   2.029  18.783  1.00  0.00           H  
ATOM   3034  CA  GLU   186       2.712   0.776  16.995  1.00  0.00           C  
ATOM   3035  HA  GLU   186       2.598  -0.303  16.892  1.00  0.00           H  
ATOM   3036  CB  GLU   186       1.359   1.481  16.862  1.00  0.00           C  
ATOM   3037  HB2 GLU   186       1.640   2.514  16.656  1.00  0.00           H  
ATOM   3038  HB3 GLU   186       0.800   1.050  16.032  1.00  0.00           H  
ATOM   3039  CG  GLU   186       0.433   1.279  18.065  1.00  0.00           C  
ATOM   3040  HG2 GLU   186       0.932   1.472  19.015  1.00  0.00           H  
ATOM   3041  HG3 GLU   186      -0.328   2.059  18.016  1.00  0.00           H  
ATOM   3042  CD  GLU   186      -0.183  -0.104  18.184  1.00  0.00           C  
ATOM   3043  OE1 GLU   186       0.400  -1.064  17.708  1.00  0.00           O  
ATOM   3044  OE2 GLU   186      -1.188  -0.248  18.913  1.00  0.00           O  
ATOM   3045  C   GLU   186       3.728   1.157  15.913  1.00  0.00           C  
ATOM   3046  O   GLU   186       3.856   0.571  14.851  1.00  0.00           O  
ATOM   3047  N   ARG   187       4.353   2.354  16.115  1.00  0.00           N  
ATOM   3048  H   ARG   187       4.117   2.847  16.965  1.00  0.00           H  
ATOM   3049  CA  ARG   187       5.548   2.893  15.327  1.00  0.00           C  
ATOM   3050  HA  ARG   187       5.157   3.055  14.322  1.00  0.00           H  
ATOM   3051  CB  ARG   187       5.960   4.203  16.015  1.00  0.00           C  
ATOM   3052  HB2 ARG   187       5.110   4.804  16.338  1.00  0.00           H  
ATOM   3053  HB3 ARG   187       6.472   4.022  16.960  1.00  0.00           H  
ATOM   3054  CG  ARG   187       6.935   4.975  15.320  1.00  0.00           C  
ATOM   3055  HG2 ARG   187       7.784   4.295  15.252  1.00  0.00           H  
ATOM   3056  HG3 ARG   187       6.575   5.106  14.300  1.00  0.00           H  
ATOM   3057  CD  ARG   187       7.230   6.250  15.809  1.00  0.00           C  
ATOM   3058  HD2 ARG   187       7.573   6.081  16.830  1.00  0.00           H  
ATOM   3059  HD3 ARG   187       7.957   6.746  15.166  1.00  0.00           H  
ATOM   3060  NE  ARG   187       6.071   7.099  15.711  1.00  0.00           N  
ATOM   3061  HE  ARG   187       5.417   7.121  16.479  1.00  0.00           H  
ATOM   3062  CZ  ARG   187       5.844   8.027  14.816  1.00  0.00           C  
ATOM   3063  NH1 ARG   187       6.541   8.281  13.761  1.00  0.00           N  
ATOM   3064 HH11 ARG   187       7.458   7.877  13.630  1.00  0.00           H  
ATOM   3065 HH12 ARG   187       6.197   8.765  12.944  1.00  0.00           H  
ATOM   3066  NH2 ARG   187       4.882   8.849  14.976  1.00  0.00           N  
ATOM   3067 HH21 ARG   187       4.312   8.806  15.809  1.00  0.00           H  
ATOM   3068 HH22 ARG   187       4.548   9.561  14.343  1.00  0.00           H  
ATOM   3069  C   ARG   187       6.646   1.858  15.333  1.00  0.00           C  
ATOM   3070  O   ARG   187       7.024   1.497  14.225  1.00  0.00           O  
ATOM   3071  N   ARG   188       7.069   1.263  16.450  1.00  0.00           N  
ATOM   3072  H   ARG   188       6.754   1.597  17.350  1.00  0.00           H  
ATOM   3073  CA  ARG   188       8.086   0.150  16.539  1.00  0.00           C  
ATOM   3074  HA  ARG   188       9.039   0.415  16.083  1.00  0.00           H  
ATOM   3075  CB  ARG   188       8.337  -0.317  17.944  1.00  0.00           C  
ATOM   3076  HB2 ARG   188       7.352  -0.563  18.342  1.00  0.00           H  
ATOM   3077  HB3 ARG   188       8.820  -1.295  17.955  1.00  0.00           H  
ATOM   3078  CG  ARG   188       9.025   0.484  18.770  1.00  0.00           C  
ATOM   3079  HG2 ARG   188       9.923   0.824  18.255  1.00  0.00           H  
ATOM   3080  HG3 ARG   188       8.406   1.372  18.908  1.00  0.00           H  
ATOM   3081  CD  ARG   188       9.370  -0.033  19.964  1.00  0.00           C  
ATOM   3082  HD2 ARG   188       8.450  -0.185  20.529  1.00  0.00           H  
ATOM   3083  HD3 ARG   188       9.915  -0.976  19.930  1.00  0.00           H  
ATOM   3084  NE  ARG   188      10.231   0.904  20.729  1.00  0.00           N  
ATOM   3085  HE  ARG   188       9.895   1.483  21.485  1.00  0.00           H  
ATOM   3086  CZ  ARG   188      11.520   0.932  20.589  1.00  0.00           C  
ATOM   3087  NH1 ARG   188      12.096   1.862  21.220  1.00  0.00           N  
ATOM   3088 HH11 ARG   188      11.604   2.501  21.828  1.00  0.00           H  
ATOM   3089 HH12 ARG   188      13.098   1.962  21.150  1.00  0.00           H  
ATOM   3090  NH2 ARG   188      12.238   0.212  19.800  1.00  0.00           N  
ATOM   3091 HH21 ARG   188      11.663  -0.418  19.259  1.00  0.00           H  
ATOM   3092 HH22 ARG   188      13.217   0.406  19.649  1.00  0.00           H  
ATOM   3093  C   ARG   188       7.599  -1.110  15.787  1.00  0.00           C  
ATOM   3094  O   ARG   188       8.441  -1.674  15.056  1.00  0.00           O  
ATOM   3095  N   ALA   189       6.383  -1.507  15.965  1.00  0.00           N  
ATOM   3096  H   ALA   189       5.777  -1.030  16.617  1.00  0.00           H  
ATOM   3097  CA  ALA   189       5.807  -2.616  15.194  1.00  0.00           C  
ATOM   3098  HA  ALA   189       6.477  -3.468  15.309  1.00  0.00           H  
ATOM   3099  CB  ALA   189       4.363  -2.838  15.814  1.00  0.00           C  
ATOM   3100  HB1 ALA   189       3.839  -3.696  15.391  1.00  0.00           H  
ATOM   3101  HB2 ALA   189       4.560  -3.152  16.838  1.00  0.00           H  
ATOM   3102  HB3 ALA   189       3.785  -1.920  15.703  1.00  0.00           H  
ATOM   3103  C   ALA   189       5.659  -2.395  13.653  1.00  0.00           C  
ATOM   3104  O   ALA   189       5.969  -3.261  12.807  1.00  0.00           O  
ATOM   3105  N   MET   190       5.256  -1.227  13.201  1.00  0.00           N  
ATOM   3106  H   MET   190       5.067  -0.483  13.857  1.00  0.00           H  
ATOM   3107  CA  MET   190       5.259  -0.799  11.793  1.00  0.00           C  
ATOM   3108  HA  MET   190       4.631  -1.498  11.241  1.00  0.00           H  
ATOM   3109  CB  MET   190       4.554   0.550  11.721  1.00  0.00           C  
ATOM   3110  HB2 MET   190       3.708   0.554  12.408  1.00  0.00           H  
ATOM   3111  HB3 MET   190       5.167   1.420  11.956  1.00  0.00           H  
ATOM   3112  CG  MET   190       3.963   0.698  10.272  1.00  0.00           C  
ATOM   3113  HG2 MET   190       4.759   0.944   9.569  1.00  0.00           H  
ATOM   3114  HG3 MET   190       3.508  -0.228   9.919  1.00  0.00           H  
ATOM   3115  SD  MET   190       2.617   1.928  10.101  1.00  0.00           S  
ATOM   3116  CE  MET   190       3.436   3.300  10.923  1.00  0.00           C  
ATOM   3117  HE1 MET   190       2.859   4.217  10.801  1.00  0.00           H  
ATOM   3118  HE2 MET   190       3.632   3.132  11.982  1.00  0.00           H  
ATOM   3119  HE3 MET   190       4.446   3.423  10.533  1.00  0.00           H  
ATOM   3120  C   MET   190       6.697  -0.801  11.131  1.00  0.00           C  
ATOM   3121  O   MET   190       7.029  -1.228  10.011  1.00  0.00           O  
ATOM   3122  N   HIE   191       7.656  -0.363  11.943  1.00  0.00           N  
ATOM   3123  H   HIE   191       7.316   0.060  12.794  1.00  0.00           H  
ATOM   3124  CA  HIE   191       9.106  -0.319  11.566  1.00  0.00           C  
ATOM   3125  HA  HIE   191       9.144   0.211  10.614  1.00  0.00           H  
ATOM   3126  CB  HIE   191       9.805   0.577  12.608  1.00  0.00           C  
ATOM   3127  HB2 HIE   191       9.323   1.554  12.577  1.00  0.00           H  
ATOM   3128  HB3 HIE   191       9.688   0.124  13.592  1.00  0.00           H  
ATOM   3129  CG  HIE   191      11.233   0.682  12.306  1.00  0.00           C  
ATOM   3130  ND1 HIE   191      11.918   1.385  11.327  1.00  0.00           N  
ATOM   3131  CE1 HIE   191      13.190   1.155  11.629  1.00  0.00           C  
ATOM   3132  HE1 HIE   191      13.975   1.452  10.950  1.00  0.00           H  
ATOM   3133  NE2 HIE   191      13.404   0.481  12.740  1.00  0.00           N  
ATOM   3134  HE2 HIE   191      14.285   0.206  13.152  1.00  0.00           H  
ATOM   3135  CD2 HIE   191      12.122   0.227  13.236  1.00  0.00           C  
ATOM   3136  HD2 HIE   191      11.857  -0.400  14.075  1.00  0.00           H  
ATOM   3137  C   HIE   191       9.766  -1.648  11.427  1.00  0.00           C  
ATOM   3138  O   HIE   191      10.594  -1.826  10.488  1.00  0.00           O  
ATOM   3139  N   ASP   192       9.303  -2.651  12.195  1.00  0.00           N  
ATOM   3140  H   ASP   192       8.784  -2.351  13.008  1.00  0.00           H  
ATOM   3141  CA  ASP   192       9.654  -4.099  11.980  1.00  0.00           C  
ATOM   3142  HA  ASP   192      10.739  -4.159  12.057  1.00  0.00           H  
ATOM   3143  CB  ASP   192       9.015  -5.014  13.027  1.00  0.00           C  
ATOM   3144  HB2 ASP   192       9.320  -4.531  13.955  1.00  0.00           H  
ATOM   3145  HB3 ASP   192       7.947  -4.975  13.242  1.00  0.00           H  
ATOM   3146  CG  ASP   192       9.446  -6.481  12.911  1.00  0.00           C  
ATOM   3147  OD1 ASP   192       8.684  -7.487  12.849  1.00  0.00           O  
ATOM   3148  OD2 ASP   192      10.676  -6.603  12.894  1.00  0.00           O  
ATOM   3149  C   ASP   192       9.260  -4.514  10.565  1.00  0.00           C  
ATOM   3150  O   ASP   192       9.942  -5.423   9.936  1.00  0.00           O  
ATOM   3151  N   ILE   193       8.096  -4.050  10.023  1.00  0.00           N  
ATOM   3152  H   ILE   193       7.594  -3.276  10.434  1.00  0.00           H  
ATOM   3153  CA  ILE   193       7.708  -4.421   8.688  1.00  0.00           C  
ATOM   3154  HA  ILE   193       7.812  -5.496   8.538  1.00  0.00           H  
ATOM   3155  CB  ILE   193       6.275  -3.946   8.353  1.00  0.00           C  
ATOM   3156  HB  ILE   193       6.288  -2.872   8.167  1.00  0.00           H  
ATOM   3157  CG2 ILE   193       5.759  -4.591   7.069  1.00  0.00           C  
ATOM   3158 HG21 ILE   193       4.954  -4.047   6.576  1.00  0.00           H  
ATOM   3159 HG22 ILE   193       6.588  -4.816   6.399  1.00  0.00           H  
ATOM   3160 HG23 ILE   193       5.361  -5.564   7.360  1.00  0.00           H  
ATOM   3161  CG1 ILE   193       5.283  -4.150   9.454  1.00  0.00           C  
ATOM   3162 HG12 ILE   193       5.198  -5.176   9.813  1.00  0.00           H  
ATOM   3163 HG13 ILE   193       5.651  -3.597  10.318  1.00  0.00           H  
ATOM   3164  CD1 ILE   193       3.783  -3.776   9.220  1.00  0.00           C  
ATOM   3165 HD11 ILE   193       3.411  -4.316   8.350  1.00  0.00           H  
ATOM   3166 HD12 ILE   193       3.270  -3.850  10.179  1.00  0.00           H  
ATOM   3167 HD13 ILE   193       3.825  -2.724   8.940  1.00  0.00           H  
ATOM   3168  C   ILE   193       8.695  -3.763   7.728  1.00  0.00           C  
ATOM   3169  O   ILE   193       9.002  -4.331   6.688  1.00  0.00           O  
ATOM   3170  N   ILE   194       9.066  -2.528   7.960  1.00  0.00           N  
ATOM   3171  H   ILE   194       8.715  -1.995   8.743  1.00  0.00           H  
ATOM   3172  CA  ILE   194      10.042  -1.847   7.064  1.00  0.00           C  
ATOM   3173  HA  ILE   194       9.690  -1.810   6.033  1.00  0.00           H  
ATOM   3174  CB  ILE   194       9.964  -0.366   7.476  1.00  0.00           C  
ATOM   3175  HB  ILE   194      10.078  -0.252   8.554  1.00  0.00           H  
ATOM   3176  CG2 ILE   194      11.150   0.379   6.798  1.00  0.00           C  
ATOM   3177 HG21 ILE   194      11.299  -0.038   5.802  1.00  0.00           H  
ATOM   3178 HG22 ILE   194      10.979   1.454   6.851  1.00  0.00           H  
ATOM   3179 HG23 ILE   194      12.088   0.177   7.316  1.00  0.00           H  
ATOM   3180  CG1 ILE   194       8.672   0.314   7.078  1.00  0.00           C  
ATOM   3181 HG12 ILE   194       8.798   0.471   6.007  1.00  0.00           H  
ATOM   3182 HG13 ILE   194       7.770  -0.285   7.206  1.00  0.00           H  
ATOM   3183  CD1 ILE   194       8.352   1.612   7.803  1.00  0.00           C  
ATOM   3184 HD11 ILE   194       8.042   1.519   8.843  1.00  0.00           H  
ATOM   3185 HD12 ILE   194       9.139   2.340   7.610  1.00  0.00           H  
ATOM   3186 HD13 ILE   194       7.452   2.038   7.359  1.00  0.00           H  
ATOM   3187  C   ILE   194      11.413  -2.479   7.079  1.00  0.00           C  
ATOM   3188  O   ILE   194      12.141  -2.442   6.098  1.00  0.00           O  
ATOM   3189  N   ALA   195      11.803  -3.151   8.230  1.00  0.00           N  
ATOM   3190  H   ALA   195      11.138  -2.994   8.974  1.00  0.00           H  
ATOM   3191  CA  ALA   195      12.976  -3.880   8.537  1.00  0.00           C  
ATOM   3192  HA  ALA   195      13.792  -3.459   7.950  1.00  0.00           H  
ATOM   3193  CB  ALA   195      13.176  -3.881  10.031  1.00  0.00           C  
ATOM   3194  HB1 ALA   195      14.047  -4.479  10.298  1.00  0.00           H  
ATOM   3195  HB2 ALA   195      13.382  -2.877  10.403  1.00  0.00           H  
ATOM   3196  HB3 ALA   195      12.233  -4.191  10.482  1.00  0.00           H  
ATOM   3197  C   ALA   195      12.905  -5.358   8.119  1.00  0.00           C  
ATOM   3198  O   ALA   195      13.773  -6.208   8.408  1.00  0.00           O  
ATOM   3199  N   SER   196      11.845  -5.811   7.410  1.00  0.00           N  
ATOM   3200  H   SER   196      11.111  -5.132   7.267  1.00  0.00           H  
ATOM   3201  CA  SER   196      11.662  -7.203   6.961  1.00  0.00           C  
ATOM   3202  HA  SER   196      12.047  -7.872   7.731  1.00  0.00           H  
ATOM   3203  CB  SER   196      10.216  -7.413   6.889  1.00  0.00           C  
ATOM   3204  HB2 SER   196      10.098  -8.490   6.771  1.00  0.00           H  
ATOM   3205  HB3 SER   196       9.808  -7.128   7.858  1.00  0.00           H  
ATOM   3206  OG  SER   196       9.624  -6.768   5.761  1.00  0.00           O  
ATOM   3207  HG  SER   196       9.384  -5.865   5.983  1.00  0.00           H  
ATOM   3208  C   SER   196      12.316  -7.504   5.676  1.00  0.00           C  
ATOM   3209  O   SER   196      12.772  -6.670   4.881  1.00  0.00           O  
ATOM   3210  N   ASP   197      12.339  -8.805   5.300  1.00  0.00           N  
ATOM   3211  H   ASP   197      11.937  -9.486   5.928  1.00  0.00           H  
ATOM   3212  CA  ASP   197      13.134  -9.274   4.128  1.00  0.00           C  
ATOM   3213  HA  ASP   197      14.153  -8.886   4.164  1.00  0.00           H  
ATOM   3214  CB  ASP   197      13.359 -10.759   4.269  1.00  0.00           C  
ATOM   3215  HB2 ASP   197      14.123 -10.936   5.026  1.00  0.00           H  
ATOM   3216  HB3 ASP   197      12.401 -11.220   4.510  1.00  0.00           H  
ATOM   3217  CG  ASP   197      13.872 -11.376   2.944  1.00  0.00           C  
ATOM   3218  OD1 ASP   197      13.135 -11.945   2.157  1.00  0.00           O  
ATOM   3219  OD2 ASP   197      15.090 -11.328   2.637  1.00  0.00           O  
ATOM   3220  C   ASP   197      12.462  -8.893   2.769  1.00  0.00           C  
ATOM   3221  O   ASP   197      13.200  -8.666   1.795  1.00  0.00           O  
ATOM   3222  N   THR   198      11.093  -9.036   2.734  1.00  0.00           N  
ATOM   3223  H   THR   198      10.633  -9.110   3.630  1.00  0.00           H  
ATOM   3224  CA  THR   198      10.266  -8.650   1.629  1.00  0.00           C  
ATOM   3225  HA  THR   198      10.779  -7.816   1.150  1.00  0.00           H  
ATOM   3226  CB  THR   198       9.978  -9.688   0.567  1.00  0.00           C  
ATOM   3227  HB  THR   198       9.443 -10.572   0.915  1.00  0.00           H  
ATOM   3228  CG2 THR   198       9.249  -9.065  -0.680  1.00  0.00           C  
ATOM   3229 HG21 THR   198       8.362  -8.597  -0.255  1.00  0.00           H  
ATOM   3230 HG22 THR   198       9.900  -8.330  -1.155  1.00  0.00           H  
ATOM   3231 HG23 THR   198       8.994  -9.907  -1.324  1.00  0.00           H  
ATOM   3232  OG1 THR   198      11.226 -10.052  -0.028  1.00  0.00           O  
ATOM   3233  HG1 THR   198      11.854  -9.643   0.572  1.00  0.00           H  
ATOM   3234  C   THR   198       8.957  -8.160   2.139  1.00  0.00           C  
ATOM   3235  O   THR   198       8.320  -8.794   2.941  1.00  0.00           O  
ATOM   3236  N   PHE   199       8.651  -6.944   1.747  1.00  0.00           N  
ATOM   3237  H   PHE   199       9.278  -6.644   1.014  1.00  0.00           H  
ATOM   3238  CA  PHE   199       7.434  -6.185   2.190  1.00  0.00           C  
ATOM   3239  HA  PHE   199       7.442  -6.113   3.277  1.00  0.00           H  
ATOM   3240  CB  PHE   199       7.402  -4.804   1.562  1.00  0.00           C  
ATOM   3241  HB2 PHE   199       8.402  -4.391   1.696  1.00  0.00           H  
ATOM   3242  HB3 PHE   199       7.111  -4.841   0.513  1.00  0.00           H  
ATOM   3243  CG  PHE   199       6.563  -3.792   2.138  1.00  0.00           C  
ATOM   3244  CD1 PHE   199       6.870  -3.163   3.373  1.00  0.00           C  
ATOM   3245  HD1 PHE   199       7.637  -3.531   4.038  1.00  0.00           H  
ATOM   3246  CE1 PHE   199       6.104  -2.016   3.789  1.00  0.00           C  
ATOM   3247  HE1 PHE   199       6.470  -1.455   4.636  1.00  0.00           H  
ATOM   3248  CZ  PHE   199       4.991  -1.574   3.019  1.00  0.00           C  
ATOM   3249  HZ  PHE   199       4.408  -0.728   3.353  1.00  0.00           H  
ATOM   3250  CE2 PHE   199       4.660  -2.199   1.813  1.00  0.00           C  
ATOM   3251  HE2 PHE   199       3.815  -1.843   1.242  1.00  0.00           H  
ATOM   3252  CD2 PHE   199       5.496  -3.263   1.404  1.00  0.00           C  
ATOM   3253  HD2 PHE   199       5.288  -3.730   0.452  1.00  0.00           H  
ATOM   3254  C   PHE   199       6.089  -6.987   2.045  1.00  0.00           C  
ATOM   3255  O   PHE   199       5.835  -7.795   1.183  1.00  0.00           O  
ATOM   3256  N   ASP   200       5.173  -6.721   2.980  1.00  0.00           N  
ATOM   3257  H   ASP   200       5.326  -5.887   3.530  1.00  0.00           H  
ATOM   3258  CA  ASP   200       3.826  -7.245   3.162  1.00  0.00           C  
ATOM   3259  HA  ASP   200       3.517  -7.863   2.320  1.00  0.00           H  
ATOM   3260  CB  ASP   200       3.861  -8.201   4.304  1.00  0.00           C  
ATOM   3261  HB2 ASP   200       4.663  -8.917   4.122  1.00  0.00           H  
ATOM   3262  HB3 ASP   200       3.889  -7.611   5.220  1.00  0.00           H  
ATOM   3263  CG  ASP   200       2.610  -8.922   4.382  1.00  0.00           C  
ATOM   3264  OD1 ASP   200       2.670  -9.976   4.992  1.00  0.00           O  
ATOM   3265  OD2 ASP   200       1.536  -8.419   3.969  1.00  0.00           O  
ATOM   3266  C   ASP   200       2.845  -5.983   3.320  1.00  0.00           C  
ATOM   3267  O   ASP   200       2.489  -5.556   4.399  1.00  0.00           O  
ATOM   3268  N   LYS   201       2.447  -5.469   2.155  1.00  0.00           N  
ATOM   3269  H   LYS   201       2.782  -5.913   1.312  1.00  0.00           H  
ATOM   3270  CA  LYS   201       1.549  -4.261   2.064  1.00  0.00           C  
ATOM   3271  HA  LYS   201       2.016  -3.376   2.495  1.00  0.00           H  
ATOM   3272  CB  LYS   201       1.144  -3.909   0.625  1.00  0.00           C  
ATOM   3273  HB2 LYS   201       0.618  -2.956   0.557  1.00  0.00           H  
ATOM   3274  HB3 LYS   201       2.072  -3.675   0.103  1.00  0.00           H  
ATOM   3275  CG  LYS   201       0.484  -4.794  -0.184  1.00  0.00           C  
ATOM   3276  HG2 LYS   201       1.050  -5.724  -0.238  1.00  0.00           H  
ATOM   3277  HG3 LYS   201      -0.492  -5.007   0.252  1.00  0.00           H  
ATOM   3278  CD  LYS   201       0.353  -4.323  -1.495  1.00  0.00           C  
ATOM   3279  HD2 LYS   201      -0.444  -3.581  -1.464  1.00  0.00           H  
ATOM   3280  HD3 LYS   201       1.284  -3.870  -1.836  1.00  0.00           H  
ATOM   3281  CE  LYS   201      -0.040  -5.280  -2.358  1.00  0.00           C  
ATOM   3282  HE2 LYS   201       0.699  -6.081  -2.363  1.00  0.00           H  
ATOM   3283  HE3 LYS   201      -0.953  -5.780  -2.036  1.00  0.00           H  
ATOM   3284  NZ  LYS   201      -0.234  -4.701  -3.740  1.00  0.00           N  
ATOM   3285  HZ1 LYS   201       0.580  -4.184  -4.041  1.00  0.00           H  
ATOM   3286  HZ2 LYS   201      -0.416  -5.380  -4.465  1.00  0.00           H  
ATOM   3287  HZ3 LYS   201      -0.983  -4.036  -3.871  1.00  0.00           H  
ATOM   3288  C   LYS   201       0.260  -4.406   2.784  1.00  0.00           C  
ATOM   3289  O   LYS   201      -0.336  -3.397   3.161  1.00  0.00           O  
ATOM   3290  N   ALA   202      -0.122  -5.714   3.070  1.00  0.00           N  
ATOM   3291  H   ALA   202       0.372  -6.475   2.624  1.00  0.00           H  
ATOM   3292  CA  ALA   202      -1.321  -6.014   3.805  1.00  0.00           C  
ATOM   3293  HA  ALA   202      -2.131  -5.341   3.523  1.00  0.00           H  
ATOM   3294  CB  ALA   202      -1.848  -7.326   3.254  1.00  0.00           C  
ATOM   3295  HB1 ALA   202      -0.981  -7.985   3.305  1.00  0.00           H  
ATOM   3296  HB2 ALA   202      -2.684  -7.692   3.850  1.00  0.00           H  
ATOM   3297  HB3 ALA   202      -2.254  -7.189   2.252  1.00  0.00           H  
ATOM   3298  C   ALA   202      -1.108  -5.956   5.335  1.00  0.00           C  
ATOM   3299  O   ALA   202      -1.891  -5.427   6.082  1.00  0.00           O  
ATOM   3300  N   LYS   203       0.059  -6.481   5.725  1.00  0.00           N  
ATOM   3301  H   LYS   203       0.637  -6.992   5.072  1.00  0.00           H  
ATOM   3302  CA  LYS   203       0.551  -6.279   7.130  1.00  0.00           C  
ATOM   3303  HA  LYS   203      -0.206  -6.669   7.811  1.00  0.00           H  
ATOM   3304  CB  LYS   203       1.787  -7.125   7.402  1.00  0.00           C  
ATOM   3305  HB2 LYS   203       1.663  -8.109   6.949  1.00  0.00           H  
ATOM   3306  HB3 LYS   203       2.652  -6.694   6.899  1.00  0.00           H  
ATOM   3307  CG  LYS   203       2.123  -7.454   8.672  1.00  0.00           C  
ATOM   3308  HG2 LYS   203       2.244  -6.511   9.204  1.00  0.00           H  
ATOM   3309  HG3 LYS   203       1.269  -7.891   9.189  1.00  0.00           H  
ATOM   3310  CD  LYS   203       3.115  -8.348   8.860  1.00  0.00           C  
ATOM   3311  HD2 LYS   203       2.746  -9.275   8.421  1.00  0.00           H  
ATOM   3312  HD3 LYS   203       3.918  -8.063   8.181  1.00  0.00           H  
ATOM   3313  CE  LYS   203       3.541  -8.563  10.157  1.00  0.00           C  
ATOM   3314  HE2 LYS   203       3.705  -7.606  10.652  1.00  0.00           H  
ATOM   3315  HE3 LYS   203       2.737  -9.001  10.749  1.00  0.00           H  
ATOM   3316  NZ  LYS   203       4.661  -9.502  10.180  1.00  0.00           N  
ATOM   3317  HZ1 LYS   203       4.380 -10.408   9.833  1.00  0.00           H  
ATOM   3318  HZ2 LYS   203       5.358  -9.111   9.563  1.00  0.00           H  
ATOM   3319  HZ3 LYS   203       5.094  -9.520  11.092  1.00  0.00           H  
ATOM   3320  C   LYS   203       0.867  -4.797   7.525  1.00  0.00           C  
ATOM   3321  O   LYS   203       0.571  -4.378   8.665  1.00  0.00           O  
ATOM   3322  N   ALA   204       1.289  -4.033   6.551  1.00  0.00           N  
ATOM   3323  H   ALA   204       1.336  -4.497   5.656  1.00  0.00           H  
ATOM   3324  CA  ALA   204       1.448  -2.620   6.765  1.00  0.00           C  
ATOM   3325  HA  ALA   204       2.029  -2.507   7.681  1.00  0.00           H  
ATOM   3326  CB  ALA   204       2.245  -2.009   5.519  1.00  0.00           C  
ATOM   3327  HB1 ALA   204       3.215  -2.501   5.444  1.00  0.00           H  
ATOM   3328  HB2 ALA   204       1.595  -2.193   4.663  1.00  0.00           H  
ATOM   3329  HB3 ALA   204       2.372  -0.958   5.779  1.00  0.00           H  
ATOM   3330  C   ALA   204       0.111  -1.942   6.875  1.00  0.00           C  
ATOM   3331  O   ALA   204      -0.128  -1.203   7.791  1.00  0.00           O  
ATOM   3332  N   GLU   205      -0.844  -2.255   6.000  1.00  0.00           N  
ATOM   3333  H   GLU   205      -0.628  -2.772   5.160  1.00  0.00           H  
ATOM   3334  CA  GLU   205      -2.283  -1.795   6.109  1.00  0.00           C  
ATOM   3335  HA  GLU   205      -2.390  -0.712   6.056  1.00  0.00           H  
ATOM   3336  CB  GLU   205      -2.965  -2.377   4.842  1.00  0.00           C  
ATOM   3337  HB2 GLU   205      -2.392  -2.061   3.970  1.00  0.00           H  
ATOM   3338  HB3 GLU   205      -2.904  -3.465   4.859  1.00  0.00           H  
ATOM   3339  CG  GLU   205      -4.449  -1.890   4.682  1.00  0.00           C  
ATOM   3340  HG2 GLU   205      -5.019  -2.165   5.570  1.00  0.00           H  
ATOM   3341  HG3 GLU   205      -4.360  -0.804   4.692  1.00  0.00           H  
ATOM   3342  CD  GLU   205      -5.149  -2.329   3.451  1.00  0.00           C  
ATOM   3343  OE1 GLU   205      -4.981  -3.505   3.049  1.00  0.00           O  
ATOM   3344  OE2 GLU   205      -5.840  -1.573   2.778  1.00  0.00           O  
ATOM   3345  C   GLU   205      -3.043  -2.189   7.428  1.00  0.00           C  
ATOM   3346  O   GLU   205      -3.773  -1.365   7.963  1.00  0.00           O  
ATOM   3347  N   ALA   206      -2.750  -3.362   7.927  1.00  0.00           N  
ATOM   3348  H   ALA   206      -2.111  -3.941   7.401  1.00  0.00           H  
ATOM   3349  CA  ALA   206      -3.361  -3.876   9.150  1.00  0.00           C  
ATOM   3350  HA  ALA   206      -4.440  -3.729   9.098  1.00  0.00           H  
ATOM   3351  CB  ALA   206      -3.212  -5.390   9.267  1.00  0.00           C  
ATOM   3352  HB1 ALA   206      -3.724  -5.940   8.478  1.00  0.00           H  
ATOM   3353  HB2 ALA   206      -2.171  -5.693   9.381  1.00  0.00           H  
ATOM   3354  HB3 ALA   206      -3.673  -5.799  10.166  1.00  0.00           H  
ATOM   3355  C   ALA   206      -2.802  -3.111  10.370  1.00  0.00           C  
ATOM   3356  O   ALA   206      -3.380  -2.536  11.270  1.00  0.00           O  
ATOM   3357  N   GLN   207      -1.463  -2.899  10.368  1.00  0.00           N  
ATOM   3358  H   GLN   207      -0.855  -3.327   9.685  1.00  0.00           H  
ATOM   3359  CA  GLN   207      -0.702  -2.105  11.353  1.00  0.00           C  
ATOM   3360  HA  GLN   207      -1.010  -2.570  12.290  1.00  0.00           H  
ATOM   3361  CB  GLN   207       0.807  -2.493  11.126  1.00  0.00           C  
ATOM   3362  HB2 GLN   207       0.890  -3.580  11.111  1.00  0.00           H  
ATOM   3363  HB3 GLN   207       1.087  -2.065  10.163  1.00  0.00           H  
ATOM   3364  CG  GLN   207       1.649  -1.906  12.201  1.00  0.00           C  
ATOM   3365  HG2 GLN   207       2.707  -2.166  12.164  1.00  0.00           H  
ATOM   3366  HG3 GLN   207       1.683  -0.821  12.102  1.00  0.00           H  
ATOM   3367  CD  GLN   207       1.200  -2.151  13.688  1.00  0.00           C  
ATOM   3368  OE1 GLN   207       0.629  -3.171  14.096  1.00  0.00           O  
ATOM   3369  NE2 GLN   207       1.416  -1.190  14.601  1.00  0.00           N  
ATOM   3370 HE21 GLN   207       0.956  -1.247  15.498  1.00  0.00           H  
ATOM   3371 HE22 GLN   207       1.851  -0.293  14.437  1.00  0.00           H  
ATOM   3372  C   GLN   207      -0.949  -0.616  11.338  1.00  0.00           C  
ATOM   3373  O   GLN   207      -0.872  -0.014  12.327  1.00  0.00           O  
ATOM   3374  N   ILE   208      -1.101  -0.045  10.108  1.00  0.00           N  
ATOM   3375  H   ILE   208      -0.865  -0.619   9.312  1.00  0.00           H  
ATOM   3376  CA  ILE   208      -1.451   1.303  10.005  1.00  0.00           C  
ATOM   3377  HA  ILE   208      -0.698   1.986  10.397  1.00  0.00           H  
ATOM   3378  CB  ILE   208      -1.474   1.596   8.451  1.00  0.00           C  
ATOM   3379  HB  ILE   208      -1.912   0.785   7.870  1.00  0.00           H  
ATOM   3380  CG2 ILE   208      -2.203   2.859   8.178  1.00  0.00           C  
ATOM   3381 HG21 ILE   208      -2.103   3.196   7.146  1.00  0.00           H  
ATOM   3382 HG22 ILE   208      -3.285   2.759   8.260  1.00  0.00           H  
ATOM   3383 HG23 ILE   208      -1.759   3.614   8.826  1.00  0.00           H  
ATOM   3384  CG1 ILE   208      -0.055   1.846   7.806  1.00  0.00           C  
ATOM   3385 HG12 ILE   208       0.305   2.804   8.180  1.00  0.00           H  
ATOM   3386 HG13 ILE   208       0.572   1.088   8.276  1.00  0.00           H  
ATOM   3387  CD1 ILE   208       0.225   1.772   6.268  1.00  0.00           C  
ATOM   3388 HD11 ILE   208      -0.027   2.672   5.706  1.00  0.00           H  
ATOM   3389 HD12 ILE   208       1.235   1.401   6.094  1.00  0.00           H  
ATOM   3390 HD13 ILE   208      -0.372   0.978   5.820  1.00  0.00           H  
ATOM   3391  C   ILE   208      -2.879   1.543  10.513  1.00  0.00           C  
ATOM   3392  O   ILE   208      -3.183   2.566  11.210  1.00  0.00           O  
ATOM   3393  N   ALA   209      -3.827   0.712  10.159  1.00  0.00           N  
ATOM   3394  H   ALA   209      -3.578  -0.067   9.566  1.00  0.00           H  
ATOM   3395  CA  ALA   209      -5.227   0.879  10.706  1.00  0.00           C  
ATOM   3396  HA  ALA   209      -5.437   1.949  10.691  1.00  0.00           H  
ATOM   3397  CB  ALA   209      -6.143  -0.121  10.039  1.00  0.00           C  
ATOM   3398  HB1 ALA   209      -6.275   0.097   8.979  1.00  0.00           H  
ATOM   3399  HB2 ALA   209      -5.784  -1.141  10.178  1.00  0.00           H  
ATOM   3400  HB3 ALA   209      -7.139  -0.104  10.480  1.00  0.00           H  
ATOM   3401  C   ALA   209      -5.176   0.644  12.233  1.00  0.00           C  
ATOM   3402  O   ALA   209      -6.014   1.226  12.944  1.00  0.00           O  
ATOM   3403  N   LYS   210      -4.266  -0.163  12.772  1.00  0.00           N  
ATOM   3404  H   LYS   210      -3.756  -0.765  12.141  1.00  0.00           H  
ATOM   3405  CA  LYS   210      -4.099  -0.310  14.230  1.00  0.00           C  
ATOM   3406  HA  LYS   210      -5.109  -0.404  14.630  1.00  0.00           H  
ATOM   3407  CB  LYS   210      -3.309  -1.646  14.454  1.00  0.00           C  
ATOM   3408  HB2 LYS   210      -3.791  -2.476  13.938  1.00  0.00           H  
ATOM   3409  HB3 LYS   210      -2.287  -1.548  14.086  1.00  0.00           H  
ATOM   3410  CG  LYS   210      -3.228  -2.024  15.758  1.00  0.00           C  
ATOM   3411  HG2 LYS   210      -2.656  -1.259  16.283  1.00  0.00           H  
ATOM   3412  HG3 LYS   210      -4.179  -2.054  16.289  1.00  0.00           H  
ATOM   3413  CD  LYS   210      -2.637  -3.215  15.976  1.00  0.00           C  
ATOM   3414  HD2 LYS   210      -3.166  -3.977  15.403  1.00  0.00           H  
ATOM   3415  HD3 LYS   210      -1.612  -3.246  15.606  1.00  0.00           H  
ATOM   3416  CE  LYS   210      -2.659  -3.766  17.267  1.00  0.00           C  
ATOM   3417  HE2 LYS   210      -3.631  -3.810  17.757  1.00  0.00           H  
ATOM   3418  HE3 LYS   210      -2.457  -4.826  17.113  1.00  0.00           H  
ATOM   3419  NZ  LYS   210      -1.669  -3.129  18.176  1.00  0.00           N  
ATOM   3420  HZ1 LYS   210      -1.763  -2.133  18.034  1.00  0.00           H  
ATOM   3421  HZ2 LYS   210      -1.815  -3.400  19.138  1.00  0.00           H  
ATOM   3422  HZ3 LYS   210      -0.720  -3.327  17.892  1.00  0.00           H  
ATOM   3423  C   LYS   210      -3.555   0.895  14.982  1.00  0.00           C  
ATOM   3424  O   LYS   210      -3.715   1.028  16.178  1.00  0.00           O  
ATOM   3425  N   MET   211      -2.670   1.662  14.301  1.00  0.00           N  
ATOM   3426  H   MET   211      -2.348   1.302  13.414  1.00  0.00           H  
ATOM   3427  CA  MET   211      -2.078   2.909  14.732  1.00  0.00           C  
ATOM   3428  HA  MET   211      -1.765   2.821  15.773  1.00  0.00           H  
ATOM   3429  CB  MET   211      -0.796   3.322  13.999  1.00  0.00           C  
ATOM   3430  HB2 MET   211      -0.168   2.434  13.928  1.00  0.00           H  
ATOM   3431  HB3 MET   211      -1.110   3.680  13.019  1.00  0.00           H  
ATOM   3432  CG  MET   211       0.141   4.384  14.562  1.00  0.00           C  
ATOM   3433  HG2 MET   211      -0.339   5.362  14.527  1.00  0.00           H  
ATOM   3434  HG3 MET   211       0.356   4.153  15.605  1.00  0.00           H  
ATOM   3435  SD  MET   211       1.693   4.586  13.723  1.00  0.00           S  
ATOM   3436  CE  MET   211       2.416   6.007  14.700  1.00  0.00           C  
ATOM   3437  HE1 MET   211       2.810   5.623  15.641  1.00  0.00           H  
ATOM   3438  HE2 MET   211       3.106   6.492  14.009  1.00  0.00           H  
ATOM   3439  HE3 MET   211       1.582   6.647  14.990  1.00  0.00           H  
ATOM   3440  C   MET   211      -3.001   4.154  14.760  1.00  0.00           C  
ATOM   3441  O   MET   211      -2.806   5.055  15.511  1.00  0.00           O  
ATOM   3442  N   GLU   212      -3.986   4.348  13.834  1.00  0.00           N  
ATOM   3443  H   GLU   212      -4.039   3.625  13.131  1.00  0.00           H  
ATOM   3444  CA  GLU   212      -4.786   5.537  13.533  1.00  0.00           C  
ATOM   3445  HA  GLU   212      -4.336   6.400  14.022  1.00  0.00           H  
ATOM   3446  CB  GLU   212      -4.750   5.792  12.007  1.00  0.00           C  
ATOM   3447  HB2 GLU   212      -5.028   4.905  11.437  1.00  0.00           H  
ATOM   3448  HB3 GLU   212      -5.479   6.567  11.770  1.00  0.00           H  
ATOM   3449  CG  GLU   212      -3.402   6.319  11.585  1.00  0.00           C  
ATOM   3450  HG2 GLU   212      -3.404   7.292  12.076  1.00  0.00           H  
ATOM   3451  HG3 GLU   212      -2.605   5.705  12.005  1.00  0.00           H  
ATOM   3452  CD  GLU   212      -3.183   6.603  10.121  1.00  0.00           C  
ATOM   3453  OE1 GLU   212      -2.088   7.131   9.782  1.00  0.00           O  
ATOM   3454  OE2 GLU   212      -4.058   6.296   9.320  1.00  0.00           O  
ATOM   3455  C   GLU   212      -6.235   5.346  14.015  1.00  0.00           C  
ATOM   3456  O   GLU   212      -7.189   5.932  13.592  1.00  0.00           O  
ATOM   3457  N   GLU   213      -6.434   4.565  15.102  1.00  0.00           N  
ATOM   3458  H   GLU   213      -5.632   4.119  15.523  1.00  0.00           H  
ATOM   3459  CA  GLU   213      -7.736   4.405  15.752  1.00  0.00           C  
ATOM   3460  HA  GLU   213      -8.450   4.092  14.990  1.00  0.00           H  
ATOM   3461  CB  GLU   213      -7.570   3.331  16.817  1.00  0.00           C  
ATOM   3462  HB2 GLU   213      -6.954   3.772  17.601  1.00  0.00           H  
ATOM   3463  HB3 GLU   213      -8.587   3.195  17.186  1.00  0.00           H  
ATOM   3464  CG  GLU   213      -7.044   1.864  16.392  1.00  0.00           C  
ATOM   3465  HG2 GLU   213      -6.115   1.942  15.827  1.00  0.00           H  
ATOM   3466  HG3 GLU   213      -6.889   1.406  17.369  1.00  0.00           H  
ATOM   3467  CD  GLU   213      -8.121   1.198  15.577  1.00  0.00           C  
ATOM   3468  OE1 GLU   213      -9.066   1.822  15.072  1.00  0.00           O  
ATOM   3469  OE2 GLU   213      -8.124  -0.036  15.549  1.00  0.00           O  
ATOM   3470  C   GLU   213      -8.223   5.689  16.387  1.00  0.00           C  
ATOM   3471  O   GLU   213      -9.395   5.907  16.370  1.00  0.00           O  
ATOM   3472  N   GLN   214      -7.345   6.606  16.750  1.00  0.00           N  
ATOM   3473  H   GLN   214      -6.352   6.426  16.721  1.00  0.00           H  
ATOM   3474  CA  GLN   214      -7.655   7.913  17.245  1.00  0.00           C  
ATOM   3475  HA  GLN   214      -8.590   7.755  17.783  1.00  0.00           H  
ATOM   3476  CB  GLN   214      -6.671   8.387  18.276  1.00  0.00           C  
ATOM   3477  HB2 GLN   214      -7.134   9.212  18.820  1.00  0.00           H  
ATOM   3478  HB3 GLN   214      -6.583   7.500  18.903  1.00  0.00           H  
ATOM   3479  CG  GLN   214      -5.221   8.796  17.895  1.00  0.00           C  
ATOM   3480  HG2 GLN   214      -5.180   9.747  17.364  1.00  0.00           H  
ATOM   3481  HG3 GLN   214      -4.753   8.858  18.878  1.00  0.00           H  
ATOM   3482  CD  GLN   214      -4.571   7.839  16.922  1.00  0.00           C  
ATOM   3483  OE1 GLN   214      -4.545   8.233  15.763  1.00  0.00           O  
ATOM   3484  NE2 GLN   214      -4.384   6.547  17.294  1.00  0.00           N  
ATOM   3485 HE21 GLN   214      -4.078   5.865  16.614  1.00  0.00           H  
ATOM   3486 HE22 GLN   214      -4.257   6.303  18.266  1.00  0.00           H  
ATOM   3487  C   GLN   214      -7.900   9.056  16.198  1.00  0.00           C  
ATOM   3488  O   GLN   214      -8.343  10.144  16.502  1.00  0.00           O  
ATOM   3489  N   ARG   215      -7.504   8.746  14.924  1.00  0.00           N  
ATOM   3490  H   ARG   215      -7.216   7.797  14.732  1.00  0.00           H  
ATOM   3491  CA  ARG   215      -7.362   9.712  13.852  1.00  0.00           C  
ATOM   3492  HA  ARG   215      -6.640  10.447  14.207  1.00  0.00           H  
ATOM   3493  CB  ARG   215      -6.773   9.153  12.525  1.00  0.00           C  
ATOM   3494  HB2 ARG   215      -6.026   8.400  12.780  1.00  0.00           H  
ATOM   3495  HB3 ARG   215      -7.585   8.672  11.980  1.00  0.00           H  
ATOM   3496  CG  ARG   215      -6.270  10.008  11.616  1.00  0.00           C  
ATOM   3497  HG2 ARG   215      -6.959  10.830  11.418  1.00  0.00           H  
ATOM   3498  HG3 ARG   215      -5.447  10.617  11.989  1.00  0.00           H  
ATOM   3499  CD  ARG   215      -5.908   9.555  10.449  1.00  0.00           C  
ATOM   3500  HD2 ARG   215      -5.137   8.783  10.442  1.00  0.00           H  
ATOM   3501  HD3 ARG   215      -6.771   9.043  10.023  1.00  0.00           H  
ATOM   3502  NE  ARG   215      -5.520  10.702   9.552  1.00  0.00           N  
ATOM   3503  HE  ARG   215      -4.852  11.339   9.961  1.00  0.00           H  
ATOM   3504  CZ  ARG   215      -5.975  11.049   8.394  1.00  0.00           C  
ATOM   3505  NH1 ARG   215      -6.998  10.525   7.800  1.00  0.00           N  
ATOM   3506 HH11 ARG   215      -7.480   9.769   8.266  1.00  0.00           H  
ATOM   3507 HH12 ARG   215      -7.292  10.878   6.901  1.00  0.00           H  
ATOM   3508  NH2 ARG   215      -5.427  12.081   7.784  1.00  0.00           N  
ATOM   3509 HH21 ARG   215      -4.812  12.687   8.307  1.00  0.00           H  
ATOM   3510 HH22 ARG   215      -5.916  12.421   6.969  1.00  0.00           H  
ATOM   3511  C   ARG   215      -8.658  10.520  13.420  1.00  0.00           C  
ATOM   3512  O   ARG   215      -8.649  11.772  13.510  1.00  0.00           O  
ATOM   3513  N   LYS   216      -9.746   9.859  13.131  1.00  0.00           N  
ATOM   3514  H   LYS   216      -9.674   8.852  13.109  1.00  0.00           H  
ATOM   3515  CA  LYS   216     -10.962  10.534  12.738  1.00  0.00           C  
ATOM   3516  HA  LYS   216     -10.815  11.344  12.023  1.00  0.00           H  
ATOM   3517  CB  LYS   216     -11.874   9.611  11.957  1.00  0.00           C  
ATOM   3518  HB2 LYS   216     -11.854   8.706  12.564  1.00  0.00           H  
ATOM   3519  HB3 LYS   216     -12.852  10.087  12.035  1.00  0.00           H  
ATOM   3520  CG  LYS   216     -11.569   9.307  10.639  1.00  0.00           C  
ATOM   3521  HG2 LYS   216     -11.526  10.323  10.246  1.00  0.00           H  
ATOM   3522  HG3 LYS   216     -10.587   8.834  10.625  1.00  0.00           H  
ATOM   3523  CD  LYS   216     -12.364   8.552   9.838  1.00  0.00           C  
ATOM   3524  HD2 LYS   216     -13.320   9.047   9.667  1.00  0.00           H  
ATOM   3525  HD3 LYS   216     -11.920   8.438   8.849  1.00  0.00           H  
ATOM   3526  CE  LYS   216     -12.594   7.296  10.353  1.00  0.00           C  
ATOM   3527  HE2 LYS   216     -11.652   6.751  10.401  1.00  0.00           H  
ATOM   3528  HE3 LYS   216     -13.009   7.439  11.351  1.00  0.00           H  
ATOM   3529  NZ  LYS   216     -13.438   6.425   9.492  1.00  0.00           N  
ATOM   3530  HZ1 LYS   216     -13.123   5.467   9.533  1.00  0.00           H  
ATOM   3531  HZ2 LYS   216     -14.405   6.428   9.785  1.00  0.00           H  
ATOM   3532  HZ3 LYS   216     -13.478   6.725   8.528  1.00  0.00           H  
ATOM   3533  C   LYS   216     -11.592  11.232  13.965  1.00  0.00           C  
ATOM   3534  O   LYS   216     -12.063  12.330  13.813  1.00  0.00           O  
ATOM   3535  N   ALA   217     -11.448  10.696  15.167  1.00  0.00           N  
ATOM   3536  H   ALA   217     -10.827   9.912  15.308  1.00  0.00           H  
ATOM   3537  CA  ALA   217     -11.936  11.344  16.434  1.00  0.00           C  
ATOM   3538  HA  ALA   217     -12.985  11.631  16.365  1.00  0.00           H  
ATOM   3539  CB  ALA   217     -11.841  10.232  17.547  1.00  0.00           C  
ATOM   3540  HB1 ALA   217     -12.448   9.440  17.108  1.00  0.00           H  
ATOM   3541  HB2 ALA   217     -10.844   9.886  17.820  1.00  0.00           H  
ATOM   3542  HB3 ALA   217     -12.319  10.701  18.407  1.00  0.00           H  
ATOM   3543  C   ALA   217     -11.106  12.624  16.790  1.00  0.00           C  
ATOM   3544  O   ALA   217     -11.618  13.709  17.063  1.00  0.00           O  
ATOM   3545  N   ASN   218      -9.737  12.506  16.596  1.00  0.00           N  
ATOM   3546  H   ASN   218      -9.324  11.592  16.476  1.00  0.00           H  
ATOM   3547  CA  ASN   218      -8.799  13.633  16.663  1.00  0.00           C  
ATOM   3548  HA  ASN   218      -8.867  13.957  17.702  1.00  0.00           H  
ATOM   3549  CB  ASN   218      -7.414  12.955  16.492  1.00  0.00           C  
ATOM   3550  HB2 ASN   218      -7.305  12.227  17.296  1.00  0.00           H  
ATOM   3551  HB3 ASN   218      -7.339  12.373  15.573  1.00  0.00           H  
ATOM   3552  CG  ASN   218      -6.302  13.979  16.532  1.00  0.00           C  
ATOM   3553  OD1 ASN   218      -5.903  14.533  15.553  1.00  0.00           O  
ATOM   3554  ND2 ASN   218      -5.832  14.286  17.675  1.00  0.00           N  
ATOM   3555 HD21 ASN   218      -5.052  14.924  17.744  1.00  0.00           H  
ATOM   3556 HD22 ASN   218      -6.135  13.855  18.536  1.00  0.00           H  
ATOM   3557  C   ASN   218      -8.980  14.809  15.711  1.00  0.00           C  
ATOM   3558  O   ASN   218      -9.219  15.953  16.128  1.00  0.00           O  
ATOM   3559  N   MET   219      -9.089  14.452  14.416  1.00  0.00           N  
ATOM   3560  H   MET   219      -8.839  13.501  14.185  1.00  0.00           H  
ATOM   3561  CA  MET   219      -9.387  15.419  13.427  1.00  0.00           C  
ATOM   3562  HA  MET   219      -8.708  16.201  13.768  1.00  0.00           H  
ATOM   3563  CB  MET   219      -8.799  15.084  12.120  1.00  0.00           C  
ATOM   3564  HB2 MET   219      -8.392  15.900  11.523  1.00  0.00           H  
ATOM   3565  HB3 MET   219      -7.913  14.503  12.375  1.00  0.00           H  
ATOM   3566  CG  MET   219      -9.829  14.243  11.348  1.00  0.00           C  
ATOM   3567  HG2 MET   219     -10.516  13.811  12.075  1.00  0.00           H  
ATOM   3568  HG3 MET   219     -10.491  14.938  10.831  1.00  0.00           H  
ATOM   3569  SD  MET   219      -9.157  12.997  10.326  1.00  0.00           S  
ATOM   3570  CE  MET   219      -8.783  14.070   8.891  1.00  0.00           C  
ATOM   3571  HE1 MET   219      -8.194  14.936   9.194  1.00  0.00           H  
ATOM   3572  HE2 MET   219      -8.210  13.553   8.121  1.00  0.00           H  
ATOM   3573  HE3 MET   219      -9.727  14.470   8.520  1.00  0.00           H  
ATOM   3574  C   MET   219     -10.773  16.111  13.503  1.00  0.00           C  
ATOM   3575  O   MET   219     -10.737  17.337  13.359  1.00  0.00           O  
ATOM   3576  N   LEU   220     -11.925  15.423  13.663  1.00  0.00           N  
ATOM   3577  H   LEU   220     -11.942  14.437  13.882  1.00  0.00           H  
ATOM   3578  CA  LEU   220     -13.251  16.096  13.915  1.00  0.00           C  
ATOM   3579  HA  LEU   220     -13.477  16.661  13.010  1.00  0.00           H  
ATOM   3580  CB  LEU   220     -14.287  15.015  14.133  1.00  0.00           C  
ATOM   3581  HB2 LEU   220     -13.810  14.523  14.982  1.00  0.00           H  
ATOM   3582  HB3 LEU   220     -15.204  15.552  14.373  1.00  0.00           H  
ATOM   3583  CG  LEU   220     -14.530  14.052  12.983  1.00  0.00           C  
ATOM   3584  HG  LEU   220     -13.624  13.629  12.550  1.00  0.00           H  
ATOM   3585  CD1 LEU   220     -15.456  12.946  13.433  1.00  0.00           C  
ATOM   3586 HD11 LEU   220     -14.943  12.470  14.269  1.00  0.00           H  
ATOM   3587 HD12 LEU   220     -16.358  13.328  13.911  1.00  0.00           H  
ATOM   3588 HD13 LEU   220     -15.659  12.289  12.587  1.00  0.00           H  
ATOM   3589  CD2 LEU   220     -15.218  14.719  11.777  1.00  0.00           C  
ATOM   3590 HD21 LEU   220     -15.296  13.953  11.006  1.00  0.00           H  
ATOM   3591 HD22 LEU   220     -16.164  15.144  12.112  1.00  0.00           H  
ATOM   3592 HD23 LEU   220     -14.562  15.487  11.367  1.00  0.00           H  
ATOM   3593  C   LEU   220     -13.239  17.165  14.987  1.00  0.00           C  
ATOM   3594  O   LEU   220     -14.106  18.089  14.864  1.00  0.00           O  
ATOM   3595  N   ALA   221     -12.361  17.121  16.049  1.00  0.00           N  
ATOM   3596  H   ALA   221     -11.629  16.425  16.024  1.00  0.00           H  
ATOM   3597  CA  ALA   221     -12.188  18.176  17.096  1.00  0.00           C  
ATOM   3598  HA  ALA   221     -13.171  18.566  17.357  1.00  0.00           H  
ATOM   3599  CB  ALA   221     -11.601  17.610  18.305  1.00  0.00           C  
ATOM   3600  HB1 ALA   221     -12.106  16.792  18.819  1.00  0.00           H  
ATOM   3601  HB2 ALA   221     -10.618  17.189  18.095  1.00  0.00           H  
ATOM   3602  HB3 ALA   221     -11.410  18.321  19.110  1.00  0.00           H  
ATOM   3603  C   ALA   221     -11.303  19.312  16.617  1.00  0.00           C  
ATOM   3604  O   ALA   221     -11.778  20.433  16.738  1.00  0.00           O  
ATOM   3605  N   HIE   222     -10.231  19.039  15.859  1.00  0.00           N  
ATOM   3606  H   HIE   222      -9.870  18.102  15.756  1.00  0.00           H  
ATOM   3607  CA  HIE   222      -9.549  20.182  15.093  1.00  0.00           C  
ATOM   3608  HA  HIE   222      -9.261  20.959  15.801  1.00  0.00           H  
ATOM   3609  CB  HIE   222      -8.328  19.608  14.316  1.00  0.00           C  
ATOM   3610  HB2 HIE   222      -7.605  19.204  15.023  1.00  0.00           H  
ATOM   3611  HB3 HIE   222      -8.721  18.780  13.726  1.00  0.00           H  
ATOM   3612  CG  HIE   222      -7.681  20.485  13.292  1.00  0.00           C  
ATOM   3613  ND1 HIE   222      -8.071  20.436  11.915  1.00  0.00           N  
ATOM   3614  CE1 HIE   222      -7.360  21.381  11.346  1.00  0.00           C  
ATOM   3615  HE1 HIE   222      -7.403  21.647  10.300  1.00  0.00           H  
ATOM   3616  NE2 HIE   222      -6.680  22.024  12.221  1.00  0.00           N  
ATOM   3617  HE2 HIE   222      -6.249  22.916  12.023  1.00  0.00           H  
ATOM   3618  CD2 HIE   222      -6.757  21.457  13.474  1.00  0.00           C  
ATOM   3619  HD2 HIE   222      -6.491  21.925  14.410  1.00  0.00           H  
ATOM   3620  C   HIE   222     -10.521  20.911  14.134  1.00  0.00           C  
ATOM   3621  O   HIE   222     -10.680  22.113  14.193  1.00  0.00           O  
ATOM   3622  N   MET   223     -11.369  20.146  13.498  1.00  0.00           N  
ATOM   3623  H   MET   223     -11.233  19.162  13.683  1.00  0.00           H  
ATOM   3624  CA  MET   223     -12.161  20.661  12.384  1.00  0.00           C  
ATOM   3625  HA  MET   223     -11.552  21.414  11.883  1.00  0.00           H  
ATOM   3626  CB  MET   223     -12.343  19.557  11.312  1.00  0.00           C  
ATOM   3627  HB2 MET   223     -12.624  18.651  11.847  1.00  0.00           H  
ATOM   3628  HB3 MET   223     -13.132  19.646  10.565  1.00  0.00           H  
ATOM   3629  CG  MET   223     -10.985  19.237  10.461  1.00  0.00           C  
ATOM   3630  HG2 MET   223     -10.776  20.196   9.987  1.00  0.00           H  
ATOM   3631  HG3 MET   223     -10.245  18.887  11.181  1.00  0.00           H  
ATOM   3632  SD  MET   223     -11.269  17.983   9.228  1.00  0.00           S  
ATOM   3633  CE  MET   223      -9.632  17.855   8.416  1.00  0.00           C  
ATOM   3634  HE1 MET   223      -9.683  16.897   7.899  1.00  0.00           H  
ATOM   3635  HE2 MET   223      -9.391  18.692   7.760  1.00  0.00           H  
ATOM   3636  HE3 MET   223      -8.862  17.648   9.160  1.00  0.00           H  
ATOM   3637  C   MET   223     -13.485  21.365  12.869  1.00  0.00           C  
ATOM   3638  O   MET   223     -13.805  22.457  12.348  1.00  0.00           O  
ATOM   3639  N   GLU   224     -14.107  20.741  13.844  1.00  0.00           N  
ATOM   3640  H   GLU   224     -13.784  19.882  14.265  1.00  0.00           H  
ATOM   3641  CA  GLU   224     -15.284  21.407  14.478  1.00  0.00           C  
ATOM   3642  HA  GLU   224     -15.915  21.776  13.670  1.00  0.00           H  
ATOM   3643  CB  GLU   224     -16.114  20.439  15.308  1.00  0.00           C  
ATOM   3644  HB2 GLU   224     -16.440  19.652  14.629  1.00  0.00           H  
ATOM   3645  HB3 GLU   224     -15.595  20.048  16.183  1.00  0.00           H  
ATOM   3646  CG  GLU   224     -17.273  21.154  15.875  1.00  0.00           C  
ATOM   3647  HG2 GLU   224     -16.962  21.690  16.771  1.00  0.00           H  
ATOM   3648  HG3 GLU   224     -17.673  21.812  15.104  1.00  0.00           H  
ATOM   3649  CD  GLU   224     -18.452  20.258  16.260  1.00  0.00           C  
ATOM   3650  OE1 GLU   224     -18.241  19.002  16.210  1.00  0.00           O  
ATOM   3651  OE2 GLU   224     -19.571  20.812  16.492  1.00  0.00           O  
ATOM   3652  C   GLU   224     -14.896  22.700  15.258  1.00  0.00           C  
ATOM   3653  O   GLU   224     -15.669  23.640  15.337  1.00  0.00           O  
ATOM   3654  N   THR   225     -13.654  22.680  15.765  1.00  0.00           N  
ATOM   3655  H   THR   225     -13.180  21.807  15.945  1.00  0.00           H  
ATOM   3656  CA  THR   225     -13.143  23.842  16.410  1.00  0.00           C  
ATOM   3657  HA  THR   225     -13.996  24.307  16.905  1.00  0.00           H  
ATOM   3658  CB  THR   225     -12.039  23.436  17.392  1.00  0.00           C  
ATOM   3659  HB  THR   225     -11.146  23.171  16.826  1.00  0.00           H  
ATOM   3660  CG2 THR   225     -11.630  24.666  18.198  1.00  0.00           C  
ATOM   3661 HG21 THR   225     -10.904  24.361  18.951  1.00  0.00           H  
ATOM   3662 HG22 THR   225     -11.301  25.508  17.589  1.00  0.00           H  
ATOM   3663 HG23 THR   225     -12.486  25.114  18.702  1.00  0.00           H  
ATOM   3664  OG1 THR   225     -12.387  22.415  18.369  1.00  0.00           O  
ATOM   3665  HG1 THR   225     -12.358  21.585  17.888  1.00  0.00           H  
ATOM   3666  C   THR   225     -12.764  24.898  15.309  1.00  0.00           C  
ATOM   3667  O   THR   225     -12.910  26.065  15.547  1.00  0.00           O  
ATOM   3668  N   GLN   226     -12.235  24.509  14.185  1.00  0.00           N  
ATOM   3669  H   GLN   226     -11.908  23.555  14.138  1.00  0.00           H  
ATOM   3670  CA  GLN   226     -11.823  25.420  13.162  1.00  0.00           C  
ATOM   3671  HA  GLN   226     -11.242  26.222  13.618  1.00  0.00           H  
ATOM   3672  CB  GLN   226     -11.061  24.827  12.011  1.00  0.00           C  
ATOM   3673  HB2 GLN   226     -10.288  24.194  12.447  1.00  0.00           H  
ATOM   3674  HB3 GLN   226     -11.712  24.214  11.387  1.00  0.00           H  
ATOM   3675  CG  GLN   226     -10.374  25.929  11.181  1.00  0.00           C  
ATOM   3676  HG2 GLN   226     -11.187  26.384  10.615  1.00  0.00           H  
ATOM   3677  HG3 GLN   226     -10.010  26.757  11.790  1.00  0.00           H  
ATOM   3678  CD  GLN   226      -9.247  25.321  10.394  1.00  0.00           C  
ATOM   3679  OE1 GLN   226      -9.260  24.128  10.000  1.00  0.00           O  
ATOM   3680  NE2 GLN   226      -8.108  26.054  10.180  1.00  0.00           N  
ATOM   3681 HE21 GLN   226      -7.630  25.804   9.326  1.00  0.00           H  
ATOM   3682 HE22 GLN   226      -8.086  27.024  10.460  1.00  0.00           H  
ATOM   3683  C   GLN   226     -12.977  26.230  12.625  1.00  0.00           C  
ATOM   3684  O   GLN   226     -12.936  27.460  12.472  1.00  0.00           O  
ATOM   3685  N   ASN   227     -14.112  25.545  12.428  1.00  0.00           N  
ATOM   3686  H   ASN   227     -14.060  24.546  12.567  1.00  0.00           H  
ATOM   3687  CA  ASN   227     -15.489  26.021  12.050  1.00  0.00           C  
ATOM   3688  HA  ASN   227     -15.400  26.568  11.111  1.00  0.00           H  
ATOM   3689  CB  ASN   227     -16.336  24.791  11.774  1.00  0.00           C  
ATOM   3690  HB2 ASN   227     -15.975  24.138  10.979  1.00  0.00           H  
ATOM   3691  HB3 ASN   227     -16.356  24.151  12.656  1.00  0.00           H  
ATOM   3692  CG  ASN   227     -17.755  25.252  11.507  1.00  0.00           C  
ATOM   3693  OD1 ASN   227     -18.756  24.900  12.144  1.00  0.00           O  
ATOM   3694  ND2 ASN   227     -17.819  25.973  10.459  1.00  0.00           N  
ATOM   3695 HD21 ASN   227     -18.686  26.370  10.125  1.00  0.00           H  
ATOM   3696 HD22 ASN   227     -17.066  25.990   9.787  1.00  0.00           H  
ATOM   3697  C   ASN   227     -16.087  26.967  13.072  1.00  0.00           C  
ATOM   3698  O   ASN   227     -16.676  28.019  12.763  1.00  0.00           O  
ATOM   3699  N   LYS   228     -15.776  26.749  14.368  1.00  0.00           N  
ATOM   3700  H   LYS   228     -15.421  25.871  14.718  1.00  0.00           H  
ATOM   3701  CA  LYS   228     -16.401  27.564  15.452  1.00  0.00           C  
ATOM   3702  HA  LYS   228     -17.419  27.826  15.162  1.00  0.00           H  
ATOM   3703  CB  LYS   228     -16.436  26.829  16.805  1.00  0.00           C  
ATOM   3704  HB2 LYS   228     -15.423  26.488  17.018  1.00  0.00           H  
ATOM   3705  HB3 LYS   228     -16.569  27.548  17.613  1.00  0.00           H  
ATOM   3706  CG  LYS   228     -17.362  25.809  16.944  1.00  0.00           C  
ATOM   3707  HG2 LYS   228     -18.323  26.323  16.947  1.00  0.00           H  
ATOM   3708  HG3 LYS   228     -17.417  25.247  16.012  1.00  0.00           H  
ATOM   3709  CD  LYS   228     -17.200  25.000  18.024  1.00  0.00           C  
ATOM   3710  HD2 LYS   228     -16.278  24.427  17.919  1.00  0.00           H  
ATOM   3711  HD3 LYS   228     -17.235  25.652  18.897  1.00  0.00           H  
ATOM   3712  CE  LYS   228     -18.119  23.981  18.175  1.00  0.00           C  
ATOM   3713  HE2 LYS   228     -19.141  24.359  18.152  1.00  0.00           H  
ATOM   3714  HE3 LYS   228     -18.098  23.314  17.313  1.00  0.00           H  
ATOM   3715  NZ  LYS   228     -17.975  23.204  19.394  1.00  0.00           N  
ATOM   3716  HZ1 LYS   228     -17.802  23.793  20.196  1.00  0.00           H  
ATOM   3717  HZ2 LYS   228     -18.699  22.535  19.612  1.00  0.00           H  
ATOM   3718  HZ3 LYS   228     -17.186  22.581  19.293  1.00  0.00           H  
ATOM   3719  C   LYS   228     -15.802  28.998  15.572  1.00  0.00           C  
ATOM   3720  O   LYS   228     -16.556  30.006  15.600  1.00  0.00           O  
ATOM   3721  N   ILE   229     -14.444  29.049  15.543  1.00  0.00           N  
ATOM   3722  H   ILE   229     -13.948  28.170  15.516  1.00  0.00           H  
ATOM   3723  CA  ILE   229     -13.760  30.314  15.581  1.00  0.00           C  
ATOM   3724  HA  ILE   229     -14.271  31.061  16.189  1.00  0.00           H  
ATOM   3725  CB  ILE   229     -12.359  30.196  16.136  1.00  0.00           C  
ATOM   3726  HB  ILE   229     -11.964  31.178  16.396  1.00  0.00           H  
ATOM   3727  CG2 ILE   229     -12.354  29.475  17.475  1.00  0.00           C  
ATOM   3728 HG21 ILE   229     -12.584  28.422  17.311  1.00  0.00           H  
ATOM   3729 HG22 ILE   229     -11.403  29.580  17.997  1.00  0.00           H  
ATOM   3730 HG23 ILE   229     -13.233  29.887  17.971  1.00  0.00           H  
ATOM   3731  CG1 ILE   229     -11.328  29.621  15.113  1.00  0.00           C  
ATOM   3732 HG12 ILE   229     -11.690  28.648  14.780  1.00  0.00           H  
ATOM   3733 HG13 ILE   229     -11.299  30.357  14.309  1.00  0.00           H  
ATOM   3734  CD1 ILE   229      -9.923  29.499  15.760  1.00  0.00           C  
ATOM   3735 HD11 ILE   229      -9.381  30.418  15.985  1.00  0.00           H  
ATOM   3736 HD12 ILE   229      -9.867  28.750  16.550  1.00  0.00           H  
ATOM   3737 HD13 ILE   229      -9.280  29.108  14.972  1.00  0.00           H  
ATOM   3738  C   ILE   229     -13.706  31.010  14.165  1.00  0.00           C  
ATOM   3739  O   ILE   229     -13.828  32.243  14.147  1.00  0.00           O  
ATOM   3740  N   TYR   230     -13.853  30.231  13.090  1.00  0.00           N  
ATOM   3741  H   TYR   230     -13.890  29.223  13.149  1.00  0.00           H  
ATOM   3742  CA  TYR   230     -14.139  30.875  11.748  1.00  0.00           C  
ATOM   3743  HA  TYR   230     -13.323  31.592  11.669  1.00  0.00           H  
ATOM   3744  CB  TYR   230     -14.201  29.800  10.665  1.00  0.00           C  
ATOM   3745  HB2 TYR   230     -13.206  29.484  10.352  1.00  0.00           H  
ATOM   3746  HB3 TYR   230     -14.673  28.885  11.021  1.00  0.00           H  
ATOM   3747  CG  TYR   230     -14.839  30.317   9.385  1.00  0.00           C  
ATOM   3748  CD1 TYR   230     -14.037  31.087   8.514  1.00  0.00           C  
ATOM   3749  HD1 TYR   230     -13.019  31.359   8.752  1.00  0.00           H  
ATOM   3750  CE1 TYR   230     -14.555  31.488   7.298  1.00  0.00           C  
ATOM   3751  HE1 TYR   230     -14.072  32.291   6.761  1.00  0.00           H  
ATOM   3752  CZ  TYR   230     -15.903  31.138   6.940  1.00  0.00           C  
ATOM   3753  OH  TYR   230     -16.388  31.775   5.860  1.00  0.00           O  
ATOM   3754  HH  TYR   230     -17.347  31.737   5.853  1.00  0.00           H  
ATOM   3755  CE2 TYR   230     -16.693  30.385   7.768  1.00  0.00           C  
ATOM   3756  HE2 TYR   230     -17.713  30.093   7.567  1.00  0.00           H  
ATOM   3757  CD2 TYR   230     -16.092  29.890   8.965  1.00  0.00           C  
ATOM   3758  HD2 TYR   230     -16.676  29.258   9.617  1.00  0.00           H  
ATOM   3759  C   TYR   230     -15.378  31.713  11.715  1.00  0.00           C  
ATOM   3760  O   TYR   230     -15.406  32.829  11.115  1.00  0.00           O  
ATOM   3761  N   ASN   231     -16.470  31.249  12.380  1.00  0.00           N  
ATOM   3762  H   ASN   231     -16.360  30.332  12.791  1.00  0.00           H  
ATOM   3763  CA  ASN   231     -17.777  31.927  12.294  1.00  0.00           C  
ATOM   3764  HA  ASN   231     -17.865  32.331  11.285  1.00  0.00           H  
ATOM   3765  CB  ASN   231     -18.938  30.919  12.445  1.00  0.00           C  
ATOM   3766  HB2 ASN   231     -18.914  30.321  13.356  1.00  0.00           H  
ATOM   3767  HB3 ASN   231     -19.857  31.488  12.586  1.00  0.00           H  
ATOM   3768  CG  ASN   231     -19.114  30.089  11.224  1.00  0.00           C  
ATOM   3769  OD1 ASN   231     -19.515  30.542  10.210  1.00  0.00           O  
ATOM   3770  ND2 ASN   231     -18.926  28.827  11.262  1.00  0.00           N  
ATOM   3771 HD21 ASN   231     -19.111  28.428  10.352  1.00  0.00           H  
ATOM   3772 HD22 ASN   231     -18.642  28.340  12.100  1.00  0.00           H  
ATOM   3773  C   ASN   231     -17.899  33.034  13.373  1.00  0.00           C  
ATOM   3774  O   ASN   231     -18.947  33.670  13.513  1.00  0.00           O  
ATOM   3775  N   ILE   232     -16.830  33.458  14.152  1.00  0.00           N  
ATOM   3776  H   ILE   232     -15.976  32.938  14.014  1.00  0.00           H  
ATOM   3777  CA  ILE   232     -16.654  34.702  14.901  1.00  0.00           C  
ATOM   3778  HA  ILE   232     -17.625  35.041  15.262  1.00  0.00           H  
ATOM   3779  CB  ILE   232     -15.791  34.456  16.225  1.00  0.00           C  
ATOM   3780  HB  ILE   232     -14.743  34.349  15.946  1.00  0.00           H  
ATOM   3781  CG2 ILE   232     -15.800  35.709  17.258  1.00  0.00           C  
ATOM   3782 HG21 ILE   232     -15.211  36.541  16.871  1.00  0.00           H  
ATOM   3783 HG22 ILE   232     -16.790  36.107  17.482  1.00  0.00           H  
ATOM   3784 HG23 ILE   232     -15.288  35.374  18.160  1.00  0.00           H  
ATOM   3785  CG1 ILE   232     -16.309  33.121  16.863  1.00  0.00           C  
ATOM   3786 HG12 ILE   232     -16.181  32.344  16.109  1.00  0.00           H  
ATOM   3787 HG13 ILE   232     -15.569  32.868  17.622  1.00  0.00           H  
ATOM   3788  CD1 ILE   232     -17.785  33.075  17.264  1.00  0.00           C  
ATOM   3789 HD11 ILE   232     -17.981  33.665  18.160  1.00  0.00           H  
ATOM   3790 HD12 ILE   232     -18.354  33.551  16.465  1.00  0.00           H  
ATOM   3791 HD13 ILE   232     -18.071  32.038  17.441  1.00  0.00           H  
ATOM   3792  C   ILE   232     -15.948  35.803  14.142  1.00  0.00           C  
ATOM   3793  O   ILE   232     -15.942  37.007  14.552  1.00  0.00           O  
ATOM   3794  N   LEU   233     -15.433  35.499  12.971  1.00  0.00           N  
ATOM   3795  H   LEU   233     -15.777  34.648  12.549  1.00  0.00           H  
ATOM   3796  CA  LEU   233     -14.831  36.483  12.031  1.00  0.00           C  
ATOM   3797  HA  LEU   233     -14.252  37.195  12.618  1.00  0.00           H  
ATOM   3798  CB  LEU   233     -13.836  35.734  11.089  1.00  0.00           C  
ATOM   3799  HB2 LEU   233     -14.420  35.112  10.410  1.00  0.00           H  
ATOM   3800  HB3 LEU   233     -13.390  36.407  10.357  1.00  0.00           H  
ATOM   3801  CG  LEU   233     -12.796  34.856  11.807  1.00  0.00           C  
ATOM   3802  HG  LEU   233     -13.236  34.106  12.464  1.00  0.00           H  
ATOM   3803  CD1 LEU   233     -12.106  34.162  10.592  1.00  0.00           C  
ATOM   3804 HD11 LEU   233     -11.290  33.557  10.987  1.00  0.00           H  
ATOM   3805 HD12 LEU   233     -12.753  33.419  10.125  1.00  0.00           H  
ATOM   3806 HD13 LEU   233     -11.801  34.879   9.831  1.00  0.00           H  
ATOM   3807  CD2 LEU   233     -11.845  35.714  12.614  1.00  0.00           C  
ATOM   3808 HD21 LEU   233     -12.394  36.264  13.378  1.00  0.00           H  
ATOM   3809 HD22 LEU   233     -11.129  35.023  13.060  1.00  0.00           H  
ATOM   3810 HD23 LEU   233     -11.390  36.459  11.962  1.00  0.00           H  
ATOM   3811  C   LEU   233     -15.966  37.254  11.352  1.00  0.00           C  
ATOM   3812  O   LEU   233     -17.081  36.722  11.043  1.00  0.00           O  
ATOM   3813  N   THR   234     -15.652  38.531  11.105  1.00  0.00           N  
ATOM   3814  H   THR   234     -14.758  38.866  11.433  1.00  0.00           H  
ATOM   3815  CA  THR   234     -16.324  39.425  10.170  1.00  0.00           C  
ATOM   3816  HA  THR   234     -17.362  39.575  10.467  1.00  0.00           H  
ATOM   3817  CB  THR   234     -15.762  40.881  10.135  1.00  0.00           C  
ATOM   3818  HB  THR   234     -16.370  41.523   9.497  1.00  0.00           H  
ATOM   3819  CG2 THR   234     -15.438  41.555  11.455  1.00  0.00           C  
ATOM   3820 HG21 THR   234     -14.392  41.505  11.756  1.00  0.00           H  
ATOM   3821 HG22 THR   234     -15.614  42.614  11.267  1.00  0.00           H  
ATOM   3822 HG23 THR   234     -16.068  41.219  12.279  1.00  0.00           H  
ATOM   3823  OG1 THR   234     -14.513  40.832   9.547  1.00  0.00           O  
ATOM   3824  HG1 THR   234     -14.238  41.751   9.601  1.00  0.00           H  
ATOM   3825  C   THR   234     -16.370  38.849   8.788  1.00  0.00           C  
ATOM   3826  O   THR   234     -15.474  38.127   8.446  1.00  0.00           O  
ATOM   3827  N   PRO   235     -17.349  39.231   7.913  1.00  0.00           N  
ATOM   3828  CD  PRO   235     -18.648  39.787   8.193  1.00  0.00           C  
ATOM   3829  HD2 PRO   235     -18.597  40.861   8.371  1.00  0.00           H  
ATOM   3830  HD3 PRO   235     -19.229  39.344   9.003  1.00  0.00           H  
ATOM   3831  CG  PRO   235     -19.483  39.580   6.914  1.00  0.00           C  
ATOM   3832  HG2 PRO   235     -20.132  40.442   6.762  1.00  0.00           H  
ATOM   3833  HG3 PRO   235     -20.034  38.643   6.995  1.00  0.00           H  
ATOM   3834  CB  PRO   235     -18.419  39.536   5.824  1.00  0.00           C  
ATOM   3835  HB2 PRO   235     -18.184  40.543   5.478  1.00  0.00           H  
ATOM   3836  HB3 PRO   235     -18.722  38.838   5.043  1.00  0.00           H  
ATOM   3837  CA  PRO   235     -17.275  38.824   6.496  1.00  0.00           C  
ATOM   3838  HA  PRO   235     -17.539  37.768   6.540  1.00  0.00           H  
ATOM   3839  C   PRO   235     -15.950  39.076   5.794  1.00  0.00           C  
ATOM   3840  O   PRO   235     -15.671  38.389   4.846  1.00  0.00           O  
ATOM   3841  N   GLU   236     -15.155  40.142   6.057  1.00  0.00           N  
ATOM   3842  H   GLU   236     -15.508  40.943   6.561  1.00  0.00           H  
ATOM   3843  CA  GLU   236     -13.834  40.436   5.373  1.00  0.00           C  
ATOM   3844  HA  GLU   236     -13.877  40.265   4.297  1.00  0.00           H  
ATOM   3845  CB  GLU   236     -13.428  41.892   5.574  1.00  0.00           C  
ATOM   3846  HB2 GLU   236     -13.486  42.068   6.648  1.00  0.00           H  
ATOM   3847  HB3 GLU   236     -12.377  42.069   5.341  1.00  0.00           H  
ATOM   3848  CG  GLU   236     -14.277  42.958   4.794  1.00  0.00           C  
ATOM   3849  HG2 GLU   236     -15.303  42.976   5.162  1.00  0.00           H  
ATOM   3850  HG3 GLU   236     -13.867  43.949   4.990  1.00  0.00           H  
ATOM   3851  CD  GLU   236     -14.218  42.656   3.272  1.00  0.00           C  
ATOM   3852  OE1 GLU   236     -13.056  42.439   2.816  1.00  0.00           O  
ATOM   3853  OE2 GLU   236     -15.281  42.521   2.624  1.00  0.00           O  
ATOM   3854  C   GLU   236     -12.786  39.570   5.978  1.00  0.00           C  
ATOM   3855  O   GLU   236     -11.893  39.070   5.199  1.00  0.00           O  
ATOM   3856  N   GLN   237     -12.708  39.382   7.373  1.00  0.00           N  
ATOM   3857  H   GLN   237     -13.436  39.794   7.940  1.00  0.00           H  
ATOM   3858  CA  GLN   237     -11.721  38.502   7.926  1.00  0.00           C  
ATOM   3859  HA  GLN   237     -10.691  38.780   7.700  1.00  0.00           H  
ATOM   3860  CB  GLN   237     -12.020  38.592   9.460  1.00  0.00           C  
ATOM   3861  HB2 GLN   237     -13.080  38.512   9.703  1.00  0.00           H  
ATOM   3862  HB3 GLN   237     -11.442  37.784   9.908  1.00  0.00           H  
ATOM   3863  CG  GLN   237     -11.520  39.813  10.167  1.00  0.00           C  
ATOM   3864  HG2 GLN   237     -10.431  39.773  10.146  1.00  0.00           H  
ATOM   3865  HG3 GLN   237     -11.758  40.723   9.616  1.00  0.00           H  
ATOM   3866  CD  GLN   237     -11.916  39.972  11.688  1.00  0.00           C  
ATOM   3867  OE1 GLN   237     -12.861  39.294  12.127  1.00  0.00           O  
ATOM   3868  NE2 GLN   237     -11.090  40.524  12.546  1.00  0.00           N  
ATOM   3869 HE21 GLN   237     -11.376  40.405  13.508  1.00  0.00           H  
ATOM   3870 HE22 GLN   237     -10.274  41.029  12.234  1.00  0.00           H  
ATOM   3871  C   GLN   237     -11.990  37.054   7.437  1.00  0.00           C  
ATOM   3872  O   GLN   237     -11.060  36.254   7.297  1.00  0.00           O  
ATOM   3873  N   LYS   238     -13.245  36.593   7.328  1.00  0.00           N  
ATOM   3874  H   LYS   238     -13.986  37.248   7.536  1.00  0.00           H  
ATOM   3875  CA  LYS   238     -13.722  35.323   6.755  1.00  0.00           C  
ATOM   3876  HA  LYS   238     -13.292  34.631   7.479  1.00  0.00           H  
ATOM   3877  CB  LYS   238     -15.293  35.183   6.669  1.00  0.00           C  
ATOM   3878  HB2 LYS   238     -15.710  36.153   6.395  1.00  0.00           H  
ATOM   3879  HB3 LYS   238     -15.665  34.470   5.933  1.00  0.00           H  
ATOM   3880  CG  LYS   238     -15.886  34.749   7.845  1.00  0.00           C  
ATOM   3881  HG2 LYS   238     -15.402  33.823   8.155  1.00  0.00           H  
ATOM   3882  HG3 LYS   238     -15.572  35.432   8.634  1.00  0.00           H  
ATOM   3883  CD  LYS   238     -17.271  34.625   7.914  1.00  0.00           C  
ATOM   3884  HD2 LYS   238     -17.760  35.583   7.737  1.00  0.00           H  
ATOM   3885  HD3 LYS   238     -17.528  34.007   7.054  1.00  0.00           H  
ATOM   3886  CE  LYS   238     -17.727  34.205   9.103  1.00  0.00           C  
ATOM   3887  HE2 LYS   238     -17.360  33.209   9.349  1.00  0.00           H  
ATOM   3888  HE3 LYS   238     -17.421  34.926   9.861  1.00  0.00           H  
ATOM   3889  NZ  LYS   238     -19.176  34.333   9.182  1.00  0.00           N  
ATOM   3890  HZ1 LYS   238     -19.420  35.295   9.368  1.00  0.00           H  
ATOM   3891  HZ2 LYS   238     -19.712  34.029   8.381  1.00  0.00           H  
ATOM   3892  HZ3 LYS   238     -19.614  33.914   9.990  1.00  0.00           H  
ATOM   3893  C   LYS   238     -13.017  35.195   5.373  1.00  0.00           C  
ATOM   3894  O   LYS   238     -12.294  34.210   5.192  1.00  0.00           O  
ATOM   3895  N   LYS   239     -13.212  36.171   4.459  1.00  0.00           N  
ATOM   3896  H   LYS   239     -13.691  36.975   4.840  1.00  0.00           H  
ATOM   3897  CA  LYS   239     -12.658  36.135   3.087  1.00  0.00           C  
ATOM   3898  HA  LYS   239     -12.958  35.179   2.658  1.00  0.00           H  
ATOM   3899  CB  LYS   239     -13.000  37.330   2.228  1.00  0.00           C  
ATOM   3900  HB2 LYS   239     -12.873  38.236   2.821  1.00  0.00           H  
ATOM   3901  HB3 LYS   239     -12.249  37.392   1.440  1.00  0.00           H  
ATOM   3902  CG  LYS   239     -14.221  37.239   1.745  1.00  0.00           C  
ATOM   3903  HG2 LYS   239     -14.400  36.277   1.263  1.00  0.00           H  
ATOM   3904  HG3 LYS   239     -14.828  37.142   2.646  1.00  0.00           H  
ATOM   3905  CD  LYS   239     -14.720  38.325   0.931  1.00  0.00           C  
ATOM   3906  HD2 LYS   239     -13.829  38.567   0.352  1.00  0.00           H  
ATOM   3907  HD3 LYS   239     -15.539  37.956   0.314  1.00  0.00           H  
ATOM   3908  CE  LYS   239     -14.995  39.420   1.668  1.00  0.00           C  
ATOM   3909  HE2 LYS   239     -15.875  39.189   2.267  1.00  0.00           H  
ATOM   3910  HE3 LYS   239     -14.084  39.700   2.197  1.00  0.00           H  
ATOM   3911  NZ  LYS   239     -15.513  40.503   0.799  1.00  0.00           N  
ATOM   3912  HZ1 LYS   239     -15.474  41.440   1.173  1.00  0.00           H  
ATOM   3913  HZ2 LYS   239     -14.873  40.637   0.029  1.00  0.00           H  
ATOM   3914  HZ3 LYS   239     -16.347  40.337   0.255  1.00  0.00           H  
ATOM   3915  C   LYS   239     -11.123  36.011   3.126  1.00  0.00           C  
ATOM   3916  O   LYS   239     -10.511  35.288   2.345  1.00  0.00           O  
ATOM   3917  N   GLN   240     -10.415  36.702   4.041  1.00  0.00           N  
ATOM   3918  H   GLN   240     -10.953  37.331   4.620  1.00  0.00           H  
ATOM   3919  CA  GLN   240      -8.945  36.522   4.374  1.00  0.00           C  
ATOM   3920  HA  GLN   240      -8.441  36.754   3.436  1.00  0.00           H  
ATOM   3921  CB  GLN   240      -8.434  37.656   5.317  1.00  0.00           C  
ATOM   3922  HB2 GLN   240      -8.583  38.609   4.810  1.00  0.00           H  
ATOM   3923  HB3 GLN   240      -9.080  37.785   6.185  1.00  0.00           H  
ATOM   3924  CG  GLN   240      -6.999  37.639   5.736  1.00  0.00           C  
ATOM   3925  HG2 GLN   240      -6.947  36.779   6.404  1.00  0.00           H  
ATOM   3926  HG3 GLN   240      -6.308  37.415   4.923  1.00  0.00           H  
ATOM   3927  CD  GLN   240      -6.576  38.841   6.532  1.00  0.00           C  
ATOM   3928  OE1 GLN   240      -7.292  39.711   7.000  1.00  0.00           O  
ATOM   3929  NE2 GLN   240      -5.312  38.842   6.979  1.00  0.00           N  
ATOM   3930 HE21 GLN   240      -4.969  39.505   7.659  1.00  0.00           H  
ATOM   3931 HE22 GLN   240      -4.672  38.077   6.817  1.00  0.00           H  
ATOM   3932  C   GLN   240      -8.639  35.162   4.953  1.00  0.00           C  
ATOM   3933  O   GLN   240      -7.577  34.597   4.604  1.00  0.00           O  
ATOM   3934  N   PHE   241      -9.486  34.440   5.704  1.00  0.00           N  
ATOM   3935  H   PHE   241     -10.301  35.005   5.899  1.00  0.00           H  
ATOM   3936  CA  PHE   241      -9.219  33.094   6.233  1.00  0.00           C  
ATOM   3937  HA  PHE   241      -8.213  33.195   6.642  1.00  0.00           H  
ATOM   3938  CB  PHE   241     -10.249  32.849   7.385  1.00  0.00           C  
ATOM   3939  HB2 PHE   241     -10.218  33.743   8.007  1.00  0.00           H  
ATOM   3940  HB3 PHE   241     -11.157  32.652   6.814  1.00  0.00           H  
ATOM   3941  CG  PHE   241      -9.922  31.547   8.196  1.00  0.00           C  
ATOM   3942  CD1 PHE   241     -10.493  30.323   7.717  1.00  0.00           C  
ATOM   3943  HD1 PHE   241     -10.877  30.193   6.716  1.00  0.00           H  
ATOM   3944  CE1 PHE   241     -10.491  29.223   8.547  1.00  0.00           C  
ATOM   3945  HE1 PHE   241     -10.928  28.289   8.224  1.00  0.00           H  
ATOM   3946  CZ  PHE   241      -9.708  29.191   9.753  1.00  0.00           C  
ATOM   3947  HZ  PHE   241      -9.679  28.341  10.420  1.00  0.00           H  
ATOM   3948  CE2 PHE   241      -9.228  30.467  10.189  1.00  0.00           C  
ATOM   3949  HE2 PHE   241      -8.721  30.485  11.143  1.00  0.00           H  
ATOM   3950  CD2 PHE   241      -9.399  31.609   9.476  1.00  0.00           C  
ATOM   3951  HD2 PHE   241      -9.131  32.588   9.846  1.00  0.00           H  
ATOM   3952  C   PHE   241      -9.306  32.081   5.106  1.00  0.00           C  
ATOM   3953  O   PHE   241      -8.407  31.292   4.827  1.00  0.00           O  
ATOM   3954  N   ASN   242     -10.255  32.300   4.175  1.00  0.00           N  
ATOM   3955  H   ASN   242     -10.897  33.050   4.386  1.00  0.00           H  
ATOM   3956  CA  ASN   242     -10.419  31.543   2.930  1.00  0.00           C  
ATOM   3957  HA  ASN   242     -10.335  30.465   3.074  1.00  0.00           H  
ATOM   3958  CB  ASN   242     -11.799  31.765   2.418  1.00  0.00           C  
ATOM   3959  HB2 ASN   242     -12.043  32.817   2.565  1.00  0.00           H  
ATOM   3960  HB3 ASN   242     -11.846  31.528   1.355  1.00  0.00           H  
ATOM   3961  CG  ASN   242     -12.725  31.050   3.328  1.00  0.00           C  
ATOM   3962  OD1 ASN   242     -12.590  29.904   3.715  1.00  0.00           O  
ATOM   3963  ND2 ASN   242     -13.741  31.766   3.850  1.00  0.00           N  
ATOM   3964 HD21 ASN   242     -14.441  31.379   4.467  1.00  0.00           H  
ATOM   3965 HD22 ASN   242     -13.934  32.674   3.453  1.00  0.00           H  
ATOM   3966  C   ASN   242      -9.278  31.742   1.886  1.00  0.00           C  
ATOM   3967  O   ASN   242      -8.941  30.770   1.177  1.00  0.00           O  
ATOM   3968  N   ALA   243      -8.692  32.981   1.808  1.00  0.00           N  
ATOM   3969  H   ALA   243      -9.059  33.644   2.476  1.00  0.00           H  
ATOM   3970  CA  ALA   243      -7.512  33.313   0.891  1.00  0.00           C  
ATOM   3971  HA  ALA   243      -7.757  32.998  -0.124  1.00  0.00           H  
ATOM   3972  CB  ALA   243      -7.264  34.758   0.950  1.00  0.00           C  
ATOM   3973  HB1 ALA   243      -8.192  35.200   0.588  1.00  0.00           H  
ATOM   3974  HB2 ALA   243      -7.086  34.997   1.998  1.00  0.00           H  
ATOM   3975  HB3 ALA   243      -6.455  35.116   0.313  1.00  0.00           H  
ATOM   3976  C   ALA   243      -6.299  32.464   1.304  1.00  0.00           C  
ATOM   3977  O   ALA   243      -5.553  31.950   0.413  1.00  0.00           O  
ATOM   3978  N   ASN   244      -6.153  32.264   2.618  1.00  0.00           N  
ATOM   3979  H   ASN   244      -6.782  32.827   3.173  1.00  0.00           H  
ATOM   3980  CA  ASN   244      -5.089  31.446   3.272  1.00  0.00           C  
ATOM   3981  HA  ASN   244      -4.111  31.704   2.865  1.00  0.00           H  
ATOM   3982  CB  ASN   244      -5.016  31.776   4.797  1.00  0.00           C  
ATOM   3983  HB2 ASN   244      -6.044  31.808   5.157  1.00  0.00           H  
ATOM   3984  HB3 ASN   244      -4.502  30.940   5.272  1.00  0.00           H  
ATOM   3985  CG  ASN   244      -4.274  33.037   5.101  1.00  0.00           C  
ATOM   3986  OD1 ASN   244      -3.084  33.101   4.968  1.00  0.00           O  
ATOM   3987  ND2 ASN   244      -4.886  34.166   5.346  1.00  0.00           N  
ATOM   3988 HD21 ASN   244      -4.303  34.903   5.716  1.00  0.00           H  
ATOM   3989 HD22 ASN   244      -5.895  34.209   5.347  1.00  0.00           H  
ATOM   3990  C   ASN   244      -5.395  29.999   3.035  1.00  0.00           C  
ATOM   3991  O   ASN   244      -4.520  29.213   2.725  1.00  0.00           O  
ATOM   3992  N   PHE   245      -6.611  29.500   3.238  1.00  0.00           N  
ATOM   3993  H   PHE   245      -7.256  30.098   3.736  1.00  0.00           H  
ATOM   3994  CA  PHE   245      -6.988  28.102   2.852  1.00  0.00           C  
ATOM   3995  HA  PHE   245      -6.399  27.371   3.406  1.00  0.00           H  
ATOM   3996  CB  PHE   245      -8.450  27.831   3.203  1.00  0.00           C  
ATOM   3997  HB2 PHE   245      -8.934  28.770   3.475  1.00  0.00           H  
ATOM   3998  HB3 PHE   245      -9.036  27.484   2.352  1.00  0.00           H  
ATOM   3999  CG  PHE   245      -8.648  26.815   4.304  1.00  0.00           C  
ATOM   4000  CD1 PHE   245      -8.687  27.309   5.605  1.00  0.00           C  
ATOM   4001  HD1 PHE   245      -8.660  28.375   5.774  1.00  0.00           H  
ATOM   4002  CE1 PHE   245      -8.813  26.443   6.699  1.00  0.00           C  
ATOM   4003  HE1 PHE   245      -8.852  26.684   7.751  1.00  0.00           H  
ATOM   4004  CZ  PHE   245      -8.838  24.992   6.502  1.00  0.00           C  
ATOM   4005  HZ  PHE   245      -8.752  24.288   7.316  1.00  0.00           H  
ATOM   4006  CE2 PHE   245      -8.764  24.551   5.165  1.00  0.00           C  
ATOM   4007  HE2 PHE   245      -8.751  23.498   4.925  1.00  0.00           H  
ATOM   4008  CD2 PHE   245      -8.690  25.436   4.038  1.00  0.00           C  
ATOM   4009  HD2 PHE   245      -8.591  24.965   3.071  1.00  0.00           H  
ATOM   4010  C   PHE   245      -6.797  27.696   1.341  1.00  0.00           C  
ATOM   4011  O   PHE   245      -6.192  26.632   1.003  1.00  0.00           O  
ATOM   4012  N   GLU   246      -7.094  28.632   0.478  1.00  0.00           N  
ATOM   4013  H   GLU   246      -7.554  29.494   0.731  1.00  0.00           H  
ATOM   4014  CA  GLU   246      -6.916  28.456  -0.907  1.00  0.00           C  
ATOM   4015  HA  GLU   246      -7.417  27.541  -1.224  1.00  0.00           H  
ATOM   4016  CB  GLU   246      -7.746  29.544  -1.639  1.00  0.00           C  
ATOM   4017  HB2 GLU   246      -8.776  29.351  -1.338  1.00  0.00           H  
ATOM   4018  HB3 GLU   246      -7.411  30.555  -1.409  1.00  0.00           H  
ATOM   4019  CG  GLU   246      -7.695  29.486  -3.218  1.00  0.00           C  
ATOM   4020  HG2 GLU   246      -8.389  30.236  -3.598  1.00  0.00           H  
ATOM   4021  HG3 GLU   246      -6.728  29.894  -3.509  1.00  0.00           H  
ATOM   4022  CD  GLU   246      -8.050  28.167  -3.839  1.00  0.00           C  
ATOM   4023  OE1 GLU   246      -7.213  27.630  -4.631  1.00  0.00           O  
ATOM   4024  OE2 GLU   246      -9.171  27.722  -3.622  1.00  0.00           O  
ATOM   4025  C   GLU   246      -5.401  28.376  -1.410  1.00  0.00           C  
ATOM   4026  O   GLU   246      -5.143  27.647  -2.361  1.00  0.00           O  
ATOM   4027  N   LYS   247      -4.451  29.095  -0.763  1.00  0.00           N  
ATOM   4028  H   LYS   247      -4.775  29.805  -0.122  1.00  0.00           H  
ATOM   4029  CA  LYS   247      -3.029  29.096  -1.102  1.00  0.00           C  
ATOM   4030  HA  LYS   247      -2.938  29.026  -2.186  1.00  0.00           H  
ATOM   4031  CB  LYS   247      -2.302  30.327  -0.501  1.00  0.00           C  
ATOM   4032  HB2 LYS   247      -3.085  31.084  -0.459  1.00  0.00           H  
ATOM   4033  HB3 LYS   247      -2.126  30.220   0.569  1.00  0.00           H  
ATOM   4034  CG  LYS   247      -1.117  30.612  -1.088  1.00  0.00           C  
ATOM   4035  HG2 LYS   247      -0.571  29.708  -0.818  1.00  0.00           H  
ATOM   4036  HG3 LYS   247      -1.336  30.680  -2.154  1.00  0.00           H  
ATOM   4037  CD  LYS   247      -0.500  31.694  -0.589  1.00  0.00           C  
ATOM   4038  HD2 LYS   247      -1.157  32.557  -0.478  1.00  0.00           H  
ATOM   4039  HD3 LYS   247      -0.205  31.496   0.441  1.00  0.00           H  
ATOM   4040  CE  LYS   247       0.629  32.029  -1.217  1.00  0.00           C  
ATOM   4041  HE2 LYS   247       1.196  31.106  -1.335  1.00  0.00           H  
ATOM   4042  HE3 LYS   247       0.352  32.322  -2.230  1.00  0.00           H  
ATOM   4043  NZ  LYS   247       1.307  33.117  -0.536  1.00  0.00           N  
ATOM   4044  HZ1 LYS   247       1.429  33.029   0.462  1.00  0.00           H  
ATOM   4045  HZ2 LYS   247       2.206  33.420  -0.883  1.00  0.00           H  
ATOM   4046  HZ3 LYS   247       0.717  33.921  -0.697  1.00  0.00           H  
ATOM   4047  C   LYS   247      -2.425  27.773  -0.790  1.00  0.00           C  
ATOM   4048  O   LYS   247      -1.488  27.303  -1.416  1.00  0.00           O  
ATOM   4049  N   ARG   248      -3.087  27.062   0.170  1.00  0.00           N  
ATOM   4050  H   ARG   248      -3.892  27.452   0.639  1.00  0.00           H  
ATOM   4051  CA  ARG   248      -2.808  25.630   0.557  1.00  0.00           C  
ATOM   4052  HA  ARG   248      -1.762  25.368   0.396  1.00  0.00           H  
ATOM   4053  CB  ARG   248      -3.119  25.518   2.083  1.00  0.00           C  
ATOM   4054  HB2 ARG   248      -2.647  26.438   2.429  1.00  0.00           H  
ATOM   4055  HB3 ARG   248      -4.199  25.586   2.214  1.00  0.00           H  
ATOM   4056  CG  ARG   248      -2.547  24.367   2.616  1.00  0.00           C  
ATOM   4057  HG2 ARG   248      -3.061  23.472   2.266  1.00  0.00           H  
ATOM   4058  HG3 ARG   248      -1.470  24.384   2.449  1.00  0.00           H  
ATOM   4059  CD  ARG   248      -2.678  24.345   3.938  1.00  0.00           C  
ATOM   4060  HD2 ARG   248      -3.713  24.599   4.166  1.00  0.00           H  
ATOM   4061  HD3 ARG   248      -2.581  23.300   4.233  1.00  0.00           H  
ATOM   4062  NE  ARG   248      -1.734  25.139   4.769  1.00  0.00           N  
ATOM   4063  HE  ARG   248      -0.815  25.258   4.366  1.00  0.00           H  
ATOM   4064  CZ  ARG   248      -1.880  25.337   6.091  1.00  0.00           C  
ATOM   4065  NH1 ARG   248      -3.055  25.292   6.653  1.00  0.00           N  
ATOM   4066 HH11 ARG   248      -3.892  25.061   6.137  1.00  0.00           H  
ATOM   4067 HH12 ARG   248      -3.144  25.475   7.643  1.00  0.00           H  
ATOM   4068  NH2 ARG   248      -0.976  25.802   6.852  1.00  0.00           N  
ATOM   4069 HH21 ARG   248      -0.052  25.989   6.491  1.00  0.00           H  
ATOM   4070 HH22 ARG   248      -1.090  25.901   7.851  1.00  0.00           H  
ATOM   4071  C   ARG   248      -3.627  24.620  -0.281  1.00  0.00           C  
ATOM   4072  O   ARG   248      -3.162  23.537  -0.430  1.00  0.00           O  
ATOM   4073  N   LEU   249      -4.819  25.004  -0.834  1.00  0.00           N  
ATOM   4074  H   LEU   249      -5.191  25.929  -0.672  1.00  0.00           H  
ATOM   4075  CA  LEU   249      -5.569  24.160  -1.813  1.00  0.00           C  
ATOM   4076  HA  LEU   249      -5.531  23.111  -1.518  1.00  0.00           H  
ATOM   4077  CB  LEU   249      -7.026  24.616  -1.858  1.00  0.00           C  
ATOM   4078  HB2 LEU   249      -7.119  25.678  -2.085  1.00  0.00           H  
ATOM   4079  HB3 LEU   249      -7.512  24.220  -2.749  1.00  0.00           H  
ATOM   4080  CG  LEU   249      -7.773  24.090  -0.604  1.00  0.00           C  
ATOM   4081  HG  LEU   249      -7.081  24.120   0.238  1.00  0.00           H  
ATOM   4082  CD1 LEU   249      -9.013  24.992  -0.165  1.00  0.00           C  
ATOM   4083 HD11 LEU   249      -9.404  24.674   0.801  1.00  0.00           H  
ATOM   4084 HD12 LEU   249      -8.795  26.041   0.033  1.00  0.00           H  
ATOM   4085 HD13 LEU   249      -9.830  25.007  -0.887  1.00  0.00           H  
ATOM   4086  CD2 LEU   249      -8.413  22.674  -0.764  1.00  0.00           C  
ATOM   4087 HD21 LEU   249      -8.812  22.381  -1.736  1.00  0.00           H  
ATOM   4088 HD22 LEU   249      -7.601  21.959  -0.628  1.00  0.00           H  
ATOM   4089 HD23 LEU   249      -9.200  22.567  -0.018  1.00  0.00           H  
ATOM   4090  C   LEU   249      -4.927  24.283  -3.226  1.00  0.00           C  
ATOM   4091  O   LEU   249      -5.511  24.946  -4.119  1.00  0.00           O  
ATOM   4092  N   THR   250      -3.681  23.881  -3.348  1.00  0.00           N  
ATOM   4093  H   THR   250      -3.163  23.351  -2.661  1.00  0.00           H  
ATOM   4094  CA  THR   250      -2.864  24.136  -4.560  1.00  0.00           C  
ATOM   4095  HA  THR   250      -3.586  24.332  -5.353  1.00  0.00           H  
ATOM   4096  CB  THR   250      -1.952  25.371  -4.541  1.00  0.00           C  
ATOM   4097  HB  THR   250      -1.260  25.133  -3.733  1.00  0.00           H  
ATOM   4098  CG2 THR   250      -1.449  25.770  -5.949  1.00  0.00           C  
ATOM   4099 HG21 THR   250      -0.846  24.964  -6.368  1.00  0.00           H  
ATOM   4100 HG22 THR   250      -2.271  26.104  -6.581  1.00  0.00           H  
ATOM   4101 HG23 THR   250      -0.775  26.623  -5.862  1.00  0.00           H  
ATOM   4102  OG1 THR   250      -2.687  26.511  -4.194  1.00  0.00           O  
ATOM   4103  HG1 THR   250      -2.840  26.353  -3.260  1.00  0.00           H  
ATOM   4104  C   THR   250      -2.036  22.919  -4.952  1.00  0.00           C  
ATOM   4105  O   THR   250      -2.417  22.242  -5.970  1.00  0.00           O  
ATOM   4106  OXT THR   250      -1.200  22.539  -4.141  1.00  0.00           O  
TER    4107      THR   250 
END   
