# Supplementary material for: Insights into the client protein release mechanism of the ATP-independent chaperone Spy
Source: Nat Commun. 2022 May 20;13:2818. doi: 10.1038/s41467-022-30499-x (PMC9122904; doi:10.1038/s41467-022-30499-x)
Supplement: Supplementary file 4 — Supplementary Data 1 [file 41467_2022_30499_MOESM4_ESM.zip › MD-structure/Spy_1-124_CI_v4_initial.pdb]

CRYST1   88.974   88.974   88.974 109.47 109.47 109.47 P 1           1
ATOM      1  N   ALA     1      31.980  30.251 -29.042  1.00  0.00           N  
ATOM      2  H1  ALA     1      32.179  29.310 -28.736  1.00  0.00           H  
ATOM      3  H2  ALA     1      31.377  30.137 -29.845  1.00  0.00           H  
ATOM      4  H3  ALA     1      31.489  30.860 -28.403  1.00  0.00           H  
ATOM      5  CA  ALA     1      33.152  30.871 -29.608  1.00  0.00           C  
ATOM      6  HA  ALA     1      32.883  31.009 -30.655  1.00  0.00           H  
ATOM      7  CB  ALA     1      33.440  32.189 -28.913  1.00  0.00           C  
ATOM      8  HB1 ALA     1      34.326  32.605 -29.393  1.00  0.00           H  
ATOM      9  HB2 ALA     1      32.534  32.773 -29.073  1.00  0.00           H  
ATOM     10  HB3 ALA     1      33.657  32.100 -27.849  1.00  0.00           H  
ATOM     11  C   ALA     1      34.318  29.983 -29.574  1.00  0.00           C  
ATOM     12  O   ALA     1      34.424  29.069 -28.765  1.00  0.00           O  
ATOM     13  N   ASP     2      35.353  30.194 -30.395  1.00  0.00           N  
ATOM     14  H   ASP     2      35.169  30.808 -31.175  1.00  0.00           H  
ATOM     15  CA  ASP     2      36.735  29.756 -30.329  1.00  0.00           C  
ATOM     16  HA  ASP     2      36.779  28.705 -30.616  1.00  0.00           H  
ATOM     17  CB  ASP     2      37.494  30.482 -31.407  1.00  0.00           C  
ATOM     18  HB2 ASP     2      37.548  31.526 -31.096  1.00  0.00           H  
ATOM     19  HB3 ASP     2      38.504  30.073 -31.422  1.00  0.00           H  
ATOM     20  CG  ASP     2      37.024  30.326 -32.834  1.00  0.00           C  
ATOM     21  OD1 ASP     2      36.197  29.453 -33.144  1.00  0.00           O  
ATOM     22  OD2 ASP     2      37.616  31.057 -33.650  1.00  0.00           O  
ATOM     23  C   ASP     2      37.481  29.926 -28.991  1.00  0.00           C  
ATOM     24  O   ASP     2      38.149  28.982 -28.527  1.00  0.00           O  
ATOM     25  N   THR     3      37.243  31.083 -28.311  1.00  0.00           N  
ATOM     26  H   THR     3      36.914  31.932 -28.749  1.00  0.00           H  
ATOM     27  CA  THR     3      37.689  31.230 -26.873  1.00  0.00           C  
ATOM     28  HA  THR     3      38.729  30.943 -26.718  1.00  0.00           H  
ATOM     29  CB  THR     3      37.644  32.730 -26.540  1.00  0.00           C  
ATOM     30  HB  THR     3      38.031  32.798 -25.523  1.00  0.00           H  
ATOM     31  CG2 THR     3      38.374  33.676 -27.431  1.00  0.00           C  
ATOM     32 HG21 THR     3      39.393  33.370 -27.194  1.00  0.00           H  
ATOM     33 HG22 THR     3      38.264  33.495 -28.501  1.00  0.00           H  
ATOM     34 HG23 THR     3      38.195  34.696 -27.092  1.00  0.00           H  
ATOM     35  OG1 THR     3      36.316  33.163 -26.547  1.00  0.00           O  
ATOM     36  HG1 THR     3      36.319  33.755 -25.791  1.00  0.00           H  
ATOM     37  C   THR     3      36.892  30.387 -25.875  1.00  0.00           C  
ATOM     38  O   THR     3      37.197  30.378 -24.665  1.00  0.00           O  
ATOM     39  N   THR     4      35.862  29.653 -26.278  1.00  0.00           N  
ATOM     40  H   THR     4      35.672  29.597 -27.269  1.00  0.00           H  
ATOM     41  CA  THR     4      34.959  28.797 -25.480  1.00  0.00           C  
ATOM     42  HA  THR     4      35.407  28.692 -24.491  1.00  0.00           H  
ATOM     43  CB  THR     4      33.611  29.452 -25.174  1.00  0.00           C  
ATOM     44  HB  THR     4      33.179  28.713 -24.499  1.00  0.00           H  
ATOM     45  CG2 THR     4      33.714  30.871 -24.516  1.00  0.00           C  
ATOM     46 HG21 THR     4      34.069  30.766 -23.491  1.00  0.00           H  
ATOM     47 HG22 THR     4      34.426  31.485 -25.068  1.00  0.00           H  
ATOM     48 HG23 THR     4      32.747  31.371 -24.468  1.00  0.00           H  
ATOM     49  OG1 THR     4      32.815  29.496 -26.317  1.00  0.00           O  
ATOM     50  HG1 THR     4      32.648  28.594 -26.601  1.00  0.00           H  
ATOM     51  C   THR     4      34.858  27.345 -26.038  1.00  0.00           C  
ATOM     52  O   THR     4      33.875  26.670 -25.812  1.00  0.00           O  
ATOM     53  N   THR     5      35.822  26.926 -26.801  1.00  0.00           N  
ATOM     54  H   THR     5      36.524  27.585 -27.107  1.00  0.00           H  
ATOM     55  CA  THR     5      35.770  25.548 -27.484  1.00  0.00           C  
ATOM     56  HA  THR     5      34.810  25.075 -27.277  1.00  0.00           H  
ATOM     57  CB  THR     5      35.728  25.796 -28.949  1.00  0.00           C  
ATOM     58  HB  THR     5      36.467  26.485 -29.357  1.00  0.00           H  
ATOM     59  CG2 THR     5      35.692  24.482 -29.837  1.00  0.00           C  
ATOM     60 HG21 THR     5      34.871  23.846 -29.506  1.00  0.00           H  
ATOM     61 HG22 THR     5      35.645  24.769 -30.888  1.00  0.00           H  
ATOM     62 HG23 THR     5      36.659  24.031 -29.615  1.00  0.00           H  
ATOM     63  OG1 THR     5      34.503  26.400 -29.306  1.00  0.00           O  
ATOM     64  HG1 THR     5      34.527  27.327 -29.058  1.00  0.00           H  
ATOM     65  C   THR     5      36.895  24.668 -26.947  1.00  0.00           C  
ATOM     66  O   THR     5      38.036  25.162 -27.051  1.00  0.00           O  
ATOM     67  N   ALA     6      36.619  23.558 -26.334  1.00  0.00           N  
ATOM     68  H   ALA     6      35.686  23.192 -26.211  1.00  0.00           H  
ATOM     69  CA  ALA     6      37.607  22.797 -25.674  1.00  0.00           C  
ATOM     70  HA  ALA     6      38.214  23.397 -24.997  1.00  0.00           H  
ATOM     71  CB  ALA     6      37.061  21.675 -24.827  1.00  0.00           C  
ATOM     72  HB1 ALA     6      37.832  21.187 -24.231  1.00  0.00           H  
ATOM     73  HB2 ALA     6      36.318  22.166 -24.199  1.00  0.00           H  
ATOM     74  HB3 ALA     6      36.509  20.939 -25.412  1.00  0.00           H  
ATOM     75  C   ALA     6      38.607  22.187 -26.741  1.00  0.00           C  
ATOM     76  O   ALA     6      38.234  21.977 -27.904  1.00  0.00           O  
ATOM     77  N   ALA     7      39.793  21.919 -26.270  1.00  0.00           N  
ATOM     78  H   ALA     7      39.964  21.923 -25.275  1.00  0.00           H  
ATOM     79  CA  ALA     7      40.906  21.431 -27.143  1.00  0.00           C  
ATOM     80  HA  ALA     7      41.066  22.102 -27.987  1.00  0.00           H  
ATOM     81  CB  ALA     7      42.160  21.403 -26.344  1.00  0.00           C  
ATOM     82  HB1 ALA     7      42.818  20.762 -26.931  1.00  0.00           H  
ATOM     83  HB2 ALA     7      42.455  22.419 -26.078  1.00  0.00           H  
ATOM     84  HB3 ALA     7      41.969  20.835 -25.434  1.00  0.00           H  
ATOM     85  C   ALA     7      40.451  20.093 -27.771  1.00  0.00           C  
ATOM     86  O   ALA     7      39.526  19.391 -27.316  1.00  0.00           O  
ATOM     87  N   PRO     8      41.133  19.656 -28.877  1.00  0.00           N  
ATOM     88  CD  PRO     8      42.107  20.434 -29.647  1.00  0.00           C  
ATOM     89  HD2 PRO     8      43.040  20.293 -29.102  1.00  0.00           H  
ATOM     90  HD3 PRO     8      41.920  21.501 -29.765  1.00  0.00           H  
ATOM     91  CG  PRO     8      42.137  19.674 -31.044  1.00  0.00           C  
ATOM     92  HG2 PRO     8      43.182  19.762 -31.344  1.00  0.00           H  
ATOM     93  HG3 PRO     8      41.395  19.930 -31.800  1.00  0.00           H  
ATOM     94  CB  PRO     8      41.934  18.188 -30.663  1.00  0.00           C  
ATOM     95  HB2 PRO     8      42.848  17.626 -30.470  1.00  0.00           H  
ATOM     96  HB3 PRO     8      41.401  17.637 -31.438  1.00  0.00           H  
ATOM     97  CA  PRO     8      41.087  18.201 -29.395  1.00  0.00           C  
ATOM     98  HA  PRO     8      40.084  17.884 -29.680  1.00  0.00           H  
ATOM     99  C   PRO     8      41.644  17.189 -28.364  1.00  0.00           C  
ATOM    100  O   PRO     8      42.640  17.472 -27.648  1.00  0.00           O  
ATOM    101  N   ALA     9      40.935  16.041 -28.185  1.00  0.00           N  
ATOM    102  H   ALA     9      40.144  15.838 -28.779  1.00  0.00           H  
ATOM    103  CA  ALA     9      41.318  15.006 -27.213  1.00  0.00           C  
ATOM    104  HA  ALA     9      42.327  15.164 -26.833  1.00  0.00           H  
ATOM    105  CB  ALA     9      40.299  14.977 -26.091  1.00  0.00           C  
ATOM    106  HB1 ALA     9      40.683  14.398 -25.252  1.00  0.00           H  
ATOM    107  HB2 ALA     9      39.966  15.965 -25.773  1.00  0.00           H  
ATOM    108  HB3 ALA     9      39.479  14.350 -26.442  1.00  0.00           H  
ATOM    109  C   ALA     9      41.393  13.595 -27.907  1.00  0.00           C  
ATOM    110  O   ALA     9      40.495  13.253 -28.609  1.00  0.00           O  
ATOM    111  N   ASP    10      42.500  12.845 -27.545  1.00  0.00           N  
ATOM    112  H   ASP    10      43.201  13.252 -26.943  1.00  0.00           H  
ATOM    113  CA  ASP    10      42.909  11.577 -28.183  1.00  0.00           C  
ATOM    114  HA  ASP    10      43.294  11.790 -29.180  1.00  0.00           H  
ATOM    115  CB  ASP    10      44.141  11.045 -27.391  1.00  0.00           C  
ATOM    116  HB2 ASP    10      43.736  10.756 -26.422  1.00  0.00           H  
ATOM    117  HB3 ASP    10      44.486  10.173 -27.947  1.00  0.00           H  
ATOM    118  CG  ASP    10      45.225  12.056 -27.138  1.00  0.00           C  
ATOM    119  OD1 ASP    10      46.282  12.078 -27.813  1.00  0.00           O  
ATOM    120  OD2 ASP    10      45.030  12.946 -26.353  1.00  0.00           O  
ATOM    121  C   ASP    10      41.683  10.631 -28.180  1.00  0.00           C  
ATOM    122  O   ASP    10      41.216  10.200 -27.104  1.00  0.00           O  
ATOM    123  N   ALA    11      41.119  10.264 -29.315  1.00  0.00           N  
ATOM    124  H   ALA    11      41.685  10.303 -30.151  1.00  0.00           H  
ATOM    125  CA  ALA    11      39.829   9.559 -29.505  1.00  0.00           C  
ATOM    126  HA  ALA    11      39.028  10.218 -29.168  1.00  0.00           H  
ATOM    127  CB  ALA    11      39.611   9.273 -31.010  1.00  0.00           C  
ATOM    128  HB1 ALA    11      39.454  10.230 -31.508  1.00  0.00           H  
ATOM    129  HB2 ALA    11      40.462   8.713 -31.397  1.00  0.00           H  
ATOM    130  HB3 ALA    11      38.655   8.771 -31.158  1.00  0.00           H  
ATOM    131  C   ALA    11      39.673   8.222 -28.663  1.00  0.00           C  
ATOM    132  O   ALA    11      40.469   7.298 -28.867  1.00  0.00           O  
ATOM    133  N   LYS    12      38.758   8.227 -27.713  1.00  0.00           N  
ATOM    134  H   LYS    12      38.302   9.114 -27.556  1.00  0.00           H  
ATOM    135  CA  LYS    12      38.586   7.145 -26.689  1.00  0.00           C  
ATOM    136  HA  LYS    12      39.576   7.032 -26.246  1.00  0.00           H  
ATOM    137  CB  LYS    12      37.528   7.612 -25.605  1.00  0.00           C  
ATOM    138  HB2 LYS    12      36.700   8.185 -26.021  1.00  0.00           H  
ATOM    139  HB3 LYS    12      37.037   6.727 -25.199  1.00  0.00           H  
ATOM    140  CG  LYS    12      38.075   8.254 -24.519  1.00  0.00           C  
ATOM    141  HG2 LYS    12      37.142   8.480 -24.002  1.00  0.00           H  
ATOM    142  HG3 LYS    12      38.687   7.546 -23.959  1.00  0.00           H  
ATOM    143  CD  LYS    12      38.693   9.421 -24.713  1.00  0.00           C  
ATOM    144  HD2 LYS    12      39.612   9.439 -25.299  1.00  0.00           H  
ATOM    145  HD3 LYS    12      38.009  10.049 -25.283  1.00  0.00           H  
ATOM    146  CE  LYS    12      38.870  10.035 -23.497  1.00  0.00           C  
ATOM    147  HE2 LYS    12      37.943  10.087 -22.925  1.00  0.00           H  
ATOM    148  HE3 LYS    12      39.460   9.418 -22.819  1.00  0.00           H  
ATOM    149  NZ  LYS    12      39.543  11.322 -23.627  1.00  0.00           N  
ATOM    150  HZ1 LYS    12      40.265  11.363 -24.333  1.00  0.00           H  
ATOM    151  HZ2 LYS    12      39.007  12.102 -23.979  1.00  0.00           H  
ATOM    152  HZ3 LYS    12      40.116  11.550 -22.827  1.00  0.00           H  
ATOM    153  C   LYS    12      38.253   5.746 -27.266  1.00  0.00           C  
ATOM    154  O   LYS    12      37.473   5.762 -28.211  1.00  0.00           O  
ATOM    155  N   PRO    13      38.573   4.650 -26.559  1.00  0.00           N  
ATOM    156  CD  PRO    13      39.472   4.692 -25.386  1.00  0.00           C  
ATOM    157  HD2 PRO    13      39.251   5.571 -24.781  1.00  0.00           H  
ATOM    158  HD3 PRO    13      40.482   4.682 -25.796  1.00  0.00           H  
ATOM    159  CG  PRO    13      39.184   3.369 -24.681  1.00  0.00           C  
ATOM    160  HG2 PRO    13      38.423   3.420 -23.903  1.00  0.00           H  
ATOM    161  HG3 PRO    13      40.149   3.033 -24.300  1.00  0.00           H  
ATOM    162  CB  PRO    13      38.968   2.380 -25.785  1.00  0.00           C  
ATOM    163  HB2 PRO    13      38.470   1.472 -25.445  1.00  0.00           H  
ATOM    164  HB3 PRO    13      39.924   2.145 -26.252  1.00  0.00           H  
ATOM    165  CA  PRO    13      38.193   3.239 -26.801  1.00  0.00           C  
ATOM    166  HA  PRO    13      38.534   2.942 -27.793  1.00  0.00           H  
ATOM    167  C   PRO    13      36.693   2.958 -26.720  1.00  0.00           C  
ATOM    168  O   PRO    13      36.016   3.507 -25.893  1.00  0.00           O  
ATOM    169  N   MET    14      36.083   2.295 -27.653  1.00  0.00           N  
ATOM    170  H   MET    14      36.637   1.675 -28.226  1.00  0.00           H  
ATOM    171  CA  MET    14      34.590   2.106 -27.738  1.00  0.00           C  
ATOM    172  HA  MET    14      34.085   3.070 -27.689  1.00  0.00           H  
ATOM    173  CB  MET    14      34.275   1.353 -29.101  1.00  0.00           C  
ATOM    174  HB2 MET    14      34.711   1.964 -29.892  1.00  0.00           H  
ATOM    175  HB3 MET    14      34.884   0.449 -29.076  1.00  0.00           H  
ATOM    176  CG  MET    14      32.817   0.988 -29.441  1.00  0.00           C  
ATOM    177  HG2 MET    14      32.847   0.835 -30.520  1.00  0.00           H  
ATOM    178  HG3 MET    14      32.460   0.098 -28.923  1.00  0.00           H  
ATOM    179  SD  MET    14      31.589   2.251 -29.056  1.00  0.00           S  
ATOM    180  CE  MET    14      32.091   3.761 -29.945  1.00  0.00           C  
ATOM    181  HE1 MET    14      31.737   4.597 -29.342  1.00  0.00           H  
ATOM    182  HE2 MET    14      33.176   3.832 -30.027  1.00  0.00           H  
ATOM    183  HE3 MET    14      31.761   3.795 -30.983  1.00  0.00           H  
ATOM    184  C   MET    14      34.163   1.265 -26.452  1.00  0.00           C  
ATOM    185  O   MET    14      34.533   0.103 -26.318  1.00  0.00           O  
ATOM    186  N   MET    15      33.329   1.829 -25.620  1.00  0.00           N  
ATOM    187  H   MET    15      33.128   2.818 -25.655  1.00  0.00           H  
ATOM    188  CA  MET    15      32.685   1.030 -24.589  1.00  0.00           C  
ATOM    189  HA  MET    15      33.476   0.428 -24.141  1.00  0.00           H  
ATOM    190  CB  MET    15      32.115   1.937 -23.475  1.00  0.00           C  
ATOM    191  HB2 MET    15      32.966   2.380 -22.958  1.00  0.00           H  
ATOM    192  HB3 MET    15      31.401   2.685 -23.819  1.00  0.00           H  
ATOM    193  CG  MET    15      31.372   1.093 -22.420  1.00  0.00           C  
ATOM    194  HG2 MET    15      30.617   0.432 -22.846  1.00  0.00           H  
ATOM    195  HG3 MET    15      32.144   0.484 -21.950  1.00  0.00           H  
ATOM    196  SD  MET    15      30.486   2.157 -21.269  1.00  0.00           S  
ATOM    197  CE  MET    15      30.026   0.974 -20.091  1.00  0.00           C  
ATOM    198  HE1 MET    15      30.920   0.633 -19.571  1.00  0.00           H  
ATOM    199  HE2 MET    15      29.464   1.560 -19.363  1.00  0.00           H  
ATOM    200  HE3 MET    15      29.356   0.238 -20.534  1.00  0.00           H  
ATOM    201  C   MET    15      31.626   0.059 -25.163  1.00  0.00           C  
ATOM    202  O   MET    15      30.939   0.381 -26.173  1.00  0.00           O  
ATOM    203  N   HIE    16      31.506  -1.191 -24.647  1.00  0.00           N  
ATOM    204  H   HIE    16      32.177  -1.487 -23.953  1.00  0.00           H  
ATOM    205  CA  HIE    16      30.639  -2.231 -25.116  1.00  0.00           C  
ATOM    206  HA  HIE    16      29.944  -1.795 -25.833  1.00  0.00           H  
ATOM    207  CB  HIE    16      31.462  -3.207 -25.923  1.00  0.00           C  
ATOM    208  HB2 HIE    16      32.164  -2.637 -26.532  1.00  0.00           H  
ATOM    209  HB3 HIE    16      32.168  -3.781 -25.323  1.00  0.00           H  
ATOM    210  CG  HIE    16      30.623  -4.180 -26.689  1.00  0.00           C  
ATOM    211  ND1 HIE    16      29.664  -3.850 -27.695  1.00  0.00           N  
ATOM    212  CE1 HIE    16      29.112  -5.001 -28.171  1.00  0.00           C  
ATOM    213  HE1 HIE    16      28.320  -5.028 -28.905  1.00  0.00           H  
ATOM    214  NE2 HIE    16      29.737  -6.065 -27.562  1.00  0.00           N  
ATOM    215  HE2 HIE    16      29.615  -7.044 -27.780  1.00  0.00           H  
ATOM    216  CD2 HIE    16      30.634  -5.554 -26.658  1.00  0.00           C  
ATOM    217  HD2 HIE    16      31.268  -6.139 -26.008  1.00  0.00           H  
ATOM    218  C   HIE    16      29.830  -2.851 -23.973  1.00  0.00           C  
ATOM    219  O   HIE    16      30.204  -2.735 -22.805  1.00  0.00           O  
ATOM    220  N   HIE    17      28.702  -3.470 -24.371  1.00  0.00           N  
ATOM    221  H   HIE    17      28.554  -3.662 -25.352  1.00  0.00           H  
ATOM    222  CA  HIE    17      27.804  -4.301 -23.552  1.00  0.00           C  
ATOM    223  HA  HIE    17      28.329  -4.319 -22.597  1.00  0.00           H  
ATOM    224  CB  HIE    17      26.461  -3.615 -23.573  1.00  0.00           C  
ATOM    225  HB2 HIE    17      26.315  -3.069 -24.505  1.00  0.00           H  
ATOM    226  HB3 HIE    17      25.671  -4.351 -23.420  1.00  0.00           H  
ATOM    227  CG  HIE    17      26.368  -2.535 -22.589  1.00  0.00           C  
ATOM    228  ND1 HIE    17      27.182  -1.392 -22.473  1.00  0.00           N  
ATOM    229  CE1 HIE    17      26.864  -0.699 -21.452  1.00  0.00           C  
ATOM    230  HE1 HIE    17      27.261   0.175 -20.958  1.00  0.00           H  
ATOM    231  NE2 HIE    17      25.884  -1.330 -20.800  1.00  0.00           N  
ATOM    232  HE2 HIE    17      25.694  -1.205 -19.816  1.00  0.00           H  
ATOM    233  CD2 HIE    17      25.630  -2.537 -21.413  1.00  0.00           C  
ATOM    234  HD2 HIE    17      25.012  -3.339 -21.038  1.00  0.00           H  
ATOM    235  C   HIE    17      27.719  -5.719 -24.056  1.00  0.00           C  
ATOM    236  O   HIE    17      27.249  -5.930 -25.158  1.00  0.00           O  
ATOM    237  N   LYS    18      27.914  -6.689 -23.178  1.00  0.00           N  
ATOM    238  H   LYS    18      28.085  -6.362 -22.238  1.00  0.00           H  
ATOM    239  CA  LYS    18      27.579  -8.139 -23.370  1.00  0.00           C  
ATOM    240  HA  LYS    18      28.180  -8.402 -24.241  1.00  0.00           H  
ATOM    241  CB  LYS    18      28.081  -9.045 -22.240  1.00  0.00           C  
ATOM    242  HB2 LYS    18      27.928 -10.074 -22.564  1.00  0.00           H  
ATOM    243  HB3 LYS    18      29.169  -8.973 -22.242  1.00  0.00           H  
ATOM    244  CG  LYS    18      27.654  -8.922 -20.969  1.00  0.00           C  
ATOM    245  HG2 LYS    18      28.024  -7.942 -20.670  1.00  0.00           H  
ATOM    246  HG3 LYS    18      26.589  -8.731 -21.101  1.00  0.00           H  
ATOM    247  CD  LYS    18      27.962  -9.862 -20.114  1.00  0.00           C  
ATOM    248  HD2 LYS    18      28.044 -10.839 -20.591  1.00  0.00           H  
ATOM    249  HD3 LYS    18      28.967  -9.815 -19.696  1.00  0.00           H  
ATOM    250  CE  LYS    18      27.171  -9.925 -18.982  1.00  0.00           C  
ATOM    251  HE2 LYS    18      27.140  -8.949 -18.499  1.00  0.00           H  
ATOM    252  HE3 LYS    18      26.199 -10.175 -19.406  1.00  0.00           H  
ATOM    253  NZ  LYS    18      27.651 -10.932 -18.033  1.00  0.00           N  
ATOM    254  HZ1 LYS    18      28.513 -10.686 -17.567  1.00  0.00           H  
ATOM    255  HZ2 LYS    18      26.984 -11.115 -17.297  1.00  0.00           H  
ATOM    256  HZ3 LYS    18      27.769 -11.802 -18.531  1.00  0.00           H  
ATOM    257  C   LYS    18      26.083  -8.436 -23.629  1.00  0.00           C  
ATOM    258  O   LYS    18      25.195  -7.985 -22.974  1.00  0.00           O  
ATOM    259  N   GLY    19      25.852  -9.296 -24.670  1.00  0.00           N  
ATOM    260  H   GLY    19      26.596  -9.570 -25.296  1.00  0.00           H  
ATOM    261  CA  GLY    19      24.545  -9.917 -24.873  1.00  0.00           C  
ATOM    262  HA2 GLY    19      24.709 -10.876 -25.365  1.00  0.00           H  
ATOM    263  HA3 GLY    19      24.092 -10.211 -23.926  1.00  0.00           H  
ATOM    264  C   GLY    19      23.536  -9.018 -25.585  1.00  0.00           C  
ATOM    265  O   GLY    19      23.230  -7.907 -25.252  1.00  0.00           O  
ATOM    266  N   LYS    20      22.870  -9.548 -26.652  1.00  0.00           N  
ATOM    267  H   LYS    20      23.119 -10.491 -26.915  1.00  0.00           H  
ATOM    268  CA  LYS    20      21.886  -8.822 -27.493  1.00  0.00           C  
ATOM    269  HA  LYS    20      22.496  -7.966 -27.783  1.00  0.00           H  
ATOM    270  CB  LYS    20      21.514  -9.572 -28.837  1.00  0.00           C  
ATOM    271  HB2 LYS    20      20.936  -8.953 -29.523  1.00  0.00           H  
ATOM    272  HB3 LYS    20      22.481  -9.768 -29.301  1.00  0.00           H  
ATOM    273  CG  LYS    20      20.869 -10.798 -28.578  1.00  0.00           C  
ATOM    274  HG2 LYS    20      21.360 -11.393 -27.808  1.00  0.00           H  
ATOM    275  HG3 LYS    20      19.874 -10.618 -28.172  1.00  0.00           H  
ATOM    276  CD  LYS    20      20.688 -11.565 -29.690  1.00  0.00           C  
ATOM    277  HD2 LYS    20      19.996 -11.033 -30.344  1.00  0.00           H  
ATOM    278  HD3 LYS    20      21.639 -11.714 -30.201  1.00  0.00           H  
ATOM    279  CE  LYS    20      20.195 -12.810 -29.275  1.00  0.00           C  
ATOM    280  HE2 LYS    20      20.808 -13.193 -28.460  1.00  0.00           H  
ATOM    281  HE3 LYS    20      19.237 -12.718 -28.762  1.00  0.00           H  
ATOM    282  NZ  LYS    20      20.118 -13.914 -30.359  1.00  0.00           N  
ATOM    283  HZ1 LYS    20      20.231 -13.563 -31.299  1.00  0.00           H  
ATOM    284  HZ2 LYS    20      20.767 -14.664 -30.169  1.00  0.00           H  
ATOM    285  HZ3 LYS    20      19.203 -14.340 -30.368  1.00  0.00           H  
ATOM    286  C   LYS    20      20.651  -8.286 -26.839  1.00  0.00           C  
ATOM    287  O   LYS    20      19.876  -7.548 -27.476  1.00  0.00           O  
ATOM    288  N   PHE    21      20.392  -8.587 -25.569  1.00  0.00           N  
ATOM    289  H   PHE    21      21.051  -9.058 -24.965  1.00  0.00           H  
ATOM    290  CA  PHE    21      19.204  -8.071 -24.813  1.00  0.00           C  
ATOM    291  HA  PHE    21      18.978  -7.082 -25.210  1.00  0.00           H  
ATOM    292  CB  PHE    21      18.021  -9.076 -25.130  1.00  0.00           C  
ATOM    293  HB2 PHE    21      18.218  -9.510 -26.110  1.00  0.00           H  
ATOM    294  HB3 PHE    21      18.022  -9.923 -24.444  1.00  0.00           H  
ATOM    295  CG  PHE    21      16.704  -8.347 -25.021  1.00  0.00           C  
ATOM    296  CD1 PHE    21      15.930  -8.479 -23.854  1.00  0.00           C  
ATOM    297  HD1 PHE    21      16.380  -8.973 -23.006  1.00  0.00           H  
ATOM    298  CE1 PHE    21      14.611  -7.900 -23.811  1.00  0.00           C  
ATOM    299  HE1 PHE    21      14.042  -8.015 -22.900  1.00  0.00           H  
ATOM    300  CZ  PHE    21      14.026  -7.401 -24.990  1.00  0.00           C  
ATOM    301  HZ  PHE    21      12.971  -7.173 -25.006  1.00  0.00           H  
ATOM    302  CE2 PHE    21      14.884  -7.154 -26.146  1.00  0.00           C  
ATOM    303  HE2 PHE    21      14.531  -6.690 -27.055  1.00  0.00           H  
ATOM    304  CD2 PHE    21      16.240  -7.578 -26.100  1.00  0.00           C  
ATOM    305  HD2 PHE    21      16.822  -7.529 -27.008  1.00  0.00           H  
ATOM    306  C   PHE    21      19.445  -7.849 -23.314  1.00  0.00           C  
ATOM    307  O   PHE    21      20.461  -8.321 -22.746  1.00  0.00           O  
ATOM    308  N   GLY    22      18.536  -7.225 -22.656  1.00  0.00           N  
ATOM    309  H   GLY    22      17.617  -7.340 -23.059  1.00  0.00           H  
ATOM    310  CA  GLY    22      18.549  -6.880 -21.189  1.00  0.00           C  
ATOM    311  HA2 GLY    22      18.359  -7.741 -20.547  1.00  0.00           H  
ATOM    312  HA3 GLY    22      19.569  -6.651 -20.882  1.00  0.00           H  
ATOM    313  C   GLY    22      17.518  -5.807 -20.824  1.00  0.00           C  
ATOM    314  O   GLY    22      16.690  -5.551 -21.669  1.00  0.00           O  
ATOM    315  N   PRO    23      17.638  -5.131 -19.657  1.00  0.00           N  
ATOM    316  CD  PRO    23      18.643  -5.593 -18.626  1.00  0.00           C  
ATOM    317  HD2 PRO    23      19.669  -5.552 -18.990  1.00  0.00           H  
ATOM    318  HD3 PRO    23      18.455  -6.644 -18.405  1.00  0.00           H  
ATOM    319  CG  PRO    23      18.414  -4.748 -17.399  1.00  0.00           C  
ATOM    320  HG2 PRO    23      19.276  -4.086 -17.321  1.00  0.00           H  
ATOM    321  HG3 PRO    23      18.311  -5.508 -16.625  1.00  0.00           H  
ATOM    322  CB  PRO    23      17.094  -4.012 -17.608  1.00  0.00           C  
ATOM    323  HB2 PRO    23      17.079  -2.980 -17.257  1.00  0.00           H  
ATOM    324  HB3 PRO    23      16.320  -4.537 -17.049  1.00  0.00           H  
ATOM    325  CA  PRO    23      16.735  -4.110 -19.123  1.00  0.00           C  
ATOM    326  HA  PRO    23      15.722  -4.511 -19.150  1.00  0.00           H  
ATOM    327  C   PRO    23      16.578  -2.837 -19.926  1.00  0.00           C  
ATOM    328  O   PRO    23      15.788  -1.937 -19.607  1.00  0.00           O  
ATOM    329  N   HIE    24      17.347  -2.634 -20.984  1.00  0.00           N  
ATOM    330  H   HIE    24      18.028  -3.324 -21.265  1.00  0.00           H  
ATOM    331  CA  HIE    24      17.117  -1.526 -21.925  1.00  0.00           C  
ATOM    332  HA  HIE    24      16.739  -0.694 -21.330  1.00  0.00           H  
ATOM    333  CB  HIE    24      18.401  -1.213 -22.690  1.00  0.00           C  
ATOM    334  HB2 HIE    24      18.355  -0.245 -23.190  1.00  0.00           H  
ATOM    335  HB3 HIE    24      19.281  -1.273 -22.049  1.00  0.00           H  
ATOM    336  CG  HIE    24      18.809  -2.210 -23.746  1.00  0.00           C  
ATOM    337  ND1 HIE    24      18.796  -3.651 -23.673  1.00  0.00           N  
ATOM    338  CE1 HIE    24      19.562  -4.137 -24.664  1.00  0.00           C  
ATOM    339  HE1 HIE    24      19.903  -5.145 -24.849  1.00  0.00           H  
ATOM    340  NE2 HIE    24      20.029  -3.114 -25.364  1.00  0.00           N  
ATOM    341  HE2 HIE    24      20.631  -3.166 -26.174  1.00  0.00           H  
ATOM    342  CD2 HIE    24      19.613  -1.891 -24.879  1.00  0.00           C  
ATOM    343  HD2 HIE    24      19.800  -0.966 -25.403  1.00  0.00           H  
ATOM    344  C   HIE    24      15.967  -1.782 -22.921  1.00  0.00           C  
ATOM    345  O   HIE    24      15.430  -0.843 -23.566  1.00  0.00           O  
ATOM    346  N   GLN    25      15.538  -3.044 -23.017  1.00  0.00           N  
ATOM    347  H   GLN    25      15.943  -3.735 -22.402  1.00  0.00           H  
ATOM    348  CA  GLN    25      14.543  -3.530 -23.914  1.00  0.00           C  
ATOM    349  HA  GLN    25      14.635  -4.615 -23.970  1.00  0.00           H  
ATOM    350  CB  GLN    25      13.102  -3.123 -23.431  1.00  0.00           C  
ATOM    351  HB2 GLN    25      12.976  -2.073 -23.698  1.00  0.00           H  
ATOM    352  HB3 GLN    25      12.565  -3.850 -24.040  1.00  0.00           H  
ATOM    353  CG  GLN    25      12.831  -3.303 -21.946  1.00  0.00           C  
ATOM    354  HG2 GLN    25      13.389  -2.580 -21.352  1.00  0.00           H  
ATOM    355  HG3 GLN    25      11.818  -2.913 -21.849  1.00  0.00           H  
ATOM    356  CD  GLN    25      12.997  -4.712 -21.371  1.00  0.00           C  
ATOM    357  OE1 GLN    25      13.621  -4.944 -20.375  1.00  0.00           O  
ATOM    358  NE2 GLN    25      12.299  -5.693 -22.015  1.00  0.00           N  
ATOM    359 HE21 GLN    25      12.243  -6.634 -21.653  1.00  0.00           H  
ATOM    360 HE22 GLN    25      11.749  -5.378 -22.802  1.00  0.00           H  
ATOM    361  C   GLN    25      14.876  -3.173 -25.380  1.00  0.00           C  
ATOM    362  O   GLN    25      14.004  -2.872 -26.217  1.00  0.00           O  
ATOM    363  N   CML    26      16.125  -3.299 -25.719  1.00  0.00           N  
ATOM    364  H   CML    26      16.781  -3.443 -24.965  1.00  0.00           H  
ATOM    365  CA  CML    26      16.742  -2.848 -26.956  1.00  0.00           C  
ATOM    366  HA  CML    26      17.822  -2.958 -26.865  1.00  0.00           H  
ATOM    367  CB  CML    26      16.370  -3.810 -28.117  1.00  0.00           C  
ATOM    368  HB2 CML    26      15.294  -3.878 -28.275  1.00  0.00           H  
ATOM    369  HB3 CML    26      16.680  -4.792 -27.761  1.00  0.00           H  
ATOM    370  SG  CML    26      17.086  -3.414 -29.761  1.00  0.00           S  
ATOM    371  S1L CML    26      19.044  -3.274 -29.431  1.00  0.00           S  
ATOM    372  C1L CML    26      19.676  -4.962 -29.406  1.00  0.00           C  
ATOM    373  H1L CML    26      18.913  -5.573 -28.877  1.00  0.00           H  
ATOM    374  H1M CML    26      20.529  -4.958 -28.695  1.00  0.00           H  
ATOM    375  C1R CML    26      19.896  -5.554 -30.835  1.00  0.00           C  
ATOM    376  C2R CML    26      19.037  -6.201 -31.609  1.00  0.00           C  
ATOM    377  H2R CML    26      17.960  -6.352 -31.444  1.00  0.00           H  
ATOM    378  C1  CML    26      21.306  -5.573 -31.285  1.00  0.00           C  
ATOM    379  C2  CML    26      19.641  -6.809 -32.808  1.00  0.00           C  
ATOM    380  N1  CML    26      21.119  -6.464 -32.477  1.00  0.00           N  
ATOM    381  O1  CML    26      22.142  -6.735 -33.242  1.00  0.00           O  
ATOM    382  C1A CML    26      22.445  -6.141 -30.433  1.00  0.00           C  
ATOM    383  H1A CML    26      22.442  -7.251 -30.483  1.00  0.00           H  
ATOM    384  H1B CML    26      22.253  -5.902 -29.365  1.00  0.00           H  
ATOM    385  H1C CML    26      23.517  -5.933 -30.639  1.00  0.00           H  
ATOM    386  C2A CML    26      19.457  -8.371 -32.954  1.00  0.00           C  
ATOM    387  H2A CML    26      19.987  -8.933 -32.155  1.00  0.00           H  
ATOM    388  H2B CML    26      19.878  -8.699 -33.928  1.00  0.00           H  
ATOM    389  H2C CML    26      18.400  -8.715 -32.946  1.00  0.00           H  
ATOM    390  C1D CML    26      21.712  -4.113 -31.800  1.00  0.00           C  
ATOM    391  H1D CML    26      21.481  -3.436 -30.950  1.00  0.00           H  
ATOM    392  H1E CML    26      21.242  -3.588 -32.658  1.00  0.00           H  
ATOM    393  H1F CML    26      22.809  -4.142 -31.976  1.00  0.00           H  
ATOM    394  C2D CML    26      19.126  -5.993 -34.020  1.00  0.00           C  
ATOM    395  H2D CML    26      18.341  -6.669 -34.422  1.00  0.00           H  
ATOM    396  H2E CML    26      19.874  -5.879 -34.834  1.00  0.00           H  
ATOM    397  H2F CML    26      18.731  -5.032 -33.628  1.00  0.00           H  
ATOM    398  C   CML    26      16.411  -1.367 -27.425  1.00  0.00           C  
ATOM    399  O   CML    26      17.205  -0.392 -27.269  1.00  0.00           O  
ATOM    400  N   ASP    27      15.192  -1.156 -28.008  1.00  0.00           N  
ATOM    401  H   ASP    27      14.496  -1.884 -27.935  1.00  0.00           H  
ATOM    402  CA  ASP    27      14.825   0.198 -28.435  1.00  0.00           C  
ATOM    403  HA  ASP    27      15.685   0.867 -28.462  1.00  0.00           H  
ATOM    404  CB  ASP    27      14.454   0.193 -29.965  1.00  0.00           C  
ATOM    405  HB2 ASP    27      14.268   1.187 -30.372  1.00  0.00           H  
ATOM    406  HB3 ASP    27      15.264  -0.208 -30.574  1.00  0.00           H  
ATOM    407  CG  ASP    27      13.263  -0.697 -30.374  1.00  0.00           C  
ATOM    408  OD1 ASP    27      12.351  -0.263 -31.093  1.00  0.00           O  
ATOM    409  OD2 ASP    27      13.355  -1.947 -30.086  1.00  0.00           O  
ATOM    410  C   ASP    27      13.619   0.704 -27.592  1.00  0.00           C  
ATOM    411  O   ASP    27      13.222   1.871 -27.704  1.00  0.00           O  
ATOM    412  N   MET    28      12.869  -0.141 -26.886  1.00  0.00           N  
ATOM    413  H   MET    28      13.253  -1.048 -26.662  1.00  0.00           H  
ATOM    414  CA  MET    28      11.677   0.125 -26.263  1.00  0.00           C  
ATOM    415  HA  MET    28      11.118   0.624 -27.055  1.00  0.00           H  
ATOM    416  CB  MET    28      10.915  -1.075 -25.889  1.00  0.00           C  
ATOM    417  HB2 MET    28      11.492  -1.745 -25.253  1.00  0.00           H  
ATOM    418  HB3 MET    28      10.033  -0.806 -25.308  1.00  0.00           H  
ATOM    419  CG  MET    28      10.352  -1.860 -27.108  1.00  0.00           C  
ATOM    420  HG2 MET    28      11.262  -2.165 -27.626  1.00  0.00           H  
ATOM    421  HG3 MET    28       9.863  -2.786 -26.808  1.00  0.00           H  
ATOM    422  SD  MET    28       9.451  -0.891 -28.417  1.00  0.00           S  
ATOM    423  CE  MET    28       8.158  -0.180 -27.387  1.00  0.00           C  
ATOM    424  HE1 MET    28       8.645   0.288 -26.531  1.00  0.00           H  
ATOM    425  HE2 MET    28       7.655   0.598 -27.960  1.00  0.00           H  
ATOM    426  HE3 MET    28       7.570  -1.042 -27.070  1.00  0.00           H  
ATOM    427  C   MET    28      11.805   1.041 -25.028  1.00  0.00           C  
ATOM    428  O   MET    28      10.911   1.887 -24.809  1.00  0.00           O  
ATOM    429  N   MET    29      12.892   0.950 -24.218  1.00  0.00           N  
ATOM    430  H   MET    29      13.677   0.423 -24.575  1.00  0.00           H  
ATOM    431  CA  MET    29      13.096   1.558 -22.922  1.00  0.00           C  
ATOM    432  HA  MET    29      12.542   2.495 -22.984  1.00  0.00           H  
ATOM    433  CB  MET    29      12.467   0.889 -21.693  1.00  0.00           C  
ATOM    434  HB2 MET    29      12.973  -0.065 -21.549  1.00  0.00           H  
ATOM    435  HB3 MET    29      12.645   1.522 -20.824  1.00  0.00           H  
ATOM    436  CG  MET    29      10.984   0.611 -21.851  1.00  0.00           C  
ATOM    437  HG2 MET    29      10.554   1.557 -22.180  1.00  0.00           H  
ATOM    438  HG3 MET    29      10.919  -0.163 -22.617  1.00  0.00           H  
ATOM    439  SD  MET    29      10.043   0.146 -20.397  1.00  0.00           S  
ATOM    440  CE  MET    29      10.354  -1.514 -19.970  1.00  0.00           C  
ATOM    441  HE1 MET    29      11.420  -1.681 -19.813  1.00  0.00           H  
ATOM    442  HE2 MET    29       9.855  -1.941 -19.099  1.00  0.00           H  
ATOM    443  HE3 MET    29       9.909  -2.140 -20.743  1.00  0.00           H  
ATOM    444  C   MET    29      14.517   2.046 -22.731  1.00  0.00           C  
ATOM    445  O   MET    29      14.997   2.222 -21.627  1.00  0.00           O  
ATOM    446  N   PHE    30      15.290   2.282 -23.792  1.00  0.00           N  
ATOM    447  H   PHE    30      14.946   2.343 -24.740  1.00  0.00           H  
ATOM    448  CA  PHE    30      16.707   2.599 -23.745  1.00  0.00           C  
ATOM    449  HA  PHE    30      17.218   1.983 -23.004  1.00  0.00           H  
ATOM    450  CB  PHE    30      17.347   2.209 -25.053  1.00  0.00           C  
ATOM    451  HB2 PHE    30      17.394   1.122 -25.114  1.00  0.00           H  
ATOM    452  HB3 PHE    30      16.689   2.548 -25.853  1.00  0.00           H  
ATOM    453  CG  PHE    30      18.754   2.698 -25.309  1.00  0.00           C  
ATOM    454  CD1 PHE    30      19.816   1.938 -24.919  1.00  0.00           C  
ATOM    455  HD1 PHE    30      19.728   1.098 -24.246  1.00  0.00           H  
ATOM    456  CE1 PHE    30      21.073   2.382 -25.280  1.00  0.00           C  
ATOM    457  HE1 PHE    30      21.897   1.784 -24.919  1.00  0.00           H  
ATOM    458  CZ  PHE    30      21.288   3.612 -25.902  1.00  0.00           C  
ATOM    459  HZ  PHE    30      22.217   4.046 -26.242  1.00  0.00           H  
ATOM    460  CE2 PHE    30      20.145   4.455 -26.197  1.00  0.00           C  
ATOM    461  HE2 PHE    30      20.267   5.342 -26.802  1.00  0.00           H  
ATOM    462  CD2 PHE    30      18.878   3.936 -25.912  1.00  0.00           C  
ATOM    463  HD2 PHE    30      18.001   4.533 -26.116  1.00  0.00           H  
ATOM    464  C   PHE    30      16.972   4.082 -23.414  1.00  0.00           C  
ATOM    465  O   PHE    30      16.275   4.920 -23.929  1.00  0.00           O  
ATOM    466  N   LYS    31      18.017   4.338 -22.571  1.00  0.00           N  
ATOM    467  H   LYS    31      18.605   3.543 -22.366  1.00  0.00           H  
ATOM    468  CA  LYS    31      18.475   5.613 -21.902  1.00  0.00           C  
ATOM    469  HA  LYS    31      17.636   5.921 -21.279  1.00  0.00           H  
ATOM    470  CB  LYS    31      19.590   5.414 -20.774  1.00  0.00           C  
ATOM    471  HB2 LYS    31      19.436   6.350 -20.237  1.00  0.00           H  
ATOM    472  HB3 LYS    31      19.244   4.683 -20.043  1.00  0.00           H  
ATOM    473  CG  LYS    31      20.908   5.289 -21.100  1.00  0.00           C  
ATOM    474  HG2 LYS    31      21.201   6.270 -21.474  1.00  0.00           H  
ATOM    475  HG3 LYS    31      21.404   5.195 -20.134  1.00  0.00           H  
ATOM    476  CD  LYS    31      21.314   4.293 -21.874  1.00  0.00           C  
ATOM    477  HD2 LYS    31      20.860   3.347 -21.578  1.00  0.00           H  
ATOM    478  HD3 LYS    31      20.867   4.486 -22.849  1.00  0.00           H  
ATOM    479  CE  LYS    31      22.655   4.155 -22.034  1.00  0.00           C  
ATOM    480  HE2 LYS    31      23.162   3.958 -21.090  1.00  0.00           H  
ATOM    481  HE3 LYS    31      22.710   3.280 -22.682  1.00  0.00           H  
ATOM    482  NZ  LYS    31      23.330   5.295 -22.676  1.00  0.00           N  
ATOM    483  HZ1 LYS    31      23.361   6.109 -22.078  1.00  0.00           H  
ATOM    484  HZ2 LYS    31      24.298   5.138 -22.920  1.00  0.00           H  
ATOM    485  HZ3 LYS    31      22.969   5.545 -23.585  1.00  0.00           H  
ATOM    486  C   LYS    31      18.750   6.734 -22.923  1.00  0.00           C  
ATOM    487  O   LYS    31      19.401   6.482 -23.921  1.00  0.00           O  
ATOM    488  N   ASP    32      18.415   7.929 -22.418  1.00  0.00           N  
ATOM    489  H   ASP    32      17.898   7.917 -21.550  1.00  0.00           H  
ATOM    490  CA  ASP    32      18.691   9.305 -22.967  1.00  0.00           C  
ATOM    491  HA  ASP    32      19.767   9.446 -23.069  1.00  0.00           H  
ATOM    492  CB  ASP    32      18.056   9.491 -24.335  1.00  0.00           C  
ATOM    493  HB2 ASP    32      18.467  10.422 -24.725  1.00  0.00           H  
ATOM    494  HB3 ASP    32      18.469   8.731 -24.998  1.00  0.00           H  
ATOM    495  CG  ASP    32      16.475   9.443 -24.593  1.00  0.00           C  
ATOM    496  OD1 ASP    32      16.069   9.572 -25.766  1.00  0.00           O  
ATOM    497  OD2 ASP    32      15.727   9.188 -23.643  1.00  0.00           O  
ATOM    498  C   ASP    32      18.273  10.500 -22.053  1.00  0.00           C  
ATOM    499  O   ASP    32      18.694  11.601 -22.323  1.00  0.00           O  
ATOM    500  N   LEU    33      17.409  10.292 -21.049  1.00  0.00           N  
ATOM    501  H   LEU    33      16.910   9.416 -21.103  1.00  0.00           H  
ATOM    502  CA  LEU    33      16.717  11.362 -20.196  1.00  0.00           C  
ATOM    503  HA  LEU    33      16.504  12.151 -20.918  1.00  0.00           H  
ATOM    504  CB  LEU    33      15.471  10.786 -19.530  1.00  0.00           C  
ATOM    505  HB2 LEU    33      14.869  10.337 -20.319  1.00  0.00           H  
ATOM    506  HB3 LEU    33      15.805  10.018 -18.832  1.00  0.00           H  
ATOM    507  CG  LEU    33      14.625  11.768 -18.736  1.00  0.00           C  
ATOM    508  HG  LEU    33      15.092  12.162 -17.833  1.00  0.00           H  
ATOM    509  CD1 LEU    33      14.220  13.001 -19.467  1.00  0.00           C  
ATOM    510 HD11 LEU    33      15.050  13.380 -20.063  1.00  0.00           H  
ATOM    511 HD12 LEU    33      13.373  12.772 -20.115  1.00  0.00           H  
ATOM    512 HD13 LEU    33      14.006  13.772 -18.727  1.00  0.00           H  
ATOM    513  CD2 LEU    33      13.350  11.136 -18.159  1.00  0.00           C  
ATOM    514 HD21 LEU    33      12.912  11.878 -17.491  1.00  0.00           H  
ATOM    515 HD22 LEU    33      12.626  10.938 -18.950  1.00  0.00           H  
ATOM    516 HD23 LEU    33      13.610  10.230 -17.611  1.00  0.00           H  
ATOM    517  C   LEU    33      17.753  12.093 -19.219  1.00  0.00           C  
ATOM    518  O   LEU    33      17.416  13.171 -18.633  1.00  0.00           O  
ATOM    519  N   ASN    34      19.065  11.792 -19.126  1.00  0.00           N  
ATOM    520  H   ASN    34      19.294  10.995 -19.703  1.00  0.00           H  
ATOM    521  CA  ASN    34      20.080  12.458 -18.297  1.00  0.00           C  
ATOM    522  HA  ASN    34      20.939  11.786 -18.291  1.00  0.00           H  
ATOM    523  CB  ASN    34      20.511  13.837 -18.999  1.00  0.00           C  
ATOM    524  HB2 ASN    34      19.663  14.518 -18.931  1.00  0.00           H  
ATOM    525  HB3 ASN    34      21.294  14.214 -18.341  1.00  0.00           H  
ATOM    526  CG  ASN    34      20.972  13.688 -20.398  1.00  0.00           C  
ATOM    527  OD1 ASN    34      21.622  12.762 -20.725  1.00  0.00           O  
ATOM    528  ND2 ASN    34      20.774  14.714 -21.181  1.00  0.00           N  
ATOM    529 HD21 ASN    34      21.265  14.702 -22.064  1.00  0.00           H  
ATOM    530 HD22 ASN    34      20.220  15.466 -20.795  1.00  0.00           H  
ATOM    531  C   ASN    34      19.737  12.506 -16.747  1.00  0.00           C  
ATOM    532  O   ASN    34      20.000  13.512 -16.061  1.00  0.00           O  
ATOM    533  N   LEU    35      19.057  11.473 -16.252  1.00  0.00           N  
ATOM    534  H   LEU    35      18.949  10.753 -16.952  1.00  0.00           H  
ATOM    535  CA  LEU    35      18.755  11.170 -14.821  1.00  0.00           C  
ATOM    536  HA  LEU    35      17.938  11.819 -14.507  1.00  0.00           H  
ATOM    537  CB  LEU    35      18.327   9.697 -14.595  1.00  0.00           C  
ATOM    538  HB2 LEU    35      18.880   9.130 -15.344  1.00  0.00           H  
ATOM    539  HB3 LEU    35      18.529   9.328 -13.590  1.00  0.00           H  
ATOM    540  CG  LEU    35      16.758   9.485 -14.701  1.00  0.00           C  
ATOM    541  HG  LEU    35      16.261  10.086 -13.940  1.00  0.00           H  
ATOM    542  CD1 LEU    35      16.287   9.795 -16.134  1.00  0.00           C  
ATOM    543 HD11 LEU    35      16.306  10.877 -16.267  1.00  0.00           H  
ATOM    544 HD12 LEU    35      16.952   9.345 -16.871  1.00  0.00           H  
ATOM    545 HD13 LEU    35      15.254   9.455 -16.206  1.00  0.00           H  
ATOM    546  CD2 LEU    35      16.529   7.993 -14.559  1.00  0.00           C  
ATOM    547 HD21 LEU    35      17.039   7.503 -13.730  1.00  0.00           H  
ATOM    548 HD22 LEU    35      15.449   7.850 -14.582  1.00  0.00           H  
ATOM    549 HD23 LEU    35      16.862   7.401 -15.412  1.00  0.00           H  
ATOM    550  C   LEU    35      20.006  11.496 -13.925  1.00  0.00           C  
ATOM    551  O   LEU    35      21.113  11.292 -14.353  1.00  0.00           O  
ATOM    552  N   THR    36      19.807  11.984 -12.711  1.00  0.00           N  
ATOM    553  H   THR    36      18.861  11.950 -12.358  1.00  0.00           H  
ATOM    554  CA  THR    36      20.985  12.073 -11.780  1.00  0.00           C  
ATOM    555  HA  THR    36      21.784  12.595 -12.306  1.00  0.00           H  
ATOM    556  CB  THR    36      20.745  12.876 -10.430  1.00  0.00           C  
ATOM    557  HB  THR    36      21.695  13.009  -9.911  1.00  0.00           H  
ATOM    558  CG2 THR    36      20.222  14.271 -10.697  1.00  0.00           C  
ATOM    559 HG21 THR    36      20.641  14.676 -11.618  1.00  0.00           H  
ATOM    560 HG22 THR    36      19.160  14.232 -10.938  1.00  0.00           H  
ATOM    561 HG23 THR    36      20.333  14.949  -9.851  1.00  0.00           H  
ATOM    562  OG1 THR    36      19.893  12.189  -9.548  1.00  0.00           O  
ATOM    563  HG1 THR    36      20.093  12.579  -8.694  1.00  0.00           H  
ATOM    564  C   THR    36      21.400  10.664 -11.397  1.00  0.00           C  
ATOM    565  O   THR    36      20.552   9.663 -11.464  1.00  0.00           O  
ATOM    566  N   ASP    37      22.649  10.588 -10.815  1.00  0.00           N  
ATOM    567  H   ASP    37      23.227  11.408 -10.700  1.00  0.00           H  
ATOM    568  CA  ASP    37      23.194   9.275 -10.259  1.00  0.00           C  
ATOM    569  HA  ASP    37      23.226   8.568 -11.088  1.00  0.00           H  
ATOM    570  CB  ASP    37      24.624   9.467  -9.678  1.00  0.00           C  
ATOM    571  HB2 ASP    37      24.390  10.208  -8.914  1.00  0.00           H  
ATOM    572  HB3 ASP    37      25.095   8.604  -9.209  1.00  0.00           H  
ATOM    573  CG  ASP    37      25.641  10.175 -10.631  1.00  0.00           C  
ATOM    574  OD1 ASP    37      26.115  11.278 -10.283  1.00  0.00           O  
ATOM    575  OD2 ASP    37      25.876   9.562 -11.717  1.00  0.00           O  
ATOM    576  C   ASP    37      22.276   8.633  -9.225  1.00  0.00           C  
ATOM    577  O   ASP    37      22.038   7.361  -9.233  1.00  0.00           O  
ATOM    578  N   ALA    38      21.552   9.452  -8.376  1.00  0.00           N  
ATOM    579  H   ALA    38      21.677  10.440  -8.544  1.00  0.00           H  
ATOM    580  CA  ALA    38      20.647   9.003  -7.440  1.00  0.00           C  
ATOM    581  HA  ALA    38      21.134   8.308  -6.755  1.00  0.00           H  
ATOM    582  CB  ALA    38      20.354  10.168  -6.507  1.00  0.00           C  
ATOM    583  HB1 ALA    38      19.688   9.828  -5.714  1.00  0.00           H  
ATOM    584  HB2 ALA    38      21.272  10.519  -6.036  1.00  0.00           H  
ATOM    585  HB3 ALA    38      19.926  11.046  -6.992  1.00  0.00           H  
ATOM    586  C   ALA    38      19.390   8.365  -8.121  1.00  0.00           C  
ATOM    587  O   ALA    38      19.035   7.247  -7.747  1.00  0.00           O  
ATOM    588  N   GLN    39      18.672   9.083  -9.062  1.00  0.00           N  
ATOM    589  H   GLN    39      19.146   9.923  -9.362  1.00  0.00           H  
ATOM    590  CA  GLN    39      17.633   8.493  -9.913  1.00  0.00           C  
ATOM    591  HA  GLN    39      16.830   8.285  -9.206  1.00  0.00           H  
ATOM    592  CB  GLN    39      17.164   9.494 -10.977  1.00  0.00           C  
ATOM    593  HB2 GLN    39      17.986   9.978 -11.504  1.00  0.00           H  
ATOM    594  HB3 GLN    39      16.513   8.950 -11.662  1.00  0.00           H  
ATOM    595  CG  GLN    39      16.443  10.664 -10.228  1.00  0.00           C  
ATOM    596  HG2 GLN    39      15.568  10.330  -9.671  1.00  0.00           H  
ATOM    597  HG3 GLN    39      17.181  11.141  -9.584  1.00  0.00           H  
ATOM    598  CD  GLN    39      15.968  11.637 -11.287  1.00  0.00           C  
ATOM    599  OE1 GLN    39      16.749  12.012 -12.138  1.00  0.00           O  
ATOM    600  NE2 GLN    39      14.719  11.998 -11.426  1.00  0.00           N  
ATOM    601 HE21 GLN    39      14.626  12.659 -12.184  1.00  0.00           H  
ATOM    602 HE22 GLN    39      14.007  11.687 -10.781  1.00  0.00           H  
ATOM    603  C   GLN    39      18.036   7.179 -10.614  1.00  0.00           C  
ATOM    604  O   GLN    39      17.250   6.226 -10.625  1.00  0.00           O  
ATOM    605  N   LYS    40      19.222   7.185 -11.195  1.00  0.00           N  
ATOM    606  H   LYS    40      19.711   8.069 -11.199  1.00  0.00           H  
ATOM    607  CA  LYS    40      19.722   5.987 -11.881  1.00  0.00           C  
ATOM    608  HA  LYS    40      18.939   5.680 -12.573  1.00  0.00           H  
ATOM    609  CB  LYS    40      20.972   6.454 -12.663  1.00  0.00           C  
ATOM    610  HB2 LYS    40      21.665   7.018 -12.038  1.00  0.00           H  
ATOM    611  HB3 LYS    40      21.508   5.553 -12.961  1.00  0.00           H  
ATOM    612  CG  LYS    40      20.706   7.219 -13.738  1.00  0.00           C  
ATOM    613  HG2 LYS    40      19.916   6.914 -14.423  1.00  0.00           H  
ATOM    614  HG3 LYS    40      20.419   8.223 -13.427  1.00  0.00           H  
ATOM    615  CD  LYS    40      21.806   7.510 -14.471  1.00  0.00           C  
ATOM    616  HD2 LYS    40      22.674   7.847 -13.904  1.00  0.00           H  
ATOM    617  HD3 LYS    40      22.115   6.608 -14.999  1.00  0.00           H  
ATOM    618  CE  LYS    40      21.744   8.379 -15.533  1.00  0.00           C  
ATOM    619  HE2 LYS    40      21.109   7.958 -16.312  1.00  0.00           H  
ATOM    620  HE3 LYS    40      21.290   9.328 -15.249  1.00  0.00           H  
ATOM    621  NZ  LYS    40      23.143   8.663 -15.978  1.00  0.00           N  
ATOM    622  HZ1 LYS    40      23.397   7.993 -16.690  1.00  0.00           H  
ATOM    623  HZ2 LYS    40      23.216   9.624 -16.279  1.00  0.00           H  
ATOM    624  HZ3 LYS    40      23.791   8.788 -15.214  1.00  0.00           H  
ATOM    625  C   LYS    40      19.960   4.787 -11.053  1.00  0.00           C  
ATOM    626  O   LYS    40      19.788   3.664 -11.605  1.00  0.00           O  
ATOM    627  N   GLN    41      20.214   4.868  -9.746  1.00  0.00           N  
ATOM    628  H   GLN    41      20.484   5.776  -9.395  1.00  0.00           H  
ATOM    629  CA  GLN    41      20.233   3.707  -8.817  1.00  0.00           C  
ATOM    630  HA  GLN    41      20.616   2.848  -9.367  1.00  0.00           H  
ATOM    631  CB  GLN    41      21.275   4.055  -7.768  1.00  0.00           C  
ATOM    632  HB2 GLN    41      22.231   4.157  -8.282  1.00  0.00           H  
ATOM    633  HB3 GLN    41      21.058   5.016  -7.303  1.00  0.00           H  
ATOM    634  CG  GLN    41      21.460   3.011  -6.643  1.00  0.00           C  
ATOM    635  HG2 GLN    41      22.246   3.360  -5.973  1.00  0.00           H  
ATOM    636  HG3 GLN    41      20.491   2.869  -6.165  1.00  0.00           H  
ATOM    637  CD  GLN    41      21.951   1.637  -7.202  1.00  0.00           C  
ATOM    638  OE1 GLN    41      22.254   1.383  -8.330  1.00  0.00           O  
ATOM    639  NE2 GLN    41      21.981   0.667  -6.292  1.00  0.00           N  
ATOM    640 HE21 GLN    41      22.472  -0.176  -6.552  1.00  0.00           H  
ATOM    641 HE22 GLN    41      21.644   0.765  -5.344  1.00  0.00           H  
ATOM    642  C   GLN    41      18.880   3.360  -8.274  1.00  0.00           C  
ATOM    643  O   GLN    41      18.580   2.204  -8.011  1.00  0.00           O  
ATOM    644  N   GLN    42      17.953   4.349  -8.097  1.00  0.00           N  
ATOM    645  H   GLN    42      18.121   5.309  -8.362  1.00  0.00           H  
ATOM    646  CA  GLN    42      16.570   3.986  -7.670  1.00  0.00           C  
ATOM    647  HA  GLN    42      16.631   3.416  -6.742  1.00  0.00           H  
ATOM    648  CB  GLN    42      15.688   5.227  -7.444  1.00  0.00           C  
ATOM    649  HB2 GLN    42      15.952   5.959  -8.207  1.00  0.00           H  
ATOM    650  HB3 GLN    42      14.624   4.997  -7.511  1.00  0.00           H  
ATOM    651  CG  GLN    42      16.075   5.858  -6.081  1.00  0.00           C  
ATOM    652  HG2 GLN    42      15.634   5.143  -5.386  1.00  0.00           H  
ATOM    653  HG3 GLN    42      17.161   5.834  -5.997  1.00  0.00           H  
ATOM    654  CD  GLN    42      15.531   7.301  -5.814  1.00  0.00           C  
ATOM    655  OE1 GLN    42      14.395   7.474  -5.486  1.00  0.00           O  
ATOM    656  NE2 GLN    42      16.269   8.330  -6.115  1.00  0.00           N  
ATOM    657 HE21 GLN    42      15.827   9.175  -5.780  1.00  0.00           H  
ATOM    658 HE22 GLN    42      17.198   8.140  -6.462  1.00  0.00           H  
ATOM    659  C   GLN    42      15.884   3.049  -8.786  1.00  0.00           C  
ATOM    660  O   GLN    42      15.062   2.173  -8.500  1.00  0.00           O  
ATOM    661  N   ILE    43      16.152   3.325 -10.060  1.00  0.00           N  
ATOM    662  H   ILE    43      16.685   4.151 -10.289  1.00  0.00           H  
ATOM    663  CA  ILE    43      15.531   2.623 -11.148  1.00  0.00           C  
ATOM    664  HA  ILE    43      14.519   2.394 -10.812  1.00  0.00           H  
ATOM    665  CB  ILE    43      15.387   3.379 -12.484  1.00  0.00           C  
ATOM    666  HB  ILE    43      14.855   2.755 -13.202  1.00  0.00           H  
ATOM    667  CG2 ILE    43      14.612   4.689 -12.308  1.00  0.00           C  
ATOM    668 HG21 ILE    43      14.516   5.234 -13.247  1.00  0.00           H  
ATOM    669 HG22 ILE    43      13.647   4.424 -11.876  1.00  0.00           H  
ATOM    670 HG23 ILE    43      15.146   5.288 -11.569  1.00  0.00           H  
ATOM    671  CG1 ILE    43      16.802   3.628 -13.201  1.00  0.00           C  
ATOM    672 HG12 ILE    43      17.415   4.322 -12.626  1.00  0.00           H  
ATOM    673 HG13 ILE    43      17.375   2.702 -13.174  1.00  0.00           H  
ATOM    674  CD1 ILE    43      16.873   4.216 -14.604  1.00  0.00           C  
ATOM    675 HD11 ILE    43      17.876   4.115 -15.019  1.00  0.00           H  
ATOM    676 HD12 ILE    43      16.305   3.699 -15.378  1.00  0.00           H  
ATOM    677 HD13 ILE    43      16.426   5.203 -14.720  1.00  0.00           H  
ATOM    678  C   ILE    43      16.113   1.173 -11.381  1.00  0.00           C  
ATOM    679  O   ILE    43      15.477   0.431 -12.082  1.00  0.00           O  
ATOM    680  N   ARG    44      17.271   0.818 -10.816  1.00  0.00           N  
ATOM    681  H   ARG    44      17.877   1.562 -10.499  1.00  0.00           H  
ATOM    682  CA  ARG    44      17.910  -0.519 -10.785  1.00  0.00           C  
ATOM    683  HA  ARG    44      18.045  -0.936 -11.783  1.00  0.00           H  
ATOM    684  CB  ARG    44      19.282  -0.461 -10.017  1.00  0.00           C  
ATOM    685  HB2 ARG    44      19.718   0.488 -10.329  1.00  0.00           H  
ATOM    686  HB3 ARG    44      19.115  -0.248  -8.962  1.00  0.00           H  
ATOM    687  CG  ARG    44      20.039  -1.535 -10.211  1.00  0.00           C  
ATOM    688  HG2 ARG    44      19.462  -2.442 -10.033  1.00  0.00           H  
ATOM    689  HG3 ARG    44      20.325  -1.694 -11.250  1.00  0.00           H  
ATOM    690  CD  ARG    44      21.170  -1.601  -9.476  1.00  0.00           C  
ATOM    691  HD2 ARG    44      21.922  -0.881  -9.799  1.00  0.00           H  
ATOM    692  HD3 ARG    44      21.045  -1.350  -8.422  1.00  0.00           H  
ATOM    693  NE  ARG    44      21.835  -2.903  -9.287  1.00  0.00           N  
ATOM    694  HE  ARG    44      21.765  -3.257  -8.343  1.00  0.00           H  
ATOM    695  CZ  ARG    44      22.785  -3.493 -10.016  1.00  0.00           C  
ATOM    696  NH1 ARG    44      23.533  -4.439  -9.496  1.00  0.00           N  
ATOM    697 HH11 ARG    44      23.226  -4.707  -8.572  1.00  0.00           H  
ATOM    698 HH12 ARG    44      24.219  -4.847 -10.115  1.00  0.00           H  
ATOM    699  NH2 ARG    44      22.986  -3.141 -11.270  1.00  0.00           N  
ATOM    700 HH21 ARG    44      22.436  -2.381 -11.644  1.00  0.00           H  
ATOM    701 HH22 ARG    44      23.838  -3.369 -11.763  1.00  0.00           H  
ATOM    702  C   ARG    44      17.000  -1.587 -10.150  1.00  0.00           C  
ATOM    703  O   ARG    44      16.814  -2.683 -10.714  1.00  0.00           O  
ATOM    704  N   GLU    45      16.312  -1.297  -9.024  1.00  0.00           N  
ATOM    705  H   GLU    45      16.636  -0.439  -8.600  1.00  0.00           H  
ATOM    706  CA  GLU    45      15.260  -2.057  -8.393  1.00  0.00           C  
ATOM    707  HA  GLU    45      15.576  -3.099  -8.357  1.00  0.00           H  
ATOM    708  CB  GLU    45      15.032  -1.427  -6.973  1.00  0.00           C  
ATOM    709  HB2 GLU    45      16.003  -1.377  -6.480  1.00  0.00           H  
ATOM    710  HB3 GLU    45      14.549  -0.455  -7.075  1.00  0.00           H  
ATOM    711  CG  GLU    45      14.154  -2.074  -5.914  1.00  0.00           C  
ATOM    712  HG2 GLU    45      14.191  -1.375  -5.078  1.00  0.00           H  
ATOM    713  HG3 GLU    45      13.184  -2.209  -6.393  1.00  0.00           H  
ATOM    714  CD  GLU    45      14.703  -3.436  -5.513  1.00  0.00           C  
ATOM    715  OE1 GLU    45      14.764  -4.288  -6.372  1.00  0.00           O  
ATOM    716  OE2 GLU    45      14.999  -3.583  -4.297  1.00  0.00           O  
ATOM    717  C   GLU    45      13.859  -2.075  -9.180  1.00  0.00           C  
ATOM    718  O   GLU    45      13.146  -3.044  -9.010  1.00  0.00           O  
ATOM    719  N   ILE    46      13.626  -1.156 -10.121  1.00  0.00           N  
ATOM    720  H   ILE    46      14.263  -0.372 -10.145  1.00  0.00           H  
ATOM    721  CA  ILE    46      12.598  -1.286 -11.113  1.00  0.00           C  
ATOM    722  HA  ILE    46      11.747  -1.904 -10.828  1.00  0.00           H  
ATOM    723  CB  ILE    46      12.024   0.126 -11.398  1.00  0.00           C  
ATOM    724  HB  ILE    46      12.851   0.676 -11.847  1.00  0.00           H  
ATOM    725  CG2 ILE    46      11.080   0.094 -12.566  1.00  0.00           C  
ATOM    726 HG21 ILE    46      11.062   1.140 -12.871  1.00  0.00           H  
ATOM    727 HG22 ILE    46      11.373  -0.437 -13.471  1.00  0.00           H  
ATOM    728 HG23 ILE    46      10.064  -0.142 -12.249  1.00  0.00           H  
ATOM    729  CG1 ILE    46      11.350   0.776 -10.191  1.00  0.00           C  
ATOM    730 HG12 ILE    46      10.309   0.453 -10.160  1.00  0.00           H  
ATOM    731 HG13 ILE    46      11.987   0.604  -9.323  1.00  0.00           H  
ATOM    732  CD1 ILE    46      11.511   2.314 -10.214  1.00  0.00           C  
ATOM    733 HD11 ILE    46      12.510   2.676  -9.972  1.00  0.00           H  
ATOM    734 HD12 ILE    46      11.142   2.769 -11.133  1.00  0.00           H  
ATOM    735 HD13 ILE    46      10.997   2.669  -9.320  1.00  0.00           H  
ATOM    736  C   ILE    46      13.051  -2.044 -12.367  1.00  0.00           C  
ATOM    737  O   ILE    46      12.255  -2.750 -12.973  1.00  0.00           O  
ATOM    738  N   MET    47      14.328  -2.021 -12.748  1.00  0.00           N  
ATOM    739  H   MET    47      14.896  -1.426 -12.162  1.00  0.00           H  
ATOM    740  CA  MET    47      14.935  -2.931 -13.692  1.00  0.00           C  
ATOM    741  HA  MET    47      14.318  -2.813 -14.583  1.00  0.00           H  
ATOM    742  CB  MET    47      16.374  -2.443 -14.047  1.00  0.00           C  
ATOM    743  HB2 MET    47      16.916  -2.312 -13.111  1.00  0.00           H  
ATOM    744  HB3 MET    47      16.883  -3.230 -14.604  1.00  0.00           H  
ATOM    745  CG  MET    47      16.372  -1.121 -14.760  1.00  0.00           C  
ATOM    746  HG2 MET    47      16.179  -1.279 -15.821  1.00  0.00           H  
ATOM    747  HG3 MET    47      15.598  -0.453 -14.383  1.00  0.00           H  
ATOM    748  SD  MET    47      17.883  -0.162 -14.716  1.00  0.00           S  
ATOM    749  CE  MET    47      19.168  -1.355 -15.077  1.00  0.00           C  
ATOM    750  HE1 MET    47      18.914  -2.168 -14.398  1.00  0.00           H  
ATOM    751  HE2 MET    47      19.044  -1.588 -16.135  1.00  0.00           H  
ATOM    752  HE3 MET    47      20.165  -0.928 -14.971  1.00  0.00           H  
ATOM    753  C   MET    47      14.940  -4.382 -13.195  1.00  0.00           C  
ATOM    754  O   MET    47      14.947  -5.303 -14.019  1.00  0.00           O  
ATOM    755  N   LYS    48      15.000  -4.635 -11.916  1.00  0.00           N  
ATOM    756  H   LYS    48      15.219  -3.872 -11.291  1.00  0.00           H  
ATOM    757  CA  LYS    48      14.735  -6.044 -11.427  1.00  0.00           C  
ATOM    758  HA  LYS    48      15.418  -6.677 -11.994  1.00  0.00           H  
ATOM    759  CB  LYS    48      15.141  -6.130  -9.956  1.00  0.00           C  
ATOM    760  HB2 LYS    48      16.149  -5.727  -9.854  1.00  0.00           H  
ATOM    761  HB3 LYS    48      14.464  -5.374  -9.559  1.00  0.00           H  
ATOM    762  CG  LYS    48      15.143  -7.275  -9.256  1.00  0.00           C  
ATOM    763  HG2 LYS    48      15.480  -6.947  -8.273  1.00  0.00           H  
ATOM    764  HG3 LYS    48      14.075  -7.494  -9.262  1.00  0.00           H  
ATOM    765  CD  LYS    48      15.869  -8.434  -9.715  1.00  0.00           C  
ATOM    766  HD2 LYS    48      15.376  -8.823 -10.606  1.00  0.00           H  
ATOM    767  HD3 LYS    48      16.878  -8.057  -9.884  1.00  0.00           H  
ATOM    768  CE  LYS    48      16.141  -9.434  -8.826  1.00  0.00           C  
ATOM    769  HE2 LYS    48      16.763 -10.200  -9.289  1.00  0.00           H  
ATOM    770  HE3 LYS    48      16.596  -8.998  -7.937  1.00  0.00           H  
ATOM    771  NZ  LYS    48      14.896 -10.190  -8.416  1.00  0.00           N  
ATOM    772  HZ1 LYS    48      15.027 -11.051  -7.904  1.00  0.00           H  
ATOM    773  HZ2 LYS    48      14.451  -9.647  -7.690  1.00  0.00           H  
ATOM    774  HZ3 LYS    48      14.164 -10.219  -9.111  1.00  0.00           H  
ATOM    775  C   LYS    48      13.265  -6.491 -11.728  1.00  0.00           C  
ATOM    776  O   LYS    48      13.090  -7.670 -12.015  1.00  0.00           O  
ATOM    777  N   GLY    49      12.158  -5.691 -11.858  1.00  0.00           N  
ATOM    778  H   GLY    49      12.141  -4.763 -11.460  1.00  0.00           H  
ATOM    779  CA  GLY    49      10.834  -6.138 -12.208  1.00  0.00           C  
ATOM    780  HA2 GLY    49      10.619  -7.100 -11.741  1.00  0.00           H  
ATOM    781  HA3 GLY    49      10.256  -5.306 -11.807  1.00  0.00           H  
ATOM    782  C   GLY    49      10.762  -6.199 -13.744  1.00  0.00           C  
ATOM    783  O   GLY    49       9.902  -6.908 -14.235  1.00  0.00           O  
ATOM    784  N   GLN    50      11.673  -5.673 -14.520  1.00  0.00           N  
ATOM    785  H   GLN    50      12.265  -4.935 -14.166  1.00  0.00           H  
ATOM    786  CA  GLN    50      11.874  -6.143 -15.932  1.00  0.00           C  
ATOM    787  HA  GLN    50      10.902  -6.271 -16.409  1.00  0.00           H  
ATOM    788  CB  GLN    50      12.647  -5.066 -16.675  1.00  0.00           C  
ATOM    789  HB2 GLN    50      13.676  -5.099 -16.318  1.00  0.00           H  
ATOM    790  HB3 GLN    50      12.662  -5.342 -17.730  1.00  0.00           H  
ATOM    791  CG  GLN    50      12.093  -3.599 -16.544  1.00  0.00           C  
ATOM    792  HG2 GLN    50      11.122  -3.605 -17.038  1.00  0.00           H  
ATOM    793  HG3 GLN    50      12.040  -3.403 -15.473  1.00  0.00           H  
ATOM    794  CD  GLN    50      13.102  -2.652 -17.127  1.00  0.00           C  
ATOM    795  OE1 GLN    50      13.637  -1.728 -16.590  1.00  0.00           O  
ATOM    796  NE2 GLN    50      13.611  -2.921 -18.313  1.00  0.00           N  
ATOM    797 HE21 GLN    50      14.454  -2.390 -18.478  1.00  0.00           H  
ATOM    798 HE22 GLN    50      13.470  -3.732 -18.899  1.00  0.00           H  
ATOM    799  C   GLN    50      12.616  -7.466 -15.994  1.00  0.00           C  
ATOM    800  O   GLN    50      11.987  -8.431 -16.536  1.00  0.00           O  
ATOM    801  N   ARG    51      13.878  -7.517 -15.480  1.00  0.00           N  
ATOM    802  H   ARG    51      14.172  -6.724 -14.928  1.00  0.00           H  
ATOM    803  CA  ARG    51      14.706  -8.753 -15.611  1.00  0.00           C  
ATOM    804  HA  ARG    51      14.836  -8.974 -16.671  1.00  0.00           H  
ATOM    805  CB  ARG    51      16.087  -8.579 -14.903  1.00  0.00           C  
ATOM    806  HB2 ARG    51      15.898  -8.114 -13.935  1.00  0.00           H  
ATOM    807  HB3 ARG    51      16.420  -9.569 -14.595  1.00  0.00           H  
ATOM    808  CG  ARG    51      17.042  -7.853 -15.483  1.00  0.00           C  
ATOM    809  HG2 ARG    51      16.630  -6.952 -15.938  1.00  0.00           H  
ATOM    810  HG3 ARG    51      17.756  -7.630 -14.690  1.00  0.00           H  
ATOM    811  CD  ARG    51      17.800  -8.393 -16.476  1.00  0.00           C  
ATOM    812  HD2 ARG    51      18.677  -7.782 -16.690  1.00  0.00           H  
ATOM    813  HD3 ARG    51      18.108  -9.401 -16.198  1.00  0.00           H  
ATOM    814  NE  ARG    51      17.122  -8.634 -17.787  1.00  0.00           N  
ATOM    815  HE  ARG    51      16.359  -8.039 -18.076  1.00  0.00           H  
ATOM    816  CZ  ARG    51      17.260  -9.669 -18.580  1.00  0.00           C  
ATOM    817  NH1 ARG    51      17.952 -10.752 -18.308  1.00  0.00           N  
ATOM    818 HH11 ARG    51      18.558 -10.719 -17.500  1.00  0.00           H  
ATOM    819 HH12 ARG    51      17.905 -11.466 -19.020  1.00  0.00           H  
ATOM    820  NH2 ARG    51      16.689  -9.559 -19.736  1.00  0.00           N  
ATOM    821 HH21 ARG    51      16.116  -8.765 -19.981  1.00  0.00           H  
ATOM    822 HH22 ARG    51      16.862 -10.336 -20.358  1.00  0.00           H  
ATOM    823  C   ARG    51      14.031 -10.068 -15.173  1.00  0.00           C  
ATOM    824  O   ARG    51      14.417 -11.111 -15.692  1.00  0.00           O  
ATOM    825  N   ASP    52      13.206 -10.057 -14.115  1.00  0.00           N  
ATOM    826  H   ASP    52      13.181  -9.315 -13.430  1.00  0.00           H  
ATOM    827  CA  ASP    52      12.471 -11.296 -13.741  1.00  0.00           C  
ATOM    828  HA  ASP    52      13.038 -12.175 -14.048  1.00  0.00           H  
ATOM    829  CB  ASP    52      12.070 -11.257 -12.218  1.00  0.00           C  
ATOM    830  HB2 ASP    52      11.401 -10.400 -12.146  1.00  0.00           H  
ATOM    831  HB3 ASP    52      11.418 -12.063 -11.883  1.00  0.00           H  
ATOM    832  CG  ASP    52      13.139 -11.124 -11.160  1.00  0.00           C  
ATOM    833  OD1 ASP    52      12.743 -10.690 -10.051  1.00  0.00           O  
ATOM    834  OD2 ASP    52      14.233 -11.682 -11.342  1.00  0.00           O  
ATOM    835  C   ASP    52      11.180 -11.460 -14.589  1.00  0.00           C  
ATOM    836  O   ASP    52      11.020 -12.512 -15.200  1.00  0.00           O  
ATOM    837  N   GLN    53      10.282 -10.426 -14.705  1.00  0.00           N  
ATOM    838  H   GLN    53      10.546  -9.536 -14.307  1.00  0.00           H  
ATOM    839  CA  GLN    53       8.876 -10.544 -15.088  1.00  0.00           C  
ATOM    840  HA  GLN    53       8.602 -11.584 -14.908  1.00  0.00           H  
ATOM    841  CB  GLN    53       7.850  -9.669 -14.295  1.00  0.00           C  
ATOM    842  HB2 GLN    53       7.987  -8.596 -14.432  1.00  0.00           H  
ATOM    843  HB3 GLN    53       6.810  -9.903 -14.522  1.00  0.00           H  
ATOM    844  CG  GLN    53       8.074  -9.922 -12.801  1.00  0.00           C  
ATOM    845  HG2 GLN    53       7.853 -10.957 -12.539  1.00  0.00           H  
ATOM    846  HG3 GLN    53       8.997  -9.480 -12.424  1.00  0.00           H  
ATOM    847  CD  GLN    53       6.979  -9.200 -12.005  1.00  0.00           C  
ATOM    848  OE1 GLN    53       5.934  -8.858 -12.484  1.00  0.00           O  
ATOM    849  NE2 GLN    53       7.106  -8.943 -10.766  1.00  0.00           N  
ATOM    850 HE21 GLN    53       6.220  -8.791 -10.306  1.00  0.00           H  
ATOM    851 HE22 GLN    53       7.905  -9.311 -10.268  1.00  0.00           H  
ATOM    852  C   GLN    53       8.642 -10.407 -16.640  1.00  0.00           C  
ATOM    853  O   GLN    53       7.702 -10.977 -17.158  1.00  0.00           O  
ATOM    854  N   MET    54       9.570  -9.780 -17.359  1.00  0.00           N  
ATOM    855  H   MET    54      10.389  -9.387 -16.918  1.00  0.00           H  
ATOM    856  CA  MET    54       9.401  -9.628 -18.862  1.00  0.00           C  
ATOM    857  HA  MET    54       8.354  -9.799 -19.114  1.00  0.00           H  
ATOM    858  CB  MET    54       9.778  -8.239 -19.346  1.00  0.00           C  
ATOM    859  HB2 MET    54      10.802  -7.960 -19.098  1.00  0.00           H  
ATOM    860  HB3 MET    54       9.581  -8.222 -20.418  1.00  0.00           H  
ATOM    861  CG  MET    54       8.943  -7.128 -18.699  1.00  0.00           C  
ATOM    862  HG2 MET    54       7.900  -7.337 -18.939  1.00  0.00           H  
ATOM    863  HG3 MET    54       9.021  -7.229 -17.617  1.00  0.00           H  
ATOM    864  SD  MET    54       9.545  -5.500 -19.140  1.00  0.00           S  
ATOM    865  CE  MET    54       9.295  -5.551 -20.909  1.00  0.00           C  
ATOM    866  HE1 MET    54       8.236  -5.634 -21.156  1.00  0.00           H  
ATOM    867  HE2 MET    54       9.726  -4.640 -21.325  1.00  0.00           H  
ATOM    868  HE3 MET    54       9.929  -6.356 -21.281  1.00  0.00           H  
ATOM    869  C   MET    54      10.303 -10.743 -19.543  1.00  0.00           C  
ATOM    870  O   MET    54      11.421 -10.562 -20.036  1.00  0.00           O  
ATOM    871  N   LYS    55       9.737 -11.953 -19.714  1.00  0.00           N  
ATOM    872  H   LYS    55       8.814 -12.177 -19.369  1.00  0.00           H  
ATOM    873  CA  LYS    55      10.371 -13.114 -20.319  1.00  0.00           C  
ATOM    874  HA  LYS    55      11.433 -12.882 -20.253  1.00  0.00           H  
ATOM    875  CB  LYS    55      10.136 -14.495 -19.645  1.00  0.00           C  
ATOM    876  HB2 LYS    55      10.621 -15.207 -20.313  1.00  0.00           H  
ATOM    877  HB3 LYS    55      10.742 -14.477 -18.739  1.00  0.00           H  
ATOM    878  CG  LYS    55       8.902 -14.842 -19.360  1.00  0.00           C  
ATOM    879  HG2 LYS    55       8.383 -14.027 -18.856  1.00  0.00           H  
ATOM    880  HG3 LYS    55       8.287 -15.017 -20.242  1.00  0.00           H  
ATOM    881  CD  LYS    55       8.787 -16.020 -18.637  1.00  0.00           C  
ATOM    882  HD2 LYS    55       9.170 -16.801 -19.294  1.00  0.00           H  
ATOM    883  HD3 LYS    55       9.434 -16.108 -17.764  1.00  0.00           H  
ATOM    884  CE  LYS    55       7.565 -16.578 -18.241  1.00  0.00           C  
ATOM    885  HE2 LYS    55       6.868 -16.540 -19.077  1.00  0.00           H  
ATOM    886  HE3 LYS    55       7.554 -17.596 -17.851  1.00  0.00           H  
ATOM    887  NZ  LYS    55       6.975 -15.743 -17.131  1.00  0.00           N  
ATOM    888  HZ1 LYS    55       6.731 -14.798 -17.393  1.00  0.00           H  
ATOM    889  HZ2 LYS    55       6.090 -16.063 -16.765  1.00  0.00           H  
ATOM    890  HZ3 LYS    55       7.644 -15.586 -16.390  1.00  0.00           H  
ATOM    891  C   LYS    55      10.065 -13.234 -21.805  1.00  0.00           C  
ATOM    892  O   LYS    55       8.838 -13.095 -22.095  1.00  0.00           O  
ATOM    893  N   ARG    56      10.996 -13.571 -22.663  1.00  0.00           N  
ATOM    894  H   ARG    56      11.955 -13.628 -22.352  1.00  0.00           H  
ATOM    895  CA  ARG    56      10.639 -13.682 -24.101  1.00  0.00           C  
ATOM    896  HA  ARG    56      10.248 -12.671 -24.218  1.00  0.00           H  
ATOM    897  CB  ARG    56      11.858 -13.729 -24.991  1.00  0.00           C  
ATOM    898  HB2 ARG    56      11.380 -13.805 -25.967  1.00  0.00           H  
ATOM    899  HB3 ARG    56      12.421 -12.807 -24.842  1.00  0.00           H  
ATOM    900  CG  ARG    56      12.573 -14.846 -24.963  1.00  0.00           C  
ATOM    901  HG2 ARG    56      12.743 -15.037 -23.904  1.00  0.00           H  
ATOM    902  HG3 ARG    56      11.993 -15.678 -25.363  1.00  0.00           H  
ATOM    903  CD  ARG    56      13.811 -14.735 -25.568  1.00  0.00           C  
ATOM    904  HD2 ARG    56      13.718 -14.346 -26.582  1.00  0.00           H  
ATOM    905  HD3 ARG    56      14.426 -13.986 -25.069  1.00  0.00           H  
ATOM    906  NE  ARG    56      14.514 -16.073 -25.578  1.00  0.00           N  
ATOM    907  HE  ARG    56      14.116 -16.826 -25.034  1.00  0.00           H  
ATOM    908  CZ  ARG    56      15.514 -16.320 -26.451  1.00  0.00           C  
ATOM    909  NH1 ARG    56      16.182 -17.395 -26.143  1.00  0.00           N  
ATOM    910 HH11 ARG    56      15.915 -18.012 -25.389  1.00  0.00           H  
ATOM    911 HH12 ARG    56      16.750 -17.759 -26.894  1.00  0.00           H  
ATOM    912  NH2 ARG    56      15.881 -15.591 -27.417  1.00  0.00           N  
ATOM    913 HH21 ARG    56      15.466 -14.697 -27.637  1.00  0.00           H  
ATOM    914 HH22 ARG    56      16.719 -15.804 -27.939  1.00  0.00           H  
ATOM    915  C   ARG    56       9.525 -14.706 -24.436  1.00  0.00           C  
ATOM    916  O   ARG    56       9.347 -15.645 -23.624  1.00  0.00           O  
ATOM    917  N   PRO    57       8.747 -14.536 -25.530  1.00  0.00           N  
ATOM    918  CD  PRO    57       8.673 -13.297 -26.260  1.00  0.00           C  
ATOM    919  HD2 PRO    57       9.408 -13.436 -27.053  1.00  0.00           H  
ATOM    920  HD3 PRO    57       8.933 -12.422 -25.665  1.00  0.00           H  
ATOM    921  CG  PRO    57       7.224 -13.296 -26.756  1.00  0.00           C  
ATOM    922  HG2 PRO    57       7.206 -12.666 -27.646  1.00  0.00           H  
ATOM    923  HG3 PRO    57       6.591 -13.004 -25.919  1.00  0.00           H  
ATOM    924  CB  PRO    57       6.986 -14.775 -27.058  1.00  0.00           C  
ATOM    925  HB2 PRO    57       7.479 -15.148 -27.955  1.00  0.00           H  
ATOM    926  HB3 PRO    57       5.910 -14.863 -26.907  1.00  0.00           H  
ATOM    927  CA  PRO    57       7.685 -15.428 -25.862  1.00  0.00           C  
ATOM    928  HA  PRO    57       7.053 -15.580 -24.987  1.00  0.00           H  
ATOM    929  C   PRO    57       8.065 -16.907 -26.174  1.00  0.00           C  
ATOM    930  O   PRO    57       9.144 -17.016 -26.786  1.00  0.00           O  
ATOM    931  N   PRO    58       7.249 -17.930 -25.886  1.00  0.00           N  
ATOM    932  CD  PRO    58       5.997 -17.906 -25.075  1.00  0.00           C  
ATOM    933  HD2 PRO    58       5.257 -17.269 -25.560  1.00  0.00           H  
ATOM    934  HD3 PRO    58       6.276 -17.670 -24.048  1.00  0.00           H  
ATOM    935  CG  PRO    58       5.429 -19.225 -25.002  1.00  0.00           C  
ATOM    936  HG2 PRO    58       4.741 -19.454 -25.815  1.00  0.00           H  
ATOM    937  HG3 PRO    58       4.968 -19.338 -24.021  1.00  0.00           H  
ATOM    938  CB  PRO    58       6.568 -20.196 -25.130  1.00  0.00           C  
ATOM    939  HB2 PRO    58       6.261 -21.074 -25.699  1.00  0.00           H  
ATOM    940  HB3 PRO    58       6.819 -20.544 -24.129  1.00  0.00           H  
ATOM    941  CA  PRO    58       7.736 -19.345 -25.744  1.00  0.00           C  
ATOM    942  HA  PRO    58       8.558 -19.284 -25.030  1.00  0.00           H  
ATOM    943  C   PRO    58       8.342 -19.980 -27.031  1.00  0.00           C  
ATOM    944  O   PRO    58       7.692 -19.785 -28.055  1.00  0.00           O  
ATOM    945  N   LEU    59       9.457 -20.626 -27.058  1.00  0.00           N  
ATOM    946  H   LEU    59       9.988 -20.846 -26.227  1.00  0.00           H  
ATOM    947  CA  LEU    59      10.005 -21.042 -28.366  1.00  0.00           C  
ATOM    948  HA  LEU    59       9.853 -20.245 -29.094  1.00  0.00           H  
ATOM    949  CB  LEU    59      11.497 -21.269 -28.113  1.00  0.00           C  
ATOM    950  HB2 LEU    59      11.613 -22.075 -27.388  1.00  0.00           H  
ATOM    951  HB3 LEU    59      11.878 -21.467 -29.115  1.00  0.00           H  
ATOM    952  CG  LEU    59      12.278 -20.049 -27.670  1.00  0.00           C  
ATOM    953  HG  LEU    59      12.077 -19.833 -26.621  1.00  0.00           H  
ATOM    954  CD1 LEU    59      13.757 -20.423 -27.757  1.00  0.00           C  
ATOM    955 HD11 LEU    59      13.885 -21.373 -27.238  1.00  0.00           H  
ATOM    956 HD12 LEU    59      14.048 -20.530 -28.802  1.00  0.00           H  
ATOM    957 HD13 LEU    59      14.300 -19.617 -27.264  1.00  0.00           H  
ATOM    958  CD2 LEU    59      12.108 -18.792 -28.552  1.00  0.00           C  
ATOM    959 HD21 LEU    59      12.952 -18.104 -28.586  1.00  0.00           H  
ATOM    960 HD22 LEU    59      11.968 -19.153 -29.570  1.00  0.00           H  
ATOM    961 HD23 LEU    59      11.220 -18.238 -28.249  1.00  0.00           H  
ATOM    962  C   LEU    59       9.377 -22.312 -28.941  1.00  0.00           C  
ATOM    963  O   LEU    59       9.408 -22.578 -30.171  1.00  0.00           O  
ATOM    964  N   GLU    60       8.715 -23.092 -28.133  1.00  0.00           N  
ATOM    965  H   GLU    60       8.643 -22.688 -27.210  1.00  0.00           H  
ATOM    966  CA  GLU    60       7.939 -24.280 -28.423  1.00  0.00           C  
ATOM    967  HA  GLU    60       8.479 -24.950 -29.092  1.00  0.00           H  
ATOM    968  CB  GLU    60       7.703 -25.023 -27.096  1.00  0.00           C  
ATOM    969  HB2 GLU    60       8.530 -24.910 -26.396  1.00  0.00           H  
ATOM    970  HB3 GLU    60       6.857 -24.472 -26.684  1.00  0.00           H  
ATOM    971  CG  GLU    60       7.454 -26.558 -27.362  1.00  0.00           C  
ATOM    972  HG2 GLU    60       6.826 -26.948 -26.561  1.00  0.00           H  
ATOM    973  HG3 GLU    60       6.783 -26.605 -28.220  1.00  0.00           H  
ATOM    974  CD  GLU    60       8.736 -27.369 -27.584  1.00  0.00           C  
ATOM    975  OE1 GLU    60       8.917 -28.445 -26.907  1.00  0.00           O  
ATOM    976  OE2 GLU    60       9.542 -27.071 -28.496  1.00  0.00           O  
ATOM    977  C   GLU    60       6.650 -23.809 -29.088  1.00  0.00           C  
ATOM    978  O   GLU    60       6.243 -24.479 -30.077  1.00  0.00           O  
ATOM    979  N   GLU    61       6.159 -22.584 -28.831  1.00  0.00           N  
ATOM    980  H   GLU    61       6.637 -21.849 -28.331  1.00  0.00           H  
ATOM    981  CA  GLU    61       4.964 -22.120 -29.571  1.00  0.00           C  
ATOM    982  HA  GLU    61       4.263 -22.948 -29.680  1.00  0.00           H  
ATOM    983  CB  GLU    61       4.295 -21.039 -28.888  1.00  0.00           C  
ATOM    984  HB2 GLU    61       5.025 -20.252 -28.700  1.00  0.00           H  
ATOM    985  HB3 GLU    61       3.538 -20.622 -29.552  1.00  0.00           H  
ATOM    986  CG  GLU    61       3.573 -21.433 -27.547  1.00  0.00           C  
ATOM    987  HG2 GLU    61       4.384 -21.664 -26.856  1.00  0.00           H  
ATOM    988  HG3 GLU    61       3.034 -20.632 -27.042  1.00  0.00           H  
ATOM    989  CD  GLU    61       2.760 -22.691 -27.682  1.00  0.00           C  
ATOM    990  OE1 GLU    61       1.772 -22.561 -28.428  1.00  0.00           O  
ATOM    991  OE2 GLU    61       3.105 -23.739 -27.055  1.00  0.00           O  
ATOM    992  C   GLU    61       5.461 -21.675 -30.978  1.00  0.00           C  
ATOM    993  O   GLU    61       4.705 -21.785 -31.928  1.00  0.00           O  
ATOM    994  N   ARG    62       6.692 -21.251 -31.192  1.00  0.00           N  
ATOM    995  H   ARG    62       7.324 -21.181 -30.407  1.00  0.00           H  
ATOM    996  CA  ARG    62       7.173 -20.831 -32.517  1.00  0.00           C  
ATOM    997  HA  ARG    62       6.396 -20.202 -32.951  1.00  0.00           H  
ATOM    998  CB  ARG    62       8.547 -20.024 -32.390  1.00  0.00           C  
ATOM    999  HB2 ARG    62       9.150 -20.611 -31.698  1.00  0.00           H  
ATOM   1000  HB3 ARG    62       9.191 -20.040 -33.269  1.00  0.00           H  
ATOM   1001  CG  ARG    62       8.297 -18.762 -31.950  1.00  0.00           C  
ATOM   1002  HG2 ARG    62       7.460 -18.407 -32.551  1.00  0.00           H  
ATOM   1003  HG3 ARG    62       7.929 -18.783 -30.924  1.00  0.00           H  
ATOM   1004  CD  ARG    62       9.323 -17.886 -32.042  1.00  0.00           C  
ATOM   1005  HD2 ARG    62      10.192 -18.244 -31.489  1.00  0.00           H  
ATOM   1006  HD3 ARG    62       9.617 -17.742 -33.082  1.00  0.00           H  
ATOM   1007  NE  ARG    62       8.909 -16.581 -31.503  1.00  0.00           N  
ATOM   1008  HE  ARG    62       9.004 -16.458 -30.505  1.00  0.00           H  
ATOM   1009  CZ  ARG    62       8.642 -15.466 -32.051  1.00  0.00           C  
ATOM   1010  NH1 ARG    62       8.550 -15.288 -33.381  1.00  0.00           N  
ATOM   1011 HH11 ARG    62       8.861 -16.001 -34.025  1.00  0.00           H  
ATOM   1012 HH12 ARG    62       8.381 -14.361 -33.742  1.00  0.00           H  
ATOM   1013  NH2 ARG    62       8.547 -14.442 -31.291  1.00  0.00           N  
ATOM   1014 HH21 ARG    62       8.870 -14.408 -30.335  1.00  0.00           H  
ATOM   1015 HH22 ARG    62       8.294 -13.586 -31.763  1.00  0.00           H  
ATOM   1016  C   ARG    62       7.244 -22.068 -33.446  1.00  0.00           C  
ATOM   1017  O   ARG    62       7.098 -21.977 -34.631  1.00  0.00           O  
ATOM   1018  N   ARG    63       7.483 -23.233 -32.928  1.00  0.00           N  
ATOM   1019  H   ARG    63       7.739 -23.296 -31.953  1.00  0.00           H  
ATOM   1020  CA  ARG    63       7.569 -24.473 -33.743  1.00  0.00           C  
ATOM   1021  HA  ARG    63       8.114 -24.266 -34.665  1.00  0.00           H  
ATOM   1022  CB  ARG    63       8.197 -25.620 -32.926  1.00  0.00           C  
ATOM   1023  HB2 ARG    63       7.718 -25.544 -31.950  1.00  0.00           H  
ATOM   1024  HB3 ARG    63       8.004 -26.559 -33.444  1.00  0.00           H  
ATOM   1025  CG  ARG    63       9.503 -25.449 -32.830  1.00  0.00           C  
ATOM   1026  HG2 ARG    63      10.039 -25.547 -33.774  1.00  0.00           H  
ATOM   1027  HG3 ARG    63       9.798 -24.474 -32.442  1.00  0.00           H  
ATOM   1028  CD  ARG    63      10.127 -26.377 -32.008  1.00  0.00           C  
ATOM   1029  HD2 ARG    63       9.722 -26.292 -30.999  1.00  0.00           H  
ATOM   1030  HD3 ARG    63       9.922 -27.387 -32.362  1.00  0.00           H  
ATOM   1031  NE  ARG    63      11.528 -26.110 -32.003  1.00  0.00           N  
ATOM   1032  HE  ARG    63      11.867 -25.585 -32.796  1.00  0.00           H  
ATOM   1033  CZ  ARG    63      12.417 -26.486 -31.150  1.00  0.00           C  
ATOM   1034  NH1 ARG    63      13.700 -26.212 -31.387  1.00  0.00           N  
ATOM   1035 HH11 ARG    63      13.910 -25.530 -32.101  1.00  0.00           H  
ATOM   1036 HH12 ARG    63      14.494 -26.425 -30.799  1.00  0.00           H  
ATOM   1037  NH2 ARG    63      12.197 -27.234 -30.151  1.00  0.00           N  
ATOM   1038 HH21 ARG    63      11.238 -27.422 -29.894  1.00  0.00           H  
ATOM   1039 HH22 ARG    63      12.931 -27.658 -29.601  1.00  0.00           H  
ATOM   1040  C   ARG    63       6.123 -24.870 -34.245  1.00  0.00           C  
ATOM   1041  O   ARG    63       5.996 -25.590 -35.244  1.00  0.00           O  
ATOM   1042  N   ALA    64       5.130 -24.432 -33.471  1.00  0.00           N  
ATOM   1043  H   ALA    64       5.416 -23.868 -32.683  1.00  0.00           H  
ATOM   1044  CA  ALA    64       3.724 -24.493 -33.926  1.00  0.00           C  
ATOM   1045  HA  ALA    64       3.482 -25.506 -34.248  1.00  0.00           H  
ATOM   1046  CB  ALA    64       2.798 -24.193 -32.758  1.00  0.00           C  
ATOM   1047  HB1 ALA    64       2.771 -23.116 -32.590  1.00  0.00           H  
ATOM   1048  HB2 ALA    64       1.813 -24.495 -33.116  1.00  0.00           H  
ATOM   1049  HB3 ALA    64       3.118 -24.781 -31.898  1.00  0.00           H  
ATOM   1050  C   ALA    64       3.355 -23.498 -35.084  1.00  0.00           C  
ATOM   1051  O   ALA    64       2.529 -23.837 -35.936  1.00  0.00           O  
ATOM   1052  N   MET    65       4.049 -22.352 -35.131  1.00  0.00           N  
ATOM   1053  H   MET    65       4.703 -22.115 -34.398  1.00  0.00           H  
ATOM   1054  CA  MET    65       4.066 -21.469 -36.227  1.00  0.00           C  
ATOM   1055  HA  MET    65       3.055 -21.339 -36.611  1.00  0.00           H  
ATOM   1056  CB  MET    65       4.472 -20.020 -35.841  1.00  0.00           C  
ATOM   1057  HB2 MET    65       5.469 -20.012 -35.400  1.00  0.00           H  
ATOM   1058  HB3 MET    65       4.555 -19.407 -36.738  1.00  0.00           H  
ATOM   1059  CG  MET    65       3.448 -19.438 -34.868  1.00  0.00           C  
ATOM   1060  HG2 MET    65       2.496 -19.222 -35.354  1.00  0.00           H  
ATOM   1061  HG3 MET    65       3.218 -20.281 -34.218  1.00  0.00           H  
ATOM   1062  SD  MET    65       4.074 -18.039 -33.861  1.00  0.00           S  
ATOM   1063  CE  MET    65       3.037 -18.267 -32.364  1.00  0.00           C  
ATOM   1064  HE1 MET    65       3.355 -17.522 -31.634  1.00  0.00           H  
ATOM   1065  HE2 MET    65       1.981 -18.241 -32.635  1.00  0.00           H  
ATOM   1066  HE3 MET    65       3.286 -19.207 -31.871  1.00  0.00           H  
ATOM   1067  C   MET    65       4.937 -21.900 -37.418  1.00  0.00           C  
ATOM   1068  O   MET    65       4.611 -21.613 -38.587  1.00  0.00           O  
ATOM   1069  N   HIE    66       5.918 -22.712 -37.095  1.00  0.00           N  
ATOM   1070  H   HIE    66       6.134 -22.874 -36.122  1.00  0.00           H  
ATOM   1071  CA  HIE    66       6.830 -23.228 -38.195  1.00  0.00           C  
ATOM   1072  HA  HIE    66       7.246 -22.368 -38.720  1.00  0.00           H  
ATOM   1073  CB  HIE    66       8.072 -23.836 -37.536  1.00  0.00           C  
ATOM   1074  HB2 HIE    66       8.573 -23.172 -36.831  1.00  0.00           H  
ATOM   1075  HB3 HIE    66       7.757 -24.755 -37.042  1.00  0.00           H  
ATOM   1076  CG  HIE    66       9.124 -24.200 -38.564  1.00  0.00           C  
ATOM   1077  ND1 HIE    66       9.202 -25.507 -39.299  1.00  0.00           N  
ATOM   1078  CE1 HIE    66      10.150 -25.282 -40.216  1.00  0.00           C  
ATOM   1079  HE1 HIE    66      10.211 -25.875 -41.117  1.00  0.00           H  
ATOM   1080  NE2 HIE    66      10.744 -24.054 -40.005  1.00  0.00           N  
ATOM   1081  HE2 HIE    66      11.526 -23.794 -40.589  1.00  0.00           H  
ATOM   1082  CD2 HIE    66      10.008 -23.342 -39.104  1.00  0.00           C  
ATOM   1083  HD2 HIE    66      10.281 -22.375 -38.707  1.00  0.00           H  
ATOM   1084  C   HIE    66       6.188 -24.172 -39.158  1.00  0.00           C  
ATOM   1085  O   HIE    66       6.332 -24.246 -40.384  1.00  0.00           O  
ATOM   1086  N   ASP    67       5.173 -24.898 -38.701  1.00  0.00           N  
ATOM   1087  H   ASP    67       4.957 -24.931 -37.715  1.00  0.00           H  
ATOM   1088  CA  ASP    67       4.374 -25.914 -39.440  1.00  0.00           C  
ATOM   1089  HA  ASP    67       5.051 -26.634 -39.900  1.00  0.00           H  
ATOM   1090  CB  ASP    67       3.569 -26.593 -38.330  1.00  0.00           C  
ATOM   1091  HB2 ASP    67       4.257 -27.152 -37.695  1.00  0.00           H  
ATOM   1092  HB3 ASP    67       3.026 -25.826 -37.777  1.00  0.00           H  
ATOM   1093  CG  ASP    67       2.541 -27.554 -38.782  1.00  0.00           C  
ATOM   1094  OD1 ASP    67       2.892 -28.627 -39.325  1.00  0.00           O  
ATOM   1095  OD2 ASP    67       1.343 -27.446 -38.431  1.00  0.00           O  
ATOM   1096  C   ASP    67       3.496 -25.207 -40.554  1.00  0.00           C  
ATOM   1097  O   ASP    67       3.114 -25.803 -41.607  1.00  0.00           O  
ATOM   1098  N   ILE    68       3.083 -23.959 -40.311  1.00  0.00           N  
ATOM   1099  H   ILE    68       3.433 -23.585 -39.441  1.00  0.00           H  
ATOM   1100  CA  ILE    68       2.316 -23.105 -41.286  1.00  0.00           C  
ATOM   1101  HA  ILE    68       1.636 -23.745 -41.848  1.00  0.00           H  
ATOM   1102  CB  ILE    68       1.526 -22.040 -40.514  1.00  0.00           C  
ATOM   1103  HB  ILE    68       2.243 -21.462 -39.931  1.00  0.00           H  
ATOM   1104  CG2 ILE    68       0.717 -21.285 -41.595  1.00  0.00           C  
ATOM   1105 HG21 ILE    68       0.034 -21.866 -42.215  1.00  0.00           H  
ATOM   1106 HG22 ILE    68       0.106 -20.554 -41.066  1.00  0.00           H  
ATOM   1107 HG23 ILE    68       1.280 -20.561 -42.183  1.00  0.00           H  
ATOM   1108  CG1 ILE    68       0.627 -22.600 -39.413  1.00  0.00           C  
ATOM   1109 HG12 ILE    68      -0.007 -23.244 -40.023  1.00  0.00           H  
ATOM   1110 HG13 ILE    68       1.198 -23.215 -38.718  1.00  0.00           H  
ATOM   1111  CD1 ILE    68      -0.029 -21.554 -38.482  1.00  0.00           C  
ATOM   1112 HD11 ILE    68      -0.563 -22.184 -37.771  1.00  0.00           H  
ATOM   1113 HD12 ILE    68       0.728 -21.167 -37.800  1.00  0.00           H  
ATOM   1114 HD13 ILE    68      -0.689 -20.892 -39.043  1.00  0.00           H  
ATOM   1115  C   ILE    68       3.239 -22.419 -42.273  1.00  0.00           C  
ATOM   1116  O   ILE    68       3.104 -22.547 -43.517  1.00  0.00           O  
ATOM   1117  N   ILE    69       4.365 -21.805 -41.760  1.00  0.00           N  
ATOM   1118  H   ILE    69       4.404 -21.702 -40.756  1.00  0.00           H  
ATOM   1119  CA  ILE    69       5.301 -21.064 -42.594  1.00  0.00           C  
ATOM   1120  HA  ILE    69       4.735 -20.296 -43.121  1.00  0.00           H  
ATOM   1121  CB  ILE    69       6.201 -20.365 -41.598  1.00  0.00           C  
ATOM   1122  HB  ILE    69       6.437 -21.153 -40.883  1.00  0.00           H  
ATOM   1123  CG2 ILE    69       7.539 -19.805 -42.138  1.00  0.00           C  
ATOM   1124 HG21 ILE    69       8.092 -20.601 -42.638  1.00  0.00           H  
ATOM   1125 HG22 ILE    69       7.183 -19.037 -42.824  1.00  0.00           H  
ATOM   1126 HG23 ILE    69       8.082 -19.376 -41.296  1.00  0.00           H  
ATOM   1127  CG1 ILE    69       5.529 -19.194 -40.887  1.00  0.00           C  
ATOM   1128 HG12 ILE    69       5.544 -18.235 -41.404  1.00  0.00           H  
ATOM   1129 HG13 ILE    69       4.447 -19.316 -40.850  1.00  0.00           H  
ATOM   1130  CD1 ILE    69       6.106 -18.762 -39.563  1.00  0.00           C  
ATOM   1131 HD11 ILE    69       5.432 -18.050 -39.086  1.00  0.00           H  
ATOM   1132 HD12 ILE    69       6.309 -19.502 -38.789  1.00  0.00           H  
ATOM   1133 HD13 ILE    69       7.013 -18.163 -39.648  1.00  0.00           H  
ATOM   1134  C   ILE    69       6.084 -21.935 -43.599  1.00  0.00           C  
ATOM   1135  O   ILE    69       6.281 -21.495 -44.738  1.00  0.00           O  
ATOM   1136  N   ALA    70       6.505 -23.133 -43.201  1.00  0.00           N  
ATOM   1137  H   ALA    70       6.353 -23.471 -42.262  1.00  0.00           H  
ATOM   1138  CA  ALA    70       7.283 -24.059 -44.155  1.00  0.00           C  
ATOM   1139  HA  ALA    70       7.986 -23.411 -44.678  1.00  0.00           H  
ATOM   1140  CB  ALA    70       8.056 -25.085 -43.355  1.00  0.00           C  
ATOM   1141  HB1 ALA    70       8.521 -24.572 -42.513  1.00  0.00           H  
ATOM   1142  HB2 ALA    70       7.553 -25.935 -42.894  1.00  0.00           H  
ATOM   1143  HB3 ALA    70       8.818 -25.614 -43.927  1.00  0.00           H  
ATOM   1144  C   ALA    70       6.409 -24.837 -45.208  1.00  0.00           C  
ATOM   1145  O   ALA    70       6.924 -25.690 -45.942  1.00  0.00           O  
ATOM   1146  N   SER    71       5.109 -24.477 -45.353  1.00  0.00           N  
ATOM   1147  H   SER    71       4.804 -23.691 -44.796  1.00  0.00           H  
ATOM   1148  CA  SER    71       4.146 -25.309 -46.018  1.00  0.00           C  
ATOM   1149  HA  SER    71       4.393 -26.320 -45.694  1.00  0.00           H  
ATOM   1150  CB  SER    71       2.789 -25.116 -45.372  1.00  0.00           C  
ATOM   1151  HB2 SER    71       2.780 -25.467 -44.340  1.00  0.00           H  
ATOM   1152  HB3 SER    71       2.355 -24.142 -45.597  1.00  0.00           H  
ATOM   1153  OG  SER    71       1.839 -26.012 -45.957  1.00  0.00           O  
ATOM   1154  HG  SER    71       2.135 -26.913 -45.806  1.00  0.00           H  
ATOM   1155  C   SER    71       4.004 -25.064 -47.502  1.00  0.00           C  
ATOM   1156  O   SER    71       3.920 -23.916 -48.008  1.00  0.00           O  
ATOM   1157  N   ASP    72       3.661 -26.069 -48.257  1.00  0.00           N  
ATOM   1158  H   ASP    72       3.725 -26.990 -47.848  1.00  0.00           H  
ATOM   1159  CA  ASP    72       3.452 -26.058 -49.731  1.00  0.00           C  
ATOM   1160  HA  ASP    72       4.318 -25.568 -50.177  1.00  0.00           H  
ATOM   1161  CB  ASP    72       3.487 -27.450 -50.349  1.00  0.00           C  
ATOM   1162  HB2 ASP    72       2.545 -27.964 -50.156  1.00  0.00           H  
ATOM   1163  HB3 ASP    72       3.516 -27.361 -51.435  1.00  0.00           H  
ATOM   1164  CG  ASP    72       4.647 -28.435 -49.964  1.00  0.00           C  
ATOM   1165  OD1 ASP    72       5.023 -29.177 -50.882  1.00  0.00           O  
ATOM   1166  OD2 ASP    72       5.260 -28.291 -48.884  1.00  0.00           O  
ATOM   1167  C   ASP    72       2.213 -25.312 -50.218  1.00  0.00           C  
ATOM   1168  O   ASP    72       2.193 -25.019 -51.389  1.00  0.00           O  
ATOM   1169  N   THR    73       1.351 -24.964 -49.313  1.00  0.00           N  
ATOM   1170  H   THR    73       1.510 -25.182 -48.340  1.00  0.00           H  
ATOM   1171  CA  THR    73       0.455 -23.821 -49.458  1.00  0.00           C  
ATOM   1172  HA  THR    73       1.008 -23.000 -49.915  1.00  0.00           H  
ATOM   1173  CB  THR    73      -0.798 -24.148 -50.303  1.00  0.00           C  
ATOM   1174  HB  THR    73      -1.311 -25.101 -50.172  1.00  0.00           H  
ATOM   1175  CG2 THR    73      -1.767 -23.054 -50.190  1.00  0.00           C  
ATOM   1176 HG21 THR    73      -2.541 -23.234 -50.936  1.00  0.00           H  
ATOM   1177 HG22 THR    73      -2.227 -23.190 -49.211  1.00  0.00           H  
ATOM   1178 HG23 THR    73      -1.368 -22.068 -50.427  1.00  0.00           H  
ATOM   1179  OG1 THR    73      -0.372 -24.232 -51.620  1.00  0.00           O  
ATOM   1180  HG1 THR    73       0.515 -24.597 -51.625  1.00  0.00           H  
ATOM   1181  C   THR    73      -0.032 -23.393 -48.049  1.00  0.00           C  
ATOM   1182  O   THR    73      -0.400 -24.302 -47.282  1.00  0.00           O  
ATOM   1183  N   PHE    74      -0.048 -22.107 -47.699  1.00  0.00           N  
ATOM   1184  H   PHE    74       0.292 -21.395 -48.330  1.00  0.00           H  
ATOM   1185  CA  PHE    74      -0.674 -21.517 -46.474  1.00  0.00           C  
ATOM   1186  HA  PHE    74      -0.247 -21.905 -45.549  1.00  0.00           H  
ATOM   1187  CB  PHE    74      -0.343 -20.030 -46.606  1.00  0.00           C  
ATOM   1188  HB2 PHE    74       0.653 -19.729 -46.930  1.00  0.00           H  
ATOM   1189  HB3 PHE    74      -0.922 -19.681 -47.460  1.00  0.00           H  
ATOM   1190  CG  PHE    74      -0.686 -19.177 -45.378  1.00  0.00           C  
ATOM   1191  CD1 PHE    74       0.066 -19.217 -44.123  1.00  0.00           C  
ATOM   1192  HD1 PHE    74       0.980 -19.793 -44.109  1.00  0.00           H  
ATOM   1193  CE1 PHE    74      -0.259 -18.429 -42.990  1.00  0.00           C  
ATOM   1194  HE1 PHE    74       0.459 -18.419 -42.183  1.00  0.00           H  
ATOM   1195  CZ  PHE    74      -1.383 -17.572 -43.097  1.00  0.00           C  
ATOM   1196  HZ  PHE    74      -1.712 -16.926 -42.297  1.00  0.00           H  
ATOM   1197  CE2 PHE    74      -2.180 -17.555 -44.215  1.00  0.00           C  
ATOM   1198  HE2 PHE    74      -2.987 -16.839 -44.262  1.00  0.00           H  
ATOM   1199  CD2 PHE    74      -1.872 -18.357 -45.362  1.00  0.00           C  
ATOM   1200  HD2 PHE    74      -2.605 -18.403 -46.154  1.00  0.00           H  
ATOM   1201  C   PHE    74      -2.173 -21.783 -46.343  1.00  0.00           C  
ATOM   1202  O   PHE    74      -2.823 -21.816 -47.303  1.00  0.00           O  
ATOM   1203  N   ASP    75      -2.666 -21.937 -45.114  1.00  0.00           N  
ATOM   1204  H   ASP    75      -2.060 -21.781 -44.322  1.00  0.00           H  
ATOM   1205  CA  ASP    75      -4.059 -22.088 -44.740  1.00  0.00           C  
ATOM   1206  HA  ASP    75      -4.632 -21.740 -45.599  1.00  0.00           H  
ATOM   1207  CB  ASP    75      -4.518 -23.560 -44.438  1.00  0.00           C  
ATOM   1208  HB2 ASP    75      -4.181 -24.230 -45.229  1.00  0.00           H  
ATOM   1209  HB3 ASP    75      -4.009 -23.882 -43.529  1.00  0.00           H  
ATOM   1210  CG  ASP    75      -6.046 -23.812 -44.338  1.00  0.00           C  
ATOM   1211  OD1 ASP    75      -6.364 -24.966 -43.926  1.00  0.00           O  
ATOM   1212  OD2 ASP    75      -6.870 -22.870 -44.490  1.00  0.00           O  
ATOM   1213  C   ASP    75      -4.368 -21.034 -43.617  1.00  0.00           C  
ATOM   1214  O   ASP    75      -3.883 -21.144 -42.506  1.00  0.00           O  
ATOM   1215  N   LYS    76      -5.031 -19.938 -43.975  1.00  0.00           N  
ATOM   1216  H   LYS    76      -5.363 -19.922 -44.928  1.00  0.00           H  
ATOM   1217  CA  LYS    76      -5.344 -18.858 -43.076  1.00  0.00           C  
ATOM   1218  HA  LYS    76      -4.463 -18.520 -42.531  1.00  0.00           H  
ATOM   1219  CB  LYS    76      -6.086 -17.802 -43.949  1.00  0.00           C  
ATOM   1220  HB2 LYS    76      -5.647 -17.798 -44.947  1.00  0.00           H  
ATOM   1221  HB3 LYS    76      -7.061 -18.247 -44.148  1.00  0.00           H  
ATOM   1222  CG  LYS    76      -6.176 -16.530 -43.488  1.00  0.00           C  
ATOM   1223  HG2 LYS    76      -6.708 -16.593 -42.539  1.00  0.00           H  
ATOM   1224  HG3 LYS    76      -5.217 -16.140 -43.147  1.00  0.00           H  
ATOM   1225  CD  LYS    76      -6.565 -15.597 -44.377  1.00  0.00           C  
ATOM   1226  HD2 LYS    76      -5.772 -15.540 -45.123  1.00  0.00           H  
ATOM   1227  HD3 LYS    76      -7.419 -15.943 -44.959  1.00  0.00           H  
ATOM   1228  CE  LYS    76      -6.907 -14.356 -43.871  1.00  0.00           C  
ATOM   1229  HE2 LYS    76      -7.475 -14.440 -42.945  1.00  0.00           H  
ATOM   1230  HE3 LYS    76      -6.025 -13.762 -43.628  1.00  0.00           H  
ATOM   1231  NZ  LYS    76      -7.640 -13.496 -44.833  1.00  0.00           N  
ATOM   1232  HZ1 LYS    76      -7.135 -13.326 -45.691  1.00  0.00           H  
ATOM   1233  HZ2 LYS    76      -8.452 -14.058 -45.044  1.00  0.00           H  
ATOM   1234  HZ3 LYS    76      -7.818 -12.659 -44.297  1.00  0.00           H  
ATOM   1235  C   LYS    76      -6.325 -19.257 -41.972  1.00  0.00           C  
ATOM   1236  O   LYS    76      -6.102 -18.696 -40.926  1.00  0.00           O  
ATOM   1237  N   ALA    77      -7.207 -20.234 -42.083  1.00  0.00           N  
ATOM   1238  H   ALA    77      -7.606 -20.365 -43.002  1.00  0.00           H  
ATOM   1239  CA  ALA    77      -7.937 -20.668 -40.875  1.00  0.00           C  
ATOM   1240  HA  ALA    77      -8.431 -19.801 -40.436  1.00  0.00           H  
ATOM   1241  CB  ALA    77      -9.149 -21.518 -41.323  1.00  0.00           C  
ATOM   1242  HB1 ALA    77      -8.677 -22.316 -41.896  1.00  0.00           H  
ATOM   1243  HB2 ALA    77      -9.722 -21.903 -40.481  1.00  0.00           H  
ATOM   1244  HB3 ALA    77      -9.843 -20.827 -41.803  1.00  0.00           H  
ATOM   1245  C   ALA    77      -7.073 -21.401 -39.839  1.00  0.00           C  
ATOM   1246  O   ALA    77      -7.215 -21.126 -38.600  1.00  0.00           O  
ATOM   1247  N   LYS    78      -6.121 -22.200 -40.327  1.00  0.00           N  
ATOM   1248  H   LYS    78      -6.047 -22.364 -41.321  1.00  0.00           H  
ATOM   1249  CA  LYS    78      -5.061 -22.677 -39.500  1.00  0.00           C  
ATOM   1250  HA  LYS    78      -5.568 -23.264 -38.734  1.00  0.00           H  
ATOM   1251  CB  LYS    78      -4.175 -23.666 -40.349  1.00  0.00           C  
ATOM   1252  HB2 LYS    78      -4.819 -24.166 -41.074  1.00  0.00           H  
ATOM   1253  HB3 LYS    78      -3.449 -23.162 -40.986  1.00  0.00           H  
ATOM   1254  CG  LYS    78      -3.548 -24.657 -39.578  1.00  0.00           C  
ATOM   1255  HG2 LYS    78      -3.121 -24.203 -38.684  1.00  0.00           H  
ATOM   1256  HG3 LYS    78      -4.310 -25.358 -39.236  1.00  0.00           H  
ATOM   1257  CD  LYS    78      -2.595 -25.450 -40.147  1.00  0.00           C  
ATOM   1258  HD2 LYS    78      -3.041 -25.909 -41.029  1.00  0.00           H  
ATOM   1259  HD3 LYS    78      -1.727 -24.829 -40.369  1.00  0.00           H  
ATOM   1260  CE  LYS    78      -2.197 -26.434 -39.438  1.00  0.00           C  
ATOM   1261  HE2 LYS    78      -1.684 -26.009 -38.576  1.00  0.00           H  
ATOM   1262  HE3 LYS    78      -3.046 -26.951 -38.991  1.00  0.00           H  
ATOM   1263  NZ  LYS    78      -1.237 -27.357 -40.087  1.00  0.00           N  
ATOM   1264  HZ1 LYS    78      -0.554 -27.670 -39.411  1.00  0.00           H  
ATOM   1265  HZ2 LYS    78      -1.844 -28.129 -40.325  1.00  0.00           H  
ATOM   1266  HZ3 LYS    78      -0.718 -27.016 -40.883  1.00  0.00           H  
ATOM   1267  C   LYS    78      -4.299 -21.617 -38.731  1.00  0.00           C  
ATOM   1268  O   LYS    78      -4.163 -21.710 -37.507  1.00  0.00           O  
ATOM   1269  N   ALA    79      -3.857 -20.571 -39.439  1.00  0.00           N  
ATOM   1270  H   ALA    79      -4.197 -20.622 -40.389  1.00  0.00           H  
ATOM   1271  CA  ALA    79      -3.092 -19.460 -38.910  1.00  0.00           C  
ATOM   1272  HA  ALA    79      -2.283 -19.797 -38.262  1.00  0.00           H  
ATOM   1273  CB  ALA    79      -2.368 -18.573 -39.843  1.00  0.00           C  
ATOM   1274  HB1 ALA    79      -3.096 -18.041 -40.455  1.00  0.00           H  
ATOM   1275  HB2 ALA    79      -1.663 -17.903 -39.352  1.00  0.00           H  
ATOM   1276  HB3 ALA    79      -1.754 -19.131 -40.550  1.00  0.00           H  
ATOM   1277  C   ALA    79      -4.015 -18.612 -37.914  1.00  0.00           C  
ATOM   1278  O   ALA    79      -3.579 -18.049 -36.899  1.00  0.00           O  
ATOM   1279  N   GLU    80      -5.392 -18.491 -38.263  1.00  0.00           N  
ATOM   1280  H   GLU    80      -5.767 -18.883 -39.115  1.00  0.00           H  
ATOM   1281  CA  GLU    80      -6.213 -17.561 -37.484  1.00  0.00           C  
ATOM   1282  HA  GLU    80      -5.767 -16.567 -37.471  1.00  0.00           H  
ATOM   1283  CB  GLU    80      -7.587 -17.322 -38.133  1.00  0.00           C  
ATOM   1284  HB2 GLU    80      -7.870 -18.339 -38.405  1.00  0.00           H  
ATOM   1285  HB3 GLU    80      -8.253 -16.982 -37.341  1.00  0.00           H  
ATOM   1286  CG  GLU    80      -7.789 -16.372 -39.359  1.00  0.00           C  
ATOM   1287  HG2 GLU    80      -7.299 -15.437 -39.087  1.00  0.00           H  
ATOM   1288  HG3 GLU    80      -7.265 -16.770 -40.228  1.00  0.00           H  
ATOM   1289  CD  GLU    80      -9.325 -16.198 -39.726  1.00  0.00           C  
ATOM   1290  OE1 GLU    80     -10.115 -17.008 -39.381  1.00  0.00           O  
ATOM   1291  OE2 GLU    80      -9.747 -15.172 -40.311  1.00  0.00           O  
ATOM   1292  C   GLU    80      -6.452 -18.018 -36.021  1.00  0.00           C  
ATOM   1293  O   GLU    80      -6.704 -17.180 -35.133  1.00  0.00           O  
ATOM   1294  N   ALA    81      -6.347 -19.307 -35.810  1.00  0.00           N  
ATOM   1295  H   ALA    81      -5.930 -19.802 -36.585  1.00  0.00           H  
ATOM   1296  CA  ALA    81      -6.387 -19.975 -34.514  1.00  0.00           C  
ATOM   1297  HA  ALA    81      -7.122 -19.384 -33.967  1.00  0.00           H  
ATOM   1298  CB  ALA    81      -6.969 -21.381 -34.747  1.00  0.00           C  
ATOM   1299  HB1 ALA    81      -7.378 -21.647 -33.772  1.00  0.00           H  
ATOM   1300  HB2 ALA    81      -7.742 -21.330 -35.514  1.00  0.00           H  
ATOM   1301  HB3 ALA    81      -6.192 -22.087 -35.038  1.00  0.00           H  
ATOM   1302  C   ALA    81      -5.083 -19.866 -33.722  1.00  0.00           C  
ATOM   1303  O   ALA    81      -5.159 -19.539 -32.539  1.00  0.00           O  
ATOM   1304  N   GLN    82      -3.922 -19.976 -34.386  1.00  0.00           N  
ATOM   1305  H   GLN    82      -3.957 -20.294 -35.344  1.00  0.00           H  
ATOM   1306  CA  GLN    82      -2.619 -19.856 -33.731  1.00  0.00           C  
ATOM   1307  HA  GLN    82      -2.612 -20.474 -32.833  1.00  0.00           H  
ATOM   1308  CB  GLN    82      -1.529 -20.427 -34.695  1.00  0.00           C  
ATOM   1309  HB2 GLN    82      -1.757 -21.466 -34.931  1.00  0.00           H  
ATOM   1310  HB3 GLN    82      -1.525 -19.833 -35.609  1.00  0.00           H  
ATOM   1311  CG  GLN    82      -0.067 -20.311 -34.117  1.00  0.00           C  
ATOM   1312  HG2 GLN    82       0.543 -20.891 -34.810  1.00  0.00           H  
ATOM   1313  HG3 GLN    82       0.138 -19.246 -34.008  1.00  0.00           H  
ATOM   1314  CD  GLN    82       0.059 -20.960 -32.778  1.00  0.00           C  
ATOM   1315  OE1 GLN    82       0.437 -20.278 -31.801  1.00  0.00           O  
ATOM   1316  NE2 GLN    82      -0.111 -22.305 -32.717  1.00  0.00           N  
ATOM   1317 HE21 GLN    82       0.227 -22.847 -31.934  1.00  0.00           H  
ATOM   1318 HE22 GLN    82      -0.336 -22.887 -33.511  1.00  0.00           H  
ATOM   1319  C   GLN    82      -2.324 -18.416 -33.278  1.00  0.00           C  
ATOM   1320  O   GLN    82      -1.833 -18.075 -32.172  1.00  0.00           O  
ATOM   1321  N   ILE    83      -2.718 -17.443 -34.129  1.00  0.00           N  
ATOM   1322  H   ILE    83      -3.240 -17.859 -34.887  1.00  0.00           H  
ATOM   1323  CA  ILE    83      -2.594 -16.034 -33.879  1.00  0.00           C  
ATOM   1324  HA  ILE    83      -1.603 -15.841 -33.469  1.00  0.00           H  
ATOM   1325  CB  ILE    83      -2.588 -15.228 -35.270  1.00  0.00           C  
ATOM   1326  HB  ILE    83      -3.589 -15.442 -35.645  1.00  0.00           H  
ATOM   1327  CG2 ILE    83      -2.436 -13.732 -35.123  1.00  0.00           C  
ATOM   1328 HG21 ILE    83      -3.385 -13.286 -34.823  1.00  0.00           H  
ATOM   1329 HG22 ILE    83      -1.650 -13.520 -34.400  1.00  0.00           H  
ATOM   1330 HG23 ILE    83      -2.380 -13.294 -36.120  1.00  0.00           H  
ATOM   1331  CG1 ILE    83      -1.473 -15.782 -36.169  1.00  0.00           C  
ATOM   1332 HG12 ILE    83      -0.494 -15.346 -35.970  1.00  0.00           H  
ATOM   1333 HG13 ILE    83      -1.277 -16.854 -36.126  1.00  0.00           H  
ATOM   1334  CD1 ILE    83      -1.788 -15.462 -37.641  1.00  0.00           C  
ATOM   1335 HD11 ILE    83      -1.559 -14.413 -37.826  1.00  0.00           H  
ATOM   1336 HD12 ILE    83      -1.282 -16.048 -38.408  1.00  0.00           H  
ATOM   1337 HD13 ILE    83      -2.867 -15.617 -37.679  1.00  0.00           H  
ATOM   1338  C   ILE    83      -3.566 -15.648 -32.762  1.00  0.00           C  
ATOM   1339  O   ILE    83      -3.359 -14.736 -31.896  1.00  0.00           O  
ATOM   1340  N   ALA    84      -4.728 -16.321 -32.678  1.00  0.00           N  
ATOM   1341  H   ALA    84      -4.932 -17.051 -33.346  1.00  0.00           H  
ATOM   1342  CA  ALA    84      -5.612 -16.133 -31.482  1.00  0.00           C  
ATOM   1343  HA  ALA    84      -5.756 -15.062 -31.334  1.00  0.00           H  
ATOM   1344  CB  ALA    84      -6.935 -16.931 -31.640  1.00  0.00           C  
ATOM   1345  HB1 ALA    84      -6.786 -17.967 -31.334  1.00  0.00           H  
ATOM   1346  HB2 ALA    84      -7.715 -16.479 -31.027  1.00  0.00           H  
ATOM   1347  HB3 ALA    84      -7.274 -16.781 -32.665  1.00  0.00           H  
ATOM   1348  C   ALA    84      -4.915 -16.604 -30.184  1.00  0.00           C  
ATOM   1349  O   ALA    84      -5.117 -15.952 -29.176  1.00  0.00           O  
ATOM   1350  N   LYS    85      -4.031 -17.647 -30.196  1.00  0.00           N  
ATOM   1351  H   LYS    85      -3.737 -18.058 -31.070  1.00  0.00           H  
ATOM   1352  CA  LYS    85      -3.325 -18.171 -28.960  1.00  0.00           C  
ATOM   1353  HA  LYS    85      -4.014 -18.313 -28.127  1.00  0.00           H  
ATOM   1354  CB  LYS    85      -2.812 -19.646 -29.217  1.00  0.00           C  
ATOM   1355  HB2 LYS    85      -3.680 -20.211 -29.558  1.00  0.00           H  
ATOM   1356  HB3 LYS    85      -2.048 -19.722 -29.991  1.00  0.00           H  
ATOM   1357  CG  LYS    85      -2.403 -20.268 -28.101  1.00  0.00           C  
ATOM   1358  HG2 LYS    85      -1.555 -19.659 -27.787  1.00  0.00           H  
ATOM   1359  HG3 LYS    85      -3.165 -20.183 -27.326  1.00  0.00           H  
ATOM   1360  CD  LYS    85      -1.998 -21.560 -28.279  1.00  0.00           C  
ATOM   1361  HD2 LYS    85      -2.820 -22.246 -28.486  1.00  0.00           H  
ATOM   1362  HD3 LYS    85      -1.302 -21.567 -29.118  1.00  0.00           H  
ATOM   1363  CE  LYS    85      -1.267 -22.064 -27.258  1.00  0.00           C  
ATOM   1364  HE2 LYS    85      -0.458 -21.353 -27.088  1.00  0.00           H  
ATOM   1365  HE3 LYS    85      -1.867 -22.200 -26.358  1.00  0.00           H  
ATOM   1366  NZ  LYS    85      -0.851 -23.408 -27.603  1.00  0.00           N  
ATOM   1367  HZ1 LYS    85       0.056 -23.428 -28.047  1.00  0.00           H  
ATOM   1368  HZ2 LYS    85      -0.836 -24.107 -26.875  1.00  0.00           H  
ATOM   1369  HZ3 LYS    85      -1.499 -23.817 -28.262  1.00  0.00           H  
ATOM   1370  C   LYS    85      -2.151 -17.243 -28.581  1.00  0.00           C  
ATOM   1371  O   LYS    85      -1.891 -17.177 -27.348  1.00  0.00           O  
ATOM   1372  N   MET    86      -1.412 -16.659 -29.536  1.00  0.00           N  
ATOM   1373  H   MET    86      -1.726 -16.774 -30.489  1.00  0.00           H  
ATOM   1374  CA  MET    86       0.008 -16.359 -29.348  1.00  0.00           C  
ATOM   1375  HA  MET    86       0.443 -17.263 -28.923  1.00  0.00           H  
ATOM   1376  CB  MET    86       0.633 -16.042 -30.613  1.00  0.00           C  
ATOM   1377  HB2 MET    86       1.714 -15.901 -30.606  1.00  0.00           H  
ATOM   1378  HB3 MET    86       0.447 -16.903 -31.255  1.00  0.00           H  
ATOM   1379  CG  MET    86       0.057 -14.857 -31.463  1.00  0.00           C  
ATOM   1380  HG2 MET    86       0.284 -14.957 -32.524  1.00  0.00           H  
ATOM   1381  HG3 MET    86      -1.033 -14.828 -31.445  1.00  0.00           H  
ATOM   1382  SD  MET    86       0.709 -13.274 -30.856  1.00  0.00           S  
ATOM   1383  CE  MET    86      -0.490 -12.033 -31.542  1.00  0.00           C  
ATOM   1384  HE1 MET    86       0.202 -11.246 -31.838  1.00  0.00           H  
ATOM   1385  HE2 MET    86      -1.039 -12.452 -32.385  1.00  0.00           H  
ATOM   1386  HE3 MET    86      -1.108 -11.739 -30.693  1.00  0.00           H  
ATOM   1387  C   MET    86       0.166 -15.217 -28.301  1.00  0.00           C  
ATOM   1388  O   MET    86       1.300 -14.840 -28.067  1.00  0.00           O  
ATOM   1389  N   GLU    87      -0.845 -14.584 -27.825  1.00  0.00           N  
ATOM   1390  H   GLU    87      -1.758 -14.995 -27.961  1.00  0.00           H  
ATOM   1391  CA  GLU    87      -0.846 -13.291 -27.151  1.00  0.00           C  
ATOM   1392  HA  GLU    87      -0.261 -12.630 -27.790  1.00  0.00           H  
ATOM   1393  CB  GLU    87      -2.270 -12.693 -27.278  1.00  0.00           C  
ATOM   1394  HB2 GLU    87      -2.234 -11.685 -26.864  1.00  0.00           H  
ATOM   1395  HB3 GLU    87      -2.608 -12.662 -28.313  1.00  0.00           H  
ATOM   1396  CG  GLU    87      -3.218 -13.561 -26.434  1.00  0.00           C  
ATOM   1397  HG2 GLU    87      -3.197 -14.646 -26.537  1.00  0.00           H  
ATOM   1398  HG3 GLU    87      -3.014 -13.362 -25.382  1.00  0.00           H  
ATOM   1399  CD  GLU    87      -4.662 -12.973 -26.576  1.00  0.00           C  
ATOM   1400  OE1 GLU    87      -5.189 -12.681 -25.500  1.00  0.00           O  
ATOM   1401  OE2 GLU    87      -5.244 -12.919 -27.695  1.00  0.00           O  
ATOM   1402  C   GLU    87      -0.331 -13.210 -25.662  1.00  0.00           C  
ATOM   1403  O   GLU    87       0.087 -12.162 -25.285  1.00  0.00           O  
ATOM   1404  N   GLU    88      -0.419 -14.291 -24.889  1.00  0.00           N  
ATOM   1405  H   GLU    88      -0.663 -15.176 -25.310  1.00  0.00           H  
ATOM   1406  CA  GLU    88      -0.568 -14.104 -23.431  1.00  0.00           C  
ATOM   1407  HA  GLU    88      -1.339 -13.344 -23.302  1.00  0.00           H  
ATOM   1408  CB  GLU    88      -0.991 -15.502 -22.904  1.00  0.00           C  
ATOM   1409  HB2 GLU    88      -0.290 -16.272 -23.227  1.00  0.00           H  
ATOM   1410  HB3 GLU    88      -0.827 -15.487 -21.827  1.00  0.00           H  
ATOM   1411  CG  GLU    88      -2.425 -15.883 -23.177  1.00  0.00           C  
ATOM   1412  HG2 GLU    88      -2.770 -15.619 -24.176  1.00  0.00           H  
ATOM   1413  HG3 GLU    88      -2.419 -16.971 -23.103  1.00  0.00           H  
ATOM   1414  CD  GLU    88      -3.413 -15.227 -22.220  1.00  0.00           C  
ATOM   1415  OE1 GLU    88      -4.431 -15.821 -21.827  1.00  0.00           O  
ATOM   1416  OE2 GLU    88      -3.218 -14.043 -21.893  1.00  0.00           O  
ATOM   1417  C   GLU    88       0.595 -13.494 -22.649  1.00  0.00           C  
ATOM   1418  O   GLU    88       0.558 -12.537 -21.970  1.00  0.00           O  
ATOM   1419  N   GLN    89       1.730 -14.170 -22.815  1.00  0.00           N  
ATOM   1420  H   GLN    89       1.613 -15.025 -23.341  1.00  0.00           H  
ATOM   1421  CA  GLN    89       3.064 -13.620 -22.262  1.00  0.00           C  
ATOM   1422  HA  GLN    89       2.861 -13.430 -21.208  1.00  0.00           H  
ATOM   1423  CB  GLN    89       4.185 -14.673 -22.394  1.00  0.00           C  
ATOM   1424  HB2 GLN    89       3.930 -15.655 -21.997  1.00  0.00           H  
ATOM   1425  HB3 GLN    89       4.476 -14.760 -23.440  1.00  0.00           H  
ATOM   1426  CG  GLN    89       5.425 -14.232 -21.772  1.00  0.00           C  
ATOM   1427  HG2 GLN    89       6.154 -15.013 -21.986  1.00  0.00           H  
ATOM   1428  HG3 GLN    89       5.856 -13.283 -22.093  1.00  0.00           H  
ATOM   1429  CD  GLN    89       5.412 -14.149 -20.227  1.00  0.00           C  
ATOM   1430  OE1 GLN    89       5.055 -15.100 -19.561  1.00  0.00           O  
ATOM   1431  NE2 GLN    89       5.790 -13.059 -19.640  1.00  0.00           N  
ATOM   1432 HE21 GLN    89       5.588 -13.122 -18.652  1.00  0.00           H  
ATOM   1433 HE22 GLN    89       5.972 -12.201 -20.140  1.00  0.00           H  
ATOM   1434  C   GLN    89       3.401 -12.282 -22.829  1.00  0.00           C  
ATOM   1435  O   GLN    89       3.730 -11.364 -22.132  1.00  0.00           O  
ATOM   1436  N   ARG    90       3.238 -12.192 -24.185  1.00  0.00           N  
ATOM   1437  H   ARG    90       2.815 -13.003 -24.612  1.00  0.00           H  
ATOM   1438  CA  ARG    90       3.400 -10.863 -24.854  1.00  0.00           C  
ATOM   1439  HA  ARG    90       4.413 -10.463 -24.823  1.00  0.00           H  
ATOM   1440  CB  ARG    90       2.969 -10.924 -26.326  1.00  0.00           C  
ATOM   1441  HB2 ARG    90       1.983 -11.346 -26.519  1.00  0.00           H  
ATOM   1442  HB3 ARG    90       2.987  -9.935 -26.783  1.00  0.00           H  
ATOM   1443  CG  ARG    90       3.866 -11.620 -27.088  1.00  0.00           C  
ATOM   1444  HG2 ARG    90       4.847 -11.149 -27.017  1.00  0.00           H  
ATOM   1445  HG3 ARG    90       3.883 -12.678 -26.827  1.00  0.00           H  
ATOM   1446  CD  ARG    90       3.535 -11.592 -28.449  1.00  0.00           C  
ATOM   1447  HD2 ARG    90       2.728 -12.314 -28.575  1.00  0.00           H  
ATOM   1448  HD3 ARG    90       3.235 -10.589 -28.751  1.00  0.00           H  
ATOM   1449  NE  ARG    90       4.603 -12.041 -29.402  1.00  0.00           N  
ATOM   1450  HE  ARG    90       5.320 -11.362 -29.616  1.00  0.00           H  
ATOM   1451  CZ  ARG    90       4.766 -13.247 -29.927  1.00  0.00           C  
ATOM   1452  NH1 ARG    90       4.151 -14.302 -29.524  1.00  0.00           N  
ATOM   1453 HH11 ARG    90       3.425 -14.286 -28.821  1.00  0.00           H  
ATOM   1454 HH12 ARG    90       4.339 -15.185 -29.977  1.00  0.00           H  
ATOM   1455  NH2 ARG    90       5.678 -13.414 -30.831  1.00  0.00           N  
ATOM   1456 HH21 ARG    90       6.018 -12.612 -31.343  1.00  0.00           H  
ATOM   1457 HH22 ARG    90       5.888 -14.347 -31.154  1.00  0.00           H  
ATOM   1458  C   ARG    90       2.475  -9.732 -24.313  1.00  0.00           C  
ATOM   1459  O   ARG    90       2.991  -8.616 -23.984  1.00  0.00           O  
ATOM   1460  N   LYS    91       1.155 -10.015 -23.985  1.00  0.00           N  
ATOM   1461  H   LYS    91       0.853 -10.941 -24.254  1.00  0.00           H  
ATOM   1462  CA  LYS    91       0.306  -9.086 -23.212  1.00  0.00           C  
ATOM   1463  HA  LYS    91       0.292  -8.125 -23.726  1.00  0.00           H  
ATOM   1464  CB  LYS    91      -1.152  -9.643 -23.216  1.00  0.00           C  
ATOM   1465  HB2 LYS    91      -1.010 -10.701 -22.996  1.00  0.00           H  
ATOM   1466  HB3 LYS    91      -1.755  -9.139 -22.462  1.00  0.00           H  
ATOM   1467  CG  LYS    91      -1.773  -9.396 -24.384  1.00  0.00           C  
ATOM   1468  HG2 LYS    91      -1.735  -8.326 -24.590  1.00  0.00           H  
ATOM   1469  HG3 LYS    91      -1.108  -9.900 -25.086  1.00  0.00           H  
ATOM   1470  CD  LYS    91      -3.014  -9.903 -24.676  1.00  0.00           C  
ATOM   1471  HD2 LYS    91      -3.150  -9.782 -25.751  1.00  0.00           H  
ATOM   1472  HD3 LYS    91      -3.078 -10.972 -24.475  1.00  0.00           H  
ATOM   1473  CE  LYS    91      -4.088  -9.283 -24.103  1.00  0.00           C  
ATOM   1474  HE2 LYS    91      -3.989  -8.967 -23.065  1.00  0.00           H  
ATOM   1475  HE3 LYS    91      -4.393  -8.483 -24.779  1.00  0.00           H  
ATOM   1476  NZ  LYS    91      -5.323 -10.152 -24.083  1.00  0.00           N  
ATOM   1477  HZ1 LYS    91      -5.509 -10.832 -23.360  1.00  0.00           H  
ATOM   1478  HZ2 LYS    91      -6.078  -9.483 -24.139  1.00  0.00           H  
ATOM   1479  HZ3 LYS    91      -5.241 -10.673 -24.944  1.00  0.00           H  
ATOM   1480  C   LYS    91       0.716  -8.817 -21.730  1.00  0.00           C  
ATOM   1481  O   LYS    91       0.657  -7.644 -21.272  1.00  0.00           O  
ATOM   1482  N   ALA    92       1.333  -9.798 -21.089  1.00  0.00           N  
ATOM   1483  H   ALA    92       1.329 -10.728 -21.482  1.00  0.00           H  
ATOM   1484  CA  ALA    92       2.041  -9.650 -19.831  1.00  0.00           C  
ATOM   1485  HA  ALA    92       1.388  -9.212 -19.076  1.00  0.00           H  
ATOM   1486  CB  ALA    92       2.445 -10.986 -19.194  1.00  0.00           C  
ATOM   1487  HB1 ALA    92       3.252 -10.752 -18.499  1.00  0.00           H  
ATOM   1488  HB2 ALA    92       1.541 -11.356 -18.711  1.00  0.00           H  
ATOM   1489  HB3 ALA    92       2.898 -11.635 -19.943  1.00  0.00           H  
ATOM   1490  C   ALA    92       3.216  -8.660 -19.870  1.00  0.00           C  
ATOM   1491  O   ALA    92       3.333  -7.757 -18.988  1.00  0.00           O  
ATOM   1492  N   ASN    93       4.119  -8.781 -20.866  1.00  0.00           N  
ATOM   1493  H   ASN    93       3.887  -9.460 -21.577  1.00  0.00           H  
ATOM   1494  CA  ASN    93       5.289  -8.045 -21.109  1.00  0.00           C  
ATOM   1495  HA  ASN    93       5.801  -8.043 -20.146  1.00  0.00           H  
ATOM   1496  CB  ASN    93       6.182  -8.782 -22.179  1.00  0.00           C  
ATOM   1497  HB2 ASN    93       5.668  -8.903 -23.132  1.00  0.00           H  
ATOM   1498  HB3 ASN    93       7.165  -8.333 -22.321  1.00  0.00           H  
ATOM   1499  CG  ASN    93       6.527 -10.200 -21.821  1.00  0.00           C  
ATOM   1500  OD1 ASN    93       6.524 -10.561 -20.688  1.00  0.00           O  
ATOM   1501  ND2 ASN    93       6.791 -11.066 -22.724  1.00  0.00           N  
ATOM   1502 HD21 ASN    93       7.145 -11.927 -22.331  1.00  0.00           H  
ATOM   1503 HD22 ASN    93       6.942 -10.803 -23.687  1.00  0.00           H  
ATOM   1504  C   ASN    93       4.935  -6.590 -21.488  1.00  0.00           C  
ATOM   1505  O   ASN    93       5.578  -5.683 -20.987  1.00  0.00           O  
ATOM   1506  N   MET    94       3.949  -6.329 -22.260  1.00  0.00           N  
ATOM   1507  H   MET    94       3.421  -7.116 -22.608  1.00  0.00           H  
ATOM   1508  CA  MET    94       3.403  -5.001 -22.601  1.00  0.00           C  
ATOM   1509  HA  MET    94       4.227  -4.330 -22.846  1.00  0.00           H  
ATOM   1510  CB  MET    94       2.493  -5.064 -23.796  1.00  0.00           C  
ATOM   1511  HB2 MET    94       3.046  -5.507 -24.624  1.00  0.00           H  
ATOM   1512  HB3 MET    94       1.747  -5.754 -23.399  1.00  0.00           H  
ATOM   1513  CG  MET    94       1.935  -3.777 -24.181  1.00  0.00           C  
ATOM   1514  HG2 MET    94       1.190  -3.509 -23.432  1.00  0.00           H  
ATOM   1515  HG3 MET    94       2.765  -3.071 -24.192  1.00  0.00           H  
ATOM   1516  SD  MET    94       1.095  -3.873 -25.753  1.00  0.00           S  
ATOM   1517  CE  MET    94       0.696  -2.145 -26.158  1.00  0.00           C  
ATOM   1518  HE1 MET    94       1.658  -1.633 -26.131  1.00  0.00           H  
ATOM   1519  HE2 MET    94       0.305  -2.122 -27.176  1.00  0.00           H  
ATOM   1520  HE3 MET    94      -0.116  -1.870 -25.485  1.00  0.00           H  
ATOM   1521  C   MET    94       2.724  -4.352 -21.326  1.00  0.00           C  
ATOM   1522  O   MET    94       2.807  -3.168 -21.164  1.00  0.00           O  
ATOM   1523  N   LEU    95       1.976  -5.113 -20.498  1.00  0.00           N  
ATOM   1524  H   LEU    95       1.957  -6.115 -20.625  1.00  0.00           H  
ATOM   1525  CA  LEU    95       1.519  -4.579 -19.128  1.00  0.00           C  
ATOM   1526  HA  LEU    95       0.921  -3.702 -19.375  1.00  0.00           H  
ATOM   1527  CB  LEU    95       0.681  -5.683 -18.473  1.00  0.00           C  
ATOM   1528  HB2 LEU    95       0.032  -6.102 -19.242  1.00  0.00           H  
ATOM   1529  HB3 LEU    95       1.301  -6.475 -18.053  1.00  0.00           H  
ATOM   1530  CG  LEU    95      -0.251  -5.038 -17.304  1.00  0.00           C  
ATOM   1531  HG  LEU    95       0.436  -4.734 -16.514  1.00  0.00           H  
ATOM   1532  CD1 LEU    95      -1.070  -3.816 -17.533  1.00  0.00           C  
ATOM   1533 HD11 LEU    95      -1.550  -3.404 -16.646  1.00  0.00           H  
ATOM   1534 HD12 LEU    95      -0.631  -2.969 -18.062  1.00  0.00           H  
ATOM   1535 HD13 LEU    95      -1.913  -4.003 -18.199  1.00  0.00           H  
ATOM   1536  CD2 LEU    95      -1.112  -6.121 -16.783  1.00  0.00           C  
ATOM   1537 HD21 LEU    95      -2.016  -5.756 -16.295  1.00  0.00           H  
ATOM   1538 HD22 LEU    95      -1.483  -6.735 -17.604  1.00  0.00           H  
ATOM   1539 HD23 LEU    95      -0.598  -6.742 -16.050  1.00  0.00           H  
ATOM   1540  C   LEU    95       2.682  -4.212 -18.234  1.00  0.00           C  
ATOM   1541  O   LEU    95       2.757  -3.053 -17.724  1.00  0.00           O  
ATOM   1542  N   ALA    96       3.721  -5.064 -18.111  1.00  0.00           N  
ATOM   1543  H   ALA    96       3.610  -6.019 -18.422  1.00  0.00           H  
ATOM   1544  CA  ALA    96       4.866  -4.679 -17.401  1.00  0.00           C  
ATOM   1545  HA  ALA    96       4.531  -4.359 -16.415  1.00  0.00           H  
ATOM   1546  CB  ALA    96       5.787  -5.835 -17.142  1.00  0.00           C  
ATOM   1547  HB1 ALA    96       6.658  -5.550 -16.552  1.00  0.00           H  
ATOM   1548  HB2 ALA    96       5.370  -6.759 -16.742  1.00  0.00           H  
ATOM   1549  HB3 ALA    96       6.154  -6.079 -18.139  1.00  0.00           H  
ATOM   1550  C   ALA    96       5.565  -3.349 -17.882  1.00  0.00           C  
ATOM   1551  O   ALA    96       5.929  -2.518 -17.069  1.00  0.00           O  
ATOM   1552  N   HIE    97       5.740  -3.166 -19.216  1.00  0.00           N  
ATOM   1553  H   HIE    97       5.472  -3.955 -19.786  1.00  0.00           H  
ATOM   1554  CA  HIE    97       6.161  -1.874 -19.846  1.00  0.00           C  
ATOM   1555  HA  HIE    97       7.196  -1.700 -19.550  1.00  0.00           H  
ATOM   1556  CB  HIE    97       6.109  -1.974 -21.312  1.00  0.00           C  
ATOM   1557  HB2 HIE    97       6.732  -2.782 -21.697  1.00  0.00           H  
ATOM   1558  HB3 HIE    97       5.062  -2.207 -21.505  1.00  0.00           H  
ATOM   1559  CG  HIE    97       6.362  -0.714 -22.040  1.00  0.00           C  
ATOM   1560  ND1 HIE    97       5.459   0.277 -22.268  1.00  0.00           N  
ATOM   1561  CE1 HIE    97       6.169   1.289 -22.789  1.00  0.00           C  
ATOM   1562  HE1 HIE    97       5.798   2.298 -22.885  1.00  0.00           H  
ATOM   1563  NE2 HIE    97       7.452   0.947 -22.986  1.00  0.00           N  
ATOM   1564  HE2 HIE    97       8.149   1.495 -23.470  1.00  0.00           H  
ATOM   1565  CD2 HIE    97       7.594  -0.331 -22.569  1.00  0.00           C  
ATOM   1566  HD2 HIE    97       8.546  -0.834 -22.487  1.00  0.00           H  
ATOM   1567  C   HIE    97       5.435  -0.607 -19.295  1.00  0.00           C  
ATOM   1568  O   HIE    97       6.014   0.259 -18.711  1.00  0.00           O  
ATOM   1569  N   MET    98       4.115  -0.572 -19.460  1.00  0.00           N  
ATOM   1570  H   MET    98       3.770  -1.429 -19.868  1.00  0.00           H  
ATOM   1571  CA  MET    98       3.149   0.488 -19.051  1.00  0.00           C  
ATOM   1572  HA  MET    98       3.482   1.371 -19.597  1.00  0.00           H  
ATOM   1573  CB  MET    98       1.698   0.199 -19.350  1.00  0.00           C  
ATOM   1574  HB2 MET    98       1.387  -0.769 -18.958  1.00  0.00           H  
ATOM   1575  HB3 MET    98       1.073   0.949 -18.865  1.00  0.00           H  
ATOM   1576  CG  MET    98       1.519   0.133 -20.867  1.00  0.00           C  
ATOM   1577  HG2 MET    98       2.016   0.961 -21.374  1.00  0.00           H  
ATOM   1578  HG3 MET    98       1.977  -0.786 -21.232  1.00  0.00           H  
ATOM   1579  SD  MET    98      -0.190   0.199 -21.516  1.00  0.00           S  
ATOM   1580  CE  MET    98      -0.398   1.963 -21.854  1.00  0.00           C  
ATOM   1581  HE1 MET    98      -1.324   2.047 -22.422  1.00  0.00           H  
ATOM   1582  HE2 MET    98      -0.435   2.576 -20.953  1.00  0.00           H  
ATOM   1583  HE3 MET    98       0.321   2.401 -22.546  1.00  0.00           H  
ATOM   1584  C   MET    98       3.423   0.822 -17.557  1.00  0.00           C  
ATOM   1585  O   MET    98       3.567   1.999 -17.155  1.00  0.00           O  
ATOM   1586  N   GLU    99       3.514  -0.171 -16.729  1.00  0.00           N  
ATOM   1587  H   GLU    99       3.485  -1.086 -17.156  1.00  0.00           H  
ATOM   1588  CA  GLU    99       3.724  -0.037 -15.252  1.00  0.00           C  
ATOM   1589  HA  GLU    99       2.932   0.662 -14.984  1.00  0.00           H  
ATOM   1590  CB  GLU    99       3.367  -1.310 -14.444  1.00  0.00           C  
ATOM   1591  HB2 GLU    99       2.391  -1.739 -14.670  1.00  0.00           H  
ATOM   1592  HB3 GLU    99       4.048  -2.109 -14.738  1.00  0.00           H  
ATOM   1593  CG  GLU    99       3.480  -1.176 -12.926  1.00  0.00           C  
ATOM   1594  HG2 GLU    99       4.553  -1.305 -12.782  1.00  0.00           H  
ATOM   1595  HG3 GLU    99       3.259  -0.172 -12.564  1.00  0.00           H  
ATOM   1596  CD  GLU    99       2.678  -2.307 -12.250  1.00  0.00           C  
ATOM   1597  OE1 GLU    99       1.752  -2.044 -11.460  1.00  0.00           O  
ATOM   1598  OE2 GLU    99       2.989  -3.489 -12.600  1.00  0.00           O  
ATOM   1599  C   GLU    99       5.150   0.438 -14.860  1.00  0.00           C  
ATOM   1600  O   GLU    99       5.421   1.237 -13.948  1.00  0.00           O  
ATOM   1601  N   THR   100       6.130  -0.112 -15.544  1.00  0.00           N  
ATOM   1602  H   THR   100       5.826  -0.745 -16.269  1.00  0.00           H  
ATOM   1603  CA  THR   100       7.577   0.136 -15.403  1.00  0.00           C  
ATOM   1604  HA  THR   100       8.020  -0.074 -14.430  1.00  0.00           H  
ATOM   1605  CB  THR   100       8.483  -0.719 -16.294  1.00  0.00           C  
ATOM   1606  HB  THR   100       8.055  -0.714 -17.296  1.00  0.00           H  
ATOM   1607  CG2 THR   100       9.923  -0.248 -16.279  1.00  0.00           C  
ATOM   1608 HG21 THR   100      10.361  -0.328 -15.284  1.00  0.00           H  
ATOM   1609 HG22 THR   100      10.575  -0.919 -16.838  1.00  0.00           H  
ATOM   1610 HG23 THR   100      10.028   0.778 -16.633  1.00  0.00           H  
ATOM   1611  OG1 THR   100       8.498  -2.044 -15.799  1.00  0.00           O  
ATOM   1612  HG1 THR   100       7.796  -2.463 -16.301  1.00  0.00           H  
ATOM   1613  C   THR   100       7.871   1.595 -15.774  1.00  0.00           C  
ATOM   1614  O   THR   100       8.608   2.299 -15.078  1.00  0.00           O  
ATOM   1615  N   GLN   101       7.260   2.050 -16.863  1.00  0.00           N  
ATOM   1616  H   GLN   101       6.481   1.518 -17.223  1.00  0.00           H  
ATOM   1617  CA  GLN   101       7.335   3.418 -17.243  1.00  0.00           C  
ATOM   1618  HA  GLN   101       8.345   3.828 -17.210  1.00  0.00           H  
ATOM   1619  CB  GLN   101       6.703   3.519 -18.682  1.00  0.00           C  
ATOM   1620  HB2 GLN   101       5.708   3.097 -18.827  1.00  0.00           H  
ATOM   1621  HB3 GLN   101       6.507   4.569 -18.903  1.00  0.00           H  
ATOM   1622  CG  GLN   101       7.564   2.981 -19.835  1.00  0.00           C  
ATOM   1623  HG2 GLN   101       7.916   1.997 -19.525  1.00  0.00           H  
ATOM   1624  HG3 GLN   101       6.950   3.022 -20.734  1.00  0.00           H  
ATOM   1625  CD  GLN   101       8.821   3.828 -19.890  1.00  0.00           C  
ATOM   1626  OE1 GLN   101       8.877   5.048 -20.229  1.00  0.00           O  
ATOM   1627  NE2 GLN   101       9.942   3.246 -19.537  1.00  0.00           N  
ATOM   1628 HE21 GLN   101      10.855   3.678 -19.523  1.00  0.00           H  
ATOM   1629 HE22 GLN   101       9.743   2.286 -19.294  1.00  0.00           H  
ATOM   1630  C   GLN   101       6.563   4.343 -16.288  1.00  0.00           C  
ATOM   1631  O   GLN   101       7.093   5.414 -16.022  1.00  0.00           O  
ATOM   1632  N   ASN   102       5.365   3.947 -15.740  1.00  0.00           N  
ATOM   1633  H   ASN   102       4.927   3.054 -15.916  1.00  0.00           H  
ATOM   1634  CA  ASN   102       4.797   4.662 -14.590  1.00  0.00           C  
ATOM   1635  HA  ASN   102       4.412   5.656 -14.821  1.00  0.00           H  
ATOM   1636  CB  ASN   102       3.517   3.898 -14.156  1.00  0.00           C  
ATOM   1637  HB2 ASN   102       2.686   4.189 -14.798  1.00  0.00           H  
ATOM   1638  HB3 ASN   102       3.578   2.856 -14.468  1.00  0.00           H  
ATOM   1639  CG  ASN   102       2.932   4.049 -12.772  1.00  0.00           C  
ATOM   1640  OD1 ASN   102       2.823   5.155 -12.242  1.00  0.00           O  
ATOM   1641  ND2 ASN   102       2.613   3.068 -12.015  1.00  0.00           N  
ATOM   1642 HD21 ASN   102       2.166   3.271 -11.133  1.00  0.00           H  
ATOM   1643 HD22 ASN   102       2.597   2.100 -12.305  1.00  0.00           H  
ATOM   1644  C   ASN   102       5.686   4.778 -13.313  1.00  0.00           C  
ATOM   1645  O   ASN   102       5.881   5.856 -12.753  1.00  0.00           O  
ATOM   1646  N   LYS   103       6.351   3.708 -12.893  1.00  0.00           N  
ATOM   1647  H   LYS   103       6.175   2.855 -13.404  1.00  0.00           H  
ATOM   1648  CA  LYS   103       7.178   3.729 -11.687  1.00  0.00           C  
ATOM   1649  HA  LYS   103       6.603   4.119 -10.848  1.00  0.00           H  
ATOM   1650  CB  LYS   103       7.570   2.329 -11.163  1.00  0.00           C  
ATOM   1651  HB2 LYS   103       8.087   1.840 -11.988  1.00  0.00           H  
ATOM   1652  HB3 LYS   103       8.328   2.420 -10.384  1.00  0.00           H  
ATOM   1653  CG  LYS   103       6.561   1.579 -10.647  1.00  0.00           C  
ATOM   1654  HG2 LYS   103       6.314   2.111  -9.728  1.00  0.00           H  
ATOM   1655  HG3 LYS   103       5.656   1.548 -11.253  1.00  0.00           H  
ATOM   1656  CD  LYS   103       6.923   0.280 -10.293  1.00  0.00           C  
ATOM   1657  HD2 LYS   103       7.256  -0.290 -11.160  1.00  0.00           H  
ATOM   1658  HD3 LYS   103       7.692   0.264  -9.520  1.00  0.00           H  
ATOM   1659  CE  LYS   103       5.869  -0.414  -9.931  1.00  0.00           C  
ATOM   1660  HE2 LYS   103       5.349   0.035  -9.085  1.00  0.00           H  
ATOM   1661  HE3 LYS   103       5.190  -0.465 -10.782  1.00  0.00           H  
ATOM   1662  NZ  LYS   103       6.181  -1.851  -9.552  1.00  0.00           N  
ATOM   1663  HZ1 LYS   103       5.342  -2.381  -9.740  1.00  0.00           H  
ATOM   1664  HZ2 LYS   103       6.945  -2.338  -9.998  1.00  0.00           H  
ATOM   1665  HZ3 LYS   103       6.304  -1.916  -8.552  1.00  0.00           H  
ATOM   1666  C   LYS   103       8.441   4.576 -11.911  1.00  0.00           C  
ATOM   1667  O   LYS   103       8.967   5.338 -11.076  1.00  0.00           O  
ATOM   1668  N   ILE   104       8.938   4.603 -13.123  1.00  0.00           N  
ATOM   1669  H   ILE   104       8.599   3.896 -13.759  1.00  0.00           H  
ATOM   1670  CA  ILE   104      10.065   5.470 -13.597  1.00  0.00           C  
ATOM   1671  HA  ILE   104      10.818   5.290 -12.830  1.00  0.00           H  
ATOM   1672  CB  ILE   104      10.673   5.085 -14.938  1.00  0.00           C  
ATOM   1673  HB  ILE   104       9.951   4.910 -15.737  1.00  0.00           H  
ATOM   1674  CG2 ILE   104      11.709   6.099 -15.408  1.00  0.00           C  
ATOM   1675 HG21 ILE   104      11.201   7.008 -15.729  1.00  0.00           H  
ATOM   1676 HG22 ILE   104      12.533   6.356 -14.743  1.00  0.00           H  
ATOM   1677 HG23 ILE   104      12.079   5.730 -16.365  1.00  0.00           H  
ATOM   1678  CG1 ILE   104      11.399   3.693 -14.829  1.00  0.00           C  
ATOM   1679 HG12 ILE   104      12.460   3.865 -14.652  1.00  0.00           H  
ATOM   1680 HG13 ILE   104      10.867   3.042 -14.135  1.00  0.00           H  
ATOM   1681  CD1 ILE   104      11.473   2.944 -16.165  1.00  0.00           C  
ATOM   1682 HD11 ILE   104      10.498   2.953 -16.654  1.00  0.00           H  
ATOM   1683 HD12 ILE   104      12.228   3.443 -16.772  1.00  0.00           H  
ATOM   1684 HD13 ILE   104      11.801   1.930 -15.939  1.00  0.00           H  
ATOM   1685  C   ILE   104       9.636   6.907 -13.570  1.00  0.00           C  
ATOM   1686  O   ILE   104      10.368   7.715 -13.049  1.00  0.00           O  
ATOM   1687  N   TYR   105       8.404   7.282 -14.034  1.00  0.00           N  
ATOM   1688  H   TYR   105       7.818   6.520 -14.342  1.00  0.00           H  
ATOM   1689  CA  TYR   105       7.843   8.605 -14.034  1.00  0.00           C  
ATOM   1690  HA  TYR   105       8.528   9.306 -14.511  1.00  0.00           H  
ATOM   1691  CB  TYR   105       6.471   8.599 -14.721  1.00  0.00           C  
ATOM   1692  HB2 TYR   105       6.392   7.868 -15.526  1.00  0.00           H  
ATOM   1693  HB3 TYR   105       5.792   8.189 -13.973  1.00  0.00           H  
ATOM   1694  CG  TYR   105       5.979   9.923 -15.204  1.00  0.00           C  
ATOM   1695  CD1 TYR   105       6.514  10.497 -16.386  1.00  0.00           C  
ATOM   1696  HD1 TYR   105       7.232   9.921 -16.952  1.00  0.00           H  
ATOM   1697  CE1 TYR   105       5.847  11.534 -17.035  1.00  0.00           C  
ATOM   1698  HE1 TYR   105       6.109  11.837 -18.038  1.00  0.00           H  
ATOM   1699  CZ  TYR   105       4.662  12.096 -16.461  1.00  0.00           C  
ATOM   1700  OH  TYR   105       3.909  13.071 -17.065  1.00  0.00           O  
ATOM   1701  HH  TYR   105       3.054  13.138 -16.634  1.00  0.00           H  
ATOM   1702  CE2 TYR   105       4.285  11.616 -15.159  1.00  0.00           C  
ATOM   1703  HE2 TYR   105       3.453  12.020 -14.601  1.00  0.00           H  
ATOM   1704  CD2 TYR   105       4.944  10.541 -14.534  1.00  0.00           C  
ATOM   1705  HD2 TYR   105       4.646  10.095 -13.597  1.00  0.00           H  
ATOM   1706  C   TYR   105       7.644   9.195 -12.620  1.00  0.00           C  
ATOM   1707  O   TYR   105       7.718  10.402 -12.464  1.00  0.00           O  
ATOM   1708  N   ASN   106       7.367   8.283 -11.677  1.00  0.00           N  
ATOM   1709  H   ASN   106       7.611   7.325 -11.885  1.00  0.00           H  
ATOM   1710  CA  ASN   106       7.196   8.575 -10.299  1.00  0.00           C  
ATOM   1711  HA  ASN   106       6.495   9.396 -10.144  1.00  0.00           H  
ATOM   1712  CB  ASN   106       6.727   7.379  -9.505  1.00  0.00           C  
ATOM   1713  HB2 ASN   106       5.817   7.017  -9.985  1.00  0.00           H  
ATOM   1714  HB3 ASN   106       7.527   6.643  -9.589  1.00  0.00           H  
ATOM   1715  CG  ASN   106       6.480   7.501  -7.960  1.00  0.00           C  
ATOM   1716  OD1 ASN   106       5.572   8.272  -7.514  1.00  0.00           O  
ATOM   1717  ND2 ASN   106       7.157   6.765  -7.098  1.00  0.00           N  
ATOM   1718 HD21 ASN   106       6.717   6.744  -6.189  1.00  0.00           H  
ATOM   1719 HD22 ASN   106       7.867   6.096  -7.360  1.00  0.00           H  
ATOM   1720  C   ASN   106       8.491   9.122  -9.659  1.00  0.00           C  
ATOM   1721  O   ASN   106       8.535   9.910  -8.675  1.00  0.00           O  
ATOM   1722  N   ILE   107       9.655   8.768 -10.280  1.00  0.00           N  
ATOM   1723  H   ILE   107       9.600   8.090 -11.027  1.00  0.00           H  
ATOM   1724  CA  ILE   107      11.069   9.171 -10.003  1.00  0.00           C  
ATOM   1725  HA  ILE   107      11.054   9.422  -8.943  1.00  0.00           H  
ATOM   1726  CB  ILE   107      11.968   7.935 -10.093  1.00  0.00           C  
ATOM   1727  HB  ILE   107      11.897   7.463 -11.073  1.00  0.00           H  
ATOM   1728  CG2 ILE   107      13.433   8.407  -9.851  1.00  0.00           C  
ATOM   1729 HG21 ILE   107      13.388   9.161  -9.065  1.00  0.00           H  
ATOM   1730 HG22 ILE   107      13.977   7.533  -9.495  1.00  0.00           H  
ATOM   1731 HG23 ILE   107      13.821   8.885 -10.751  1.00  0.00           H  
ATOM   1732  CG1 ILE   107      11.487   6.912  -9.067  1.00  0.00           C  
ATOM   1733 HG12 ILE   107      11.875   7.140  -8.074  1.00  0.00           H  
ATOM   1734 HG13 ILE   107      10.411   6.779  -8.959  1.00  0.00           H  
ATOM   1735  CD1 ILE   107      11.961   5.474  -9.270  1.00  0.00           C  
ATOM   1736 HD11 ILE   107      13.034   5.288  -9.234  1.00  0.00           H  
ATOM   1737 HD12 ILE   107      11.380   5.067  -8.443  1.00  0.00           H  
ATOM   1738 HD13 ILE   107      11.532   5.161 -10.222  1.00  0.00           H  
ATOM   1739  C   ILE   107      11.566  10.475 -10.746  1.00  0.00           C  
ATOM   1740  O   ILE   107      12.371  11.213 -10.211  1.00  0.00           O  
ATOM   1741  N   LEU   108      10.953  10.875 -11.878  1.00  0.00           N  
ATOM   1742  H   LEU   108      10.063  10.469 -12.132  1.00  0.00           H  
ATOM   1743  CA  LEU   108      11.285  12.136 -12.634  1.00  0.00           C  
ATOM   1744  HA  LEU   108      12.368  12.199 -12.743  1.00  0.00           H  
ATOM   1745  CB  LEU   108      10.450  12.164 -13.886  1.00  0.00           C  
ATOM   1746  HB2 LEU   108       9.594  11.504 -13.749  1.00  0.00           H  
ATOM   1747  HB3 LEU   108      10.072  13.161 -14.113  1.00  0.00           H  
ATOM   1748  CG  LEU   108      11.197  11.535 -15.127  1.00  0.00           C  
ATOM   1749  HG  LEU   108      11.985  12.219 -15.444  1.00  0.00           H  
ATOM   1750  CD1 LEU   108      11.587  10.104 -14.925  1.00  0.00           C  
ATOM   1751 HD11 LEU   108      10.692   9.531 -14.681  1.00  0.00           H  
ATOM   1752 HD12 LEU   108      12.105   9.741 -15.812  1.00  0.00           H  
ATOM   1753 HD13 LEU   108      12.354   9.957 -14.164  1.00  0.00           H  
ATOM   1754  CD2 LEU   108      10.145  11.457 -16.213  1.00  0.00           C  
ATOM   1755 HD21 LEU   108      10.649  11.078 -17.102  1.00  0.00           H  
ATOM   1756 HD22 LEU   108       9.401  10.705 -15.951  1.00  0.00           H  
ATOM   1757 HD23 LEU   108       9.762  12.459 -16.404  1.00  0.00           H  
ATOM   1758  C   LEU   108      10.849  13.421 -11.829  1.00  0.00           C  
ATOM   1759  O   LEU   108       9.864  13.478 -11.087  1.00  0.00           O  
ATOM   1760  N   THR   109      11.715  14.420 -11.834  1.00  0.00           N  
ATOM   1761  H   THR   109      12.464  14.289 -12.498  1.00  0.00           H  
ATOM   1762  CA  THR   109      11.359  15.757 -11.350  1.00  0.00           C  
ATOM   1763  HA  THR   109      10.750  15.768 -10.446  1.00  0.00           H  
ATOM   1764  CB  THR   109      12.735  16.536 -11.252  1.00  0.00           C  
ATOM   1765  HB  THR   109      12.576  17.605 -11.109  1.00  0.00           H  
ATOM   1766  CG2 THR   109      13.224  16.057  -9.914  1.00  0.00           C  
ATOM   1767 HG21 THR   109      14.194  16.508  -9.704  1.00  0.00           H  
ATOM   1768 HG22 THR   109      12.511  16.346  -9.142  1.00  0.00           H  
ATOM   1769 HG23 THR   109      13.282  14.975  -9.796  1.00  0.00           H  
ATOM   1770  OG1 THR   109      13.694  16.328 -12.260  1.00  0.00           O  
ATOM   1771  HG1 THR   109      14.408  16.963 -12.169  1.00  0.00           H  
ATOM   1772  C   THR   109      10.423  16.374 -12.337  1.00  0.00           C  
ATOM   1773  O   THR   109      10.501  16.044 -13.552  1.00  0.00           O  
ATOM   1774  N   PRO   110       9.680  17.377 -11.979  1.00  0.00           N  
ATOM   1775  CD  PRO   110       9.438  17.871 -10.626  1.00  0.00           C  
ATOM   1776  HD2 PRO   110      10.252  18.508 -10.281  1.00  0.00           H  
ATOM   1777  HD3 PRO   110       9.176  17.049  -9.960  1.00  0.00           H  
ATOM   1778  CG  PRO   110       8.142  18.749 -10.641  1.00  0.00           C  
ATOM   1779  HG2 PRO   110       8.183  19.602  -9.963  1.00  0.00           H  
ATOM   1780  HG3 PRO   110       7.254  18.119 -10.582  1.00  0.00           H  
ATOM   1781  CB  PRO   110       8.032  19.185 -12.127  1.00  0.00           C  
ATOM   1782  HB2 PRO   110       8.596  20.114 -12.199  1.00  0.00           H  
ATOM   1783  HB3 PRO   110       7.000  19.408 -12.398  1.00  0.00           H  
ATOM   1784  CA  PRO   110       8.801  18.073 -12.935  1.00  0.00           C  
ATOM   1785  HA  PRO   110       8.097  17.302 -13.251  1.00  0.00           H  
ATOM   1786  C   PRO   110       9.416  18.680 -14.152  1.00  0.00           C  
ATOM   1787  O   PRO   110       8.873  18.569 -15.303  1.00  0.00           O  
ATOM   1788  N   GLU   111      10.686  19.154 -14.033  1.00  0.00           N  
ATOM   1789  H   GLU   111      11.028  19.439 -13.127  1.00  0.00           H  
ATOM   1790  CA  GLU   111      11.565  19.465 -15.148  1.00  0.00           C  
ATOM   1791  HA  GLU   111      11.160  20.227 -15.814  1.00  0.00           H  
ATOM   1792  CB  GLU   111      12.960  19.927 -14.608  1.00  0.00           C  
ATOM   1793  HB2 GLU   111      13.461  19.154 -14.025  1.00  0.00           H  
ATOM   1794  HB3 GLU   111      13.607  20.158 -15.454  1.00  0.00           H  
ATOM   1795  CG  GLU   111      12.973  21.375 -13.910  1.00  0.00           C  
ATOM   1796  HG2 GLU   111      13.810  21.284 -13.218  1.00  0.00           H  
ATOM   1797  HG3 GLU   111      13.294  22.138 -14.618  1.00  0.00           H  
ATOM   1798  CD  GLU   111      11.670  21.690 -13.082  1.00  0.00           C  
ATOM   1799  OE1 GLU   111      11.361  21.045 -12.044  1.00  0.00           O  
ATOM   1800  OE2 GLU   111      10.966  22.542 -13.639  1.00  0.00           O  
ATOM   1801  C   GLU   111      11.766  18.259 -16.197  1.00  0.00           C  
ATOM   1802  O   GLU   111      11.569  18.352 -17.382  1.00  0.00           O  
ATOM   1803  N   GLN   112      12.135  17.065 -15.677  1.00  0.00           N  
ATOM   1804  H   GLN   112      12.191  17.007 -14.670  1.00  0.00           H  
ATOM   1805  CA  GLN   112      12.287  15.858 -16.502  1.00  0.00           C  
ATOM   1806  HA  GLN   112      13.025  16.133 -17.256  1.00  0.00           H  
ATOM   1807  CB  GLN   112      12.992  14.722 -15.765  1.00  0.00           C  
ATOM   1808  HB2 GLN   112      12.437  14.655 -14.829  1.00  0.00           H  
ATOM   1809  HB3 GLN   112      12.815  13.741 -16.205  1.00  0.00           H  
ATOM   1810  CG  GLN   112      14.521  15.085 -15.498  1.00  0.00           C  
ATOM   1811  HG2 GLN   112      15.101  15.002 -16.417  1.00  0.00           H  
ATOM   1812  HG3 GLN   112      14.684  16.134 -15.251  1.00  0.00           H  
ATOM   1813  CD  GLN   112      15.180  14.223 -14.458  1.00  0.00           C  
ATOM   1814  OE1 GLN   112      14.567  13.803 -13.447  1.00  0.00           O  
ATOM   1815  NE2 GLN   112      16.377  13.780 -14.582  1.00  0.00           N  
ATOM   1816 HE21 GLN   112      16.662  13.228 -13.785  1.00  0.00           H  
ATOM   1817 HE22 GLN   112      16.982  14.018 -15.354  1.00  0.00           H  
ATOM   1818  C   GLN   112      10.899  15.377 -17.181  1.00  0.00           C  
ATOM   1819  O   GLN   112      10.970  14.800 -18.241  1.00  0.00           O  
ATOM   1820  N   LYS   113       9.776  15.553 -16.504  1.00  0.00           N  
ATOM   1821  H   LYS   113       9.793  15.952 -15.577  1.00  0.00           H  
ATOM   1822  CA  LYS   113       8.475  15.255 -17.088  1.00  0.00           C  
ATOM   1823  HA  LYS   113       8.405  14.245 -17.491  1.00  0.00           H  
ATOM   1824  CB  LYS   113       7.312  15.251 -15.999  1.00  0.00           C  
ATOM   1825  HB2 LYS   113       7.238  16.247 -15.564  1.00  0.00           H  
ATOM   1826  HB3 LYS   113       6.370  15.094 -16.524  1.00  0.00           H  
ATOM   1827  CG  LYS   113       7.474  14.286 -15.075  1.00  0.00           C  
ATOM   1828  HG2 LYS   113       7.404  13.309 -15.552  1.00  0.00           H  
ATOM   1829  HG3 LYS   113       8.451  14.398 -14.604  1.00  0.00           H  
ATOM   1830  CD  LYS   113       6.522  14.284 -14.071  1.00  0.00           C  
ATOM   1831  HD2 LYS   113       6.596  15.298 -13.677  1.00  0.00           H  
ATOM   1832  HD3 LYS   113       5.562  14.292 -14.586  1.00  0.00           H  
ATOM   1833  CE  LYS   113       6.766  13.316 -13.136  1.00  0.00           C  
ATOM   1834  HE2 LYS   113       6.661  12.367 -13.661  1.00  0.00           H  
ATOM   1835  HE3 LYS   113       7.751  13.362 -12.671  1.00  0.00           H  
ATOM   1836  NZ  LYS   113       5.736  13.233 -12.112  1.00  0.00           N  
ATOM   1837  HZ1 LYS   113       4.801  13.369 -12.469  1.00  0.00           H  
ATOM   1838  HZ2 LYS   113       5.693  12.289 -11.757  1.00  0.00           H  
ATOM   1839  HZ3 LYS   113       5.883  13.860 -11.334  1.00  0.00           H  
ATOM   1840  C   LYS   113       8.129  16.205 -18.246  1.00  0.00           C  
ATOM   1841  O   LYS   113       7.703  15.709 -19.234  1.00  0.00           O  
ATOM   1842  N   LYS   114       8.516  17.495 -18.280  1.00  0.00           N  
ATOM   1843  H   LYS   114       8.961  17.924 -17.482  1.00  0.00           H  
ATOM   1844  CA  LYS   114       8.486  18.306 -19.389  1.00  0.00           C  
ATOM   1845  HA  LYS   114       7.477  18.170 -19.777  1.00  0.00           H  
ATOM   1846  CB  LYS   114       8.580  19.834 -19.083  1.00  0.00           C  
ATOM   1847  HB2 LYS   114       7.873  20.173 -18.326  1.00  0.00           H  
ATOM   1848  HB3 LYS   114       9.549  20.041 -18.629  1.00  0.00           H  
ATOM   1849  CG  LYS   114       8.519  20.673 -20.140  1.00  0.00           C  
ATOM   1850  HG2 LYS   114       8.682  21.686 -19.773  1.00  0.00           H  
ATOM   1851  HG3 LYS   114       9.299  20.396 -20.849  1.00  0.00           H  
ATOM   1852  CD  LYS   114       7.285  20.721 -20.811  1.00  0.00           C  
ATOM   1853  HD2 LYS   114       6.801  19.748 -20.899  1.00  0.00           H  
ATOM   1854  HD3 LYS   114       6.547  21.312 -20.268  1.00  0.00           H  
ATOM   1855  CE  LYS   114       7.314  21.346 -21.998  1.00  0.00           C  
ATOM   1856  HE2 LYS   114       7.612  22.369 -21.765  1.00  0.00           H  
ATOM   1857  HE3 LYS   114       7.985  20.795 -22.657  1.00  0.00           H  
ATOM   1858  NZ  LYS   114       5.952  21.283 -22.609  1.00  0.00           N  
ATOM   1859  HZ1 LYS   114       5.351  22.014 -22.255  1.00  0.00           H  
ATOM   1860  HZ2 LYS   114       6.029  21.416 -23.607  1.00  0.00           H  
ATOM   1861  HZ3 LYS   114       5.445  20.422 -22.464  1.00  0.00           H  
ATOM   1862  C   LYS   114       9.397  17.745 -20.516  1.00  0.00           C  
ATOM   1863  O   LYS   114       8.985  17.769 -21.657  1.00  0.00           O  
ATOM   1864  N   GLN   115      10.573  17.228 -20.225  1.00  0.00           N  
ATOM   1865  H   GLN   115      10.973  17.542 -19.353  1.00  0.00           H  
ATOM   1866  CA  GLN   115      11.397  16.578 -21.196  1.00  0.00           C  
ATOM   1867  HA  GLN   115      11.357  17.197 -22.092  1.00  0.00           H  
ATOM   1868  CB  GLN   115      12.819  16.470 -20.641  1.00  0.00           C  
ATOM   1869  HB2 GLN   115      12.832  15.857 -19.740  1.00  0.00           H  
ATOM   1870  HB3 GLN   115      13.454  16.008 -21.396  1.00  0.00           H  
ATOM   1871  CG  GLN   115      13.412  17.787 -20.155  1.00  0.00           C  
ATOM   1872  HG2 GLN   115      13.765  18.187 -21.106  1.00  0.00           H  
ATOM   1873  HG3 GLN   115      12.682  18.477 -19.732  1.00  0.00           H  
ATOM   1874  CD  GLN   115      14.596  17.648 -19.189  1.00  0.00           C  
ATOM   1875  OE1 GLN   115      15.341  16.722 -19.031  1.00  0.00           O  
ATOM   1876  NE2 GLN   115      14.747  18.714 -18.423  1.00  0.00           N  
ATOM   1877 HE21 GLN   115      15.352  18.503 -17.642  1.00  0.00           H  
ATOM   1878 HE22 GLN   115      14.134  19.502 -18.576  1.00  0.00           H  
ATOM   1879  C   GLN   115      10.848  15.231 -21.718  1.00  0.00           C  
ATOM   1880  O   GLN   115      10.892  14.948 -22.902  1.00  0.00           O  
ATOM   1881  N   PHE   116      10.329  14.337 -20.850  1.00  0.00           N  
ATOM   1882  H   PHE   116      10.282  14.600 -19.876  1.00  0.00           H  
ATOM   1883  CA  PHE   116       9.895  12.907 -21.098  1.00  0.00           C  
ATOM   1884  HA  PHE   116      10.675  12.284 -21.536  1.00  0.00           H  
ATOM   1885  CB  PHE   116       9.518  12.135 -19.787  1.00  0.00           C  
ATOM   1886  HB2 PHE   116      10.438  11.934 -19.239  1.00  0.00           H  
ATOM   1887  HB3 PHE   116       8.934  12.899 -19.274  1.00  0.00           H  
ATOM   1888  CG  PHE   116       8.811  10.822 -19.923  1.00  0.00           C  
ATOM   1889  CD1 PHE   116       7.449  10.813 -20.214  1.00  0.00           C  
ATOM   1890  HD1 PHE   116       6.840  11.644 -20.537  1.00  0.00           H  
ATOM   1891  CE1 PHE   116       6.701   9.629 -20.114  1.00  0.00           C  
ATOM   1892  HE1 PHE   116       5.624   9.711 -20.139  1.00  0.00           H  
ATOM   1893  CZ  PHE   116       7.356   8.483 -19.629  1.00  0.00           C  
ATOM   1894  HZ  PHE   116       6.858   7.568 -19.343  1.00  0.00           H  
ATOM   1895  CE2 PHE   116       8.746   8.441 -19.382  1.00  0.00           C  
ATOM   1896  HE2 PHE   116       9.285   7.548 -19.104  1.00  0.00           H  
ATOM   1897  CD2 PHE   116       9.434   9.628 -19.519  1.00  0.00           C  
ATOM   1898  HD2 PHE   116      10.496   9.675 -19.329  1.00  0.00           H  
ATOM   1899  C   PHE   116       8.692  12.943 -22.090  1.00  0.00           C  
ATOM   1900  O   PHE   116       8.578  12.261 -23.123  1.00  0.00           O  
ATOM   1901  N   ASN   117       7.734  13.899 -21.812  1.00  0.00           N  
ATOM   1902  H   ASN   117       7.842  14.577 -21.071  1.00  0.00           H  
ATOM   1903  CA  ASN   117       6.553  14.156 -22.539  1.00  0.00           C  
ATOM   1904  HA  ASN   117       6.120  13.169 -22.704  1.00  0.00           H  
ATOM   1905  CB  ASN   117       5.634  14.941 -21.656  1.00  0.00           C  
ATOM   1906  HB2 ASN   117       6.231  15.803 -21.359  1.00  0.00           H  
ATOM   1907  HB3 ASN   117       4.839  15.227 -22.344  1.00  0.00           H  
ATOM   1908  CG  ASN   117       4.965  14.078 -20.561  1.00  0.00           C  
ATOM   1909  OD1 ASN   117       4.753  12.916 -20.739  1.00  0.00           O  
ATOM   1910  ND2 ASN   117       4.517  14.540 -19.389  1.00  0.00           N  
ATOM   1911 HD21 ASN   117       3.945  13.895 -18.864  1.00  0.00           H  
ATOM   1912 HD22 ASN   117       4.747  15.505 -19.200  1.00  0.00           H  
ATOM   1913  C   ASN   117       6.757  14.784 -23.919  1.00  0.00           C  
ATOM   1914  O   ASN   117       6.312  14.235 -24.861  1.00  0.00           O  
ATOM   1915  N   ALA   118       7.572  15.752 -24.120  1.00  0.00           N  
ATOM   1916  H   ALA   118       8.151  16.109 -23.373  1.00  0.00           H  
ATOM   1917  CA  ALA   118       7.834  16.305 -25.403  1.00  0.00           C  
ATOM   1918  HA  ALA   118       6.945  16.595 -25.964  1.00  0.00           H  
ATOM   1919  CB  ALA   118       8.749  17.582 -25.165  1.00  0.00           C  
ATOM   1920  HB1 ALA   118       8.234  18.290 -24.516  1.00  0.00           H  
ATOM   1921  HB2 ALA   118       9.644  17.261 -24.632  1.00  0.00           H  
ATOM   1922  HB3 ALA   118       8.998  18.081 -26.101  1.00  0.00           H  
ATOM   1923  C   ALA   118       8.816  15.422 -26.218  1.00  0.00           C  
ATOM   1924  O   ALA   118       8.803  15.471 -27.448  1.00  0.00           O  
ATOM   1925  N   ASN   119       9.640  14.551 -25.599  1.00  0.00           N  
ATOM   1926  H   ASN   119       9.620  14.494 -24.591  1.00  0.00           H  
ATOM   1927  CA  ASN   119      10.298  13.473 -26.336  1.00  0.00           C  
ATOM   1928  HA  ASN   119      10.815  13.925 -27.182  1.00  0.00           H  
ATOM   1929  CB  ASN   119      11.279  12.967 -25.346  1.00  0.00           C  
ATOM   1930  HB2 ASN   119      11.874  13.774 -24.917  1.00  0.00           H  
ATOM   1931  HB3 ASN   119      10.883  12.382 -24.516  1.00  0.00           H  
ATOM   1932  CG  ASN   119      12.341  12.147 -26.016  1.00  0.00           C  
ATOM   1933  OD1 ASN   119      12.847  12.510 -27.090  1.00  0.00           O  
ATOM   1934  ND2 ASN   119      12.743  11.012 -25.431  1.00  0.00           N  
ATOM   1935 HD21 ASN   119      13.486  10.454 -25.828  1.00  0.00           H  
ATOM   1936 HD22 ASN   119      12.459  10.814 -24.482  1.00  0.00           H  
ATOM   1937  C   ASN   119       9.309  12.389 -26.832  1.00  0.00           C  
ATOM   1938  O   ASN   119       9.409  11.841 -27.947  1.00  0.00           O  
ATOM   1939  N   PHE   120       8.172  12.174 -26.060  1.00  0.00           N  
ATOM   1940  H   PHE   120       8.020  12.521 -25.123  1.00  0.00           H  
ATOM   1941  CA  PHE   120       7.196  11.277 -26.538  1.00  0.00           C  
ATOM   1942  HA  PHE   120       7.758  10.389 -26.827  1.00  0.00           H  
ATOM   1943  CB  PHE   120       6.235  10.904 -25.367  1.00  0.00           C  
ATOM   1944  HB2 PHE   120       6.755  11.223 -24.464  1.00  0.00           H  
ATOM   1945  HB3 PHE   120       5.294  11.434 -25.510  1.00  0.00           H  
ATOM   1946  CG  PHE   120       5.922   9.460 -25.274  1.00  0.00           C  
ATOM   1947  CD1 PHE   120       5.646   8.880 -24.023  1.00  0.00           C  
ATOM   1948  HD1 PHE   120       5.617   9.431 -23.095  1.00  0.00           H  
ATOM   1949  CE1 PHE   120       5.353   7.494 -23.835  1.00  0.00           C  
ATOM   1950  HE1 PHE   120       5.112   7.015 -22.898  1.00  0.00           H  
ATOM   1951  CZ  PHE   120       5.361   6.636 -24.928  1.00  0.00           C  
ATOM   1952  HZ  PHE   120       5.117   5.588 -24.834  1.00  0.00           H  
ATOM   1953  CE2 PHE   120       5.577   7.245 -26.171  1.00  0.00           C  
ATOM   1954  HE2 PHE   120       5.529   6.559 -27.003  1.00  0.00           H  
ATOM   1955  CD2 PHE   120       5.910   8.567 -26.355  1.00  0.00           C  
ATOM   1956  HD2 PHE   120       6.024   8.957 -27.356  1.00  0.00           H  
ATOM   1957  C   PHE   120       6.373  11.761 -27.632  1.00  0.00           C  
ATOM   1958  O   PHE   120       6.061  11.071 -28.615  1.00  0.00           O  
ATOM   1959  N   GLU   121       6.124  13.073 -27.645  1.00  0.00           N  
ATOM   1960  H   GLU   121       6.327  13.535 -26.770  1.00  0.00           H  
ATOM   1961  CA  GLU   121       5.257  13.778 -28.625  1.00  0.00           C  
ATOM   1962  HA  GLU   121       4.334  13.197 -28.618  1.00  0.00           H  
ATOM   1963  CB  GLU   121       5.032  15.288 -28.244  1.00  0.00           C  
ATOM   1964  HB2 GLU   121       5.962  15.765 -27.935  1.00  0.00           H  
ATOM   1965  HB3 GLU   121       4.751  15.872 -29.121  1.00  0.00           H  
ATOM   1966  CG  GLU   121       4.080  15.495 -27.131  1.00  0.00           C  
ATOM   1967  HG2 GLU   121       4.244  14.732 -26.370  1.00  0.00           H  
ATOM   1968  HG3 GLU   121       4.312  16.471 -26.704  1.00  0.00           H  
ATOM   1969  CD  GLU   121       2.600  15.335 -27.516  1.00  0.00           C  
ATOM   1970  OE1 GLU   121       2.183  14.520 -28.400  1.00  0.00           O  
ATOM   1971  OE2 GLU   121       1.832  16.090 -26.910  1.00  0.00           O  
ATOM   1972  C   GLU   121       5.857  13.751 -30.016  1.00  0.00           C  
ATOM   1973  O   GLU   121       5.047  13.661 -31.048  1.00  0.00           O  
ATOM   1974  N   LYS   122       7.178  13.788 -30.131  1.00  0.00           N  
ATOM   1975  H   LYS   122       7.692  13.883 -29.267  1.00  0.00           H  
ATOM   1976  CA  LYS   122       7.865  13.612 -31.419  1.00  0.00           C  
ATOM   1977  HA  LYS   122       7.133  13.863 -32.187  1.00  0.00           H  
ATOM   1978  CB  LYS   122       9.115  14.610 -31.500  1.00  0.00           C  
ATOM   1979  HB2 LYS   122       9.433  14.622 -32.543  1.00  0.00           H  
ATOM   1980  HB3 LYS   122       8.750  15.601 -31.229  1.00  0.00           H  
ATOM   1981  CG  LYS   122      10.195  14.172 -30.790  1.00  0.00           C  
ATOM   1982  HG2 LYS   122       9.774  14.169 -29.784  1.00  0.00           H  
ATOM   1983  HG3 LYS   122      10.442  13.175 -31.154  1.00  0.00           H  
ATOM   1984  CD  LYS   122      11.236  14.969 -30.840  1.00  0.00           C  
ATOM   1985  HD2 LYS   122      11.593  15.086 -31.864  1.00  0.00           H  
ATOM   1986  HD3 LYS   122      10.886  15.913 -30.422  1.00  0.00           H  
ATOM   1987  CE  LYS   122      12.296  14.458 -30.104  1.00  0.00           C  
ATOM   1988  HE2 LYS   122      11.928  14.389 -29.080  1.00  0.00           H  
ATOM   1989  HE3 LYS   122      12.605  13.480 -30.472  1.00  0.00           H  
ATOM   1990  NZ  LYS   122      13.583  15.287 -30.125  1.00  0.00           N  
ATOM   1991  HZ1 LYS   122      13.920  15.287 -31.077  1.00  0.00           H  
ATOM   1992  HZ2 LYS   122      13.535  16.280 -29.946  1.00  0.00           H  
ATOM   1993  HZ3 LYS   122      14.320  14.912 -29.545  1.00  0.00           H  
ATOM   1994  C   LYS   122       8.204  12.159 -31.709  1.00  0.00           C  
ATOM   1995  O   LYS   122       8.667  11.913 -32.825  1.00  0.00           O  
ATOM   1996  N   ARG   123       7.814  11.183 -30.835  1.00  0.00           N  
ATOM   1997  H   ARG   123       7.334  11.601 -30.051  1.00  0.00           H  
ATOM   1998  CA  ARG   123       7.939   9.728 -31.141  1.00  0.00           C  
ATOM   1999  HA  ARG   123       8.810   9.547 -31.769  1.00  0.00           H  
ATOM   2000  CB  ARG   123       8.073   8.768 -29.967  1.00  0.00           C  
ATOM   2001  HB2 ARG   123       7.364   9.004 -29.174  1.00  0.00           H  
ATOM   2002  HB3 ARG   123       7.831   7.752 -30.281  1.00  0.00           H  
ATOM   2003  CG  ARG   123       9.367   8.789 -29.513  1.00  0.00           C  
ATOM   2004  HG2 ARG   123       9.955   8.170 -30.190  1.00  0.00           H  
ATOM   2005  HG3 ARG   123       9.703   9.826 -29.511  1.00  0.00           H  
ATOM   2006  CD  ARG   123       9.641   8.286 -28.187  1.00  0.00           C  
ATOM   2007  HD2 ARG   123       9.293   9.005 -27.446  1.00  0.00           H  
ATOM   2008  HD3 ARG   123       9.174   7.310 -28.055  1.00  0.00           H  
ATOM   2009  NE  ARG   123      11.092   8.141 -28.047  1.00  0.00           N  
ATOM   2010  HE  ARG   123      11.703   8.435 -28.796  1.00  0.00           H  
ATOM   2011  CZ  ARG   123      11.724   7.780 -26.972  1.00  0.00           C  
ATOM   2012  NH1 ARG   123      11.247   7.459 -25.837  1.00  0.00           N  
ATOM   2013 HH11 ARG   123      10.279   7.653 -25.622  1.00  0.00           H  
ATOM   2014 HH12 ARG   123      11.898   7.154 -25.128  1.00  0.00           H  
ATOM   2015  NH2 ARG   123      13.007   7.879 -27.018  1.00  0.00           N  
ATOM   2016 HH21 ARG   123      13.436   7.892 -27.933  1.00  0.00           H  
ATOM   2017 HH22 ARG   123      13.614   7.824 -26.213  1.00  0.00           H  
ATOM   2018  C   ARG   123       6.715   9.191 -31.893  1.00  0.00           C  
ATOM   2019  O   ARG   123       6.850   8.165 -32.585  1.00  0.00           O  
ATOM   2020  N   LEU   124       5.621   9.968 -31.871  1.00  0.00           N  
ATOM   2021  H   LEU   124       5.702  10.785 -31.283  1.00  0.00           H  
ATOM   2022  CA  LEU   124       4.316   9.618 -32.428  1.00  0.00           C  
ATOM   2023  HA  LEU   124       4.125   8.558 -32.259  1.00  0.00           H  
ATOM   2024  CB  LEU   124       3.225  10.589 -31.814  1.00  0.00           C  
ATOM   2025  HB2 LEU   124       3.366  11.615 -32.156  1.00  0.00           H  
ATOM   2026  HB3 LEU   124       2.270  10.220 -32.190  1.00  0.00           H  
ATOM   2027  CG  LEU   124       3.098  10.524 -30.253  1.00  0.00           C  
ATOM   2028  HG  LEU   124       3.911  11.113 -29.828  1.00  0.00           H  
ATOM   2029  CD1 LEU   124       1.793  11.239 -29.917  1.00  0.00           C  
ATOM   2030 HD11 LEU   124       1.087  10.530 -30.350  1.00  0.00           H  
ATOM   2031 HD12 LEU   124       1.638  11.405 -28.851  1.00  0.00           H  
ATOM   2032 HD13 LEU   124       1.667  12.094 -30.581  1.00  0.00           H  
ATOM   2033  CD2 LEU   124       3.032   9.115 -29.623  1.00  0.00           C  
ATOM   2034 HD21 LEU   124       3.103   9.130 -28.535  1.00  0.00           H  
ATOM   2035 HD22 LEU   124       2.092   8.710 -29.999  1.00  0.00           H  
ATOM   2036 HD23 LEU   124       3.869   8.568 -30.056  1.00  0.00           H  
ATOM   2037  C   LEU   124       4.179   9.724 -33.980  1.00  0.00           C  
ATOM   2038  O   LEU   124       3.100   9.692 -34.560  1.00  0.00           O  
ATOM   2039  N   THR   125       5.333   9.835 -34.639  1.00  0.00           N  
ATOM   2040  H   THR   125       6.165   9.667 -34.092  1.00  0.00           H  
ATOM   2041  CA  THR   125       5.490   9.678 -36.113  1.00  0.00           C  
ATOM   2042  HA  THR   125       4.791  10.419 -36.501  1.00  0.00           H  
ATOM   2043  CB  THR   125       6.922  10.052 -36.525  1.00  0.00           C  
ATOM   2044  HB  THR   125       6.972   9.853 -37.595  1.00  0.00           H  
ATOM   2045  CG2 THR   125       7.280  11.549 -36.367  1.00  0.00           C  
ATOM   2046 HG21 THR   125       6.487  12.096 -36.878  1.00  0.00           H  
ATOM   2047 HG22 THR   125       7.281  11.860 -35.322  1.00  0.00           H  
ATOM   2048 HG23 THR   125       8.289  11.730 -36.738  1.00  0.00           H  
ATOM   2049  OG1 THR   125       7.898   9.340 -35.791  1.00  0.00           O  
ATOM   2050  HG1 THR   125       7.743   8.396 -35.719  1.00  0.00           H  
ATOM   2051  C   THR   125       5.021   8.394 -36.786  1.00  0.00           C  
ATOM   2052  O   THR   125       4.178   8.451 -37.779  1.00  0.00           O  
ATOM   2053  OXT THR   125       5.522   7.362 -36.299  1.00  0.00           O  
TER    2054      THR   125 
ATOM   2054  N   ALA   126      42.518  -0.838 -34.403  1.00  0.00           N  
ATOM   2055  H1  ALA   126      42.493  -0.897 -35.411  1.00  0.00           H  
ATOM   2056  H2  ALA   126      42.677   0.130 -34.161  1.00  0.00           H  
ATOM   2057  H3  ALA   126      41.589  -1.096 -34.103  1.00  0.00           H  
ATOM   2058  CA  ALA   126      43.643  -1.585 -33.955  1.00  0.00           C  
ATOM   2059  HA  ALA   126      43.703  -1.831 -32.895  1.00  0.00           H  
ATOM   2060  CB  ALA   126      43.815  -2.852 -34.745  1.00  0.00           C  
ATOM   2061  HB1 ALA   126      42.910  -3.452 -34.643  1.00  0.00           H  
ATOM   2062  HB2 ALA   126      43.746  -2.545 -35.789  1.00  0.00           H  
ATOM   2063  HB3 ALA   126      44.653  -3.491 -34.467  1.00  0.00           H  
ATOM   2064  C   ALA   126      44.860  -0.692 -34.082  1.00  0.00           C  
ATOM   2065  O   ALA   126      44.804   0.299 -34.834  1.00  0.00           O  
ATOM   2066  N   ASP   127      46.039  -0.983 -33.473  1.00  0.00           N  
ATOM   2067  H   ASP   127      46.069  -1.808 -32.891  1.00  0.00           H  
ATOM   2068  CA  ASP   127      47.214  -0.041 -33.463  1.00  0.00           C  
ATOM   2069  HA  ASP   127      46.972   0.934 -33.041  1.00  0.00           H  
ATOM   2070  CB  ASP   127      48.343  -0.397 -32.621  1.00  0.00           C  
ATOM   2071  HB2 ASP   127      48.700  -1.407 -32.823  1.00  0.00           H  
ATOM   2072  HB3 ASP   127      49.113   0.334 -32.864  1.00  0.00           H  
ATOM   2073  CG  ASP   127      48.122  -0.300 -31.113  1.00  0.00           C  
ATOM   2074  OD1 ASP   127      46.971  -0.038 -30.758  1.00  0.00           O  
ATOM   2075  OD2 ASP   127      49.062  -0.393 -30.354  1.00  0.00           O  
ATOM   2076  C   ASP   127      47.778   0.221 -34.915  1.00  0.00           C  
ATOM   2077  O   ASP   127      48.446   1.245 -35.199  1.00  0.00           O  
ATOM   2078  N   THR   128      47.607  -0.746 -35.860  1.00  0.00           N  
ATOM   2079  H   THR   128      47.097  -1.585 -35.623  1.00  0.00           H  
ATOM   2080  CA  THR   128      48.065  -0.483 -37.194  1.00  0.00           C  
ATOM   2081  HA  THR   128      49.151  -0.395 -37.169  1.00  0.00           H  
ATOM   2082  CB  THR   128      47.852  -1.677 -38.125  1.00  0.00           C  
ATOM   2083  HB  THR   128      48.451  -2.530 -37.807  1.00  0.00           H  
ATOM   2084  CG2 THR   128      46.397  -2.197 -38.242  1.00  0.00           C  
ATOM   2085 HG21 THR   128      46.442  -2.826 -39.131  1.00  0.00           H  
ATOM   2086 HG22 THR   128      46.256  -2.693 -37.282  1.00  0.00           H  
ATOM   2087 HG23 THR   128      45.623  -1.438 -38.357  1.00  0.00           H  
ATOM   2088  OG1 THR   128      48.359  -1.424 -39.371  1.00  0.00           O  
ATOM   2089  HG1 THR   128      48.581  -2.252 -39.805  1.00  0.00           H  
ATOM   2090  C   THR   128      47.609   0.860 -37.786  1.00  0.00           C  
ATOM   2091  O   THR   128      48.412   1.643 -38.324  1.00  0.00           O  
ATOM   2092  N   THR   129      46.325   1.120 -37.669  1.00  0.00           N  
ATOM   2093  H   THR   129      45.737   0.425 -37.230  1.00  0.00           H  
ATOM   2094  CA  THR   129      45.791   2.436 -38.012  1.00  0.00           C  
ATOM   2095  HA  THR   129      46.371   2.818 -38.853  1.00  0.00           H  
ATOM   2096  CB  THR   129      44.352   2.423 -38.556  1.00  0.00           C  
ATOM   2097  HB  THR   129      44.022   3.457 -38.655  1.00  0.00           H  
ATOM   2098  CG2 THR   129      44.393   1.732 -40.011  1.00  0.00           C  
ATOM   2099 HG21 THR   129      43.431   1.272 -40.233  1.00  0.00           H  
ATOM   2100 HG22 THR   129      44.686   2.507 -40.720  1.00  0.00           H  
ATOM   2101 HG23 THR   129      45.164   0.966 -39.929  1.00  0.00           H  
ATOM   2102  OG1 THR   129      43.395   1.904 -37.699  1.00  0.00           O  
ATOM   2103  HG1 THR   129      42.572   2.365 -37.880  1.00  0.00           H  
ATOM   2104  C   THR   129      45.916   3.426 -36.894  1.00  0.00           C  
ATOM   2105  O   THR   129      46.183   4.581 -37.249  1.00  0.00           O  
ATOM   2106  N   THR   130      45.828   3.063 -35.590  1.00  0.00           N  
ATOM   2107  H   THR   130      45.705   2.066 -35.486  1.00  0.00           H  
ATOM   2108  CA  THR   130      45.594   3.922 -34.369  1.00  0.00           C  
ATOM   2109  HA  THR   130      45.334   3.216 -33.581  1.00  0.00           H  
ATOM   2110  CB  THR   130      46.810   4.779 -33.927  1.00  0.00           C  
ATOM   2111  HB  THR   130      46.671   5.239 -32.949  1.00  0.00           H  
ATOM   2112  CG2 THR   130      48.058   3.991 -33.723  1.00  0.00           C  
ATOM   2113 HG21 THR   130      48.158   3.510 -34.696  1.00  0.00           H  
ATOM   2114 HG22 THR   130      48.875   4.647 -33.421  1.00  0.00           H  
ATOM   2115 HG23 THR   130      47.803   3.319 -32.904  1.00  0.00           H  
ATOM   2116  OG1 THR   130      46.865   5.858 -34.837  1.00  0.00           O  
ATOM   2117  HG1 THR   130      47.013   5.430 -35.683  1.00  0.00           H  
ATOM   2118  C   THR   130      44.381   4.798 -34.596  1.00  0.00           C  
ATOM   2119  O   THR   130      43.527   4.540 -35.444  1.00  0.00           O  
ATOM   2120  N   ALA   131      44.066   5.704 -33.619  1.00  0.00           N  
ATOM   2121  H   ALA   131      44.660   5.689 -32.802  1.00  0.00           H  
ATOM   2122  CA  ALA   131      42.974   6.600 -33.665  1.00  0.00           C  
ATOM   2123  HA  ALA   131      42.558   6.426 -34.658  1.00  0.00           H  
ATOM   2124  CB  ALA   131      41.958   6.315 -32.610  1.00  0.00           C  
ATOM   2125  HB1 ALA   131      42.418   6.298 -31.622  1.00  0.00           H  
ATOM   2126  HB2 ALA   131      41.185   7.083 -32.650  1.00  0.00           H  
ATOM   2127  HB3 ALA   131      41.577   5.294 -32.638  1.00  0.00           H  
ATOM   2128  C   ALA   131      43.412   8.032 -33.563  1.00  0.00           C  
ATOM   2129  O   ALA   131      44.116   8.414 -32.627  1.00  0.00           O  
ATOM   2130  N   ALA   132      43.068   8.932 -34.476  1.00  0.00           N  
ATOM   2131  H   ALA   132      42.662   8.544 -35.315  1.00  0.00           H  
ATOM   2132  CA  ALA   132      43.321  10.297 -34.348  1.00  0.00           C  
ATOM   2133  HA  ALA   132      44.338  10.513 -34.022  1.00  0.00           H  
ATOM   2134  CB  ALA   132      43.105  10.875 -35.723  1.00  0.00           C  
ATOM   2135  HB1 ALA   132      43.569  11.859 -35.794  1.00  0.00           H  
ATOM   2136  HB2 ALA   132      43.553  10.265 -36.507  1.00  0.00           H  
ATOM   2137  HB3 ALA   132      42.051  10.907 -36.000  1.00  0.00           H  
ATOM   2138  C   ALA   132      42.431  11.128 -33.371  1.00  0.00           C  
ATOM   2139  O   ALA   132      41.193  10.861 -33.347  1.00  0.00           O  
ATOM   2140  N   PRO   133      42.919  12.246 -32.831  1.00  0.00           N  
ATOM   2141  CD  PRO   133      44.361  12.687 -32.806  1.00  0.00           C  
ATOM   2142  HD2 PRO   133      44.539  13.388 -33.622  1.00  0.00           H  
ATOM   2143  HD3 PRO   133      45.122  11.908 -32.862  1.00  0.00           H  
ATOM   2144  CG  PRO   133      44.527  13.416 -31.525  1.00  0.00           C  
ATOM   2145  HG2 PRO   133      45.422  14.018 -31.683  1.00  0.00           H  
ATOM   2146  HG3 PRO   133      44.764  12.747 -30.698  1.00  0.00           H  
ATOM   2147  CB  PRO   133      43.162  14.092 -31.203  1.00  0.00           C  
ATOM   2148  HB2 PRO   133      42.992  14.935 -31.873  1.00  0.00           H  
ATOM   2149  HB3 PRO   133      43.073  14.309 -30.139  1.00  0.00           H  
ATOM   2150  CA  PRO   133      42.206  12.944 -31.784  1.00  0.00           C  
ATOM   2151  HA  PRO   133      41.888  12.221 -31.033  1.00  0.00           H  
ATOM   2152  C   PRO   133      40.907  13.666 -32.186  1.00  0.00           C  
ATOM   2153  O   PRO   133      40.855  14.242 -33.266  1.00  0.00           O  
ATOM   2154  N   ALA   134      39.900  13.648 -31.364  1.00  0.00           N  
ATOM   2155  H   ALA   134      40.010  13.159 -30.487  1.00  0.00           H  
ATOM   2156  CA  ALA   134      38.545  14.001 -31.803  1.00  0.00           C  
ATOM   2157  HA  ALA   134      38.417  14.016 -32.885  1.00  0.00           H  
ATOM   2158  CB  ALA   134      37.535  12.951 -31.354  1.00  0.00           C  
ATOM   2159  HB1 ALA   134      37.928  12.009 -31.736  1.00  0.00           H  
ATOM   2160  HB2 ALA   134      37.545  12.926 -30.265  1.00  0.00           H  
ATOM   2161  HB3 ALA   134      36.561  13.163 -31.795  1.00  0.00           H  
ATOM   2162  C   ALA   134      38.306  15.430 -31.320  1.00  0.00           C  
ATOM   2163  O   ALA   134      38.665  15.853 -30.226  1.00  0.00           O  
ATOM   2164  N   ASP   135      37.620  16.233 -32.180  1.00  0.00           N  
ATOM   2165  H   ASP   135      37.482  15.822 -33.093  1.00  0.00           H  
ATOM   2166  CA  ASP   135      37.428  17.680 -31.943  1.00  0.00           C  
ATOM   2167  HA  ASP   135      38.265  18.069 -31.364  1.00  0.00           H  
ATOM   2168  CB  ASP   135      37.475  18.371 -33.326  1.00  0.00           C  
ATOM   2169  HB2 ASP   135      38.373  18.061 -33.860  1.00  0.00           H  
ATOM   2170  HB3 ASP   135      36.603  18.130 -33.933  1.00  0.00           H  
ATOM   2171  CG  ASP   135      37.590  19.880 -33.253  1.00  0.00           C  
ATOM   2172  OD1 ASP   135      37.521  20.415 -32.153  1.00  0.00           O  
ATOM   2173  OD2 ASP   135      37.843  20.564 -34.270  1.00  0.00           O  
ATOM   2174  C   ASP   135      36.107  17.925 -31.189  1.00  0.00           C  
ATOM   2175  O   ASP   135      35.084  17.256 -31.336  1.00  0.00           O  
ATOM   2176  N   ALA   136      36.038  18.992 -30.400  1.00  0.00           N  
ATOM   2177  H   ALA   136      36.881  19.530 -30.260  1.00  0.00           H  
ATOM   2178  CA  ALA   136      34.773  19.615 -29.838  1.00  0.00           C  
ATOM   2179  HA  ALA   136      34.278  18.739 -29.419  1.00  0.00           H  
ATOM   2180  CB  ALA   136      34.993  20.593 -28.687  1.00  0.00           C  
ATOM   2181  HB1 ALA   136      35.731  20.111 -28.046  1.00  0.00           H  
ATOM   2182  HB2 ALA   136      35.249  21.610 -28.981  1.00  0.00           H  
ATOM   2183  HB3 ALA   136      34.001  20.623 -28.236  1.00  0.00           H  
ATOM   2184  C   ALA   136      33.844  20.333 -30.867  1.00  0.00           C  
ATOM   2185  O   ALA   136      32.613  20.266 -30.756  1.00  0.00           O  
ATOM   2186  N   LYS   137      34.436  20.920 -31.964  1.00  0.00           N  
ATOM   2187  H   LYS   137      35.438  20.953 -32.086  1.00  0.00           H  
ATOM   2188  CA  LYS   137      33.652  21.439 -33.045  1.00  0.00           C  
ATOM   2189  HA  LYS   137      33.109  22.275 -32.603  1.00  0.00           H  
ATOM   2190  CB  LYS   137      34.513  22.131 -34.132  1.00  0.00           C  
ATOM   2191  HB2 LYS   137      34.919  21.429 -34.860  1.00  0.00           H  
ATOM   2192  HB3 LYS   137      33.806  22.673 -34.760  1.00  0.00           H  
ATOM   2193  CG  LYS   137      35.570  22.942 -33.681  1.00  0.00           C  
ATOM   2194  HG2 LYS   137      35.048  23.629 -33.014  1.00  0.00           H  
ATOM   2195  HG3 LYS   137      36.233  22.359 -33.041  1.00  0.00           H  
ATOM   2196  CD  LYS   137      36.236  23.687 -34.604  1.00  0.00           C  
ATOM   2197  HD2 LYS   137      36.532  23.155 -35.508  1.00  0.00           H  
ATOM   2198  HD3 LYS   137      35.511  24.413 -34.971  1.00  0.00           H  
ATOM   2199  CE  LYS   137      37.337  24.274 -34.068  1.00  0.00           C  
ATOM   2200  HE2 LYS   137      37.081  24.685 -33.091  1.00  0.00           H  
ATOM   2201  HE3 LYS   137      38.151  23.556 -33.970  1.00  0.00           H  
ATOM   2202  NZ  LYS   137      37.890  25.424 -34.896  1.00  0.00           N  
ATOM   2203  HZ1 LYS   137      38.451  25.151 -35.690  1.00  0.00           H  
ATOM   2204  HZ2 LYS   137      37.207  26.005 -35.362  1.00  0.00           H  
ATOM   2205  HZ3 LYS   137      38.389  26.030 -34.261  1.00  0.00           H  
ATOM   2206  C   LYS   137      32.695  20.433 -33.746  1.00  0.00           C  
ATOM   2207  O   LYS   137      33.104  19.362 -34.103  1.00  0.00           O  
ATOM   2208  N   PRO   138      31.391  20.636 -33.791  1.00  0.00           N  
ATOM   2209  CD  PRO   138      30.713  21.830 -33.440  1.00  0.00           C  
ATOM   2210  HD2 PRO   138      31.132  22.722 -33.906  1.00  0.00           H  
ATOM   2211  HD3 PRO   138      30.698  21.811 -32.350  1.00  0.00           H  
ATOM   2212  CG  PRO   138      29.304  21.737 -34.037  1.00  0.00           C  
ATOM   2213  HG2 PRO   138      29.297  22.039 -35.085  1.00  0.00           H  
ATOM   2214  HG3 PRO   138      28.564  22.353 -33.525  1.00  0.00           H  
ATOM   2215  CB  PRO   138      28.991  20.243 -34.002  1.00  0.00           C  
ATOM   2216  HB2 PRO   138      28.299  20.093 -34.830  1.00  0.00           H  
ATOM   2217  HB3 PRO   138      28.513  19.925 -33.076  1.00  0.00           H  
ATOM   2218  CA  PRO   138      30.362  19.626 -34.299  1.00  0.00           C  
ATOM   2219  HA  PRO   138      30.476  18.695 -33.744  1.00  0.00           H  
ATOM   2220  C   PRO   138      30.580  19.197 -35.786  1.00  0.00           C  
ATOM   2221  O   PRO   138      30.979  20.026 -36.562  1.00  0.00           O  
ATOM   2222  N   MET   139      30.402  17.859 -36.053  1.00  0.00           N  
ATOM   2223  H   MET   139      30.076  17.263 -35.306  1.00  0.00           H  
ATOM   2224  CA  MET   139      30.841  17.273 -37.339  1.00  0.00           C  
ATOM   2225  HA  MET   139      31.666  17.962 -37.514  1.00  0.00           H  
ATOM   2226  CB  MET   139      31.308  15.892 -37.087  1.00  0.00           C  
ATOM   2227  HB2 MET   139      32.189  15.964 -36.448  1.00  0.00           H  
ATOM   2228  HB3 MET   139      30.486  15.264 -36.744  1.00  0.00           H  
ATOM   2229  CG  MET   139      31.709  15.289 -38.406  1.00  0.00           C  
ATOM   2230  HG2 MET   139      32.026  14.273 -38.171  1.00  0.00           H  
ATOM   2231  HG3 MET   139      30.896  15.248 -39.131  1.00  0.00           H  
ATOM   2232  SD  MET   139      33.014  16.284 -39.219  1.00  0.00           S  
ATOM   2233  CE  MET   139      33.502  15.003 -40.392  1.00  0.00           C  
ATOM   2234  HE1 MET   139      34.218  15.443 -41.086  1.00  0.00           H  
ATOM   2235  HE2 MET   139      33.807  14.146 -39.792  1.00  0.00           H  
ATOM   2236  HE3 MET   139      32.652  14.740 -41.023  1.00  0.00           H  
ATOM   2237  C   MET   139      29.814  17.516 -38.488  1.00  0.00           C  
ATOM   2238  O   MET   139      30.122  18.174 -39.446  1.00  0.00           O  
ATOM   2239  N   MET   140      28.542  17.109 -38.175  1.00  0.00           N  
ATOM   2240  H   MET   140      28.364  16.557 -37.349  1.00  0.00           H  
ATOM   2241  CA  MET   140      27.310  17.502 -38.958  1.00  0.00           C  
ATOM   2242  HA  MET   140      26.460  17.154 -38.371  1.00  0.00           H  
ATOM   2243  CB  MET   140      27.049  19.054 -38.958  1.00  0.00           C  
ATOM   2244  HB2 MET   140      27.767  19.604 -39.566  1.00  0.00           H  
ATOM   2245  HB3 MET   140      26.129  19.173 -39.532  1.00  0.00           H  
ATOM   2246  CG  MET   140      26.960  19.756 -37.516  1.00  0.00           C  
ATOM   2247  HG2 MET   140      26.112  19.286 -37.017  1.00  0.00           H  
ATOM   2248  HG3 MET   140      27.812  19.436 -36.917  1.00  0.00           H  
ATOM   2249  SD  MET   140      26.684  21.494 -37.458  1.00  0.00           S  
ATOM   2250  CE  MET   140      24.883  21.528 -37.043  1.00  0.00           C  
ATOM   2251  HE1 MET   140      24.598  22.573 -36.922  1.00  0.00           H  
ATOM   2252  HE2 MET   140      24.264  21.071 -37.815  1.00  0.00           H  
ATOM   2253  HE3 MET   140      24.723  21.092 -36.056  1.00  0.00           H  
ATOM   2254  C   MET   140      27.102  16.903 -40.336  1.00  0.00           C  
ATOM   2255  O   MET   140      26.108  17.077 -41.027  1.00  0.00           O  
ATOM   2256  N   HIE   141      27.966  15.999 -40.678  1.00  0.00           N  
ATOM   2257  H   HIE   141      28.701  15.855 -40.000  1.00  0.00           H  
ATOM   2258  CA  HIE   141      27.971  15.142 -41.857  1.00  0.00           C  
ATOM   2259  HA  HIE   141      27.730  15.741 -42.735  1.00  0.00           H  
ATOM   2260  CB  HIE   141      29.444  14.597 -42.121  1.00  0.00           C  
ATOM   2261  HB2 HIE   141      30.124  15.448 -42.097  1.00  0.00           H  
ATOM   2262  HB3 HIE   141      29.717  13.820 -41.407  1.00  0.00           H  
ATOM   2263  CG  HIE   141      29.671  14.034 -43.501  1.00  0.00           C  
ATOM   2264  ND1 HIE   141      30.130  14.713 -44.641  1.00  0.00           N  
ATOM   2265  CE1 HIE   141      30.076  13.891 -45.643  1.00  0.00           C  
ATOM   2266  HE1 HIE   141      30.359  13.942 -46.684  1.00  0.00           H  
ATOM   2267  NE2 HIE   141      29.646  12.730 -45.142  1.00  0.00           N  
ATOM   2268  HE2 HIE   141      29.812  11.860 -45.629  1.00  0.00           H  
ATOM   2269  CD2 HIE   141      29.401  12.754 -43.808  1.00  0.00           C  
ATOM   2270  HD2 HIE   141      29.142  11.914 -43.181  1.00  0.00           H  
ATOM   2271  C   HIE   141      26.926  14.019 -41.831  1.00  0.00           C  
ATOM   2272  O   HIE   141      27.077  13.008 -41.065  1.00  0.00           O  
ATOM   2273  N   HIE   142      25.909  14.288 -42.640  1.00  0.00           N  
ATOM   2274  H   HIE   142      25.840  15.177 -43.115  1.00  0.00           H  
ATOM   2275  CA  HIE   142      24.602  13.501 -42.708  1.00  0.00           C  
ATOM   2276  HA  HIE   142      23.891  14.089 -43.289  1.00  0.00           H  
ATOM   2277  CB  HIE   142      24.864  12.208 -43.550  1.00  0.00           C  
ATOM   2278  HB2 HIE   142      25.646  11.674 -43.009  1.00  0.00           H  
ATOM   2279  HB3 HIE   142      23.971  11.587 -43.622  1.00  0.00           H  
ATOM   2280  CG  HIE   142      25.612  12.391 -44.831  1.00  0.00           C  
ATOM   2281  ND1 HIE   142      26.402  11.436 -45.512  1.00  0.00           N  
ATOM   2282  CE1 HIE   142      26.825  12.024 -46.639  1.00  0.00           C  
ATOM   2283  HE1 HIE   142      27.324  11.429 -47.389  1.00  0.00           H  
ATOM   2284  NE2 HIE   142      26.350  13.258 -46.697  1.00  0.00           N  
ATOM   2285  HE2 HIE   142      26.502  13.878 -47.479  1.00  0.00           H  
ATOM   2286  CD2 HIE   142      25.507  13.444 -45.670  1.00  0.00           C  
ATOM   2287  HD2 HIE   142      24.942  14.346 -45.488  1.00  0.00           H  
ATOM   2288  C   HIE   142      23.978  13.335 -41.369  1.00  0.00           C  
ATOM   2289  O   HIE   142      23.055  12.498 -41.138  1.00  0.00           O  
ATOM   2290  N   LYS   143      24.250  14.273 -40.337  1.00  0.00           N  
ATOM   2291  H   LYS   143      24.982  14.941 -40.534  1.00  0.00           H  
ATOM   2292  CA  LYS   143      23.600  14.174 -39.000  1.00  0.00           C  
ATOM   2293  HA  LYS   143      23.982  13.250 -38.568  1.00  0.00           H  
ATOM   2294  CB  LYS   143      24.071  15.366 -38.144  1.00  0.00           C  
ATOM   2295  HB2 LYS   143      25.159  15.351 -38.095  1.00  0.00           H  
ATOM   2296  HB3 LYS   143      23.747  16.325 -38.548  1.00  0.00           H  
ATOM   2297  CG  LYS   143      23.656  15.284 -36.816  1.00  0.00           C  
ATOM   2298  HG2 LYS   143      22.570  15.201 -36.774  1.00  0.00           H  
ATOM   2299  HG3 LYS   143      24.005  14.350 -36.375  1.00  0.00           H  
ATOM   2300  CD  LYS   143      24.075  16.413 -36.020  1.00  0.00           C  
ATOM   2301  HD2 LYS   143      25.157  16.543 -36.049  1.00  0.00           H  
ATOM   2302  HD3 LYS   143      23.550  17.332 -36.282  1.00  0.00           H  
ATOM   2303  CE  LYS   143      23.818  16.207 -34.701  1.00  0.00           C  
ATOM   2304  HE2 LYS   143      22.755  16.210 -34.459  1.00  0.00           H  
ATOM   2305  HE3 LYS   143      24.300  15.288 -34.368  1.00  0.00           H  
ATOM   2306  NZ  LYS   143      24.375  17.168 -33.877  1.00  0.00           N  
ATOM   2307  HZ1 LYS   143      24.196  16.937 -32.910  1.00  0.00           H  
ATOM   2308  HZ2 LYS   143      25.367  17.274 -34.032  1.00  0.00           H  
ATOM   2309  HZ3 LYS   143      23.965  18.086 -33.979  1.00  0.00           H  
ATOM   2310  C   LYS   143      22.065  14.071 -39.020  1.00  0.00           C  
ATOM   2311  O   LYS   143      21.460  13.228 -38.208  1.00  0.00           O  
ATOM   2312  N   GLY   144      21.402  14.979 -39.776  1.00  0.00           N  
ATOM   2313  H   GLY   144      21.968  15.660 -40.261  1.00  0.00           H  
ATOM   2314  CA  GLY   144      19.997  14.879 -40.080  1.00  0.00           C  
ATOM   2315  HA2 GLY   144      19.573  14.690 -39.094  1.00  0.00           H  
ATOM   2316  HA3 GLY   144      19.551  15.841 -40.335  1.00  0.00           H  
ATOM   2317  C   GLY   144      19.621  13.904 -41.119  1.00  0.00           C  
ATOM   2318  O   GLY   144      18.543  13.294 -41.104  1.00  0.00           O  
ATOM   2319  N   LYS   145      20.539  13.538 -42.081  1.00  0.00           N  
ATOM   2320  H   LYS   145      21.419  14.032 -42.060  1.00  0.00           H  
ATOM   2321  CA  LYS   145      20.216  12.565 -43.106  1.00  0.00           C  
ATOM   2322  HA  LYS   145      19.182  12.655 -43.439  1.00  0.00           H  
ATOM   2323  CB  LYS   145      21.119  12.877 -44.338  1.00  0.00           C  
ATOM   2324  HB2 LYS   145      22.100  12.952 -43.869  1.00  0.00           H  
ATOM   2325  HB3 LYS   145      21.207  12.003 -44.982  1.00  0.00           H  
ATOM   2326  CG  LYS   145      20.864  14.024 -45.018  1.00  0.00           C  
ATOM   2327  HG2 LYS   145      20.776  14.822 -44.280  1.00  0.00           H  
ATOM   2328  HG3 LYS   145      21.734  14.256 -45.632  1.00  0.00           H  
ATOM   2329  CD  LYS   145      19.728  13.891 -45.794  1.00  0.00           C  
ATOM   2330  HD2 LYS   145      19.923  13.113 -46.532  1.00  0.00           H  
ATOM   2331  HD3 LYS   145      18.892  13.507 -45.211  1.00  0.00           H  
ATOM   2332  CE  LYS   145      19.396  14.975 -46.432  1.00  0.00           C  
ATOM   2333  HE2 LYS   145      19.171  15.741 -45.691  1.00  0.00           H  
ATOM   2334  HE3 LYS   145      20.299  15.253 -46.976  1.00  0.00           H  
ATOM   2335  NZ  LYS   145      18.254  14.677 -47.316  1.00  0.00           N  
ATOM   2336  HZ1 LYS   145      18.607  14.230 -48.150  1.00  0.00           H  
ATOM   2337  HZ2 LYS   145      17.507  14.222 -46.810  1.00  0.00           H  
ATOM   2338  HZ3 LYS   145      17.837  15.488 -47.750  1.00  0.00           H  
ATOM   2339  C   LYS   145      20.408  11.118 -42.752  1.00  0.00           C  
ATOM   2340  O   LYS   145      19.886  10.335 -43.446  1.00  0.00           O  
ATOM   2341  N   PHE   146      21.029  10.760 -41.684  1.00  0.00           N  
ATOM   2342  H   PHE   146      21.524  11.476 -41.171  1.00  0.00           H  
ATOM   2343  CA  PHE   146      20.866   9.450 -41.098  1.00  0.00           C  
ATOM   2344  HA  PHE   146      21.234   8.646 -41.736  1.00  0.00           H  
ATOM   2345  CB  PHE   146      21.831   9.306 -39.804  1.00  0.00           C  
ATOM   2346  HB2 PHE   146      22.830   9.351 -40.238  1.00  0.00           H  
ATOM   2347  HB3 PHE   146      21.700  10.051 -39.020  1.00  0.00           H  
ATOM   2348  CG  PHE   146      21.678   7.862 -39.183  1.00  0.00           C  
ATOM   2349  CD1 PHE   146      22.573   6.780 -39.594  1.00  0.00           C  
ATOM   2350  HD1 PHE   146      23.417   7.068 -40.204  1.00  0.00           H  
ATOM   2351  CE1 PHE   146      22.487   5.500 -38.995  1.00  0.00           C  
ATOM   2352  HE1 PHE   146      23.092   4.675 -39.340  1.00  0.00           H  
ATOM   2353  CZ  PHE   146      21.666   5.259 -37.920  1.00  0.00           C  
ATOM   2354  HZ  PHE   146      21.663   4.397 -37.270  1.00  0.00           H  
ATOM   2355  CE2 PHE   146      20.873   6.377 -37.417  1.00  0.00           C  
ATOM   2356  HE2 PHE   146      20.343   6.145 -36.505  1.00  0.00           H  
ATOM   2357  CD2 PHE   146      20.868   7.619 -38.101  1.00  0.00           C  
ATOM   2358  HD2 PHE   146      20.266   8.390 -37.644  1.00  0.00           H  
ATOM   2359  C   PHE   146      19.382   9.063 -40.699  1.00  0.00           C  
ATOM   2360  O   PHE   146      18.626   9.940 -40.261  1.00  0.00           O  
ATOM   2361  N   GLY   147      19.116   7.757 -40.781  1.00  0.00           N  
ATOM   2362  H   GLY   147      19.811   7.104 -41.117  1.00  0.00           H  
ATOM   2363  CA  GLY   147      18.002   7.158 -40.121  1.00  0.00           C  
ATOM   2364  HA2 GLY   147      17.894   7.574 -39.119  1.00  0.00           H  
ATOM   2365  HA3 GLY   147      17.109   7.293 -40.730  1.00  0.00           H  
ATOM   2366  C   GLY   147      18.366   5.701 -39.888  1.00  0.00           C  
ATOM   2367  O   GLY   147      19.336   5.237 -40.539  1.00  0.00           O  
ATOM   2368  N   PRO   148      17.755   5.011 -38.920  1.00  0.00           N  
ATOM   2369  CD  PRO   148      16.703   5.347 -37.942  1.00  0.00           C  
ATOM   2370  HD2 PRO   148      15.767   5.299 -38.498  1.00  0.00           H  
ATOM   2371  HD3 PRO   148      16.908   6.331 -37.521  1.00  0.00           H  
ATOM   2372  CG  PRO   148      16.773   4.287 -36.847  1.00  0.00           C  
ATOM   2373  HG2 PRO   148      15.811   4.197 -36.342  1.00  0.00           H  
ATOM   2374  HG3 PRO   148      17.584   4.536 -36.162  1.00  0.00           H  
ATOM   2375  CB  PRO   148      17.005   3.052 -37.750  1.00  0.00           C  
ATOM   2376  HB2 PRO   148      16.020   2.687 -38.043  1.00  0.00           H  
ATOM   2377  HB3 PRO   148      17.550   2.236 -37.275  1.00  0.00           H  
ATOM   2378  CA  PRO   148      17.884   3.520 -38.872  1.00  0.00           C  
ATOM   2379  HA  PRO   148      18.887   3.256 -38.536  1.00  0.00           H  
ATOM   2380  C   PRO   148      17.551   2.893 -40.236  1.00  0.00           C  
ATOM   2381  O   PRO   148      16.804   3.497 -41.042  1.00  0.00           O  
ATOM   2382  N   HIE   149      18.179   1.765 -40.526  1.00  0.00           N  
ATOM   2383  H   HIE   149      18.674   1.293 -39.783  1.00  0.00           H  
ATOM   2384  CA  HIE   149      18.030   1.113 -41.835  1.00  0.00           C  
ATOM   2385  HA  HIE   149      18.112   1.870 -42.614  1.00  0.00           H  
ATOM   2386  CB  HIE   149      19.190   0.120 -41.982  1.00  0.00           C  
ATOM   2387  HB2 HIE   149      19.000  -0.807 -41.440  1.00  0.00           H  
ATOM   2388  HB3 HIE   149      19.188  -0.134 -43.042  1.00  0.00           H  
ATOM   2389  CG  HIE   149      20.563   0.560 -41.468  1.00  0.00           C  
ATOM   2390  ND1 HIE   149      21.633  -0.316 -41.101  1.00  0.00           N  
ATOM   2391  CE1 HIE   149      22.732   0.374 -41.202  1.00  0.00           C  
ATOM   2392  HE1 HIE   149      23.733   0.052 -40.954  1.00  0.00           H  
ATOM   2393  NE2 HIE   149      22.491   1.702 -41.384  1.00  0.00           N  
ATOM   2394  HE2 HIE   149      23.240   2.370 -41.493  1.00  0.00           H  
ATOM   2395  CD2 HIE   149      21.109   1.773 -41.661  1.00  0.00           C  
ATOM   2396  HD2 HIE   149      20.586   2.665 -41.971  1.00  0.00           H  
ATOM   2397  C   HIE   149      16.696   0.329 -42.039  1.00  0.00           C  
ATOM   2398  O   HIE   149      16.141  -0.164 -41.086  1.00  0.00           O  
ATOM   2399  N   GLN   150      16.119   0.260 -43.233  1.00  0.00           N  
ATOM   2400  H   GLN   150      16.519   0.711 -44.043  1.00  0.00           H  
ATOM   2401  CA  GLN   150      14.786  -0.377 -43.419  1.00  0.00           C  
ATOM   2402  HA  GLN   150      14.202  -0.497 -42.507  1.00  0.00           H  
ATOM   2403  CB  GLN   150      13.929   0.532 -44.442  1.00  0.00           C  
ATOM   2404  HB2 GLN   150      14.557   0.914 -45.246  1.00  0.00           H  
ATOM   2405  HB3 GLN   150      13.101  -0.044 -44.855  1.00  0.00           H  
ATOM   2406  CG  GLN   150      13.499   1.869 -43.701  1.00  0.00           C  
ATOM   2407  HG2 GLN   150      12.814   1.678 -42.874  1.00  0.00           H  
ATOM   2408  HG3 GLN   150      14.377   2.404 -43.340  1.00  0.00           H  
ATOM   2409  CD  GLN   150      12.745   2.855 -44.542  1.00  0.00           C  
ATOM   2410  OE1 GLN   150      11.761   2.470 -45.192  1.00  0.00           O  
ATOM   2411  NE2 GLN   150      13.169   4.137 -44.469  1.00  0.00           N  
ATOM   2412 HE21 GLN   150      12.739   4.868 -45.018  1.00  0.00           H  
ATOM   2413 HE22 GLN   150      13.869   4.377 -43.782  1.00  0.00           H  
ATOM   2414  C   GLN   150      15.012  -1.751 -44.111  1.00  0.00           C  
ATOM   2415  O   GLN   150      15.711  -1.869 -45.114  1.00  0.00           O  
ATOM   2416  N   CML   151      14.310  -2.795 -43.731  1.00  0.00           N  
ATOM   2417  H   CML   151      14.323  -3.602 -44.337  1.00  0.00           H  
ATOM   2418  CA  CML   151      13.514  -3.016 -42.530  1.00  0.00           C  
ATOM   2419  HA  CML   151      13.917  -2.348 -41.770  1.00  0.00           H  
ATOM   2420  CB  CML   151      11.998  -2.645 -42.707  1.00  0.00           C  
ATOM   2421  HB2 CML   151      11.935  -1.561 -42.797  1.00  0.00           H  
ATOM   2422  HB3 CML   151      11.577  -2.829 -41.719  1.00  0.00           H  
ATOM   2423  SG  CML   151      11.169  -3.595 -43.969  1.00  0.00           S  
ATOM   2424  S1L CML   151       9.205  -3.087 -43.695  1.00  0.00           S  
ATOM   2425  C1L CML   151       8.990  -1.561 -44.623  1.00  0.00           C  
ATOM   2426  H1L CML   151       9.764  -0.810 -44.353  1.00  0.00           H  
ATOM   2427  H1M CML   151       8.041  -1.116 -44.255  1.00  0.00           H  
ATOM   2428  C1R CML   151       8.921  -1.780 -46.108  1.00  0.00           C  
ATOM   2429  C2R CML   151       8.621  -2.871 -46.776  1.00  0.00           C  
ATOM   2430  H2R CML   151       8.347  -3.808 -46.268  1.00  0.00           H  
ATOM   2431  C1  CML   151       9.491  -0.701 -47.066  1.00  0.00           C  
ATOM   2432  C2  CML   151       8.565  -2.827 -48.194  1.00  0.00           C  
ATOM   2433  N1  CML   151       8.990  -1.309 -48.352  1.00  0.00           N  
ATOM   2434  O1  CML   151       9.148  -0.731 -49.492  1.00  0.00           O  
ATOM   2435  C1A CML   151      10.972  -0.638 -47.057  1.00  0.00           C  
ATOM   2436  H1A CML   151      11.379   0.039 -47.839  1.00  0.00           H  
ATOM   2437  H1B CML   151      11.356  -1.629 -47.381  1.00  0.00           H  
ATOM   2438  H1C CML   151      11.331  -0.314 -46.057  1.00  0.00           H  
ATOM   2439  C2A CML   151       9.611  -3.746 -48.975  1.00  0.00           C  
ATOM   2440  H2A CML   151       9.261  -4.783 -48.784  1.00  0.00           H  
ATOM   2441  H2B CML   151      10.561  -3.605 -48.417  1.00  0.00           H  
ATOM   2442  H2C CML   151       9.717  -3.473 -50.047  1.00  0.00           H  
ATOM   2443  C1D CML   151       8.787   0.663 -46.803  1.00  0.00           C  
ATOM   2444  H1D CML   151       8.960   1.049 -45.775  1.00  0.00           H  
ATOM   2445  H1E CML   151       7.684   0.639 -46.934  1.00  0.00           H  
ATOM   2446  H1F CML   151       9.194   1.464 -47.457  1.00  0.00           H  
ATOM   2447  C2D CML   151       7.110  -3.007 -48.879  1.00  0.00           C  
ATOM   2448  H2D CML   151       6.360  -2.279 -48.503  1.00  0.00           H  
ATOM   2449  H2E CML   151       6.784  -4.019 -48.560  1.00  0.00           H  
ATOM   2450  H2F CML   151       7.243  -2.986 -49.982  1.00  0.00           H  
ATOM   2451  C   CML   151      13.638  -4.452 -42.034  1.00  0.00           C  
ATOM   2452  O   CML   151      13.906  -5.369 -42.828  1.00  0.00           O  
ATOM   2453  N   ASP   152      13.400  -4.711 -40.724  1.00  0.00           N  
ATOM   2454  H   ASP   152      13.273  -4.039 -39.981  1.00  0.00           H  
ATOM   2455  CA  ASP   152      13.896  -6.017 -40.280  1.00  0.00           C  
ATOM   2456  HA  ASP   152      14.975  -5.939 -40.418  1.00  0.00           H  
ATOM   2457  CB  ASP   152      13.762  -6.211 -38.734  1.00  0.00           C  
ATOM   2458  HB2 ASP   152      14.207  -5.381 -38.185  1.00  0.00           H  
ATOM   2459  HB3 ASP   152      12.714  -6.119 -38.451  1.00  0.00           H  
ATOM   2460  CG  ASP   152      14.343  -7.502 -38.121  1.00  0.00           C  
ATOM   2461  OD1 ASP   152      15.526  -7.695 -38.249  1.00  0.00           O  
ATOM   2462  OD2 ASP   152      13.582  -8.395 -37.720  1.00  0.00           O  
ATOM   2463  C   ASP   152      13.302  -7.261 -40.974  1.00  0.00           C  
ATOM   2464  O   ASP   152      14.053  -8.209 -41.165  1.00  0.00           O  
ATOM   2465  N   MET   153      12.019  -7.215 -41.341  1.00  0.00           N  
ATOM   2466  H   MET   153      11.508  -6.450 -40.923  1.00  0.00           H  
ATOM   2467  CA  MET   153      11.197  -8.084 -42.177  1.00  0.00           C  
ATOM   2468  HA  MET   153      11.057  -8.973 -41.561  1.00  0.00           H  
ATOM   2469  CB  MET   153       9.803  -7.425 -42.355  1.00  0.00           C  
ATOM   2470  HB2 MET   153       9.377  -7.156 -41.388  1.00  0.00           H  
ATOM   2471  HB3 MET   153      10.008  -6.447 -42.790  1.00  0.00           H  
ATOM   2472  CG  MET   153       8.716  -8.323 -43.002  1.00  0.00           C  
ATOM   2473  HG2 MET   153       9.113  -8.486 -44.004  1.00  0.00           H  
ATOM   2474  HG3 MET   153       8.594  -9.317 -42.571  1.00  0.00           H  
ATOM   2475  SD  MET   153       7.096  -7.716 -43.175  1.00  0.00           S  
ATOM   2476  CE  MET   153       7.416  -6.501 -44.430  1.00  0.00           C  
ATOM   2477  HE1 MET   153       6.971  -6.937 -45.325  1.00  0.00           H  
ATOM   2478  HE2 MET   153       6.958  -5.533 -44.227  1.00  0.00           H  
ATOM   2479  HE3 MET   153       8.470  -6.260 -44.563  1.00  0.00           H  
ATOM   2480  C   MET   153      11.705  -8.516 -43.605  1.00  0.00           C  
ATOM   2481  O   MET   153      11.270  -9.510 -44.214  1.00  0.00           O  
ATOM   2482  N   MET   154      12.504  -7.582 -44.175  1.00  0.00           N  
ATOM   2483  H   MET   154      12.642  -6.754 -43.615  1.00  0.00           H  
ATOM   2484  CA  MET   154      13.342  -7.672 -45.378  1.00  0.00           C  
ATOM   2485  HA  MET   154      12.940  -8.438 -46.043  1.00  0.00           H  
ATOM   2486  CB  MET   154      13.372  -6.274 -46.051  1.00  0.00           C  
ATOM   2487  HB2 MET   154      12.363  -5.862 -46.033  1.00  0.00           H  
ATOM   2488  HB3 MET   154      14.069  -5.685 -45.455  1.00  0.00           H  
ATOM   2489  CG  MET   154      13.872  -6.393 -47.540  1.00  0.00           C  
ATOM   2490  HG2 MET   154      14.841  -6.879 -47.652  1.00  0.00           H  
ATOM   2491  HG3 MET   154      13.277  -7.138 -48.068  1.00  0.00           H  
ATOM   2492  SD  MET   154      13.888  -4.884 -48.554  1.00  0.00           S  
ATOM   2493  CE  MET   154      15.118  -3.836 -47.603  1.00  0.00           C  
ATOM   2494  HE1 MET   154      14.936  -3.730 -46.533  1.00  0.00           H  
ATOM   2495  HE2 MET   154      16.104  -4.297 -47.540  1.00  0.00           H  
ATOM   2496  HE3 MET   154      15.118  -2.812 -47.976  1.00  0.00           H  
ATOM   2497  C   MET   154      14.789  -8.085 -45.011  1.00  0.00           C  
ATOM   2498  O   MET   154      15.490  -8.422 -45.977  1.00  0.00           O  
ATOM   2499  N   PHE   155      15.266  -7.886 -43.808  1.00  0.00           N  
ATOM   2500  H   PHE   155      14.705  -7.499 -43.062  1.00  0.00           H  
ATOM   2501  CA  PHE   155      16.622  -8.374 -43.459  1.00  0.00           C  
ATOM   2502  HA  PHE   155      17.236  -7.962 -44.260  1.00  0.00           H  
ATOM   2503  CB  PHE   155      17.097  -7.839 -42.108  1.00  0.00           C  
ATOM   2504  HB2 PHE   155      16.525  -8.239 -41.271  1.00  0.00           H  
ATOM   2505  HB3 PHE   155      18.085  -8.282 -41.981  1.00  0.00           H  
ATOM   2506  CG  PHE   155      17.156  -6.330 -41.925  1.00  0.00           C  
ATOM   2507  CD1 PHE   155      17.216  -5.480 -43.035  1.00  0.00           C  
ATOM   2508  HD1 PHE   155      17.075  -5.655 -44.092  1.00  0.00           H  
ATOM   2509  CE1 PHE   155      17.337  -4.112 -42.719  1.00  0.00           C  
ATOM   2510  HE1 PHE   155      17.288  -3.367 -43.499  1.00  0.00           H  
ATOM   2511  CZ  PHE   155      17.516  -3.643 -41.443  1.00  0.00           C  
ATOM   2512  HZ  PHE   155      17.811  -2.627 -41.228  1.00  0.00           H  
ATOM   2513  CE2 PHE   155      17.441  -4.516 -40.349  1.00  0.00           C  
ATOM   2514  HE2 PHE   155      17.653  -4.209 -39.336  1.00  0.00           H  
ATOM   2515  CD2 PHE   155      17.263  -5.870 -40.639  1.00  0.00           C  
ATOM   2516  HD2 PHE   155      17.242  -6.626 -39.868  1.00  0.00           H  
ATOM   2517  C   PHE   155      16.730  -9.942 -43.465  1.00  0.00           C  
ATOM   2518  O   PHE   155      15.831 -10.689 -43.159  1.00  0.00           O  
ATOM   2519  N   LYS   156      17.908 -10.463 -43.819  1.00  0.00           N  
ATOM   2520  H   LYS   156      18.678  -9.810 -43.846  1.00  0.00           H  
ATOM   2521  CA  LYS   156      18.199 -11.970 -44.075  1.00  0.00           C  
ATOM   2522  HA  LYS   156      17.667 -12.456 -43.258  1.00  0.00           H  
ATOM   2523  CB  LYS   156      17.367 -12.326 -45.407  1.00  0.00           C  
ATOM   2524  HB2 LYS   156      17.202 -13.402 -45.371  1.00  0.00           H  
ATOM   2525  HB3 LYS   156      16.361 -11.908 -45.355  1.00  0.00           H  
ATOM   2526  CG  LYS   156      17.845 -12.010 -46.643  1.00  0.00           C  
ATOM   2527  HG2 LYS   156      18.776 -12.554 -46.804  1.00  0.00           H  
ATOM   2528  HG3 LYS   156      17.022 -12.292 -47.300  1.00  0.00           H  
ATOM   2529  CD  LYS   156      17.931 -10.664 -46.878  1.00  0.00           C  
ATOM   2530  HD2 LYS   156      16.922 -10.291 -46.704  1.00  0.00           H  
ATOM   2531  HD3 LYS   156      18.639 -10.212 -46.184  1.00  0.00           H  
ATOM   2532  CE  LYS   156      18.354 -10.231 -48.119  1.00  0.00           C  
ATOM   2533  HE2 LYS   156      19.321 -10.684 -48.336  1.00  0.00           H  
ATOM   2534  HE3 LYS   156      17.712 -10.572 -48.930  1.00  0.00           H  
ATOM   2535  NZ  LYS   156      18.516  -8.777 -48.005  1.00  0.00           N  
ATOM   2536  HZ1 LYS   156      17.815  -8.306 -47.451  1.00  0.00           H  
ATOM   2537  HZ2 LYS   156      19.443  -8.577 -47.658  1.00  0.00           H  
ATOM   2538  HZ3 LYS   156      18.425  -8.217 -48.841  1.00  0.00           H  
ATOM   2539  C   LYS   156      19.660 -12.450 -44.054  1.00  0.00           C  
ATOM   2540  O   LYS   156      20.557 -11.696 -44.245  1.00  0.00           O  
ATOM   2541  N   ASP   157      19.807 -13.798 -44.083  1.00  0.00           N  
ATOM   2542  H   ASP   157      18.955 -14.316 -43.920  1.00  0.00           H  
ATOM   2543  CA  ASP   157      21.060 -14.607 -44.338  1.00  0.00           C  
ATOM   2544  HA  ASP   157      21.725 -13.966 -44.917  1.00  0.00           H  
ATOM   2545  CB  ASP   157      21.822 -14.837 -42.985  1.00  0.00           C  
ATOM   2546  HB2 ASP   157      22.039 -13.822 -42.653  1.00  0.00           H  
ATOM   2547  HB3 ASP   157      21.218 -15.395 -42.269  1.00  0.00           H  
ATOM   2548  CG  ASP   157      23.110 -15.589 -43.035  1.00  0.00           C  
ATOM   2549  OD1 ASP   157      23.552 -15.948 -44.141  1.00  0.00           O  
ATOM   2550  OD2 ASP   157      23.684 -15.887 -41.935  1.00  0.00           O  
ATOM   2551  C   ASP   157      20.769 -15.848 -45.196  1.00  0.00           C  
ATOM   2552  O   ASP   157      20.657 -16.969 -44.664  1.00  0.00           O  
ATOM   2553  N   LEU   158      20.625 -15.636 -46.468  1.00  0.00           N  
ATOM   2554  H   LEU   158      20.756 -14.659 -46.687  1.00  0.00           H  
ATOM   2555  CA  LEU   158      19.779 -16.498 -47.299  1.00  0.00           C  
ATOM   2556  HA  LEU   158      19.792 -17.482 -46.830  1.00  0.00           H  
ATOM   2557  CB  LEU   158      18.292 -16.071 -47.216  1.00  0.00           C  
ATOM   2558  HB2 LEU   158      18.085 -15.874 -46.164  1.00  0.00           H  
ATOM   2559  HB3 LEU   158      18.176 -15.084 -47.665  1.00  0.00           H  
ATOM   2560  CG  LEU   158      17.175 -17.006 -47.722  1.00  0.00           C  
ATOM   2561  HG  LEU   158      17.245 -16.963 -48.809  1.00  0.00           H  
ATOM   2562  CD1 LEU   158      17.467 -18.478 -47.283  1.00  0.00           C  
ATOM   2563 HD11 LEU   158      16.580 -19.112 -47.277  1.00  0.00           H  
ATOM   2564 HD12 LEU   158      18.235 -18.935 -47.906  1.00  0.00           H  
ATOM   2565 HD13 LEU   158      17.849 -18.495 -46.262  1.00  0.00           H  
ATOM   2566  CD2 LEU   158      15.743 -16.552 -47.428  1.00  0.00           C  
ATOM   2567 HD21 LEU   158      15.673 -16.317 -46.366  1.00  0.00           H  
ATOM   2568 HD22 LEU   158      15.613 -15.585 -47.914  1.00  0.00           H  
ATOM   2569 HD23 LEU   158      15.055 -17.333 -47.750  1.00  0.00           H  
ATOM   2570  C   LEU   158      20.379 -16.733 -48.748  1.00  0.00           C  
ATOM   2571  O   LEU   158      19.784 -17.427 -49.560  1.00  0.00           O  
ATOM   2572  N   ASN   159      21.508 -16.025 -49.131  1.00  0.00           N  
ATOM   2573  H   ASN   159      21.847 -15.253 -48.575  1.00  0.00           H  
ATOM   2574  CA  ASN   159      22.191 -16.422 -50.285  1.00  0.00           C  
ATOM   2575  HA  ASN   159      22.904 -15.607 -50.407  1.00  0.00           H  
ATOM   2576  CB  ASN   159      22.931 -17.741 -50.055  1.00  0.00           C  
ATOM   2577  HB2 ASN   159      22.209 -18.549 -49.936  1.00  0.00           H  
ATOM   2578  HB3 ASN   159      23.663 -17.861 -50.855  1.00  0.00           H  
ATOM   2579  CG  ASN   159      23.685 -17.700 -48.764  1.00  0.00           C  
ATOM   2580  OD1 ASN   159      24.346 -16.759 -48.435  1.00  0.00           O  
ATOM   2581  ND2 ASN   159      23.641 -18.770 -47.977  1.00  0.00           N  
ATOM   2582 HD21 ASN   159      24.179 -18.688 -47.127  1.00  0.00           H  
ATOM   2583 HD22 ASN   159      23.160 -19.535 -48.428  1.00  0.00           H  
ATOM   2584  C   ASN   159      21.361 -16.232 -51.622  1.00  0.00           C  
ATOM   2585  O   ASN   159      21.311 -17.185 -52.432  1.00  0.00           O  
ATOM   2586  N   LEU   160      20.569 -15.179 -51.695  1.00  0.00           N  
ATOM   2587  H   LEU   160      20.635 -14.475 -50.974  1.00  0.00           H  
ATOM   2588  CA  LEU   160      19.444 -14.950 -52.642  1.00  0.00           C  
ATOM   2589  HA  LEU   160      18.911 -15.901 -52.670  1.00  0.00           H  
ATOM   2590  CB  LEU   160      18.497 -13.856 -51.983  1.00  0.00           C  
ATOM   2591  HB2 LEU   160      19.158 -13.122 -51.524  1.00  0.00           H  
ATOM   2592  HB3 LEU   160      17.947 -13.352 -52.778  1.00  0.00           H  
ATOM   2593  CG  LEU   160      17.432 -14.287 -50.980  1.00  0.00           C  
ATOM   2594  HG  LEU   160      17.798 -15.105 -50.359  1.00  0.00           H  
ATOM   2595  CD1 LEU   160      17.098 -13.215 -49.983  1.00  0.00           C  
ATOM   2596 HD11 LEU   160      16.484 -13.697 -49.221  1.00  0.00           H  
ATOM   2597 HD12 LEU   160      18.040 -12.937 -49.511  1.00  0.00           H  
ATOM   2598 HD13 LEU   160      16.683 -12.299 -50.402  1.00  0.00           H  
ATOM   2599  CD2 LEU   160      16.164 -14.763 -51.682  1.00  0.00           C  
ATOM   2600 HD21 LEU   160      16.475 -15.259 -52.601  1.00  0.00           H  
ATOM   2601 HD22 LEU   160      15.628 -15.470 -51.049  1.00  0.00           H  
ATOM   2602 HD23 LEU   160      15.488 -13.928 -51.867  1.00  0.00           H  
ATOM   2603  C   LEU   160      20.120 -14.561 -53.974  1.00  0.00           C  
ATOM   2604  O   LEU   160      21.019 -13.710 -54.102  1.00  0.00           O  
ATOM   2605  N   THR   161      19.564 -15.023 -55.064  1.00  0.00           N  
ATOM   2606  H   THR   161      18.972 -15.837 -54.987  1.00  0.00           H  
ATOM   2607  CA  THR   161      19.810 -14.425 -56.415  1.00  0.00           C  
ATOM   2608  HA  THR   161      20.891 -14.375 -56.542  1.00  0.00           H  
ATOM   2609  CB  THR   161      19.370 -15.429 -57.537  1.00  0.00           C  
ATOM   2610  HB  THR   161      18.333 -15.705 -57.346  1.00  0.00           H  
ATOM   2611  CG2 THR   161      19.520 -14.857 -58.890  1.00  0.00           C  
ATOM   2612 HG21 THR   161      19.177 -15.589 -59.620  1.00  0.00           H  
ATOM   2613 HG22 THR   161      18.923 -13.952 -58.999  1.00  0.00           H  
ATOM   2614 HG23 THR   161      20.568 -14.575 -58.991  1.00  0.00           H  
ATOM   2615  OG1 THR   161      20.224 -16.470 -57.349  1.00  0.00           O  
ATOM   2616  HG1 THR   161      19.766 -17.195 -56.917  1.00  0.00           H  
ATOM   2617  C   THR   161      19.202 -13.034 -56.566  1.00  0.00           C  
ATOM   2618  O   THR   161      18.137 -12.729 -55.931  1.00  0.00           O  
ATOM   2619  N   ASP   162      19.752 -12.030 -57.383  1.00  0.00           N  
ATOM   2620  H   ASP   162      20.456 -12.251 -58.072  1.00  0.00           H  
ATOM   2621  CA  ASP   162      19.215 -10.729 -57.313  1.00  0.00           C  
ATOM   2622  HA  ASP   162      19.208 -10.514 -56.245  1.00  0.00           H  
ATOM   2623  CB  ASP   162      20.081  -9.722 -58.088  1.00  0.00           C  
ATOM   2624  HB2 ASP   162      20.020  -9.958 -59.151  1.00  0.00           H  
ATOM   2625  HB3 ASP   162      19.813  -8.697 -57.831  1.00  0.00           H  
ATOM   2626  CG  ASP   162      21.606  -9.727 -57.729  1.00  0.00           C  
ATOM   2627  OD1 ASP   162      21.989 -10.318 -56.663  1.00  0.00           O  
ATOM   2628  OD2 ASP   162      22.344  -9.024 -58.438  1.00  0.00           O  
ATOM   2629  C   ASP   162      17.754 -10.507 -57.783  1.00  0.00           C  
ATOM   2630  O   ASP   162      17.027  -9.687 -57.263  1.00  0.00           O  
ATOM   2631  N   ALA   163      17.303 -11.079 -58.882  1.00  0.00           N  
ATOM   2632  H   ALA   163      17.918 -11.645 -59.450  1.00  0.00           H  
ATOM   2633  CA  ALA   163      15.890 -11.066 -59.302  1.00  0.00           C  
ATOM   2634  HA  ALA   163      15.466 -10.062 -59.307  1.00  0.00           H  
ATOM   2635  CB  ALA   163      15.946 -11.430 -60.794  1.00  0.00           C  
ATOM   2636  HB1 ALA   163      15.151 -10.911 -61.330  1.00  0.00           H  
ATOM   2637  HB2 ALA   163      16.843 -11.065 -61.295  1.00  0.00           H  
ATOM   2638  HB3 ALA   163      15.918 -12.507 -60.961  1.00  0.00           H  
ATOM   2639  C   ALA   163      14.918 -11.871 -58.451  1.00  0.00           C  
ATOM   2640  O   ALA   163      13.790 -11.461 -58.395  1.00  0.00           O  
ATOM   2641  N   GLN   164      15.391 -12.887 -57.808  1.00  0.00           N  
ATOM   2642  H   GLN   164      16.216 -13.333 -58.182  1.00  0.00           H  
ATOM   2643  CA  GLN   164      14.786 -13.611 -56.726  1.00  0.00           C  
ATOM   2644  HA  GLN   164      13.787 -13.894 -57.060  1.00  0.00           H  
ATOM   2645  CB  GLN   164      15.530 -14.901 -56.435  1.00  0.00           C  
ATOM   2646  HB2 GLN   164      15.756 -15.562 -57.271  1.00  0.00           H  
ATOM   2647  HB3 GLN   164      16.490 -14.656 -55.980  1.00  0.00           H  
ATOM   2648  CG  GLN   164      14.734 -15.779 -55.463  1.00  0.00           C  
ATOM   2649  HG2 GLN   164      14.358 -15.206 -54.615  1.00  0.00           H  
ATOM   2650  HG3 GLN   164      13.838 -16.184 -55.933  1.00  0.00           H  
ATOM   2651  CD  GLN   164      15.549 -16.885 -54.827  1.00  0.00           C  
ATOM   2652  OE1 GLN   164      16.775 -16.822 -54.664  1.00  0.00           O  
ATOM   2653  NE2 GLN   164      15.058 -18.034 -54.409  1.00  0.00           N  
ATOM   2654 HE21 GLN   164      15.598 -18.601 -53.771  1.00  0.00           H  
ATOM   2655 HE22 GLN   164      14.091 -18.294 -54.543  1.00  0.00           H  
ATOM   2656  C   GLN   164      14.606 -12.670 -55.519  1.00  0.00           C  
ATOM   2657  O   GLN   164      13.446 -12.653 -55.019  1.00  0.00           O  
ATOM   2658  N   LYS   165      15.601 -11.968 -55.010  1.00  0.00           N  
ATOM   2659  H   LYS   165      16.501 -11.973 -55.468  1.00  0.00           H  
ATOM   2660  CA  LYS   165      15.471 -10.981 -53.974  1.00  0.00           C  
ATOM   2661  HA  LYS   165      15.204 -11.479 -53.042  1.00  0.00           H  
ATOM   2662  CB  LYS   165      16.927 -10.422 -53.683  1.00  0.00           C  
ATOM   2663  HB2 LYS   165      17.587 -11.287 -53.606  1.00  0.00           H  
ATOM   2664  HB3 LYS   165      17.227  -9.786 -54.515  1.00  0.00           H  
ATOM   2665  CG  LYS   165      17.157  -9.915 -52.443  1.00  0.00           C  
ATOM   2666  HG2 LYS   165      16.655  -8.948 -52.440  1.00  0.00           H  
ATOM   2667  HG3 LYS   165      16.586 -10.499 -51.722  1.00  0.00           H  
ATOM   2668  CD  LYS   165      18.461  -9.649 -51.978  1.00  0.00           C  
ATOM   2669  HD2 LYS   165      18.386  -9.393 -50.921  1.00  0.00           H  
ATOM   2670  HD3 LYS   165      19.031 -10.571 -51.867  1.00  0.00           H  
ATOM   2671  CE  LYS   165      19.063  -8.613 -52.601  1.00  0.00           C  
ATOM   2672  HE2 LYS   165      18.816  -8.702 -53.658  1.00  0.00           H  
ATOM   2673  HE3 LYS   165      18.559  -7.706 -52.266  1.00  0.00           H  
ATOM   2674  NZ  LYS   165      20.517  -8.699 -52.426  1.00  0.00           N  
ATOM   2675  HZ1 LYS   165      20.900  -9.358 -53.089  1.00  0.00           H  
ATOM   2676  HZ2 LYS   165      20.963  -7.797 -52.518  1.00  0.00           H  
ATOM   2677  HZ3 LYS   165      20.652  -9.114 -51.515  1.00  0.00           H  
ATOM   2678  C   LYS   165      14.438  -9.857 -54.298  1.00  0.00           C  
ATOM   2679  O   LYS   165      13.712  -9.363 -53.455  1.00  0.00           O  
ATOM   2680  N   GLN   166      14.481  -9.314 -55.504  1.00  0.00           N  
ATOM   2681  H   GLN   166      15.268  -9.541 -56.095  1.00  0.00           H  
ATOM   2682  CA  GLN   166      13.577  -8.278 -56.036  1.00  0.00           C  
ATOM   2683  HA  GLN   166      13.615  -7.441 -55.339  1.00  0.00           H  
ATOM   2684  CB  GLN   166      14.088  -7.736 -57.397  1.00  0.00           C  
ATOM   2685  HB2 GLN   166      14.645  -6.828 -57.164  1.00  0.00           H  
ATOM   2686  HB3 GLN   166      14.836  -8.349 -57.899  1.00  0.00           H  
ATOM   2687  CG  GLN   166      12.980  -7.197 -58.382  1.00  0.00           C  
ATOM   2688  HG2 GLN   166      12.598  -8.067 -58.916  1.00  0.00           H  
ATOM   2689  HG3 GLN   166      12.212  -6.643 -57.842  1.00  0.00           H  
ATOM   2690  CD  GLN   166      13.361  -6.110 -59.432  1.00  0.00           C  
ATOM   2691  OE1 GLN   166      14.399  -5.452 -59.362  1.00  0.00           O  
ATOM   2692  NE2 GLN   166      12.520  -5.702 -60.297  1.00  0.00           N  
ATOM   2693 HE21 GLN   166      12.761  -4.895 -60.854  1.00  0.00           H  
ATOM   2694 HE22 GLN   166      11.667  -6.232 -60.398  1.00  0.00           H  
ATOM   2695  C   GLN   166      12.127  -8.762 -56.090  1.00  0.00           C  
ATOM   2696  O   GLN   166      11.199  -7.973 -55.803  1.00  0.00           O  
ATOM   2697  N   GLN   167      11.928  -9.980 -56.450  1.00  0.00           N  
ATOM   2698  H   GLN   167      12.746 -10.530 -56.673  1.00  0.00           H  
ATOM   2699  CA  GLN   167      10.674 -10.612 -56.504  1.00  0.00           C  
ATOM   2700  HA  GLN   167       9.980  -9.965 -57.041  1.00  0.00           H  
ATOM   2701  CB  GLN   167      10.653 -11.941 -57.289  1.00  0.00           C  
ATOM   2702  HB2 GLN   167      10.907 -11.751 -58.332  1.00  0.00           H  
ATOM   2703  HB3 GLN   167      11.317 -12.644 -56.786  1.00  0.00           H  
ATOM   2704  CG  GLN   167       9.262 -12.686 -57.370  1.00  0.00           C  
ATOM   2705  HG2 GLN   167       9.223 -13.482 -56.626  1.00  0.00           H  
ATOM   2706  HG3 GLN   167       8.548 -11.971 -56.961  1.00  0.00           H  
ATOM   2707  CD  GLN   167       8.910 -13.209 -58.777  1.00  0.00           C  
ATOM   2708  OE1 GLN   167       7.854 -12.891 -59.305  1.00  0.00           O  
ATOM   2709  NE2 GLN   167       9.629 -14.152 -59.346  1.00  0.00           N  
ATOM   2710 HE21 GLN   167       9.170 -14.704 -60.056  1.00  0.00           H  
ATOM   2711 HE22 GLN   167      10.510 -14.480 -58.978  1.00  0.00           H  
ATOM   2712  C   GLN   167      10.026 -10.842 -55.130  1.00  0.00           C  
ATOM   2713  O   GLN   167       8.910 -10.415 -54.768  1.00  0.00           O  
ATOM   2714  N   ILE   168      10.788 -11.303 -54.182  1.00  0.00           N  
ATOM   2715  H   ILE   168      11.674 -11.727 -54.415  1.00  0.00           H  
ATOM   2716  CA  ILE   168      10.355 -11.347 -52.796  1.00  0.00           C  
ATOM   2717  HA  ILE   168       9.426 -11.910 -52.889  1.00  0.00           H  
ATOM   2718  CB  ILE   168      11.267 -12.163 -51.839  1.00  0.00           C  
ATOM   2719  HB  ILE   168      10.673 -12.107 -50.927  1.00  0.00           H  
ATOM   2720  CG2 ILE   168      11.179 -13.569 -52.304  1.00  0.00           C  
ATOM   2721 HG21 ILE   168      11.847 -13.714 -53.154  1.00  0.00           H  
ATOM   2722 HG22 ILE   168      11.360 -14.261 -51.481  1.00  0.00           H  
ATOM   2723 HG23 ILE   168      10.165 -13.782 -52.643  1.00  0.00           H  
ATOM   2724  CG1 ILE   168      12.647 -11.674 -51.524  1.00  0.00           C  
ATOM   2725 HG12 ILE   168      13.339 -12.119 -52.239  1.00  0.00           H  
ATOM   2726 HG13 ILE   168      12.729 -10.596 -51.664  1.00  0.00           H  
ATOM   2727  CD1 ILE   168      13.074 -12.021 -50.123  1.00  0.00           C  
ATOM   2728 HD11 ILE   168      14.154 -11.902 -50.040  1.00  0.00           H  
ATOM   2729 HD12 ILE   168      12.485 -11.397 -49.452  1.00  0.00           H  
ATOM   2730 HD13 ILE   168      12.772 -13.045 -49.903  1.00  0.00           H  
ATOM   2731  C   ILE   168      10.062 -10.020 -52.144  1.00  0.00           C  
ATOM   2732  O   ILE   168       9.195  -9.897 -51.268  1.00  0.00           O  
ATOM   2733  N   ARG   169      10.586  -8.946 -52.599  1.00  0.00           N  
ATOM   2734  H   ARG   169      11.242  -9.162 -53.336  1.00  0.00           H  
ATOM   2735  CA  ARG   169      10.181  -7.530 -52.271  1.00  0.00           C  
ATOM   2736  HA  ARG   169      10.119  -7.431 -51.187  1.00  0.00           H  
ATOM   2737  CB  ARG   169      11.264  -6.545 -52.810  1.00  0.00           C  
ATOM   2738  HB2 ARG   169      12.128  -7.007 -53.288  1.00  0.00           H  
ATOM   2739  HB3 ARG   169      10.737  -6.042 -53.621  1.00  0.00           H  
ATOM   2740  CG  ARG   169      11.581  -5.544 -51.997  1.00  0.00           C  
ATOM   2741  HG2 ARG   169      10.661  -5.222 -51.509  1.00  0.00           H  
ATOM   2742  HG3 ARG   169      12.186  -5.871 -51.151  1.00  0.00           H  
ATOM   2743  CD  ARG   169      12.181  -4.383 -52.479  1.00  0.00           C  
ATOM   2744  HD2 ARG   169      13.087  -4.678 -53.009  1.00  0.00           H  
ATOM   2745  HD3 ARG   169      11.591  -3.842 -53.219  1.00  0.00           H  
ATOM   2746  NE  ARG   169      12.480  -3.423 -51.446  1.00  0.00           N  
ATOM   2747  HE  ARG   169      13.279  -3.524 -50.837  1.00  0.00           H  
ATOM   2748  CZ  ARG   169      11.929  -2.171 -51.395  1.00  0.00           C  
ATOM   2749  NH1 ARG   169      10.991  -1.756 -52.110  1.00  0.00           N  
ATOM   2750 HH11 ARG   169      10.437  -2.347 -52.714  1.00  0.00           H  
ATOM   2751 HH12 ARG   169      10.534  -0.875 -51.919  1.00  0.00           H  
ATOM   2752  NH2 ARG   169      12.502  -1.299 -50.625  1.00  0.00           N  
ATOM   2753 HH21 ARG   169      13.291  -1.604 -50.073  1.00  0.00           H  
ATOM   2754 HH22 ARG   169      11.929  -0.546 -50.271  1.00  0.00           H  
ATOM   2755  C   ARG   169       8.747  -7.168 -52.734  1.00  0.00           C  
ATOM   2756  O   ARG   169       8.009  -6.537 -52.029  1.00  0.00           O  
ATOM   2757  N   GLU   170       8.311  -7.722 -53.847  1.00  0.00           N  
ATOM   2758  H   GLU   170       8.901  -8.315 -54.413  1.00  0.00           H  
ATOM   2759  CA  GLU   170       6.934  -7.587 -54.376  1.00  0.00           C  
ATOM   2760  HA  GLU   170       6.564  -6.562 -54.380  1.00  0.00           H  
ATOM   2761  CB  GLU   170       6.802  -8.257 -55.755  1.00  0.00           C  
ATOM   2762  HB2 GLU   170       7.529  -7.819 -56.440  1.00  0.00           H  
ATOM   2763  HB3 GLU   170       6.844  -9.345 -55.705  1.00  0.00           H  
ATOM   2764  CG  GLU   170       5.316  -7.969 -56.433  1.00  0.00           C  
ATOM   2765  HG2 GLU   170       5.439  -8.369 -57.440  1.00  0.00           H  
ATOM   2766  HG3 GLU   170       4.656  -8.573 -55.811  1.00  0.00           H  
ATOM   2767  CD  GLU   170       4.939  -6.499 -56.439  1.00  0.00           C  
ATOM   2768  OE1 GLU   170       3.783  -6.197 -55.987  1.00  0.00           O  
ATOM   2769  OE2 GLU   170       5.716  -5.634 -56.850  1.00  0.00           O  
ATOM   2770  C   GLU   170       5.901  -8.197 -53.443  1.00  0.00           C  
ATOM   2771  O   GLU   170       4.887  -7.635 -53.168  1.00  0.00           O  
ATOM   2772  N   ILE   171       6.267  -9.346 -52.859  1.00  0.00           N  
ATOM   2773  H   ILE   171       7.107  -9.779 -53.214  1.00  0.00           H  
ATOM   2774  CA  ILE   171       5.413 -10.025 -51.832  1.00  0.00           C  
ATOM   2775  HA  ILE   171       4.389 -10.150 -52.184  1.00  0.00           H  
ATOM   2776  CB  ILE   171       5.992 -11.442 -51.503  1.00  0.00           C  
ATOM   2777  HB  ILE   171       6.884 -11.338 -50.886  1.00  0.00           H  
ATOM   2778  CG2 ILE   171       4.985 -12.071 -50.567  1.00  0.00           C  
ATOM   2779 HG21 ILE   171       4.160 -12.419 -51.189  1.00  0.00           H  
ATOM   2780 HG22 ILE   171       5.426 -12.963 -50.122  1.00  0.00           H  
ATOM   2781 HG23 ILE   171       4.716 -11.428 -49.729  1.00  0.00           H  
ATOM   2782  CG1 ILE   171       6.266 -12.341 -52.684  1.00  0.00           C  
ATOM   2783 HG12 ILE   171       5.366 -12.589 -53.245  1.00  0.00           H  
ATOM   2784 HG13 ILE   171       7.000 -11.795 -53.277  1.00  0.00           H  
ATOM   2785  CD1 ILE   171       7.104 -13.554 -52.342  1.00  0.00           C  
ATOM   2786 HD11 ILE   171       7.731 -13.804 -53.198  1.00  0.00           H  
ATOM   2787 HD12 ILE   171       7.689 -13.291 -51.460  1.00  0.00           H  
ATOM   2788 HD13 ILE   171       6.501 -14.442 -52.151  1.00  0.00           H  
ATOM   2789  C   ILE   171       5.306  -9.139 -50.572  1.00  0.00           C  
ATOM   2790  O   ILE   171       4.162  -8.839 -50.091  1.00  0.00           O  
ATOM   2791  N   MET   172       6.452  -8.547 -50.124  1.00  0.00           N  
ATOM   2792  H   MET   172       7.338  -8.719 -50.579  1.00  0.00           H  
ATOM   2793  CA  MET   172       6.314  -7.624 -48.975  1.00  0.00           C  
ATOM   2794  HA  MET   172       5.847  -8.107 -48.117  1.00  0.00           H  
ATOM   2795  CB  MET   172       7.670  -7.275 -48.399  1.00  0.00           C  
ATOM   2796  HB2 MET   172       8.305  -6.838 -49.169  1.00  0.00           H  
ATOM   2797  HB3 MET   172       7.464  -6.557 -47.605  1.00  0.00           H  
ATOM   2798  CG  MET   172       8.399  -8.514 -47.919  1.00  0.00           C  
ATOM   2799  HG2 MET   172       7.766  -9.020 -47.190  1.00  0.00           H  
ATOM   2800  HG3 MET   172       8.477  -9.159 -48.793  1.00  0.00           H  
ATOM   2801  SD  MET   172      10.010  -8.197 -47.213  1.00  0.00           S  
ATOM   2802  CE  MET   172      11.096  -9.055 -48.426  1.00  0.00           C  
ATOM   2803  HE1 MET   172      10.650 -10.048 -48.476  1.00  0.00           H  
ATOM   2804  HE2 MET   172      10.977  -8.501 -49.358  1.00  0.00           H  
ATOM   2805  HE3 MET   172      12.148  -9.133 -48.154  1.00  0.00           H  
ATOM   2806  C   MET   172       5.579  -6.364 -49.206  1.00  0.00           C  
ATOM   2807  O   MET   172       4.691  -5.882 -48.463  1.00  0.00           O  
ATOM   2808  N   LYS   173       5.704  -5.731 -50.385  1.00  0.00           N  
ATOM   2809  H   LYS   173       6.430  -6.004 -51.032  1.00  0.00           H  
ATOM   2810  CA  LYS   173       4.880  -4.671 -51.000  1.00  0.00           C  
ATOM   2811  HA  LYS   173       4.934  -3.741 -50.434  1.00  0.00           H  
ATOM   2812  CB  LYS   173       5.349  -4.275 -52.402  1.00  0.00           C  
ATOM   2813  HB2 LYS   173       6.423  -4.245 -52.584  1.00  0.00           H  
ATOM   2814  HB3 LYS   173       5.048  -5.077 -53.076  1.00  0.00           H  
ATOM   2815  CG  LYS   173       4.748  -3.144 -52.983  1.00  0.00           C  
ATOM   2816  HG2 LYS   173       3.667  -3.093 -52.848  1.00  0.00           H  
ATOM   2817  HG3 LYS   173       5.070  -2.328 -52.336  1.00  0.00           H  
ATOM   2818  CD  LYS   173       5.084  -2.849 -54.246  1.00  0.00           C  
ATOM   2819  HD2 LYS   173       6.131  -2.573 -54.373  1.00  0.00           H  
ATOM   2820  HD3 LYS   173       4.919  -3.761 -54.819  1.00  0.00           H  
ATOM   2821  CE  LYS   173       4.464  -1.793 -54.809  1.00  0.00           C  
ATOM   2822  HE2 LYS   173       3.394  -1.997 -54.859  1.00  0.00           H  
ATOM   2823  HE3 LYS   173       4.403  -1.022 -54.040  1.00  0.00           H  
ATOM   2824  NZ  LYS   173       4.816  -1.302 -56.191  1.00  0.00           N  
ATOM   2825  HZ1 LYS   173       5.765  -0.955 -56.182  1.00  0.00           H  
ATOM   2826  HZ2 LYS   173       4.719  -2.023 -56.892  1.00  0.00           H  
ATOM   2827  HZ3 LYS   173       4.208  -0.517 -56.374  1.00  0.00           H  
ATOM   2828  C   LYS   173       3.386  -5.080 -51.133  1.00  0.00           C  
ATOM   2829  O   LYS   173       2.536  -4.250 -51.025  1.00  0.00           O  
ATOM   2830  N   GLY   174       3.037  -6.406 -51.365  1.00  0.00           N  
ATOM   2831  H   GLY   174       3.770  -7.066 -51.579  1.00  0.00           H  
ATOM   2832  CA  GLY   174       1.649  -6.909 -51.620  1.00  0.00           C  
ATOM   2833  HA2 GLY   174       1.186  -6.246 -52.352  1.00  0.00           H  
ATOM   2834  HA3 GLY   174       1.765  -7.875 -52.111  1.00  0.00           H  
ATOM   2835  C   GLY   174       0.691  -7.014 -50.421  1.00  0.00           C  
ATOM   2836  O   GLY   174      -0.507  -7.289 -50.617  1.00  0.00           O  
ATOM   2837  N   GLN   175       1.182  -6.714 -49.209  1.00  0.00           N  
ATOM   2838  H   GLN   175       2.187  -6.656 -49.125  1.00  0.00           H  
ATOM   2839  CA  GLN   175       0.511  -6.793 -47.922  1.00  0.00           C  
ATOM   2840  HA  GLN   175       0.130  -7.813 -47.868  1.00  0.00           H  
ATOM   2841  CB  GLN   175       1.546  -6.506 -46.750  1.00  0.00           C  
ATOM   2842  HB2 GLN   175       1.924  -5.495 -46.898  1.00  0.00           H  
ATOM   2843  HB3 GLN   175       0.985  -6.591 -45.819  1.00  0.00           H  
ATOM   2844  CG  GLN   175       2.686  -7.577 -46.768  1.00  0.00           C  
ATOM   2845  HG2 GLN   175       2.279  -8.588 -46.809  1.00  0.00           H  
ATOM   2846  HG3 GLN   175       3.343  -7.508 -47.635  1.00  0.00           H  
ATOM   2847  CD  GLN   175       3.606  -7.456 -45.534  1.00  0.00           C  
ATOM   2848  OE1 GLN   175       3.984  -6.354 -45.108  1.00  0.00           O  
ATOM   2849  NE2 GLN   175       4.083  -8.570 -44.964  1.00  0.00           N  
ATOM   2850 HE21 GLN   175       4.862  -8.498 -44.325  1.00  0.00           H  
ATOM   2851 HE22 GLN   175       3.880  -9.524 -45.227  1.00  0.00           H  
ATOM   2852  C   GLN   175      -0.668  -5.731 -47.685  1.00  0.00           C  
ATOM   2853  O   GLN   175      -1.354  -5.787 -46.624  1.00  0.00           O  
ATOM   2854  N   ARG   176      -0.672  -4.661 -48.527  1.00  0.00           N  
ATOM   2855  H   ARG   176      -0.031  -4.671 -49.308  1.00  0.00           H  
ATOM   2856  CA  ARG   176      -1.101  -3.317 -48.061  1.00  0.00           C  
ATOM   2857  HA  ARG   176      -0.504  -3.111 -47.172  1.00  0.00           H  
ATOM   2858  CB  ARG   176      -0.730  -2.162 -49.077  1.00  0.00           C  
ATOM   2859  HB2 ARG   176      -1.060  -2.500 -50.059  1.00  0.00           H  
ATOM   2860  HB3 ARG   176      -1.399  -1.301 -49.093  1.00  0.00           H  
ATOM   2861  CG  ARG   176       0.566  -1.745 -49.073  1.00  0.00           C  
ATOM   2862  HG2 ARG   176       0.855  -1.279 -48.131  1.00  0.00           H  
ATOM   2863  HG3 ARG   176       1.284  -2.563 -49.144  1.00  0.00           H  
ATOM   2864  CD  ARG   176       0.793  -0.901 -50.004  1.00  0.00           C  
ATOM   2865  HD2 ARG   176      -0.036  -0.217 -50.184  1.00  0.00           H  
ATOM   2866  HD3 ARG   176       1.699  -0.360 -49.733  1.00  0.00           H  
ATOM   2867  NE  ARG   176       1.090  -1.546 -51.290  1.00  0.00           N  
ATOM   2868  HE  ARG   176       1.602  -2.403 -51.138  1.00  0.00           H  
ATOM   2869  CZ  ARG   176       1.024  -1.071 -52.563  1.00  0.00           C  
ATOM   2870  NH1 ARG   176       0.511   0.106 -52.780  1.00  0.00           N  
ATOM   2871 HH11 ARG   176       0.135   0.671 -52.033  1.00  0.00           H  
ATOM   2872 HH12 ARG   176       0.499   0.504 -53.708  1.00  0.00           H  
ATOM   2873  NH2 ARG   176       1.385  -1.787 -53.648  1.00  0.00           N  
ATOM   2874 HH21 ARG   176       1.831  -2.688 -53.551  1.00  0.00           H  
ATOM   2875 HH22 ARG   176       1.146  -1.610 -54.613  1.00  0.00           H  
ATOM   2876  C   ARG   176      -2.602  -3.243 -47.719  1.00  0.00           C  
ATOM   2877  O   ARG   176      -2.970  -2.149 -47.224  1.00  0.00           O  
ATOM   2878  N   ASP   177      -3.424  -4.244 -48.010  1.00  0.00           N  
ATOM   2879  H   ASP   177      -2.913  -5.052 -48.336  1.00  0.00           H  
ATOM   2880  CA  ASP   177      -4.875  -4.386 -47.643  1.00  0.00           C  
ATOM   2881  HA  ASP   177      -5.254  -3.376 -47.490  1.00  0.00           H  
ATOM   2882  CB  ASP   177      -5.569  -5.113 -48.798  1.00  0.00           C  
ATOM   2883  HB2 ASP   177      -6.622  -5.263 -48.562  1.00  0.00           H  
ATOM   2884  HB3 ASP   177      -5.453  -4.424 -49.634  1.00  0.00           H  
ATOM   2885  CG  ASP   177      -4.947  -6.458 -49.151  1.00  0.00           C  
ATOM   2886  OD1 ASP   177      -4.764  -7.369 -48.336  1.00  0.00           O  
ATOM   2887  OD2 ASP   177      -4.479  -6.521 -50.337  1.00  0.00           O  
ATOM   2888  C   ASP   177      -5.219  -5.070 -46.282  1.00  0.00           C  
ATOM   2889  O   ASP   177      -6.403  -5.328 -46.061  1.00  0.00           O  
ATOM   2890  N   GLN   178      -4.194  -5.320 -45.480  1.00  0.00           N  
ATOM   2891  H   GLN   178      -3.278  -5.127 -45.858  1.00  0.00           H  
ATOM   2892  CA  GLN   178      -4.305  -6.021 -44.256  1.00  0.00           C  
ATOM   2893  HA  GLN   178      -5.261  -5.774 -43.795  1.00  0.00           H  
ATOM   2894  CB  GLN   178      -4.334  -7.560 -44.201  1.00  0.00           C  
ATOM   2895  HB2 GLN   178      -5.108  -7.814 -44.924  1.00  0.00           H  
ATOM   2896  HB3 GLN   178      -3.441  -8.086 -44.539  1.00  0.00           H  
ATOM   2897  CG  GLN   178      -4.585  -8.156 -42.784  1.00  0.00           C  
ATOM   2898  HG2 GLN   178      -3.722  -7.945 -42.153  1.00  0.00           H  
ATOM   2899  HG3 GLN   178      -5.417  -7.610 -42.340  1.00  0.00           H  
ATOM   2900  CD  GLN   178      -4.897  -9.677 -42.714  1.00  0.00           C  
ATOM   2901  OE1 GLN   178      -5.844 -10.100 -42.014  1.00  0.00           O  
ATOM   2902  NE2 GLN   178      -4.061 -10.498 -43.352  1.00  0.00           N  
ATOM   2903 HE21 GLN   178      -4.278 -11.484 -43.370  1.00  0.00           H  
ATOM   2904 HE22 GLN   178      -3.403 -10.136 -44.028  1.00  0.00           H  
ATOM   2905  C   GLN   178      -3.348  -5.490 -43.244  1.00  0.00           C  
ATOM   2906  O   GLN   178      -3.768  -5.283 -42.159  1.00  0.00           O  
ATOM   2907  N   MET   179      -2.119  -5.306 -43.680  1.00  0.00           N  
ATOM   2908  H   MET   179      -1.927  -5.509 -44.650  1.00  0.00           H  
ATOM   2909  CA  MET   179      -1.055  -4.748 -42.867  1.00  0.00           C  
ATOM   2910  HA  MET   179      -1.045  -5.293 -41.922  1.00  0.00           H  
ATOM   2911  CB  MET   179       0.304  -4.927 -43.530  1.00  0.00           C  
ATOM   2912  HB2 MET   179       0.371  -6.004 -43.377  1.00  0.00           H  
ATOM   2913  HB3 MET   179       0.186  -4.762 -44.601  1.00  0.00           H  
ATOM   2914  CG  MET   179       1.497  -4.135 -42.963  1.00  0.00           C  
ATOM   2915  HG2 MET   179       2.326  -4.317 -43.647  1.00  0.00           H  
ATOM   2916  HG3 MET   179       1.217  -3.081 -42.975  1.00  0.00           H  
ATOM   2917  SD  MET   179       2.005  -4.667 -41.292  1.00  0.00           S  
ATOM   2918  CE  MET   179       2.801  -6.258 -41.637  1.00  0.00           C  
ATOM   2919  HE1 MET   179       2.123  -7.104 -41.755  1.00  0.00           H  
ATOM   2920  HE2 MET   179       3.380  -6.159 -42.555  1.00  0.00           H  
ATOM   2921  HE3 MET   179       3.515  -6.577 -40.878  1.00  0.00           H  
ATOM   2922  C   MET   179      -1.302  -3.282 -42.435  1.00  0.00           C  
ATOM   2923  O   MET   179      -1.498  -2.427 -43.400  1.00  0.00           O  
ATOM   2924  N   LYS   180      -1.368  -2.937 -41.119  1.00  0.00           N  
ATOM   2925  H   LYS   180      -1.296  -3.592 -40.354  1.00  0.00           H  
ATOM   2926  CA  LYS   180      -1.779  -1.634 -40.689  1.00  0.00           C  
ATOM   2927  HA  LYS   180      -1.626  -0.896 -41.476  1.00  0.00           H  
ATOM   2928  CB  LYS   180      -3.221  -1.668 -40.236  1.00  0.00           C  
ATOM   2929  HB2 LYS   180      -3.327  -2.504 -39.544  1.00  0.00           H  
ATOM   2930  HB3 LYS   180      -3.498  -0.811 -39.622  1.00  0.00           H  
ATOM   2931  CG  LYS   180      -4.138  -1.977 -41.191  1.00  0.00           C  
ATOM   2932  HG2 LYS   180      -4.168  -1.169 -41.922  1.00  0.00           H  
ATOM   2933  HG3 LYS   180      -3.728  -2.837 -41.721  1.00  0.00           H  
ATOM   2934  CD  LYS   180      -5.429  -2.114 -40.836  1.00  0.00           C  
ATOM   2935  HD2 LYS   180      -5.351  -2.533 -39.832  1.00  0.00           H  
ATOM   2936  HD3 LYS   180      -5.904  -1.149 -40.661  1.00  0.00           H  
ATOM   2937  CE  LYS   180      -6.059  -2.921 -41.685  1.00  0.00           C  
ATOM   2938  HE2 LYS   180      -6.164  -2.400 -42.637  1.00  0.00           H  
ATOM   2939  HE3 LYS   180      -5.526  -3.869 -41.764  1.00  0.00           H  
ATOM   2940  NZ  LYS   180      -7.489  -3.272 -41.299  1.00  0.00           N  
ATOM   2941  HZ1 LYS   180      -8.032  -2.435 -41.143  1.00  0.00           H  
ATOM   2942  HZ2 LYS   180      -8.024  -3.660 -42.064  1.00  0.00           H  
ATOM   2943  HZ3 LYS   180      -7.579  -3.902 -40.515  1.00  0.00           H  
ATOM   2944  C   LYS   180      -0.985  -1.100 -39.495  1.00  0.00           C  
ATOM   2945  O   LYS   180      -0.683  -1.785 -38.567  1.00  0.00           O  
ATOM   2946  N   ARG   181      -0.752   0.214 -39.507  1.00  0.00           N  
ATOM   2947  H   ARG   181      -1.184   0.674 -40.296  1.00  0.00           H  
ATOM   2948  CA  ARG   181      -0.240   1.016 -38.415  1.00  0.00           C  
ATOM   2949  HA  ARG   181       0.700   0.606 -38.047  1.00  0.00           H  
ATOM   2950  CB  ARG   181       0.047   2.479 -38.810  1.00  0.00           C  
ATOM   2951  HB2 ARG   181      -0.847   2.869 -39.296  1.00  0.00           H  
ATOM   2952  HB3 ARG   181       0.316   3.002 -37.892  1.00  0.00           H  
ATOM   2953  CG  ARG   181       1.110   2.627 -39.704  1.00  0.00           C  
ATOM   2954  HG2 ARG   181       2.051   2.428 -39.192  1.00  0.00           H  
ATOM   2955  HG3 ARG   181       1.048   1.853 -40.469  1.00  0.00           H  
ATOM   2956  CD  ARG   181       1.286   3.921 -40.263  1.00  0.00           C  
ATOM   2957  HD2 ARG   181       1.218   4.712 -39.516  1.00  0.00           H  
ATOM   2958  HD3 ARG   181       2.247   3.996 -40.772  1.00  0.00           H  
ATOM   2959  NE  ARG   181       0.348   4.227 -41.326  1.00  0.00           N  
ATOM   2960  HE  ARG   181      -0.511   4.702 -41.088  1.00  0.00           H  
ATOM   2961  CZ  ARG   181       0.603   4.189 -42.611  1.00  0.00           C  
ATOM   2962  NH1 ARG   181       1.733   3.766 -43.154  1.00  0.00           N  
ATOM   2963 HH11 ARG   181       2.373   3.259 -42.558  1.00  0.00           H  
ATOM   2964 HH12 ARG   181       1.909   3.558 -44.126  1.00  0.00           H  
ATOM   2965  NH2 ARG   181      -0.265   4.675 -43.381  1.00  0.00           N  
ATOM   2966 HH21 ARG   181      -1.063   5.109 -42.941  1.00  0.00           H  
ATOM   2967 HH22 ARG   181      -0.074   4.739 -44.370  1.00  0.00           H  
ATOM   2968  C   ARG   181      -1.348   1.142 -37.328  1.00  0.00           C  
ATOM   2969  O   ARG   181      -2.508   1.200 -37.715  1.00  0.00           O  
ATOM   2970  N   PRO   182      -0.953   1.089 -36.012  1.00  0.00           N  
ATOM   2971  CD  PRO   182       0.449   0.880 -35.416  1.00  0.00           C  
ATOM   2972  HD2 PRO   182       1.260   1.348 -35.974  1.00  0.00           H  
ATOM   2973  HD3 PRO   182       0.648  -0.176 -35.231  1.00  0.00           H  
ATOM   2974  CG  PRO   182       0.455   1.408 -34.049  1.00  0.00           C  
ATOM   2975  HG2 PRO   182       0.739   2.460 -34.033  1.00  0.00           H  
ATOM   2976  HG3 PRO   182       1.058   0.732 -33.443  1.00  0.00           H  
ATOM   2977  CB  PRO   182      -0.951   1.404 -33.725  1.00  0.00           C  
ATOM   2978  HB2 PRO   182      -1.174   2.189 -33.003  1.00  0.00           H  
ATOM   2979  HB3 PRO   182      -1.182   0.436 -33.280  1.00  0.00           H  
ATOM   2980  CA  PRO   182      -1.844   1.495 -34.931  1.00  0.00           C  
ATOM   2981  HA  PRO   182      -2.697   0.817 -34.935  1.00  0.00           H  
ATOM   2982  C   PRO   182      -2.300   2.999 -35.176  1.00  0.00           C  
ATOM   2983  O   PRO   182      -1.553   3.802 -35.625  1.00  0.00           O  
ATOM   2984  N   PRO   183      -3.607   3.369 -34.973  1.00  0.00           N  
ATOM   2985  CD  PRO   183      -4.665   2.530 -34.403  1.00  0.00           C  
ATOM   2986  HD2 PRO   183      -4.322   2.203 -33.421  1.00  0.00           H  
ATOM   2987  HD3 PRO   183      -4.761   1.696 -35.098  1.00  0.00           H  
ATOM   2988  CG  PRO   183      -5.888   3.387 -34.159  1.00  0.00           C  
ATOM   2989  HG2 PRO   183      -5.668   3.752 -33.156  1.00  0.00           H  
ATOM   2990  HG3 PRO   183      -6.802   2.837 -34.384  1.00  0.00           H  
ATOM   2991  CB  PRO   183      -5.639   4.582 -35.086  1.00  0.00           C  
ATOM   2992  HB2 PRO   183      -6.069   5.468 -34.619  1.00  0.00           H  
ATOM   2993  HB3 PRO   183      -6.089   4.339 -36.049  1.00  0.00           H  
ATOM   2994  CA  PRO   183      -4.131   4.731 -35.177  1.00  0.00           C  
ATOM   2995  HA  PRO   183      -3.835   4.998 -36.191  1.00  0.00           H  
ATOM   2996  C   PRO   183      -3.508   5.773 -34.204  1.00  0.00           C  
ATOM   2997  O   PRO   183      -3.033   5.408 -33.091  1.00  0.00           O  
ATOM   2998  N   LEU   184      -3.474   7.059 -34.645  1.00  0.00           N  
ATOM   2999  H   LEU   184      -3.843   7.243 -35.566  1.00  0.00           H  
ATOM   3000  CA  LEU   184      -2.624   8.032 -33.896  1.00  0.00           C  
ATOM   3001  HA  LEU   184      -1.595   7.690 -33.783  1.00  0.00           H  
ATOM   3002  CB  LEU   184      -2.671   9.414 -34.645  1.00  0.00           C  
ATOM   3003  HB2 LEU   184      -2.279   9.228 -35.645  1.00  0.00           H  
ATOM   3004  HB3 LEU   184      -3.729   9.636 -34.785  1.00  0.00           H  
ATOM   3005  CG  LEU   184      -1.958  10.629 -33.963  1.00  0.00           C  
ATOM   3006  HG  LEU   184      -2.469  10.890 -33.037  1.00  0.00           H  
ATOM   3007  CD1 LEU   184      -0.427  10.300 -33.663  1.00  0.00           C  
ATOM   3008 HD11 LEU   184      -0.444   9.547 -32.875  1.00  0.00           H  
ATOM   3009 HD12 LEU   184       0.013   9.735 -34.484  1.00  0.00           H  
ATOM   3010 HD13 LEU   184       0.079  11.214 -33.351  1.00  0.00           H  
ATOM   3011  CD2 LEU   184      -2.084  11.730 -35.030  1.00  0.00           C  
ATOM   3012 HD21 LEU   184      -1.679  11.373 -35.977  1.00  0.00           H  
ATOM   3013 HD22 LEU   184      -3.117  12.065 -35.119  1.00  0.00           H  
ATOM   3014 HD23 LEU   184      -1.631  12.626 -34.606  1.00  0.00           H  
ATOM   3015  C   LEU   184      -3.136   8.210 -32.452  1.00  0.00           C  
ATOM   3016  O   LEU   184      -2.365   8.250 -31.445  1.00  0.00           O  
ATOM   3017  N   GLU   185      -4.456   8.409 -32.183  1.00  0.00           N  
ATOM   3018  H   GLU   185      -5.011   8.432 -33.026  1.00  0.00           H  
ATOM   3019  CA  GLU   185      -4.970   8.808 -30.849  1.00  0.00           C  
ATOM   3020  HA  GLU   185      -4.387   9.645 -30.465  1.00  0.00           H  
ATOM   3021  CB  GLU   185      -6.378   9.411 -30.977  1.00  0.00           C  
ATOM   3022  HB2 GLU   185      -7.055   8.814 -31.587  1.00  0.00           H  
ATOM   3023  HB3 GLU   185      -6.772   9.461 -29.962  1.00  0.00           H  
ATOM   3024  CG  GLU   185      -6.402  10.870 -31.462  1.00  0.00           C  
ATOM   3025  HG2 GLU   185      -7.446  11.167 -31.562  1.00  0.00           H  
ATOM   3026  HG3 GLU   185      -5.957  11.545 -30.731  1.00  0.00           H  
ATOM   3027  CD  GLU   185      -5.693  11.164 -32.755  1.00  0.00           C  
ATOM   3028  OE1 GLU   185      -6.143  10.690 -33.832  1.00  0.00           O  
ATOM   3029  OE2 GLU   185      -4.704  11.850 -32.716  1.00  0.00           O  
ATOM   3030  C   GLU   185      -4.833   7.665 -29.781  1.00  0.00           C  
ATOM   3031  O   GLU   185      -4.922   7.935 -28.605  1.00  0.00           O  
ATOM   3032  N   GLU   186      -4.691   6.460 -30.310  1.00  0.00           N  
ATOM   3033  H   GLU   186      -4.736   6.425 -31.318  1.00  0.00           H  
ATOM   3034  CA  GLU   186      -4.500   5.207 -29.571  1.00  0.00           C  
ATOM   3035  HA  GLU   186      -4.968   5.365 -28.599  1.00  0.00           H  
ATOM   3036  CB  GLU   186      -5.113   4.028 -30.352  1.00  0.00           C  
ATOM   3037  HB2 GLU   186      -4.509   3.937 -31.255  1.00  0.00           H  
ATOM   3038  HB3 GLU   186      -4.961   3.156 -29.715  1.00  0.00           H  
ATOM   3039  CG  GLU   186      -6.588   4.196 -30.724  1.00  0.00           C  
ATOM   3040  HG2 GLU   186      -6.671   4.923 -31.532  1.00  0.00           H  
ATOM   3041  HG3 GLU   186      -6.954   3.281 -31.189  1.00  0.00           H  
ATOM   3042  CD  GLU   186      -7.465   4.507 -29.528  1.00  0.00           C  
ATOM   3043  OE1 GLU   186      -8.546   5.137 -29.803  1.00  0.00           O  
ATOM   3044  OE2 GLU   186      -7.195   4.150 -28.369  1.00  0.00           O  
ATOM   3045  C   GLU   186      -2.967   5.027 -29.315  1.00  0.00           C  
ATOM   3046  O   GLU   186      -2.633   4.567 -28.245  1.00  0.00           O  
ATOM   3047  N   ARG   187      -2.127   5.491 -30.213  1.00  0.00           N  
ATOM   3048  H   ARG   187      -2.580   5.656 -31.100  1.00  0.00           H  
ATOM   3049  CA  ARG   187      -0.623   5.704 -29.895  1.00  0.00           C  
ATOM   3050  HA  ARG   187      -0.081   4.841 -29.509  1.00  0.00           H  
ATOM   3051  CB  ARG   187       0.178   6.130 -31.123  1.00  0.00           C  
ATOM   3052  HB2 ARG   187      -0.124   7.106 -31.504  1.00  0.00           H  
ATOM   3053  HB3 ARG   187       1.222   6.301 -30.858  1.00  0.00           H  
ATOM   3054  CG  ARG   187       0.208   5.272 -32.160  1.00  0.00           C  
ATOM   3055  HG2 ARG   187       0.757   4.413 -31.773  1.00  0.00           H  
ATOM   3056  HG3 ARG   187      -0.799   4.894 -32.336  1.00  0.00           H  
ATOM   3057  CD  ARG   187       0.835   5.616 -33.316  1.00  0.00           C  
ATOM   3058  HD2 ARG   187       0.683   4.859 -34.086  1.00  0.00           H  
ATOM   3059  HD3 ARG   187       0.413   6.541 -33.709  1.00  0.00           H  
ATOM   3060  NE  ARG   187       2.346   5.735 -33.230  1.00  0.00           N  
ATOM   3061  HE  ARG   187       2.774   5.424 -32.369  1.00  0.00           H  
ATOM   3062  CZ  ARG   187       3.214   6.121 -34.137  1.00  0.00           C  
ATOM   3063  NH1 ARG   187       2.915   6.447 -35.374  1.00  0.00           N  
ATOM   3064 HH11 ARG   187       2.001   6.207 -35.731  1.00  0.00           H  
ATOM   3065 HH12 ARG   187       3.583   6.989 -35.904  1.00  0.00           H  
ATOM   3066  NH2 ARG   187       4.451   6.200 -33.847  1.00  0.00           N  
ATOM   3067 HH21 ARG   187       4.764   5.854 -32.952  1.00  0.00           H  
ATOM   3068 HH22 ARG   187       4.954   6.589 -34.631  1.00  0.00           H  
ATOM   3069  C   ARG   187      -0.532   6.733 -28.778  1.00  0.00           C  
ATOM   3070  O   ARG   187       0.219   6.454 -27.880  1.00  0.00           O  
ATOM   3071  N   ARG   188      -1.276   7.861 -28.735  1.00  0.00           N  
ATOM   3072  H   ARG   188      -1.865   8.063 -29.529  1.00  0.00           H  
ATOM   3073  CA  ARG   188      -1.324   8.887 -27.728  1.00  0.00           C  
ATOM   3074  HA  ARG   188      -0.288   9.194 -27.589  1.00  0.00           H  
ATOM   3075  CB  ARG   188      -2.162  10.148 -28.112  1.00  0.00           C  
ATOM   3076  HB2 ARG   188      -3.169   9.739 -28.190  1.00  0.00           H  
ATOM   3077  HB3 ARG   188      -2.326  10.772 -27.234  1.00  0.00           H  
ATOM   3078  CG  ARG   188      -1.758  10.885 -29.144  1.00  0.00           C  
ATOM   3079  HG2 ARG   188      -0.826  11.371 -28.856  1.00  0.00           H  
ATOM   3080  HG3 ARG   188      -1.609  10.262 -30.026  1.00  0.00           H  
ATOM   3081  CD  ARG   188      -2.597  11.871 -29.382  1.00  0.00           C  
ATOM   3082  HD2 ARG   188      -3.634  11.546 -29.465  1.00  0.00           H  
ATOM   3083  HD3 ARG   188      -2.533  12.721 -28.703  1.00  0.00           H  
ATOM   3084  NE  ARG   188      -2.448  12.504 -30.749  1.00  0.00           N  
ATOM   3085  HE  ARG   188      -2.878  12.057 -31.546  1.00  0.00           H  
ATOM   3086  CZ  ARG   188      -1.622  13.469 -31.094  1.00  0.00           C  
ATOM   3087  NH1 ARG   188      -1.756  13.890 -32.321  1.00  0.00           N  
ATOM   3088 HH11 ARG   188      -2.691  13.792 -32.689  1.00  0.00           H  
ATOM   3089 HH12 ARG   188      -1.156  14.572 -32.762  1.00  0.00           H  
ATOM   3090  NH2 ARG   188      -0.732  14.057 -30.335  1.00  0.00           N  
ATOM   3091 HH21 ARG   188      -0.582  13.843 -29.360  1.00  0.00           H  
ATOM   3092 HH22 ARG   188      -0.233  14.794 -30.813  1.00  0.00           H  
ATOM   3093  C   ARG   188      -1.856   8.330 -26.405  1.00  0.00           C  
ATOM   3094  O   ARG   188      -1.218   8.608 -25.379  1.00  0.00           O  
ATOM   3095  N   ALA   189      -2.973   7.566 -26.407  1.00  0.00           N  
ATOM   3096  H   ALA   189      -3.514   7.529 -27.259  1.00  0.00           H  
ATOM   3097  CA  ALA   189      -3.606   6.967 -25.250  1.00  0.00           C  
ATOM   3098  HA  ALA   189      -3.894   7.791 -24.597  1.00  0.00           H  
ATOM   3099  CB  ALA   189      -4.772   6.107 -25.765  1.00  0.00           C  
ATOM   3100  HB1 ALA   189      -4.355   5.353 -26.433  1.00  0.00           H  
ATOM   3101  HB2 ALA   189      -5.183   5.498 -24.959  1.00  0.00           H  
ATOM   3102  HB3 ALA   189      -5.532   6.671 -26.305  1.00  0.00           H  
ATOM   3103  C   ALA   189      -2.606   6.143 -24.394  1.00  0.00           C  
ATOM   3104  O   ALA   189      -2.776   6.013 -23.173  1.00  0.00           O  
ATOM   3105  N   MET   190      -1.499   5.685 -24.982  1.00  0.00           N  
ATOM   3106  H   MET   190      -1.387   5.842 -25.973  1.00  0.00           H  
ATOM   3107  CA  MET   190      -0.507   4.889 -24.211  1.00  0.00           C  
ATOM   3108  HA  MET   190      -1.091   4.188 -23.614  1.00  0.00           H  
ATOM   3109  CB  MET   190       0.405   4.092 -25.109  1.00  0.00           C  
ATOM   3110  HB2 MET   190       1.275   4.701 -25.356  1.00  0.00           H  
ATOM   3111  HB3 MET   190       0.857   3.259 -24.571  1.00  0.00           H  
ATOM   3112  CG  MET   190      -0.219   3.446 -26.381  1.00  0.00           C  
ATOM   3113  HG2 MET   190      -0.464   4.220 -27.109  1.00  0.00           H  
ATOM   3114  HG3 MET   190       0.570   2.875 -26.869  1.00  0.00           H  
ATOM   3115  SD  MET   190      -1.585   2.315 -26.096  1.00  0.00           S  
ATOM   3116  CE  MET   190      -0.809   0.736 -25.628  1.00  0.00           C  
ATOM   3117  HE1 MET   190      -1.555   0.065 -25.203  1.00  0.00           H  
ATOM   3118  HE2 MET   190      -0.155   0.463 -26.455  1.00  0.00           H  
ATOM   3119  HE3 MET   190      -0.248   0.925 -24.712  1.00  0.00           H  
ATOM   3120  C   MET   190       0.238   5.838 -23.325  1.00  0.00           C  
ATOM   3121  O   MET   190       0.274   5.631 -22.096  1.00  0.00           O  
ATOM   3122  N   HIE   191       0.820   6.880 -23.894  1.00  0.00           N  
ATOM   3123  H   HIE   191       0.702   7.064 -24.880  1.00  0.00           H  
ATOM   3124  CA  HIE   191       1.604   7.906 -23.265  1.00  0.00           C  
ATOM   3125  HA  HIE   191       2.368   7.465 -22.624  1.00  0.00           H  
ATOM   3126  CB  HIE   191       2.221   8.804 -24.397  1.00  0.00           C  
ATOM   3127  HB2 HIE   191       2.867   8.214 -25.047  1.00  0.00           H  
ATOM   3128  HB3 HIE   191       1.379   9.190 -24.972  1.00  0.00           H  
ATOM   3129  CG  HIE   191       2.711  10.133 -23.917  1.00  0.00           C  
ATOM   3130  ND1 HIE   191       2.800  11.198 -24.700  1.00  0.00           N  
ATOM   3131  CE1 HIE   191       3.383  12.136 -23.981  1.00  0.00           C  
ATOM   3132  HE1 HIE   191       3.662  13.161 -24.177  1.00  0.00           H  
ATOM   3133  NE2 HIE   191       3.592  11.700 -22.760  1.00  0.00           N  
ATOM   3134  HE2 HIE   191       3.967  12.217 -21.978  1.00  0.00           H  
ATOM   3135  CD2 HIE   191       3.276  10.405 -22.698  1.00  0.00           C  
ATOM   3136  HD2 HIE   191       3.397   9.703 -21.886  1.00  0.00           H  
ATOM   3137  C   HIE   191       0.655   8.513 -22.215  1.00  0.00           C  
ATOM   3138  O   HIE   191       1.016   8.803 -21.105  1.00  0.00           O  
ATOM   3139  N   ASP   192      -0.617   8.712 -22.539  1.00  0.00           N  
ATOM   3140  H   ASP   192      -0.816   8.648 -23.528  1.00  0.00           H  
ATOM   3141  CA  ASP   192      -1.591   9.420 -21.691  1.00  0.00           C  
ATOM   3142  HA  ASP   192      -0.986  10.157 -21.162  1.00  0.00           H  
ATOM   3143  CB  ASP   192      -2.703  10.052 -22.507  1.00  0.00           C  
ATOM   3144  HB2 ASP   192      -3.160   9.300 -23.150  1.00  0.00           H  
ATOM   3145  HB3 ASP   192      -3.535  10.418 -21.905  1.00  0.00           H  
ATOM   3146  CG  ASP   192      -2.262  11.179 -23.429  1.00  0.00           C  
ATOM   3147  OD1 ASP   192      -1.079  11.573 -23.474  1.00  0.00           O  
ATOM   3148  OD2 ASP   192      -3.167  11.737 -24.013  1.00  0.00           O  
ATOM   3149  C   ASP   192      -2.069   8.691 -20.438  1.00  0.00           C  
ATOM   3150  O   ASP   192      -2.237   9.339 -19.417  1.00  0.00           O  
ATOM   3151  N   ILE   193      -2.071   7.318 -20.400  1.00  0.00           N  
ATOM   3152  H   ILE   193      -1.754   6.807 -21.212  1.00  0.00           H  
ATOM   3153  CA  ILE   193      -2.397   6.489 -19.229  1.00  0.00           C  
ATOM   3154  HA  ILE   193      -3.182   6.954 -18.633  1.00  0.00           H  
ATOM   3155  CB  ILE   193      -2.913   5.097 -19.713  1.00  0.00           C  
ATOM   3156  HB  ILE   193      -2.269   4.660 -20.476  1.00  0.00           H  
ATOM   3157  CG2 ILE   193      -2.828   4.014 -18.537  1.00  0.00           C  
ATOM   3158 HG21 ILE   193      -3.378   3.171 -18.956  1.00  0.00           H  
ATOM   3159 HG22 ILE   193      -1.790   3.711 -18.398  1.00  0.00           H  
ATOM   3160 HG23 ILE   193      -3.257   4.346 -17.591  1.00  0.00           H  
ATOM   3161  CG1 ILE   193      -4.340   5.302 -20.153  1.00  0.00           C  
ATOM   3162 HG12 ILE   193      -5.079   5.542 -19.389  1.00  0.00           H  
ATOM   3163 HG13 ILE   193      -4.298   6.153 -20.833  1.00  0.00           H  
ATOM   3164  CD1 ILE   193      -4.910   4.155 -21.015  1.00  0.00           C  
ATOM   3165 HD11 ILE   193      -4.154   3.813 -21.722  1.00  0.00           H  
ATOM   3166 HD12 ILE   193      -5.224   3.226 -20.539  1.00  0.00           H  
ATOM   3167 HD13 ILE   193      -5.751   4.702 -21.441  1.00  0.00           H  
ATOM   3168  C   ILE   193      -1.184   6.367 -18.327  1.00  0.00           C  
ATOM   3169  O   ILE   193      -1.307   6.196 -17.103  1.00  0.00           O  
ATOM   3170  N   ILE   194       0.026   6.370 -18.920  1.00  0.00           N  
ATOM   3171  H   ILE   194       0.041   6.485 -19.924  1.00  0.00           H  
ATOM   3172  CA  ILE   194       1.306   6.487 -18.183  1.00  0.00           C  
ATOM   3173  HA  ILE   194       1.233   5.689 -17.444  1.00  0.00           H  
ATOM   3174  CB  ILE   194       2.380   6.021 -19.192  1.00  0.00           C  
ATOM   3175  HB  ILE   194       2.148   6.458 -20.164  1.00  0.00           H  
ATOM   3176  CG2 ILE   194       3.813   6.481 -18.757  1.00  0.00           C  
ATOM   3177 HG21 ILE   194       4.532   6.152 -19.506  1.00  0.00           H  
ATOM   3178 HG22 ILE   194       3.970   7.551 -18.624  1.00  0.00           H  
ATOM   3179 HG23 ILE   194       3.917   6.088 -17.745  1.00  0.00           H  
ATOM   3180  CG1 ILE   194       2.223   4.460 -19.396  1.00  0.00           C  
ATOM   3181 HG12 ILE   194       2.469   3.998 -18.440  1.00  0.00           H  
ATOM   3182 HG13 ILE   194       1.242   4.194 -19.791  1.00  0.00           H  
ATOM   3183  CD1 ILE   194       3.204   4.002 -20.527  1.00  0.00           C  
ATOM   3184 HD11 ILE   194       4.197   3.723 -20.176  1.00  0.00           H  
ATOM   3185 HD12 ILE   194       2.794   3.186 -21.123  1.00  0.00           H  
ATOM   3186 HD13 ILE   194       3.297   4.831 -21.229  1.00  0.00           H  
ATOM   3187  C   ILE   194       1.584   7.909 -17.609  1.00  0.00           C  
ATOM   3188  O   ILE   194       1.667   8.016 -16.386  1.00  0.00           O  
ATOM   3189  N   ALA   195       1.583   8.938 -18.430  1.00  0.00           N  
ATOM   3190  H   ALA   195       1.525   8.785 -19.427  1.00  0.00           H  
ATOM   3191  CA  ALA   195       1.700  10.384 -18.069  1.00  0.00           C  
ATOM   3192  HA  ALA   195       2.365  10.318 -17.207  1.00  0.00           H  
ATOM   3193  CB  ALA   195       2.343  11.143 -19.278  1.00  0.00           C  
ATOM   3194  HB1 ALA   195       3.428  11.043 -19.273  1.00  0.00           H  
ATOM   3195  HB2 ALA   195       1.816  10.917 -20.205  1.00  0.00           H  
ATOM   3196  HB3 ALA   195       2.119  12.206 -19.189  1.00  0.00           H  
ATOM   3197  C   ALA   195       0.368  11.059 -17.596  1.00  0.00           C  
ATOM   3198  O   ALA   195       0.106  12.243 -17.785  1.00  0.00           O  
ATOM   3199  N   SER   196      -0.449  10.272 -16.844  1.00  0.00           N  
ATOM   3200  H   SER   196      -0.134   9.347 -16.589  1.00  0.00           H  
ATOM   3201  CA  SER   196      -1.717  10.683 -16.202  1.00  0.00           C  
ATOM   3202  HA  SER   196      -2.260  11.354 -16.868  1.00  0.00           H  
ATOM   3203  CB  SER   196      -2.611   9.382 -15.928  1.00  0.00           C  
ATOM   3204  HB2 SER   196      -2.838   9.018 -16.930  1.00  0.00           H  
ATOM   3205  HB3 SER   196      -2.027   8.644 -15.377  1.00  0.00           H  
ATOM   3206  OG  SER   196      -3.787   9.649 -15.165  1.00  0.00           O  
ATOM   3207  HG  SER   196      -4.308  10.199 -15.755  1.00  0.00           H  
ATOM   3208  C   SER   196      -1.413  11.432 -14.945  1.00  0.00           C  
ATOM   3209  O   SER   196      -0.216  11.406 -14.500  1.00  0.00           O  
ATOM   3210  N   ASP   197      -2.418  11.979 -14.296  1.00  0.00           N  
ATOM   3211  H   ASP   197      -3.294  11.856 -14.783  1.00  0.00           H  
ATOM   3212  CA  ASP   197      -2.446  12.381 -12.839  1.00  0.00           C  
ATOM   3213  HA  ASP   197      -1.579  13.041 -12.807  1.00  0.00           H  
ATOM   3214  CB  ASP   197      -3.718  13.189 -12.539  1.00  0.00           C  
ATOM   3215  HB2 ASP   197      -4.616  12.742 -12.966  1.00  0.00           H  
ATOM   3216  HB3 ASP   197      -3.969  13.170 -11.479  1.00  0.00           H  
ATOM   3217  CG  ASP   197      -3.605  14.692 -12.762  1.00  0.00           C  
ATOM   3218  OD1 ASP   197      -2.517  15.323 -12.682  1.00  0.00           O  
ATOM   3219  OD2 ASP   197      -4.623  15.412 -12.850  1.00  0.00           O  
ATOM   3220  C   ASP   197      -2.197  11.206 -11.905  1.00  0.00           C  
ATOM   3221  O   ASP   197      -1.592  11.260 -10.858  1.00  0.00           O  
ATOM   3222  N   THR   198      -2.502   9.896 -12.313  1.00  0.00           N  
ATOM   3223  H   THR   198      -2.794   9.758 -13.270  1.00  0.00           H  
ATOM   3224  CA  THR   198      -2.272   8.683 -11.547  1.00  0.00           C  
ATOM   3225  HA  THR   198      -1.296   8.660 -11.063  1.00  0.00           H  
ATOM   3226  CB  THR   198      -3.259   8.485 -10.386  1.00  0.00           C  
ATOM   3227  HB  THR   198      -3.402   9.408  -9.824  1.00  0.00           H  
ATOM   3228  CG2 THR   198      -4.684   8.070 -10.775  1.00  0.00           C  
ATOM   3229 HG21 THR   198      -4.719   7.066 -11.196  1.00  0.00           H  
ATOM   3230 HG22 THR   198      -5.390   8.067  -9.945  1.00  0.00           H  
ATOM   3231 HG23 THR   198      -5.042   8.751 -11.547  1.00  0.00           H  
ATOM   3232  OG1 THR   198      -2.741   7.579  -9.524  1.00  0.00           O  
ATOM   3233  HG1 THR   198      -3.423   7.240  -8.940  1.00  0.00           H  
ATOM   3234  C   THR   198      -2.367   7.515 -12.530  1.00  0.00           C  
ATOM   3235  O   THR   198      -3.222   7.471 -13.408  1.00  0.00           O  
ATOM   3236  N   PHE   199      -1.481   6.513 -12.534  1.00  0.00           N  
ATOM   3237  H   PHE   199      -0.736   6.560 -11.855  1.00  0.00           H  
ATOM   3238  CA  PHE   199      -1.595   5.306 -13.409  1.00  0.00           C  
ATOM   3239  HA  PHE   199      -1.925   5.635 -14.395  1.00  0.00           H  
ATOM   3240  CB  PHE   199      -0.230   4.657 -13.388  1.00  0.00           C  
ATOM   3241  HB2 PHE   199       0.471   5.292 -13.929  1.00  0.00           H  
ATOM   3242  HB3 PHE   199       0.037   4.506 -12.342  1.00  0.00           H  
ATOM   3243  CG  PHE   199      -0.255   3.243 -13.950  1.00  0.00           C  
ATOM   3244  CD1 PHE   199      -0.412   3.064 -15.346  1.00  0.00           C  
ATOM   3245  HD1 PHE   199      -0.489   3.939 -15.975  1.00  0.00           H  
ATOM   3246  CE1 PHE   199      -0.197   1.814 -15.967  1.00  0.00           C  
ATOM   3247  HE1 PHE   199      -0.220   1.804 -17.047  1.00  0.00           H  
ATOM   3248  CZ  PHE   199       0.102   0.730 -15.111  1.00  0.00           C  
ATOM   3249  HZ  PHE   199       0.374  -0.233 -15.517  1.00  0.00           H  
ATOM   3250  CE2 PHE   199       0.110   0.851 -13.715  1.00  0.00           C  
ATOM   3251  HE2 PHE   199       0.377  -0.025 -13.142  1.00  0.00           H  
ATOM   3252  CD2 PHE   199       0.022   2.148 -13.154  1.00  0.00           C  
ATOM   3253  HD2 PHE   199       0.011   2.265 -12.080  1.00  0.00           H  
ATOM   3254  C   PHE   199      -2.839   4.443 -12.921  1.00  0.00           C  
ATOM   3255  O   PHE   199      -3.075   4.280 -11.695  1.00  0.00           O  
ATOM   3256  N   ASP   200      -3.577   3.721 -13.832  1.00  0.00           N  
ATOM   3257  H   ASP   200      -3.330   3.776 -14.810  1.00  0.00           H  
ATOM   3258  CA  ASP   200      -4.691   2.744 -13.526  1.00  0.00           C  
ATOM   3259  HA  ASP   200      -4.692   2.436 -12.480  1.00  0.00           H  
ATOM   3260  CB  ASP   200      -6.125   3.377 -13.816  1.00  0.00           C  
ATOM   3261  HB2 ASP   200      -6.328   4.204 -13.135  1.00  0.00           H  
ATOM   3262  HB3 ASP   200      -6.150   3.886 -14.779  1.00  0.00           H  
ATOM   3263  CG  ASP   200      -7.296   2.420 -13.561  1.00  0.00           C  
ATOM   3264  OD1 ASP   200      -8.459   2.911 -13.811  1.00  0.00           O  
ATOM   3265  OD2 ASP   200      -7.099   1.251 -13.184  1.00  0.00           O  
ATOM   3266  C   ASP   200      -4.519   1.403 -14.304  1.00  0.00           C  
ATOM   3267  O   ASP   200      -4.613   1.435 -15.540  1.00  0.00           O  
ATOM   3268  N   LYS   201      -4.246   0.333 -13.587  1.00  0.00           N  
ATOM   3269  H   LYS   201      -4.179   0.474 -12.589  1.00  0.00           H  
ATOM   3270  CA  LYS   201      -3.718  -0.913 -14.307  1.00  0.00           C  
ATOM   3271  HA  LYS   201      -2.986  -0.495 -14.999  1.00  0.00           H  
ATOM   3272  CB  LYS   201      -2.951  -1.721 -13.215  1.00  0.00           C  
ATOM   3273  HB2 LYS   201      -2.385  -0.938 -12.712  1.00  0.00           H  
ATOM   3274  HB3 LYS   201      -3.704  -2.193 -12.583  1.00  0.00           H  
ATOM   3275  CG  LYS   201      -2.123  -2.701 -13.654  1.00  0.00           C  
ATOM   3276  HG2 LYS   201      -2.700  -3.513 -14.096  1.00  0.00           H  
ATOM   3277  HG3 LYS   201      -1.419  -2.284 -14.375  1.00  0.00           H  
ATOM   3278  CD  LYS   201      -1.335  -3.209 -12.639  1.00  0.00           C  
ATOM   3279  HD2 LYS   201      -0.840  -2.353 -12.181  1.00  0.00           H  
ATOM   3280  HD3 LYS   201      -1.988  -3.708 -11.922  1.00  0.00           H  
ATOM   3281  CE  LYS   201      -0.402  -4.076 -12.987  1.00  0.00           C  
ATOM   3282  HE2 LYS   201      -0.890  -4.833 -13.602  1.00  0.00           H  
ATOM   3283  HE3 LYS   201       0.354  -3.666 -13.656  1.00  0.00           H  
ATOM   3284  NZ  LYS   201       0.396  -4.614 -11.899  1.00  0.00           N  
ATOM   3285  HZ1 LYS   201      -0.122  -5.114 -11.191  1.00  0.00           H  
ATOM   3286  HZ2 LYS   201       1.080  -5.208 -12.345  1.00  0.00           H  
ATOM   3287  HZ3 LYS   201       0.900  -3.826 -11.516  1.00  0.00           H  
ATOM   3288  C   LYS   201      -4.819  -1.641 -15.093  1.00  0.00           C  
ATOM   3289  O   LYS   201      -4.589  -2.181 -16.163  1.00  0.00           O  
ATOM   3290  N   ALA   202      -6.107  -1.569 -14.703  1.00  0.00           N  
ATOM   3291  H   ALA   202      -6.164  -1.139 -13.791  1.00  0.00           H  
ATOM   3292  CA  ALA   202      -7.280  -1.958 -15.346  1.00  0.00           C  
ATOM   3293  HA  ALA   202      -7.218  -2.987 -15.699  1.00  0.00           H  
ATOM   3294  CB  ALA   202      -8.243  -1.908 -14.185  1.00  0.00           C  
ATOM   3295  HB1 ALA   202      -8.269  -0.905 -13.760  1.00  0.00           H  
ATOM   3296  HB2 ALA   202      -9.249  -2.240 -14.441  1.00  0.00           H  
ATOM   3297  HB3 ALA   202      -7.944  -2.690 -13.487  1.00  0.00           H  
ATOM   3298  C   ALA   202      -7.623  -1.183 -16.598  1.00  0.00           C  
ATOM   3299  O   ALA   202      -7.937  -1.801 -17.642  1.00  0.00           O  
ATOM   3300  N   LYS   203      -7.358   0.141 -16.633  1.00  0.00           N  
ATOM   3301  H   LYS   203      -7.045   0.519 -15.750  1.00  0.00           H  
ATOM   3302  CA  LYS   203      -7.421   1.094 -17.777  1.00  0.00           C  
ATOM   3303  HA  LYS   203      -8.329   0.817 -18.313  1.00  0.00           H  
ATOM   3304  CB  LYS   203      -7.556   2.540 -17.219  1.00  0.00           C  
ATOM   3305  HB2 LYS   203      -8.228   2.573 -16.362  1.00  0.00           H  
ATOM   3306  HB3 LYS   203      -6.543   2.900 -17.036  1.00  0.00           H  
ATOM   3307  CG  LYS   203      -8.076   3.335 -18.187  1.00  0.00           C  
ATOM   3308  HG2 LYS   203      -7.418   3.406 -19.053  1.00  0.00           H  
ATOM   3309  HG3 LYS   203      -9.057   2.939 -18.448  1.00  0.00           H  
ATOM   3310  CD  LYS   203      -8.353   4.656 -17.757  1.00  0.00           C  
ATOM   3311  HD2 LYS   203      -9.178   4.695 -17.046  1.00  0.00           H  
ATOM   3312  HD3 LYS   203      -7.442   5.012 -17.276  1.00  0.00           H  
ATOM   3313  CE  LYS   203      -8.733   5.410 -18.787  1.00  0.00           C  
ATOM   3314  HE2 LYS   203      -7.980   5.371 -19.574  1.00  0.00           H  
ATOM   3315  HE3 LYS   203      -9.679   5.018 -19.162  1.00  0.00           H  
ATOM   3316  NZ  LYS   203      -8.983   6.825 -18.404  1.00  0.00           N  
ATOM   3317  HZ1 LYS   203      -9.772   6.979 -17.793  1.00  0.00           H  
ATOM   3318  HZ2 LYS   203      -8.207   7.219 -17.891  1.00  0.00           H  
ATOM   3319  HZ3 LYS   203      -9.143   7.311 -19.275  1.00  0.00           H  
ATOM   3320  C   LYS   203      -6.206   0.926 -18.790  1.00  0.00           C  
ATOM   3321  O   LYS   203      -6.474   1.035 -19.998  1.00  0.00           O  
ATOM   3322  N   ALA   204      -5.071   0.445 -18.307  1.00  0.00           N  
ATOM   3323  H   ALA   204      -4.916   0.461 -17.309  1.00  0.00           H  
ATOM   3324  CA  ALA   204      -3.994   0.090 -19.194  1.00  0.00           C  
ATOM   3325  HA  ALA   204      -3.909   0.750 -20.057  1.00  0.00           H  
ATOM   3326  CB  ALA   204      -2.745   0.101 -18.308  1.00  0.00           C  
ATOM   3327  HB1 ALA   204      -2.572   1.139 -18.024  1.00  0.00           H  
ATOM   3328  HB2 ALA   204      -2.804  -0.586 -17.464  1.00  0.00           H  
ATOM   3329  HB3 ALA   204      -1.931  -0.152 -18.987  1.00  0.00           H  
ATOM   3330  C   ALA   204      -4.148  -1.383 -19.773  1.00  0.00           C  
ATOM   3331  O   ALA   204      -3.973  -1.664 -20.992  1.00  0.00           O  
ATOM   3332  N   GLU   205      -4.717  -2.323 -18.953  1.00  0.00           N  
ATOM   3333  H   GLU   205      -4.889  -1.962 -18.025  1.00  0.00           H  
ATOM   3334  CA  GLU   205      -5.154  -3.683 -19.373  1.00  0.00           C  
ATOM   3335  HA  GLU   205      -4.308  -4.151 -19.875  1.00  0.00           H  
ATOM   3336  CB  GLU   205      -5.691  -4.577 -18.229  1.00  0.00           C  
ATOM   3337  HB2 GLU   205      -6.051  -3.856 -17.495  1.00  0.00           H  
ATOM   3338  HB3 GLU   205      -6.581  -5.116 -18.555  1.00  0.00           H  
ATOM   3339  CG  GLU   205      -4.571  -5.436 -17.515  1.00  0.00           C  
ATOM   3340  HG2 GLU   205      -3.606  -4.945 -17.636  1.00  0.00           H  
ATOM   3341  HG3 GLU   205      -4.832  -5.458 -16.456  1.00  0.00           H  
ATOM   3342  CD  GLU   205      -4.453  -6.807 -18.097  1.00  0.00           C  
ATOM   3343  OE1 GLU   205      -4.259  -7.039 -19.331  1.00  0.00           O  
ATOM   3344  OE2 GLU   205      -4.398  -7.735 -17.296  1.00  0.00           O  
ATOM   3345  C   GLU   205      -6.183  -3.427 -20.510  1.00  0.00           C  
ATOM   3346  O   GLU   205      -6.012  -3.984 -21.617  1.00  0.00           O  
ATOM   3347  N   ALA   206      -7.126  -2.534 -20.351  1.00  0.00           N  
ATOM   3348  H   ALA   206      -7.278  -2.123 -19.441  1.00  0.00           H  
ATOM   3349  CA  ALA   206      -8.081  -2.303 -21.449  1.00  0.00           C  
ATOM   3350  HA  ALA   206      -8.589  -3.234 -21.699  1.00  0.00           H  
ATOM   3351  CB  ALA   206      -9.168  -1.373 -20.766  1.00  0.00           C  
ATOM   3352  HB1 ALA   206      -8.550  -0.555 -20.396  1.00  0.00           H  
ATOM   3353  HB2 ALA   206      -9.830  -0.982 -21.539  1.00  0.00           H  
ATOM   3354  HB3 ALA   206      -9.649  -1.877 -19.928  1.00  0.00           H  
ATOM   3355  C   ALA   206      -7.501  -1.638 -22.648  1.00  0.00           C  
ATOM   3356  O   ALA   206      -8.012  -1.910 -23.722  1.00  0.00           O  
ATOM   3357  N   GLN   207      -6.574  -0.730 -22.488  1.00  0.00           N  
ATOM   3358  H   GLN   207      -6.280  -0.521 -21.545  1.00  0.00           H  
ATOM   3359  CA  GLN   207      -5.930  -0.052 -23.652  1.00  0.00           C  
ATOM   3360  HA  GLN   207      -6.734   0.276 -24.310  1.00  0.00           H  
ATOM   3361  CB  GLN   207      -5.060   1.149 -23.126  1.00  0.00           C  
ATOM   3362  HB2 GLN   207      -5.712   1.715 -22.461  1.00  0.00           H  
ATOM   3363  HB3 GLN   207      -4.207   0.735 -22.590  1.00  0.00           H  
ATOM   3364  CG  GLN   207      -4.626   2.026 -24.278  1.00  0.00           C  
ATOM   3365  HG2 GLN   207      -4.032   2.879 -23.949  1.00  0.00           H  
ATOM   3366  HG3 GLN   207      -4.047   1.363 -24.921  1.00  0.00           H  
ATOM   3367  CD  GLN   207      -5.750   2.577 -25.126  1.00  0.00           C  
ATOM   3368  OE1 GLN   207      -6.912   2.634 -24.704  1.00  0.00           O  
ATOM   3369  NE2 GLN   207      -5.501   2.858 -26.380  1.00  0.00           N  
ATOM   3370 HE21 GLN   207      -6.275   3.124 -26.971  1.00  0.00           H  
ATOM   3371 HE22 GLN   207      -4.572   3.016 -26.744  1.00  0.00           H  
ATOM   3372  C   GLN   207      -5.029  -1.002 -24.450  1.00  0.00           C  
ATOM   3373  O   GLN   207      -4.839  -0.900 -25.689  1.00  0.00           O  
ATOM   3374  N   ILE   208      -4.353  -1.924 -23.816  1.00  0.00           N  
ATOM   3375  H   ILE   208      -4.386  -1.985 -22.808  1.00  0.00           H  
ATOM   3376  CA  ILE   208      -3.774  -3.085 -24.482  1.00  0.00           C  
ATOM   3377  HA  ILE   208      -3.124  -2.763 -25.295  1.00  0.00           H  
ATOM   3378  CB  ILE   208      -2.823  -3.809 -23.443  1.00  0.00           C  
ATOM   3379  HB  ILE   208      -3.300  -4.260 -22.573  1.00  0.00           H  
ATOM   3380  CG2 ILE   208      -2.124  -5.020 -24.165  1.00  0.00           C  
ATOM   3381 HG21 ILE   208      -1.371  -5.361 -23.454  1.00  0.00           H  
ATOM   3382 HG22 ILE   208      -2.862  -5.797 -24.367  1.00  0.00           H  
ATOM   3383 HG23 ILE   208      -1.489  -4.859 -25.036  1.00  0.00           H  
ATOM   3384  CG1 ILE   208      -1.682  -2.910 -22.933  1.00  0.00           C  
ATOM   3385 HG12 ILE   208      -0.801  -2.902 -23.575  1.00  0.00           H  
ATOM   3386 HG13 ILE   208      -2.027  -1.884 -22.804  1.00  0.00           H  
ATOM   3387  CD1 ILE   208      -1.013  -3.330 -21.594  1.00  0.00           C  
ATOM   3388 HD11 ILE   208      -1.827  -3.287 -20.870  1.00  0.00           H  
ATOM   3389 HD12 ILE   208      -0.725  -4.381 -21.549  1.00  0.00           H  
ATOM   3390 HD13 ILE   208      -0.297  -2.535 -21.383  1.00  0.00           H  
ATOM   3391  C   ILE   208      -4.842  -3.950 -25.145  1.00  0.00           C  
ATOM   3392  O   ILE   208      -4.761  -4.266 -26.330  1.00  0.00           O  
ATOM   3393  N   ALA   209      -5.952  -4.280 -24.460  1.00  0.00           N  
ATOM   3394  H   ALA   209      -5.974  -3.986 -23.494  1.00  0.00           H  
ATOM   3395  CA  ALA   209      -7.086  -4.972 -24.936  1.00  0.00           C  
ATOM   3396  HA  ALA   209      -6.744  -5.922 -25.345  1.00  0.00           H  
ATOM   3397  CB  ALA   209      -8.122  -5.251 -23.818  1.00  0.00           C  
ATOM   3398  HB1 ALA   209      -8.622  -4.325 -23.533  1.00  0.00           H  
ATOM   3399  HB2 ALA   209      -8.884  -5.923 -24.213  1.00  0.00           H  
ATOM   3400  HB3 ALA   209      -7.648  -5.725 -22.959  1.00  0.00           H  
ATOM   3401  C   ALA   209      -7.772  -4.235 -26.097  1.00  0.00           C  
ATOM   3402  O   ALA   209      -8.401  -4.855 -27.006  1.00  0.00           O  
ATOM   3403  N   LYS   210      -7.692  -2.908 -26.207  1.00  0.00           N  
ATOM   3404  H   LYS   210      -7.225  -2.317 -25.534  1.00  0.00           H  
ATOM   3405  CA  LYS   210      -8.125  -2.157 -27.447  1.00  0.00           C  
ATOM   3406  HA  LYS   210      -9.158  -2.376 -27.719  1.00  0.00           H  
ATOM   3407  CB  LYS   210      -8.011  -0.621 -27.159  1.00  0.00           C  
ATOM   3408  HB2 LYS   210      -8.181  -0.432 -26.100  1.00  0.00           H  
ATOM   3409  HB3 LYS   210      -7.003  -0.250 -27.346  1.00  0.00           H  
ATOM   3410  CG  LYS   210      -8.893   0.249 -27.842  1.00  0.00           C  
ATOM   3411  HG2 LYS   210      -8.686   0.202 -28.911  1.00  0.00           H  
ATOM   3412  HG3 LYS   210      -9.915  -0.127 -27.803  1.00  0.00           H  
ATOM   3413  CD  LYS   210      -8.964   1.582 -27.446  1.00  0.00           C  
ATOM   3414  HD2 LYS   210      -8.882   1.675 -26.362  1.00  0.00           H  
ATOM   3415  HD3 LYS   210      -7.983   1.875 -27.820  1.00  0.00           H  
ATOM   3416  CE  LYS   210     -10.036   2.293 -27.947  1.00  0.00           C  
ATOM   3417  HE2 LYS   210     -10.112   2.150 -29.025  1.00  0.00           H  
ATOM   3418  HE3 LYS   210     -10.938   1.955 -27.438  1.00  0.00           H  
ATOM   3419  NZ  LYS   210      -9.791   3.687 -27.564  1.00  0.00           N  
ATOM   3420  HZ1 LYS   210      -8.884   3.999 -27.879  1.00  0.00           H  
ATOM   3421  HZ2 LYS   210     -10.536   4.279 -27.901  1.00  0.00           H  
ATOM   3422  HZ3 LYS   210      -9.777   3.853 -26.567  1.00  0.00           H  
ATOM   3423  C   LYS   210      -7.251  -2.367 -28.694  1.00  0.00           C  
ATOM   3424  O   LYS   210      -7.743  -2.390 -29.822  1.00  0.00           O  
ATOM   3425  N   MET   211      -5.982  -2.675 -28.450  1.00  0.00           N  
ATOM   3426  H   MET   211      -5.609  -2.716 -27.512  1.00  0.00           H  
ATOM   3427  CA  MET   211      -5.027  -2.774 -29.599  1.00  0.00           C  
ATOM   3428  HA  MET   211      -5.554  -2.559 -30.528  1.00  0.00           H  
ATOM   3429  CB  MET   211      -3.921  -1.668 -29.405  1.00  0.00           C  
ATOM   3430  HB2 MET   211      -3.405  -1.858 -28.464  1.00  0.00           H  
ATOM   3431  HB3 MET   211      -3.176  -1.733 -30.198  1.00  0.00           H  
ATOM   3432  CG  MET   211      -4.492  -0.186 -29.454  1.00  0.00           C  
ATOM   3433  HG2 MET   211      -5.444  -0.264 -28.927  1.00  0.00           H  
ATOM   3434  HG3 MET   211      -3.827   0.411 -28.830  1.00  0.00           H  
ATOM   3435  SD  MET   211      -4.496   0.601 -31.071  1.00  0.00           S  
ATOM   3436  CE  MET   211      -6.346   0.537 -31.231  1.00  0.00           C  
ATOM   3437  HE1 MET   211      -6.595   1.256 -32.011  1.00  0.00           H  
ATOM   3438  HE2 MET   211      -6.638  -0.491 -31.447  1.00  0.00           H  
ATOM   3439  HE3 MET   211      -6.789   0.798 -30.270  1.00  0.00           H  
ATOM   3440  C   MET   211      -4.487  -4.196 -29.872  1.00  0.00           C  
ATOM   3441  O   MET   211      -3.568  -4.371 -30.598  1.00  0.00           O  
ATOM   3442  N   GLU   212      -5.286  -5.200 -29.462  1.00  0.00           N  
ATOM   3443  H   GLU   212      -6.101  -4.933 -28.929  1.00  0.00           H  
ATOM   3444  CA  GLU   212      -4.922  -6.577 -29.638  1.00  0.00           C  
ATOM   3445  HA  GLU   212      -3.854  -6.702 -29.463  1.00  0.00           H  
ATOM   3446  CB  GLU   212      -5.831  -7.470 -28.741  1.00  0.00           C  
ATOM   3447  HB2 GLU   212      -5.776  -7.127 -27.708  1.00  0.00           H  
ATOM   3448  HB3 GLU   212      -6.862  -7.417 -29.093  1.00  0.00           H  
ATOM   3449  CG  GLU   212      -5.277  -8.873 -28.672  1.00  0.00           C  
ATOM   3450  HG2 GLU   212      -5.204  -9.304 -29.670  1.00  0.00           H  
ATOM   3451  HG3 GLU   212      -4.260  -8.748 -28.302  1.00  0.00           H  
ATOM   3452  CD  GLU   212      -6.154  -9.811 -27.836  1.00  0.00           C  
ATOM   3453  OE1 GLU   212      -5.955  -9.907 -26.625  1.00  0.00           O  
ATOM   3454  OE2 GLU   212      -7.051 -10.495 -28.321  1.00  0.00           O  
ATOM   3455  C   GLU   212      -5.090  -7.096 -31.124  1.00  0.00           C  
ATOM   3456  O   GLU   212      -4.143  -7.667 -31.649  1.00  0.00           O  
ATOM   3457  N   GLU   213      -6.202  -6.901 -31.698  1.00  0.00           N  
ATOM   3458  H   GLU   213      -6.862  -6.239 -31.315  1.00  0.00           H  
ATOM   3459  CA  GLU   213      -6.579  -7.400 -33.016  1.00  0.00           C  
ATOM   3460  HA  GLU   213      -6.137  -8.393 -33.099  1.00  0.00           H  
ATOM   3461  CB  GLU   213      -8.110  -7.429 -33.139  1.00  0.00           C  
ATOM   3462  HB2 GLU   213      -8.575  -8.074 -32.394  1.00  0.00           H  
ATOM   3463  HB3 GLU   213      -8.375  -6.378 -33.017  1.00  0.00           H  
ATOM   3464  CG  GLU   213      -8.633  -7.838 -34.551  1.00  0.00           C  
ATOM   3465  HG2 GLU   213      -9.616  -7.378 -34.651  1.00  0.00           H  
ATOM   3466  HG3 GLU   213      -8.065  -7.307 -35.314  1.00  0.00           H  
ATOM   3467  CD  GLU   213      -8.707  -9.294 -34.810  1.00  0.00           C  
ATOM   3468  OE1 GLU   213      -8.919  -9.645 -36.017  1.00  0.00           O  
ATOM   3469  OE2 GLU   213      -8.632 -10.169 -33.864  1.00  0.00           O  
ATOM   3470  C   GLU   213      -5.826  -6.774 -34.144  1.00  0.00           C  
ATOM   3471  O   GLU   213      -5.474  -7.536 -35.105  1.00  0.00           O  
ATOM   3472  N   GLN   214      -5.549  -5.443 -33.979  1.00  0.00           N  
ATOM   3473  H   GLN   214      -5.831  -5.044 -33.095  1.00  0.00           H  
ATOM   3474  CA  GLN   214      -4.602  -4.735 -34.839  1.00  0.00           C  
ATOM   3475  HA  GLN   214      -4.986  -4.659 -35.856  1.00  0.00           H  
ATOM   3476  CB  GLN   214      -4.450  -3.221 -34.339  1.00  0.00           C  
ATOM   3477  HB2 GLN   214      -5.366  -2.667 -34.543  1.00  0.00           H  
ATOM   3478  HB3 GLN   214      -4.353  -3.161 -33.255  1.00  0.00           H  
ATOM   3479  CG  GLN   214      -3.324  -2.352 -34.941  1.00  0.00           C  
ATOM   3480  HG2 GLN   214      -3.343  -2.433 -36.028  1.00  0.00           H  
ATOM   3481  HG3 GLN   214      -3.475  -1.323 -34.617  1.00  0.00           H  
ATOM   3482  CD  GLN   214      -1.844  -2.561 -34.579  1.00  0.00           C  
ATOM   3483  OE1 GLN   214      -1.439  -2.696 -33.401  1.00  0.00           O  
ATOM   3484  NE2 GLN   214      -0.970  -2.412 -35.541  1.00  0.00           N  
ATOM   3485 HE21 GLN   214       0.014  -2.564 -35.372  1.00  0.00           H  
ATOM   3486 HE22 GLN   214      -1.182  -2.605 -36.510  1.00  0.00           H  
ATOM   3487  C   GLN   214      -3.306  -5.574 -35.003  1.00  0.00           C  
ATOM   3488  O   GLN   214      -3.014  -5.847 -36.125  1.00  0.00           O  
ATOM   3489  N   ARG   215      -2.543  -5.949 -33.950  1.00  0.00           N  
ATOM   3490  H   ARG   215      -2.987  -5.683 -33.083  1.00  0.00           H  
ATOM   3491  CA  ARG   215      -1.296  -6.788 -34.036  1.00  0.00           C  
ATOM   3492  HA  ARG   215      -0.626  -6.376 -34.791  1.00  0.00           H  
ATOM   3493  CB  ARG   215      -0.654  -6.933 -32.665  1.00  0.00           C  
ATOM   3494  HB2 ARG   215      -1.445  -7.141 -31.944  1.00  0.00           H  
ATOM   3495  HB3 ARG   215      -0.005  -7.804 -32.759  1.00  0.00           H  
ATOM   3496  CG  ARG   215      -0.030  -5.726 -32.348  1.00  0.00           C  
ATOM   3497  HG2 ARG   215       0.833  -5.545 -32.988  1.00  0.00           H  
ATOM   3498  HG3 ARG   215      -0.736  -4.898 -32.412  1.00  0.00           H  
ATOM   3499  CD  ARG   215       0.528  -5.698 -31.105  1.00  0.00           C  
ATOM   3500  HD2 ARG   215      -0.276  -5.841 -30.384  1.00  0.00           H  
ATOM   3501  HD3 ARG   215       1.210  -6.546 -31.043  1.00  0.00           H  
ATOM   3502  NE  ARG   215       1.268  -4.482 -30.866  1.00  0.00           N  
ATOM   3503  HE  ARG   215       1.133  -3.716 -31.510  1.00  0.00           H  
ATOM   3504  CZ  ARG   215       2.123  -4.241 -29.839  1.00  0.00           C  
ATOM   3505  NH1 ARG   215       2.423  -5.098 -28.966  1.00  0.00           N  
ATOM   3506 HH11 ARG   215       2.168  -6.068 -29.083  1.00  0.00           H  
ATOM   3507 HH12 ARG   215       3.054  -4.829 -28.224  1.00  0.00           H  
ATOM   3508  NH2 ARG   215       2.644  -3.057 -29.663  1.00  0.00           N  
ATOM   3509 HH21 ARG   215       2.525  -2.371 -30.396  1.00  0.00           H  
ATOM   3510 HH22 ARG   215       3.422  -2.982 -29.024  1.00  0.00           H  
ATOM   3511  C   ARG   215      -1.549  -8.207 -34.572  1.00  0.00           C  
ATOM   3512  O   ARG   215      -0.732  -8.627 -35.305  1.00  0.00           O  
ATOM   3513  N   LYS   216      -2.676  -8.821 -34.288  1.00  0.00           N  
ATOM   3514  H   LYS   216      -3.316  -8.250 -33.754  1.00  0.00           H  
ATOM   3515  CA  LYS   216      -3.051 -10.107 -34.739  1.00  0.00           C  
ATOM   3516  HA  LYS   216      -2.254 -10.827 -34.554  1.00  0.00           H  
ATOM   3517  CB  LYS   216      -4.379 -10.754 -34.136  1.00  0.00           C  
ATOM   3518  HB2 LYS   216      -5.202 -10.040 -34.107  1.00  0.00           H  
ATOM   3519  HB3 LYS   216      -4.550 -11.690 -34.668  1.00  0.00           H  
ATOM   3520  CG  LYS   216      -4.139 -11.124 -32.861  1.00  0.00           C  
ATOM   3521  HG2 LYS   216      -3.289 -11.799 -32.959  1.00  0.00           H  
ATOM   3522  HG3 LYS   216      -3.812 -10.241 -32.312  1.00  0.00           H  
ATOM   3523  CD  LYS   216      -5.237 -11.678 -32.279  1.00  0.00           C  
ATOM   3524  HD2 LYS   216      -6.101 -11.021 -32.381  1.00  0.00           H  
ATOM   3525  HD3 LYS   216      -5.609 -12.541 -32.830  1.00  0.00           H  
ATOM   3526  CE  LYS   216      -4.932 -12.117 -31.038  1.00  0.00           C  
ATOM   3527  HE2 LYS   216      -4.203 -12.926 -31.083  1.00  0.00           H  
ATOM   3528  HE3 LYS   216      -4.396 -11.277 -30.598  1.00  0.00           H  
ATOM   3529  NZ  LYS   216      -6.132 -12.452 -30.197  1.00  0.00           N  
ATOM   3530  HZ1 LYS   216      -6.737 -13.148 -30.610  1.00  0.00           H  
ATOM   3531  HZ2 LYS   216      -5.848 -12.772 -29.282  1.00  0.00           H  
ATOM   3532  HZ3 LYS   216      -6.811 -11.716 -30.066  1.00  0.00           H  
ATOM   3533  C   LYS   216      -3.200 -10.088 -36.293  1.00  0.00           C  
ATOM   3534  O   LYS   216      -2.714 -11.017 -36.898  1.00  0.00           O  
ATOM   3535  N   ALA   217      -3.919  -9.124 -36.929  1.00  0.00           N  
ATOM   3536  H   ALA   217      -4.545  -8.541 -36.392  1.00  0.00           H  
ATOM   3537  CA  ALA   217      -3.907  -8.978 -38.355  1.00  0.00           C  
ATOM   3538  HA  ALA   217      -4.178  -9.886 -38.893  1.00  0.00           H  
ATOM   3539  CB  ALA   217      -5.018  -7.889 -38.628  1.00  0.00           C  
ATOM   3540  HB1 ALA   217      -4.965  -7.639 -39.688  1.00  0.00           H  
ATOM   3541  HB2 ALA   217      -6.016  -8.151 -38.276  1.00  0.00           H  
ATOM   3542  HB3 ALA   217      -4.723  -7.039 -38.014  1.00  0.00           H  
ATOM   3543  C   ALA   217      -2.608  -8.608 -39.005  1.00  0.00           C  
ATOM   3544  O   ALA   217      -2.202  -9.095 -40.048  1.00  0.00           O  
ATOM   3545  N   ASN   218      -1.767  -7.756 -38.424  1.00  0.00           N  
ATOM   3546  H   ASN   218      -2.112  -7.242 -37.627  1.00  0.00           H  
ATOM   3547  CA  ASN   218      -0.426  -7.547 -38.864  1.00  0.00           C  
ATOM   3548  HA  ASN   218      -0.382  -7.113 -39.863  1.00  0.00           H  
ATOM   3549  CB  ASN   218       0.190  -6.550 -37.925  1.00  0.00           C  
ATOM   3550  HB2 ASN   218       0.065  -6.919 -36.907  1.00  0.00           H  
ATOM   3551  HB3 ASN   218       1.257  -6.469 -38.133  1.00  0.00           H  
ATOM   3552  CG  ASN   218      -0.391  -5.130 -38.064  1.00  0.00           C  
ATOM   3553  OD1 ASN   218      -1.272  -4.915 -38.831  1.00  0.00           O  
ATOM   3554  ND2 ASN   218       0.356  -4.128 -37.635  1.00  0.00           N  
ATOM   3555 HD21 ASN   218       0.151  -3.181 -37.921  1.00  0.00           H  
ATOM   3556 HD22 ASN   218       1.248  -4.381 -37.235  1.00  0.00           H  
ATOM   3557  C   ASN   218       0.402  -8.917 -39.054  1.00  0.00           C  
ATOM   3558  O   ASN   218       1.088  -9.210 -40.037  1.00  0.00           O  
ATOM   3559  N   MET   219       0.295  -9.809 -38.063  1.00  0.00           N  
ATOM   3560  H   MET   219      -0.174  -9.621 -37.189  1.00  0.00           H  
ATOM   3561  CA  MET   219       0.880 -11.171 -38.031  1.00  0.00           C  
ATOM   3562  HA  MET   219       1.939 -11.012 -38.234  1.00  0.00           H  
ATOM   3563  CB  MET   219       0.862 -11.862 -36.658  1.00  0.00           C  
ATOM   3564  HB2 MET   219       1.495 -11.251 -36.015  1.00  0.00           H  
ATOM   3565  HB3 MET   219      -0.174 -11.892 -36.319  1.00  0.00           H  
ATOM   3566  CG  MET   219       1.495 -13.195 -36.780  1.00  0.00           C  
ATOM   3567  HG2 MET   219       0.935 -13.874 -37.423  1.00  0.00           H  
ATOM   3568  HG3 MET   219       2.433 -12.974 -37.290  1.00  0.00           H  
ATOM   3569  SD  MET   219       1.956 -13.973 -35.256  1.00  0.00           S  
ATOM   3570  CE  MET   219       3.471 -14.622 -35.715  1.00  0.00           C  
ATOM   3571  HE1 MET   219       3.861 -15.281 -34.939  1.00  0.00           H  
ATOM   3572  HE2 MET   219       3.354 -15.328 -36.537  1.00  0.00           H  
ATOM   3573  HE3 MET   219       4.208 -13.858 -35.964  1.00  0.00           H  
ATOM   3574  C   MET   219       0.293 -12.098 -39.058  1.00  0.00           C  
ATOM   3575  O   MET   219       1.030 -12.777 -39.680  1.00  0.00           O  
ATOM   3576  N   LEU   220      -1.048 -12.061 -39.260  1.00  0.00           N  
ATOM   3577  H   LEU   220      -1.632 -11.453 -38.704  1.00  0.00           H  
ATOM   3578  CA  LEU   220      -1.662 -12.926 -40.254  1.00  0.00           C  
ATOM   3579  HA  LEU   220      -1.325 -13.963 -40.228  1.00  0.00           H  
ATOM   3580  CB  LEU   220      -3.195 -12.760 -39.965  1.00  0.00           C  
ATOM   3581  HB2 LEU   220      -3.238 -12.989 -38.900  1.00  0.00           H  
ATOM   3582  HB3 LEU   220      -3.383 -11.692 -40.075  1.00  0.00           H  
ATOM   3583  CG  LEU   220      -4.157 -13.474 -40.909  1.00  0.00           C  
ATOM   3584  HG  LEU   220      -4.164 -13.036 -41.908  1.00  0.00           H  
ATOM   3585  CD1 LEU   220      -3.809 -14.985 -41.114  1.00  0.00           C  
ATOM   3586 HD11 LEU   220      -3.431 -15.353 -40.160  1.00  0.00           H  
ATOM   3587 HD12 LEU   220      -4.713 -15.593 -41.152  1.00  0.00           H  
ATOM   3588 HD13 LEU   220      -2.981 -15.145 -41.805  1.00  0.00           H  
ATOM   3589  CD2 LEU   220      -5.530 -13.299 -40.333  1.00  0.00           C  
ATOM   3590 HD21 LEU   220      -6.267 -13.728 -41.012  1.00  0.00           H  
ATOM   3591 HD22 LEU   220      -5.712 -13.803 -39.384  1.00  0.00           H  
ATOM   3592 HD23 LEU   220      -5.897 -12.273 -40.338  1.00  0.00           H  
ATOM   3593  C   LEU   220      -1.241 -12.503 -41.686  1.00  0.00           C  
ATOM   3594  O   LEU   220      -1.330 -13.283 -42.658  1.00  0.00           O  
ATOM   3595  N   ALA   221      -0.752 -11.286 -41.845  1.00  0.00           N  
ATOM   3596  H   ALA   221      -0.705 -10.633 -41.077  1.00  0.00           H  
ATOM   3597  CA  ALA   221      -0.178 -10.806 -43.073  1.00  0.00           C  
ATOM   3598  HA  ALA   221      -0.775 -11.181 -43.905  1.00  0.00           H  
ATOM   3599  CB  ALA   221      -0.373  -9.289 -43.187  1.00  0.00           C  
ATOM   3600  HB1 ALA   221      -1.428  -9.036 -43.290  1.00  0.00           H  
ATOM   3601  HB2 ALA   221      -0.034  -8.797 -42.276  1.00  0.00           H  
ATOM   3602  HB3 ALA   221       0.147  -8.928 -44.075  1.00  0.00           H  
ATOM   3603  C   ALA   221       1.334 -11.132 -43.232  1.00  0.00           C  
ATOM   3604  O   ALA   221       1.982 -11.395 -44.242  1.00  0.00           O  
ATOM   3605  N   HIE   222       1.935 -10.975 -42.021  1.00  0.00           N  
ATOM   3606  H   HIE   222       1.361 -10.811 -41.207  1.00  0.00           H  
ATOM   3607  CA  HIE   222       3.334 -11.267 -41.870  1.00  0.00           C  
ATOM   3608  HA  HIE   222       4.018 -10.803 -42.580  1.00  0.00           H  
ATOM   3609  CB  HIE   222       3.841 -10.817 -40.545  1.00  0.00           C  
ATOM   3610  HB2 HIE   222       3.611  -9.761 -40.407  1.00  0.00           H  
ATOM   3611  HB3 HIE   222       3.391 -11.430 -39.764  1.00  0.00           H  
ATOM   3612  CG  HIE   222       5.311 -11.089 -40.314  1.00  0.00           C  
ATOM   3613  ND1 HIE   222       6.459 -10.315 -40.620  1.00  0.00           N  
ATOM   3614  CE1 HIE   222       7.534 -10.866 -40.056  1.00  0.00           C  
ATOM   3615  HE1 HIE   222       8.499 -10.387 -39.976  1.00  0.00           H  
ATOM   3616  NE2 HIE   222       7.095 -11.900 -39.308  1.00  0.00           N  
ATOM   3617  HE2 HIE   222       7.734 -12.555 -38.880  1.00  0.00           H  
ATOM   3618  CD2 HIE   222       5.776 -12.183 -39.535  1.00  0.00           C  
ATOM   3619  HD2 HIE   222       5.198 -13.028 -39.192  1.00  0.00           H  
ATOM   3620  C   HIE   222       3.597 -12.718 -42.041  1.00  0.00           C  
ATOM   3621  O   HIE   222       4.557 -13.091 -42.671  1.00  0.00           O  
ATOM   3622  N   MET   223       2.669 -13.605 -41.650  1.00  0.00           N  
ATOM   3623  H   MET   223       1.930 -13.258 -41.056  1.00  0.00           H  
ATOM   3624  CA  MET   223       2.982 -15.108 -41.652  1.00  0.00           C  
ATOM   3625  HA  MET   223       4.027 -15.205 -41.357  1.00  0.00           H  
ATOM   3626  CB  MET   223       1.927 -15.732 -40.703  1.00  0.00           C  
ATOM   3627  HB2 MET   223       1.889 -15.043 -39.859  1.00  0.00           H  
ATOM   3628  HB3 MET   223       0.981 -15.837 -41.235  1.00  0.00           H  
ATOM   3629  CG  MET   223       2.404 -17.061 -40.237  1.00  0.00           C  
ATOM   3630  HG2 MET   223       2.730 -17.714 -41.046  1.00  0.00           H  
ATOM   3631  HG3 MET   223       3.282 -16.899 -39.613  1.00  0.00           H  
ATOM   3632  SD  MET   223       1.144 -17.948 -39.207  1.00  0.00           S  
ATOM   3633  CE  MET   223       1.831 -17.387 -37.588  1.00  0.00           C  
ATOM   3634  HE1 MET   223       2.892 -17.632 -37.630  1.00  0.00           H  
ATOM   3635  HE2 MET   223       1.693 -16.306 -37.562  1.00  0.00           H  
ATOM   3636  HE3 MET   223       1.359 -17.918 -36.762  1.00  0.00           H  
ATOM   3637  C   MET   223       2.792 -15.584 -43.143  1.00  0.00           C  
ATOM   3638  O   MET   223       3.654 -16.320 -43.644  1.00  0.00           O  
ATOM   3639  N   GLU   224       1.727 -15.167 -43.816  1.00  0.00           N  
ATOM   3640  H   GLU   224       1.002 -14.655 -43.334  1.00  0.00           H  
ATOM   3641  CA  GLU   224       1.414 -15.406 -45.235  1.00  0.00           C  
ATOM   3642  HA  GLU   224       1.441 -16.493 -45.311  1.00  0.00           H  
ATOM   3643  CB  GLU   224       0.155 -14.761 -45.627  1.00  0.00           C  
ATOM   3644  HB2 GLU   224      -0.537 -15.194 -44.905  1.00  0.00           H  
ATOM   3645  HB3 GLU   224       0.237 -13.744 -45.244  1.00  0.00           H  
ATOM   3646  CG  GLU   224      -0.423 -14.906 -47.034  1.00  0.00           C  
ATOM   3647  HG2 GLU   224       0.468 -15.093 -47.632  1.00  0.00           H  
ATOM   3648  HG3 GLU   224      -0.998 -15.832 -47.005  1.00  0.00           H  
ATOM   3649  CD  GLU   224      -1.240 -13.722 -47.487  1.00  0.00           C  
ATOM   3650  OE1 GLU   224      -2.302 -13.494 -46.871  1.00  0.00           O  
ATOM   3651  OE2 GLU   224      -0.796 -12.826 -48.217  1.00  0.00           O  
ATOM   3652  C   GLU   224       2.524 -14.883 -46.152  1.00  0.00           C  
ATOM   3653  O   GLU   224       2.923 -15.606 -47.080  1.00  0.00           O  
ATOM   3654  N   THR   225       3.173 -13.796 -45.883  1.00  0.00           N  
ATOM   3655  H   THR   225       2.781 -13.247 -45.132  1.00  0.00           H  
ATOM   3656  CA  THR   225       4.344 -13.350 -46.627  1.00  0.00           C  
ATOM   3657  HA  THR   225       4.189 -13.289 -47.704  1.00  0.00           H  
ATOM   3658  CB  THR   225       4.729 -11.923 -46.117  1.00  0.00           C  
ATOM   3659  HB  THR   225       4.848 -11.945 -45.033  1.00  0.00           H  
ATOM   3660  CG2 THR   225       5.911 -11.276 -46.782  1.00  0.00           C  
ATOM   3661 HG21 THR   225       6.771 -11.943 -46.726  1.00  0.00           H  
ATOM   3662 HG22 THR   225       5.724 -11.097 -47.841  1.00  0.00           H  
ATOM   3663 HG23 THR   225       6.075 -10.305 -46.314  1.00  0.00           H  
ATOM   3664  OG1 THR   225       3.688 -11.016 -46.389  1.00  0.00           O  
ATOM   3665  HG1 THR   225       2.952 -11.378 -45.891  1.00  0.00           H  
ATOM   3666  C   THR   225       5.534 -14.315 -46.503  1.00  0.00           C  
ATOM   3667  O   THR   225       6.353 -14.501 -47.409  1.00  0.00           O  
ATOM   3668  N   GLN   226       5.716 -14.840 -45.289  1.00  0.00           N  
ATOM   3669  H   GLN   226       4.988 -14.782 -44.592  1.00  0.00           H  
ATOM   3670  CA  GLN   226       6.832 -15.748 -44.946  1.00  0.00           C  
ATOM   3671  HA  GLN   226       7.767 -15.378 -45.367  1.00  0.00           H  
ATOM   3672  CB  GLN   226       7.052 -15.905 -43.372  1.00  0.00           C  
ATOM   3673  HB2 GLN   226       6.073 -16.001 -42.902  1.00  0.00           H  
ATOM   3674  HB3 GLN   226       7.511 -16.857 -43.107  1.00  0.00           H  
ATOM   3675  CG  GLN   226       7.954 -14.856 -42.652  1.00  0.00           C  
ATOM   3676  HG2 GLN   226       8.617 -14.415 -43.397  1.00  0.00           H  
ATOM   3677  HG3 GLN   226       7.304 -14.060 -42.288  1.00  0.00           H  
ATOM   3678  CD  GLN   226       8.651 -15.411 -41.405  1.00  0.00           C  
ATOM   3679  OE1 GLN   226       8.082 -15.826 -40.410  1.00  0.00           O  
ATOM   3680  NE2 GLN   226       9.989 -15.241 -41.305  1.00  0.00           N  
ATOM   3681 HE21 GLN   226      10.445 -15.418 -40.422  1.00  0.00           H  
ATOM   3682 HE22 GLN   226      10.462 -14.757 -42.055  1.00  0.00           H  
ATOM   3683  C   GLN   226       6.666 -17.134 -45.657  1.00  0.00           C  
ATOM   3684  O   GLN   226       7.648 -17.776 -46.179  1.00  0.00           O  
ATOM   3685  N   ASN   227       5.431 -17.756 -45.612  1.00  0.00           N  
ATOM   3686  H   ASN   227       4.628 -17.248 -45.271  1.00  0.00           H  
ATOM   3687  CA  ASN   227       5.195 -18.764 -46.500  1.00  0.00           C  
ATOM   3688  HA  ASN   227       5.893 -19.557 -46.233  1.00  0.00           H  
ATOM   3689  CB  ASN   227       3.675 -19.205 -46.325  1.00  0.00           C  
ATOM   3690  HB2 ASN   227       3.491 -19.408 -45.270  1.00  0.00           H  
ATOM   3691  HB3 ASN   227       3.168 -18.389 -46.839  1.00  0.00           H  
ATOM   3692  CG  ASN   227       3.433 -20.474 -47.049  1.00  0.00           C  
ATOM   3693  OD1 ASN   227       2.818 -20.491 -48.107  1.00  0.00           O  
ATOM   3694  ND2 ASN   227       3.946 -21.582 -46.572  1.00  0.00           N  
ATOM   3695 HD21 ASN   227       3.738 -22.432 -47.076  1.00  0.00           H  
ATOM   3696 HD22 ASN   227       4.625 -21.506 -45.828  1.00  0.00           H  
ATOM   3697  C   ASN   227       5.460 -18.433 -47.991  1.00  0.00           C  
ATOM   3698  O   ASN   227       6.018 -19.294 -48.685  1.00  0.00           O  
ATOM   3699  N   LYS   228       5.021 -17.311 -48.505  1.00  0.00           N  
ATOM   3700  H   LYS   228       4.631 -16.557 -47.957  1.00  0.00           H  
ATOM   3701  CA  LYS   228       5.183 -16.990 -49.993  1.00  0.00           C  
ATOM   3702  HA  LYS   228       4.805 -17.813 -50.600  1.00  0.00           H  
ATOM   3703  CB  LYS   228       4.396 -15.696 -50.285  1.00  0.00           C  
ATOM   3704  HB2 LYS   228       4.696 -14.901 -49.603  1.00  0.00           H  
ATOM   3705  HB3 LYS   228       4.727 -15.331 -51.257  1.00  0.00           H  
ATOM   3706  CG  LYS   228       3.074 -15.842 -50.375  1.00  0.00           C  
ATOM   3707  HG2 LYS   228       2.880 -16.499 -51.223  1.00  0.00           H  
ATOM   3708  HG3 LYS   228       2.617 -16.387 -49.549  1.00  0.00           H  
ATOM   3709  CD  LYS   228       2.423 -14.599 -50.496  1.00  0.00           C  
ATOM   3710  HD2 LYS   228       2.657 -13.902 -49.691  1.00  0.00           H  
ATOM   3711  HD3 LYS   228       2.677 -14.156 -51.459  1.00  0.00           H  
ATOM   3712  CE  LYS   228       1.099 -14.697 -50.519  1.00  0.00           C  
ATOM   3713  HE2 LYS   228       0.845 -15.378 -51.332  1.00  0.00           H  
ATOM   3714  HE3 LYS   228       0.812 -15.167 -49.578  1.00  0.00           H  
ATOM   3715  NZ  LYS   228       0.365 -13.483 -50.795  1.00  0.00           N  
ATOM   3716  HZ1 LYS   228      -0.574 -13.847 -50.866  1.00  0.00           H  
ATOM   3717  HZ2 LYS   228       0.486 -12.765 -50.096  1.00  0.00           H  
ATOM   3718  HZ3 LYS   228       0.610 -12.991 -51.642  1.00  0.00           H  
ATOM   3719  C   LYS   228       6.658 -16.817 -50.324  1.00  0.00           C  
ATOM   3720  O   LYS   228       7.117 -17.410 -51.275  1.00  0.00           O  
ATOM   3721  N   ILE   229       7.457 -16.214 -49.404  1.00  0.00           N  
ATOM   3722  H   ILE   229       7.056 -15.880 -48.539  1.00  0.00           H  
ATOM   3723  CA  ILE   229       8.908 -16.342 -49.523  1.00  0.00           C  
ATOM   3724  HA  ILE   229       9.201 -15.885 -50.468  1.00  0.00           H  
ATOM   3725  CB  ILE   229       9.701 -15.543 -48.376  1.00  0.00           C  
ATOM   3726  HB  ILE   229       9.437 -15.909 -47.384  1.00  0.00           H  
ATOM   3727  CG2 ILE   229      11.235 -15.642 -48.558  1.00  0.00           C  
ATOM   3728 HG21 ILE   229      11.757 -14.864 -48.000  1.00  0.00           H  
ATOM   3729 HG22 ILE   229      11.633 -16.602 -48.231  1.00  0.00           H  
ATOM   3730 HG23 ILE   229      11.524 -15.420 -49.585  1.00  0.00           H  
ATOM   3731  CG1 ILE   229       9.462 -13.972 -48.359  1.00  0.00           C  
ATOM   3732 HG12 ILE   229       9.981 -13.566 -49.227  1.00  0.00           H  
ATOM   3733 HG13 ILE   229       8.411 -13.827 -48.612  1.00  0.00           H  
ATOM   3734  CD1 ILE   229       9.803 -13.234 -47.032  1.00  0.00           C  
ATOM   3735 HD11 ILE   229      10.703 -13.650 -46.581  1.00  0.00           H  
ATOM   3736 HD12 ILE   229       9.909 -12.177 -47.280  1.00  0.00           H  
ATOM   3737 HD13 ILE   229       8.968 -13.400 -46.351  1.00  0.00           H  
ATOM   3738  C   ILE   229       9.462 -17.822 -49.474  1.00  0.00           C  
ATOM   3739  O   ILE   229      10.269 -18.133 -50.434  1.00  0.00           O  
ATOM   3740  N   TYR   230       9.032 -18.713 -48.567  1.00  0.00           N  
ATOM   3741  H   TYR   230       8.303 -18.444 -47.922  1.00  0.00           H  
ATOM   3742  CA  TYR   230       9.503 -20.095 -48.501  1.00  0.00           C  
ATOM   3743  HA  TYR   230      10.593 -20.083 -48.487  1.00  0.00           H  
ATOM   3744  CB  TYR   230       9.019 -20.744 -47.147  1.00  0.00           C  
ATOM   3745  HB2 TYR   230       9.391 -20.045 -46.398  1.00  0.00           H  
ATOM   3746  HB3 TYR   230       7.933 -20.828 -47.202  1.00  0.00           H  
ATOM   3747  CG  TYR   230       9.538 -22.140 -46.899  1.00  0.00           C  
ATOM   3748  CD1 TYR   230      10.694 -22.241 -46.093  1.00  0.00           C  
ATOM   3749  HD1 TYR   230      11.094 -21.374 -45.588  1.00  0.00           H  
ATOM   3750  CE1 TYR   230      11.272 -23.513 -45.830  1.00  0.00           C  
ATOM   3751  HE1 TYR   230      12.126 -23.500 -45.169  1.00  0.00           H  
ATOM   3752  CZ  TYR   230      10.722 -24.723 -46.430  1.00  0.00           C  
ATOM   3753  OH  TYR   230      11.096 -25.961 -46.117  1.00  0.00           O  
ATOM   3754  HH  TYR   230      10.450 -26.665 -46.206  1.00  0.00           H  
ATOM   3755  CE2 TYR   230       9.595 -24.587 -47.329  1.00  0.00           C  
ATOM   3756  HE2 TYR   230       9.217 -25.448 -47.860  1.00  0.00           H  
ATOM   3757  CD2 TYR   230       9.036 -23.272 -47.560  1.00  0.00           C  
ATOM   3758  HD2 TYR   230       8.192 -23.195 -48.228  1.00  0.00           H  
ATOM   3759  C   TYR   230       9.102 -20.827 -49.783  1.00  0.00           C  
ATOM   3760  O   TYR   230       9.881 -21.624 -50.275  1.00  0.00           O  
ATOM   3761  N   ASN   231       7.991 -20.503 -50.430  1.00  0.00           N  
ATOM   3762  H   ASN   231       7.404 -19.806 -49.993  1.00  0.00           H  
ATOM   3763  CA  ASN   231       7.554 -21.206 -51.631  1.00  0.00           C  
ATOM   3764  HA  ASN   231       7.841 -22.257 -51.636  1.00  0.00           H  
ATOM   3765  CB  ASN   231       5.979 -21.143 -51.652  1.00  0.00           C  
ATOM   3766  HB2 ASN   231       5.719 -20.105 -51.443  1.00  0.00           H  
ATOM   3767  HB3 ASN   231       5.750 -21.355 -52.697  1.00  0.00           H  
ATOM   3768  CG  ASN   231       5.409 -22.166 -50.782  1.00  0.00           C  
ATOM   3769  OD1 ASN   231       5.403 -23.378 -51.143  1.00  0.00           O  
ATOM   3770  ND2 ASN   231       4.897 -21.873 -49.589  1.00  0.00           N  
ATOM   3771 HD21 ASN   231       4.410 -22.611 -49.100  1.00  0.00           H  
ATOM   3772 HD22 ASN   231       4.829 -20.922 -49.255  1.00  0.00           H  
ATOM   3773  C   ASN   231       8.155 -20.637 -52.919  1.00  0.00           C  
ATOM   3774  O   ASN   231       7.812 -21.201 -53.949  1.00  0.00           O  
ATOM   3775  N   ILE   232       9.140 -19.738 -52.750  1.00  0.00           N  
ATOM   3776  H   ILE   232       9.307 -19.410 -51.809  1.00  0.00           H  
ATOM   3777  CA  ILE   232      10.005 -19.319 -53.897  1.00  0.00           C  
ATOM   3778  HA  ILE   232       9.826 -20.071 -54.665  1.00  0.00           H  
ATOM   3779  CB  ILE   232       9.609 -17.954 -54.545  1.00  0.00           C  
ATOM   3780  HB  ILE   232       8.520 -17.993 -54.587  1.00  0.00           H  
ATOM   3781  CG2 ILE   232      10.026 -16.876 -53.614  1.00  0.00           C  
ATOM   3782 HG21 ILE   232      11.095 -16.968 -53.420  1.00  0.00           H  
ATOM   3783 HG22 ILE   232       9.839 -15.889 -54.036  1.00  0.00           H  
ATOM   3784 HG23 ILE   232       9.443 -16.879 -52.693  1.00  0.00           H  
ATOM   3785  CG1 ILE   232      10.078 -17.655 -55.986  1.00  0.00           C  
ATOM   3786 HG12 ILE   232      11.123 -17.346 -56.017  1.00  0.00           H  
ATOM   3787 HG13 ILE   232       9.995 -18.573 -56.568  1.00  0.00           H  
ATOM   3788  CD1 ILE   232       9.212 -16.644 -56.834  1.00  0.00           C  
ATOM   3789 HD11 ILE   232       9.303 -16.810 -57.907  1.00  0.00           H  
ATOM   3790 HD12 ILE   232       8.166 -16.834 -56.596  1.00  0.00           H  
ATOM   3791 HD13 ILE   232       9.522 -15.650 -56.514  1.00  0.00           H  
ATOM   3792  C   ILE   232      11.554 -19.613 -53.771  1.00  0.00           C  
ATOM   3793  O   ILE   232      12.400 -19.261 -54.618  1.00  0.00           O  
ATOM   3794  N   LEU   233      11.974 -20.298 -52.672  1.00  0.00           N  
ATOM   3795  H   LEU   233      11.409 -20.607 -51.894  1.00  0.00           H  
ATOM   3796  CA  LEU   233      13.434 -20.676 -52.468  1.00  0.00           C  
ATOM   3797  HA  LEU   233      14.079 -19.869 -52.816  1.00  0.00           H  
ATOM   3798  CB  LEU   233      13.728 -20.708 -50.986  1.00  0.00           C  
ATOM   3799  HB2 LEU   233      13.136 -21.569 -50.676  1.00  0.00           H  
ATOM   3800  HB3 LEU   233      14.792 -20.899 -50.848  1.00  0.00           H  
ATOM   3801  CG  LEU   233      13.389 -19.394 -50.190  1.00  0.00           C  
ATOM   3802  HG  LEU   233      12.307 -19.261 -50.203  1.00  0.00           H  
ATOM   3803  CD1 LEU   233      13.775 -19.718 -48.764  1.00  0.00           C  
ATOM   3804 HD11 LEU   233      13.307 -20.652 -48.456  1.00  0.00           H  
ATOM   3805 HD12 LEU   233      14.842 -19.861 -48.594  1.00  0.00           H  
ATOM   3806 HD13 LEU   233      13.398 -18.970 -48.066  1.00  0.00           H  
ATOM   3807  CD2 LEU   233      14.207 -18.152 -50.719  1.00  0.00           C  
ATOM   3808 HD21 LEU   233      13.852 -17.836 -51.700  1.00  0.00           H  
ATOM   3809 HD22 LEU   233      14.058 -17.305 -50.049  1.00  0.00           H  
ATOM   3810 HD23 LEU   233      15.221 -18.533 -50.838  1.00  0.00           H  
ATOM   3811  C   LEU   233      13.811 -22.020 -53.171  1.00  0.00           C  
ATOM   3812  O   LEU   233      12.955 -22.904 -53.431  1.00  0.00           O  
ATOM   3813  N   THR   234      15.124 -22.160 -53.382  1.00  0.00           N  
ATOM   3814  H   THR   234      15.796 -21.406 -53.393  1.00  0.00           H  
ATOM   3815  CA  THR   234      15.670 -23.446 -53.769  1.00  0.00           C  
ATOM   3816  HA  THR   234      14.926 -23.906 -54.419  1.00  0.00           H  
ATOM   3817  CB  THR   234      17.125 -23.311 -54.392  1.00  0.00           C  
ATOM   3818  HB  THR   234      17.601 -24.264 -54.625  1.00  0.00           H  
ATOM   3819  CG2 THR   234      17.015 -22.573 -55.687  1.00  0.00           C  
ATOM   3820 HG21 THR   234      16.478 -21.652 -55.459  1.00  0.00           H  
ATOM   3821 HG22 THR   234      17.933 -22.219 -56.155  1.00  0.00           H  
ATOM   3822 HG23 THR   234      16.318 -23.087 -56.350  1.00  0.00           H  
ATOM   3823  OG1 THR   234      18.023 -22.591 -53.570  1.00  0.00           O  
ATOM   3824  HG1 THR   234      18.596 -23.207 -53.108  1.00  0.00           H  
ATOM   3825  C   THR   234      15.795 -24.361 -52.598  1.00  0.00           C  
ATOM   3826  O   THR   234      15.603 -23.925 -51.444  1.00  0.00           O  
ATOM   3827  N   PRO   235      16.016 -25.698 -52.787  1.00  0.00           N  
ATOM   3828  CD  PRO   235      15.945 -26.430 -54.088  1.00  0.00           C  
ATOM   3829  HD2 PRO   235      16.922 -26.430 -54.571  1.00  0.00           H  
ATOM   3830  HD3 PRO   235      15.135 -26.054 -54.713  1.00  0.00           H  
ATOM   3831  CG  PRO   235      15.564 -27.848 -53.732  1.00  0.00           C  
ATOM   3832  HG2 PRO   235      16.090 -28.514 -54.416  1.00  0.00           H  
ATOM   3833  HG3 PRO   235      14.507 -28.074 -53.593  1.00  0.00           H  
ATOM   3834  CB  PRO   235      16.309 -27.901 -52.339  1.00  0.00           C  
ATOM   3835  HB2 PRO   235      17.350 -27.988 -52.651  1.00  0.00           H  
ATOM   3836  HB3 PRO   235      15.964 -28.756 -51.757  1.00  0.00           H  
ATOM   3837  CA  PRO   235      15.935 -26.621 -51.637  1.00  0.00           C  
ATOM   3838  HA  PRO   235      15.003 -26.778 -51.093  1.00  0.00           H  
ATOM   3839  C   PRO   235      16.971 -26.403 -50.494  1.00  0.00           C  
ATOM   3840  O   PRO   235      16.619 -26.669 -49.356  1.00  0.00           O  
ATOM   3841  N   GLU   236      18.153 -26.034 -50.799  1.00  0.00           N  
ATOM   3842  H   GLU   236      18.407 -25.639 -51.693  1.00  0.00           H  
ATOM   3843  CA  GLU   236      19.174 -25.901 -49.827  1.00  0.00           C  
ATOM   3844  HA  GLU   236      19.035 -26.618 -49.018  1.00  0.00           H  
ATOM   3845  CB  GLU   236      20.556 -26.117 -50.418  1.00  0.00           C  
ATOM   3846  HB2 GLU   236      21.121 -26.685 -49.679  1.00  0.00           H  
ATOM   3847  HB3 GLU   236      20.363 -26.795 -51.250  1.00  0.00           H  
ATOM   3848  CG  GLU   236      21.448 -25.046 -51.107  1.00  0.00           C  
ATOM   3849  HG2 GLU   236      21.550 -24.264 -50.355  1.00  0.00           H  
ATOM   3850  HG3 GLU   236      22.465 -25.395 -51.286  1.00  0.00           H  
ATOM   3851  CD  GLU   236      20.915 -24.475 -52.382  1.00  0.00           C  
ATOM   3852  OE1 GLU   236      19.697 -24.570 -52.591  1.00  0.00           O  
ATOM   3853  OE2 GLU   236      21.718 -23.806 -53.038  1.00  0.00           O  
ATOM   3854  C   GLU   236      19.063 -24.493 -49.188  1.00  0.00           C  
ATOM   3855  O   GLU   236      19.408 -24.245 -48.044  1.00  0.00           O  
ATOM   3856  N   GLN   237      18.456 -23.504 -49.983  1.00  0.00           N  
ATOM   3857  H   GLN   237      18.088 -23.636 -50.914  1.00  0.00           H  
ATOM   3858  CA  GLN   237      17.889 -22.294 -49.331  1.00  0.00           C  
ATOM   3859  HA  GLN   237      18.583 -21.891 -48.592  1.00  0.00           H  
ATOM   3860  CB  GLN   237      17.427 -21.259 -50.359  1.00  0.00           C  
ATOM   3861  HB2 GLN   237      16.773 -21.747 -51.081  1.00  0.00           H  
ATOM   3862  HB3 GLN   237      16.774 -20.534 -49.873  1.00  0.00           H  
ATOM   3863  CG  GLN   237      18.493 -20.512 -51.179  1.00  0.00           C  
ATOM   3864  HG2 GLN   237      19.123 -19.867 -50.566  1.00  0.00           H  
ATOM   3865  HG3 GLN   237      19.265 -21.199 -51.526  1.00  0.00           H  
ATOM   3866  CD  GLN   237      17.926 -19.469 -52.243  1.00  0.00           C  
ATOM   3867  OE1 GLN   237      16.765 -19.675 -52.639  1.00  0.00           O  
ATOM   3868  NE2 GLN   237      18.697 -18.546 -52.847  1.00  0.00           N  
ATOM   3869 HE21 GLN   237      18.197 -17.989 -53.525  1.00  0.00           H  
ATOM   3870 HE22 GLN   237      19.602 -18.242 -52.515  1.00  0.00           H  
ATOM   3871  C   GLN   237      16.630 -22.520 -48.386  1.00  0.00           C  
ATOM   3872  O   GLN   237      16.489 -21.831 -47.353  1.00  0.00           O  
ATOM   3873  N   LYS   238      15.871 -23.570 -48.622  1.00  0.00           N  
ATOM   3874  H   LYS   238      15.810 -23.919 -49.568  1.00  0.00           H  
ATOM   3875  CA  LYS   238      14.730 -23.830 -47.720  1.00  0.00           C  
ATOM   3876  HA  LYS   238      14.290 -22.855 -47.511  1.00  0.00           H  
ATOM   3877  CB  LYS   238      13.736 -24.746 -48.483  1.00  0.00           C  
ATOM   3878  HB2 LYS   238      14.373 -25.518 -48.916  1.00  0.00           H  
ATOM   3879  HB3 LYS   238      13.123 -25.197 -47.703  1.00  0.00           H  
ATOM   3880  CG  LYS   238      12.937 -24.087 -49.385  1.00  0.00           C  
ATOM   3881  HG2 LYS   238      12.372 -23.316 -48.861  1.00  0.00           H  
ATOM   3882  HG3 LYS   238      13.485 -23.458 -50.087  1.00  0.00           H  
ATOM   3883  CD  LYS   238      12.073 -24.976 -50.025  1.00  0.00           C  
ATOM   3884  HD2 LYS   238      12.600 -25.518 -50.811  1.00  0.00           H  
ATOM   3885  HD3 LYS   238      11.519 -25.584 -49.311  1.00  0.00           H  
ATOM   3886  CE  LYS   238      11.143 -24.187 -50.715  1.00  0.00           C  
ATOM   3887  HE2 LYS   238      10.612 -23.529 -50.028  1.00  0.00           H  
ATOM   3888  HE3 LYS   238      11.597 -23.555 -51.479  1.00  0.00           H  
ATOM   3889  NZ  LYS   238      10.194 -24.950 -51.457  1.00  0.00           N  
ATOM   3890  HZ1 LYS   238       9.724 -25.778 -51.121  1.00  0.00           H  
ATOM   3891  HZ2 LYS   238       9.389 -24.439 -51.791  1.00  0.00           H  
ATOM   3892  HZ3 LYS   238      10.647 -25.180 -52.329  1.00  0.00           H  
ATOM   3893  C   LYS   238      15.295 -24.407 -46.404  1.00  0.00           C  
ATOM   3894  O   LYS   238      14.742 -24.154 -45.317  1.00  0.00           O  
ATOM   3895  N   LYS   239      16.458 -25.131 -46.471  1.00  0.00           N  
ATOM   3896  H   LYS   239      16.875 -25.396 -47.352  1.00  0.00           H  
ATOM   3897  CA  LYS   239      17.281 -25.446 -45.287  1.00  0.00           C  
ATOM   3898  HA  LYS   239      16.660 -25.813 -44.470  1.00  0.00           H  
ATOM   3899  CB  LYS   239      18.174 -26.574 -45.841  1.00  0.00           C  
ATOM   3900  HB2 LYS   239      18.609 -26.275 -46.794  1.00  0.00           H  
ATOM   3901  HB3 LYS   239      19.015 -26.806 -45.187  1.00  0.00           H  
ATOM   3902  CG  LYS   239      17.441 -27.711 -45.939  1.00  0.00           C  
ATOM   3903  HG2 LYS   239      17.053 -27.958 -44.951  1.00  0.00           H  
ATOM   3904  HG3 LYS   239      16.586 -27.491 -46.579  1.00  0.00           H  
ATOM   3905  CD  LYS   239      18.049 -28.821 -46.493  1.00  0.00           C  
ATOM   3906  HD2 LYS   239      18.294 -28.575 -47.526  1.00  0.00           H  
ATOM   3907  HD3 LYS   239      18.983 -29.097 -46.003  1.00  0.00           H  
ATOM   3908  CE  LYS   239      17.241 -29.928 -46.501  1.00  0.00           C  
ATOM   3909  HE2 LYS   239      16.754 -30.057 -45.534  1.00  0.00           H  
ATOM   3910  HE3 LYS   239      16.543 -29.801 -47.329  1.00  0.00           H  
ATOM   3911  NZ  LYS   239      17.958 -31.262 -46.607  1.00  0.00           N  
ATOM   3912  HZ1 LYS   239      18.212 -31.452 -47.566  1.00  0.00           H  
ATOM   3913  HZ2 LYS   239      18.732 -31.346 -45.963  1.00  0.00           H  
ATOM   3914  HZ3 LYS   239      17.312 -32.016 -46.422  1.00  0.00           H  
ATOM   3915  C   LYS   239      17.917 -24.248 -44.628  1.00  0.00           C  
ATOM   3916  O   LYS   239      17.728 -23.967 -43.462  1.00  0.00           O  
ATOM   3917  N   GLN   240      18.708 -23.357 -45.396  1.00  0.00           N  
ATOM   3918  H   GLN   240      18.797 -23.608 -46.371  1.00  0.00           H  
ATOM   3919  CA  GLN   240      19.254 -22.135 -44.834  1.00  0.00           C  
ATOM   3920  HA  GLN   240      19.911 -22.291 -43.978  1.00  0.00           H  
ATOM   3921  CB  GLN   240      20.089 -21.595 -45.945  1.00  0.00           C  
ATOM   3922  HB2 GLN   240      20.818 -22.345 -46.251  1.00  0.00           H  
ATOM   3923  HB3 GLN   240      19.427 -21.365 -46.780  1.00  0.00           H  
ATOM   3924  CG  GLN   240      20.827 -20.210 -45.653  1.00  0.00           C  
ATOM   3925  HG2 GLN   240      21.366 -19.846 -46.528  1.00  0.00           H  
ATOM   3926  HG3 GLN   240      20.035 -19.484 -45.472  1.00  0.00           H  
ATOM   3927  CD  GLN   240      21.860 -20.238 -44.517  1.00  0.00           C  
ATOM   3928  OE1 GLN   240      22.408 -21.245 -44.162  1.00  0.00           O  
ATOM   3929  NE2 GLN   240      21.927 -19.211 -43.751  1.00  0.00           N  
ATOM   3930 HE21 GLN   240      22.275 -19.249 -42.803  1.00  0.00           H  
ATOM   3931 HE22 GLN   240      21.332 -18.401 -43.845  1.00  0.00           H  
ATOM   3932  C   GLN   240      18.272 -21.083 -44.287  1.00  0.00           C  
ATOM   3933  O   GLN   240      18.558 -20.122 -43.549  1.00  0.00           O  
ATOM   3934  N   PHE   241      16.963 -21.203 -44.673  1.00  0.00           N  
ATOM   3935  H   PHE   241      16.657 -21.813 -45.418  1.00  0.00           H  
ATOM   3936  CA  PHE   241      15.887 -20.575 -43.957  1.00  0.00           C  
ATOM   3937  HA  PHE   241      16.233 -19.579 -43.681  1.00  0.00           H  
ATOM   3938  CB  PHE   241      14.709 -20.330 -44.916  1.00  0.00           C  
ATOM   3939  HB2 PHE   241      15.103 -19.605 -45.629  1.00  0.00           H  
ATOM   3940  HB3 PHE   241      14.383 -21.208 -45.474  1.00  0.00           H  
ATOM   3941  CG  PHE   241      13.440 -19.769 -44.167  1.00  0.00           C  
ATOM   3942  CD1 PHE   241      12.432 -20.700 -43.711  1.00  0.00           C  
ATOM   3943  HD1 PHE   241      12.477 -21.775 -43.808  1.00  0.00           H  
ATOM   3944  CE1 PHE   241      11.415 -20.235 -42.879  1.00  0.00           C  
ATOM   3945  HE1 PHE   241      10.652 -20.920 -42.540  1.00  0.00           H  
ATOM   3946  CZ  PHE   241      11.336 -18.837 -42.548  1.00  0.00           C  
ATOM   3947  HZ  PHE   241      10.573 -18.445 -41.892  1.00  0.00           H  
ATOM   3948  CE2 PHE   241      12.277 -17.902 -43.061  1.00  0.00           C  
ATOM   3949  HE2 PHE   241      12.127 -16.846 -42.895  1.00  0.00           H  
ATOM   3950  CD2 PHE   241      13.343 -18.430 -43.869  1.00  0.00           C  
ATOM   3951  HD2 PHE   241      14.039 -17.650 -44.139  1.00  0.00           H  
ATOM   3952  C   PHE   241      15.611 -21.265 -42.647  1.00  0.00           C  
ATOM   3953  O   PHE   241      15.765 -20.642 -41.560  1.00  0.00           O  
ATOM   3954  N   ASN   242      15.157 -22.502 -42.597  1.00  0.00           N  
ATOM   3955  H   ASN   242      14.999 -22.864 -43.527  1.00  0.00           H  
ATOM   3956  CA  ASN   242      14.884 -23.209 -41.337  1.00  0.00           C  
ATOM   3957  HA  ASN   242      13.923 -22.889 -40.935  1.00  0.00           H  
ATOM   3958  CB  ASN   242      14.670 -24.624 -41.722  1.00  0.00           C  
ATOM   3959  HB2 ASN   242      15.449 -25.023 -42.372  1.00  0.00           H  
ATOM   3960  HB3 ASN   242      14.602 -25.281 -40.855  1.00  0.00           H  
ATOM   3961  CG  ASN   242      13.366 -24.838 -42.451  1.00  0.00           C  
ATOM   3962  OD1 ASN   242      12.339 -24.146 -42.364  1.00  0.00           O  
ATOM   3963  ND2 ASN   242      13.326 -25.828 -43.293  1.00  0.00           N  
ATOM   3964 HD21 ASN   242      12.424 -26.127 -43.637  1.00  0.00           H  
ATOM   3965 HD22 ASN   242      14.209 -26.298 -43.429  1.00  0.00           H  
ATOM   3966  C   ASN   242      16.049 -23.145 -40.305  1.00  0.00           C  
ATOM   3967  O   ASN   242      15.750 -23.004 -39.098  1.00  0.00           O  
ATOM   3968  N   ALA   243      17.342 -23.204 -40.710  1.00  0.00           N  
ATOM   3969  H   ALA   243      17.450 -23.539 -41.657  1.00  0.00           H  
ATOM   3970  CA  ALA   243      18.582 -23.379 -39.884  1.00  0.00           C  
ATOM   3971  HA  ALA   243      18.343 -24.020 -39.035  1.00  0.00           H  
ATOM   3972  CB  ALA   243      19.693 -24.051 -40.770  1.00  0.00           C  
ATOM   3973  HB1 ALA   243      20.277 -23.380 -41.400  1.00  0.00           H  
ATOM   3974  HB2 ALA   243      20.378 -24.515 -40.061  1.00  0.00           H  
ATOM   3975  HB3 ALA   243      19.349 -24.773 -41.510  1.00  0.00           H  
ATOM   3976  C   ALA   243      18.952 -22.039 -39.224  1.00  0.00           C  
ATOM   3977  O   ALA   243      19.896 -21.968 -38.446  1.00  0.00           O  
ATOM   3978  N   ASN   244      18.317 -20.946 -39.593  1.00  0.00           N  
ATOM   3979  H   ASN   244      17.662 -21.127 -40.340  1.00  0.00           H  
ATOM   3980  CA  ASN   244      18.459 -19.611 -38.998  1.00  0.00           C  
ATOM   3981  HA  ASN   244      19.334 -19.667 -38.351  1.00  0.00           H  
ATOM   3982  CB  ASN   244      18.816 -18.532 -40.027  1.00  0.00           C  
ATOM   3983  HB2 ASN   244      19.194 -19.108 -40.872  1.00  0.00           H  
ATOM   3984  HB3 ASN   244      17.967 -17.922 -40.336  1.00  0.00           H  
ATOM   3985  CG  ASN   244      19.916 -17.584 -39.571  1.00  0.00           C  
ATOM   3986  OD1 ASN   244      19.675 -16.470 -39.048  1.00  0.00           O  
ATOM   3987  ND2 ASN   244      21.141 -18.051 -39.754  1.00  0.00           N  
ATOM   3988 HD21 ASN   244      21.885 -17.407 -39.525  1.00  0.00           H  
ATOM   3989 HD22 ASN   244      21.279 -19.002 -40.065  1.00  0.00           H  
ATOM   3990  C   ASN   244      17.235 -19.142 -38.187  1.00  0.00           C  
ATOM   3991  O   ASN   244      17.387 -18.197 -37.450  1.00  0.00           O  
ATOM   3992  N   PHE   245      16.031 -19.673 -38.465  1.00  0.00           N  
ATOM   3993  H   PHE   245      15.999 -20.407 -39.157  1.00  0.00           H  
ATOM   3994  CA  PHE   245      14.711 -19.251 -38.049  1.00  0.00           C  
ATOM   3995  HA  PHE   245      14.443 -18.342 -38.589  1.00  0.00           H  
ATOM   3996  CB  PHE   245      13.648 -20.375 -38.455  1.00  0.00           C  
ATOM   3997  HB2 PHE   245      13.778 -20.381 -39.537  1.00  0.00           H  
ATOM   3998  HB3 PHE   245      13.936 -21.350 -38.061  1.00  0.00           H  
ATOM   3999  CG  PHE   245      12.196 -20.105 -38.068  1.00  0.00           C  
ATOM   4000  CD1 PHE   245      11.349 -19.445 -38.944  1.00  0.00           C  
ATOM   4001  HD1 PHE   245      11.786 -18.916 -39.778  1.00  0.00           H  
ATOM   4002  CE1 PHE   245      10.022 -19.296 -38.638  1.00  0.00           C  
ATOM   4003  HE1 PHE   245       9.350 -18.885 -39.377  1.00  0.00           H  
ATOM   4004  CZ  PHE   245       9.453 -19.754 -37.440  1.00  0.00           C  
ATOM   4005  HZ  PHE   245       8.414 -19.589 -37.193  1.00  0.00           H  
ATOM   4006  CE2 PHE   245      10.301 -20.353 -36.496  1.00  0.00           C  
ATOM   4007  HE2 PHE   245      10.012 -20.555 -35.476  1.00  0.00           H  
ATOM   4008  CD2 PHE   245      11.663 -20.536 -36.820  1.00  0.00           C  
ATOM   4009  HD2 PHE   245      12.376 -20.955 -36.126  1.00  0.00           H  
ATOM   4010  C   PHE   245      14.698 -19.007 -36.518  1.00  0.00           C  
ATOM   4011  O   PHE   245      14.218 -18.007 -36.022  1.00  0.00           O  
ATOM   4012  N   GLU   246      15.134 -20.004 -35.759  1.00  0.00           N  
ATOM   4013  H   GLU   246      15.424 -20.894 -36.137  1.00  0.00           H  
ATOM   4014  CA  GLU   246      15.202 -19.873 -34.287  1.00  0.00           C  
ATOM   4015  HA  GLU   246      14.352 -19.258 -33.992  1.00  0.00           H  
ATOM   4016  CB  GLU   246      15.074 -21.200 -33.538  1.00  0.00           C  
ATOM   4017  HB2 GLU   246      15.887 -21.839 -33.883  1.00  0.00           H  
ATOM   4018  HB3 GLU   246      15.054 -20.904 -32.489  1.00  0.00           H  
ATOM   4019  CG  GLU   246      13.816 -22.070 -33.812  1.00  0.00           C  
ATOM   4020  HG2 GLU   246      12.911 -21.800 -33.269  1.00  0.00           H  
ATOM   4021  HG3 GLU   246      13.494 -22.187 -34.847  1.00  0.00           H  
ATOM   4022  CD  GLU   246      14.048 -23.522 -33.355  1.00  0.00           C  
ATOM   4023  OE1 GLU   246      14.937 -23.761 -32.515  1.00  0.00           O  
ATOM   4024  OE2 GLU   246      13.174 -24.353 -33.786  1.00  0.00           O  
ATOM   4025  C   GLU   246      16.427 -19.135 -33.778  1.00  0.00           C  
ATOM   4026  O   GLU   246      16.426 -18.520 -32.713  1.00  0.00           O  
ATOM   4027  N   LYS   247      17.453 -18.971 -34.624  1.00  0.00           N  
ATOM   4028  H   LYS   247      17.399 -19.412 -35.531  1.00  0.00           H  
ATOM   4029  CA  LYS   247      18.818 -18.561 -34.289  1.00  0.00           C  
ATOM   4030  HA  LYS   247      18.977 -19.078 -33.342  1.00  0.00           H  
ATOM   4031  CB  LYS   247      19.787 -19.116 -35.453  1.00  0.00           C  
ATOM   4032  HB2 LYS   247      19.618 -20.192 -35.501  1.00  0.00           H  
ATOM   4033  HB3 LYS   247      19.460 -18.678 -36.395  1.00  0.00           H  
ATOM   4034  CG  LYS   247      21.149 -18.954 -35.355  1.00  0.00           C  
ATOM   4035  HG2 LYS   247      21.754 -19.306 -36.190  1.00  0.00           H  
ATOM   4036  HG3 LYS   247      21.232 -17.868 -35.299  1.00  0.00           H  
ATOM   4037  CD  LYS   247      21.672 -19.520 -34.262  1.00  0.00           C  
ATOM   4038  HD2 LYS   247      21.422 -18.944 -33.371  1.00  0.00           H  
ATOM   4039  HD3 LYS   247      21.199 -20.482 -34.063  1.00  0.00           H  
ATOM   4040  CE  LYS   247      22.988 -19.748 -34.340  1.00  0.00           C  
ATOM   4041  HE2 LYS   247      23.174 -20.306 -35.257  1.00  0.00           H  
ATOM   4042  HE3 LYS   247      23.652 -18.884 -34.368  1.00  0.00           H  
ATOM   4043  NZ  LYS   247      23.477 -20.484 -33.215  1.00  0.00           N  
ATOM   4044  HZ1 LYS   247      22.982 -21.355 -33.087  1.00  0.00           H  
ATOM   4045  HZ2 LYS   247      24.416 -20.723 -33.499  1.00  0.00           H  
ATOM   4046  HZ3 LYS   247      23.538 -19.953 -32.358  1.00  0.00           H  
ATOM   4047  C   LYS   247      18.837 -17.015 -34.166  1.00  0.00           C  
ATOM   4048  O   LYS   247      19.461 -16.481 -33.221  1.00  0.00           O  
ATOM   4049  N   ARG   248      18.068 -16.362 -35.024  1.00  0.00           N  
ATOM   4050  H   ARG   248      17.789 -16.940 -35.803  1.00  0.00           H  
ATOM   4051  CA  ARG   248      17.871 -14.888 -35.250  1.00  0.00           C  
ATOM   4052  HA  ARG   248      18.823 -14.360 -35.287  1.00  0.00           H  
ATOM   4053  CB  ARG   248      16.957 -14.662 -36.518  1.00  0.00           C  
ATOM   4054  HB2 ARG   248      17.261 -15.368 -37.292  1.00  0.00           H  
ATOM   4055  HB3 ARG   248      15.957 -14.986 -36.232  1.00  0.00           H  
ATOM   4056  CG  ARG   248      17.193 -13.405 -37.136  1.00  0.00           C  
ATOM   4057  HG2 ARG   248      16.714 -12.638 -36.527  1.00  0.00           H  
ATOM   4058  HG3 ARG   248      18.271 -13.241 -37.129  1.00  0.00           H  
ATOM   4059  CD  ARG   248      16.694 -13.310 -38.390  1.00  0.00           C  
ATOM   4060  HD2 ARG   248      17.151 -14.037 -39.062  1.00  0.00           H  
ATOM   4061  HD3 ARG   248      15.610 -13.365 -38.490  1.00  0.00           H  
ATOM   4062  NE  ARG   248      17.160 -12.037 -38.987  1.00  0.00           N  
ATOM   4063  HE  ARG   248      18.090 -12.030 -39.382  1.00  0.00           H  
ATOM   4064  CZ  ARG   248      16.611 -10.828 -38.908  1.00  0.00           C  
ATOM   4065  NH1 ARG   248      15.431 -10.626 -38.484  1.00  0.00           N  
ATOM   4066 HH11 ARG   248      14.840 -11.350 -38.102  1.00  0.00           H  
ATOM   4067 HH12 ARG   248      15.150  -9.656 -38.463  1.00  0.00           H  
ATOM   4068  NH2 ARG   248      17.206  -9.753 -39.303  1.00  0.00           N  
ATOM   4069 HH21 ARG   248      18.127  -9.958 -39.664  1.00  0.00           H  
ATOM   4070 HH22 ARG   248      16.770  -8.845 -39.368  1.00  0.00           H  
ATOM   4071  C   ARG   248      17.085 -14.202 -34.049  1.00  0.00           C  
ATOM   4072  O   ARG   248      16.980 -12.980 -34.009  1.00  0.00           O  
ATOM   4073  N   LEU   249      16.414 -15.032 -33.186  1.00  0.00           N  
ATOM   4074  H   LEU   249      16.649 -16.014 -33.170  1.00  0.00           H  
ATOM   4075  CA  LEU   249      15.438 -14.543 -32.182  1.00  0.00           C  
ATOM   4076  HA  LEU   249      14.827 -13.772 -32.652  1.00  0.00           H  
ATOM   4077  CB  LEU   249      14.513 -15.682 -31.657  1.00  0.00           C  
ATOM   4078  HB2 LEU   249      15.250 -16.365 -31.234  1.00  0.00           H  
ATOM   4079  HB3 LEU   249      13.846 -15.311 -30.879  1.00  0.00           H  
ATOM   4080  CG  LEU   249      13.716 -16.456 -32.724  1.00  0.00           C  
ATOM   4081  HG  LEU   249      14.296 -16.700 -33.614  1.00  0.00           H  
ATOM   4082  CD1 LEU   249      13.018 -17.713 -32.241  1.00  0.00           C  
ATOM   4083 HD11 LEU   249      12.361 -18.075 -33.031  1.00  0.00           H  
ATOM   4084 HD12 LEU   249      13.809 -18.460 -32.177  1.00  0.00           H  
ATOM   4085 HD13 LEU   249      12.469 -17.459 -31.335  1.00  0.00           H  
ATOM   4086  CD2 LEU   249      12.545 -15.517 -33.118  1.00  0.00           C  
ATOM   4087 HD21 LEU   249      12.136 -14.981 -32.262  1.00  0.00           H  
ATOM   4088 HD22 LEU   249      12.892 -14.754 -33.815  1.00  0.00           H  
ATOM   4089 HD23 LEU   249      11.736 -16.099 -33.559  1.00  0.00           H  
ATOM   4090  C   LEU   249      16.214 -13.815 -31.098  1.00  0.00           C  
ATOM   4091  O   LEU   249      17.265 -14.308 -30.619  1.00  0.00           O  
ATOM   4092  N   THR   250      15.907 -12.575 -30.719  1.00  0.00           N  
ATOM   4093  H   THR   250      15.070 -12.205 -31.147  1.00  0.00           H  
ATOM   4094  CA  THR   250      16.537 -11.987 -29.585  1.00  0.00           C  
ATOM   4095  HA  THR   250      17.593 -12.210 -29.741  1.00  0.00           H  
ATOM   4096  CB  THR   250      16.350 -10.413 -29.567  1.00  0.00           C  
ATOM   4097  HB  THR   250      17.146 -10.174 -28.862  1.00  0.00           H  
ATOM   4098  CG2 THR   250      16.649  -9.840 -30.916  1.00  0.00           C  
ATOM   4099 HG21 THR   250      17.703 -10.009 -31.136  1.00  0.00           H  
ATOM   4100 HG22 THR   250      15.886 -10.180 -31.616  1.00  0.00           H  
ATOM   4101 HG23 THR   250      16.412  -8.778 -30.860  1.00  0.00           H  
ATOM   4102  OG1 THR   250      15.149 -10.009 -29.020  1.00  0.00           O  
ATOM   4103  HG1 THR   250      15.043 -10.560 -28.241  1.00  0.00           H  
ATOM   4104  C   THR   250      16.109 -12.561 -28.262  1.00  0.00           C  
ATOM   4105  O   THR   250      14.991 -13.070 -27.948  1.00  0.00           O  
ATOM   4106  OXT THR   250      16.945 -12.427 -27.354  1.00  0.00           O  
TER    4107      THR   250 
END   
