# Supplementary material for: Insights into the client protein release mechanism of the ATP-independent chaperone Spy
Source: Nat Commun. 2022 May 20;13:2818. doi: 10.1038/s41467-022-30499-x (PMC9122904; doi:10.1038/s41467-022-30499-x)
Supplement: Supplementary file 4 — Supplementary Data 1 [file 41467_2022_30499_MOESM4_ESM.zip › MD-structure/Spy_CI_R89D_final.pdb]

CRYST1   85.137   85.137   85.137 109.47 109.47 109.47 P 1           1
ATOM      1  N   SER     1      52.952  44.766  18.987  1.00  0.00           N  
ATOM      2  H1  SER     1      53.439  45.193  18.211  1.00  0.00           H  
ATOM      3  H2  SER     1      53.180  43.795  19.150  1.00  0.00           H  
ATOM      4  H3  SER     1      53.175  45.225  19.858  1.00  0.00           H  
ATOM      5  CA  SER     1      51.568  44.715  18.658  1.00  0.00           C  
ATOM      6  HA  SER     1      51.091  45.695  18.658  1.00  0.00           H  
ATOM      7  CB  SER     1      51.366  43.954  17.360  1.00  0.00           C  
ATOM      8  HB2 SER     1      51.945  44.549  16.654  1.00  0.00           H  
ATOM      9  HB3 SER     1      51.732  42.930  17.431  1.00  0.00           H  
ATOM     10  OG  SER     1      50.041  44.039  16.836  1.00  0.00           O  
ATOM     11  HG  SER     1      49.972  43.382  16.139  1.00  0.00           H  
ATOM     12  C   SER     1      50.833  43.940  19.754  1.00  0.00           C  
ATOM     13  O   SER     1      51.408  43.111  20.488  1.00  0.00           O  
ATOM     14  N   ALA     2      49.618  44.334  20.003  1.00  0.00           N  
ATOM     15  H   ALA     2      49.076  44.945  19.408  1.00  0.00           H  
ATOM     16  CA  ALA     2      48.874  43.953  21.183  1.00  0.00           C  
ATOM     17  HA  ALA     2      49.663  43.737  21.903  1.00  0.00           H  
ATOM     18  CB  ALA     2      47.916  45.034  21.630  1.00  0.00           C  
ATOM     19  HB1 ALA     2      47.225  44.718  22.412  1.00  0.00           H  
ATOM     20  HB2 ALA     2      48.594  45.812  21.982  1.00  0.00           H  
ATOM     21  HB3 ALA     2      47.267  45.338  20.809  1.00  0.00           H  
ATOM     22  C   ALA     2      48.161  42.616  21.063  1.00  0.00           C  
ATOM     23  O   ALA     2      47.922  42.051  19.963  1.00  0.00           O  
ATOM     24  N   ASP     3      47.682  42.153  22.189  1.00  0.00           N  
ATOM     25  H   ASP     3      47.967  42.662  23.014  1.00  0.00           H  
ATOM     26  CA  ASP     3      46.852  41.000  22.557  1.00  0.00           C  
ATOM     27  HA  ASP     3      46.913  40.940  23.644  1.00  0.00           H  
ATOM     28  CB  ASP     3      45.440  41.446  22.268  1.00  0.00           C  
ATOM     29  HB2 ASP     3      45.442  41.974  21.315  1.00  0.00           H  
ATOM     30  HB3 ASP     3      44.722  40.637  22.130  1.00  0.00           H  
ATOM     31  CG  ASP     3      44.874  42.437  23.280  1.00  0.00           C  
ATOM     32  OD1 ASP     3      45.250  42.581  24.499  1.00  0.00           O  
ATOM     33  OD2 ASP     3      43.904  43.127  22.872  1.00  0.00           O  
ATOM     34  C   ASP     3      47.338  39.659  21.889  1.00  0.00           C  
ATOM     35  O   ASP     3      46.570  38.926  21.313  1.00  0.00           O  
ATOM     36  N   THR     4      48.637  39.476  21.908  1.00  0.00           N  
ATOM     37  H   THR     4      49.094  40.316  22.233  1.00  0.00           H  
ATOM     38  CA  THR     4      49.436  38.396  21.300  1.00  0.00           C  
ATOM     39  HA  THR     4      49.287  38.290  20.225  1.00  0.00           H  
ATOM     40  CB  THR     4      50.887  38.769  21.469  1.00  0.00           C  
ATOM     41  HB  THR     4      51.461  37.854  21.323  1.00  0.00           H  
ATOM     42  CG2 THR     4      51.297  39.821  20.557  1.00  0.00           C  
ATOM     43 HG21 THR     4      51.249  39.480  19.523  1.00  0.00           H  
ATOM     44 HG22 THR     4      50.571  40.634  20.526  1.00  0.00           H  
ATOM     45 HG23 THR     4      52.342  40.098  20.693  1.00  0.00           H  
ATOM     46  OG1 THR     4      51.188  39.244  22.776  1.00  0.00           O  
ATOM     47  HG1 THR     4      51.548  38.547  23.329  1.00  0.00           H  
ATOM     48  C   THR     4      49.095  37.049  21.827  1.00  0.00           C  
ATOM     49  O   THR     4      49.273  36.060  21.140  1.00  0.00           O  
ATOM     50  N   THR     5      48.592  36.935  23.044  1.00  0.00           N  
ATOM     51  H   THR     5      48.542  37.804  23.557  1.00  0.00           H  
ATOM     52  CA  THR     5      48.357  35.720  23.777  1.00  0.00           C  
ATOM     53  HA  THR     5      48.968  34.958  23.295  1.00  0.00           H  
ATOM     54  CB  THR     5      48.949  35.732  25.272  1.00  0.00           C  
ATOM     55  HB  THR     5      49.182  34.718  25.597  1.00  0.00           H  
ATOM     56  CG2 THR     5      50.275  36.400  25.369  1.00  0.00           C  
ATOM     57 HG21 THR     5      50.916  36.044  26.175  1.00  0.00           H  
ATOM     58 HG22 THR     5      50.788  36.074  24.465  1.00  0.00           H  
ATOM     59 HG23 THR     5      50.041  37.459  25.481  1.00  0.00           H  
ATOM     60  OG1 THR     5      48.057  36.404  26.118  1.00  0.00           O  
ATOM     61  HG1 THR     5      48.173  37.323  25.869  1.00  0.00           H  
ATOM     62  C   THR     5      46.825  35.398  23.849  1.00  0.00           C  
ATOM     63  O   THR     5      46.360  34.484  24.606  1.00  0.00           O  
ATOM     64  N   THR     6      45.922  36.279  23.349  1.00  0.00           N  
ATOM     65  H   THR     6      46.257  37.068  22.816  1.00  0.00           H  
ATOM     66  CA  THR     6      44.409  36.089  23.446  1.00  0.00           C  
ATOM     67  HA  THR     6      44.146  35.848  24.477  1.00  0.00           H  
ATOM     68  CB  THR     6      43.645  37.383  23.127  1.00  0.00           C  
ATOM     69  HB  THR     6      42.600  37.099  23.010  1.00  0.00           H  
ATOM     70  CG2 THR     6      43.716  38.392  24.212  1.00  0.00           C  
ATOM     71 HG21 THR     6      43.607  37.962  25.208  1.00  0.00           H  
ATOM     72 HG22 THR     6      44.671  38.917  24.181  1.00  0.00           H  
ATOM     73 HG23 THR     6      42.986  39.153  23.938  1.00  0.00           H  
ATOM     74  OG1 THR     6      43.948  37.865  21.839  1.00  0.00           O  
ATOM     75  HG1 THR     6      44.688  38.453  22.004  1.00  0.00           H  
ATOM     76  C   THR     6      43.746  34.963  22.556  1.00  0.00           C  
ATOM     77  O   THR     6      44.472  34.272  21.868  1.00  0.00           O  
ATOM     78  N   ALA     7      42.451  34.705  22.704  1.00  0.00           N  
ATOM     79  H   ALA     7      41.980  35.220  23.434  1.00  0.00           H  
ATOM     80  CA  ALA     7      41.813  33.583  22.110  1.00  0.00           C  
ATOM     81  HA  ALA     7      42.413  32.726  22.418  1.00  0.00           H  
ATOM     82  CB  ALA     7      40.441  33.436  22.762  1.00  0.00           C  
ATOM     83  HB1 ALA     7      39.867  32.567  22.441  1.00  0.00           H  
ATOM     84  HB2 ALA     7      40.514  33.337  23.846  1.00  0.00           H  
ATOM     85  HB3 ALA     7      39.810  34.276  22.471  1.00  0.00           H  
ATOM     86  C   ALA     7      41.701  33.755  20.652  1.00  0.00           C  
ATOM     87  O   ALA     7      41.587  34.879  20.133  1.00  0.00           O  
ATOM     88  N   ALA     8      41.890  32.630  19.992  1.00  0.00           N  
ATOM     89  H   ALA     8      42.080  31.760  20.468  1.00  0.00           H  
ATOM     90  CA  ALA     8      42.213  32.726  18.563  1.00  0.00           C  
ATOM     91  HA  ALA     8      41.771  33.657  18.207  1.00  0.00           H  
ATOM     92  CB  ALA     8      43.771  32.887  18.457  1.00  0.00           C  
ATOM     93  HB1 ALA     8      44.002  33.756  19.072  1.00  0.00           H  
ATOM     94  HB2 ALA     8      44.264  31.996  18.846  1.00  0.00           H  
ATOM     95  HB3 ALA     8      44.118  33.144  17.456  1.00  0.00           H  
ATOM     96  C   ALA     8      41.632  31.483  17.755  1.00  0.00           C  
ATOM     97  O   ALA     8      41.429  30.428  18.358  1.00  0.00           O  
ATOM     98  N   PRO     9      41.536  31.575  16.394  1.00  0.00           N  
ATOM     99  CD  PRO     9      41.615  32.756  15.512  1.00  0.00           C  
ATOM    100  HD2 PRO     9      42.652  33.019  15.304  1.00  0.00           H  
ATOM    101  HD3 PRO     9      41.229  33.615  16.060  1.00  0.00           H  
ATOM    102  CG  PRO     9      40.834  32.433  14.228  1.00  0.00           C  
ATOM    103  HG2 PRO     9      41.229  32.956  13.357  1.00  0.00           H  
ATOM    104  HG3 PRO     9      39.758  32.608  14.249  1.00  0.00           H  
ATOM    105  CB  PRO     9      41.012  30.890  14.111  1.00  0.00           C  
ATOM    106  HB2 PRO     9      41.960  30.797  13.581  1.00  0.00           H  
ATOM    107  HB3 PRO     9      40.062  30.527  13.720  1.00  0.00           H  
ATOM    108  CA  PRO     9      41.181  30.379  15.554  1.00  0.00           C  
ATOM    109  HA  PRO     9      40.246  30.088  16.033  1.00  0.00           H  
ATOM    110  C   PRO     9      42.142  29.233  15.616  1.00  0.00           C  
ATOM    111  O   PRO     9      43.364  29.471  15.609  1.00  0.00           O  
ATOM    112  N   ALA    10      41.751  27.927  15.445  1.00  0.00           N  
ATOM    113  H   ALA    10      40.784  27.819  15.174  1.00  0.00           H  
ATOM    114  CA  ALA    10      42.682  26.748  15.436  1.00  0.00           C  
ATOM    115  HA  ALA    10      43.340  26.790  16.304  1.00  0.00           H  
ATOM    116  CB  ALA    10      41.814  25.538  15.392  1.00  0.00           C  
ATOM    117  HB1 ALA    10      42.439  24.676  15.626  1.00  0.00           H  
ATOM    118  HB2 ALA    10      41.034  25.439  16.147  1.00  0.00           H  
ATOM    119  HB3 ALA    10      41.435  25.327  14.392  1.00  0.00           H  
ATOM    120  C   ALA    10      43.561  26.767  14.181  1.00  0.00           C  
ATOM    121  O   ALA    10      44.750  26.448  14.336  1.00  0.00           O  
ATOM    122  N   ASP    11      43.073  27.193  13.014  1.00  0.00           N  
ATOM    123  H   ASP    11      42.066  27.250  12.949  1.00  0.00           H  
ATOM    124  CA  ASP    11      43.836  27.257  11.724  1.00  0.00           C  
ATOM    125  HA  ASP    11      44.488  26.385  11.764  1.00  0.00           H  
ATOM    126  CB  ASP    11      42.932  26.980  10.556  1.00  0.00           C  
ATOM    127  HB2 ASP    11      43.487  26.964   9.619  1.00  0.00           H  
ATOM    128  HB3 ASP    11      42.515  25.973  10.555  1.00  0.00           H  
ATOM    129  CG  ASP    11      41.846  27.978  10.325  1.00  0.00           C  
ATOM    130  OD1 ASP    11      41.527  28.236   9.149  1.00  0.00           O  
ATOM    131  OD2 ASP    11      41.279  28.417  11.310  1.00  0.00           O  
ATOM    132  C   ASP    11      44.655  28.574  11.602  1.00  0.00           C  
ATOM    133  O   ASP    11      45.540  28.540  10.763  1.00  0.00           O  
ATOM    134  N   ALA    12      44.343  29.700  12.290  1.00  0.00           N  
ATOM    135  H   ALA    12      43.521  29.626  12.872  1.00  0.00           H  
ATOM    136  CA  ALA    12      45.223  30.938  12.450  1.00  0.00           C  
ATOM    137  HA  ALA    12      45.397  31.138  11.392  1.00  0.00           H  
ATOM    138  CB  ALA    12      44.554  32.130  13.084  1.00  0.00           C  
ATOM    139  HB1 ALA    12      44.508  32.001  14.166  1.00  0.00           H  
ATOM    140  HB2 ALA    12      45.181  33.006  12.915  1.00  0.00           H  
ATOM    141  HB3 ALA    12      43.552  32.429  12.779  1.00  0.00           H  
ATOM    142  C   ALA    12      46.537  30.681  13.164  1.00  0.00           C  
ATOM    143  O   ALA    12      47.520  31.392  12.907  1.00  0.00           O  
ATOM    144  N   LYS    13      46.745  29.577  13.953  1.00  0.00           N  
ATOM    145  H   LYS    13      45.917  29.001  14.005  1.00  0.00           H  
ATOM    146  CA  LYS    13      47.954  29.114  14.785  1.00  0.00           C  
ATOM    147  HA  LYS    13      47.890  29.771  15.653  1.00  0.00           H  
ATOM    148  CB  LYS    13      47.708  27.655  15.273  1.00  0.00           C  
ATOM    149  HB2 LYS    13      46.803  27.718  15.877  1.00  0.00           H  
ATOM    150  HB3 LYS    13      47.381  27.008  14.459  1.00  0.00           H  
ATOM    151  CG  LYS    13      48.834  27.095  15.842  1.00  0.00           C  
ATOM    152  HG2 LYS    13      49.540  27.041  15.013  1.00  0.00           H  
ATOM    153  HG3 LYS    13      49.049  27.834  16.614  1.00  0.00           H  
ATOM    154  CD  LYS    13      48.551  25.914  16.378  1.00  0.00           C  
ATOM    155  HD2 LYS    13      47.831  26.051  17.184  1.00  0.00           H  
ATOM    156  HD3 LYS    13      47.969  25.249  15.740  1.00  0.00           H  
ATOM    157  CE  LYS    13      49.678  25.283  16.845  1.00  0.00           C  
ATOM    158  HE2 LYS    13      50.240  24.820  16.034  1.00  0.00           H  
ATOM    159  HE3 LYS    13      50.278  26.050  17.335  1.00  0.00           H  
ATOM    160  NZ  LYS    13      49.391  24.131  17.726  1.00  0.00           N  
ATOM    161  HZ1 LYS    13      48.879  23.367  17.307  1.00  0.00           H  
ATOM    162  HZ2 LYS    13      50.254  23.723  18.055  1.00  0.00           H  
ATOM    163  HZ3 LYS    13      48.784  24.418  18.481  1.00  0.00           H  
ATOM    164  C   LYS    13      49.379  29.457  14.127  1.00  0.00           C  
ATOM    165  O   LYS    13      50.181  30.108  14.785  1.00  0.00           O  
ATOM    166  N   PRO    14      49.754  29.074  12.874  1.00  0.00           N  
ATOM    167  CD  PRO    14      48.981  28.460  11.827  1.00  0.00           C  
ATOM    168  HD2 PRO    14      48.034  28.988  11.715  1.00  0.00           H  
ATOM    169  HD3 PRO    14      48.719  27.449  12.137  1.00  0.00           H  
ATOM    170  CG  PRO    14      49.804  28.364  10.503  1.00  0.00           C  
ATOM    171  HG2 PRO    14      49.497  29.238   9.927  1.00  0.00           H  
ATOM    172  HG3 PRO    14      49.686  27.383  10.044  1.00  0.00           H  
ATOM    173  CB  PRO    14      51.199  28.604  11.082  1.00  0.00           C  
ATOM    174  HB2 PRO    14      51.856  29.168  10.419  1.00  0.00           H  
ATOM    175  HB3 PRO    14      51.620  27.600  11.132  1.00  0.00           H  
ATOM    176  CA  PRO    14      51.132  29.284  12.443  1.00  0.00           C  
ATOM    177  HA  PRO    14      51.858  28.855  13.135  1.00  0.00           H  
ATOM    178  C   PRO    14      51.508  30.757  12.234  1.00  0.00           C  
ATOM    179  O   PRO    14      52.666  31.113  12.557  1.00  0.00           O  
ATOM    180  N   MET    15      50.541  31.628  11.817  1.00  0.00           N  
ATOM    181  H   MET    15      49.571  31.373  11.697  1.00  0.00           H  
ATOM    182  CA  MET    15      50.845  33.027  11.646  1.00  0.00           C  
ATOM    183  HA  MET    15      51.891  33.040  11.342  1.00  0.00           H  
ATOM    184  CB  MET    15      49.983  33.609  10.540  1.00  0.00           C  
ATOM    185  HB2 MET    15      50.531  34.434  10.084  1.00  0.00           H  
ATOM    186  HB3 MET    15      49.867  32.910   9.712  1.00  0.00           H  
ATOM    187  CG  MET    15      48.581  34.176  10.878  1.00  0.00           C  
ATOM    188  HG2 MET    15      48.123  33.486  11.586  1.00  0.00           H  
ATOM    189  HG3 MET    15      48.708  35.184  11.274  1.00  0.00           H  
ATOM    190  SD  MET    15      47.390  34.123   9.428  1.00  0.00           S  
ATOM    191  CE  MET    15      47.210  32.414   9.008  1.00  0.00           C  
ATOM    192  HE1 MET    15      48.213  31.992   8.947  1.00  0.00           H  
ATOM    193  HE2 MET    15      46.794  31.973   9.914  1.00  0.00           H  
ATOM    194  HE3 MET    15      46.654  32.116   8.119  1.00  0.00           H  
ATOM    195  C   MET    15      50.643  33.811  12.997  1.00  0.00           C  
ATOM    196  O   MET    15      50.582  35.043  12.985  1.00  0.00           O  
ATOM    197  N   MET    16      50.532  33.119  14.154  1.00  0.00           N  
ATOM    198  H   MET    16      50.922  32.192  14.248  1.00  0.00           H  
ATOM    199  CA  MET    16      50.232  33.797  15.448  1.00  0.00           C  
ATOM    200  HA  MET    16      50.244  34.871  15.258  1.00  0.00           H  
ATOM    201  CB  MET    16      48.893  33.200  15.864  1.00  0.00           C  
ATOM    202  HB2 MET    16      48.856  32.139  15.618  1.00  0.00           H  
ATOM    203  HB3 MET    16      48.771  33.394  16.929  1.00  0.00           H  
ATOM    204  CG  MET    16      47.733  33.890  15.095  1.00  0.00           C  
ATOM    205  HG2 MET    16      48.058  34.902  14.851  1.00  0.00           H  
ATOM    206  HG3 MET    16      47.651  33.379  14.136  1.00  0.00           H  
ATOM    207  SD  MET    16      46.160  33.906  15.972  1.00  0.00           S  
ATOM    208  CE  MET    16      46.541  34.823  17.495  1.00  0.00           C  
ATOM    209  HE1 MET    16      45.604  34.984  18.028  1.00  0.00           H  
ATOM    210  HE2 MET    16      47.186  34.230  18.144  1.00  0.00           H  
ATOM    211  HE3 MET    16      46.922  35.820  17.274  1.00  0.00           H  
ATOM    212  C   MET    16      51.326  33.526  16.488  1.00  0.00           C  
ATOM    213  O   MET    16      52.096  32.630  16.332  1.00  0.00           O  
ATOM    214  N   HIE    17      51.482  34.403  17.487  1.00  0.00           N  
ATOM    215  H   HIE    17      51.056  35.311  17.606  1.00  0.00           H  
ATOM    216  CA  HIE    17      52.564  34.127  18.426  1.00  0.00           C  
ATOM    217  HA  HIE    17      53.476  33.899  17.874  1.00  0.00           H  
ATOM    218  CB  HIE    17      52.693  35.377  19.295  1.00  0.00           C  
ATOM    219  HB2 HIE    17      52.955  36.210  18.642  1.00  0.00           H  
ATOM    220  HB3 HIE    17      51.756  35.657  19.776  1.00  0.00           H  
ATOM    221  CG  HIE    17      53.660  35.192  20.429  1.00  0.00           C  
ATOM    222  ND1 HIE    17      53.437  34.879  21.746  1.00  0.00           N  
ATOM    223  CE1 HIE    17      54.647  34.858  22.328  1.00  0.00           C  
ATOM    224  HE1 HIE    17      54.831  34.658  23.373  1.00  0.00           H  
ATOM    225  NE2 HIE    17      55.556  35.123  21.459  1.00  0.00           N  
ATOM    226  HE2 HIE    17      56.540  35.280  21.621  1.00  0.00           H  
ATOM    227  CD2 HIE    17      54.996  35.385  20.270  1.00  0.00           C  
ATOM    228  HD2 HIE    17      55.451  35.547  19.304  1.00  0.00           H  
ATOM    229  C   HIE    17      52.252  32.863  19.240  1.00  0.00           C  
ATOM    230  O   HIE    17      51.022  32.497  19.473  1.00  0.00           O  
ATOM    231  N   HIE    18      53.286  32.128  19.663  1.00  0.00           N  
ATOM    232  H   HIE    18      54.191  32.388  19.299  1.00  0.00           H  
ATOM    233  CA  HIE    18      53.070  30.711  20.134  1.00  0.00           C  
ATOM    234  HA  HIE    18      52.538  30.183  19.343  1.00  0.00           H  
ATOM    235  CB  HIE    18      54.540  30.128  20.247  1.00  0.00           C  
ATOM    236  HB2 HIE    18      54.380  29.076  20.483  1.00  0.00           H  
ATOM    237  HB3 HIE    18      54.895  30.106  19.216  1.00  0.00           H  
ATOM    238  CG  HIE    18      55.556  30.787  21.182  1.00  0.00           C  
ATOM    239  ND1 HIE    18      55.613  30.801  22.577  1.00  0.00           N  
ATOM    240  CE1 HIE    18      56.534  31.736  22.894  1.00  0.00           C  
ATOM    241  HE1 HIE    18      56.833  32.007  23.896  1.00  0.00           H  
ATOM    242  NE2 HIE    18      57.173  32.266  21.810  1.00  0.00           N  
ATOM    243  HE2 HIE    18      57.913  32.954  21.823  1.00  0.00           H  
ATOM    244  CD2 HIE    18      56.406  31.771  20.709  1.00  0.00           C  
ATOM    245  HD2 HIE    18      56.493  31.960  19.649  1.00  0.00           H  
ATOM    246  C   HIE    18      52.309  30.485  21.412  1.00  0.00           C  
ATOM    247  O   HIE    18      51.947  29.330  21.695  1.00  0.00           O  
ATOM    248  N   LYS    19      52.052  31.556  22.189  1.00  0.00           N  
ATOM    249  H   LYS    19      52.594  32.355  21.895  1.00  0.00           H  
ATOM    250  CA  LYS    19      51.273  31.822  23.459  1.00  0.00           C  
ATOM    251  HA  LYS    19      51.110  30.881  23.986  1.00  0.00           H  
ATOM    252  CB  LYS    19      51.979  32.764  24.422  1.00  0.00           C  
ATOM    253  HB2 LYS    19      52.455  33.572  23.867  1.00  0.00           H  
ATOM    254  HB3 LYS    19      51.244  33.216  25.088  1.00  0.00           H  
ATOM    255  CG  LYS    19      52.907  32.214  25.257  1.00  0.00           C  
ATOM    256  HG2 LYS    19      52.494  31.404  25.858  1.00  0.00           H  
ATOM    257  HG3 LYS    19      53.610  31.754  24.562  1.00  0.00           H  
ATOM    258  CD  LYS    19      53.528  33.037  26.208  1.00  0.00           C  
ATOM    259  HD2 LYS    19      53.838  33.930  25.664  1.00  0.00           H  
ATOM    260  HD3 LYS    19      52.668  33.255  26.840  1.00  0.00           H  
ATOM    261  CE  LYS    19      54.498  32.481  26.966  1.00  0.00           C  
ATOM    262  HE2 LYS    19      54.215  31.538  27.435  1.00  0.00           H  
ATOM    263  HE3 LYS    19      55.302  32.299  26.252  1.00  0.00           H  
ATOM    264  NZ  LYS    19      54.993  33.524  27.985  1.00  0.00           N  
ATOM    265  HZ1 LYS    19      55.928  33.758  27.684  1.00  0.00           H  
ATOM    266  HZ2 LYS    19      54.500  34.404  27.952  1.00  0.00           H  
ATOM    267  HZ3 LYS    19      54.932  33.322  28.972  1.00  0.00           H  
ATOM    268  C   LYS    19      49.912  32.287  23.154  1.00  0.00           C  
ATOM    269  O   LYS    19      49.168  32.584  24.042  1.00  0.00           O  
ATOM    270  N   GLY    20      49.425  32.199  21.924  1.00  0.00           N  
ATOM    271  H   GLY    20      50.137  32.126  21.211  1.00  0.00           H  
ATOM    272  CA  GLY    20      48.047  32.337  21.537  1.00  0.00           C  
ATOM    273  HA2 GLY    20      47.691  33.226  22.058  1.00  0.00           H  
ATOM    274  HA3 GLY    20      47.989  32.493  20.460  1.00  0.00           H  
ATOM    275  C   GLY    20      47.064  31.200  21.947  1.00  0.00           C  
ATOM    276  O   GLY    20      47.559  30.074  22.123  1.00  0.00           O  
ATOM    277  N   LYS    21      45.872  31.421  22.464  1.00  0.00           N  
ATOM    278  H   LYS    21      45.548  32.378  22.445  1.00  0.00           H  
ATOM    279  CA  LYS    21      44.954  30.453  23.031  1.00  0.00           C  
ATOM    280  HA  LYS    21      45.556  29.581  23.289  1.00  0.00           H  
ATOM    281  CB  LYS    21      44.238  30.982  24.363  1.00  0.00           C  
ATOM    282  HB2 LYS    21      43.584  31.814  24.101  1.00  0.00           H  
ATOM    283  HB3 LYS    21      43.686  30.091  24.663  1.00  0.00           H  
ATOM    284  CG  LYS    21      45.014  31.251  25.408  1.00  0.00           C  
ATOM    285  HG2 LYS    21      45.558  30.322  25.583  1.00  0.00           H  
ATOM    286  HG3 LYS    21      45.766  31.962  25.066  1.00  0.00           H  
ATOM    287  CD  LYS    21      44.330  31.589  26.564  1.00  0.00           C  
ATOM    288  HD2 LYS    21      43.524  32.313  26.446  1.00  0.00           H  
ATOM    289  HD3 LYS    21      43.737  30.727  26.870  1.00  0.00           H  
ATOM    290  CE  LYS    21      45.193  31.982  27.584  1.00  0.00           C  
ATOM    291  HE2 LYS    21      44.624  32.079  28.509  1.00  0.00           H  
ATOM    292  HE3 LYS    21      45.938  31.212  27.784  1.00  0.00           H  
ATOM    293  NZ  LYS    21      45.801  33.340  27.305  1.00  0.00           N  
ATOM    294  HZ1 LYS    21      46.354  33.490  28.137  1.00  0.00           H  
ATOM    295  HZ2 LYS    21      46.354  33.378  26.461  1.00  0.00           H  
ATOM    296  HZ3 LYS    21      45.048  34.013  27.285  1.00  0.00           H  
ATOM    297  C   LYS    21      43.948  30.023  21.883  1.00  0.00           C  
ATOM    298  O   LYS    21      42.891  30.642  21.759  1.00  0.00           O  
ATOM    299  N   PHE    22      44.500  29.217  20.976  1.00  0.00           N  
ATOM    300  H   PHE    22      45.406  28.869  21.257  1.00  0.00           H  
ATOM    301  CA  PHE    22      43.923  28.718  19.734  1.00  0.00           C  
ATOM    302  HA  PHE    22      43.524  29.547  19.149  1.00  0.00           H  
ATOM    303  CB  PHE    22      45.059  28.005  18.976  1.00  0.00           C  
ATOM    304  HB2 PHE    22      45.313  27.124  19.566  1.00  0.00           H  
ATOM    305  HB3 PHE    22      44.700  27.725  17.985  1.00  0.00           H  
ATOM    306  CG  PHE    22      46.303  28.861  18.788  1.00  0.00           C  
ATOM    307  CD1 PHE    22      47.532  28.483  19.320  1.00  0.00           C  
ATOM    308  HD1 PHE    22      47.604  27.622  19.968  1.00  0.00           H  
ATOM    309  CE1 PHE    22      48.626  29.354  19.117  1.00  0.00           C  
ATOM    310  HE1 PHE    22      49.555  29.123  19.616  1.00  0.00           H  
ATOM    311  CZ  PHE    22      48.451  30.535  18.363  1.00  0.00           C  
ATOM    312  HZ  PHE    22      49.267  31.242  18.352  1.00  0.00           H  
ATOM    313  CE2 PHE    22      47.258  30.878  17.772  1.00  0.00           C  
ATOM    314  HE2 PHE    22      47.101  31.793  17.219  1.00  0.00           H  
ATOM    315  CD2 PHE    22      46.157  30.046  18.030  1.00  0.00           C  
ATOM    316  HD2 PHE    22      45.200  30.294  17.595  1.00  0.00           H  
ATOM    317  C   PHE    22      42.731  27.678  19.943  1.00  0.00           C  
ATOM    318  O   PHE    22      42.904  26.720  20.680  1.00  0.00           O  
ATOM    319  N   GLY    23      41.643  27.779  19.149  1.00  0.00           N  
ATOM    320  H   GLY    23      41.480  28.599  18.582  1.00  0.00           H  
ATOM    321  CA  GLY    23      40.560  26.752  19.130  1.00  0.00           C  
ATOM    322  HA2 GLY    23      41.080  25.872  18.752  1.00  0.00           H  
ATOM    323  HA3 GLY    23      40.123  26.541  20.105  1.00  0.00           H  
ATOM    324  C   GLY    23      39.472  27.109  18.047  1.00  0.00           C  
ATOM    325  O   GLY    23      39.492  28.146  17.321  1.00  0.00           O  
ATOM    326  N   PRO    24      38.511  26.220  17.840  1.00  0.00           N  
ATOM    327  CD  PRO    24      38.463  24.845  18.325  1.00  0.00           C  
ATOM    328  HD2 PRO    24      37.829  24.795  19.210  1.00  0.00           H  
ATOM    329  HD3 PRO    24      39.435  24.401  18.542  1.00  0.00           H  
ATOM    330  CG  PRO    24      37.842  23.995  17.182  1.00  0.00           C  
ATOM    331  HG2 PRO    24      37.271  23.115  17.480  1.00  0.00           H  
ATOM    332  HG3 PRO    24      38.572  23.855  16.385  1.00  0.00           H  
ATOM    333  CB  PRO    24      36.798  25.022  16.652  1.00  0.00           C  
ATOM    334  HB2 PRO    24      35.859  25.125  17.195  1.00  0.00           H  
ATOM    335  HB3 PRO    24      36.625  24.903  15.583  1.00  0.00           H  
ATOM    336  CA  PRO    24      37.516  26.395  16.695  1.00  0.00           C  
ATOM    337  HA  PRO    24      37.974  26.630  15.734  1.00  0.00           H  
ATOM    338  C   PRO    24      36.573  27.663  17.039  1.00  0.00           C  
ATOM    339  O   PRO    24      36.129  27.670  18.174  1.00  0.00           O  
ATOM    340  N   HIE    25      36.149  28.482  16.093  1.00  0.00           N  
ATOM    341  H   HIE    25      36.480  28.428  15.140  1.00  0.00           H  
ATOM    342  CA  HIE    25      35.014  29.460  16.339  1.00  0.00           C  
ATOM    343  HA  HIE    25      34.834  29.979  15.398  1.00  0.00           H  
ATOM    344  CB  HIE    25      33.633  28.757  16.474  1.00  0.00           C  
ATOM    345  HB2 HIE    25      33.554  28.088  17.330  1.00  0.00           H  
ATOM    346  HB3 HIE    25      32.816  29.468  16.595  1.00  0.00           H  
ATOM    347  CG  HIE    25      33.240  27.949  15.235  1.00  0.00           C  
ATOM    348  ND1 HIE    25      32.446  28.523  14.190  1.00  0.00           N  
ATOM    349  CE1 HIE    25      32.264  27.558  13.311  1.00  0.00           C  
ATOM    350  HE1 HIE    25      31.566  27.550  12.487  1.00  0.00           H  
ATOM    351  NE2 HIE    25      32.967  26.476  13.745  1.00  0.00           N  
ATOM    352  HE2 HIE    25      32.943  25.586  13.268  1.00  0.00           H  
ATOM    353  CD2 HIE    25      33.437  26.629  14.988  1.00  0.00           C  
ATOM    354  HD2 HIE    25      34.060  25.977  15.582  1.00  0.00           H  
ATOM    355  C   HIE    25      35.360  30.588  17.369  1.00  0.00           C  
ATOM    356  O   HIE    25      34.454  31.244  17.900  1.00  0.00           O  
ATOM    357  N   GLN    26      36.635  30.815  17.656  1.00  0.00           N  
ATOM    358  H   GLN    26      37.235  30.325  17.007  1.00  0.00           H  
ATOM    359  CA  GLN    26      37.135  31.855  18.520  1.00  0.00           C  
ATOM    360  HA  GLN    26      36.330  32.274  19.125  1.00  0.00           H  
ATOM    361  CB  GLN    26      38.192  31.259  19.496  1.00  0.00           C  
ATOM    362  HB2 GLN    26      39.107  31.097  18.926  1.00  0.00           H  
ATOM    363  HB3 GLN    26      38.392  32.097  20.163  1.00  0.00           H  
ATOM    364  CG  GLN    26      37.961  29.981  20.304  1.00  0.00           C  
ATOM    365  HG2 GLN    26      37.071  30.176  20.902  1.00  0.00           H  
ATOM    366  HG3 GLN    26      37.829  29.100  19.675  1.00  0.00           H  
ATOM    367  CD  GLN    26      38.993  29.746  21.317  1.00  0.00           C  
ATOM    368  OE1 GLN    26      38.671  29.344  22.413  1.00  0.00           O  
ATOM    369  NE2 GLN    26      40.248  29.879  21.002  1.00  0.00           N  
ATOM    370 HE21 GLN    26      40.904  29.620  21.725  1.00  0.00           H  
ATOM    371 HE22 GLN    26      40.559  30.081  20.063  1.00  0.00           H  
ATOM    372  C   GLN    26      37.745  32.933  17.626  1.00  0.00           C  
ATOM    373  O   GLN    26      38.534  32.773  16.670  1.00  0.00           O  
ATOM    374  N   CML    27      37.351  34.134  17.879  1.00  0.00           N  
ATOM    375  H   CML    27      36.636  34.232  18.585  1.00  0.00           H  
ATOM    376  CA  CML    27      37.782  35.418  17.372  1.00  0.00           C  
ATOM    377  HA  CML    27      36.899  36.043  17.501  1.00  0.00           H  
ATOM    378  CB  CML    27      38.847  35.774  18.366  1.00  0.00           C  
ATOM    379  HB2 CML    27      39.394  36.693  18.156  1.00  0.00           H  
ATOM    380  HB3 CML    27      39.503  34.903  18.340  1.00  0.00           H  
ATOM    381  SG  CML    27      38.444  35.911  20.095  1.00  0.00           S  
ATOM    382  S1L CML    27      37.375  37.534  20.184  1.00  0.00           S  
ATOM    383  C1L CML    27      38.690  38.748  20.230  1.00  0.00           C  
ATOM    384  H1L CML    27      38.670  39.392  19.325  1.00  0.00           H  
ATOM    385  H1M CML    27      39.677  38.236  20.236  1.00  0.00           H  
ATOM    386  C1R CML    27      38.378  39.659  21.388  1.00  0.00           C  
ATOM    387  C2R CML    27      37.227  40.309  21.577  1.00  0.00           C  
ATOM    388  H2R CML    27      36.350  40.323  20.914  1.00  0.00           H  
ATOM    389  C1  CML    27      39.317  39.790  22.543  1.00  0.00           C  
ATOM    390  C2  CML    27      37.122  41.026  22.851  1.00  0.00           C  
ATOM    391  N1  CML    27      38.411  40.618  23.464  1.00  0.00           N  
ATOM    392  O1  CML    27      38.856  41.375  24.470  1.00  0.00           O  
ATOM    393  C1A CML    27      40.668  40.470  22.121  1.00  0.00           C  
ATOM    394  H1A CML    27      40.649  41.099  21.205  1.00  0.00           H  
ATOM    395  H1B CML    27      41.466  39.718  21.944  1.00  0.00           H  
ATOM    396  H1C CML    27      41.031  41.120  22.947  1.00  0.00           H  
ATOM    397  C2A CML    27      36.948  42.631  22.658  1.00  0.00           C  
ATOM    398  H2A CML    27      37.916  42.962  22.227  1.00  0.00           H  
ATOM    399  H2B CML    27      36.753  43.260  23.553  1.00  0.00           H  
ATOM    400  H2C CML    27      36.176  42.880  21.899  1.00  0.00           H  
ATOM    401  C1D CML    27      39.651  38.474  23.364  1.00  0.00           C  
ATOM    402  H1D CML    27      40.547  37.906  23.033  1.00  0.00           H  
ATOM    403  H1E CML    27      38.890  37.719  23.072  1.00  0.00           H  
ATOM    404  H1F CML    27      39.591  38.524  24.473  1.00  0.00           H  
ATOM    405  C2D CML    27      36.120  40.318  23.794  1.00  0.00           C  
ATOM    406  H2D CML    27      36.316  39.231  23.916  1.00  0.00           H  
ATOM    407  H2E CML    27      35.139  40.541  23.322  1.00  0.00           H  
ATOM    408  H2F CML    27      36.091  40.748  24.818  1.00  0.00           H  
ATOM    409  C   CML    27      38.150  35.491  15.834  1.00  0.00           C  
ATOM    410  O   CML    27      39.295  35.875  15.459  1.00  0.00           O  
ATOM    411  N   ASP    28      37.214  35.060  14.986  1.00  0.00           N  
ATOM    412  H   ASP    28      36.318  34.881  15.417  1.00  0.00           H  
ATOM    413  CA  ASP    28      37.386  34.546  13.576  1.00  0.00           C  
ATOM    414  HA  ASP    28      37.970  33.626  13.614  1.00  0.00           H  
ATOM    415  CB  ASP    28      36.130  34.297  12.777  1.00  0.00           C  
ATOM    416  HB2 ASP    28      35.800  35.138  12.167  1.00  0.00           H  
ATOM    417  HB3 ASP    28      36.292  33.601  11.954  1.00  0.00           H  
ATOM    418  CG  ASP    28      34.925  33.643  13.447  1.00  0.00           C  
ATOM    419  OD1 ASP    28      33.770  33.628  12.876  1.00  0.00           O  
ATOM    420  OD2 ASP    28      35.095  33.003  14.535  1.00  0.00           O  
ATOM    421  C   ASP    28      38.267  35.372  12.591  1.00  0.00           C  
ATOM    422  O   ASP    28      38.905  34.806  11.704  1.00  0.00           O  
ATOM    423  N   MET    29      38.415  36.674  12.803  1.00  0.00           N  
ATOM    424  H   MET    29      37.776  37.040  13.494  1.00  0.00           H  
ATOM    425  CA  MET    29      39.293  37.530  12.073  1.00  0.00           C  
ATOM    426  HA  MET    29      40.235  36.991  11.971  1.00  0.00           H  
ATOM    427  CB  MET    29      38.669  37.860  10.696  1.00  0.00           C  
ATOM    428  HB2 MET    29      39.432  38.353  10.093  1.00  0.00           H  
ATOM    429  HB3 MET    29      38.431  37.027  10.035  1.00  0.00           H  
ATOM    430  CG  MET    29      37.496  38.876  10.872  1.00  0.00           C  
ATOM    431  HG2 MET    29      37.685  39.706  11.553  1.00  0.00           H  
ATOM    432  HG3 MET    29      37.270  39.258   9.876  1.00  0.00           H  
ATOM    433  SD  MET    29      35.883  38.121  11.402  1.00  0.00           S  
ATOM    434  CE  MET    29      35.253  37.419   9.898  1.00  0.00           C  
ATOM    435  HE1 MET    29      36.086  36.921   9.403  1.00  0.00           H  
ATOM    436  HE2 MET    29      34.535  36.650  10.183  1.00  0.00           H  
ATOM    437  HE3 MET    29      34.724  38.110   9.242  1.00  0.00           H  
ATOM    438  C   MET    29      39.557  38.854  12.868  1.00  0.00           C  
ATOM    439  O   MET    29      40.206  39.782  12.312  1.00  0.00           O  
ATOM    440  N   MET    30      39.412  38.766  14.213  1.00  0.00           N  
ATOM    441  H   MET    30      39.204  37.830  14.530  1.00  0.00           H  
ATOM    442  CA  MET    30      39.896  39.793  15.185  1.00  0.00           C  
ATOM    443  HA  MET    30      39.998  40.756  14.684  1.00  0.00           H  
ATOM    444  CB  MET    30      38.953  39.858  16.446  1.00  0.00           C  
ATOM    445  HB2 MET    30      38.868  38.852  16.858  1.00  0.00           H  
ATOM    446  HB3 MET    30      39.422  40.529  17.165  1.00  0.00           H  
ATOM    447  CG  MET    30      37.598  40.456  16.100  1.00  0.00           C  
ATOM    448  HG2 MET    30      37.818  41.420  15.641  1.00  0.00           H  
ATOM    449  HG3 MET    30      37.041  39.830  15.404  1.00  0.00           H  
ATOM    450  SD  MET    30      36.434  40.789  17.439  1.00  0.00           S  
ATOM    451  CE  MET    30      35.404  39.273  17.486  1.00  0.00           C  
ATOM    452  HE1 MET    30      34.766  39.571  16.654  1.00  0.00           H  
ATOM    453  HE2 MET    30      36.148  38.481  17.402  1.00  0.00           H  
ATOM    454  HE3 MET    30      34.972  39.283  18.486  1.00  0.00           H  
ATOM    455  C   MET    30      41.325  39.596  15.579  1.00  0.00           C  
ATOM    456  O   MET    30      41.928  40.514  16.141  1.00  0.00           O  
ATOM    457  N   PHE    31      41.828  38.396  15.397  1.00  0.00           N  
ATOM    458  H   PHE    31      41.242  37.765  14.869  1.00  0.00           H  
ATOM    459  CA  PHE    31      42.911  37.747  16.172  1.00  0.00           C  
ATOM    460  HA  PHE    31      42.487  37.760  17.176  1.00  0.00           H  
ATOM    461  CB  PHE    31      42.992  36.210  15.840  1.00  0.00           C  
ATOM    462  HB2 PHE    31      43.751  35.715  16.446  1.00  0.00           H  
ATOM    463  HB3 PHE    31      42.025  35.785  16.109  1.00  0.00           H  
ATOM    464  CG  PHE    31      43.218  35.928  14.363  1.00  0.00           C  
ATOM    465  CD1 PHE    31      42.199  35.599  13.493  1.00  0.00           C  
ATOM    466  HD1 PHE    31      41.170  35.426  13.775  1.00  0.00           H  
ATOM    467  CE1 PHE    31      42.444  35.239  12.116  1.00  0.00           C  
ATOM    468  HE1 PHE    31      41.681  35.006  11.388  1.00  0.00           H  
ATOM    469  CZ  PHE    31      43.776  35.422  11.623  1.00  0.00           C  
ATOM    470  HZ  PHE    31      43.929  35.337  10.557  1.00  0.00           H  
ATOM    471  CE2 PHE    31      44.761  35.879  12.450  1.00  0.00           C  
ATOM    472  HE2 PHE    31      45.736  36.052  12.018  1.00  0.00           H  
ATOM    473  CD2 PHE    31      44.533  36.180  13.815  1.00  0.00           C  
ATOM    474  HD2 PHE    31      45.385  36.494  14.400  1.00  0.00           H  
ATOM    475  C   PHE    31      44.353  38.339  16.178  1.00  0.00           C  
ATOM    476  O   PHE    31      45.113  38.052  17.067  1.00  0.00           O  
ATOM    477  N   LYS    32      44.616  39.211  15.130  1.00  0.00           N  
ATOM    478  H   LYS    32      43.906  39.447  14.451  1.00  0.00           H  
ATOM    479  CA  LYS    32      46.009  39.737  15.027  1.00  0.00           C  
ATOM    480  HA  LYS    32      46.423  39.830  16.031  1.00  0.00           H  
ATOM    481  CB  LYS    32      46.880  38.788  14.164  1.00  0.00           C  
ATOM    482  HB2 LYS    32      47.006  37.785  14.572  1.00  0.00           H  
ATOM    483  HB3 LYS    32      46.346  38.732  13.216  1.00  0.00           H  
ATOM    484  CG  LYS    32      48.129  39.139  13.856  1.00  0.00           C  
ATOM    485  HG2 LYS    32      48.037  40.026  13.228  1.00  0.00           H  
ATOM    486  HG3 LYS    32      48.672  39.311  14.785  1.00  0.00           H  
ATOM    487  CD  LYS    32      48.929  38.307  13.141  1.00  0.00           C  
ATOM    488  HD2 LYS    32      49.005  37.405  13.748  1.00  0.00           H  
ATOM    489  HD3 LYS    32      48.577  38.216  12.113  1.00  0.00           H  
ATOM    490  CE  LYS    32      50.239  38.677  12.995  1.00  0.00           C  
ATOM    491  HE2 LYS    32      50.349  39.737  12.767  1.00  0.00           H  
ATOM    492  HE3 LYS    32      50.645  38.732  14.005  1.00  0.00           H  
ATOM    493  NZ  LYS    32      51.098  37.797  12.157  1.00  0.00           N  
ATOM    494  HZ1 LYS    32      51.249  36.895  12.586  1.00  0.00           H  
ATOM    495  HZ2 LYS    32      50.635  37.586  11.284  1.00  0.00           H  
ATOM    496  HZ3 LYS    32      51.981  38.278  12.060  1.00  0.00           H  
ATOM    497  C   LYS    32      46.010  41.246  14.573  1.00  0.00           C  
ATOM    498  O   LYS    32      45.205  41.626  13.740  1.00  0.00           O  
ATOM    499  N   ASP    33      46.884  42.074  15.157  1.00  0.00           N  
ATOM    500  H   ASP    33      47.559  41.712  15.815  1.00  0.00           H  
ATOM    501  CA  ASP    33      47.207  43.476  14.871  1.00  0.00           C  
ATOM    502  HA  ASP    33      47.649  43.790  15.816  1.00  0.00           H  
ATOM    503  CB  ASP    33      48.176  43.591  13.727  1.00  0.00           C  
ATOM    504  HB2 ASP    33      47.686  43.265  12.810  1.00  0.00           H  
ATOM    505  HB3 ASP    33      48.330  44.641  13.478  1.00  0.00           H  
ATOM    506  CG  ASP    33      49.555  42.947  13.881  1.00  0.00           C  
ATOM    507  OD1 ASP    33      49.755  42.174  14.816  1.00  0.00           O  
ATOM    508  OD2 ASP    33      50.397  43.220  12.963  1.00  0.00           O  
ATOM    509  C   ASP    33      46.010  44.423  14.782  1.00  0.00           C  
ATOM    510  O   ASP    33      46.128  45.520  14.312  1.00  0.00           O  
ATOM    511  N   LEU    34      44.918  44.019  15.368  1.00  0.00           N  
ATOM    512  H   LEU    34      44.973  43.135  15.853  1.00  0.00           H  
ATOM    513  CA  LEU    34      43.762  44.823  15.444  1.00  0.00           C  
ATOM    514  HA  LEU    34      43.581  45.333  14.498  1.00  0.00           H  
ATOM    515  CB  LEU    34      42.482  44.018  15.694  1.00  0.00           C  
ATOM    516  HB2 LEU    34      42.578  43.128  15.072  1.00  0.00           H  
ATOM    517  HB3 LEU    34      42.295  43.839  16.753  1.00  0.00           H  
ATOM    518  CG  LEU    34      41.161  44.743  15.209  1.00  0.00           C  
ATOM    519  HG  LEU    34      41.073  45.715  15.695  1.00  0.00           H  
ATOM    520  CD1 LEU    34      41.056  44.896  13.739  1.00  0.00           C  
ATOM    521 HD11 LEU    34      41.322  43.995  13.187  1.00  0.00           H  
ATOM    522 HD12 LEU    34      40.048  45.192  13.447  1.00  0.00           H  
ATOM    523 HD13 LEU    34      41.699  45.693  13.364  1.00  0.00           H  
ATOM    524  CD2 LEU    34      39.992  43.896  15.749  1.00  0.00           C  
ATOM    525 HD21 LEU    34      40.018  43.597  16.797  1.00  0.00           H  
ATOM    526 HD22 LEU    34      39.074  44.444  15.533  1.00  0.00           H  
ATOM    527 HD23 LEU    34      39.857  43.016  15.122  1.00  0.00           H  
ATOM    528  C   LEU    34      44.035  45.938  16.453  1.00  0.00           C  
ATOM    529  O   LEU    34      43.509  47.006  16.244  1.00  0.00           O  
ATOM    530  N   ASN    35      44.899  45.716  17.443  1.00  0.00           N  
ATOM    531  H   ASN    35      45.418  44.850  17.448  1.00  0.00           H  
ATOM    532  CA  ASN    35      45.434  46.683  18.360  1.00  0.00           C  
ATOM    533  HA  ASN    35      45.854  46.189  19.236  1.00  0.00           H  
ATOM    534  CB  ASN    35      46.532  47.591  17.793  1.00  0.00           C  
ATOM    535  HB2 ASN    35      46.217  48.007  16.835  1.00  0.00           H  
ATOM    536  HB3 ASN    35      46.786  48.409  18.466  1.00  0.00           H  
ATOM    537  CG  ASN    35      47.803  46.793  17.640  1.00  0.00           C  
ATOM    538  OD1 ASN    35      48.632  46.724  18.556  1.00  0.00           O  
ATOM    539  ND2 ASN    35      48.084  46.102  16.533  1.00  0.00           N  
ATOM    540 HD21 ASN    35      48.889  45.492  16.522  1.00  0.00           H  
ATOM    541 HD22 ASN    35      47.487  46.204  15.725  1.00  0.00           H  
ATOM    542  C   ASN    35      44.337  47.453  19.077  1.00  0.00           C  
ATOM    543  O   ASN    35      44.292  48.693  19.071  1.00  0.00           O  
ATOM    544  N   LEU    36      43.276  46.812  19.529  1.00  0.00           N  
ATOM    545  H   LEU    36      43.406  45.836  19.753  1.00  0.00           H  
ATOM    546  CA  LEU    36      42.024  47.475  20.081  1.00  0.00           C  
ATOM    547  HA  LEU    36      41.576  48.104  19.312  1.00  0.00           H  
ATOM    548  CB  LEU    36      41.012  46.345  20.516  1.00  0.00           C  
ATOM    549  HB2 LEU    36      41.551  45.596  21.096  1.00  0.00           H  
ATOM    550  HB3 LEU    36      40.188  46.675  21.147  1.00  0.00           H  
ATOM    551  CG  LEU    36      40.389  45.601  19.389  1.00  0.00           C  
ATOM    552  HG  LEU    36      41.109  44.974  18.863  1.00  0.00           H  
ATOM    553  CD1 LEU    36      39.399  44.508  19.988  1.00  0.00           C  
ATOM    554 HD11 LEU    36      38.905  43.961  19.185  1.00  0.00           H  
ATOM    555 HD12 LEU    36      39.963  43.756  20.539  1.00  0.00           H  
ATOM    556 HD13 LEU    36      38.651  45.032  20.583  1.00  0.00           H  
ATOM    557  CD2 LEU    36      39.532  46.411  18.323  1.00  0.00           C  
ATOM    558 HD21 LEU    36      40.113  47.076  17.683  1.00  0.00           H  
ATOM    559 HD22 LEU    36      38.932  45.756  17.692  1.00  0.00           H  
ATOM    560 HD23 LEU    36      38.870  47.046  18.912  1.00  0.00           H  
ATOM    561  C   LEU    36      42.224  48.404  21.324  1.00  0.00           C  
ATOM    562  O   LEU    36      42.789  47.987  22.309  1.00  0.00           O  
ATOM    563  N   THR    37      41.740  49.682  21.314  1.00  0.00           N  
ATOM    564  H   THR    37      41.144  49.844  20.514  1.00  0.00           H  
ATOM    565  CA  THR    37      41.644  50.506  22.463  1.00  0.00           C  
ATOM    566  HA  THR    37      42.675  50.577  22.811  1.00  0.00           H  
ATOM    567  CB  THR    37      41.124  51.870  21.999  1.00  0.00           C  
ATOM    568  HB  THR    37      41.308  52.644  22.743  1.00  0.00           H  
ATOM    569  CG2 THR    37      41.872  52.364  20.738  1.00  0.00           C  
ATOM    570 HG21 THR    37      41.493  51.734  19.934  1.00  0.00           H  
ATOM    571 HG22 THR    37      41.613  53.374  20.419  1.00  0.00           H  
ATOM    572 HG23 THR    37      42.947  52.266  20.891  1.00  0.00           H  
ATOM    573  OG1 THR    37      39.728  51.973  21.724  1.00  0.00           O  
ATOM    574  HG1 THR    37      39.586  52.793  21.245  1.00  0.00           H  
ATOM    575  C   THR    37      40.744  49.954  23.510  1.00  0.00           C  
ATOM    576  O   THR    37      39.891  49.159  23.124  1.00  0.00           O  
ATOM    577  N   ASP    38      40.992  50.235  24.773  1.00  0.00           N  
ATOM    578  H   ASP    38      41.701  50.914  25.012  1.00  0.00           H  
ATOM    579  CA  ASP    38      40.071  49.771  25.864  1.00  0.00           C  
ATOM    580  HA  ASP    38      40.052  48.685  25.782  1.00  0.00           H  
ATOM    581  CB  ASP    38      40.731  50.168  27.180  1.00  0.00           C  
ATOM    582  HB2 ASP    38      40.845  51.248  27.272  1.00  0.00           H  
ATOM    583  HB3 ASP    38      40.194  49.768  28.040  1.00  0.00           H  
ATOM    584  CG  ASP    38      42.175  49.631  27.278  1.00  0.00           C  
ATOM    585  OD1 ASP    38      42.449  48.536  26.710  1.00  0.00           O  
ATOM    586  OD2 ASP    38      43.021  50.117  28.031  1.00  0.00           O  
ATOM    587  C   ASP    38      38.677  50.347  25.796  1.00  0.00           C  
ATOM    588  O   ASP    38      37.758  49.604  26.212  1.00  0.00           O  
ATOM    589  N   ALA    39      38.534  51.411  25.029  1.00  0.00           N  
ATOM    590  H   ALA    39      39.339  52.005  24.895  1.00  0.00           H  
ATOM    591  CA  ALA    39      37.188  51.896  24.630  1.00  0.00           C  
ATOM    592  HA  ALA    39      36.568  51.998  25.521  1.00  0.00           H  
ATOM    593  CB  ALA    39      37.332  53.239  23.809  1.00  0.00           C  
ATOM    594  HB1 ALA    39      36.364  53.723  23.684  1.00  0.00           H  
ATOM    595  HB2 ALA    39      37.981  53.922  24.358  1.00  0.00           H  
ATOM    596  HB3 ALA    39      37.780  53.059  22.832  1.00  0.00           H  
ATOM    597  C   ALA    39      36.496  50.867  23.775  1.00  0.00           C  
ATOM    598  O   ALA    39      35.328  50.468  24.031  1.00  0.00           O  
ATOM    599  N   GLN    40      37.246  50.311  22.745  1.00  0.00           N  
ATOM    600  H   GLN    40      38.196  50.653  22.734  1.00  0.00           H  
ATOM    601  CA  GLN    40      36.763  49.422  21.738  1.00  0.00           C  
ATOM    602  HA  GLN    40      35.775  49.748  21.412  1.00  0.00           H  
ATOM    603  CB  GLN    40      37.702  49.177  20.552  1.00  0.00           C  
ATOM    604  HB2 GLN    40      38.716  48.987  20.903  1.00  0.00           H  
ATOM    605  HB3 GLN    40      37.318  48.356  19.947  1.00  0.00           H  
ATOM    606  CG  GLN    40      37.746  50.330  19.505  1.00  0.00           C  
ATOM    607  HG2 GLN    40      36.746  50.511  19.110  1.00  0.00           H  
ATOM    608  HG3 GLN    40      37.992  51.294  19.949  1.00  0.00           H  
ATOM    609  CD  GLN    40      38.672  50.056  18.413  1.00  0.00           C  
ATOM    610  OE1 GLN    40      39.818  49.716  18.528  1.00  0.00           O  
ATOM    611  NE2 GLN    40      38.276  50.222  17.194  1.00  0.00           N  
ATOM    612 HE21 GLN    40      38.943  50.028  16.461  1.00  0.00           H  
ATOM    613 HE22 GLN    40      37.522  50.886  17.097  1.00  0.00           H  
ATOM    614  C   GLN    40      36.391  48.052  22.369  1.00  0.00           C  
ATOM    615  O   GLN    40      35.266  47.566  22.160  1.00  0.00           O  
ATOM    616  N   LYS    41      37.290  47.532  23.263  1.00  0.00           N  
ATOM    617  H   LYS    41      38.161  48.043  23.274  1.00  0.00           H  
ATOM    618  CA  LYS    41      37.100  46.233  23.950  1.00  0.00           C  
ATOM    619  HA  LYS    41      37.074  45.504  23.141  1.00  0.00           H  
ATOM    620  CB  LYS    41      38.374  45.965  24.846  1.00  0.00           C  
ATOM    621  HB2 LYS    41      38.496  46.907  25.380  1.00  0.00           H  
ATOM    622  HB3 LYS    41      38.137  45.105  25.471  1.00  0.00           H  
ATOM    623  CG  LYS    41      39.459  45.537  24.210  1.00  0.00           C  
ATOM    624  HG2 LYS    41      39.161  44.604  23.731  1.00  0.00           H  
ATOM    625  HG3 LYS    41      39.659  46.300  23.458  1.00  0.00           H  
ATOM    626  CD  LYS    41      40.611  45.361  24.976  1.00  0.00           C  
ATOM    627  HD2 LYS    41      40.883  46.329  25.396  1.00  0.00           H  
ATOM    628  HD3 LYS    41      40.458  44.671  25.806  1.00  0.00           H  
ATOM    629  CE  LYS    41      41.553  44.856  24.236  1.00  0.00           C  
ATOM    630  HE2 LYS    41      41.255  44.018  23.605  1.00  0.00           H  
ATOM    631  HE3 LYS    41      42.040  45.651  23.672  1.00  0.00           H  
ATOM    632  NZ  LYS    41      42.685  44.290  25.049  1.00  0.00           N  
ATOM    633  HZ1 LYS    41      42.376  43.557  25.672  1.00  0.00           H  
ATOM    634  HZ2 LYS    41      43.344  43.856  24.418  1.00  0.00           H  
ATOM    635  HZ3 LYS    41      43.234  44.941  25.592  1.00  0.00           H  
ATOM    636  C   LYS    41      35.764  46.183  24.705  1.00  0.00           C  
ATOM    637  O   LYS    41      35.081  45.173  24.599  1.00  0.00           O  
ATOM    638  N   GLN    42      35.319  47.262  25.310  1.00  0.00           N  
ATOM    639  H   GLN    42      35.971  48.033  25.342  1.00  0.00           H  
ATOM    640  CA  GLN    42      34.083  47.358  26.079  1.00  0.00           C  
ATOM    641  HA  GLN    42      34.069  46.443  26.672  1.00  0.00           H  
ATOM    642  CB  GLN    42      34.194  48.647  26.996  1.00  0.00           C  
ATOM    643  HB2 GLN    42      34.995  48.432  27.704  1.00  0.00           H  
ATOM    644  HB3 GLN    42      34.372  49.572  26.448  1.00  0.00           H  
ATOM    645  CG  GLN    42      32.922  48.931  27.867  1.00  0.00           C  
ATOM    646  HG2 GLN    42      32.359  47.998  27.908  1.00  0.00           H  
ATOM    647  HG3 GLN    42      33.231  49.113  28.897  1.00  0.00           H  
ATOM    648  CD  GLN    42      31.945  50.034  27.325  1.00  0.00           C  
ATOM    649  OE1 GLN    42      31.723  50.287  26.173  1.00  0.00           O  
ATOM    650  NE2 GLN    42      31.281  50.756  28.211  1.00  0.00           N  
ATOM    651 HE21 GLN    42      30.735  51.552  27.913  1.00  0.00           H  
ATOM    652 HE22 GLN    42      31.377  50.688  29.214  1.00  0.00           H  
ATOM    653  C   GLN    42      32.877  47.382  25.116  1.00  0.00           C  
ATOM    654  O   GLN    42      31.960  46.634  25.395  1.00  0.00           O  
ATOM    655  N   GLN    43      32.927  48.070  23.997  1.00  0.00           N  
ATOM    656  H   GLN    43      33.826  48.436  23.719  1.00  0.00           H  
ATOM    657  CA  GLN    43      31.759  48.321  23.116  1.00  0.00           C  
ATOM    658  HA  GLN    43      30.949  48.622  23.780  1.00  0.00           H  
ATOM    659  CB  GLN    43      32.016  49.632  22.348  1.00  0.00           C  
ATOM    660  HB2 GLN    43      32.568  50.355  22.949  1.00  0.00           H  
ATOM    661  HB3 GLN    43      32.713  49.316  21.572  1.00  0.00           H  
ATOM    662  CG  GLN    43      30.833  50.267  21.640  1.00  0.00           C  
ATOM    663  HG2 GLN    43      30.110  49.505  21.350  1.00  0.00           H  
ATOM    664  HG3 GLN    43      30.291  50.862  22.375  1.00  0.00           H  
ATOM    665  CD  GLN    43      31.202  51.204  20.505  1.00  0.00           C  
ATOM    666  OE1 GLN    43      32.236  51.947  20.509  1.00  0.00           O  
ATOM    667  NE2 GLN    43      30.476  51.173  19.434  1.00  0.00           N  
ATOM    668 HE21 GLN    43      30.784  51.671  18.611  1.00  0.00           H  
ATOM    669 HE22 GLN    43      29.835  50.395  19.375  1.00  0.00           H  
ATOM    670  C   GLN    43      31.425  47.149  22.277  1.00  0.00           C  
ATOM    671  O   GLN    43      30.317  46.684  22.163  1.00  0.00           O  
ATOM    672  N   ILE    44      32.514  46.500  21.812  1.00  0.00           N  
ATOM    673  H   ILE    44      33.429  46.913  21.916  1.00  0.00           H  
ATOM    674  CA  ILE    44      32.473  45.220  21.097  1.00  0.00           C  
ATOM    675  HA  ILE    44      31.738  45.232  20.293  1.00  0.00           H  
ATOM    676  CB  ILE    44      33.887  44.848  20.587  1.00  0.00           C  
ATOM    677  HB  ILE    44      34.635  44.979  21.369  1.00  0.00           H  
ATOM    678  CG2 ILE    44      34.022  43.378  20.121  1.00  0.00           C  
ATOM    679 HG21 ILE    44      33.911  42.679  20.950  1.00  0.00           H  
ATOM    680 HG22 ILE    44      33.221  43.096  19.438  1.00  0.00           H  
ATOM    681 HG23 ILE    44      34.973  43.170  19.632  1.00  0.00           H  
ATOM    682  CG1 ILE    44      34.215  45.732  19.345  1.00  0.00           C  
ATOM    683 HG12 ILE    44      33.687  45.461  18.430  1.00  0.00           H  
ATOM    684 HG13 ILE    44      33.882  46.751  19.544  1.00  0.00           H  
ATOM    685  CD1 ILE    44      35.689  45.812  18.889  1.00  0.00           C  
ATOM    686 HD11 ILE    44      35.981  44.908  18.356  1.00  0.00           H  
ATOM    687 HD12 ILE    44      35.839  46.683  18.252  1.00  0.00           H  
ATOM    688 HD13 ILE    44      36.223  45.960  19.828  1.00  0.00           H  
ATOM    689  C   ILE    44      31.924  44.183  22.052  1.00  0.00           C  
ATOM    690  O   ILE    44      31.103  43.310  21.712  1.00  0.00           O  
ATOM    691  N   ARG    45      32.389  44.088  23.249  1.00  0.00           N  
ATOM    692  H   ARG    45      33.228  44.501  23.632  1.00  0.00           H  
ATOM    693  CA  ARG    45      31.625  43.320  24.291  1.00  0.00           C  
ATOM    694  HA  ARG    45      31.593  42.269  24.006  1.00  0.00           H  
ATOM    695  CB  ARG    45      32.291  43.304  25.741  1.00  0.00           C  
ATOM    696  HB2 ARG    45      32.364  44.308  26.161  1.00  0.00           H  
ATOM    697  HB3 ARG    45      31.659  42.719  26.409  1.00  0.00           H  
ATOM    698  CG  ARG    45      33.468  42.567  25.632  1.00  0.00           C  
ATOM    699  HG2 ARG    45      33.287  41.505  25.468  1.00  0.00           H  
ATOM    700  HG3 ARG    45      34.062  42.933  24.794  1.00  0.00           H  
ATOM    701  CD  ARG    45      34.248  42.699  26.770  1.00  0.00           C  
ATOM    702  HD2 ARG    45      35.288  42.465  26.542  1.00  0.00           H  
ATOM    703  HD3 ARG    45      34.274  43.734  27.111  1.00  0.00           H  
ATOM    704  NE  ARG    45      33.788  41.925  27.918  1.00  0.00           N  
ATOM    705  HE  ARG    45      32.798  41.726  27.949  1.00  0.00           H  
ATOM    706  CZ  ARG    45      34.448  41.507  28.928  1.00  0.00           C  
ATOM    707  NH1 ARG    45      33.748  40.910  29.761  1.00  0.00           N  
ATOM    708 HH11 ARG    45      32.780  40.758  29.517  1.00  0.00           H  
ATOM    709 HH12 ARG    45      34.168  40.553  30.607  1.00  0.00           H  
ATOM    710  NH2 ARG    45      35.675  41.880  29.278  1.00  0.00           N  
ATOM    711 HH21 ARG    45      36.030  42.728  28.859  1.00  0.00           H  
ATOM    712 HH22 ARG    45      36.148  41.566  30.113  1.00  0.00           H  
ATOM    713  C   ARG    45      30.080  43.485  24.493  1.00  0.00           C  
ATOM    714  O   ARG    45      29.363  42.514  24.368  1.00  0.00           O  
ATOM    715  N   GLU    46      29.618  44.728  24.613  1.00  0.00           N  
ATOM    716  H   GLU    46      30.263  45.499  24.710  1.00  0.00           H  
ATOM    717  CA  GLU    46      28.188  45.054  24.513  1.00  0.00           C  
ATOM    718  HA  GLU    46      27.760  44.659  25.434  1.00  0.00           H  
ATOM    719  CB  GLU    46      27.887  46.517  24.540  1.00  0.00           C  
ATOM    720  HB2 GLU    46      28.610  46.938  25.239  1.00  0.00           H  
ATOM    721  HB3 GLU    46      28.163  46.922  23.566  1.00  0.00           H  
ATOM    722  CG  GLU    46      26.462  47.076  24.847  1.00  0.00           C  
ATOM    723  HG2 GLU    46      26.558  48.158  24.944  1.00  0.00           H  
ATOM    724  HG3 GLU    46      25.788  46.851  24.021  1.00  0.00           H  
ATOM    725  CD  GLU    46      25.910  46.494  26.118  1.00  0.00           C  
ATOM    726  OE1 GLU    46      26.665  46.263  27.124  1.00  0.00           O  
ATOM    727  OE2 GLU    46      24.661  46.432  26.146  1.00  0.00           O  
ATOM    728  C   GLU    46      27.568  44.390  23.256  1.00  0.00           C  
ATOM    729  O   GLU    46      26.682  43.497  23.402  1.00  0.00           O  
ATOM    730  N   ILE    47      28.001  44.681  22.019  1.00  0.00           N  
ATOM    731  H   ILE    47      28.749  45.357  21.965  1.00  0.00           H  
ATOM    732  CA  ILE    47      27.338  44.200  20.767  1.00  0.00           C  
ATOM    733  HA  ILE    47      26.266  44.381  20.843  1.00  0.00           H  
ATOM    734  CB  ILE    47      27.765  45.020  19.511  1.00  0.00           C  
ATOM    735  HB  ILE    47      27.393  44.396  18.699  1.00  0.00           H  
ATOM    736  CG2 ILE    47      26.832  46.276  19.402  1.00  0.00           C  
ATOM    737 HG21 ILE    47      25.773  46.031  19.323  1.00  0.00           H  
ATOM    738 HG22 ILE    47      27.144  46.952  20.198  1.00  0.00           H  
ATOM    739 HG23 ILE    47      27.060  46.854  18.506  1.00  0.00           H  
ATOM    740  CG1 ILE    47      29.276  45.333  19.348  1.00  0.00           C  
ATOM    741 HG12 ILE    47      29.541  46.252  19.872  1.00  0.00           H  
ATOM    742 HG13 ILE    47      29.804  44.494  19.801  1.00  0.00           H  
ATOM    743  CD1 ILE    47      29.698  45.491  17.887  1.00  0.00           C  
ATOM    744 HD11 ILE    47      29.188  46.365  17.482  1.00  0.00           H  
ATOM    745 HD12 ILE    47      30.785  45.552  17.824  1.00  0.00           H  
ATOM    746 HD13 ILE    47      29.370  44.591  17.368  1.00  0.00           H  
ATOM    747  C   ILE    47      27.513  42.687  20.624  1.00  0.00           C  
ATOM    748  O   ILE    47      26.830  42.037  19.864  1.00  0.00           O  
ATOM    749  N   MET    48      28.513  42.011  21.233  1.00  0.00           N  
ATOM    750  H   MET    48      29.217  42.584  21.676  1.00  0.00           H  
ATOM    751  CA  MET    48      28.663  40.585  21.306  1.00  0.00           C  
ATOM    752  HA  MET    48      28.334  40.068  20.404  1.00  0.00           H  
ATOM    753  CB  MET    48      30.193  40.163  21.510  1.00  0.00           C  
ATOM    754  HB2 MET    48      30.601  40.594  22.424  1.00  0.00           H  
ATOM    755  HB3 MET    48      30.176  39.077  21.600  1.00  0.00           H  
ATOM    756  CG  MET    48      30.890  40.601  20.281  1.00  0.00           C  
ATOM    757  HG2 MET    48      30.223  40.826  19.449  1.00  0.00           H  
ATOM    758  HG3 MET    48      31.414  41.556  20.329  1.00  0.00           H  
ATOM    759  SD  MET    48      32.122  39.297  19.980  1.00  0.00           S  
ATOM    760  CE  MET    48      33.081  39.563  21.538  1.00  0.00           C  
ATOM    761  HE1 MET    48      34.095  39.192  21.388  1.00  0.00           H  
ATOM    762  HE2 MET    48      33.047  40.607  21.849  1.00  0.00           H  
ATOM    763  HE3 MET    48      32.633  38.934  22.307  1.00  0.00           H  
ATOM    764  C   MET    48      27.767  39.935  22.427  1.00  0.00           C  
ATOM    765  O   MET    48      27.861  38.735  22.526  1.00  0.00           O  
ATOM    766  N   LYS    49      27.019  40.756  23.147  1.00  0.00           N  
ATOM    767  H   LYS    49      27.027  41.750  22.968  1.00  0.00           H  
ATOM    768  CA  LYS    49      26.058  40.199  24.130  1.00  0.00           C  
ATOM    769  HA  LYS    49      26.556  39.346  24.590  1.00  0.00           H  
ATOM    770  CB  LYS    49      25.591  41.189  25.217  1.00  0.00           C  
ATOM    771  HB2 LYS    49      25.064  42.053  24.811  1.00  0.00           H  
ATOM    772  HB3 LYS    49      24.918  40.493  25.718  1.00  0.00           H  
ATOM    773  CG  LYS    49      26.516  41.503  26.130  1.00  0.00           C  
ATOM    774  HG2 LYS    49      26.933  40.587  26.548  1.00  0.00           H  
ATOM    775  HG3 LYS    49      27.338  41.909  25.540  1.00  0.00           H  
ATOM    776  CD  LYS    49      26.243  42.444  27.021  1.00  0.00           C  
ATOM    777  HD2 LYS    49      25.894  43.286  26.424  1.00  0.00           H  
ATOM    778  HD3 LYS    49      25.494  42.125  27.746  1.00  0.00           H  
ATOM    779  CE  LYS    49      27.326  42.760  27.681  1.00  0.00           C  
ATOM    780  HE2 LYS    49      27.884  41.965  28.175  1.00  0.00           H  
ATOM    781  HE3 LYS    49      28.000  43.082  26.887  1.00  0.00           H  
ATOM    782  NZ  LYS    49      26.976  43.913  28.622  1.00  0.00           N  
ATOM    783  HZ1 LYS    49      26.311  43.576  29.303  1.00  0.00           H  
ATOM    784  HZ2 LYS    49      27.714  44.216  29.240  1.00  0.00           H  
ATOM    785  HZ3 LYS    49      26.679  44.737  28.119  1.00  0.00           H  
ATOM    786  C   LYS    49      24.834  39.654  23.375  1.00  0.00           C  
ATOM    787  O   LYS    49      24.565  39.988  22.194  1.00  0.00           O  
ATOM    788  N   GLY    50      24.037  38.792  24.055  1.00  0.00           N  
ATOM    789  H   GLY    50      24.263  38.501  24.996  1.00  0.00           H  
ATOM    790  CA  GLY    50      22.780  38.283  23.518  1.00  0.00           C  
ATOM    791  HA2 GLY    50      22.384  37.756  24.386  1.00  0.00           H  
ATOM    792  HA3 GLY    50      22.016  38.979  23.173  1.00  0.00           H  
ATOM    793  C   GLY    50      22.890  37.327  22.399  1.00  0.00           C  
ATOM    794  O   GLY    50      21.857  37.163  21.654  1.00  0.00           O  
ATOM    795  N   GLN    51      24.036  36.671  22.048  1.00  0.00           N  
ATOM    796  H   GLN    51      24.762  36.945  22.694  1.00  0.00           H  
ATOM    797  CA  GLN    51      24.238  35.626  21.064  1.00  0.00           C  
ATOM    798  HA  GLN    51      23.313  35.623  20.488  1.00  0.00           H  
ATOM    799  CB  GLN    51      25.361  36.165  20.159  1.00  0.00           C  
ATOM    800  HB2 GLN    51      26.234  36.193  20.811  1.00  0.00           H  
ATOM    801  HB3 GLN    51      25.729  35.337  19.553  1.00  0.00           H  
ATOM    802  CG  GLN    51      25.238  37.455  19.323  1.00  0.00           C  
ATOM    803  HG2 GLN    51      25.049  38.308  19.975  1.00  0.00           H  
ATOM    804  HG3 GLN    51      26.175  37.571  18.778  1.00  0.00           H  
ATOM    805  CD  GLN    51      24.169  37.385  18.270  1.00  0.00           C  
ATOM    806  OE1 GLN    51      23.485  36.408  18.019  1.00  0.00           O  
ATOM    807  NE2 GLN    51      23.942  38.471  17.558  1.00  0.00           N  
ATOM    808 HE21 GLN    51      23.224  38.368  16.855  1.00  0.00           H  
ATOM    809 HE22 GLN    51      24.522  39.292  17.655  1.00  0.00           H  
ATOM    810  C   GLN    51      24.601  34.246  21.566  1.00  0.00           C  
ATOM    811  O   GLN    51      24.421  33.224  20.905  1.00  0.00           O  
ATOM    812  N   ARG    52      25.216  34.275  22.754  1.00  0.00           N  
ATOM    813  H   ARG    52      25.152  35.187  23.182  1.00  0.00           H  
ATOM    814  CA  ARG    52      25.897  33.207  23.571  1.00  0.00           C  
ATOM    815  HA  ARG    52      26.734  32.874  22.957  1.00  0.00           H  
ATOM    816  CB  ARG    52      26.353  33.794  24.896  1.00  0.00           C  
ATOM    817  HB2 ARG    52      27.173  34.484  24.698  1.00  0.00           H  
ATOM    818  HB3 ARG    52      25.502  34.279  25.375  1.00  0.00           H  
ATOM    819  CG  ARG    52      26.881  32.830  25.718  1.00  0.00           C  
ATOM    820  HG2 ARG    52      26.367  31.869  25.743  1.00  0.00           H  
ATOM    821  HG3 ARG    52      27.872  32.594  25.329  1.00  0.00           H  
ATOM    822  CD  ARG    52      27.045  33.289  27.028  1.00  0.00           C  
ATOM    823  HD2 ARG    52      27.627  32.528  27.547  1.00  0.00           H  
ATOM    824  HD3 ARG    52      27.652  34.191  26.957  1.00  0.00           H  
ATOM    825  NE  ARG    52      25.802  33.485  27.767  1.00  0.00           N  
ATOM    826  HE  ARG    52      25.011  32.886  27.580  1.00  0.00           H  
ATOM    827  CZ  ARG    52      25.697  34.181  28.944  1.00  0.00           C  
ATOM    828  NH1 ARG    52      26.730  34.845  29.430  1.00  0.00           N  
ATOM    829 HH11 ARG    52      27.410  35.028  28.706  1.00  0.00           H  
ATOM    830 HH12 ARG    52      26.463  35.633  30.003  1.00  0.00           H  
ATOM    831  NH2 ARG    52      24.561  34.226  29.533  1.00  0.00           N  
ATOM    832 HH21 ARG    52      23.795  33.728  29.103  1.00  0.00           H  
ATOM    833 HH22 ARG    52      24.457  34.602  30.464  1.00  0.00           H  
ATOM    834  C   ARG    52      24.964  31.983  23.665  1.00  0.00           C  
ATOM    835  O   ARG    52      25.360  30.867  23.415  1.00  0.00           O  
ATOM    836  N   ASP    53      23.707  32.209  24.007  1.00  0.00           N  
ATOM    837  H   ASP    53      23.545  33.184  24.216  1.00  0.00           H  
ATOM    838  CA  ASP    53      22.686  31.176  24.275  1.00  0.00           C  
ATOM    839  HA  ASP    53      23.185  30.225  24.458  1.00  0.00           H  
ATOM    840  CB  ASP    53      22.009  31.540  25.681  1.00  0.00           C  
ATOM    841  HB2 ASP    53      21.399  32.414  25.454  1.00  0.00           H  
ATOM    842  HB3 ASP    53      21.474  30.696  26.116  1.00  0.00           H  
ATOM    843  CG  ASP    53      22.992  32.133  26.743  1.00  0.00           C  
ATOM    844  OD1 ASP    53      24.001  31.467  27.084  1.00  0.00           O  
ATOM    845  OD2 ASP    53      22.773  33.181  27.275  1.00  0.00           O  
ATOM    846  C   ASP    53      21.675  31.002  23.160  1.00  0.00           C  
ATOM    847  O   ASP    53      20.686  30.238  23.246  1.00  0.00           O  
ATOM    848  N   GLN    54      21.837  31.743  22.132  1.00  0.00           N  
ATOM    849  H   GLN    54      22.651  32.340  22.158  1.00  0.00           H  
ATOM    850  CA  GLN    54      20.806  32.024  21.104  1.00  0.00           C  
ATOM    851  HA  GLN    54      19.902  31.471  21.358  1.00  0.00           H  
ATOM    852  CB  GLN    54      20.622  33.516  21.008  1.00  0.00           C  
ATOM    853  HB2 GLN    54      21.594  33.933  20.743  1.00  0.00           H  
ATOM    854  HB3 GLN    54      19.871  33.667  20.234  1.00  0.00           H  
ATOM    855  CG  GLN    54      20.109  34.230  22.253  1.00  0.00           C  
ATOM    856  HG2 GLN    54      19.659  35.188  21.991  1.00  0.00           H  
ATOM    857  HG3 GLN    54      19.311  33.605  22.655  1.00  0.00           H  
ATOM    858  CD  GLN    54      21.108  34.639  23.395  1.00  0.00           C  
ATOM    859  OE1 GLN    54      22.266  34.321  23.408  1.00  0.00           O  
ATOM    860  NE2 GLN    54      20.719  35.152  24.544  1.00  0.00           N  
ATOM    861 HE21 GLN    54      21.525  35.438  25.081  1.00  0.00           H  
ATOM    862 HE22 GLN    54      19.740  35.389  24.615  1.00  0.00           H  
ATOM    863  C   GLN    54      21.289  31.486  19.672  1.00  0.00           C  
ATOM    864  O   GLN    54      20.439  31.016  18.922  1.00  0.00           O  
ATOM    865  N   MET    55      22.586  31.388  19.395  1.00  0.00           N  
ATOM    866  H   MET    55      23.203  31.873  20.030  1.00  0.00           H  
ATOM    867  CA  MET    55      23.050  30.819  18.097  1.00  0.00           C  
ATOM    868  HA  MET    55      22.305  31.181  17.389  1.00  0.00           H  
ATOM    869  CB  MET    55      24.404  31.424  17.794  1.00  0.00           C  
ATOM    870  HB2 MET    55      25.015  31.446  18.696  1.00  0.00           H  
ATOM    871  HB3 MET    55      24.954  30.821  17.071  1.00  0.00           H  
ATOM    872  CG  MET    55      24.228  32.848  17.289  1.00  0.00           C  
ATOM    873  HG2 MET    55      23.584  32.813  16.410  1.00  0.00           H  
ATOM    874  HG3 MET    55      23.617  33.337  18.048  1.00  0.00           H  
ATOM    875  SD  MET    55      25.695  33.819  16.813  1.00  0.00           S  
ATOM    876  CE  MET    55      26.757  33.259  18.206  1.00  0.00           C  
ATOM    877  HE1 MET    55      27.074  32.244  17.968  1.00  0.00           H  
ATOM    878  HE2 MET    55      27.689  33.824  18.213  1.00  0.00           H  
ATOM    879  HE3 MET    55      26.233  33.095  19.148  1.00  0.00           H  
ATOM    880  C   MET    55      23.131  29.279  18.280  1.00  0.00           C  
ATOM    881  O   MET    55      24.236  28.731  18.365  1.00  0.00           O  
ATOM    882  N   LYS    56      21.978  28.608  18.531  1.00  0.00           N  
ATOM    883  H   LYS    56      21.106  29.022  18.234  1.00  0.00           H  
ATOM    884  CA  LYS    56      21.938  27.304  19.103  1.00  0.00           C  
ATOM    885  HA  LYS    56      22.901  27.186  19.600  1.00  0.00           H  
ATOM    886  CB  LYS    56      20.847  27.415  20.211  1.00  0.00           C  
ATOM    887  HB2 LYS    56      21.017  26.605  20.920  1.00  0.00           H  
ATOM    888  HB3 LYS    56      20.966  28.343  20.771  1.00  0.00           H  
ATOM    889  CG  LYS    56      19.582  27.487  19.722  1.00  0.00           C  
ATOM    890  HG2 LYS    56      19.438  28.428  19.192  1.00  0.00           H  
ATOM    891  HG3 LYS    56      19.337  26.639  19.083  1.00  0.00           H  
ATOM    892  CD  LYS    56      18.665  27.509  20.716  1.00  0.00           C  
ATOM    893  HD2 LYS    56      18.852  26.660  21.373  1.00  0.00           H  
ATOM    894  HD3 LYS    56      18.876  28.422  21.273  1.00  0.00           H  
ATOM    895  CE  LYS    56      17.402  27.557  20.331  1.00  0.00           C  
ATOM    896  HE2 LYS    56      17.169  28.599  20.111  1.00  0.00           H  
ATOM    897  HE3 LYS    56      17.244  26.877  19.493  1.00  0.00           H  
ATOM    898  NZ  LYS    56      16.428  27.036  21.356  1.00  0.00           N  
ATOM    899  HZ1 LYS    56      15.543  26.988  20.871  1.00  0.00           H  
ATOM    900  HZ2 LYS    56      16.637  26.113  21.711  1.00  0.00           H  
ATOM    901  HZ3 LYS    56      16.270  27.760  22.042  1.00  0.00           H  
ATOM    902  C   LYS    56      21.766  26.085  18.184  1.00  0.00           C  
ATOM    903  O   LYS    56      21.286  26.216  17.125  1.00  0.00           O  
ATOM    904  N   ARG    57      22.097  24.908  18.718  1.00  0.00           N  
ATOM    905  H   ARG    57      22.174  24.771  19.716  1.00  0.00           H  
ATOM    906  CA  ARG    57      22.008  23.584  18.036  1.00  0.00           C  
ATOM    907  HA  ARG    57      22.369  23.667  17.011  1.00  0.00           H  
ATOM    908  CB  ARG    57      22.731  22.451  18.899  1.00  0.00           C  
ATOM    909  HB2 ARG    57      22.297  22.578  19.890  1.00  0.00           H  
ATOM    910  HB3 ARG    57      22.649  21.432  18.520  1.00  0.00           H  
ATOM    911  CG  ARG    57      24.064  22.674  18.904  1.00  0.00           C  
ATOM    912  HG2 ARG    57      24.324  22.753  17.848  1.00  0.00           H  
ATOM    913  HG3 ARG    57      24.123  23.606  19.465  1.00  0.00           H  
ATOM    914  CD  ARG    57      24.848  21.816  19.625  1.00  0.00           C  
ATOM    915  HD2 ARG    57      25.891  22.121  19.543  1.00  0.00           H  
ATOM    916  HD3 ARG    57      24.603  21.862  20.686  1.00  0.00           H  
ATOM    917  NE  ARG    57      24.899  20.430  19.094  1.00  0.00           N  
ATOM    918  HE  ARG    57      24.188  20.112  18.450  1.00  0.00           H  
ATOM    919  CZ  ARG    57      25.921  19.601  19.178  1.00  0.00           C  
ATOM    920  NH1 ARG    57      25.931  18.428  18.647  1.00  0.00           N  
ATOM    921 HH11 ARG    57      25.304  18.323  17.862  1.00  0.00           H  
ATOM    922 HH12 ARG    57      26.774  17.872  18.664  1.00  0.00           H  
ATOM    923  NH2 ARG    57      26.959  19.749  20.012  1.00  0.00           N  
ATOM    924 HH21 ARG    57      26.932  20.583  20.581  1.00  0.00           H  
ATOM    925 HH22 ARG    57      27.836  19.269  19.872  1.00  0.00           H  
ATOM    926  C   ARG    57      20.503  23.135  17.823  1.00  0.00           C  
ATOM    927  O   ARG    57      19.667  23.541  18.683  1.00  0.00           O  
ATOM    928  N   PRO    58      20.201  22.264  16.795  1.00  0.00           N  
ATOM    929  CD  PRO    58      21.201  21.495  16.081  1.00  0.00           C  
ATOM    930  HD2 PRO    58      21.813  20.913  16.771  1.00  0.00           H  
ATOM    931  HD3 PRO    58      21.772  22.129  15.403  1.00  0.00           H  
ATOM    932  CG  PRO    58      20.510  20.434  15.166  1.00  0.00           C  
ATOM    933  HG2 PRO    58      20.707  19.436  15.558  1.00  0.00           H  
ATOM    934  HG3 PRO    58      20.780  20.517  14.114  1.00  0.00           H  
ATOM    935  CB  PRO    58      19.036  20.857  15.247  1.00  0.00           C  
ATOM    936  HB2 PRO    58      18.447  19.946  15.349  1.00  0.00           H  
ATOM    937  HB3 PRO    58      18.724  21.424  14.370  1.00  0.00           H  
ATOM    938  CA  PRO    58      18.924  21.752  16.573  1.00  0.00           C  
ATOM    939  HA  PRO    58      18.218  22.556  16.364  1.00  0.00           H  
ATOM    940  C   PRO    58      18.410  20.791  17.634  1.00  0.00           C  
ATOM    941  O   PRO    58      19.238  20.247  18.401  1.00  0.00           O  
ATOM    942  N   PRO    59      17.163  20.448  17.705  1.00  0.00           N  
ATOM    943  CD  PRO    59      16.129  21.210  16.986  1.00  0.00           C  
ATOM    944  HD2 PRO    59      16.035  20.779  15.990  1.00  0.00           H  
ATOM    945  HD3 PRO    59      16.349  22.277  16.993  1.00  0.00           H  
ATOM    946  CG  PRO    59      14.872  21.026  17.787  1.00  0.00           C  
ATOM    947  HG2 PRO    59      14.003  21.046  17.130  1.00  0.00           H  
ATOM    948  HG3 PRO    59      14.922  21.878  18.465  1.00  0.00           H  
ATOM    949  CB  PRO    59      14.981  19.651  18.613  1.00  0.00           C  
ATOM    950  HB2 PRO    59      14.560  18.784  18.104  1.00  0.00           H  
ATOM    951  HB3 PRO    59      14.440  19.670  19.559  1.00  0.00           H  
ATOM    952  CA  PRO    59      16.562  19.564  18.727  1.00  0.00           C  
ATOM    953  HA  PRO    59      16.870  20.150  19.592  1.00  0.00           H  
ATOM    954  C   PRO    59      17.023  18.105  18.772  1.00  0.00           C  
ATOM    955  O   PRO    59      17.448  17.540  17.738  1.00  0.00           O  
ATOM    956  N   LEU    60      16.840  17.470  19.967  1.00  0.00           N  
ATOM    957  H   LEU    60      16.375  17.978  20.706  1.00  0.00           H  
ATOM    958  CA  LEU    60      17.220  16.039  20.100  1.00  0.00           C  
ATOM    959  HA  LEU    60      18.192  15.829  19.654  1.00  0.00           H  
ATOM    960  CB  LEU    60      17.210  15.732  21.670  1.00  0.00           C  
ATOM    961  HB2 LEU    60      18.036  16.341  22.038  1.00  0.00           H  
ATOM    962  HB3 LEU    60      16.338  16.046  22.246  1.00  0.00           H  
ATOM    963  CG  LEU    60      17.365  14.281  22.062  1.00  0.00           C  
ATOM    964  HG  LEU    60      17.815  13.769  21.211  1.00  0.00           H  
ATOM    965  CD1 LEU    60      18.126  13.854  23.298  1.00  0.00           C  
ATOM    966 HD11 LEU    60      17.823  14.292  24.249  1.00  0.00           H  
ATOM    967 HD12 LEU    60      18.054  12.772  23.407  1.00  0.00           H  
ATOM    968 HD13 LEU    60      19.132  14.215  23.084  1.00  0.00           H  
ATOM    969  CD2 LEU    60      15.918  13.588  22.170  1.00  0.00           C  
ATOM    970 HD21 LEU    60      15.146  14.189  21.689  1.00  0.00           H  
ATOM    971 HD22 LEU    60      15.911  12.633  21.644  1.00  0.00           H  
ATOM    972 HD23 LEU    60      15.522  13.596  23.186  1.00  0.00           H  
ATOM    973  C   LEU    60      16.249  15.101  19.380  1.00  0.00           C  
ATOM    974  O   LEU    60      16.599  14.074  18.833  1.00  0.00           O  
ATOM    975  N   GLU    61      15.031  15.622  19.212  1.00  0.00           N  
ATOM    976  H   GLU    61      14.824  16.398  19.823  1.00  0.00           H  
ATOM    977  CA  GLU    61      14.067  15.159  18.246  1.00  0.00           C  
ATOM    978  HA  GLU    61      13.898  14.100  18.441  1.00  0.00           H  
ATOM    979  CB  GLU    61      12.718  15.962  18.457  1.00  0.00           C  
ATOM    980  HB2 GLU    61      12.514  15.740  19.504  1.00  0.00           H  
ATOM    981  HB3 GLU    61      12.932  17.030  18.403  1.00  0.00           H  
ATOM    982  CG  GLU    61      11.530  15.562  17.549  1.00  0.00           C  
ATOM    983  HG2 GLU    61      10.719  16.280  17.681  1.00  0.00           H  
ATOM    984  HG3 GLU    61      11.803  15.629  16.496  1.00  0.00           H  
ATOM    985  CD  GLU    61      11.048  14.152  17.920  1.00  0.00           C  
ATOM    986  OE1 GLU    61      10.393  13.528  17.024  1.00  0.00           O  
ATOM    987  OE2 GLU    61      11.236  13.645  19.017  1.00  0.00           O  
ATOM    988  C   GLU    61      14.501  15.230  16.775  1.00  0.00           C  
ATOM    989  O   GLU    61      14.252  14.236  16.079  1.00  0.00           O  
ATOM    990  N   GLU    62      15.215  16.205  16.258  1.00  0.00           N  
ATOM    991  H   GLU    62      15.578  16.911  16.882  1.00  0.00           H  
ATOM    992  CA  GLU    62      15.640  16.162  14.844  1.00  0.00           C  
ATOM    993  HA  GLU    62      14.824  15.813  14.211  1.00  0.00           H  
ATOM    994  CB  GLU    62      16.125  17.471  14.204  1.00  0.00           C  
ATOM    995  HB2 GLU    62      17.006  17.927  14.656  1.00  0.00           H  
ATOM    996  HB3 GLU    62      16.300  17.270  13.147  1.00  0.00           H  
ATOM    997  CG  GLU    62      15.005  18.571  14.336  1.00  0.00           C  
ATOM    998  HG2 GLU    62      14.809  18.710  15.399  1.00  0.00           H  
ATOM    999  HG3 GLU    62      15.287  19.482  13.808  1.00  0.00           H  
ATOM   1000  CD  GLU    62      13.665  18.181  13.687  1.00  0.00           C  
ATOM   1001  OE1 GLU    62      13.641  17.471  12.636  1.00  0.00           O  
ATOM   1002  OE2 GLU    62      12.470  18.493  14.181  1.00  0.00           O  
ATOM   1003  C   GLU    62      16.843  15.191  14.708  1.00  0.00           C  
ATOM   1004  O   GLU    62      16.908  14.598  13.618  1.00  0.00           O  
ATOM   1005  N   ARG    63      17.728  15.045  15.658  1.00  0.00           N  
ATOM   1006  H   ARG    63      17.427  15.473  16.522  1.00  0.00           H  
ATOM   1007  CA  ARG    63      18.789  14.101  15.790  1.00  0.00           C  
ATOM   1008  HA  ARG    63      19.391  14.110  14.881  1.00  0.00           H  
ATOM   1009  CB  ARG    63      19.696  14.436  16.996  1.00  0.00           C  
ATOM   1010  HB2 ARG    63      19.163  14.366  17.944  1.00  0.00           H  
ATOM   1011  HB3 ARG    63      20.475  13.678  17.082  1.00  0.00           H  
ATOM   1012  CG  ARG    63      20.267  15.672  16.857  1.00  0.00           C  
ATOM   1013  HG2 ARG    63      20.865  15.713  15.946  1.00  0.00           H  
ATOM   1014  HG3 ARG    63      19.511  16.426  16.637  1.00  0.00           H  
ATOM   1015  CD  ARG    63      20.927  16.212  17.850  1.00  0.00           C  
ATOM   1016  HD2 ARG    63      21.072  17.279  17.680  1.00  0.00           H  
ATOM   1017  HD3 ARG    63      20.406  16.067  18.797  1.00  0.00           H  
ATOM   1018  NE  ARG    63      22.266  15.515  18.093  1.00  0.00           N  
ATOM   1019  HE  ARG    63      22.469  14.715  17.510  1.00  0.00           H  
ATOM   1020  CZ  ARG    63      23.113  15.868  19.030  1.00  0.00           C  
ATOM   1021  NH1 ARG    63      23.091  16.978  19.761  1.00  0.00           N  
ATOM   1022 HH11 ARG    63      22.328  17.598  19.530  1.00  0.00           H  
ATOM   1023 HH12 ARG    63      23.521  17.143  20.660  1.00  0.00           H  
ATOM   1024  NH2 ARG    63      24.300  15.261  19.188  1.00  0.00           N  
ATOM   1025 HH21 ARG    63      24.473  14.396  18.696  1.00  0.00           H  
ATOM   1026 HH22 ARG    63      24.983  15.683  19.801  1.00  0.00           H  
ATOM   1027  C   ARG    63      18.212  12.711  15.822  1.00  0.00           C  
ATOM   1028  O   ARG    63      18.687  11.907  15.119  1.00  0.00           O  
ATOM   1029  N   ARG    64      17.153  12.417  16.635  1.00  0.00           N  
ATOM   1030  H   ARG    64      16.854  13.053  17.360  1.00  0.00           H  
ATOM   1031  CA  ARG    64      16.540  11.044  16.548  1.00  0.00           C  
ATOM   1032  HA  ARG    64      17.240  10.210  16.590  1.00  0.00           H  
ATOM   1033  CB  ARG    64      15.558  10.814  17.745  1.00  0.00           C  
ATOM   1034  HB2 ARG    64      16.146  11.105  18.615  1.00  0.00           H  
ATOM   1035  HB3 ARG    64      14.654  11.411  17.623  1.00  0.00           H  
ATOM   1036  CG  ARG    64      15.252   9.476  17.984  1.00  0.00           C  
ATOM   1037  HG2 ARG    64      14.621   9.195  17.140  1.00  0.00           H  
ATOM   1038  HG3 ARG    64      16.191   8.942  17.842  1.00  0.00           H  
ATOM   1039  CD  ARG    64      14.643   9.243  19.179  1.00  0.00           C  
ATOM   1040  HD2 ARG    64      15.270   9.571  20.009  1.00  0.00           H  
ATOM   1041  HD3 ARG    64      13.674   9.742  19.202  1.00  0.00           H  
ATOM   1042  NE  ARG    64      14.456   7.790  19.397  1.00  0.00           N  
ATOM   1043  HE  ARG    64      14.428   7.302  18.513  1.00  0.00           H  
ATOM   1044  CZ  ARG    64      14.043   7.180  20.456  1.00  0.00           C  
ATOM   1045  NH1 ARG    64      13.956   5.870  20.474  1.00  0.00           N  
ATOM   1046 HH11 ARG    64      14.018   5.299  19.643  1.00  0.00           H  
ATOM   1047 HH12 ARG    64      13.605   5.431  21.313  1.00  0.00           H  
ATOM   1048  NH2 ARG    64      13.926   7.830  21.584  1.00  0.00           N  
ATOM   1049 HH21 ARG    64      14.049   8.832  21.617  1.00  0.00           H  
ATOM   1050 HH22 ARG    64      13.700   7.294  22.409  1.00  0.00           H  
ATOM   1051  C   ARG    64      15.861  10.898  15.207  1.00  0.00           C  
ATOM   1052  O   ARG    64      15.973   9.830  14.606  1.00  0.00           O  
ATOM   1053  N   ALA    65      15.222  11.964  14.620  1.00  0.00           N  
ATOM   1054  H   ALA    65      15.180  12.847  15.108  1.00  0.00           H  
ATOM   1055  CA  ALA    65      14.538  11.909  13.323  1.00  0.00           C  
ATOM   1056  HA  ALA    65      13.720  11.189  13.335  1.00  0.00           H  
ATOM   1057  CB  ALA    65      13.925  13.234  12.890  1.00  0.00           C  
ATOM   1058  HB1 ALA    65      14.632  14.064  12.890  1.00  0.00           H  
ATOM   1059  HB2 ALA    65      13.516  13.081  11.891  1.00  0.00           H  
ATOM   1060  HB3 ALA    65      13.036  13.429  13.489  1.00  0.00           H  
ATOM   1061  C   ALA    65      15.475  11.527  12.180  1.00  0.00           C  
ATOM   1062  O   ALA    65      15.103  10.655  11.335  1.00  0.00           O  
ATOM   1063  N   MET    66      16.700  12.085  12.070  1.00  0.00           N  
ATOM   1064  H   MET    66      16.955  12.951  12.524  1.00  0.00           H  
ATOM   1065  CA  MET    66      17.701  11.640  11.064  1.00  0.00           C  
ATOM   1066  HA  MET    66      17.179  11.624  10.108  1.00  0.00           H  
ATOM   1067  CB  MET    66      18.868  12.673  11.046  1.00  0.00           C  
ATOM   1068  HB2 MET    66      18.504  13.689  10.889  1.00  0.00           H  
ATOM   1069  HB3 MET    66      19.217  12.688  12.079  1.00  0.00           H  
ATOM   1070  CG  MET    66      19.939  12.340   9.999  1.00  0.00           C  
ATOM   1071  HG2 MET    66      20.687  13.132  10.027  1.00  0.00           H  
ATOM   1072  HG3 MET    66      20.380  11.447  10.443  1.00  0.00           H  
ATOM   1073  SD  MET    66      19.389  12.065   8.326  1.00  0.00           S  
ATOM   1074  CE  MET    66      20.588  10.906   7.644  1.00  0.00           C  
ATOM   1075  HE1 MET    66      21.059  11.406   6.797  1.00  0.00           H  
ATOM   1076  HE2 MET    66      21.256  10.511   8.409  1.00  0.00           H  
ATOM   1077  HE3 MET    66      19.981  10.141   7.158  1.00  0.00           H  
ATOM   1078  C   MET    66      18.255  10.236  11.421  1.00  0.00           C  
ATOM   1079  O   MET    66      18.522   9.339  10.552  1.00  0.00           O  
ATOM   1080  N   HIE    67      18.377   9.869  12.691  1.00  0.00           N  
ATOM   1081  H   HIE    67      18.284  10.611  13.370  1.00  0.00           H  
ATOM   1082  CA  HIE    67      18.869   8.488  13.030  1.00  0.00           C  
ATOM   1083  HA  HIE    67      19.823   8.372  12.515  1.00  0.00           H  
ATOM   1084  CB  HIE    67      19.071   8.438  14.575  1.00  0.00           C  
ATOM   1085  HB2 HIE    67      19.594   9.373  14.773  1.00  0.00           H  
ATOM   1086  HB3 HIE    67      18.155   8.365  15.161  1.00  0.00           H  
ATOM   1087  CG  HIE    67      20.072   7.424  15.007  1.00  0.00           C  
ATOM   1088  ND1 HIE    67      21.362   7.287  14.653  1.00  0.00           N  
ATOM   1089  CE1 HIE    67      21.863   6.175  15.275  1.00  0.00           C  
ATOM   1090  HE1 HIE    67      22.838   5.756  15.070  1.00  0.00           H  
ATOM   1091  NE2 HIE    67      20.900   5.564  16.000  1.00  0.00           N  
ATOM   1092  HE2 HIE    67      20.950   4.684  16.493  1.00  0.00           H  
ATOM   1093  CD2 HIE    67      19.770   6.387  15.841  1.00  0.00           C  
ATOM   1094  HD2 HIE    67      18.785   6.198  16.241  1.00  0.00           H  
ATOM   1095  C   HIE    67      17.990   7.284  12.686  1.00  0.00           C  
ATOM   1096  O   HIE    67      18.525   6.174  12.464  1.00  0.00           O  
ATOM   1097  N   ASP    68      16.689   7.488  12.440  1.00  0.00           N  
ATOM   1098  H   ASP    68      16.341   8.364  12.802  1.00  0.00           H  
ATOM   1099  CA  ASP    68      15.809   6.388  12.109  1.00  0.00           C  
ATOM   1100  HA  ASP    68      15.883   5.563  12.816  1.00  0.00           H  
ATOM   1101  CB  ASP    68      14.341   6.703  12.200  1.00  0.00           C  
ATOM   1102  HB2 ASP    68      14.178   7.584  11.578  1.00  0.00           H  
ATOM   1103  HB3 ASP    68      13.802   5.990  11.575  1.00  0.00           H  
ATOM   1104  CG  ASP    68      13.647   6.962  13.551  1.00  0.00           C  
ATOM   1105  OD1 ASP    68      13.929   6.258  14.576  1.00  0.00           O  
ATOM   1106  OD2 ASP    68      12.674   7.695  13.497  1.00  0.00           O  
ATOM   1107  C   ASP    68      16.150   5.897  10.660  1.00  0.00           C  
ATOM   1108  O   ASP    68      16.027   4.736  10.320  1.00  0.00           O  
ATOM   1109  N   ILE    69      16.582   6.833   9.794  1.00  0.00           N  
ATOM   1110  H   ILE    69      16.497   7.766  10.171  1.00  0.00           H  
ATOM   1111  CA  ILE    69      17.084   6.625   8.429  1.00  0.00           C  
ATOM   1112  HA  ILE    69      16.316   6.057   7.905  1.00  0.00           H  
ATOM   1113  CB  ILE    69      17.343   7.908   7.613  1.00  0.00           C  
ATOM   1114  HB  ILE    69      17.995   8.487   8.267  1.00  0.00           H  
ATOM   1115  CG2 ILE    69      18.085   7.611   6.365  1.00  0.00           C  
ATOM   1116 HG21 ILE    69      19.106   7.289   6.572  1.00  0.00           H  
ATOM   1117 HG22 ILE    69      17.612   7.014   5.586  1.00  0.00           H  
ATOM   1118 HG23 ILE    69      18.141   8.548   5.810  1.00  0.00           H  
ATOM   1119  CG1 ILE    69      15.973   8.635   7.375  1.00  0.00           C  
ATOM   1120 HG12 ILE    69      15.363   8.138   6.620  1.00  0.00           H  
ATOM   1121 HG13 ILE    69      15.345   8.720   8.261  1.00  0.00           H  
ATOM   1122  CD1 ILE    69      16.216  10.033   6.768  1.00  0.00           C  
ATOM   1123 HD11 ILE    69      15.248  10.532   6.829  1.00  0.00           H  
ATOM   1124 HD12 ILE    69      16.931  10.549   7.409  1.00  0.00           H  
ATOM   1125 HD13 ILE    69      16.463  10.039   5.706  1.00  0.00           H  
ATOM   1126  C   ILE    69      18.433   5.855   8.534  1.00  0.00           C  
ATOM   1127  O   ILE    69      18.712   4.969   7.724  1.00  0.00           O  
ATOM   1128  N   ILE    70      19.397   6.272   9.399  1.00  0.00           N  
ATOM   1129  H   ILE    70      19.122   6.980  10.065  1.00  0.00           H  
ATOM   1130  CA  ILE    70      20.745   5.716   9.449  1.00  0.00           C  
ATOM   1131  HA  ILE    70      21.117   5.743   8.425  1.00  0.00           H  
ATOM   1132  CB  ILE    70      21.634   6.542  10.337  1.00  0.00           C  
ATOM   1133  HB  ILE    70      21.333   6.544  11.384  1.00  0.00           H  
ATOM   1134  CG2 ILE    70      23.091   5.894  10.307  1.00  0.00           C  
ATOM   1135 HG21 ILE    70      23.150   4.915  10.782  1.00  0.00           H  
ATOM   1136 HG22 ILE    70      23.451   5.872   9.279  1.00  0.00           H  
ATOM   1137 HG23 ILE    70      23.803   6.459  10.909  1.00  0.00           H  
ATOM   1138  CG1 ILE    70      21.593   8.058  10.020  1.00  0.00           C  
ATOM   1139 HG12 ILE    70      21.684   8.159   8.939  1.00  0.00           H  
ATOM   1140 HG13 ILE    70      20.618   8.399  10.369  1.00  0.00           H  
ATOM   1141  CD1 ILE    70      22.706   8.913  10.584  1.00  0.00           C  
ATOM   1142 HD11 ILE    70      22.840   8.702  11.645  1.00  0.00           H  
ATOM   1143 HD12 ILE    70      23.666   8.756  10.092  1.00  0.00           H  
ATOM   1144 HD13 ILE    70      22.392   9.954  10.506  1.00  0.00           H  
ATOM   1145  C   ILE    70      20.683   4.289   9.964  1.00  0.00           C  
ATOM   1146  O   ILE    70      21.336   3.445   9.464  1.00  0.00           O  
ATOM   1147  N   ALA    71      19.756   4.089  10.921  1.00  0.00           N  
ATOM   1148  H   ALA    71      19.306   4.837  11.429  1.00  0.00           H  
ATOM   1149  CA  ALA    71      19.460   2.729  11.477  1.00  0.00           C  
ATOM   1150  HA  ALA    71      20.321   2.075  11.339  1.00  0.00           H  
ATOM   1151  CB  ALA    71      19.114   2.987  12.963  1.00  0.00           C  
ATOM   1152  HB1 ALA    71      19.719   3.831  13.296  1.00  0.00           H  
ATOM   1153  HB2 ALA    71      18.142   3.467  13.072  1.00  0.00           H  
ATOM   1154  HB3 ALA    71      19.258   2.043  13.487  1.00  0.00           H  
ATOM   1155  C   ALA    71      18.305   2.027  10.814  1.00  0.00           C  
ATOM   1156  O   ALA    71      17.160   1.793  11.352  1.00  0.00           O  
ATOM   1157  N   SER    72      18.616   1.698   9.529  1.00  0.00           N  
ATOM   1158  H   SER    72      19.443   2.014   9.042  1.00  0.00           H  
ATOM   1159  CA  SER    72      17.740   0.812   8.599  1.00  0.00           C  
ATOM   1160  HA  SER    72      17.116   0.232   9.279  1.00  0.00           H  
ATOM   1161  CB  SER    72      16.757   1.719   7.782  1.00  0.00           C  
ATOM   1162  HB2 SER    72      16.281   1.006   7.108  1.00  0.00           H  
ATOM   1163  HB3 SER    72      16.032   2.185   8.449  1.00  0.00           H  
ATOM   1164  OG  SER    72      17.355   2.655   6.928  1.00  0.00           O  
ATOM   1165  HG  SER    72      17.811   3.315   7.455  1.00  0.00           H  
ATOM   1166  C   SER    72      18.565  -0.148   7.746  1.00  0.00           C  
ATOM   1167  O   SER    72      19.721   0.093   7.487  1.00  0.00           O  
ATOM   1168  N   ASP    73      17.840  -1.079   7.105  1.00  0.00           N  
ATOM   1169  H   ASP    73      16.851  -1.160   7.293  1.00  0.00           H  
ATOM   1170  CA  ASP    73      18.434  -1.971   6.006  1.00  0.00           C  
ATOM   1171  HA  ASP    73      19.266  -2.553   6.402  1.00  0.00           H  
ATOM   1172  CB  ASP    73      17.343  -2.938   5.462  1.00  0.00           C  
ATOM   1173  HB2 ASP    73      16.538  -2.279   5.136  1.00  0.00           H  
ATOM   1174  HB3 ASP    73      17.641  -3.539   4.603  1.00  0.00           H  
ATOM   1175  CG  ASP    73      16.746  -3.893   6.472  1.00  0.00           C  
ATOM   1176  OD1 ASP    73      17.058  -3.784   7.738  1.00  0.00           O  
ATOM   1177  OD2 ASP    73      15.965  -4.781   5.988  1.00  0.00           O  
ATOM   1178  C   ASP    73      19.011  -1.192   4.746  1.00  0.00           C  
ATOM   1179  O   ASP    73      19.730  -1.792   4.006  1.00  0.00           O  
ATOM   1180  N   THR    74      18.637   0.072   4.372  1.00  0.00           N  
ATOM   1181  H   THR    74      17.871   0.495   4.877  1.00  0.00           H  
ATOM   1182  CA  THR    74      19.304   0.819   3.266  1.00  0.00           C  
ATOM   1183  HA  THR    74      20.385   0.697   3.340  1.00  0.00           H  
ATOM   1184  CB  THR    74      18.915   0.413   1.827  1.00  0.00           C  
ATOM   1185  HB  THR    74      18.881  -0.674   1.748  1.00  0.00           H  
ATOM   1186  CG2 THR    74      17.537   1.048   1.514  1.00  0.00           C  
ATOM   1187 HG21 THR    74      16.874   0.746   2.325  1.00  0.00           H  
ATOM   1188 HG22 THR    74      17.648   2.129   1.429  1.00  0.00           H  
ATOM   1189 HG23 THR    74      17.091   0.632   0.611  1.00  0.00           H  
ATOM   1190  OG1 THR    74      19.869   0.881   0.968  1.00  0.00           O  
ATOM   1191  HG1 THR    74      20.590   0.288   1.194  1.00  0.00           H  
ATOM   1192  C   THR    74      19.057   2.355   3.513  1.00  0.00           C  
ATOM   1193  O   THR    74      18.097   2.818   4.217  1.00  0.00           O  
ATOM   1194  N   PHE    75      19.934   3.081   2.975  1.00  0.00           N  
ATOM   1195  H   PHE    75      20.742   2.671   2.529  1.00  0.00           H  
ATOM   1196  CA  PHE    75      19.914   4.584   3.128  1.00  0.00           C  
ATOM   1197  HA  PHE    75      19.601   4.877   4.130  1.00  0.00           H  
ATOM   1198  CB  PHE    75      21.342   5.164   2.949  1.00  0.00           C  
ATOM   1199  HB2 PHE    75      22.159   4.509   3.252  1.00  0.00           H  
ATOM   1200  HB3 PHE    75      21.703   5.175   1.921  1.00  0.00           H  
ATOM   1201  CG  PHE    75      21.594   6.529   3.627  1.00  0.00           C  
ATOM   1202  CD1 PHE    75      21.658   6.707   5.041  1.00  0.00           C  
ATOM   1203  HD1 PHE    75      21.398   5.866   5.665  1.00  0.00           H  
ATOM   1204  CE1 PHE    75      21.733   7.986   5.633  1.00  0.00           C  
ATOM   1205  HE1 PHE    75      21.634   8.228   6.680  1.00  0.00           H  
ATOM   1206  CZ  PHE    75      22.028   9.067   4.784  1.00  0.00           C  
ATOM   1207  HZ  PHE    75      22.067  10.075   5.169  1.00  0.00           H  
ATOM   1208  CE2 PHE    75      22.201   8.859   3.420  1.00  0.00           C  
ATOM   1209  HE2 PHE    75      22.535   9.706   2.838  1.00  0.00           H  
ATOM   1210  CD2 PHE    75      22.010   7.578   2.815  1.00  0.00           C  
ATOM   1211  HD2 PHE    75      22.035   7.517   1.737  1.00  0.00           H  
ATOM   1212  C   PHE    75      18.856   5.342   2.298  1.00  0.00           C  
ATOM   1213  O   PHE    75      18.861   5.348   1.078  1.00  0.00           O  
ATOM   1214  N   ASP    76      17.766   5.804   2.971  1.00  0.00           N  
ATOM   1215  H   ASP    76      17.540   5.444   3.888  1.00  0.00           H  
ATOM   1216  CA  ASP    76      16.800   6.725   2.325  1.00  0.00           C  
ATOM   1217  HA  ASP    76      16.340   6.370   1.402  1.00  0.00           H  
ATOM   1218  CB  ASP    76      15.634   6.963   3.339  1.00  0.00           C  
ATOM   1219  HB2 ASP    76      15.998   7.339   4.295  1.00  0.00           H  
ATOM   1220  HB3 ASP    76      14.874   7.616   2.910  1.00  0.00           H  
ATOM   1221  CG  ASP    76      14.770   5.755   3.741  1.00  0.00           C  
ATOM   1222  OD1 ASP    76      15.346   4.642   3.799  1.00  0.00           O  
ATOM   1223  OD2 ASP    76      13.593   5.969   4.019  1.00  0.00           O  
ATOM   1224  C   ASP    76      17.419   8.151   2.093  1.00  0.00           C  
ATOM   1225  O   ASP    76      17.156   9.177   2.704  1.00  0.00           O  
ATOM   1226  N   LYS    77      18.220   8.149   1.025  1.00  0.00           N  
ATOM   1227  H   LYS    77      18.399   7.286   0.530  1.00  0.00           H  
ATOM   1228  CA  LYS    77      19.145   9.265   0.727  1.00  0.00           C  
ATOM   1229  HA  LYS    77      19.673   9.376   1.674  1.00  0.00           H  
ATOM   1230  CB  LYS    77      20.056   8.755  -0.429  1.00  0.00           C  
ATOM   1231  HB2 LYS    77      20.478   7.799  -0.119  1.00  0.00           H  
ATOM   1232  HB3 LYS    77      19.453   8.663  -1.332  1.00  0.00           H  
ATOM   1233  CG  LYS    77      21.052   9.628  -0.706  1.00  0.00           C  
ATOM   1234  HG2 LYS    77      20.708  10.647  -0.883  1.00  0.00           H  
ATOM   1235  HG3 LYS    77      21.700   9.854   0.141  1.00  0.00           H  
ATOM   1236  CD  LYS    77      21.842   9.179  -1.725  1.00  0.00           C  
ATOM   1237  HD2 LYS    77      22.329   8.242  -1.453  1.00  0.00           H  
ATOM   1238  HD3 LYS    77      21.214   8.990  -2.595  1.00  0.00           H  
ATOM   1239  CE  LYS    77      22.744  10.153  -2.011  1.00  0.00           C  
ATOM   1240  HE2 LYS    77      22.280  10.715  -2.823  1.00  0.00           H  
ATOM   1241  HE3 LYS    77      22.919  10.812  -1.161  1.00  0.00           H  
ATOM   1242  NZ  LYS    77      24.038   9.694  -2.430  1.00  0.00           N  
ATOM   1243  HZ1 LYS    77      24.561   9.239  -1.695  1.00  0.00           H  
ATOM   1244  HZ2 LYS    77      23.917   9.089  -3.230  1.00  0.00           H  
ATOM   1245  HZ3 LYS    77      24.594  10.471  -2.756  1.00  0.00           H  
ATOM   1246  C   LYS    77      18.342  10.582   0.463  1.00  0.00           C  
ATOM   1247  O   LYS    77      18.528  11.602   1.054  1.00  0.00           O  
ATOM   1248  N   ALA    78      17.303  10.475  -0.387  1.00  0.00           N  
ATOM   1249  H   ALA    78      17.058   9.585  -0.799  1.00  0.00           H  
ATOM   1250  CA  ALA    78      16.499  11.672  -0.689  1.00  0.00           C  
ATOM   1251  HA  ALA    78      17.151  12.385  -1.194  1.00  0.00           H  
ATOM   1252  CB  ALA    78      15.499  11.244  -1.789  1.00  0.00           C  
ATOM   1253  HB1 ALA    78      14.795  12.062  -1.938  1.00  0.00           H  
ATOM   1254  HB2 ALA    78      16.073  11.115  -2.706  1.00  0.00           H  
ATOM   1255  HB3 ALA    78      14.906  10.413  -1.407  1.00  0.00           H  
ATOM   1256  C   ALA    78      15.790  12.333   0.488  1.00  0.00           C  
ATOM   1257  O   ALA    78      15.507  13.536   0.555  1.00  0.00           O  
ATOM   1258  N   LYS    79      15.333  11.480   1.407  1.00  0.00           N  
ATOM   1259  H   LYS    79      15.731  10.554   1.355  1.00  0.00           H  
ATOM   1260  CA  LYS    79      14.720  11.857   2.645  1.00  0.00           C  
ATOM   1261  HA  LYS    79      13.932  12.579   2.432  1.00  0.00           H  
ATOM   1262  CB  LYS    79      13.914  10.675   3.228  1.00  0.00           C  
ATOM   1263  HB2 LYS    79      13.258  10.271   2.457  1.00  0.00           H  
ATOM   1264  HB3 LYS    79      14.614   9.847   3.340  1.00  0.00           H  
ATOM   1265  CG  LYS    79      13.165  10.923   4.421  1.00  0.00           C  
ATOM   1266  HG2 LYS    79      13.786  11.376   5.193  1.00  0.00           H  
ATOM   1267  HG3 LYS    79      12.361  11.602   4.140  1.00  0.00           H  
ATOM   1268  CD  LYS    79      12.512   9.884   5.022  1.00  0.00           C  
ATOM   1269  HD2 LYS    79      12.051   9.250   4.264  1.00  0.00           H  
ATOM   1270  HD3 LYS    79      13.307   9.208   5.334  1.00  0.00           H  
ATOM   1271  CE  LYS    79      11.649  10.106   5.971  1.00  0.00           C  
ATOM   1272  HE2 LYS    79      12.030  10.701   6.801  1.00  0.00           H  
ATOM   1273  HE3 LYS    79      10.865  10.761   5.590  1.00  0.00           H  
ATOM   1274  NZ  LYS    79      11.053   8.846   6.628  1.00  0.00           N  
ATOM   1275  HZ1 LYS    79      11.623   8.454   7.365  1.00  0.00           H  
ATOM   1276  HZ2 LYS    79      10.144   9.038   7.025  1.00  0.00           H  
ATOM   1277  HZ3 LYS    79      10.974   8.082   5.973  1.00  0.00           H  
ATOM   1278  C   LYS    79      15.829  12.400   3.697  1.00  0.00           C  
ATOM   1279  O   LYS    79      15.577  13.422   4.359  1.00  0.00           O  
ATOM   1280  N   ALA    80      16.977  11.782   3.819  1.00  0.00           N  
ATOM   1281  H   ALA    80      17.046  10.916   3.303  1.00  0.00           H  
ATOM   1282  CA  ALA    80      18.168  12.221   4.592  1.00  0.00           C  
ATOM   1283  HA  ALA    80      17.938  12.329   5.652  1.00  0.00           H  
ATOM   1284  CB  ALA    80      19.305  11.218   4.501  1.00  0.00           C  
ATOM   1285  HB1 ALA    80      19.748  11.180   3.506  1.00  0.00           H  
ATOM   1286  HB2 ALA    80      20.132  11.580   5.112  1.00  0.00           H  
ATOM   1287  HB3 ALA    80      19.037  10.256   4.938  1.00  0.00           H  
ATOM   1288  C   ALA    80      18.624  13.601   4.171  1.00  0.00           C  
ATOM   1289  O   ALA    80      18.760  14.479   4.996  1.00  0.00           O  
ATOM   1290  N   GLU    81      18.690  13.889   2.868  1.00  0.00           N  
ATOM   1291  H   GLU    81      18.762  13.066   2.287  1.00  0.00           H  
ATOM   1292  CA  GLU    81      19.141  15.126   2.174  1.00  0.00           C  
ATOM   1293  HA  GLU    81      20.187  15.391   2.331  1.00  0.00           H  
ATOM   1294  CB  GLU    81      19.082  14.854   0.647  1.00  0.00           C  
ATOM   1295  HB2 GLU    81      19.893  14.184   0.359  1.00  0.00           H  
ATOM   1296  HB3 GLU    81      18.149  14.370   0.359  1.00  0.00           H  
ATOM   1297  CG  GLU    81      19.150  16.183  -0.196  1.00  0.00           C  
ATOM   1298  HG2 GLU    81      18.310  16.805   0.112  1.00  0.00           H  
ATOM   1299  HG3 GLU    81      20.083  16.663   0.098  1.00  0.00           H  
ATOM   1300  CD  GLU    81      19.148  15.874  -1.693  1.00  0.00           C  
ATOM   1301  OE1 GLU    81      18.789  16.881  -2.397  1.00  0.00           O  
ATOM   1302  OE2 GLU    81      19.571  14.788  -2.206  1.00  0.00           O  
ATOM   1303  C   GLU    81      18.319  16.270   2.670  1.00  0.00           C  
ATOM   1304  O   GLU    81      18.852  17.360   3.026  1.00  0.00           O  
ATOM   1305  N   ALA    82      17.027  16.137   2.675  1.00  0.00           N  
ATOM   1306  H   ALA    82      16.561  15.310   2.330  1.00  0.00           H  
ATOM   1307  CA  ALA    82      16.173  17.101   3.299  1.00  0.00           C  
ATOM   1308  HA  ALA    82      16.367  18.089   2.881  1.00  0.00           H  
ATOM   1309  CB  ALA    82      14.699  16.759   2.857  1.00  0.00           C  
ATOM   1310  HB1 ALA    82      14.756  16.852   1.772  1.00  0.00           H  
ATOM   1311  HB2 ALA    82      14.249  15.807   3.138  1.00  0.00           H  
ATOM   1312  HB3 ALA    82      13.970  17.498   3.192  1.00  0.00           H  
ATOM   1313  C   ALA    82      16.289  17.232   4.792  1.00  0.00           C  
ATOM   1314  O   ALA    82      16.364  18.379   5.359  1.00  0.00           O  
ATOM   1315  N   GLN    83      16.438  16.149   5.535  1.00  0.00           N  
ATOM   1316  H   GLN    83      16.447  15.297   4.993  1.00  0.00           H  
ATOM   1317  CA  GLN    83      16.549  16.190   7.054  1.00  0.00           C  
ATOM   1318  HA  GLN    83      15.855  16.892   7.517  1.00  0.00           H  
ATOM   1319  CB  GLN    83      16.322  14.808   7.714  1.00  0.00           C  
ATOM   1320  HB2 GLN    83      15.357  14.526   7.293  1.00  0.00           H  
ATOM   1321  HB3 GLN    83      17.099  14.218   7.227  1.00  0.00           H  
ATOM   1322  CG  GLN    83      16.462  14.811   9.251  1.00  0.00           C  
ATOM   1323  HG2 GLN    83      16.306  13.839   9.719  1.00  0.00           H  
ATOM   1324  HG3 GLN    83      17.463  15.141   9.528  1.00  0.00           H  
ATOM   1325  CD  GLN    83      15.385  15.645   9.927  1.00  0.00           C  
ATOM   1326  OE1 GLN    83      14.201  15.625   9.554  1.00  0.00           O  
ATOM   1327  NE2 GLN    83      15.739  16.510  10.826  1.00  0.00           N  
ATOM   1328 HE21 GLN    83      14.970  16.775  11.425  1.00  0.00           H  
ATOM   1329 HE22 GLN    83      16.709  16.540  11.103  1.00  0.00           H  
ATOM   1330  C   GLN    83      17.848  16.901   7.558  1.00  0.00           C  
ATOM   1331  O   GLN    83      17.826  17.623   8.588  1.00  0.00           O  
ATOM   1332  N   ILE    84      18.925  16.766   6.845  1.00  0.00           N  
ATOM   1333  H   ILE    84      18.924  16.090   6.094  1.00  0.00           H  
ATOM   1334  CA  ILE    84      20.221  17.491   6.994  1.00  0.00           C  
ATOM   1335  HA  ILE    84      20.548  17.412   8.031  1.00  0.00           H  
ATOM   1336  CB  ILE    84      21.331  16.903   6.028  1.00  0.00           C  
ATOM   1337  HB  ILE    84      20.886  16.830   5.035  1.00  0.00           H  
ATOM   1338  CG2 ILE    84      22.562  17.870   5.915  1.00  0.00           C  
ATOM   1339 HG21 ILE    84      23.230  17.564   5.110  1.00  0.00           H  
ATOM   1340 HG22 ILE    84      22.296  18.834   5.483  1.00  0.00           H  
ATOM   1341 HG23 ILE    84      23.104  17.982   6.855  1.00  0.00           H  
ATOM   1342  CG1 ILE    84      21.851  15.664   6.618  1.00  0.00           C  
ATOM   1343 HG12 ILE    84      22.307  15.774   7.602  1.00  0.00           H  
ATOM   1344 HG13 ILE    84      21.061  14.947   6.840  1.00  0.00           H  
ATOM   1345  CD1 ILE    84      22.823  14.899   5.639  1.00  0.00           C  
ATOM   1346 HD11 ILE    84      22.874  13.851   5.936  1.00  0.00           H  
ATOM   1347 HD12 ILE    84      22.462  14.961   4.612  1.00  0.00           H  
ATOM   1348 HD13 ILE    84      23.801  15.377   5.692  1.00  0.00           H  
ATOM   1349  C   ILE    84      19.968  18.943   6.669  1.00  0.00           C  
ATOM   1350  O   ILE    84      20.321  19.754   7.487  1.00  0.00           O  
ATOM   1351  N   ALA    85      19.320  19.307   5.566  1.00  0.00           N  
ATOM   1352  H   ALA    85      19.245  18.625   4.825  1.00  0.00           H  
ATOM   1353  CA  ALA    85      18.754  20.647   5.242  1.00  0.00           C  
ATOM   1354  HA  ALA    85      19.609  21.307   5.098  1.00  0.00           H  
ATOM   1355  CB  ALA    85      18.028  20.654   3.899  1.00  0.00           C  
ATOM   1356  HB1 ALA    85      18.481  20.069   3.099  1.00  0.00           H  
ATOM   1357  HB2 ALA    85      17.009  20.327   4.106  1.00  0.00           H  
ATOM   1358  HB3 ALA    85      17.966  21.693   3.577  1.00  0.00           H  
ATOM   1359  C   ALA    85      17.892  21.299   6.387  1.00  0.00           C  
ATOM   1360  O   ALA    85      18.006  22.559   6.475  1.00  0.00           O  
ATOM   1361  N   LYS    86      17.094  20.622   7.208  1.00  0.00           N  
ATOM   1362  H   LYS    86      16.948  19.665   6.923  1.00  0.00           H  
ATOM   1363  CA  LYS    86      16.345  21.202   8.339  1.00  0.00           C  
ATOM   1364  HA  LYS    86      15.868  22.108   7.966  1.00  0.00           H  
ATOM   1365  CB  LYS    86      15.260  20.190   8.841  1.00  0.00           C  
ATOM   1366  HB2 LYS    86      14.708  19.710   8.033  1.00  0.00           H  
ATOM   1367  HB3 LYS    86      15.749  19.372   9.371  1.00  0.00           H  
ATOM   1368  CG  LYS    86      14.332  20.802   9.624  1.00  0.00           C  
ATOM   1369  HG2 LYS    86      14.895  21.250  10.442  1.00  0.00           H  
ATOM   1370  HG3 LYS    86      13.866  21.639   9.104  1.00  0.00           H  
ATOM   1371  CD  LYS    86      13.466  19.930  10.202  1.00  0.00           C  
ATOM   1372  HD2 LYS    86      12.810  19.474   9.461  1.00  0.00           H  
ATOM   1373  HD3 LYS    86      13.975  19.141  10.756  1.00  0.00           H  
ATOM   1374  CE  LYS    86      12.532  20.519  11.009  1.00  0.00           C  
ATOM   1375  HE2 LYS    86      12.981  21.149  11.777  1.00  0.00           H  
ATOM   1376  HE3 LYS    86      12.040  21.336  10.480  1.00  0.00           H  
ATOM   1377  NZ  LYS    86      11.668  19.532  11.598  1.00  0.00           N  
ATOM   1378  HZ1 LYS    86      12.111  18.867  12.216  1.00  0.00           H  
ATOM   1379  HZ2 LYS    86      10.908  19.935  12.126  1.00  0.00           H  
ATOM   1380  HZ3 LYS    86      11.238  18.997  10.856  1.00  0.00           H  
ATOM   1381  C   LYS    86      17.361  21.495   9.495  1.00  0.00           C  
ATOM   1382  O   LYS    86      17.306  22.594  10.022  1.00  0.00           O  
ATOM   1383  N   MET    87      18.297  20.571   9.840  1.00  0.00           N  
ATOM   1384  H   MET    87      18.210  19.734   9.282  1.00  0.00           H  
ATOM   1385  CA  MET    87      19.360  20.776  10.834  1.00  0.00           C  
ATOM   1386  HA  MET    87      19.004  21.137  11.799  1.00  0.00           H  
ATOM   1387  CB  MET    87      20.088  19.469  11.046  1.00  0.00           C  
ATOM   1388  HB2 MET    87      20.286  19.102  10.039  1.00  0.00           H  
ATOM   1389  HB3 MET    87      20.980  19.603  11.658  1.00  0.00           H  
ATOM   1390  CG  MET    87      19.240  18.406  11.758  1.00  0.00           C  
ATOM   1391  HG2 MET    87      18.527  18.968  12.361  1.00  0.00           H  
ATOM   1392  HG3 MET    87      18.634  17.852  11.041  1.00  0.00           H  
ATOM   1393  SD  MET    87      20.153  17.194  12.888  1.00  0.00           S  
ATOM   1394  CE  MET    87      20.593  15.790  11.729  1.00  0.00           C  
ATOM   1395  HE1 MET    87      20.850  14.854  12.226  1.00  0.00           H  
ATOM   1396  HE2 MET    87      19.673  15.554  11.196  1.00  0.00           H  
ATOM   1397  HE3 MET    87      21.283  16.053  10.927  1.00  0.00           H  
ATOM   1398  C   MET    87      20.428  21.821  10.318  1.00  0.00           C  
ATOM   1399  O   MET    87      21.150  22.355  11.133  1.00  0.00           O  
ATOM   1400  N   GLU    88      20.467  22.105   8.981  1.00  0.00           N  
ATOM   1401  H   GLU    88      20.240  21.364   8.334  1.00  0.00           H  
ATOM   1402  CA  GLU    88      21.171  23.244   8.390  1.00  0.00           C  
ATOM   1403  HA  GLU    88      22.058  23.510   8.966  1.00  0.00           H  
ATOM   1404  CB  GLU    88      21.678  22.836   7.039  1.00  0.00           C  
ATOM   1405  HB2 GLU    88      20.897  22.361   6.445  1.00  0.00           H  
ATOM   1406  HB3 GLU    88      21.990  23.667   6.406  1.00  0.00           H  
ATOM   1407  CG  GLU    88      22.819  21.783   6.958  1.00  0.00           C  
ATOM   1408  HG2 GLU    88      22.510  20.880   7.484  1.00  0.00           H  
ATOM   1409  HG3 GLU    88      23.108  21.552   5.933  1.00  0.00           H  
ATOM   1410  CD  GLU    88      24.063  22.284   7.679  1.00  0.00           C  
ATOM   1411  OE1 GLU    88      24.873  21.627   8.407  1.00  0.00           O  
ATOM   1412  OE2 GLU    88      24.367  23.507   7.432  1.00  0.00           O  
ATOM   1413  C   GLU    88      20.295  24.532   8.233  1.00  0.00           C  
ATOM   1414  O   GLU    88      20.944  25.573   8.383  1.00  0.00           O  
ATOM   1415  N   GLU    89      18.911  24.577   8.080  1.00  0.00           N  
ATOM   1416  H   GLU    89      18.468  23.679   7.948  1.00  0.00           H  
ATOM   1417  CA  GLU    89      18.080  25.872   8.060  1.00  0.00           C  
ATOM   1418  HA  GLU    89      18.564  26.392   7.233  1.00  0.00           H  
ATOM   1419  CB  GLU    89      16.677  25.392   7.699  1.00  0.00           C  
ATOM   1420  HB2 GLU    89      16.866  24.638   6.935  1.00  0.00           H  
ATOM   1421  HB3 GLU    89      16.165  24.889   8.519  1.00  0.00           H  
ATOM   1422  CG  GLU    89      15.834  26.434   7.089  1.00  0.00           C  
ATOM   1423  HG2 GLU    89      14.824  26.024   7.107  1.00  0.00           H  
ATOM   1424  HG3 GLU    89      15.818  27.250   7.812  1.00  0.00           H  
ATOM   1425  CD  GLU    89      16.246  26.862   5.707  1.00  0.00           C  
ATOM   1426  OE1 GLU    89      16.967  26.192   5.009  1.00  0.00           O  
ATOM   1427  OE2 GLU    89      15.949  28.054   5.432  1.00  0.00           O  
ATOM   1428  C   GLU    89      18.089  26.624   9.343  1.00  0.00           C  
ATOM   1429  O   GLU    89      17.930  27.824   9.453  1.00  0.00           O  
ATOM   1430  N   GLN    90      18.433  25.877  10.395  1.00  0.00           N  
ATOM   1431  H   GLN    90      18.395  24.871  10.302  1.00  0.00           H  
ATOM   1432  CA  GLN    90      18.845  26.514  11.690  1.00  0.00           C  
ATOM   1433  HA  GLN    90      18.140  27.262  12.053  1.00  0.00           H  
ATOM   1434  CB  GLN    90      18.827  25.338  12.707  1.00  0.00           C  
ATOM   1435  HB2 GLN    90      17.880  24.821  12.861  1.00  0.00           H  
ATOM   1436  HB3 GLN    90      19.484  24.528  12.390  1.00  0.00           H  
ATOM   1437  CG  GLN    90      19.256  25.686  14.138  1.00  0.00           C  
ATOM   1438  HG2 GLN    90      19.242  24.769  14.728  1.00  0.00           H  
ATOM   1439  HG3 GLN    90      20.275  26.055  14.258  1.00  0.00           H  
ATOM   1440  CD  GLN    90      18.470  26.757  14.825  1.00  0.00           C  
ATOM   1441  OE1 GLN    90      17.398  27.114  14.327  1.00  0.00           O  
ATOM   1442  NE2 GLN    90      18.789  27.162  15.996  1.00  0.00           N  
ATOM   1443 HE21 GLN    90      18.251  27.906  16.418  1.00  0.00           H  
ATOM   1444 HE22 GLN    90      19.691  26.925  16.383  1.00  0.00           H  
ATOM   1445  C   GLN    90      20.283  27.083  11.765  1.00  0.00           C  
ATOM   1446  O   GLN    90      20.455  28.128  12.317  1.00  0.00           O  
ATOM   1447  N   ASP    91      21.224  26.280  11.239  1.00  0.00           N  
ATOM   1448  H   ASP    91      20.882  25.494  10.705  1.00  0.00           H  
ATOM   1449  CA  ASP    91      22.568  26.775  11.079  1.00  0.00           C  
ATOM   1450  HA  ASP    91      22.940  27.063  12.063  1.00  0.00           H  
ATOM   1451  CB  ASP    91      23.412  25.570  10.599  1.00  0.00           C  
ATOM   1452  HB2 ASP    91      23.173  24.720  11.239  1.00  0.00           H  
ATOM   1453  HB3 ASP    91      23.304  25.371   9.533  1.00  0.00           H  
ATOM   1454  CG  ASP    91      24.858  25.892  10.885  1.00  0.00           C  
ATOM   1455  OD1 ASP    91      25.145  25.992  12.125  1.00  0.00           O  
ATOM   1456  OD2 ASP    91      25.737  25.824   9.992  1.00  0.00           O  
ATOM   1457  C   ASP    91      22.848  27.946  10.131  1.00  0.00           C  
ATOM   1458  O   ASP    91      23.644  28.841  10.417  1.00  0.00           O  
ATOM   1459  N   LYS    92      21.998  28.099   9.064  1.00  0.00           N  
ATOM   1460  H   LYS    92      21.565  27.262   8.700  1.00  0.00           H  
ATOM   1461  CA  LYS    92      21.741  29.296   8.254  1.00  0.00           C  
ATOM   1462  HA  LYS    92      22.628  29.680   7.750  1.00  0.00           H  
ATOM   1463  CB  LYS    92      20.730  28.998   7.094  1.00  0.00           C  
ATOM   1464  HB2 LYS    92      21.209  28.379   6.335  1.00  0.00           H  
ATOM   1465  HB3 LYS    92      20.034  28.311   7.576  1.00  0.00           H  
ATOM   1466  CG  LYS    92      20.021  29.982   6.478  1.00  0.00           C  
ATOM   1467  HG2 LYS    92      19.401  30.497   7.212  1.00  0.00           H  
ATOM   1468  HG3 LYS    92      20.736  30.636   5.978  1.00  0.00           H  
ATOM   1469  CD  LYS    92      19.176  29.459   5.580  1.00  0.00           C  
ATOM   1470  HD2 LYS    92      19.675  28.750   4.920  1.00  0.00           H  
ATOM   1471  HD3 LYS    92      18.462  28.954   6.231  1.00  0.00           H  
ATOM   1472  CE  LYS    92      18.402  30.323   4.858  1.00  0.00           C  
ATOM   1473  HE2 LYS    92      17.752  30.846   5.559  1.00  0.00           H  
ATOM   1474  HE3 LYS    92      19.131  30.998   4.409  1.00  0.00           H  
ATOM   1475  NZ  LYS    92      17.550  29.764   3.790  1.00  0.00           N  
ATOM   1476  HZ1 LYS    92      16.687  29.343   4.106  1.00  0.00           H  
ATOM   1477  HZ2 LYS    92      17.220  30.542   3.238  1.00  0.00           H  
ATOM   1478  HZ3 LYS    92      18.061  29.151   3.172  1.00  0.00           H  
ATOM   1479  C   LYS    92      21.277  30.538   9.058  1.00  0.00           C  
ATOM   1480  O   LYS    92      21.621  31.690   8.690  1.00  0.00           O  
ATOM   1481  N   ALA    93      20.387  30.351  10.071  1.00  0.00           N  
ATOM   1482  H   ALA    93      19.992  29.440  10.256  1.00  0.00           H  
ATOM   1483  CA  ALA    93      19.872  31.416  10.872  1.00  0.00           C  
ATOM   1484  HA  ALA    93      19.680  32.272  10.226  1.00  0.00           H  
ATOM   1485  CB  ALA    93      18.593  31.001  11.542  1.00  0.00           C  
ATOM   1486  HB1 ALA    93      17.835  30.753  10.800  1.00  0.00           H  
ATOM   1487  HB2 ALA    93      18.805  30.115  12.141  1.00  0.00           H  
ATOM   1488  HB3 ALA    93      18.168  31.696  12.266  1.00  0.00           H  
ATOM   1489  C   ALA    93      20.881  31.803  12.006  1.00  0.00           C  
ATOM   1490  O   ALA    93      21.169  33.013  12.087  1.00  0.00           O  
ATOM   1491  N   ASN    94      21.592  30.839  12.559  1.00  0.00           N  
ATOM   1492  H   ASN    94      21.242  29.923  12.317  1.00  0.00           H  
ATOM   1493  CA  ASN    94      22.838  31.059  13.295  1.00  0.00           C  
ATOM   1494  HA  ASN    94      22.720  31.691  14.175  1.00  0.00           H  
ATOM   1495  CB  ASN    94      23.496  29.751  13.815  1.00  0.00           C  
ATOM   1496  HB2 ASN    94      23.740  29.140  12.947  1.00  0.00           H  
ATOM   1497  HB3 ASN    94      24.428  29.971  14.335  1.00  0.00           H  
ATOM   1498  CG  ASN    94      22.634  28.971  14.769  1.00  0.00           C  
ATOM   1499  OD1 ASN    94      21.668  29.498  15.280  1.00  0.00           O  
ATOM   1500  ND2 ASN    94      23.079  27.800  15.161  1.00  0.00           N  
ATOM   1501 HD21 ASN    94      22.516  27.300  15.834  1.00  0.00           H  
ATOM   1502 HD22 ASN    94      24.017  27.479  14.964  1.00  0.00           H  
ATOM   1503  C   ASN    94      23.950  31.944  12.598  1.00  0.00           C  
ATOM   1504  O   ASN    94      24.546  32.824  13.266  1.00  0.00           O  
ATOM   1505  N   MET    95      24.234  31.666  11.313  1.00  0.00           N  
ATOM   1506  H   MET    95      23.890  30.805  10.913  1.00  0.00           H  
ATOM   1507  CA  MET    95      25.258  32.317  10.526  1.00  0.00           C  
ATOM   1508  HA  MET    95      26.133  32.430  11.166  1.00  0.00           H  
ATOM   1509  CB  MET    95      25.703  31.544   9.265  1.00  0.00           C  
ATOM   1510  HB2 MET    95      24.908  31.011   8.743  1.00  0.00           H  
ATOM   1511  HB3 MET    95      26.160  32.217   8.539  1.00  0.00           H  
ATOM   1512  CG  MET    95      26.762  30.484   9.609  1.00  0.00           C  
ATOM   1513  HG2 MET    95      27.639  30.807  10.170  1.00  0.00           H  
ATOM   1514  HG3 MET    95      26.211  29.771  10.222  1.00  0.00           H  
ATOM   1515  SD  MET    95      27.543  29.793   8.155  1.00  0.00           S  
ATOM   1516  CE  MET    95      26.088  28.724   7.678  1.00  0.00           C  
ATOM   1517  HE1 MET    95      25.711  28.221   8.568  1.00  0.00           H  
ATOM   1518  HE2 MET    95      25.250  29.308   7.297  1.00  0.00           H  
ATOM   1519  HE3 MET    95      26.507  28.102   6.887  1.00  0.00           H  
ATOM   1520  C   MET    95      24.784  33.719  10.183  1.00  0.00           C  
ATOM   1521  O   MET    95      25.475  34.658  10.537  1.00  0.00           O  
ATOM   1522  N   LEU    96      23.535  33.945   9.758  1.00  0.00           N  
ATOM   1523  H   LEU    96      22.936  33.150   9.584  1.00  0.00           H  
ATOM   1524  CA  LEU    96      22.937  35.274   9.693  1.00  0.00           C  
ATOM   1525  HA  LEU    96      23.513  35.873   8.988  1.00  0.00           H  
ATOM   1526  CB  LEU    96      21.456  35.338   9.207  1.00  0.00           C  
ATOM   1527  HB2 LEU    96      20.782  34.800   9.873  1.00  0.00           H  
ATOM   1528  HB3 LEU    96      21.127  36.377   9.217  1.00  0.00           H  
ATOM   1529  CG  LEU    96      21.278  34.869   7.732  1.00  0.00           C  
ATOM   1530  HG  LEU    96      21.655  33.856   7.591  1.00  0.00           H  
ATOM   1531  CD1 LEU    96      19.813  34.927   7.258  1.00  0.00           C  
ATOM   1532 HD11 LEU    96      19.551  35.883   6.804  1.00  0.00           H  
ATOM   1533 HD12 LEU    96      19.541  34.160   6.533  1.00  0.00           H  
ATOM   1534 HD13 LEU    96      19.174  34.910   8.141  1.00  0.00           H  
ATOM   1535  CD2 LEU    96      22.032  35.763   6.676  1.00  0.00           C  
ATOM   1536 HD21 LEU    96      23.074  35.733   6.993  1.00  0.00           H  
ATOM   1537 HD22 LEU    96      21.943  35.294   5.696  1.00  0.00           H  
ATOM   1538 HD23 LEU    96      21.651  36.779   6.570  1.00  0.00           H  
ATOM   1539  C   LEU    96      23.061  36.104  11.019  1.00  0.00           C  
ATOM   1540  O   LEU    96      23.140  37.348  10.907  1.00  0.00           O  
ATOM   1541  N   ALA    97      22.905  35.487  12.175  1.00  0.00           N  
ATOM   1542  H   ALA    97      22.695  34.499  12.169  1.00  0.00           H  
ATOM   1543  CA  ALA    97      23.087  36.259  13.425  1.00  0.00           C  
ATOM   1544  HA  ALA    97      22.604  37.216  13.228  1.00  0.00           H  
ATOM   1545  CB  ALA    97      22.448  35.567  14.581  1.00  0.00           C  
ATOM   1546  HB1 ALA    97      22.932  34.666  14.957  1.00  0.00           H  
ATOM   1547  HB2 ALA    97      22.673  36.267  15.386  1.00  0.00           H  
ATOM   1548  HB3 ALA    97      21.403  35.374  14.340  1.00  0.00           H  
ATOM   1549  C   ALA    97      24.610  36.505  13.699  1.00  0.00           C  
ATOM   1550  O   ALA    97      24.959  37.620  14.019  1.00  0.00           O  
ATOM   1551  N   HIE    98      25.497  35.558  13.463  1.00  0.00           N  
ATOM   1552  H   HIE    98      25.362  34.603  13.164  1.00  0.00           H  
ATOM   1553  CA  HIE    98      26.936  35.774  13.697  1.00  0.00           C  
ATOM   1554  HA  HIE    98      27.073  36.176  14.701  1.00  0.00           H  
ATOM   1555  CB  HIE    98      27.597  34.356  13.559  1.00  0.00           C  
ATOM   1556  HB2 HIE    98      27.084  33.655  14.217  1.00  0.00           H  
ATOM   1557  HB3 HIE    98      27.536  34.116  12.498  1.00  0.00           H  
ATOM   1558  CG  HIE    98      28.997  34.359  14.015  1.00  0.00           C  
ATOM   1559  ND1 HIE    98      29.607  34.203  15.314  1.00  0.00           N  
ATOM   1560  CE1 HIE    98      30.870  33.823  15.143  1.00  0.00           C  
ATOM   1561  HE1 HIE    98      31.529  33.436  15.906  1.00  0.00           H  
ATOM   1562  NE2 HIE    98      31.124  33.833  13.838  1.00  0.00           N  
ATOM   1563  HE2 HIE    98      32.014  33.526  13.472  1.00  0.00           H  
ATOM   1564  CD2 HIE    98      30.038  34.126  13.119  1.00  0.00           C  
ATOM   1565  HD2 HIE    98      30.066  34.097  12.039  1.00  0.00           H  
ATOM   1566  C   HIE    98      27.616  36.732  12.705  1.00  0.00           C  
ATOM   1567  O   HIE    98      28.439  37.574  13.105  1.00  0.00           O  
ATOM   1568  N   MET    99      27.209  36.691  11.415  1.00  0.00           N  
ATOM   1569  H   MET    99      26.417  36.101  11.201  1.00  0.00           H  
ATOM   1570  CA  MET    99      27.607  37.670  10.417  1.00  0.00           C  
ATOM   1571  HA  MET    99      28.673  37.828  10.579  1.00  0.00           H  
ATOM   1572  CB  MET    99      27.385  37.027   9.032  1.00  0.00           C  
ATOM   1573  HB2 MET    99      26.342  36.837   8.779  1.00  0.00           H  
ATOM   1574  HB3 MET    99      27.659  37.757   8.270  1.00  0.00           H  
ATOM   1575  CG  MET    99      28.023  35.595   8.868  1.00  0.00           C  
ATOM   1576  HG2 MET    99      29.104  35.696   8.764  1.00  0.00           H  
ATOM   1577  HG3 MET    99      27.735  34.984   9.724  1.00  0.00           H  
ATOM   1578  SD  MET    99      27.315  34.532   7.529  1.00  0.00           S  
ATOM   1579  CE  MET    99      28.418  33.139   7.466  1.00  0.00           C  
ATOM   1580  HE1 MET    99      28.063  32.546   6.623  1.00  0.00           H  
ATOM   1581  HE2 MET    99      29.443  33.456   7.273  1.00  0.00           H  
ATOM   1582  HE3 MET    99      28.482  32.715   8.467  1.00  0.00           H  
ATOM   1583  C   MET    99      27.003  39.062  10.777  1.00  0.00           C  
ATOM   1584  O   MET    99      27.771  40.005  10.754  1.00  0.00           O  
ATOM   1585  N   GLU   100      25.702  39.178  11.216  1.00  0.00           N  
ATOM   1586  H   GLU   100      25.150  38.332  11.212  1.00  0.00           H  
ATOM   1587  CA  GLU   100      25.146  40.483  11.586  1.00  0.00           C  
ATOM   1588  HA  GLU   100      25.250  41.170  10.746  1.00  0.00           H  
ATOM   1589  CB  GLU   100      23.576  40.434  11.877  1.00  0.00           C  
ATOM   1590  HB2 GLU   100      23.159  39.977  10.979  1.00  0.00           H  
ATOM   1591  HB3 GLU   100      23.470  39.792  12.751  1.00  0.00           H  
ATOM   1592  CG  GLU   100      22.985  41.791  12.139  1.00  0.00           C  
ATOM   1593  HG2 GLU   100      23.232  42.118  13.149  1.00  0.00           H  
ATOM   1594  HG3 GLU   100      23.443  42.418  11.374  1.00  0.00           H  
ATOM   1595  CD  GLU   100      21.454  41.874  11.911  1.00  0.00           C  
ATOM   1596  OE1 GLU   100      20.692  42.482  12.670  1.00  0.00           O  
ATOM   1597  OE2 GLU   100      20.873  41.319  10.887  1.00  0.00           O  
ATOM   1598  C   GLU   100      25.852  41.153  12.831  1.00  0.00           C  
ATOM   1599  O   GLU   100      25.997  42.368  12.937  1.00  0.00           O  
ATOM   1600  N   THR   101      26.347  40.277  13.747  1.00  0.00           N  
ATOM   1601  H   THR   101      26.080  39.306  13.677  1.00  0.00           H  
ATOM   1602  CA  THR   101      27.304  40.821  14.745  1.00  0.00           C  
ATOM   1603  HA  THR   101      26.755  41.609  15.261  1.00  0.00           H  
ATOM   1604  CB  THR   101      27.550  39.614  15.675  1.00  0.00           C  
ATOM   1605  HB  THR   101      28.183  38.867  15.196  1.00  0.00           H  
ATOM   1606  CG2 THR   101      28.448  39.973  16.805  1.00  0.00           C  
ATOM   1607 HG21 THR   101      28.030  40.846  17.306  1.00  0.00           H  
ATOM   1608 HG22 THR   101      28.410  39.168  17.540  1.00  0.00           H  
ATOM   1609 HG23 THR   101      29.465  40.122  16.442  1.00  0.00           H  
ATOM   1610  OG1 THR   101      26.418  39.093  16.249  1.00  0.00           O  
ATOM   1611  HG1 THR   101      25.840  38.704  15.588  1.00  0.00           H  
ATOM   1612  C   THR   101      28.684  41.366  14.114  1.00  0.00           C  
ATOM   1613  O   THR   101      29.152  42.395  14.528  1.00  0.00           O  
ATOM   1614  N   GLN   102      29.334  40.566  13.317  1.00  0.00           N  
ATOM   1615  H   GLN   102      28.798  39.790  12.957  1.00  0.00           H  
ATOM   1616  CA  GLN   102      30.597  40.874  12.672  1.00  0.00           C  
ATOM   1617  HA  GLN   102      31.380  41.054  13.409  1.00  0.00           H  
ATOM   1618  CB  GLN   102      31.049  39.630  11.888  1.00  0.00           C  
ATOM   1619  HB2 GLN   102      30.159  39.326  11.337  1.00  0.00           H  
ATOM   1620  HB3 GLN   102      31.876  39.822  11.205  1.00  0.00           H  
ATOM   1621  CG  GLN   102      31.604  38.494  12.703  1.00  0.00           C  
ATOM   1622  HG2 GLN   102      32.536  38.820  13.164  1.00  0.00           H  
ATOM   1623  HG3 GLN   102      30.894  38.175  13.466  1.00  0.00           H  
ATOM   1624  CD  GLN   102      31.983  37.283  11.882  1.00  0.00           C  
ATOM   1625  OE1 GLN   102      31.939  37.255  10.683  1.00  0.00           O  
ATOM   1626  NE2 GLN   102      32.400  36.238  12.605  1.00  0.00           N  
ATOM   1627 HE21 GLN   102      32.503  35.344  12.146  1.00  0.00           H  
ATOM   1628 HE22 GLN   102      32.330  36.250  13.613  1.00  0.00           H  
ATOM   1629  C   GLN   102      30.623  42.108  11.760  1.00  0.00           C  
ATOM   1630  O   GLN   102      31.697  42.798  11.644  1.00  0.00           O  
ATOM   1631  N   ASN   103      29.446  42.502  11.305  1.00  0.00           N  
ATOM   1632  H   ASN   103      28.640  41.899  11.386  1.00  0.00           H  
ATOM   1633  CA  ASN   103      29.199  43.761  10.608  1.00  0.00           C  
ATOM   1634  HA  ASN   103      30.036  43.897   9.923  1.00  0.00           H  
ATOM   1635  CB  ASN   103      27.960  43.514   9.776  1.00  0.00           C  
ATOM   1636  HB2 ASN   103      28.172  42.621   9.188  1.00  0.00           H  
ATOM   1637  HB3 ASN   103      27.108  43.328  10.429  1.00  0.00           H  
ATOM   1638  CG  ASN   103      27.626  44.621   8.807  1.00  0.00           C  
ATOM   1639  OD1 ASN   103      27.028  45.585   9.202  1.00  0.00           O  
ATOM   1640  ND2 ASN   103      28.138  44.482   7.624  1.00  0.00           N  
ATOM   1641 HD21 ASN   103      27.928  45.269   7.027  1.00  0.00           H  
ATOM   1642 HD22 ASN   103      28.952  43.924   7.411  1.00  0.00           H  
ATOM   1643  C   ASN   103      29.133  44.950  11.544  1.00  0.00           C  
ATOM   1644  O   ASN   103      29.890  45.884  11.338  1.00  0.00           O  
ATOM   1645  N   LYS   104      28.356  44.859  12.667  1.00  0.00           N  
ATOM   1646  H   LYS   104      27.980  43.955  12.913  1.00  0.00           H  
ATOM   1647  CA  LYS   104      28.464  45.927  13.645  1.00  0.00           C  
ATOM   1648  HA  LYS   104      28.255  46.858  13.119  1.00  0.00           H  
ATOM   1649  CB  LYS   104      27.403  45.825  14.713  1.00  0.00           C  
ATOM   1650  HB2 LYS   104      27.564  44.903  15.273  1.00  0.00           H  
ATOM   1651  HB3 LYS   104      27.534  46.648  15.415  1.00  0.00           H  
ATOM   1652  CG  LYS   104      26.090  45.822  14.207  1.00  0.00           C  
ATOM   1653  HG2 LYS   104      25.872  46.836  13.871  1.00  0.00           H  
ATOM   1654  HG3 LYS   104      26.076  45.113  13.379  1.00  0.00           H  
ATOM   1655  CD  LYS   104      25.161  45.337  15.104  1.00  0.00           C  
ATOM   1656  HD2 LYS   104      25.239  44.254  15.191  1.00  0.00           H  
ATOM   1657  HD3 LYS   104      25.399  45.573  16.142  1.00  0.00           H  
ATOM   1658  CE  LYS   104      23.861  45.435  14.880  1.00  0.00           C  
ATOM   1659  HE2 LYS   104      23.671  44.922  13.938  1.00  0.00           H  
ATOM   1660  HE3 LYS   104      23.322  44.833  15.611  1.00  0.00           H  
ATOM   1661  NZ  LYS   104      23.366  46.826  14.789  1.00  0.00           N  
ATOM   1662  HZ1 LYS   104      23.833  47.352  14.065  1.00  0.00           H  
ATOM   1663  HZ2 LYS   104      22.427  47.008  14.465  1.00  0.00           H  
ATOM   1664  HZ3 LYS   104      23.492  47.349  15.644  1.00  0.00           H  
ATOM   1665  C   LYS   104      29.854  46.070  14.225  1.00  0.00           C  
ATOM   1666  O   LYS   104      30.199  47.195  14.512  1.00  0.00           O  
ATOM   1667  N   ILE   105      30.650  44.922  14.405  1.00  0.00           N  
ATOM   1668  H   ILE   105      30.278  44.004  14.208  1.00  0.00           H  
ATOM   1669  CA  ILE   105      32.109  44.964  14.833  1.00  0.00           C  
ATOM   1670  HA  ILE   105      32.065  45.615  15.706  1.00  0.00           H  
ATOM   1671  CB  ILE   105      32.684  43.556  15.195  1.00  0.00           C  
ATOM   1672  HB  ILE   105      32.484  42.924  14.330  1.00  0.00           H  
ATOM   1673  CG2 ILE   105      34.195  43.497  15.346  1.00  0.00           C  
ATOM   1674 HG21 ILE   105      34.660  43.755  14.395  1.00  0.00           H  
ATOM   1675 HG22 ILE   105      34.565  44.106  16.171  1.00  0.00           H  
ATOM   1676 HG23 ILE   105      34.581  42.481  15.427  1.00  0.00           H  
ATOM   1677  CG1 ILE   105      32.044  42.935  16.423  1.00  0.00           C  
ATOM   1678 HG12 ILE   105      32.371  43.563  17.251  1.00  0.00           H  
ATOM   1679 HG13 ILE   105      30.957  42.889  16.371  1.00  0.00           H  
ATOM   1680  CD1 ILE   105      32.345  41.492  16.819  1.00  0.00           C  
ATOM   1681 HD11 ILE   105      31.730  41.325  17.703  1.00  0.00           H  
ATOM   1682 HD12 ILE   105      32.082  40.816  16.006  1.00  0.00           H  
ATOM   1683 HD13 ILE   105      33.406  41.415  17.057  1.00  0.00           H  
ATOM   1684  C   ILE   105      33.009  45.627  13.744  1.00  0.00           C  
ATOM   1685  O   ILE   105      33.750  46.521  14.145  1.00  0.00           O  
ATOM   1686  N   TYR   106      32.945  45.305  12.407  1.00  0.00           N  
ATOM   1687  H   TYR   106      32.475  44.510  11.999  1.00  0.00           H  
ATOM   1688  CA  TYR   106      33.620  46.084  11.388  1.00  0.00           C  
ATOM   1689  HA  TYR   106      34.665  45.959  11.672  1.00  0.00           H  
ATOM   1690  CB  TYR   106      33.337  45.378  10.049  1.00  0.00           C  
ATOM   1691  HB2 TYR   106      33.649  44.339  10.149  1.00  0.00           H  
ATOM   1692  HB3 TYR   106      32.263  45.388   9.867  1.00  0.00           H  
ATOM   1693  CG  TYR   106      34.076  45.828   8.743  1.00  0.00           C  
ATOM   1694  CD1 TYR   106      35.455  45.578   8.604  1.00  0.00           C  
ATOM   1695  HD1 TYR   106      36.016  45.158   9.426  1.00  0.00           H  
ATOM   1696  CE1 TYR   106      36.143  46.116   7.522  1.00  0.00           C  
ATOM   1697  HE1 TYR   106      37.177  45.891   7.304  1.00  0.00           H  
ATOM   1698  CZ  TYR   106      35.433  46.726   6.455  1.00  0.00           C  
ATOM   1699  OH  TYR   106      36.052  47.125   5.337  1.00  0.00           O  
ATOM   1700  HH  TYR   106      35.454  47.707   4.863  1.00  0.00           H  
ATOM   1701  CE2 TYR   106      34.061  46.958   6.585  1.00  0.00           C  
ATOM   1702  HE2 TYR   106      33.500  47.489   5.830  1.00  0.00           H  
ATOM   1703  CD2 TYR   106      33.377  46.596   7.767  1.00  0.00           C  
ATOM   1704  HD2 TYR   106      32.324  46.768   7.937  1.00  0.00           H  
ATOM   1705  C   TYR   106      33.287  47.549  11.378  1.00  0.00           C  
ATOM   1706  O   TYR   106      34.258  48.353  11.294  1.00  0.00           O  
ATOM   1707  N   ASN   107      32.079  47.972  11.629  1.00  0.00           N  
ATOM   1708  H   ASN   107      31.349  47.361  11.967  1.00  0.00           H  
ATOM   1709  CA  ASN   107      31.781  49.484  11.436  1.00  0.00           C  
ATOM   1710  HA  ASN   107      32.311  49.828  10.547  1.00  0.00           H  
ATOM   1711  CB  ASN   107      30.317  49.512  11.147  1.00  0.00           C  
ATOM   1712  HB2 ASN   107      29.712  48.825  11.738  1.00  0.00           H  
ATOM   1713  HB3 ASN   107      30.020  50.525  11.415  1.00  0.00           H  
ATOM   1714  CG  ASN   107      29.955  49.289   9.739  1.00  0.00           C  
ATOM   1715  OD1 ASN   107      30.125  50.129   8.883  1.00  0.00           O  
ATOM   1716  ND2 ASN   107      29.665  48.099   9.438  1.00  0.00           N  
ATOM   1717 HD21 ASN   107      29.465  47.979   8.455  1.00  0.00           H  
ATOM   1718 HD22 ASN   107      29.532  47.468  10.215  1.00  0.00           H  
ATOM   1719  C   ASN   107      32.133  50.440  12.631  1.00  0.00           C  
ATOM   1720  O   ASN   107      32.153  51.658  12.534  1.00  0.00           O  
ATOM   1721  N   ILE   108      32.642  49.787  13.668  1.00  0.00           N  
ATOM   1722  H   ILE   108      32.531  48.783  13.683  1.00  0.00           H  
ATOM   1723  CA  ILE   108      33.485  50.357  14.728  1.00  0.00           C  
ATOM   1724  HA  ILE   108      33.069  51.322  15.017  1.00  0.00           H  
ATOM   1725  CB  ILE   108      33.423  49.534  15.987  1.00  0.00           C  
ATOM   1726  HB  ILE   108      33.620  48.491  15.741  1.00  0.00           H  
ATOM   1727  CG2 ILE   108      34.443  49.861  17.061  1.00  0.00           C  
ATOM   1728 HG21 ILE   108      35.393  49.489  16.676  1.00  0.00           H  
ATOM   1729 HG22 ILE   108      34.436  50.905  17.375  1.00  0.00           H  
ATOM   1730 HG23 ILE   108      34.342  49.242  17.952  1.00  0.00           H  
ATOM   1731  CG1 ILE   108      31.973  49.548  16.545  1.00  0.00           C  
ATOM   1732 HG12 ILE   108      31.729  50.573  16.821  1.00  0.00           H  
ATOM   1733 HG13 ILE   108      31.226  49.307  15.789  1.00  0.00           H  
ATOM   1734  CD1 ILE   108      31.687  48.541  17.724  1.00  0.00           C  
ATOM   1735 HD11 ILE   108      31.748  49.083  18.668  1.00  0.00           H  
ATOM   1736 HD12 ILE   108      30.647  48.251  17.572  1.00  0.00           H  
ATOM   1737 HD13 ILE   108      32.414  47.733  17.655  1.00  0.00           H  
ATOM   1738  C   ILE   108      34.944  50.687  14.346  1.00  0.00           C  
ATOM   1739  O   ILE   108      35.541  51.648  14.829  1.00  0.00           O  
ATOM   1740  N   LEU   109      35.618  49.906  13.521  1.00  0.00           N  
ATOM   1741  H   LEU   109      35.092  49.184  13.050  1.00  0.00           H  
ATOM   1742  CA  LEU   109      37.099  49.947  13.336  1.00  0.00           C  
ATOM   1743  HA  LEU   109      37.649  50.089  14.266  1.00  0.00           H  
ATOM   1744  CB  LEU   109      37.550  48.636  12.708  1.00  0.00           C  
ATOM   1745  HB2 LEU   109      37.234  48.790  11.676  1.00  0.00           H  
ATOM   1746  HB3 LEU   109      38.631  48.509  12.656  1.00  0.00           H  
ATOM   1747  CG  LEU   109      37.037  47.333  13.304  1.00  0.00           C  
ATOM   1748  HG  LEU   109      35.960  47.496  13.332  1.00  0.00           H  
ATOM   1749  CD1 LEU   109      37.311  46.182  12.442  1.00  0.00           C  
ATOM   1750 HD11 LEU   109      36.849  46.399  11.479  1.00  0.00           H  
ATOM   1751 HD12 LEU   109      38.379  45.970  12.409  1.00  0.00           H  
ATOM   1752 HD13 LEU   109      36.702  45.345  12.783  1.00  0.00           H  
ATOM   1753  CD2 LEU   109      37.610  47.169  14.641  1.00  0.00           C  
ATOM   1754 HD21 LEU   109      38.610  46.742  14.567  1.00  0.00           H  
ATOM   1755 HD22 LEU   109      37.877  48.073  15.188  1.00  0.00           H  
ATOM   1756 HD23 LEU   109      36.983  46.469  15.194  1.00  0.00           H  
ATOM   1757  C   LEU   109      37.492  51.251  12.491  1.00  0.00           C  
ATOM   1758  O   LEU   109      36.800  51.730  11.567  1.00  0.00           O  
ATOM   1759  N   THR   110      38.732  51.721  12.745  1.00  0.00           N  
ATOM   1760  H   THR   110      39.302  51.255  13.436  1.00  0.00           H  
ATOM   1761  CA  THR   110      39.411  52.793  11.935  1.00  0.00           C  
ATOM   1762  HA  THR   110      38.673  53.583  11.796  1.00  0.00           H  
ATOM   1763  CB  THR   110      40.630  53.285  12.674  1.00  0.00           C  
ATOM   1764  HB  THR   110      41.106  53.976  11.979  1.00  0.00           H  
ATOM   1765  CG2 THR   110      40.392  53.944  14.035  1.00  0.00           C  
ATOM   1766 HG21 THR   110      39.788  54.805  13.751  1.00  0.00           H  
ATOM   1767 HG22 THR   110      39.662  53.354  14.589  1.00  0.00           H  
ATOM   1768 HG23 THR   110      41.320  54.234  14.528  1.00  0.00           H  
ATOM   1769  OG1 THR   110      41.541  52.266  12.814  1.00  0.00           O  
ATOM   1770  HG1 THR   110      42.379  52.520  13.208  1.00  0.00           H  
ATOM   1771  C   THR   110      39.790  52.236  10.602  1.00  0.00           C  
ATOM   1772  O   THR   110      40.002  51.026  10.436  1.00  0.00           O  
ATOM   1773  N   PRO   111      39.945  53.009   9.486  1.00  0.00           N  
ATOM   1774  CD  PRO   111      39.694  54.425   9.382  1.00  0.00           C  
ATOM   1775  HD2 PRO   111      40.413  54.951  10.010  1.00  0.00           H  
ATOM   1776  HD3 PRO   111      38.693  54.580   9.785  1.00  0.00           H  
ATOM   1777  CG  PRO   111      39.878  54.807   7.948  1.00  0.00           C  
ATOM   1778  HG2 PRO   111      40.794  55.391   8.033  1.00  0.00           H  
ATOM   1779  HG3 PRO   111      39.053  55.394   7.544  1.00  0.00           H  
ATOM   1780  CB  PRO   111      40.169  53.518   7.174  1.00  0.00           C  
ATOM   1781  HB2 PRO   111      41.080  53.723   6.612  1.00  0.00           H  
ATOM   1782  HB3 PRO   111      39.275  53.272   6.600  1.00  0.00           H  
ATOM   1783  CA  PRO   111      40.265  52.363   8.226  1.00  0.00           C  
ATOM   1784  HA  PRO   111      39.464  51.640   8.070  1.00  0.00           H  
ATOM   1785  C   PRO   111      41.567  51.604   8.129  1.00  0.00           C  
ATOM   1786  O   PRO   111      41.642  50.709   7.281  1.00  0.00           O  
ATOM   1787  N   GLU   112      42.609  51.879   8.952  1.00  0.00           N  
ATOM   1788  H   GLU   112      42.580  52.736   9.485  1.00  0.00           H  
ATOM   1789  CA  GLU   112      43.794  50.934   9.129  1.00  0.00           C  
ATOM   1790  HA  GLU   112      44.094  50.629   8.126  1.00  0.00           H  
ATOM   1791  CB  GLU   112      44.930  51.673   9.903  1.00  0.00           C  
ATOM   1792  HB2 GLU   112      45.078  52.672   9.492  1.00  0.00           H  
ATOM   1793  HB3 GLU   112      44.542  51.842  10.907  1.00  0.00           H  
ATOM   1794  CG  GLU   112      46.297  51.060   9.916  1.00  0.00           C  
ATOM   1795  HG2 GLU   112      46.373  50.276  10.670  1.00  0.00           H  
ATOM   1796  HG3 GLU   112      46.446  50.579   8.950  1.00  0.00           H  
ATOM   1797  CD  GLU   112      47.358  52.162  10.225  1.00  0.00           C  
ATOM   1798  OE1 GLU   112      47.867  52.338  11.368  1.00  0.00           O  
ATOM   1799  OE2 GLU   112      47.680  53.065   9.382  1.00  0.00           O  
ATOM   1800  C   GLU   112      43.477  49.629   9.858  1.00  0.00           C  
ATOM   1801  O   GLU   112      43.841  48.566   9.318  1.00  0.00           O  
ATOM   1802  N   GLN   113      42.684  49.537  10.915  1.00  0.00           N  
ATOM   1803  H   GLN   113      42.349  50.459  11.153  1.00  0.00           H  
ATOM   1804  CA  GLN   113      42.115  48.384  11.575  1.00  0.00           C  
ATOM   1805  HA  GLN   113      42.903  47.720  11.929  1.00  0.00           H  
ATOM   1806  CB  GLN   113      41.302  48.866  12.797  1.00  0.00           C  
ATOM   1807  HB2 GLN   113      40.606  49.662  12.532  1.00  0.00           H  
ATOM   1808  HB3 GLN   113      40.674  47.997  12.997  1.00  0.00           H  
ATOM   1809  CG  GLN   113      42.169  49.277  13.964  1.00  0.00           C  
ATOM   1810  HG2 GLN   113      42.789  48.434  14.269  1.00  0.00           H  
ATOM   1811  HG3 GLN   113      42.853  50.046  13.606  1.00  0.00           H  
ATOM   1812  CD  GLN   113      41.330  49.530  15.206  1.00  0.00           C  
ATOM   1813  OE1 GLN   113      40.354  50.220  15.150  1.00  0.00           O  
ATOM   1814  NE2 GLN   113      41.639  49.150  16.360  1.00  0.00           N  
ATOM   1815 HE21 GLN   113      41.057  49.342  17.163  1.00  0.00           H  
ATOM   1816 HE22 GLN   113      42.428  48.522  16.295  1.00  0.00           H  
ATOM   1817  C   GLN   113      41.148  47.607  10.627  1.00  0.00           C  
ATOM   1818  O   GLN   113      41.083  46.388  10.851  1.00  0.00           O  
ATOM   1819  N   LYS   114      40.480  48.275   9.648  1.00  0.00           N  
ATOM   1820  H   LYS   114      40.664  49.261   9.766  1.00  0.00           H  
ATOM   1821  CA  LYS   114      39.577  47.678   8.699  1.00  0.00           C  
ATOM   1822  HA  LYS   114      39.031  46.902   9.235  1.00  0.00           H  
ATOM   1823  CB  LYS   114      38.587  48.710   8.120  1.00  0.00           C  
ATOM   1824  HB2 LYS   114      39.142  49.487   7.594  1.00  0.00           H  
ATOM   1825  HB3 LYS   114      38.083  48.213   7.291  1.00  0.00           H  
ATOM   1826  CG  LYS   114      37.616  49.229   8.853  1.00  0.00           C  
ATOM   1827  HG2 LYS   114      37.027  48.362   9.152  1.00  0.00           H  
ATOM   1828  HG3 LYS   114      38.094  49.658   9.733  1.00  0.00           H  
ATOM   1829  CD  LYS   114      36.796  50.099   8.124  1.00  0.00           C  
ATOM   1830  HD2 LYS   114      37.238  51.082   7.959  1.00  0.00           H  
ATOM   1831  HD3 LYS   114      36.525  49.727   7.136  1.00  0.00           H  
ATOM   1832  CE  LYS   114      35.640  50.367   8.747  1.00  0.00           C  
ATOM   1833  HE2 LYS   114      35.144  49.410   8.907  1.00  0.00           H  
ATOM   1834  HE3 LYS   114      35.821  50.745   9.754  1.00  0.00           H  
ATOM   1835  NZ  LYS   114      34.752  51.403   8.126  1.00  0.00           N  
ATOM   1836  HZ1 LYS   114      35.273  52.262   8.023  1.00  0.00           H  
ATOM   1837  HZ2 LYS   114      34.428  51.107   7.216  1.00  0.00           H  
ATOM   1838  HZ3 LYS   114      33.963  51.639   8.712  1.00  0.00           H  
ATOM   1839  C   LYS   114      40.360  46.880   7.608  1.00  0.00           C  
ATOM   1840  O   LYS   114      40.224  45.712   7.508  1.00  0.00           O  
ATOM   1841  N   LYS   115      41.419  47.459   6.892  1.00  0.00           N  
ATOM   1842  H   LYS   115      41.608  48.448   6.973  1.00  0.00           H  
ATOM   1843  CA  LYS   115      42.379  46.712   6.032  1.00  0.00           C  
ATOM   1844  HA  LYS   115      41.732  46.257   5.281  1.00  0.00           H  
ATOM   1845  CB  LYS   115      43.431  47.606   5.264  1.00  0.00           C  
ATOM   1846  HB2 LYS   115      44.039  47.002   4.591  1.00  0.00           H  
ATOM   1847  HB3 LYS   115      42.814  48.334   4.736  1.00  0.00           H  
ATOM   1848  CG  LYS   115      44.357  48.302   5.977  1.00  0.00           C  
ATOM   1849  HG2 LYS   115      43.696  48.928   6.576  1.00  0.00           H  
ATOM   1850  HG3 LYS   115      44.924  47.530   6.498  1.00  0.00           H  
ATOM   1851  CD  LYS   115      45.139  49.214   5.236  1.00  0.00           C  
ATOM   1852  HD2 LYS   115      45.619  48.683   4.414  1.00  0.00           H  
ATOM   1853  HD3 LYS   115      44.533  50.086   4.991  1.00  0.00           H  
ATOM   1854  CE  LYS   115      46.148  49.628   5.974  1.00  0.00           C  
ATOM   1855  HE2 LYS   115      45.763  50.144   6.854  1.00  0.00           H  
ATOM   1856  HE3 LYS   115      46.748  48.874   6.485  1.00  0.00           H  
ATOM   1857  NZ  LYS   115      47.135  50.422   5.246  1.00  0.00           N  
ATOM   1858  HZ1 LYS   115      46.659  51.290   5.050  1.00  0.00           H  
ATOM   1859  HZ2 LYS   115      48.001  50.641   5.717  1.00  0.00           H  
ATOM   1860  HZ3 LYS   115      47.462  49.900   4.445  1.00  0.00           H  
ATOM   1861  C   LYS   115      43.131  45.553   6.850  1.00  0.00           C  
ATOM   1862  O   LYS   115      43.448  44.480   6.256  1.00  0.00           O  
ATOM   1863  N   GLN   116      43.374  45.642   8.176  1.00  0.00           N  
ATOM   1864  H   GLN   116      43.236  46.494   8.702  1.00  0.00           H  
ATOM   1865  CA  GLN   116      43.812  44.549   9.081  1.00  0.00           C  
ATOM   1866  HA  GLN   116      44.688  44.055   8.661  1.00  0.00           H  
ATOM   1867  CB  GLN   116      44.149  45.109  10.500  1.00  0.00           C  
ATOM   1868  HB2 GLN   116      44.758  46.001  10.354  1.00  0.00           H  
ATOM   1869  HB3 GLN   116      43.250  45.385  11.051  1.00  0.00           H  
ATOM   1870  CG  GLN   116      44.912  44.214  11.478  1.00  0.00           C  
ATOM   1871  HG2 GLN   116      45.350  44.867  12.232  1.00  0.00           H  
ATOM   1872  HG3 GLN   116      44.274  43.531  12.039  1.00  0.00           H  
ATOM   1873  CD  GLN   116      46.019  43.407  10.908  1.00  0.00           C  
ATOM   1874  OE1 GLN   116      46.743  43.870   9.980  1.00  0.00           O  
ATOM   1875  NE2 GLN   116      46.174  42.131  11.296  1.00  0.00           N  
ATOM   1876 HE21 GLN   116      46.714  41.486  10.738  1.00  0.00           H  
ATOM   1877 HE22 GLN   116      45.665  41.945  12.149  1.00  0.00           H  
ATOM   1878  C   GLN   116      42.810  43.423   9.288  1.00  0.00           C  
ATOM   1879  O   GLN   116      43.212  42.280   9.328  1.00  0.00           O  
ATOM   1880  N   PHE   117      41.543  43.716   9.543  1.00  0.00           N  
ATOM   1881  H   PHE   117      41.310  44.697   9.601  1.00  0.00           H  
ATOM   1882  CA  PHE   117      40.419  42.761   9.803  1.00  0.00           C  
ATOM   1883  HA  PHE   117      40.674  42.012  10.552  1.00  0.00           H  
ATOM   1884  CB  PHE   117      39.242  43.599  10.331  1.00  0.00           C  
ATOM   1885  HB2 PHE   117      39.547  44.070  11.265  1.00  0.00           H  
ATOM   1886  HB3 PHE   117      38.881  44.427   9.720  1.00  0.00           H  
ATOM   1887  CG  PHE   117      37.905  42.804  10.766  1.00  0.00           C  
ATOM   1888  CD1 PHE   117      37.624  42.483  12.124  1.00  0.00           C  
ATOM   1889  HD1 PHE   117      38.305  42.645  12.947  1.00  0.00           H  
ATOM   1890  CE1 PHE   117      36.364  41.906  12.438  1.00  0.00           C  
ATOM   1891  HE1 PHE   117      36.076  41.585  13.428  1.00  0.00           H  
ATOM   1892  CZ  PHE   117      35.398  41.793  11.437  1.00  0.00           C  
ATOM   1893  HZ  PHE   117      34.384  41.524  11.693  1.00  0.00           H  
ATOM   1894  CE2 PHE   117      35.761  41.966  10.087  1.00  0.00           C  
ATOM   1895  HE2 PHE   117      35.088  41.740   9.273  1.00  0.00           H  
ATOM   1896  CD2 PHE   117      36.986  42.535   9.769  1.00  0.00           C  
ATOM   1897  HD2 PHE   117      37.190  42.693   8.720  1.00  0.00           H  
ATOM   1898  C   PHE   117      40.053  41.909   8.537  1.00  0.00           C  
ATOM   1899  O   PHE   117      39.802  40.695   8.671  1.00  0.00           O  
ATOM   1900  N   ASN   118      40.000  42.459   7.306  1.00  0.00           N  
ATOM   1901  H   ASN   118      40.015  43.468   7.270  1.00  0.00           H  
ATOM   1902  CA  ASN   118      39.873  41.707   6.044  1.00  0.00           C  
ATOM   1903  HA  ASN   118      39.137  40.904   6.001  1.00  0.00           H  
ATOM   1904  CB  ASN   118      39.624  42.782   4.925  1.00  0.00           C  
ATOM   1905  HB2 ASN   118      40.509  43.418   4.947  1.00  0.00           H  
ATOM   1906  HB3 ASN   118      39.424  42.341   3.949  1.00  0.00           H  
ATOM   1907  CG  ASN   118      38.281  43.496   5.223  1.00  0.00           C  
ATOM   1908  OD1 ASN   118      37.565  43.170   6.158  1.00  0.00           O  
ATOM   1909  ND2 ASN   118      37.936  44.482   4.528  1.00  0.00           N  
ATOM   1910 HD21 ASN   118      37.030  44.916   4.629  1.00  0.00           H  
ATOM   1911 HD22 ASN   118      38.475  44.654   3.691  1.00  0.00           H  
ATOM   1912  C   ASN   118      41.155  40.893   5.757  1.00  0.00           C  
ATOM   1913  O   ASN   118      40.992  39.730   5.384  1.00  0.00           O  
ATOM   1914  N   ALA   119      42.366  41.435   6.064  1.00  0.00           N  
ATOM   1915  H   ALA   119      42.344  42.429   6.239  1.00  0.00           H  
ATOM   1916  CA  ALA   119      43.700  40.810   5.900  1.00  0.00           C  
ATOM   1917  HA  ALA   119      43.869  40.379   4.913  1.00  0.00           H  
ATOM   1918  CB  ALA   119      44.842  41.866   6.041  1.00  0.00           C  
ATOM   1919  HB1 ALA   119      44.870  42.350   7.017  1.00  0.00           H  
ATOM   1920  HB2 ALA   119      45.792  41.332   6.031  1.00  0.00           H  
ATOM   1921  HB3 ALA   119      44.861  42.505   5.159  1.00  0.00           H  
ATOM   1922  C   ALA   119      43.900  39.644   6.827  1.00  0.00           C  
ATOM   1923  O   ALA   119      44.401  38.592   6.362  1.00  0.00           O  
ATOM   1924  N   ASN   120      43.253  39.613   8.026  1.00  0.00           N  
ATOM   1925  H   ASN   120      42.911  40.518   8.315  1.00  0.00           H  
ATOM   1926  CA  ASN   120      43.070  38.505   8.854  1.00  0.00           C  
ATOM   1927  HA  ASN   120      44.090  38.194   9.082  1.00  0.00           H  
ATOM   1928  CB  ASN   120      42.480  38.891  10.231  1.00  0.00           C  
ATOM   1929  HB2 ASN   120      41.753  39.672  10.013  1.00  0.00           H  
ATOM   1930  HB3 ASN   120      42.029  38.008  10.685  1.00  0.00           H  
ATOM   1931  CG  ASN   120      43.438  39.384  11.279  1.00  0.00           C  
ATOM   1932  OD1 ASN   120      44.590  39.035  11.251  1.00  0.00           O  
ATOM   1933  ND2 ASN   120      43.080  40.354  12.084  1.00  0.00           N  
ATOM   1934 HD21 ASN   120      43.834  40.811  12.576  1.00  0.00           H  
ATOM   1935 HD22 ASN   120      42.125  40.663  12.197  1.00  0.00           H  
ATOM   1936  C   ASN   120      42.377  37.374   8.132  1.00  0.00           C  
ATOM   1937  O   ASN   120      42.960  36.287   7.983  1.00  0.00           O  
ATOM   1938  N   PHE   121      41.097  37.560   7.817  1.00  0.00           N  
ATOM   1939  H   PHE   121      40.727  38.478   8.020  1.00  0.00           H  
ATOM   1940  CA  PHE   121      40.377  36.453   7.121  1.00  0.00           C  
ATOM   1941  HA  PHE   121      40.427  35.520   7.682  1.00  0.00           H  
ATOM   1942  CB  PHE   121      38.883  36.728   7.050  1.00  0.00           C  
ATOM   1943  HB2 PHE   121      38.590  37.250   7.961  1.00  0.00           H  
ATOM   1944  HB3 PHE   121      38.605  37.473   6.306  1.00  0.00           H  
ATOM   1945  CG  PHE   121      37.983  35.484   6.780  1.00  0.00           C  
ATOM   1946  CD1 PHE   121      37.228  35.448   5.575  1.00  0.00           C  
ATOM   1947  HD1 PHE   121      37.346  36.253   4.865  1.00  0.00           H  
ATOM   1948  CE1 PHE   121      36.289  34.356   5.367  1.00  0.00           C  
ATOM   1949  HE1 PHE   121      35.766  34.283   4.425  1.00  0.00           H  
ATOM   1950  CZ  PHE   121      35.951  33.474   6.371  1.00  0.00           C  
ATOM   1951  HZ  PHE   121      35.296  32.648   6.135  1.00  0.00           H  
ATOM   1952  CE2 PHE   121      36.697  33.558   7.674  1.00  0.00           C  
ATOM   1953  HE2 PHE   121      36.495  32.868   8.480  1.00  0.00           H  
ATOM   1954  CD2 PHE   121      37.687  34.566   7.826  1.00  0.00           C  
ATOM   1955  HD2 PHE   121      38.188  34.624   8.781  1.00  0.00           H  
ATOM   1956  C   PHE   121      40.923  36.067   5.736  1.00  0.00           C  
ATOM   1957  O   PHE   121      40.969  34.867   5.472  1.00  0.00           O  
ATOM   1958  N   GLU   122      41.379  37.012   4.869  1.00  0.00           N  
ATOM   1959  H   GLU   122      41.079  37.955   5.071  1.00  0.00           H  
ATOM   1960  CA  GLU   122      42.172  36.665   3.670  1.00  0.00           C  
ATOM   1961  HA  GLU   122      41.501  36.074   3.047  1.00  0.00           H  
ATOM   1962  CB  GLU   122      42.577  37.969   2.911  1.00  0.00           C  
ATOM   1963  HB2 GLU   122      41.781  38.709   2.821  1.00  0.00           H  
ATOM   1964  HB3 GLU   122      43.233  38.608   3.502  1.00  0.00           H  
ATOM   1965  CG  GLU   122      43.189  37.778   1.538  1.00  0.00           C  
ATOM   1966  HG2 GLU   122      43.378  38.764   1.115  1.00  0.00           H  
ATOM   1967  HG3 GLU   122      44.192  37.376   1.682  1.00  0.00           H  
ATOM   1968  CD  GLU   122      42.368  36.928   0.585  1.00  0.00           C  
ATOM   1969  OE1 GLU   122      41.117  36.913   0.690  1.00  0.00           O  
ATOM   1970  OE2 GLU   122      42.965  36.418  -0.434  1.00  0.00           O  
ATOM   1971  C   GLU   122      43.374  35.726   3.886  1.00  0.00           C  
ATOM   1972  O   GLU   122      43.517  34.773   3.103  1.00  0.00           O  
ATOM   1973  N   LYS   123      44.305  36.062   4.784  1.00  0.00           N  
ATOM   1974  H   LYS   123      44.282  36.983   5.198  1.00  0.00           H  
ATOM   1975  CA  LYS   123      45.551  35.250   5.224  1.00  0.00           C  
ATOM   1976  HA  LYS   123      45.959  34.949   4.259  1.00  0.00           H  
ATOM   1977  CB  LYS   123      46.583  35.983   6.154  1.00  0.00           C  
ATOM   1978  HB2 LYS   123      46.053  36.417   7.002  1.00  0.00           H  
ATOM   1979  HB3 LYS   123      47.375  35.304   6.469  1.00  0.00           H  
ATOM   1980  CG  LYS   123      47.181  36.975   5.405  1.00  0.00           C  
ATOM   1981  HG2 LYS   123      47.911  36.492   4.755  1.00  0.00           H  
ATOM   1982  HG3 LYS   123      46.502  37.511   4.742  1.00  0.00           H  
ATOM   1983  CD  LYS   123      47.893  37.908   6.126  1.00  0.00           C  
ATOM   1984  HD2 LYS   123      47.244  38.458   6.808  1.00  0.00           H  
ATOM   1985  HD3 LYS   123      48.535  37.342   6.801  1.00  0.00           H  
ATOM   1986  CE  LYS   123      48.689  38.741   5.435  1.00  0.00           C  
ATOM   1987  HE2 LYS   123      49.459  38.219   4.866  1.00  0.00           H  
ATOM   1988  HE3 LYS   123      48.103  39.408   4.802  1.00  0.00           H  
ATOM   1989  NZ  LYS   123      49.497  39.626   6.353  1.00  0.00           N  
ATOM   1990  HZ1 LYS   123      49.712  40.541   5.984  1.00  0.00           H  
ATOM   1991  HZ2 LYS   123      49.042  39.874   7.220  1.00  0.00           H  
ATOM   1992  HZ3 LYS   123      50.373  39.160   6.546  1.00  0.00           H  
ATOM   1993  C   LYS   123      45.067  33.903   5.822  1.00  0.00           C  
ATOM   1994  O   LYS   123      45.568  32.855   5.367  1.00  0.00           O  
ATOM   1995  N   ARG   124      44.157  33.869   6.839  1.00  0.00           N  
ATOM   1996  H   ARG   124      44.010  34.809   7.178  1.00  0.00           H  
ATOM   1997  CA  ARG   124      43.660  32.682   7.549  1.00  0.00           C  
ATOM   1998  HA  ARG   124      44.535  32.269   8.051  1.00  0.00           H  
ATOM   1999  CB  ARG   124      42.513  33.094   8.544  1.00  0.00           C  
ATOM   2000  HB2 ARG   124      42.784  33.928   9.192  1.00  0.00           H  
ATOM   2001  HB3 ARG   124      41.731  33.498   7.901  1.00  0.00           H  
ATOM   2002  CG  ARG   124      42.035  32.160   9.399  1.00  0.00           C  
ATOM   2003  HG2 ARG   124      42.142  31.140   9.031  1.00  0.00           H  
ATOM   2004  HG3 ARG   124      42.576  32.144  10.345  1.00  0.00           H  
ATOM   2005  CD  ARG   124      40.730  32.340   9.773  1.00  0.00           C  
ATOM   2006  HD2 ARG   124      40.645  33.213  10.418  1.00  0.00           H  
ATOM   2007  HD3 ARG   124      40.040  32.646   8.987  1.00  0.00           H  
ATOM   2008  NE  ARG   124      40.157  31.151  10.379  1.00  0.00           N  
ATOM   2009  HE  ARG   124      40.686  30.290  10.381  1.00  0.00           H  
ATOM   2010  CZ  ARG   124      38.840  30.886  10.552  1.00  0.00           C  
ATOM   2011  NH1 ARG   124      37.844  31.783  10.584  1.00  0.00           N  
ATOM   2012 HH11 ARG   124      38.120  32.751  10.504  1.00  0.00           H  
ATOM   2013 HH12 ARG   124      36.873  31.534  10.712  1.00  0.00           H  
ATOM   2014  NH2 ARG   124      38.542  29.606  10.858  1.00  0.00           N  
ATOM   2015 HH21 ARG   124      39.305  29.004  11.135  1.00  0.00           H  
ATOM   2016 HH22 ARG   124      37.559  29.379  10.829  1.00  0.00           H  
ATOM   2017  C   ARG   124      43.185  31.596   6.541  1.00  0.00           C  
ATOM   2018  O   ARG   124      43.581  30.498   6.809  1.00  0.00           O  
ATOM   2019  N   LEU   125      42.355  31.952   5.540  1.00  0.00           N  
ATOM   2020  H   LEU   125      42.098  32.929   5.541  1.00  0.00           H  
ATOM   2021  CA  LEU   125      41.679  31.096   4.579  1.00  0.00           C  
ATOM   2022  HA  LEU   125      41.448  30.108   4.975  1.00  0.00           H  
ATOM   2023  CB  LEU   125      40.402  31.713   3.980  1.00  0.00           C  
ATOM   2024  HB2 LEU   125      40.409  32.801   3.924  1.00  0.00           H  
ATOM   2025  HB3 LEU   125      40.328  31.306   2.972  1.00  0.00           H  
ATOM   2026  CG  LEU   125      39.184  31.229   4.801  1.00  0.00           C  
ATOM   2027  HG  LEU   125      39.185  30.147   4.933  1.00  0.00           H  
ATOM   2028  CD1 LEU   125      39.070  31.776   6.211  1.00  0.00           C  
ATOM   2029 HD11 LEU   125      38.850  32.840   6.129  1.00  0.00           H  
ATOM   2030 HD12 LEU   125      38.281  31.181   6.672  1.00  0.00           H  
ATOM   2031 HD13 LEU   125      39.998  31.595   6.753  1.00  0.00           H  
ATOM   2032  CD2 LEU   125      37.915  31.612   3.991  1.00  0.00           C  
ATOM   2033 HD21 LEU   125      37.937  31.192   2.985  1.00  0.00           H  
ATOM   2034 HD22 LEU   125      37.123  31.299   4.670  1.00  0.00           H  
ATOM   2035 HD23 LEU   125      37.834  32.699   3.994  1.00  0.00           H  
ATOM   2036  C   LEU   125      42.583  30.794   3.371  1.00  0.00           C  
ATOM   2037  O   LEU   125      42.650  29.625   3.161  1.00  0.00           O  
ATOM   2038  N   THR   126      43.260  31.717   2.699  1.00  0.00           N  
ATOM   2039  H   THR   126      43.264  32.662   3.055  1.00  0.00           H  
ATOM   2040  CA  THR   126      43.924  31.471   1.395  1.00  0.00           C  
ATOM   2041  HA  THR   126      43.665  30.489   0.999  1.00  0.00           H  
ATOM   2042  CB  THR   126      43.571  32.544   0.349  1.00  0.00           C  
ATOM   2043  HB  THR   126      43.890  32.207  -0.638  1.00  0.00           H  
ATOM   2044  CG2 THR   126      42.161  32.985   0.450  1.00  0.00           C  
ATOM   2045 HG21 THR   126      41.979  33.633   1.308  1.00  0.00           H  
ATOM   2046 HG22 THR   126      41.895  33.588  -0.418  1.00  0.00           H  
ATOM   2047 HG23 THR   126      41.515  32.107   0.487  1.00  0.00           H  
ATOM   2048  OG1 THR   126      44.299  33.724   0.766  1.00  0.00           O  
ATOM   2049  HG1 THR   126      43.825  34.162   1.477  1.00  0.00           H  
ATOM   2050  C   THR   126      45.489  31.422   1.413  1.00  0.00           C  
ATOM   2051  O   THR   126      45.978  30.821   0.441  1.00  0.00           O  
ATOM   2052  N   GLU   127      46.147  31.806   2.554  1.00  0.00           N  
ATOM   2053  H   GLU   127      45.675  32.133   3.385  1.00  0.00           H  
ATOM   2054  CA  GLU   127      47.548  31.454   2.804  1.00  0.00           C  
ATOM   2055  HA  GLU   127      48.029  31.180   1.866  1.00  0.00           H  
ATOM   2056  CB  GLU   127      48.381  32.523   3.482  1.00  0.00           C  
ATOM   2057  HB2 GLU   127      48.030  32.588   4.512  1.00  0.00           H  
ATOM   2058  HB3 GLU   127      49.436  32.251   3.475  1.00  0.00           H  
ATOM   2059  CG  GLU   127      48.414  33.902   2.791  1.00  0.00           C  
ATOM   2060  HG2 GLU   127      47.424  34.324   2.964  1.00  0.00           H  
ATOM   2061  HG3 GLU   127      49.183  34.524   3.250  1.00  0.00           H  
ATOM   2062  CD  GLU   127      48.752  33.929   1.306  1.00  0.00           C  
ATOM   2063  OE1 GLU   127      48.724  33.007   0.526  1.00  0.00           O  
ATOM   2064  OE2 GLU   127      49.044  35.092   0.860  1.00  0.00           O  
ATOM   2065  C   GLU   127      47.672  30.110   3.566  1.00  0.00           C  
ATOM   2066  O   GLU   127      48.745  29.813   4.081  1.00  0.00           O  
ATOM   2067  N   ARG   128      46.635  29.250   3.509  1.00  0.00           N  
ATOM   2068  H   ARG   128      45.729  29.680   3.388  1.00  0.00           H  
ATOM   2069  CA  ARG   128      46.702  27.828   3.844  1.00  0.00           C  
ATOM   2070  HA  ARG   128      47.135  27.750   4.841  1.00  0.00           H  
ATOM   2071  CB  ARG   128      45.280  27.222   4.006  1.00  0.00           C  
ATOM   2072  HB2 ARG   128      44.820  27.354   3.027  1.00  0.00           H  
ATOM   2073  HB3 ARG   128      45.542  26.186   4.219  1.00  0.00           H  
ATOM   2074  CG  ARG   128      44.496  27.646   5.061  1.00  0.00           C  
ATOM   2075  HG2 ARG   128      45.052  27.451   5.978  1.00  0.00           H  
ATOM   2076  HG3 ARG   128      44.432  28.732   5.130  1.00  0.00           H  
ATOM   2077  CD  ARG   128      43.271  27.087   4.979  1.00  0.00           C  
ATOM   2078  HD2 ARG   128      42.790  27.112   4.001  1.00  0.00           H  
ATOM   2079  HD3 ARG   128      43.354  26.021   5.186  1.00  0.00           H  
ATOM   2080  NE  ARG   128      42.330  27.678   5.912  1.00  0.00           N  
ATOM   2081  HE  ARG   128      42.674  28.120   6.753  1.00  0.00           H  
ATOM   2082  CZ  ARG   128      40.973  27.835   5.769  1.00  0.00           C  
ATOM   2083  NH1 ARG   128      40.283  27.315   4.829  1.00  0.00           N  
ATOM   2084 HH11 ARG   128      40.849  26.895   4.106  1.00  0.00           H  
ATOM   2085 HH12 ARG   128      39.303  27.483   4.651  1.00  0.00           H  
ATOM   2086  NH2 ARG   128      40.386  28.584   6.655  1.00  0.00           N  
ATOM   2087 HH21 ARG   128      40.812  28.646   7.568  1.00  0.00           H  
ATOM   2088 HH22 ARG   128      39.383  28.623   6.541  1.00  0.00           H  
ATOM   2089  C   ARG   128      47.536  27.078   2.771  1.00  0.00           C  
ATOM   2090  O   ARG   128      47.343  27.488   1.620  1.00  0.00           O  
ATOM   2091  N   PRO   129      48.359  26.065   3.017  1.00  0.00           N  
ATOM   2092  CD  PRO   129      48.999  25.810   4.306  1.00  0.00           C  
ATOM   2093  HD2 PRO   129      48.302  25.345   5.004  1.00  0.00           H  
ATOM   2094  HD3 PRO   129      49.357  26.702   4.820  1.00  0.00           H  
ATOM   2095  CG  PRO   129      50.238  24.939   4.048  1.00  0.00           C  
ATOM   2096  HG2 PRO   129      50.460  24.192   4.810  1.00  0.00           H  
ATOM   2097  HG3 PRO   129      51.101  25.589   3.905  1.00  0.00           H  
ATOM   2098  CB  PRO   129      49.907  24.281   2.772  1.00  0.00           C  
ATOM   2099  HB2 PRO   129      49.390  23.325   2.855  1.00  0.00           H  
ATOM   2100  HB3 PRO   129      50.715  24.058   2.075  1.00  0.00           H  
ATOM   2101  CA  PRO   129      49.054  25.251   2.017  1.00  0.00           C  
ATOM   2102  HA  PRO   129      49.679  25.912   1.417  1.00  0.00           H  
ATOM   2103  C   PRO   129      48.179  24.541   1.020  1.00  0.00           C  
ATOM   2104  O   PRO   129      47.117  24.010   1.410  1.00  0.00           O  
ATOM   2105  N   ALA   130      48.648  24.268  -0.196  1.00  0.00           N  
ATOM   2106  H   ALA   130      49.540  24.706  -0.377  1.00  0.00           H  
ATOM   2107  CA  ALA   130      47.850  23.710  -1.271  1.00  0.00           C  
ATOM   2108  HA  ALA   130      47.067  24.418  -1.543  1.00  0.00           H  
ATOM   2109  CB  ALA   130      48.641  23.457  -2.561  1.00  0.00           C  
ATOM   2110  HB1 ALA   130      49.155  24.400  -2.748  1.00  0.00           H  
ATOM   2111  HB2 ALA   130      49.459  22.748  -2.431  1.00  0.00           H  
ATOM   2112  HB3 ALA   130      47.995  23.142  -3.380  1.00  0.00           H  
ATOM   2113  C   ALA   130      47.222  22.370  -0.852  1.00  0.00           C  
ATOM   2114  O   ALA   130      47.870  21.513  -0.307  1.00  0.00           O  
ATOM   2115  N   ALA   131      46.029  22.154  -1.362  1.00  0.00           N  
ATOM   2116  H   ALA   131      45.677  22.892  -1.956  1.00  0.00           H  
ATOM   2117  CA  ALA   131      45.439  20.825  -1.544  1.00  0.00           C  
ATOM   2118  HA  ALA   131      45.638  20.285  -0.618  1.00  0.00           H  
ATOM   2119  CB  ALA   131      43.901  21.049  -1.701  1.00  0.00           C  
ATOM   2120  HB1 ALA   131      43.728  21.521  -2.669  1.00  0.00           H  
ATOM   2121  HB2 ALA   131      43.260  20.170  -1.637  1.00  0.00           H  
ATOM   2122  HB3 ALA   131      43.514  21.844  -1.063  1.00  0.00           H  
ATOM   2123  C   ALA   131      46.038  19.976  -2.649  1.00  0.00           C  
ATOM   2124  O   ALA   131      46.473  20.524  -3.642  1.00  0.00           O  
ATOM   2125  N   LYS   132      46.067  18.665  -2.439  1.00  0.00           N  
ATOM   2126  H   LYS   132      45.627  18.345  -1.588  1.00  0.00           H  
ATOM   2127  CA  LYS   132      46.534  17.611  -3.392  1.00  0.00           C  
ATOM   2128  HA  LYS   132      46.559  17.982  -4.417  1.00  0.00           H  
ATOM   2129  CB  LYS   132      48.041  17.125  -3.232  1.00  0.00           C  
ATOM   2130  HB2 LYS   132      48.181  16.647  -2.263  1.00  0.00           H  
ATOM   2131  HB3 LYS   132      48.198  16.375  -4.008  1.00  0.00           H  
ATOM   2132  CG  LYS   132      48.942  18.096  -3.286  1.00  0.00           C  
ATOM   2133  HG2 LYS   132      48.959  18.582  -4.261  1.00  0.00           H  
ATOM   2134  HG3 LYS   132      48.568  18.929  -2.691  1.00  0.00           H  
ATOM   2135  CD  LYS   132      50.256  18.056  -2.923  1.00  0.00           C  
ATOM   2136  HD2 LYS   132      50.122  17.889  -1.855  1.00  0.00           H  
ATOM   2137  HD3 LYS   132      50.705  17.164  -3.358  1.00  0.00           H  
ATOM   2138  CE  LYS   132      50.975  19.177  -3.153  1.00  0.00           C  
ATOM   2139  HE2 LYS   132      50.327  19.993  -2.833  1.00  0.00           H  
ATOM   2140  HE3 LYS   132      51.781  19.210  -2.420  1.00  0.00           H  
ATOM   2141  NZ  LYS   132      51.431  19.417  -4.498  1.00  0.00           N  
ATOM   2142  HZ1 LYS   132      52.105  18.736  -4.818  1.00  0.00           H  
ATOM   2143  HZ2 LYS   132      50.693  19.281  -5.173  1.00  0.00           H  
ATOM   2144  HZ3 LYS   132      51.789  20.360  -4.543  1.00  0.00           H  
ATOM   2145  C   LYS   132      45.554  16.440  -3.422  1.00  0.00           C  
ATOM   2146  O   LYS   132      44.910  16.209  -2.386  1.00  0.00           O  
ATOM   2147  N   GLY   133      45.350  15.790  -4.556  1.00  0.00           N  
ATOM   2148  H   GLY   133      45.733  16.232  -5.380  1.00  0.00           H  
ATOM   2149  CA  GLY   133      44.633  14.565  -4.814  1.00  0.00           C  
ATOM   2150  HA2 GLY   133      44.467  14.519  -5.891  1.00  0.00           H  
ATOM   2151  HA3 GLY   133      45.154  13.671  -4.473  1.00  0.00           H  
ATOM   2152  C   GLY   133      43.284  14.469  -4.236  1.00  0.00           C  
ATOM   2153  O   GLY   133      42.541  15.477  -4.069  1.00  0.00           O  
ATOM   2154  N   LYS   134      42.993  13.304  -3.692  1.00  0.00           N  
ATOM   2155  H   LYS   134      43.603  12.512  -3.840  1.00  0.00           H  
ATOM   2156  CA  LYS   134      41.771  13.040  -2.885  1.00  0.00           C  
ATOM   2157  HA  LYS   134      40.898  13.496  -3.353  1.00  0.00           H  
ATOM   2158  CB  LYS   134      41.536  11.514  -2.723  1.00  0.00           C  
ATOM   2159  HB2 LYS   134      42.475  10.999  -2.521  1.00  0.00           H  
ATOM   2160  HB3 LYS   134      40.922  11.161  -1.894  1.00  0.00           H  
ATOM   2161  CG  LYS   134      41.142  10.840  -3.847  1.00  0.00           C  
ATOM   2162  HG2 LYS   134      40.246  11.271  -4.295  1.00  0.00           H  
ATOM   2163  HG3 LYS   134      41.884  10.994  -4.630  1.00  0.00           H  
ATOM   2164  CD  LYS   134      40.927   9.527  -3.792  1.00  0.00           C  
ATOM   2165  HD2 LYS   134      41.807   9.021  -3.395  1.00  0.00           H  
ATOM   2166  HD3 LYS   134      40.178   9.352  -3.020  1.00  0.00           H  
ATOM   2167  CE  LYS   134      40.599   8.868  -4.948  1.00  0.00           C  
ATOM   2168  HE2 LYS   134      39.813   9.454  -5.424  1.00  0.00           H  
ATOM   2169  HE3 LYS   134      41.501   9.115  -5.509  1.00  0.00           H  
ATOM   2170  NZ  LYS   134      40.378   7.402  -4.945  1.00  0.00           N  
ATOM   2171  HZ1 LYS   134      41.204   6.934  -4.600  1.00  0.00           H  
ATOM   2172  HZ2 LYS   134      39.599   7.172  -4.345  1.00  0.00           H  
ATOM   2173  HZ3 LYS   134      40.184   7.091  -5.887  1.00  0.00           H  
ATOM   2174  C   LYS   134      41.829  13.692  -1.448  1.00  0.00           C  
ATOM   2175  O   LYS   134      42.835  13.821  -0.841  1.00  0.00           O  
ATOM   2176  N   MET   135      40.599  14.124  -1.024  1.00  0.00           N  
ATOM   2177  H   MET   135      39.848  13.854  -1.642  1.00  0.00           H  
ATOM   2178  CA  MET   135      40.264  14.631   0.260  1.00  0.00           C  
ATOM   2179  HA  MET   135      40.955  15.440   0.496  1.00  0.00           H  
ATOM   2180  CB  MET   135      38.927  15.297   0.183  1.00  0.00           C  
ATOM   2181  HB2 MET   135      39.014  16.175  -0.457  1.00  0.00           H  
ATOM   2182  HB3 MET   135      38.262  14.699  -0.440  1.00  0.00           H  
ATOM   2183  CG  MET   135      38.294  15.686   1.534  1.00  0.00           C  
ATOM   2184  HG2 MET   135      39.046  15.824   2.311  1.00  0.00           H  
ATOM   2185  HG3 MET   135      37.707  14.834   1.878  1.00  0.00           H  
ATOM   2186  SD  MET   135      37.241  17.215   1.490  1.00  0.00           S  
ATOM   2187  CE  MET   135      37.214  17.700   3.209  1.00  0.00           C  
ATOM   2188  HE1 MET   135      36.625  18.614   3.284  1.00  0.00           H  
ATOM   2189  HE2 MET   135      36.875  16.938   3.911  1.00  0.00           H  
ATOM   2190  HE3 MET   135      38.221  18.036   3.455  1.00  0.00           H  
ATOM   2191  C   MET   135      40.129  13.486   1.288  1.00  0.00           C  
ATOM   2192  O   MET   135      39.413  12.504   1.009  1.00  0.00           O  
ATOM   2193  N   PRO   136      40.577  13.697   2.480  1.00  0.00           N  
ATOM   2194  CD  PRO   136      41.540  14.688   2.946  1.00  0.00           C  
ATOM   2195  HD2 PRO   136      41.158  15.707   2.880  1.00  0.00           H  
ATOM   2196  HD3 PRO   136      42.431  14.607   2.323  1.00  0.00           H  
ATOM   2197  CG  PRO   136      41.895  14.462   4.408  1.00  0.00           C  
ATOM   2198  HG2 PRO   136      41.312  15.180   4.984  1.00  0.00           H  
ATOM   2199  HG3 PRO   136      42.883  14.812   4.708  1.00  0.00           H  
ATOM   2200  CB  PRO   136      41.390  13.042   4.656  1.00  0.00           C  
ATOM   2201  HB2 PRO   136      41.013  12.765   5.641  1.00  0.00           H  
ATOM   2202  HB3 PRO   136      42.243  12.409   4.412  1.00  0.00           H  
ATOM   2203  CA  PRO   136      40.486  12.682   3.506  1.00  0.00           C  
ATOM   2204  HA  PRO   136      40.859  11.772   3.037  1.00  0.00           H  
ATOM   2205  C   PRO   136      39.048  12.397   3.989  1.00  0.00           C  
ATOM   2206  O   PRO   136      38.188  13.293   3.969  1.00  0.00           O  
ATOM   2207  N   ALA   137      38.782  11.290   4.536  1.00  0.00           N  
ATOM   2208  H   ALA   137      39.503  10.584   4.568  1.00  0.00           H  
ATOM   2209  CA  ALA   137      37.540  10.914   5.209  1.00  0.00           C  
ATOM   2210  HA  ALA   137      36.754  11.060   4.469  1.00  0.00           H  
ATOM   2211  CB  ALA   137      37.608   9.401   5.610  1.00  0.00           C  
ATOM   2212  HB1 ALA   137      38.594   9.312   6.066  1.00  0.00           H  
ATOM   2213  HB2 ALA   137      36.918   9.125   6.407  1.00  0.00           H  
ATOM   2214  HB3 ALA   137      37.545   8.676   4.798  1.00  0.00           H  
ATOM   2215  C   ALA   137      37.230  11.777   6.454  1.00  0.00           C  
ATOM   2216  O   ALA   137      37.686  11.455   7.584  1.00  0.00           O  
ATOM   2217  N   THR   138      36.511  12.906   6.356  1.00  0.00           N  
ATOM   2218  H   THR   138      36.096  13.155   5.469  1.00  0.00           H  
ATOM   2219  CA  THR   138      36.328  14.004   7.321  1.00  0.00           C  
ATOM   2220  HA  THR   138      36.846  13.875   8.271  1.00  0.00           H  
ATOM   2221  CB  THR   138      37.090  15.212   6.762  1.00  0.00           C  
ATOM   2222  HB  THR   138      36.475  15.763   6.051  1.00  0.00           H  
ATOM   2223  CG2 THR   138      37.509  16.173   7.837  1.00  0.00           C  
ATOM   2224 HG21 THR   138      36.585  16.667   8.136  1.00  0.00           H  
ATOM   2225 HG22 THR   138      37.876  15.752   8.773  1.00  0.00           H  
ATOM   2226 HG23 THR   138      38.107  17.002   7.457  1.00  0.00           H  
ATOM   2227  OG1 THR   138      38.308  14.968   6.186  1.00  0.00           O  
ATOM   2228  HG1 THR   138      38.139  14.591   5.319  1.00  0.00           H  
ATOM   2229  C   THR   138      34.877  14.364   7.644  1.00  0.00           C  
ATOM   2230  O   THR   138      33.960  14.276   6.835  1.00  0.00           O  
ATOM   2231  N   ALA   139      34.615  14.890   8.901  1.00  0.00           N  
ATOM   2232  H   ALA   139      35.345  14.923   9.599  1.00  0.00           H  
ATOM   2233  CA  ALA   139      33.356  15.286   9.443  1.00  0.00           C  
ATOM   2234  HA  ALA   139      32.731  15.727   8.666  1.00  0.00           H  
ATOM   2235  CB  ALA   139      32.756  13.937   9.934  1.00  0.00           C  
ATOM   2236  HB1 ALA   139      33.084  13.789  10.963  1.00  0.00           H  
ATOM   2237  HB2 ALA   139      31.679  14.092   9.869  1.00  0.00           H  
ATOM   2238  HB3 ALA   139      32.990  13.067   9.320  1.00  0.00           H  
ATOM   2239  C   ALA   139      33.460  16.278  10.579  1.00  0.00           C  
ATOM   2240  O   ALA   139      34.582  16.526  11.070  1.00  0.00           O  
ATOM   2241  N   GLU   140      32.286  16.798  11.026  1.00  0.00           N  
ATOM   2242  H   GLU   140      31.437  16.352  10.709  1.00  0.00           H  
ATOM   2243  CA  GLU   140      32.303  17.977  11.896  1.00  0.00           C  
ATOM   2244  HA  GLU   140      33.332  18.221  12.161  1.00  0.00           H  
ATOM   2245  CB  GLU   140      31.818  19.103  11.025  1.00  0.00           C  
ATOM   2246  HB2 GLU   140      32.571  19.351  10.278  1.00  0.00           H  
ATOM   2247  HB3 GLU   140      30.841  18.863  10.604  1.00  0.00           H  
ATOM   2248  CG  GLU   140      31.656  20.487  11.733  1.00  0.00           C  
ATOM   2249  HG2 GLU   140      31.733  20.352  12.812  1.00  0.00           H  
ATOM   2250  HG3 GLU   140      32.450  21.141  11.374  1.00  0.00           H  
ATOM   2251  CD  GLU   140      30.324  21.224  11.540  1.00  0.00           C  
ATOM   2252  OE1 GLU   140      30.373  22.478  11.350  1.00  0.00           O  
ATOM   2253  OE2 GLU   140      29.311  20.498  11.612  1.00  0.00           O  
ATOM   2254  C   GLU   140      31.492  17.713  13.230  1.00  0.00           C  
ATOM   2255  O   GLU   140      31.960  18.095  14.337  1.00  0.00           O  
ATOM   2256  OXT GLU   140      30.572  16.845  13.136  1.00  0.00           O  
TER    2257      GLU   140 
ATOM   2257  N   SER   141      37.289 -13.845  30.764  1.00  0.00           N  
ATOM   2258  H1  SER   141      38.194 -14.152  30.435  1.00  0.00           H  
ATOM   2259  H2  SER   141      36.629 -14.324  30.168  1.00  0.00           H  
ATOM   2260  H3  SER   141      37.175 -14.193  31.706  1.00  0.00           H  
ATOM   2261  CA  SER   141      37.170 -12.381  30.610  1.00  0.00           C  
ATOM   2262  HA  SER   141      36.263 -12.149  31.168  1.00  0.00           H  
ATOM   2263  CB  SER   141      38.437 -11.741  31.239  1.00  0.00           C  
ATOM   2264  HB2 SER   141      38.500 -12.109  32.263  1.00  0.00           H  
ATOM   2265  HB3 SER   141      39.340 -12.036  30.706  1.00  0.00           H  
ATOM   2266  OG  SER   141      38.219 -10.287  31.181  1.00  0.00           O  
ATOM   2267  HG  SER   141      38.679  -9.956  30.406  1.00  0.00           H  
ATOM   2268  C   SER   141      36.937 -11.946  29.203  1.00  0.00           C  
ATOM   2269  O   SER   141      37.721 -12.178  28.338  1.00  0.00           O  
ATOM   2270  N   ALA   142      35.729 -11.612  28.967  1.00  0.00           N  
ATOM   2271  H   ALA   142      35.062 -11.406  29.698  1.00  0.00           H  
ATOM   2272  CA  ALA   142      35.154 -11.431  27.577  1.00  0.00           C  
ATOM   2273  HA  ALA   142      35.666 -12.184  26.978  1.00  0.00           H  
ATOM   2274  CB  ALA   142      33.708 -11.778  27.603  1.00  0.00           C  
ATOM   2275  HB1 ALA   142      33.142 -10.894  27.895  1.00  0.00           H  
ATOM   2276  HB2 ALA   142      33.396 -11.829  26.560  1.00  0.00           H  
ATOM   2277  HB3 ALA   142      33.471 -12.689  28.152  1.00  0.00           H  
ATOM   2278  C   ALA   142      35.623 -10.128  26.957  1.00  0.00           C  
ATOM   2279  O   ALA   142      36.073  -9.257  27.682  1.00  0.00           O  
ATOM   2280  N   ASP   143      35.535  -9.946  25.620  1.00  0.00           N  
ATOM   2281  H   ASP   143      35.384 -10.814  25.125  1.00  0.00           H  
ATOM   2282  CA  ASP   143      35.834  -8.716  24.873  1.00  0.00           C  
ATOM   2283  HA  ASP   143      35.537  -8.769  23.826  1.00  0.00           H  
ATOM   2284  CB  ASP   143      34.955  -7.561  25.266  1.00  0.00           C  
ATOM   2285  HB2 ASP   143      35.146  -7.346  26.317  1.00  0.00           H  
ATOM   2286  HB3 ASP   143      35.186  -6.737  24.590  1.00  0.00           H  
ATOM   2287  CG  ASP   143      33.447  -7.747  25.095  1.00  0.00           C  
ATOM   2288  OD1 ASP   143      32.946  -8.305  24.103  1.00  0.00           O  
ATOM   2289  OD2 ASP   143      32.757  -7.352  26.040  1.00  0.00           O  
ATOM   2290  C   ASP   143      37.342  -8.314  24.876  1.00  0.00           C  
ATOM   2291  O   ASP   143      37.810  -7.392  25.512  1.00  0.00           O  
ATOM   2292  N   THR   144      38.169  -9.217  24.332  1.00  0.00           N  
ATOM   2293  H   THR   144      37.752 -10.065  23.973  1.00  0.00           H  
ATOM   2294  CA  THR   144      39.626  -9.239  24.490  1.00  0.00           C  
ATOM   2295  HA  THR   144      39.951  -8.879  25.466  1.00  0.00           H  
ATOM   2296  CB  THR   144      40.140 -10.687  24.451  1.00  0.00           C  
ATOM   2297  HB  THR   144      41.224 -10.671  24.335  1.00  0.00           H  
ATOM   2298  CG2 THR   144      39.809 -11.483  25.724  1.00  0.00           C  
ATOM   2299 HG21 THR   144      38.755 -11.761  25.730  1.00  0.00           H  
ATOM   2300 HG22 THR   144      40.343 -12.415  25.534  1.00  0.00           H  
ATOM   2301 HG23 THR   144      40.026 -10.775  26.524  1.00  0.00           H  
ATOM   2302  OG1 THR   144      39.686 -11.287  23.197  1.00  0.00           O  
ATOM   2303  HG1 THR   144      40.471 -11.393  22.655  1.00  0.00           H  
ATOM   2304  C   THR   144      40.435  -8.470  23.364  1.00  0.00           C  
ATOM   2305  O   THR   144      41.677  -8.366  23.435  1.00  0.00           O  
ATOM   2306  N   THR   145      39.793  -7.734  22.480  1.00  0.00           N  
ATOM   2307  H   THR   145      38.792  -7.857  22.424  1.00  0.00           H  
ATOM   2308  CA  THR   145      40.360  -6.688  21.588  1.00  0.00           C  
ATOM   2309  HA  THR   145      41.214  -7.131  21.074  1.00  0.00           H  
ATOM   2310  CB  THR   145      39.352  -6.332  20.490  1.00  0.00           C  
ATOM   2311  HB  THR   145      38.994  -7.231  19.986  1.00  0.00           H  
ATOM   2312  CG2 THR   145      38.113  -5.637  21.118  1.00  0.00           C  
ATOM   2313 HG21 THR   145      37.651  -6.240  21.899  1.00  0.00           H  
ATOM   2314 HG22 THR   145      38.458  -4.690  21.533  1.00  0.00           H  
ATOM   2315 HG23 THR   145      37.431  -5.424  20.296  1.00  0.00           H  
ATOM   2316  OG1 THR   145      39.915  -5.488  19.453  1.00  0.00           O  
ATOM   2317  HG1 THR   145      40.099  -6.090  18.728  1.00  0.00           H  
ATOM   2318  C   THR   145      40.771  -5.422  22.391  1.00  0.00           C  
ATOM   2319  O   THR   145      40.396  -5.212  23.574  1.00  0.00           O  
ATOM   2320  N   THR   146      41.530  -4.645  21.695  1.00  0.00           N  
ATOM   2321  H   THR   146      41.872  -4.824  20.762  1.00  0.00           H  
ATOM   2322  CA  THR   146      42.255  -3.539  22.363  1.00  0.00           C  
ATOM   2323  HA  THR   146      41.518  -3.079  23.021  1.00  0.00           H  
ATOM   2324  CB  THR   146      43.392  -4.105  23.244  1.00  0.00           C  
ATOM   2325  HB  THR   146      42.992  -4.752  24.025  1.00  0.00           H  
ATOM   2326  CG2 THR   146      44.434  -5.100  22.636  1.00  0.00           C  
ATOM   2327 HG21 THR   146      44.880  -5.658  23.460  1.00  0.00           H  
ATOM   2328 HG22 THR   146      43.880  -5.833  22.049  1.00  0.00           H  
ATOM   2329 HG23 THR   146      45.232  -4.656  22.041  1.00  0.00           H  
ATOM   2330  OG1 THR   146      44.059  -3.032  23.888  1.00  0.00           O  
ATOM   2331  HG1 THR   146      43.366  -2.620  24.409  1.00  0.00           H  
ATOM   2332  C   THR   146      42.745  -2.396  21.427  1.00  0.00           C  
ATOM   2333  O   THR   146      42.816  -1.253  21.788  1.00  0.00           O  
ATOM   2334  N   ALA   147      42.915  -2.746  20.143  1.00  0.00           N  
ATOM   2335  H   ALA   147      42.730  -3.736  20.065  1.00  0.00           H  
ATOM   2336  CA  ALA   147      43.488  -2.023  19.011  1.00  0.00           C  
ATOM   2337  HA  ALA   147      43.473  -0.980  19.327  1.00  0.00           H  
ATOM   2338  CB  ALA   147      44.880  -2.420  18.768  1.00  0.00           C  
ATOM   2339  HB1 ALA   147      44.945  -3.444  18.401  1.00  0.00           H  
ATOM   2340  HB2 ALA   147      45.361  -1.742  18.062  1.00  0.00           H  
ATOM   2341  HB3 ALA   147      45.439  -2.376  19.702  1.00  0.00           H  
ATOM   2342  C   ALA   147      42.579  -2.066  17.710  1.00  0.00           C  
ATOM   2343  O   ALA   147      41.646  -2.865  17.497  1.00  0.00           O  
ATOM   2344  N   ALA   148      42.848  -1.099  16.748  1.00  0.00           N  
ATOM   2345  H   ALA   148      43.780  -0.739  16.898  1.00  0.00           H  
ATOM   2346  CA  ALA   148      42.347  -1.151  15.404  1.00  0.00           C  
ATOM   2347  HA  ALA   148      42.045  -2.157  15.112  1.00  0.00           H  
ATOM   2348  CB  ALA   148      41.203  -0.094  15.278  1.00  0.00           C  
ATOM   2349  HB1 ALA   148      41.551   0.792  15.810  1.00  0.00           H  
ATOM   2350  HB2 ALA   148      40.754   0.080  14.301  1.00  0.00           H  
ATOM   2351  HB3 ALA   148      40.376  -0.467  15.883  1.00  0.00           H  
ATOM   2352  C   ALA   148      43.588  -0.947  14.454  1.00  0.00           C  
ATOM   2353  O   ALA   148      44.616  -0.516  14.929  1.00  0.00           O  
ATOM   2354  N   PRO   149      43.476  -1.381  13.207  1.00  0.00           N  
ATOM   2355  CD  PRO   149      42.313  -1.830  12.588  1.00  0.00           C  
ATOM   2356  HD2 PRO   149      41.628  -0.985  12.514  1.00  0.00           H  
ATOM   2357  HD3 PRO   149      41.834  -2.667  13.096  1.00  0.00           H  
ATOM   2358  CG  PRO   149      42.625  -2.312  11.202  1.00  0.00           C  
ATOM   2359  HG2 PRO   149      42.219  -1.578  10.505  1.00  0.00           H  
ATOM   2360  HG3 PRO   149      42.267  -3.332  11.062  1.00  0.00           H  
ATOM   2361  CB  PRO   149      44.131  -2.254  11.086  1.00  0.00           C  
ATOM   2362  HB2 PRO   149      44.358  -1.749  10.148  1.00  0.00           H  
ATOM   2363  HB3 PRO   149      44.562  -3.253  11.149  1.00  0.00           H  
ATOM   2364  CA  PRO   149      44.578  -1.344  12.242  1.00  0.00           C  
ATOM   2365  HA  PRO   149      45.476  -1.710  12.740  1.00  0.00           H  
ATOM   2366  C   PRO   149      44.786   0.125  11.885  1.00  0.00           C  
ATOM   2367  O   PRO   149      43.836   0.958  11.684  1.00  0.00           O  
ATOM   2368  N   ALA   150      46.108   0.472  11.929  1.00  0.00           N  
ATOM   2369  H   ALA   150      46.760  -0.263  12.160  1.00  0.00           H  
ATOM   2370  CA  ALA   150      46.503   1.858  11.806  1.00  0.00           C  
ATOM   2371  HA  ALA   150      46.052   2.520  12.545  1.00  0.00           H  
ATOM   2372  CB  ALA   150      48.027   1.780  12.114  1.00  0.00           C  
ATOM   2373  HB1 ALA   150      48.530   1.307  11.271  1.00  0.00           H  
ATOM   2374  HB2 ALA   150      48.483   2.763  12.234  1.00  0.00           H  
ATOM   2375  HB3 ALA   150      48.242   1.244  13.038  1.00  0.00           H  
ATOM   2376  C   ALA   150      46.331   2.567  10.435  1.00  0.00           C  
ATOM   2377  O   ALA   150      46.653   3.701  10.193  1.00  0.00           O  
ATOM   2378  N   ASP   151      45.873   1.867   9.389  1.00  0.00           N  
ATOM   2379  H   ASP   151      45.863   0.869   9.544  1.00  0.00           H  
ATOM   2380  CA  ASP   151      45.065   2.397   8.325  1.00  0.00           C  
ATOM   2381  HA  ASP   151      45.661   3.092   7.734  1.00  0.00           H  
ATOM   2382  CB  ASP   151      44.518   1.315   7.360  1.00  0.00           C  
ATOM   2383  HB2 ASP   151      43.748   0.830   7.961  1.00  0.00           H  
ATOM   2384  HB3 ASP   151      44.134   1.708   6.419  1.00  0.00           H  
ATOM   2385  CG  ASP   151      45.553   0.288   7.043  1.00  0.00           C  
ATOM   2386  OD1 ASP   151      45.503  -0.807   7.650  1.00  0.00           O  
ATOM   2387  OD2 ASP   151      46.390   0.591   6.195  1.00  0.00           O  
ATOM   2388  C   ASP   151      43.845   3.204   8.735  1.00  0.00           C  
ATOM   2389  O   ASP   151      43.638   4.193   8.101  1.00  0.00           O  
ATOM   2390  N   ALA   152      43.149   2.848   9.809  1.00  0.00           N  
ATOM   2391  H   ALA   152      43.445   2.089  10.406  1.00  0.00           H  
ATOM   2392  CA  ALA   152      41.784   3.390  10.140  1.00  0.00           C  
ATOM   2393  HA  ALA   152      41.177   3.398   9.235  1.00  0.00           H  
ATOM   2394  CB  ALA   152      41.145   2.545  11.192  1.00  0.00           C  
ATOM   2395  HB1 ALA   152      41.088   1.559  10.731  1.00  0.00           H  
ATOM   2396  HB2 ALA   152      41.774   2.477  12.079  1.00  0.00           H  
ATOM   2397  HB3 ALA   152      40.169   2.890  11.534  1.00  0.00           H  
ATOM   2398  C   ALA   152      41.865   4.777  10.760  1.00  0.00           C  
ATOM   2399  O   ALA   152      40.927   5.533  10.805  1.00  0.00           O  
ATOM   2400  N   LYS   153      43.083   5.233  11.182  1.00  0.00           N  
ATOM   2401  H   LYS   153      43.810   4.583  10.917  1.00  0.00           H  
ATOM   2402  CA  LYS   153      43.458   6.447  11.950  1.00  0.00           C  
ATOM   2403  HA  LYS   153      43.224   6.171  12.978  1.00  0.00           H  
ATOM   2404  CB  LYS   153      45.008   6.560  11.772  1.00  0.00           C  
ATOM   2405  HB2 LYS   153      45.393   5.584  12.071  1.00  0.00           H  
ATOM   2406  HB3 LYS   153      45.127   6.727  10.702  1.00  0.00           H  
ATOM   2407  CG  LYS   153      45.703   7.506  12.498  1.00  0.00           C  
ATOM   2408  HG2 LYS   153      45.356   8.529  12.352  1.00  0.00           H  
ATOM   2409  HG3 LYS   153      45.509   7.294  13.549  1.00  0.00           H  
ATOM   2410  CD  LYS   153      47.072   7.379  12.352  1.00  0.00           C  
ATOM   2411  HD2 LYS   153      47.364   6.364  12.622  1.00  0.00           H  
ATOM   2412  HD3 LYS   153      47.344   7.453  11.299  1.00  0.00           H  
ATOM   2413  CE  LYS   153      47.777   8.263  13.092  1.00  0.00           C  
ATOM   2414  HE2 LYS   153      47.416   8.322  14.119  1.00  0.00           H  
ATOM   2415  HE3 LYS   153      48.815   7.930  13.099  1.00  0.00           H  
ATOM   2416  NZ  LYS   153      47.847   9.614  12.527  1.00  0.00           N  
ATOM   2417  HZ1 LYS   153      48.206   9.463  11.595  1.00  0.00           H  
ATOM   2418  HZ2 LYS   153      46.923   9.956  12.305  1.00  0.00           H  
ATOM   2419  HZ3 LYS   153      48.551  10.085  13.077  1.00  0.00           H  
ATOM   2420  C   LYS   153      42.677   7.776  11.874  1.00  0.00           C  
ATOM   2421  O   LYS   153      42.462   8.448  12.889  1.00  0.00           O  
ATOM   2422  N   PRO   154      42.230   8.241  10.673  1.00  0.00           N  
ATOM   2423  CD  PRO   154      42.634   7.820   9.344  1.00  0.00           C  
ATOM   2424  HD2 PRO   154      41.907   7.098   8.971  1.00  0.00           H  
ATOM   2425  HD3 PRO   154      43.645   7.414   9.319  1.00  0.00           H  
ATOM   2426  CG  PRO   154      42.403   9.066   8.411  1.00  0.00           C  
ATOM   2427  HG2 PRO   154      42.120   8.606   7.464  1.00  0.00           H  
ATOM   2428  HG3 PRO   154      43.351   9.599   8.471  1.00  0.00           H  
ATOM   2429  CB  PRO   154      41.397   9.905   9.122  1.00  0.00           C  
ATOM   2430  HB2 PRO   154      40.427   9.825   8.631  1.00  0.00           H  
ATOM   2431  HB3 PRO   154      41.727  10.939   9.014  1.00  0.00           H  
ATOM   2432  CA  PRO   154      41.427   9.468  10.618  1.00  0.00           C  
ATOM   2433  HA  PRO   154      41.922  10.243  11.204  1.00  0.00           H  
ATOM   2434  C   PRO   154      40.007   9.336  11.081  1.00  0.00           C  
ATOM   2435  O   PRO   154      39.356  10.398  11.215  1.00  0.00           O  
ATOM   2436  N   MET   155      39.470   8.096  11.162  1.00  0.00           N  
ATOM   2437  H   MET   155      40.126   7.363  10.933  1.00  0.00           H  
ATOM   2438  CA  MET   155      38.093   7.738  11.382  1.00  0.00           C  
ATOM   2439  HA  MET   155      37.499   8.646  11.287  1.00  0.00           H  
ATOM   2440  CB  MET   155      37.510   6.765  10.350  1.00  0.00           C  
ATOM   2441  HB2 MET   155      37.289   7.459   9.539  1.00  0.00           H  
ATOM   2442  HB3 MET   155      38.206   6.029   9.947  1.00  0.00           H  
ATOM   2443  CG  MET   155      36.302   5.907  10.735  1.00  0.00           C  
ATOM   2444  HG2 MET   155      36.492   5.231  11.569  1.00  0.00           H  
ATOM   2445  HG3 MET   155      35.527   6.442  11.284  1.00  0.00           H  
ATOM   2446  SD  MET   155      35.565   4.864   9.513  1.00  0.00           S  
ATOM   2447  CE  MET   155      34.382   5.936   8.703  1.00  0.00           C  
ATOM   2448  HE1 MET   155      34.803   6.661   8.007  1.00  0.00           H  
ATOM   2449  HE2 MET   155      33.701   5.349   8.088  1.00  0.00           H  
ATOM   2450  HE3 MET   155      33.793   6.463   9.454  1.00  0.00           H  
ATOM   2451  C   MET   155      37.868   7.218  12.831  1.00  0.00           C  
ATOM   2452  O   MET   155      36.869   7.506  13.439  1.00  0.00           O  
ATOM   2453  N   MET   156      38.791   6.278  13.290  1.00  0.00           N  
ATOM   2454  H   MET   156      39.495   5.979  12.631  1.00  0.00           H  
ATOM   2455  CA  MET   156      38.876   5.700  14.632  1.00  0.00           C  
ATOM   2456  HA  MET   156      38.363   6.415  15.275  1.00  0.00           H  
ATOM   2457  CB  MET   156      38.112   4.374  14.655  1.00  0.00           C  
ATOM   2458  HB2 MET   156      37.028   4.485  14.692  1.00  0.00           H  
ATOM   2459  HB3 MET   156      38.296   3.953  13.667  1.00  0.00           H  
ATOM   2460  CG  MET   156      38.489   3.377  15.732  1.00  0.00           C  
ATOM   2461  HG2 MET   156      39.508   3.085  15.477  1.00  0.00           H  
ATOM   2462  HG3 MET   156      38.680   4.060  16.559  1.00  0.00           H  
ATOM   2463  SD  MET   156      37.388   1.936  15.770  1.00  0.00           S  
ATOM   2464  CE  MET   156      38.089   1.248  17.274  1.00  0.00           C  
ATOM   2465  HE1 MET   156      37.686   1.906  18.043  1.00  0.00           H  
ATOM   2466  HE2 MET   156      37.617   0.268  17.345  1.00  0.00           H  
ATOM   2467  HE3 MET   156      39.178   1.196  17.273  1.00  0.00           H  
ATOM   2468  C   MET   156      40.356   5.594  15.010  1.00  0.00           C  
ATOM   2469  O   MET   156      41.162   5.062  14.170  1.00  0.00           O  
ATOM   2470  N   HIE   157      40.788   6.085  16.177  1.00  0.00           N  
ATOM   2471  H   HIE   157      40.144   6.478  16.849  1.00  0.00           H  
ATOM   2472  CA  HIE   157      42.225   5.980  16.632  1.00  0.00           C  
ATOM   2473  HA  HIE   157      42.862   6.325  15.817  1.00  0.00           H  
ATOM   2474  CB  HIE   157      42.586   6.834  17.836  1.00  0.00           C  
ATOM   2475  HB2 HIE   157      42.358   7.842  17.491  1.00  0.00           H  
ATOM   2476  HB3 HIE   157      41.911   6.506  18.627  1.00  0.00           H  
ATOM   2477  CG  HIE   157      44.051   6.852  18.128  1.00  0.00           C  
ATOM   2478  ND1 HIE   157      45.058   7.318  17.344  1.00  0.00           N  
ATOM   2479  CE1 HIE   157      46.154   7.452  18.076  1.00  0.00           C  
ATOM   2480  HE1 HIE   157      47.127   7.760  17.722  1.00  0.00           H  
ATOM   2481  NE2 HIE   157      45.920   7.130  19.304  1.00  0.00           N  
ATOM   2482  HE2 HIE   157      46.483   7.493  20.060  1.00  0.00           H  
ATOM   2483  CD2 HIE   157      44.633   6.692  19.359  1.00  0.00           C  
ATOM   2484  HD2 HIE   157      44.076   6.534  20.270  1.00  0.00           H  
ATOM   2485  C   HIE   157      42.598   4.556  16.838  1.00  0.00           C  
ATOM   2486  O   HIE   157      41.786   3.841  17.408  1.00  0.00           O  
ATOM   2487  N   HIE   158      43.790   4.089  16.397  1.00  0.00           N  
ATOM   2488  H   HIE   158      44.414   4.817  16.079  1.00  0.00           H  
ATOM   2489  CA  HIE   158      44.264   2.742  16.374  1.00  0.00           C  
ATOM   2490  HA  HIE   158      43.532   2.148  15.827  1.00  0.00           H  
ATOM   2491  CB  HIE   158      45.454   2.708  15.356  1.00  0.00           C  
ATOM   2492  HB2 HIE   158      45.881   1.706  15.319  1.00  0.00           H  
ATOM   2493  HB3 HIE   158      45.058   2.937  14.367  1.00  0.00           H  
ATOM   2494  CG  HIE   158      46.629   3.647  15.657  1.00  0.00           C  
ATOM   2495  ND1 HIE   158      46.618   5.062  15.565  1.00  0.00           N  
ATOM   2496  CE1 HIE   158      47.803   5.435  15.970  1.00  0.00           C  
ATOM   2497  HE1 HIE   158      48.129   6.464  15.922  1.00  0.00           H  
ATOM   2498  NE2 HIE   158      48.630   4.361  16.164  1.00  0.00           N  
ATOM   2499  HE2 HIE   158      49.514   4.418  16.649  1.00  0.00           H  
ATOM   2500  CD2 HIE   158      47.814   3.291  16.087  1.00  0.00           C  
ATOM   2501  HD2 HIE   158      47.976   2.245  16.304  1.00  0.00           H  
ATOM   2502  C   HIE   158      44.578   2.186  17.873  1.00  0.00           C  
ATOM   2503  O   HIE   158      44.992   0.998  17.967  1.00  0.00           O  
ATOM   2504  N   LYS   159      44.291   3.008  18.922  1.00  0.00           N  
ATOM   2505  H   LYS   159      43.987   3.953  18.733  1.00  0.00           H  
ATOM   2506  CA  LYS   159      44.329   2.737  20.372  1.00  0.00           C  
ATOM   2507  HA  LYS   159      44.316   1.654  20.493  1.00  0.00           H  
ATOM   2508  CB  LYS   159      45.583   3.398  21.037  1.00  0.00           C  
ATOM   2509  HB2 LYS   159      45.479   4.469  20.862  1.00  0.00           H  
ATOM   2510  HB3 LYS   159      45.543   3.281  22.120  1.00  0.00           H  
ATOM   2511  CG  LYS   159      46.794   2.924  20.655  1.00  0.00           C  
ATOM   2512  HG2 LYS   159      46.644   1.845  20.694  1.00  0.00           H  
ATOM   2513  HG3 LYS   159      46.928   3.194  19.607  1.00  0.00           H  
ATOM   2514  CD  LYS   159      47.872   3.218  21.435  1.00  0.00           C  
ATOM   2515  HD2 LYS   159      47.906   4.286  21.652  1.00  0.00           H  
ATOM   2516  HD3 LYS   159      47.750   2.681  22.375  1.00  0.00           H  
ATOM   2517  CE  LYS   159      49.051   2.877  20.946  1.00  0.00           C  
ATOM   2518  HE2 LYS   159      49.314   3.473  20.072  1.00  0.00           H  
ATOM   2519  HE3 LYS   159      49.837   3.025  21.687  1.00  0.00           H  
ATOM   2520  NZ  LYS   159      49.260   1.415  20.520  1.00  0.00           N  
ATOM   2521  HZ1 LYS   159      50.207   1.260  20.208  1.00  0.00           H  
ATOM   2522  HZ2 LYS   159      49.022   0.788  21.275  1.00  0.00           H  
ATOM   2523  HZ3 LYS   159      48.576   1.179  19.815  1.00  0.00           H  
ATOM   2524  C   LYS   159      43.038   3.219  21.072  1.00  0.00           C  
ATOM   2525  O   LYS   159      42.412   4.162  20.566  1.00  0.00           O  
ATOM   2526  N   GLY   160      42.644   2.664  22.173  1.00  0.00           N  
ATOM   2527  H   GLY   160      43.181   1.909  22.574  1.00  0.00           H  
ATOM   2528  CA  GLY   160      41.420   3.043  22.869  1.00  0.00           C  
ATOM   2529  HA2 GLY   160      41.408   2.542  23.837  1.00  0.00           H  
ATOM   2530  HA3 GLY   160      41.429   4.132  22.896  1.00  0.00           H  
ATOM   2531  C   GLY   160      40.077   2.632  22.199  1.00  0.00           C  
ATOM   2532  O   GLY   160      39.905   2.627  21.021  1.00  0.00           O  
ATOM   2533  N   LYS   161      39.133   2.305  23.093  1.00  0.00           N  
ATOM   2534  H   LYS   161      39.458   2.312  24.050  1.00  0.00           H  
ATOM   2535  CA  LYS   161      37.741   2.113  22.679  1.00  0.00           C  
ATOM   2536  HA  LYS   161      37.750   1.503  21.775  1.00  0.00           H  
ATOM   2537  CB  LYS   161      36.787   1.460  23.705  1.00  0.00           C  
ATOM   2538  HB2 LYS   161      36.639   2.201  24.490  1.00  0.00           H  
ATOM   2539  HB3 LYS   161      35.780   1.502  23.289  1.00  0.00           H  
ATOM   2540  CG  LYS   161      37.107   0.306  24.288  1.00  0.00           C  
ATOM   2541  HG2 LYS   161      37.323  -0.427  23.510  1.00  0.00           H  
ATOM   2542  HG3 LYS   161      38.108   0.415  24.705  1.00  0.00           H  
ATOM   2543  CD  LYS   161      36.196  -0.225  25.168  1.00  0.00           C  
ATOM   2544  HD2 LYS   161      35.918   0.522  25.912  1.00  0.00           H  
ATOM   2545  HD3 LYS   161      35.268  -0.499  24.668  1.00  0.00           H  
ATOM   2546  CE  LYS   161      36.557  -1.251  25.981  1.00  0.00           C  
ATOM   2547  HE2 LYS   161      37.071  -1.998  25.376  1.00  0.00           H  
ATOM   2548  HE3 LYS   161      37.344  -0.902  26.649  1.00  0.00           H  
ATOM   2549  NZ  LYS   161      35.481  -1.832  26.781  1.00  0.00           N  
ATOM   2550  HZ1 LYS   161      34.608  -1.905  26.278  1.00  0.00           H  
ATOM   2551  HZ2 LYS   161      35.759  -2.738  27.130  1.00  0.00           H  
ATOM   2552  HZ3 LYS   161      35.192  -1.166  27.483  1.00  0.00           H  
ATOM   2553  C   LYS   161      37.146   3.475  22.230  1.00  0.00           C  
ATOM   2554  O   LYS   161      36.288   3.506  21.313  1.00  0.00           O  
ATOM   2555  N   PHE   162      37.697   4.522  22.822  1.00  0.00           N  
ATOM   2556  H   PHE   162      38.319   4.401  23.609  1.00  0.00           H  
ATOM   2557  CA  PHE   162      37.197   5.910  22.513  1.00  0.00           C  
ATOM   2558  HA  PHE   162      36.811   5.933  21.495  1.00  0.00           H  
ATOM   2559  CB  PHE   162      36.085   6.136  23.492  1.00  0.00           C  
ATOM   2560  HB2 PHE   162      35.301   5.383  23.409  1.00  0.00           H  
ATOM   2561  HB3 PHE   162      36.498   6.299  24.487  1.00  0.00           H  
ATOM   2562  CG  PHE   162      35.337   7.474  23.427  1.00  0.00           C  
ATOM   2563  CD1 PHE   162      34.570   7.851  22.288  1.00  0.00           C  
ATOM   2564  HD1 PHE   162      34.461   7.111  21.509  1.00  0.00           H  
ATOM   2565  CE1 PHE   162      34.080   9.082  22.064  1.00  0.00           C  
ATOM   2566  HE1 PHE   162      33.599   9.282  21.118  1.00  0.00           H  
ATOM   2567  CZ  PHE   162      34.248  10.102  22.988  1.00  0.00           C  
ATOM   2568  HZ  PHE   162      33.986  11.118  22.729  1.00  0.00           H  
ATOM   2569  CE2 PHE   162      34.965   9.768  24.148  1.00  0.00           C  
ATOM   2570  HE2 PHE   162      35.251  10.517  24.871  1.00  0.00           H  
ATOM   2571  CD2 PHE   162      35.484   8.511  24.410  1.00  0.00           C  
ATOM   2572  HD2 PHE   162      36.180   8.331  25.215  1.00  0.00           H  
ATOM   2573  C   PHE   162      38.321   6.967  22.467  1.00  0.00           C  
ATOM   2574  O   PHE   162      39.443   6.805  22.961  1.00  0.00           O  
ATOM   2575  N   GLY   163      37.991   8.115  21.871  1.00  0.00           N  
ATOM   2576  H   GLY   163      37.055   8.263  21.523  1.00  0.00           H  
ATOM   2577  CA  GLY   163      38.881   9.233  21.879  1.00  0.00           C  
ATOM   2578  HA2 GLY   163      38.957   9.697  22.863  1.00  0.00           H  
ATOM   2579  HA3 GLY   163      39.841   8.831  21.555  1.00  0.00           H  
ATOM   2580  C   GLY   163      38.422  10.271  20.863  1.00  0.00           C  
ATOM   2581  O   GLY   163      37.226  10.515  20.739  1.00  0.00           O  
ATOM   2582  N   PRO   164      39.361  10.900  20.162  1.00  0.00           N  
ATOM   2583  CD  PRO   164      40.791  10.863  20.424  1.00  0.00           C  
ATOM   2584  HD2 PRO   164      41.283   9.930  20.698  1.00  0.00           H  
ATOM   2585  HD3 PRO   164      40.944  11.492  21.300  1.00  0.00           H  
ATOM   2586  CG  PRO   164      41.585  11.446  19.250  1.00  0.00           C  
ATOM   2587  HG2 PRO   164      41.894  10.600  18.636  1.00  0.00           H  
ATOM   2588  HG3 PRO   164      42.386  12.103  19.588  1.00  0.00           H  
ATOM   2589  CB  PRO   164      40.460  12.244  18.639  1.00  0.00           C  
ATOM   2590  HB2 PRO   164      40.645  12.213  17.565  1.00  0.00           H  
ATOM   2591  HB3 PRO   164      40.492  13.259  19.035  1.00  0.00           H  
ATOM   2592  CA  PRO   164      39.093  11.663  18.968  1.00  0.00           C  
ATOM   2593  HA  PRO   164      38.399  12.473  19.193  1.00  0.00           H  
ATOM   2594  C   PRO   164      38.491  10.774  17.808  1.00  0.00           C  
ATOM   2595  O   PRO   164      38.548  11.139  16.657  1.00  0.00           O  
ATOM   2596  N   HIE   165      37.791   9.651  18.168  1.00  0.00           N  
ATOM   2597  H   HIE   165      37.668   9.418  19.143  1.00  0.00           H  
ATOM   2598  CA  HIE   165      37.008   8.850  17.181  1.00  0.00           C  
ATOM   2599  HA  HIE   165      37.655   8.503  16.376  1.00  0.00           H  
ATOM   2600  CB  HIE   165      36.438   7.604  17.892  1.00  0.00           C  
ATOM   2601  HB2 HIE   165      35.941   7.995  18.780  1.00  0.00           H  
ATOM   2602  HB3 HIE   165      35.758   7.095  17.209  1.00  0.00           H  
ATOM   2603  CG  HIE   165      37.294   6.517  18.290  1.00  0.00           C  
ATOM   2604  ND1 HIE   165      38.691   6.701  18.452  1.00  0.00           N  
ATOM   2605  CE1 HIE   165      39.077   5.629  19.115  1.00  0.00           C  
ATOM   2606  HE1 HIE   165      40.073   5.241  19.268  1.00  0.00           H  
ATOM   2607  NE2 HIE   165      38.050   4.748  19.286  1.00  0.00           N  
ATOM   2608  HE2 HIE   165      38.211   3.812  19.629  1.00  0.00           H  
ATOM   2609  CD2 HIE   165      36.909   5.402  18.959  1.00  0.00           C  
ATOM   2610  HD2 HIE   165      35.864   5.311  19.215  1.00  0.00           H  
ATOM   2611  C   HIE   165      35.779   9.589  16.588  1.00  0.00           C  
ATOM   2612  O   HIE   165      35.157  10.355  17.239  1.00  0.00           O  
ATOM   2613  N   GLN   166      35.320   9.233  15.352  1.00  0.00           N  
ATOM   2614  H   GLN   166      35.918   8.696  14.740  1.00  0.00           H  
ATOM   2615  CA  GLN   166      34.091   9.613  14.720  1.00  0.00           C  
ATOM   2616  HA  GLN   166      33.967  10.682  14.890  1.00  0.00           H  
ATOM   2617  CB  GLN   166      34.244   9.390  13.203  1.00  0.00           C  
ATOM   2618  HB2 GLN   166      34.309   8.339  12.920  1.00  0.00           H  
ATOM   2619  HB3 GLN   166      33.261   9.690  12.842  1.00  0.00           H  
ATOM   2620  CG  GLN   166      35.228  10.275  12.569  1.00  0.00           C  
ATOM   2621  HG2 GLN   166      34.893  11.293  12.768  1.00  0.00           H  
ATOM   2622  HG3 GLN   166      36.241  10.067  12.915  1.00  0.00           H  
ATOM   2623  CD  GLN   166      35.311  10.134  10.999  1.00  0.00           C  
ATOM   2624  OE1 GLN   166      34.742   9.257  10.393  1.00  0.00           O  
ATOM   2625  NE2 GLN   166      36.015  10.935  10.265  1.00  0.00           N  
ATOM   2626 HE21 GLN   166      36.056  10.821   9.262  1.00  0.00           H  
ATOM   2627 HE22 GLN   166      36.681  11.513  10.759  1.00  0.00           H  
ATOM   2628  C   GLN   166      32.778   9.046  15.229  1.00  0.00           C  
ATOM   2629  O   GLN   166      32.775   8.093  16.023  1.00  0.00           O  
ATOM   2630  N   CML   167      31.621   9.705  14.816  1.00  0.00           N  
ATOM   2631  H   CML   167      31.694  10.559  14.282  1.00  0.00           H  
ATOM   2632  CA  CML   167      30.239   9.195  14.985  1.00  0.00           C  
ATOM   2633  HA  CML   167      30.211   8.226  15.482  1.00  0.00           H  
ATOM   2634  CB  CML   167      29.580   9.055  13.644  1.00  0.00           C  
ATOM   2635  HB2 CML   167      29.394  10.018  13.170  1.00  0.00           H  
ATOM   2636  HB3 CML   167      28.526   8.805  13.763  1.00  0.00           H  
ATOM   2637  SG  CML   167      30.415   7.939  12.399  1.00  0.00           S  
ATOM   2638  S1L CML   167      30.104   6.116  13.167  1.00  0.00           S  
ATOM   2639  C1L CML   167      31.656   5.685  14.017  1.00  0.00           C  
ATOM   2640  H1L CML   167      31.992   6.593  14.562  1.00  0.00           H  
ATOM   2641  H1M CML   167      32.264   5.420  13.125  1.00  0.00           H  
ATOM   2642  C1R CML   167      31.553   4.485  14.999  1.00  0.00           C  
ATOM   2643  C2R CML   167      30.517   3.977  15.623  1.00  0.00           C  
ATOM   2644  H2R CML   167      29.496   4.379  15.544  1.00  0.00           H  
ATOM   2645  C1  CML   167      32.901   3.848  15.546  1.00  0.00           C  
ATOM   2646  C2  CML   167      30.798   2.795  16.430  1.00  0.00           C  
ATOM   2647  N1  CML   167      32.292   2.862  16.445  1.00  0.00           N  
ATOM   2648  O1  CML   167      32.911   1.828  16.817  1.00  0.00           O  
ATOM   2649  C1A CML   167      33.658   4.858  16.519  1.00  0.00           C  
ATOM   2650  H1A CML   167      32.971   5.301  17.271  1.00  0.00           H  
ATOM   2651  H1B CML   167      34.027   5.691  15.883  1.00  0.00           H  
ATOM   2652  H1C CML   167      34.551   4.404  17.000  1.00  0.00           H  
ATOM   2653  C2A CML   167      30.474   3.100  17.917  1.00  0.00           C  
ATOM   2654  H2A CML   167      31.044   3.977  18.292  1.00  0.00           H  
ATOM   2655  H2B CML   167      30.690   2.220  18.559  1.00  0.00           H  
ATOM   2656  H2C CML   167      29.401   3.341  18.076  1.00  0.00           H  
ATOM   2657  C1D CML   167      33.725   3.192  14.396  1.00  0.00           C  
ATOM   2658  H1D CML   167      34.408   3.869  13.838  1.00  0.00           H  
ATOM   2659  H1E CML   167      33.108   2.545  13.737  1.00  0.00           H  
ATOM   2660  H1F CML   167      34.301   2.446  14.984  1.00  0.00           H  
ATOM   2661  C2D CML   167      30.123   1.546  15.881  1.00  0.00           C  
ATOM   2662  H2D CML   167      30.480   1.397  14.840  1.00  0.00           H  
ATOM   2663  H2E CML   167      29.039   1.765  15.776  1.00  0.00           H  
ATOM   2664  H2F CML   167      30.169   0.632  16.512  1.00  0.00           H  
ATOM   2665  C   CML   167      29.397  10.183  15.840  1.00  0.00           C  
ATOM   2666  O   CML   167      29.636  11.370  15.879  1.00  0.00           O  
ATOM   2667  N   ASP   168      28.453   9.698  16.614  1.00  0.00           N  
ATOM   2668  H   ASP   168      28.235   8.715  16.541  1.00  0.00           H  
ATOM   2669  CA  ASP   168      27.686  10.460  17.603  1.00  0.00           C  
ATOM   2670  HA  ASP   168      28.278  11.169  18.183  1.00  0.00           H  
ATOM   2671  CB  ASP   168      26.645  11.391  16.924  1.00  0.00           C  
ATOM   2672  HB2 ASP   168      27.169  12.015  16.201  1.00  0.00           H  
ATOM   2673  HB3 ASP   168      25.933  10.706  16.462  1.00  0.00           H  
ATOM   2674  CG  ASP   168      25.828  12.252  17.951  1.00  0.00           C  
ATOM   2675  OD1 ASP   168      25.099  13.165  17.451  1.00  0.00           O  
ATOM   2676  OD2 ASP   168      25.982  12.173  19.177  1.00  0.00           O  
ATOM   2677  C   ASP   168      27.007   9.556  18.684  1.00  0.00           C  
ATOM   2678  O   ASP   168      25.922   9.069  18.538  1.00  0.00           O  
ATOM   2679  N   MET   169      27.640   9.523  19.928  1.00  0.00           N  
ATOM   2680  H   MET   169      28.417  10.159  20.037  1.00  0.00           H  
ATOM   2681  CA  MET   169      27.208   8.677  21.045  1.00  0.00           C  
ATOM   2682  HA  MET   169      26.152   8.806  21.280  1.00  0.00           H  
ATOM   2683  CB  MET   169      27.793   9.333  22.302  1.00  0.00           C  
ATOM   2684  HB2 MET   169      28.870   9.312  22.140  1.00  0.00           H  
ATOM   2685  HB3 MET   169      27.416  10.353  22.238  1.00  0.00           H  
ATOM   2686  CG  MET   169      27.492   8.703  23.642  1.00  0.00           C  
ATOM   2687  HG2 MET   169      27.841   7.670  23.668  1.00  0.00           H  
ATOM   2688  HG3 MET   169      28.013   9.323  24.372  1.00  0.00           H  
ATOM   2689  SD  MET   169      25.685   8.612  24.131  1.00  0.00           S  
ATOM   2690  CE  MET   169      25.377  10.205  24.896  1.00  0.00           C  
ATOM   2691  HE1 MET   169      26.147  10.352  25.653  1.00  0.00           H  
ATOM   2692  HE2 MET   169      25.510  10.994  24.156  1.00  0.00           H  
ATOM   2693  HE3 MET   169      24.364  10.194  25.299  1.00  0.00           H  
ATOM   2694  C   MET   169      27.582   7.204  20.853  1.00  0.00           C  
ATOM   2695  O   MET   169      28.649   6.789  21.340  1.00  0.00           O  
ATOM   2696  N   MET   170      26.774   6.489  20.106  1.00  0.00           N  
ATOM   2697  H   MET   170      25.895   6.921  19.860  1.00  0.00           H  
ATOM   2698  CA  MET   170      27.046   5.164  19.559  1.00  0.00           C  
ATOM   2699  HA  MET   170      27.917   4.689  20.009  1.00  0.00           H  
ATOM   2700  CB  MET   170      27.469   5.447  18.107  1.00  0.00           C  
ATOM   2701  HB2 MET   170      28.440   5.940  18.160  1.00  0.00           H  
ATOM   2702  HB3 MET   170      27.635   4.474  17.645  1.00  0.00           H  
ATOM   2703  CG  MET   170      26.613   6.145  17.061  1.00  0.00           C  
ATOM   2704  HG2 MET   170      25.710   5.591  16.805  1.00  0.00           H  
ATOM   2705  HG3 MET   170      26.291   7.128  17.407  1.00  0.00           H  
ATOM   2706  SD  MET   170      27.421   6.460  15.480  1.00  0.00           S  
ATOM   2707  CE  MET   170      26.116   7.228  14.511  1.00  0.00           C  
ATOM   2708  HE1 MET   170      25.718   8.166  14.898  1.00  0.00           H  
ATOM   2709  HE2 MET   170      26.458   7.356  13.484  1.00  0.00           H  
ATOM   2710  HE3 MET   170      25.233   6.590  14.466  1.00  0.00           H  
ATOM   2711  C   MET   170      25.867   4.174  19.685  1.00  0.00           C  
ATOM   2712  O   MET   170      25.434   3.610  18.707  1.00  0.00           O  
ATOM   2713  N   PHE   171      25.209   3.923  20.832  1.00  0.00           N  
ATOM   2714  H   PHE   171      24.477   3.234  20.741  1.00  0.00           H  
ATOM   2715  CA  PHE   171      25.606   4.314  22.210  1.00  0.00           C  
ATOM   2716  HA  PHE   171      25.422   5.384  22.309  1.00  0.00           H  
ATOM   2717  CB  PHE   171      24.726   3.536  23.264  1.00  0.00           C  
ATOM   2718  HB2 PHE   171      23.708   3.422  22.889  1.00  0.00           H  
ATOM   2719  HB3 PHE   171      25.060   2.501  23.330  1.00  0.00           H  
ATOM   2720  CG  PHE   171      24.757   4.094  24.623  1.00  0.00           C  
ATOM   2721  CD1 PHE   171      24.868   3.332  25.797  1.00  0.00           C  
ATOM   2722  HD1 PHE   171      24.996   2.274  25.621  1.00  0.00           H  
ATOM   2723  CE1 PHE   171      25.004   3.999  27.075  1.00  0.00           C  
ATOM   2724  HE1 PHE   171      25.092   3.421  27.983  1.00  0.00           H  
ATOM   2725  CZ  PHE   171      24.741   5.372  27.241  1.00  0.00           C  
ATOM   2726  HZ  PHE   171      24.768   5.837  28.215  1.00  0.00           H  
ATOM   2727  CE2 PHE   171      24.477   6.072  26.038  1.00  0.00           C  
ATOM   2728  HE2 PHE   171      24.232   7.121  26.124  1.00  0.00           H  
ATOM   2729  CD2 PHE   171      24.454   5.417  24.802  1.00  0.00           C  
ATOM   2730  HD2 PHE   171      24.184   5.945  23.899  1.00  0.00           H  
ATOM   2731  C   PHE   171      27.056   4.034  22.562  1.00  0.00           C  
ATOM   2732  O   PHE   171      27.765   3.193  22.034  1.00  0.00           O  
ATOM   2733  N   LYS   172      27.561   4.744  23.595  1.00  0.00           N  
ATOM   2734  H   LYS   172      26.999   5.482  23.995  1.00  0.00           H  
ATOM   2735  CA  LYS   172      28.939   4.620  24.081  1.00  0.00           C  
ATOM   2736  HA  LYS   172      29.591   4.997  23.292  1.00  0.00           H  
ATOM   2737  CB  LYS   172      29.212   5.627  25.191  1.00  0.00           C  
ATOM   2738  HB2 LYS   172      30.127   5.388  25.733  1.00  0.00           H  
ATOM   2739  HB3 LYS   172      29.484   6.573  24.722  1.00  0.00           H  
ATOM   2740  CG  LYS   172      28.297   5.912  26.137  1.00  0.00           C  
ATOM   2741  HG2 LYS   172      27.397   6.148  25.570  1.00  0.00           H  
ATOM   2742  HG3 LYS   172      28.057   4.943  26.575  1.00  0.00           H  
ATOM   2743  CD  LYS   172      28.575   6.868  27.092  1.00  0.00           C  
ATOM   2744  HD2 LYS   172      29.443   6.482  27.627  1.00  0.00           H  
ATOM   2745  HD3 LYS   172      28.949   7.785  26.637  1.00  0.00           H  
ATOM   2746  CE  LYS   172      27.492   7.236  27.862  1.00  0.00           C  
ATOM   2747  HE2 LYS   172      26.865   7.862  27.227  1.00  0.00           H  
ATOM   2748  HE3 LYS   172      26.786   6.427  28.052  1.00  0.00           H  
ATOM   2749  NZ  LYS   172      27.921   8.113  28.966  1.00  0.00           N  
ATOM   2750  HZ1 LYS   172      28.780   7.723  29.326  1.00  0.00           H  
ATOM   2751  HZ2 LYS   172      28.055   9.032  28.569  1.00  0.00           H  
ATOM   2752  HZ3 LYS   172      27.226   8.137  29.698  1.00  0.00           H  
ATOM   2753  C   LYS   172      29.349   3.231  24.471  1.00  0.00           C  
ATOM   2754  O   LYS   172      30.515   2.814  24.386  1.00  0.00           O  
ATOM   2755  N   ASP   173      28.357   2.359  24.697  1.00  0.00           N  
ATOM   2756  H   ASP   173      27.398   2.661  24.795  1.00  0.00           H  
ATOM   2757  CA  ASP   173      28.587   0.936  25.069  1.00  0.00           C  
ATOM   2758  HA  ASP   173      29.561   0.747  25.521  1.00  0.00           H  
ATOM   2759  CB  ASP   173      27.630   0.432  26.155  1.00  0.00           C  
ATOM   2760  HB2 ASP   173      26.654   0.482  25.671  1.00  0.00           H  
ATOM   2761  HB3 ASP   173      27.817  -0.603  26.441  1.00  0.00           H  
ATOM   2762  CG  ASP   173      27.682   1.263  27.435  1.00  0.00           C  
ATOM   2763  OD1 ASP   173      26.932   0.954  28.335  1.00  0.00           O  
ATOM   2764  OD2 ASP   173      28.480   2.198  27.647  1.00  0.00           O  
ATOM   2765  C   ASP   173      28.615  -0.008  23.920  1.00  0.00           C  
ATOM   2766  O   ASP   173      28.594  -1.224  24.182  1.00  0.00           O  
ATOM   2767  N   LEU   174      28.513   0.455  22.627  1.00  0.00           N  
ATOM   2768  H   LEU   174      28.416   1.451  22.494  1.00  0.00           H  
ATOM   2769  CA  LEU   174      28.655  -0.339  21.452  1.00  0.00           C  
ATOM   2770  HA  LEU   174      28.265  -1.339  21.645  1.00  0.00           H  
ATOM   2771  CB  LEU   174      27.799   0.267  20.392  1.00  0.00           C  
ATOM   2772  HB2 LEU   174      26.752   0.142  20.666  1.00  0.00           H  
ATOM   2773  HB3 LEU   174      28.035   1.328  20.311  1.00  0.00           H  
ATOM   2774  CG  LEU   174      27.825  -0.443  19.032  1.00  0.00           C  
ATOM   2775  HG  LEU   174      28.844  -0.317  18.666  1.00  0.00           H  
ATOM   2776  CD1 LEU   174      27.595  -1.908  18.990  1.00  0.00           C  
ATOM   2777 HD11 LEU   174      27.930  -2.386  18.070  1.00  0.00           H  
ATOM   2778 HD12 LEU   174      28.205  -2.308  19.800  1.00  0.00           H  
ATOM   2779 HD13 LEU   174      26.525  -2.074  19.120  1.00  0.00           H  
ATOM   2780  CD2 LEU   174      26.811   0.212  18.046  1.00  0.00           C  
ATOM   2781 HD21 LEU   174      26.717  -0.360  17.123  1.00  0.00           H  
ATOM   2782 HD22 LEU   174      25.784   0.165  18.409  1.00  0.00           H  
ATOM   2783 HD23 LEU   174      27.111   1.248  17.889  1.00  0.00           H  
ATOM   2784  C   LEU   174      30.140  -0.461  21.100  1.00  0.00           C  
ATOM   2785  O   LEU   174      30.858   0.620  21.193  1.00  0.00           O  
ATOM   2786  N   ASN   175      30.654  -1.630  20.791  1.00  0.00           N  
ATOM   2787  H   ASN   175      30.070  -2.454  20.802  1.00  0.00           H  
ATOM   2788  CA  ASN   175      32.064  -1.853  20.405  1.00  0.00           C  
ATOM   2789  HA  ASN   175      32.429  -0.875  20.091  1.00  0.00           H  
ATOM   2790  CB  ASN   175      32.893  -2.313  21.626  1.00  0.00           C  
ATOM   2791  HB2 ASN   175      32.584  -3.324  21.893  1.00  0.00           H  
ATOM   2792  HB3 ASN   175      33.944  -2.398  21.350  1.00  0.00           H  
ATOM   2793  CG  ASN   175      32.841  -1.399  22.831  1.00  0.00           C  
ATOM   2794  OD1 ASN   175      33.483  -0.321  22.885  1.00  0.00           O  
ATOM   2795  ND2 ASN   175      32.086  -1.851  23.811  1.00  0.00           N  
ATOM   2796 HD21 ASN   175      32.019  -1.346  24.683  1.00  0.00           H  
ATOM   2797 HD22 ASN   175      31.623  -2.747  23.759  1.00  0.00           H  
ATOM   2798  C   ASN   175      32.233  -2.869  19.302  1.00  0.00           C  
ATOM   2799  O   ASN   175      31.615  -3.885  19.225  1.00  0.00           O  
ATOM   2800  N   LEU   176      33.010  -2.570  18.239  1.00  0.00           N  
ATOM   2801  H   LEU   176      33.447  -1.660  18.259  1.00  0.00           H  
ATOM   2802  CA  LEU   176      33.300  -3.427  17.064  1.00  0.00           C  
ATOM   2803  HA  LEU   176      32.335  -3.699  16.634  1.00  0.00           H  
ATOM   2804  CB  LEU   176      33.917  -2.674  15.890  1.00  0.00           C  
ATOM   2805  HB2 LEU   176      34.891  -2.225  16.084  1.00  0.00           H  
ATOM   2806  HB3 LEU   176      34.074  -3.468  15.160  1.00  0.00           H  
ATOM   2807  CG  LEU   176      33.019  -1.608  15.296  1.00  0.00           C  
ATOM   2808  HG  LEU   176      32.782  -0.814  16.005  1.00  0.00           H  
ATOM   2809  CD1 LEU   176      33.822  -0.936  14.229  1.00  0.00           C  
ATOM   2810 HD11 LEU   176      34.587  -0.254  14.600  1.00  0.00           H  
ATOM   2811 HD12 LEU   176      34.264  -1.707  13.598  1.00  0.00           H  
ATOM   2812 HD13 LEU   176      33.092  -0.445  13.585  1.00  0.00           H  
ATOM   2813  CD2 LEU   176      31.656  -2.185  14.745  1.00  0.00           C  
ATOM   2814 HD21 LEU   176      31.783  -3.195  14.356  1.00  0.00           H  
ATOM   2815 HD22 LEU   176      30.944  -2.161  15.570  1.00  0.00           H  
ATOM   2816 HD23 LEU   176      31.329  -1.596  13.888  1.00  0.00           H  
ATOM   2817  C   LEU   176      34.125  -4.682  17.470  1.00  0.00           C  
ATOM   2818  O   LEU   176      35.043  -4.619  18.295  1.00  0.00           O  
ATOM   2819  N   THR   177      33.962  -5.750  16.717  1.00  0.00           N  
ATOM   2820  H   THR   177      33.257  -5.736  15.994  1.00  0.00           H  
ATOM   2821  CA  THR   177      34.901  -6.920  16.748  1.00  0.00           C  
ATOM   2822  HA  THR   177      35.352  -6.902  17.741  1.00  0.00           H  
ATOM   2823  CB  THR   177      34.243  -8.254  16.430  1.00  0.00           C  
ATOM   2824  HB  THR   177      34.985  -9.052  16.396  1.00  0.00           H  
ATOM   2825  CG2 THR   177      33.126  -8.633  17.400  1.00  0.00           C  
ATOM   2826 HG21 THR   177      32.204  -8.883  16.875  1.00  0.00           H  
ATOM   2827 HG22 THR   177      33.397  -9.474  18.039  1.00  0.00           H  
ATOM   2828 HG23 THR   177      33.002  -7.733  18.003  1.00  0.00           H  
ATOM   2829  OG1 THR   177      33.641  -8.344  15.150  1.00  0.00           O  
ATOM   2830  HG1 THR   177      32.772  -8.019  15.397  1.00  0.00           H  
ATOM   2831  C   THR   177      36.108  -6.645  15.888  1.00  0.00           C  
ATOM   2832  O   THR   177      36.065  -5.735  15.023  1.00  0.00           O  
ATOM   2833  N   ASP   178      37.161  -7.438  16.202  1.00  0.00           N  
ATOM   2834  H   ASP   178      37.063  -8.129  16.932  1.00  0.00           H  
ATOM   2835  CA  ASP   178      38.386  -7.406  15.466  1.00  0.00           C  
ATOM   2836  HA  ASP   178      38.834  -6.481  15.829  1.00  0.00           H  
ATOM   2837  CB  ASP   178      39.501  -8.449  15.900  1.00  0.00           C  
ATOM   2838  HB2 ASP   178      39.050  -9.441  15.943  1.00  0.00           H  
ATOM   2839  HB3 ASP   178      40.282  -8.331  15.150  1.00  0.00           H  
ATOM   2840  CG  ASP   178      40.076  -8.162  17.259  1.00  0.00           C  
ATOM   2841  OD1 ASP   178      39.627  -8.716  18.292  1.00  0.00           O  
ATOM   2842  OD2 ASP   178      40.875  -7.229  17.426  1.00  0.00           O  
ATOM   2843  C   ASP   178      38.244  -7.428  13.936  1.00  0.00           C  
ATOM   2844  O   ASP   178      38.817  -6.539  13.262  1.00  0.00           O  
ATOM   2845  N   ALA   179      37.499  -8.363  13.419  1.00  0.00           N  
ATOM   2846  H   ALA   179      37.087  -9.076  14.004  1.00  0.00           H  
ATOM   2847  CA  ALA   179      37.373  -8.476  11.910  1.00  0.00           C  
ATOM   2848  HA  ALA   179      38.322  -8.440  11.377  1.00  0.00           H  
ATOM   2849  CB  ALA   179      36.900  -9.873  11.563  1.00  0.00           C  
ATOM   2850  HB1 ALA   179      37.439 -10.695  12.034  1.00  0.00           H  
ATOM   2851  HB2 ALA   179      35.842 -10.120  11.652  1.00  0.00           H  
ATOM   2852  HB3 ALA   179      36.994  -9.916  10.478  1.00  0.00           H  
ATOM   2853  C   ALA   179      36.519  -7.302  11.308  1.00  0.00           C  
ATOM   2854  O   ALA   179      36.691  -6.809  10.220  1.00  0.00           O  
ATOM   2855  N   GLN   180      35.571  -6.736  12.140  1.00  0.00           N  
ATOM   2856  H   GLN   180      35.291  -7.134  13.025  1.00  0.00           H  
ATOM   2857  CA  GLN   180      34.784  -5.573  11.789  1.00  0.00           C  
ATOM   2858  HA  GLN   180      34.418  -5.737  10.775  1.00  0.00           H  
ATOM   2859  CB  GLN   180      33.530  -5.387  12.702  1.00  0.00           C  
ATOM   2860  HB2 GLN   180      33.877  -5.411  13.735  1.00  0.00           H  
ATOM   2861  HB3 GLN   180      33.013  -4.453  12.485  1.00  0.00           H  
ATOM   2862  CG  GLN   180      32.463  -6.537  12.595  1.00  0.00           C  
ATOM   2863  HG2 GLN   180      31.947  -6.229  11.685  1.00  0.00           H  
ATOM   2864  HG3 GLN   180      32.938  -7.479  12.320  1.00  0.00           H  
ATOM   2865  CD  GLN   180      31.434  -6.566  13.735  1.00  0.00           C  
ATOM   2866  OE1 GLN   180      31.761  -6.608  14.916  1.00  0.00           O  
ATOM   2867  NE2 GLN   180      30.151  -6.633  13.461  1.00  0.00           N  
ATOM   2868 HE21 GLN   180      29.451  -6.530  14.181  1.00  0.00           H  
ATOM   2869 HE22 GLN   180      29.827  -6.591  12.505  1.00  0.00           H  
ATOM   2870  C   GLN   180      35.668  -4.301  11.793  1.00  0.00           C  
ATOM   2871  O   GLN   180      35.660  -3.529  10.856  1.00  0.00           O  
ATOM   2872  N   LYS   181      36.539  -4.095  12.801  1.00  0.00           N  
ATOM   2873  H   LYS   181      36.347  -4.621  13.641  1.00  0.00           H  
ATOM   2874  CA  LYS   181      37.693  -3.126  12.772  1.00  0.00           C  
ATOM   2875  HA  LYS   181      37.236  -2.137  12.737  1.00  0.00           H  
ATOM   2876  CB  LYS   181      38.458  -3.244  14.133  1.00  0.00           C  
ATOM   2877  HB2 LYS   181      38.791  -4.276  14.238  1.00  0.00           H  
ATOM   2878  HB3 LYS   181      39.352  -2.643  13.962  1.00  0.00           H  
ATOM   2879  CG  LYS   181      37.735  -2.865  15.269  1.00  0.00           C  
ATOM   2880  HG2 LYS   181      37.447  -1.823  15.130  1.00  0.00           H  
ATOM   2881  HG3 LYS   181      36.769  -3.370  15.305  1.00  0.00           H  
ATOM   2882  CD  LYS   181      38.373  -3.037  16.444  1.00  0.00           C  
ATOM   2883  HD2 LYS   181      38.887  -3.983  16.276  1.00  0.00           H  
ATOM   2884  HD3 LYS   181      39.044  -2.180  16.505  1.00  0.00           H  
ATOM   2885  CE  LYS   181      37.605  -3.065  17.558  1.00  0.00           C  
ATOM   2886  HE2 LYS   181      36.901  -2.233  17.579  1.00  0.00           H  
ATOM   2887  HE3 LYS   181      36.937  -3.925  17.516  1.00  0.00           H  
ATOM   2888  NZ  LYS   181      38.351  -3.175  18.781  1.00  0.00           N  
ATOM   2889  HZ1 LYS   181      37.808  -3.057  19.624  1.00  0.00           H  
ATOM   2890  HZ2 LYS   181      38.928  -3.998  18.883  1.00  0.00           H  
ATOM   2891  HZ3 LYS   181      38.957  -2.385  18.950  1.00  0.00           H  
ATOM   2892  C   LYS   181      38.647  -3.178  11.597  1.00  0.00           C  
ATOM   2893  O   LYS   181      39.277  -2.203  11.100  1.00  0.00           O  
ATOM   2894  N   GLN   182      38.740  -4.358  11.035  1.00  0.00           N  
ATOM   2895  H   GLN   182      38.448  -5.131  11.615  1.00  0.00           H  
ATOM   2896  CA  GLN   182      39.587  -4.633   9.815  1.00  0.00           C  
ATOM   2897  HA  GLN   182      40.502  -4.051   9.698  1.00  0.00           H  
ATOM   2898  CB  GLN   182      40.022  -6.062   9.870  1.00  0.00           C  
ATOM   2899  HB2 GLN   182      39.145  -6.688  10.034  1.00  0.00           H  
ATOM   2900  HB3 GLN   182      40.285  -6.208   8.822  1.00  0.00           H  
ATOM   2901  CG  GLN   182      41.300  -6.539  10.711  1.00  0.00           C  
ATOM   2902  HG2 GLN   182      42.096  -5.893  10.343  1.00  0.00           H  
ATOM   2903  HG3 GLN   182      41.056  -6.312  11.749  1.00  0.00           H  
ATOM   2904  CD  GLN   182      41.664  -7.986  10.552  1.00  0.00           C  
ATOM   2905  OE1 GLN   182      41.013  -8.697   9.760  1.00  0.00           O  
ATOM   2906  NE2 GLN   182      42.541  -8.621  11.330  1.00  0.00           N  
ATOM   2907 HE21 GLN   182      42.762  -9.585  11.124  1.00  0.00           H  
ATOM   2908 HE22 GLN   182      42.966  -8.089  12.076  1.00  0.00           H  
ATOM   2909  C   GLN   182      38.834  -4.259   8.561  1.00  0.00           C  
ATOM   2910  O   GLN   182      39.486  -3.784   7.674  1.00  0.00           O  
ATOM   2911  N   GLN   183      37.505  -4.349   8.458  1.00  0.00           N  
ATOM   2912  H   GLN   183      37.030  -4.858   9.190  1.00  0.00           H  
ATOM   2913  CA  GLN   183      36.708  -3.752   7.397  1.00  0.00           C  
ATOM   2914  HA  GLN   183      37.187  -3.938   6.436  1.00  0.00           H  
ATOM   2915  CB  GLN   183      35.330  -4.466   7.273  1.00  0.00           C  
ATOM   2916  HB2 GLN   183      35.408  -5.541   7.439  1.00  0.00           H  
ATOM   2917  HB3 GLN   183      34.585  -3.967   7.893  1.00  0.00           H  
ATOM   2918  CG  GLN   183      34.931  -4.421   5.750  1.00  0.00           C  
ATOM   2919  HG2 GLN   183      33.921  -4.821   5.653  1.00  0.00           H  
ATOM   2920  HG3 GLN   183      34.794  -3.377   5.467  1.00  0.00           H  
ATOM   2921  CD  GLN   183      35.880  -5.071   4.730  1.00  0.00           C  
ATOM   2922  OE1 GLN   183      36.546  -6.035   5.062  1.00  0.00           O  
ATOM   2923  NE2 GLN   183      35.837  -4.644   3.426  1.00  0.00           N  
ATOM   2924 HE21 GLN   183      36.313  -5.172   2.708  1.00  0.00           H  
ATOM   2925 HE22 GLN   183      35.295  -3.824   3.193  1.00  0.00           H  
ATOM   2926  C   GLN   183      36.486  -2.223   7.463  1.00  0.00           C  
ATOM   2927  O   GLN   183      36.404  -1.651   6.414  1.00  0.00           O  
ATOM   2928  N   ILE   184      36.494  -1.664   8.623  1.00  0.00           N  
ATOM   2929  H   ILE   184      36.186  -2.263   9.375  1.00  0.00           H  
ATOM   2930  CA  ILE   184      36.457  -0.220   8.897  1.00  0.00           C  
ATOM   2931  HA  ILE   184      35.455   0.096   8.606  1.00  0.00           H  
ATOM   2932  CB  ILE   184      36.447   0.052  10.440  1.00  0.00           C  
ATOM   2933  HB  ILE   184      37.149  -0.709  10.782  1.00  0.00           H  
ATOM   2934  CG2 ILE   184      37.032   1.360  10.913  1.00  0.00           C  
ATOM   2935 HG21 ILE   184      36.591   2.187  10.356  1.00  0.00           H  
ATOM   2936 HG22 ILE   184      36.986   1.447  11.998  1.00  0.00           H  
ATOM   2937 HG23 ILE   184      38.108   1.363  10.743  1.00  0.00           H  
ATOM   2938  CG1 ILE   184      34.941  -0.134  10.917  1.00  0.00           C  
ATOM   2939 HG12 ILE   184      34.291  -0.698  10.248  1.00  0.00           H  
ATOM   2940 HG13 ILE   184      34.981  -0.768  11.804  1.00  0.00           H  
ATOM   2941  CD1 ILE   184      34.277   1.235  11.228  1.00  0.00           C  
ATOM   2942 HD11 ILE   184      34.431   1.838  10.333  1.00  0.00           H  
ATOM   2943 HD12 ILE   184      33.205   1.129  11.393  1.00  0.00           H  
ATOM   2944 HD13 ILE   184      34.715   1.777  12.066  1.00  0.00           H  
ATOM   2945  C   ILE   184      37.568   0.541   8.133  1.00  0.00           C  
ATOM   2946  O   ILE   184      37.281   1.638   7.625  1.00  0.00           O  
ATOM   2947  N   ARG   185      38.790   0.043   8.056  1.00  0.00           N  
ATOM   2948  H   ARG   185      38.917  -0.855   8.502  1.00  0.00           H  
ATOM   2949  CA  ARG   185      39.839   0.644   7.189  1.00  0.00           C  
ATOM   2950  HA  ARG   185      39.755   1.686   7.499  1.00  0.00           H  
ATOM   2951  CB  ARG   185      41.173   0.107   7.559  1.00  0.00           C  
ATOM   2952  HB2 ARG   185      41.945   0.595   6.963  1.00  0.00           H  
ATOM   2953  HB3 ARG   185      41.335   0.415   8.592  1.00  0.00           H  
ATOM   2954  CG  ARG   185      41.313  -1.267   7.418  1.00  0.00           C  
ATOM   2955  HG2 ARG   185      40.722  -1.807   8.158  1.00  0.00           H  
ATOM   2956  HG3 ARG   185      41.002  -1.327   6.375  1.00  0.00           H  
ATOM   2957  CD  ARG   185      42.522  -1.785   7.492  1.00  0.00           C  
ATOM   2958  HD2 ARG   185      43.104  -1.347   6.681  1.00  0.00           H  
ATOM   2959  HD3 ARG   185      42.968  -1.565   8.462  1.00  0.00           H  
ATOM   2960  NE  ARG   185      42.510  -3.224   7.289  1.00  0.00           N  
ATOM   2961  HE  ARG   185      41.623  -3.601   6.988  1.00  0.00           H  
ATOM   2962  CZ  ARG   185      43.560  -3.935   7.014  1.00  0.00           C  
ATOM   2963  NH1 ARG   185      44.789  -3.510   7.056  1.00  0.00           N  
ATOM   2964 HH11 ARG   185      45.016  -2.584   7.390  1.00  0.00           H  
ATOM   2965 HH12 ARG   185      45.441  -4.228   6.773  1.00  0.00           H  
ATOM   2966  NH2 ARG   185      43.420  -5.216   6.751  1.00  0.00           N  
ATOM   2967 HH21 ARG   185      42.488  -5.602   6.811  1.00  0.00           H  
ATOM   2968 HH22 ARG   185      44.249  -5.755   6.547  1.00  0.00           H  
ATOM   2969  C   ARG   185      39.540   0.656   5.681  1.00  0.00           C  
ATOM   2970  O   ARG   185      39.794   1.631   5.012  1.00  0.00           O  
ATOM   2971  N   GLU   186      38.768  -0.324   5.202  1.00  0.00           N  
ATOM   2972  H   GLU   186      38.483  -1.097   5.787  1.00  0.00           H  
ATOM   2973  CA  GLU   186      38.268  -0.373   3.852  1.00  0.00           C  
ATOM   2974  HA  GLU   186      39.102  -0.025   3.243  1.00  0.00           H  
ATOM   2975  CB  GLU   186      37.784  -1.799   3.410  1.00  0.00           C  
ATOM   2976  HB2 GLU   186      36.957  -2.134   4.035  1.00  0.00           H  
ATOM   2977  HB3 GLU   186      37.633  -1.809   2.330  1.00  0.00           H  
ATOM   2978  CG  GLU   186      38.893  -2.808   3.713  1.00  0.00           C  
ATOM   2979  HG2 GLU   186      38.874  -2.901   4.798  1.00  0.00           H  
ATOM   2980  HG3 GLU   186      38.583  -3.694   3.159  1.00  0.00           H  
ATOM   2981  CD  GLU   186      40.288  -2.456   3.243  1.00  0.00           C  
ATOM   2982  OE1 GLU   186      40.499  -2.156   2.057  1.00  0.00           O  
ATOM   2983  OE2 GLU   186      41.196  -2.743   4.001  1.00  0.00           O  
ATOM   2984  C   GLU   186      37.048   0.582   3.661  1.00  0.00           C  
ATOM   2985  O   GLU   186      36.951   1.252   2.550  1.00  0.00           O  
ATOM   2986  N   ILE   187      36.186   0.736   4.651  1.00  0.00           N  
ATOM   2987  H   ILE   187      36.425   0.216   5.483  1.00  0.00           H  
ATOM   2988  CA  ILE   187      35.119   1.721   4.827  1.00  0.00           C  
ATOM   2989  HA  ILE   187      34.641   1.738   3.848  1.00  0.00           H  
ATOM   2990  CB  ILE   187      34.234   1.366   6.023  1.00  0.00           C  
ATOM   2991  HB  ILE   187      34.888   1.284   6.891  1.00  0.00           H  
ATOM   2992  CG2 ILE   187      33.240   2.586   6.245  1.00  0.00           C  
ATOM   2993 HG21 ILE   187      32.487   2.462   7.024  1.00  0.00           H  
ATOM   2994 HG22 ILE   187      33.894   3.387   6.588  1.00  0.00           H  
ATOM   2995 HG23 ILE   187      32.770   2.885   5.307  1.00  0.00           H  
ATOM   2996  CG1 ILE   187      33.344   0.106   5.667  1.00  0.00           C  
ATOM   2997 HG12 ILE   187      32.454   0.463   5.148  1.00  0.00           H  
ATOM   2998 HG13 ILE   187      33.811  -0.610   4.991  1.00  0.00           H  
ATOM   2999  CD1 ILE   187      32.833  -0.566   6.891  1.00  0.00           C  
ATOM   3000 HD11 ILE   187      32.240   0.081   7.537  1.00  0.00           H  
ATOM   3001 HD12 ILE   187      32.187  -1.416   6.669  1.00  0.00           H  
ATOM   3002 HD13 ILE   187      33.684  -0.857   7.507  1.00  0.00           H  
ATOM   3003  C   ILE   187      35.672   3.130   4.839  1.00  0.00           C  
ATOM   3004  O   ILE   187      35.065   3.998   4.242  1.00  0.00           O  
ATOM   3005  N   MET   188      36.887   3.279   5.437  1.00  0.00           N  
ATOM   3006  H   MET   188      37.120   2.568   6.116  1.00  0.00           H  
ATOM   3007  CA  MET   188      37.638   4.577   5.421  1.00  0.00           C  
ATOM   3008  HA  MET   188      36.916   5.354   5.672  1.00  0.00           H  
ATOM   3009  CB  MET   188      38.590   4.559   6.556  1.00  0.00           C  
ATOM   3010  HB2 MET   188      38.116   4.320   7.508  1.00  0.00           H  
ATOM   3011  HB3 MET   188      39.368   3.797   6.505  1.00  0.00           H  
ATOM   3012  CG  MET   188      39.342   5.945   6.767  1.00  0.00           C  
ATOM   3013  HG2 MET   188      38.601   6.722   6.954  1.00  0.00           H  
ATOM   3014  HG3 MET   188      39.846   5.887   7.731  1.00  0.00           H  
ATOM   3015  SD  MET   188      40.623   6.445   5.469  1.00  0.00           S  
ATOM   3016  CE  MET   188      41.756   5.051   5.584  1.00  0.00           C  
ATOM   3017  HE1 MET   188      42.737   5.239   5.150  1.00  0.00           H  
ATOM   3018  HE2 MET   188      41.948   4.699   6.598  1.00  0.00           H  
ATOM   3019  HE3 MET   188      41.203   4.212   5.161  1.00  0.00           H  
ATOM   3020  C   MET   188      38.039   4.841   3.984  1.00  0.00           C  
ATOM   3021  O   MET   188      37.712   5.867   3.450  1.00  0.00           O  
ATOM   3022  N   LYS   189      38.817   3.957   3.331  1.00  0.00           N  
ATOM   3023  H   LYS   189      39.140   3.192   3.905  1.00  0.00           H  
ATOM   3024  CA  LYS   189      39.310   4.028   1.945  1.00  0.00           C  
ATOM   3025  HA  LYS   189      39.981   4.863   1.743  1.00  0.00           H  
ATOM   3026  CB  LYS   189      40.188   2.730   1.686  1.00  0.00           C  
ATOM   3027  HB2 LYS   189      39.616   1.914   2.128  1.00  0.00           H  
ATOM   3028  HB3 LYS   189      40.090   2.641   0.604  1.00  0.00           H  
ATOM   3029  CG  LYS   189      41.489   2.759   2.237  1.00  0.00           C  
ATOM   3030  HG2 LYS   189      42.044   3.586   1.794  1.00  0.00           H  
ATOM   3031  HG3 LYS   189      41.468   2.924   3.314  1.00  0.00           H  
ATOM   3032  CD  LYS   189      42.265   1.677   1.805  1.00  0.00           C  
ATOM   3033  HD2 LYS   189      41.693   0.757   1.927  1.00  0.00           H  
ATOM   3034  HD3 LYS   189      42.353   1.736   0.720  1.00  0.00           H  
ATOM   3035  CE  LYS   189      43.501   1.566   2.377  1.00  0.00           C  
ATOM   3036  HE2 LYS   189      44.066   2.318   1.826  1.00  0.00           H  
ATOM   3037  HE3 LYS   189      43.396   1.684   3.455  1.00  0.00           H  
ATOM   3038  NZ  LYS   189      44.091   0.277   2.147  1.00  0.00           N  
ATOM   3039  HZ1 LYS   189      45.097   0.344   2.210  1.00  0.00           H  
ATOM   3040  HZ2 LYS   189      43.808  -0.450   2.788  1.00  0.00           H  
ATOM   3041  HZ3 LYS   189      43.889  -0.012   1.200  1.00  0.00           H  
ATOM   3042  C   LYS   189      38.137   4.232   0.920  1.00  0.00           C  
ATOM   3043  O   LYS   189      38.254   4.952  -0.032  1.00  0.00           O  
ATOM   3044  N   GLY   190      36.928   3.655   1.183  1.00  0.00           N  
ATOM   3045  H   GLY   190      36.891   2.898   1.850  1.00  0.00           H  
ATOM   3046  CA  GLY   190      35.632   3.835   0.411  1.00  0.00           C  
ATOM   3047  HA2 GLY   190      35.793   3.991  -0.656  1.00  0.00           H  
ATOM   3048  HA3 GLY   190      34.952   2.994   0.543  1.00  0.00           H  
ATOM   3049  C   GLY   190      34.829   5.098   0.790  1.00  0.00           C  
ATOM   3050  O   GLY   190      33.721   5.250   0.220  1.00  0.00           O  
ATOM   3051  N   GLN   191      35.292   5.938   1.767  1.00  0.00           N  
ATOM   3052  H   GLN   191      35.945   5.543   2.428  1.00  0.00           H  
ATOM   3053  CA  GLN   191      34.773   7.225   2.069  1.00  0.00           C  
ATOM   3054  HA  GLN   191      33.872   7.467   1.504  1.00  0.00           H  
ATOM   3055  CB  GLN   191      34.480   7.276   3.566  1.00  0.00           C  
ATOM   3056  HB2 GLN   191      33.856   6.443   3.890  1.00  0.00           H  
ATOM   3057  HB3 GLN   191      35.414   7.193   4.122  1.00  0.00           H  
ATOM   3058  CG  GLN   191      34.007   8.636   4.134  1.00  0.00           C  
ATOM   3059  HG2 GLN   191      33.914   8.466   5.206  1.00  0.00           H  
ATOM   3060  HG3 GLN   191      34.803   9.354   3.936  1.00  0.00           H  
ATOM   3061  CD  GLN   191      32.641   9.099   3.567  1.00  0.00           C  
ATOM   3062  OE1 GLN   191      32.047   8.471   2.767  1.00  0.00           O  
ATOM   3063  NE2 GLN   191      32.113  10.256   3.940  1.00  0.00           N  
ATOM   3064 HE21 GLN   191      31.387  10.578   3.316  1.00  0.00           H  
ATOM   3065 HE22 GLN   191      32.503  10.851   4.656  1.00  0.00           H  
ATOM   3066  C   GLN   191      35.639   8.299   1.591  1.00  0.00           C  
ATOM   3067  O   GLN   191      35.143   9.346   1.136  1.00  0.00           O  
ATOM   3068  N   ARG   192      36.989   8.139   1.672  1.00  0.00           N  
ATOM   3069  H   ARG   192      37.307   7.287   2.112  1.00  0.00           H  
ATOM   3070  CA  ARG   192      38.031   9.010   0.995  1.00  0.00           C  
ATOM   3071  HA  ARG   192      38.118   9.986   1.473  1.00  0.00           H  
ATOM   3072  CB  ARG   192      39.376   8.222   1.388  1.00  0.00           C  
ATOM   3073  HB2 ARG   192      39.316   8.004   2.454  1.00  0.00           H  
ATOM   3074  HB3 ARG   192      39.499   7.290   0.834  1.00  0.00           H  
ATOM   3075  CG  ARG   192      40.422   9.028   1.124  1.00  0.00           C  
ATOM   3076  HG2 ARG   192      40.460   9.333   0.078  1.00  0.00           H  
ATOM   3077  HG3 ARG   192      40.264   9.957   1.671  1.00  0.00           H  
ATOM   3078  CD  ARG   192      41.577   8.559   1.490  1.00  0.00           C  
ATOM   3079  HD2 ARG   192      41.565   8.487   2.578  1.00  0.00           H  
ATOM   3080  HD3 ARG   192      41.605   7.563   1.047  1.00  0.00           H  
ATOM   3081  NE  ARG   192      42.768   9.427   1.045  1.00  0.00           N  
ATOM   3082  HE  ARG   192      43.008  10.221   1.622  1.00  0.00           H  
ATOM   3083  CZ  ARG   192      43.391   9.450  -0.139  1.00  0.00           C  
ATOM   3084  NH1 ARG   192      42.999   8.817  -1.129  1.00  0.00           N  
ATOM   3085 HH11 ARG   192      42.079   8.402  -1.171  1.00  0.00           H  
ATOM   3086 HH12 ARG   192      43.651   8.864  -1.899  1.00  0.00           H  
ATOM   3087  NH2 ARG   192      44.318  10.341  -0.336  1.00  0.00           N  
ATOM   3088 HH21 ARG   192      44.531  10.945   0.445  1.00  0.00           H  
ATOM   3089 HH22 ARG   192      44.832  10.419  -1.202  1.00  0.00           H  
ATOM   3090  C   ARG   192      37.758   9.223  -0.483  1.00  0.00           C  
ATOM   3091  O   ARG   192      38.040  10.317  -0.980  1.00  0.00           O  
ATOM   3092  N   ASP   193      37.148   8.231  -1.130  1.00  0.00           N  
ATOM   3093  H   ASP   193      36.965   7.374  -0.627  1.00  0.00           H  
ATOM   3094  CA  ASP   193      36.684   8.300  -2.553  1.00  0.00           C  
ATOM   3095  HA  ASP   193      37.562   8.558  -3.145  1.00  0.00           H  
ATOM   3096  CB  ASP   193      36.200   6.908  -3.007  1.00  0.00           C  
ATOM   3097  HB2 ASP   193      35.455   6.611  -2.268  1.00  0.00           H  
ATOM   3098  HB3 ASP   193      35.765   7.063  -3.994  1.00  0.00           H  
ATOM   3099  CG  ASP   193      37.245   5.887  -3.123  1.00  0.00           C  
ATOM   3100  OD1 ASP   193      38.463   6.232  -3.300  1.00  0.00           O  
ATOM   3101  OD2 ASP   193      36.856   4.701  -3.132  1.00  0.00           O  
ATOM   3102  C   ASP   193      35.501   9.240  -2.724  1.00  0.00           C  
ATOM   3103  O   ASP   193      35.370   9.704  -3.873  1.00  0.00           O  
ATOM   3104  N   GLN   194      34.621   9.476  -1.777  1.00  0.00           N  
ATOM   3105  H   GLN   194      34.741   9.057  -0.866  1.00  0.00           H  
ATOM   3106  CA  GLN   194      33.414  10.308  -1.950  1.00  0.00           C  
ATOM   3107  HA  GLN   194      33.048  10.280  -2.976  1.00  0.00           H  
ATOM   3108  CB  GLN   194      32.376   9.605  -1.050  1.00  0.00           C  
ATOM   3109  HB2 GLN   194      32.341   8.530  -1.229  1.00  0.00           H  
ATOM   3110  HB3 GLN   194      32.591   9.716   0.013  1.00  0.00           H  
ATOM   3111  CG  GLN   194      30.932  10.174  -1.381  1.00  0.00           C  
ATOM   3112  HG2 GLN   194      30.808  11.177  -0.973  1.00  0.00           H  
ATOM   3113  HG3 GLN   194      30.881  10.293  -2.463  1.00  0.00           H  
ATOM   3114  CD  GLN   194      29.776   9.246  -0.881  1.00  0.00           C  
ATOM   3115  OE1 GLN   194      29.843   8.602   0.174  1.00  0.00           O  
ATOM   3116  NE2 GLN   194      28.634   9.274  -1.514  1.00  0.00           N  
ATOM   3117 HE21 GLN   194      27.969   8.598  -1.167  1.00  0.00           H  
ATOM   3118 HE22 GLN   194      28.507   9.630  -2.450  1.00  0.00           H  
ATOM   3119  C   GLN   194      33.537  11.813  -1.577  1.00  0.00           C  
ATOM   3120  O   GLN   194      32.739  12.697  -2.016  1.00  0.00           O  
ATOM   3121  N   MET   195      34.508  12.099  -0.759  1.00  0.00           N  
ATOM   3122  H   MET   195      35.224  11.394  -0.664  1.00  0.00           H  
ATOM   3123  CA  MET   195      34.509  13.418  -0.157  1.00  0.00           C  
ATOM   3124  HA  MET   195      33.488  13.674   0.130  1.00  0.00           H  
ATOM   3125  CB  MET   195      35.374  13.433   1.076  1.00  0.00           C  
ATOM   3126  HB2 MET   195      36.264  12.957   0.666  1.00  0.00           H  
ATOM   3127  HB3 MET   195      35.483  14.480   1.358  1.00  0.00           H  
ATOM   3128  CG  MET   195      34.846  12.679   2.286  1.00  0.00           C  
ATOM   3129  HG2 MET   195      34.488  11.730   1.886  1.00  0.00           H  
ATOM   3130  HG3 MET   195      35.693  12.578   2.964  1.00  0.00           H  
ATOM   3131  SD  MET   195      33.387  13.517   3.034  1.00  0.00           S  
ATOM   3132  CE  MET   195      34.296  15.016   3.664  1.00  0.00           C  
ATOM   3133  HE1 MET   195      35.319  14.668   3.809  1.00  0.00           H  
ATOM   3134  HE2 MET   195      34.229  15.784   2.894  1.00  0.00           H  
ATOM   3135  HE3 MET   195      33.845  15.434   4.564  1.00  0.00           H  
ATOM   3136  C   MET   195      34.896  14.565  -1.177  1.00  0.00           C  
ATOM   3137  O   MET   195      35.625  14.213  -2.124  1.00  0.00           O  
ATOM   3138  N   LYS   196      34.314  15.779  -1.075  1.00  0.00           N  
ATOM   3139  H   LYS   196      33.528  15.880  -0.448  1.00  0.00           H  
ATOM   3140  CA  LYS   196      34.504  16.957  -2.060  1.00  0.00           C  
ATOM   3141  HA  LYS   196      35.372  16.749  -2.686  1.00  0.00           H  
ATOM   3142  CB  LYS   196      33.234  17.281  -2.884  1.00  0.00           C  
ATOM   3143  HB2 LYS   196      32.364  17.339  -2.230  1.00  0.00           H  
ATOM   3144  HB3 LYS   196      33.571  18.240  -3.276  1.00  0.00           H  
ATOM   3145  CG  LYS   196      33.100  16.481  -3.924  1.00  0.00           C  
ATOM   3146  HG2 LYS   196      34.037  16.509  -4.481  1.00  0.00           H  
ATOM   3147  HG3 LYS   196      33.040  15.464  -3.536  1.00  0.00           H  
ATOM   3148  CD  LYS   196      32.070  16.700  -4.758  1.00  0.00           C  
ATOM   3149  HD2 LYS   196      31.100  16.579  -4.276  1.00  0.00           H  
ATOM   3150  HD3 LYS   196      32.078  17.776  -4.929  1.00  0.00           H  
ATOM   3151  CE  LYS   196      31.990  16.006  -5.951  1.00  0.00           C  
ATOM   3152  HE2 LYS   196      31.034  16.370  -6.329  1.00  0.00           H  
ATOM   3153  HE3 LYS   196      32.865  16.385  -6.479  1.00  0.00           H  
ATOM   3154  NZ  LYS   196      32.020  14.502  -5.742  1.00  0.00           N  
ATOM   3155  HZ1 LYS   196      32.859  14.232  -5.249  1.00  0.00           H  
ATOM   3156  HZ2 LYS   196      31.164  14.277  -5.255  1.00  0.00           H  
ATOM   3157  HZ3 LYS   196      31.936  14.028  -6.629  1.00  0.00           H  
ATOM   3158  C   LYS   196      34.952  18.142  -1.179  1.00  0.00           C  
ATOM   3159  O   LYS   196      34.296  18.439  -0.190  1.00  0.00           O  
ATOM   3160  N   ARG   197      35.998  18.849  -1.529  1.00  0.00           N  
ATOM   3161  H   ARG   197      36.445  18.550  -2.384  1.00  0.00           H  
ATOM   3162  CA  ARG   197      36.489  20.017  -0.669  1.00  0.00           C  
ATOM   3163  HA  ARG   197      36.601  19.754   0.383  1.00  0.00           H  
ATOM   3164  CB  ARG   197      37.931  20.422  -1.060  1.00  0.00           C  
ATOM   3165  HB2 ARG   197      38.020  20.402  -2.146  1.00  0.00           H  
ATOM   3166  HB3 ARG   197      38.125  21.396  -0.611  1.00  0.00           H  
ATOM   3167  CG  ARG   197      38.935  19.571  -0.736  1.00  0.00           C  
ATOM   3168  HG2 ARG   197      38.998  19.602   0.351  1.00  0.00           H  
ATOM   3169  HG3 ARG   197      38.539  18.600  -1.035  1.00  0.00           H  
ATOM   3170  CD  ARG   197      40.162  19.814  -1.354  1.00  0.00           C  
ATOM   3171  HD2 ARG   197      40.091  19.674  -2.433  1.00  0.00           H  
ATOM   3172  HD3 ARG   197      40.431  20.842  -1.111  1.00  0.00           H  
ATOM   3173  NE  ARG   197      41.177  18.875  -0.738  1.00  0.00           N  
ATOM   3174  HE  ARG   197      41.492  18.960   0.218  1.00  0.00           H  
ATOM   3175  CZ  ARG   197      41.807  17.833  -1.356  1.00  0.00           C  
ATOM   3176  NH1 ARG   197      41.634  17.660  -2.573  1.00  0.00           N  
ATOM   3177 HH11 ARG   197      41.005  18.272  -3.072  1.00  0.00           H  
ATOM   3178 HH12 ARG   197      42.078  16.884  -3.042  1.00  0.00           H  
ATOM   3179  NH2 ARG   197      42.614  17.170  -0.618  1.00  0.00           N  
ATOM   3180 HH21 ARG   197      42.639  17.398   0.366  1.00  0.00           H  
ATOM   3181 HH22 ARG   197      43.381  16.709  -1.087  1.00  0.00           H  
ATOM   3182  C   ARG   197      35.640  21.195  -0.822  1.00  0.00           C  
ATOM   3183  O   ARG   197      35.395  21.633  -1.918  1.00  0.00           O  
ATOM   3184  N   PRO   198      35.219  21.743   0.325  1.00  0.00           N  
ATOM   3185  CD  PRO   198      35.628  21.353   1.702  1.00  0.00           C  
ATOM   3186  HD2 PRO   198      36.714  21.424   1.756  1.00  0.00           H  
ATOM   3187  HD3 PRO   198      35.317  20.331   1.916  1.00  0.00           H  
ATOM   3188  CG  PRO   198      35.009  22.414   2.629  1.00  0.00           C  
ATOM   3189  HG2 PRO   198      35.751  23.183   2.839  1.00  0.00           H  
ATOM   3190  HG3 PRO   198      34.712  21.958   3.574  1.00  0.00           H  
ATOM   3191  CB  PRO   198      33.834  23.045   1.794  1.00  0.00           C  
ATOM   3192  HB2 PRO   198      33.636  24.074   2.092  1.00  0.00           H  
ATOM   3193  HB3 PRO   198      32.949  22.417   1.892  1.00  0.00           H  
ATOM   3194  CA  PRO   198      34.294  22.856   0.357  1.00  0.00           C  
ATOM   3195  HA  PRO   198      33.430  22.483  -0.193  1.00  0.00           H  
ATOM   3196  C   PRO   198      34.896  24.197  -0.227  1.00  0.00           C  
ATOM   3197  O   PRO   198      36.029  24.591   0.177  1.00  0.00           O  
ATOM   3198  N   PRO   199      34.287  24.798  -1.248  1.00  0.00           N  
ATOM   3199  CD  PRO   199      32.906  24.507  -1.698  1.00  0.00           C  
ATOM   3200  HD2 PRO   199      32.158  24.432  -0.908  1.00  0.00           H  
ATOM   3201  HD3 PRO   199      32.961  23.521  -2.160  1.00  0.00           H  
ATOM   3202  CG  PRO   199      32.544  25.687  -2.679  1.00  0.00           C  
ATOM   3203  HG2 PRO   199      32.159  26.498  -2.061  1.00  0.00           H  
ATOM   3204  HG3 PRO   199      31.888  25.276  -3.447  1.00  0.00           H  
ATOM   3205  CB  PRO   199      33.970  25.956  -3.265  1.00  0.00           C  
ATOM   3206  HB2 PRO   199      34.114  26.919  -3.753  1.00  0.00           H  
ATOM   3207  HB3 PRO   199      34.200  25.106  -3.908  1.00  0.00           H  
ATOM   3208  CA  PRO   199      34.920  25.833  -2.087  1.00  0.00           C  
ATOM   3209  HA  PRO   199      35.841  25.501  -2.567  1.00  0.00           H  
ATOM   3210  C   PRO   199      35.281  27.159  -1.448  1.00  0.00           C  
ATOM   3211  O   PRO   199      34.529  27.805  -0.765  1.00  0.00           O  
ATOM   3212  N   LEU   200      36.533  27.629  -1.768  1.00  0.00           N  
ATOM   3213  H   LEU   200      37.059  27.176  -2.502  1.00  0.00           H  
ATOM   3214  CA  LEU   200      37.200  28.757  -1.103  1.00  0.00           C  
ATOM   3215  HA  LEU   200      37.034  28.572  -0.041  1.00  0.00           H  
ATOM   3216  CB  LEU   200      38.718  28.685  -1.475  1.00  0.00           C  
ATOM   3217  HB2 LEU   200      39.120  27.700  -1.237  1.00  0.00           H  
ATOM   3218  HB3 LEU   200      38.870  28.779  -2.550  1.00  0.00           H  
ATOM   3219  CG  LEU   200      39.675  29.607  -0.752  1.00  0.00           C  
ATOM   3220  HG  LEU   200      39.542  30.634  -1.090  1.00  0.00           H  
ATOM   3221  CD1 LEU   200      39.587  29.583   0.755  1.00  0.00           C  
ATOM   3222 HD11 LEU   200      38.726  30.203   1.002  1.00  0.00           H  
ATOM   3223 HD12 LEU   200      39.352  28.588   1.133  1.00  0.00           H  
ATOM   3224 HD13 LEU   200      40.459  30.033   1.231  1.00  0.00           H  
ATOM   3225  CD2 LEU   200      41.062  29.448  -1.097  1.00  0.00           C  
ATOM   3226 HD21 LEU   200      41.356  28.404  -0.991  1.00  0.00           H  
ATOM   3227 HD22 LEU   200      41.245  29.645  -2.154  1.00  0.00           H  
ATOM   3228 HD23 LEU   200      41.779  30.160  -0.688  1.00  0.00           H  
ATOM   3229  C   LEU   200      36.678  30.108  -1.430  1.00  0.00           C  
ATOM   3230  O   LEU   200      36.298  30.874  -0.562  1.00  0.00           O  
ATOM   3231  N   GLU   201      36.604  30.408  -2.740  1.00  0.00           N  
ATOM   3232  H   GLU   201      36.771  29.686  -3.426  1.00  0.00           H  
ATOM   3233  CA  GLU   201      36.012  31.667  -3.150  1.00  0.00           C  
ATOM   3234  HA  GLU   201      36.540  32.529  -2.742  1.00  0.00           H  
ATOM   3235  CB  GLU   201      36.005  31.648  -4.637  1.00  0.00           C  
ATOM   3236  HB2 GLU   201      35.457  30.772  -4.982  1.00  0.00           H  
ATOM   3237  HB3 GLU   201      35.482  32.514  -5.043  1.00  0.00           H  
ATOM   3238  CG  GLU   201      37.432  31.638  -5.184  1.00  0.00           C  
ATOM   3239  HG2 GLU   201      37.935  30.689  -4.997  1.00  0.00           H  
ATOM   3240  HG3 GLU   201      37.352  31.611  -6.270  1.00  0.00           H  
ATOM   3241  CD  GLU   201      38.206  32.839  -4.801  1.00  0.00           C  
ATOM   3242  OE1 GLU   201      39.437  32.672  -4.711  1.00  0.00           O  
ATOM   3243  OE2 GLU   201      37.732  34.031  -4.814  1.00  0.00           O  
ATOM   3244  C   GLU   201      34.614  31.988  -2.682  1.00  0.00           C  
ATOM   3245  O   GLU   201      34.278  33.134  -2.386  1.00  0.00           O  
ATOM   3246  N   GLU   202      33.836  30.962  -2.301  1.00  0.00           N  
ATOM   3247  H   GLU   202      34.215  30.026  -2.290  1.00  0.00           H  
ATOM   3248  CA  GLU   202      32.487  31.190  -1.731  1.00  0.00           C  
ATOM   3249  HA  GLU   202      32.116  32.105  -2.193  1.00  0.00           H  
ATOM   3250  CB  GLU   202      31.623  29.984  -2.085  1.00  0.00           C  
ATOM   3251  HB2 GLU   202      32.041  29.115  -1.576  1.00  0.00           H  
ATOM   3252  HB3 GLU   202      30.641  30.174  -1.651  1.00  0.00           H  
ATOM   3253  CG  GLU   202      31.460  29.612  -3.573  1.00  0.00           C  
ATOM   3254  HG2 GLU   202      32.417  29.406  -4.051  1.00  0.00           H  
ATOM   3255  HG3 GLU   202      30.920  28.665  -3.581  1.00  0.00           H  
ATOM   3256  CD  GLU   202      30.807  30.692  -4.317  1.00  0.00           C  
ATOM   3257  OE1 GLU   202      29.960  31.443  -3.807  1.00  0.00           O  
ATOM   3258  OE2 GLU   202      31.122  30.700  -5.515  1.00  0.00           O  
ATOM   3259  C   GLU   202      32.402  31.511  -0.189  1.00  0.00           C  
ATOM   3260  O   GLU   202      31.351  31.987   0.295  1.00  0.00           O  
ATOM   3261  N   ARG   203      33.559  31.409   0.478  1.00  0.00           N  
ATOM   3262  H   ARG   203      34.226  30.868  -0.054  1.00  0.00           H  
ATOM   3263  CA  ARG   203      33.813  31.911   1.899  1.00  0.00           C  
ATOM   3264  HA  ARG   203      32.897  32.027   2.478  1.00  0.00           H  
ATOM   3265  CB  ARG   203      34.792  31.038   2.758  1.00  0.00           C  
ATOM   3266  HB2 ARG   203      35.710  30.739   2.253  1.00  0.00           H  
ATOM   3267  HB3 ARG   203      35.137  31.763   3.495  1.00  0.00           H  
ATOM   3268  CG  ARG   203      34.297  29.990   3.401  1.00  0.00           C  
ATOM   3269  HG2 ARG   203      35.090  29.559   4.012  1.00  0.00           H  
ATOM   3270  HG3 ARG   203      33.547  30.228   4.156  1.00  0.00           H  
ATOM   3271  CD  ARG   203      33.892  28.945   2.582  1.00  0.00           C  
ATOM   3272  HD2 ARG   203      33.010  29.324   2.065  1.00  0.00           H  
ATOM   3273  HD3 ARG   203      34.683  28.651   1.892  1.00  0.00           H  
ATOM   3274  NE  ARG   203      33.389  27.767   3.319  1.00  0.00           N  
ATOM   3275  HE  ARG   203      33.457  27.845   4.323  1.00  0.00           H  
ATOM   3276  CZ  ARG   203      32.859  26.684   2.816  1.00  0.00           C  
ATOM   3277  NH1 ARG   203      32.852  26.403   1.549  1.00  0.00           N  
ATOM   3278 HH11 ARG   203      32.893  27.137   0.857  1.00  0.00           H  
ATOM   3279 HH12 ARG   203      32.548  25.452   1.397  1.00  0.00           H  
ATOM   3280  NH2 ARG   203      32.338  25.790   3.574  1.00  0.00           N  
ATOM   3281 HH21 ARG   203      32.017  26.180   4.449  1.00  0.00           H  
ATOM   3282 HH22 ARG   203      31.816  25.016   3.190  1.00  0.00           H  
ATOM   3283  C   ARG   203      34.555  33.258   1.753  1.00  0.00           C  
ATOM   3284  O   ARG   203      34.104  34.181   2.444  1.00  0.00           O  
ATOM   3285  N   ARG   204      35.487  33.480   0.799  1.00  0.00           N  
ATOM   3286  H   ARG   204      35.826  32.623   0.384  1.00  0.00           H  
ATOM   3287  CA  ARG   204      35.978  34.825   0.344  1.00  0.00           C  
ATOM   3288  HA  ARG   204      36.466  35.176   1.253  1.00  0.00           H  
ATOM   3289  CB  ARG   204      36.968  34.800  -0.843  1.00  0.00           C  
ATOM   3290  HB2 ARG   204      36.443  34.290  -1.650  1.00  0.00           H  
ATOM   3291  HB3 ARG   204      37.150  35.832  -1.144  1.00  0.00           H  
ATOM   3292  CG  ARG   204      38.152  34.094  -0.584  1.00  0.00           C  
ATOM   3293  HG2 ARG   204      38.614  34.673   0.216  1.00  0.00           H  
ATOM   3294  HG3 ARG   204      37.825  33.085  -0.333  1.00  0.00           H  
ATOM   3295  CD  ARG   204      39.048  34.057  -1.607  1.00  0.00           C  
ATOM   3296  HD2 ARG   204      39.531  33.084  -1.514  1.00  0.00           H  
ATOM   3297  HD3 ARG   204      38.575  33.987  -2.587  1.00  0.00           H  
ATOM   3298  NE  ARG   204      40.012  35.179  -1.697  1.00  0.00           N  
ATOM   3299  HE  ARG   204      40.530  35.401  -0.859  1.00  0.00           H  
ATOM   3300  CZ  ARG   204      40.331  35.867  -2.791  1.00  0.00           C  
ATOM   3301  NH1 ARG   204      41.339  36.714  -2.647  1.00  0.00           N  
ATOM   3302 HH11 ARG   204      42.007  36.500  -1.919  1.00  0.00           H  
ATOM   3303 HH12 ARG   204      41.589  37.400  -3.344  1.00  0.00           H  
ATOM   3304  NH2 ARG   204      39.777  35.849  -3.960  1.00  0.00           N  
ATOM   3305 HH21 ARG   204      39.112  35.121  -4.179  1.00  0.00           H  
ATOM   3306 HH22 ARG   204      39.968  36.522  -4.689  1.00  0.00           H  
ATOM   3307  C   ARG   204      34.810  35.720   0.126  1.00  0.00           C  
ATOM   3308  O   ARG   204      34.678  36.742   0.749  1.00  0.00           O  
ATOM   3309  N   ALA   205      33.845  35.386  -0.751  1.00  0.00           N  
ATOM   3310  H   ALA   205      34.006  34.644  -1.416  1.00  0.00           H  
ATOM   3311  CA  ALA   205      32.635  36.124  -1.105  1.00  0.00           C  
ATOM   3312  HA  ALA   205      33.007  37.071  -1.498  1.00  0.00           H  
ATOM   3313  CB  ALA   205      31.855  35.280  -2.158  1.00  0.00           C  
ATOM   3314  HB1 ALA   205      32.551  35.121  -2.981  1.00  0.00           H  
ATOM   3315  HB2 ALA   205      31.533  34.302  -1.801  1.00  0.00           H  
ATOM   3316  HB3 ALA   205      31.060  35.871  -2.612  1.00  0.00           H  
ATOM   3317  C   ALA   205      31.683  36.424   0.079  1.00  0.00           C  
ATOM   3318  O   ALA   205      31.039  37.432   0.030  1.00  0.00           O  
ATOM   3319  N   MET   206      31.764  35.532   1.147  1.00  0.00           N  
ATOM   3320  H   MET   206      32.443  34.784   1.176  1.00  0.00           H  
ATOM   3321  CA  MET   206      30.938  35.803   2.312  1.00  0.00           C  
ATOM   3322  HA  MET   206      29.912  35.992   1.998  1.00  0.00           H  
ATOM   3323  CB  MET   206      30.951  34.497   3.146  1.00  0.00           C  
ATOM   3324  HB2 MET   206      30.798  33.655   2.471  1.00  0.00           H  
ATOM   3325  HB3 MET   206      31.910  34.543   3.663  1.00  0.00           H  
ATOM   3326  CG  MET   206      29.902  34.508   4.222  1.00  0.00           C  
ATOM   3327  HG2 MET   206      30.013  33.726   4.973  1.00  0.00           H  
ATOM   3328  HG3 MET   206      30.060  35.435   4.773  1.00  0.00           H  
ATOM   3329  SD  MET   206      28.115  34.448   3.722  1.00  0.00           S  
ATOM   3330  CE  MET   206      27.640  36.015   4.390  1.00  0.00           C  
ATOM   3331  HE1 MET   206      28.081  36.776   3.746  1.00  0.00           H  
ATOM   3332  HE2 MET   206      26.551  36.061   4.378  1.00  0.00           H  
ATOM   3333  HE3 MET   206      27.992  36.197   5.405  1.00  0.00           H  
ATOM   3334  C   MET   206      31.391  37.003   3.110  1.00  0.00           C  
ATOM   3335  O   MET   206      30.676  37.809   3.518  1.00  0.00           O  
ATOM   3336  N   HIE   207      32.747  37.090   3.233  1.00  0.00           N  
ATOM   3337  H   HIE   207      33.268  36.331   2.818  1.00  0.00           H  
ATOM   3338  CA  HIE   207      33.467  38.242   3.863  1.00  0.00           C  
ATOM   3339  HA  HIE   207      33.164  38.176   4.908  1.00  0.00           H  
ATOM   3340  CB  HIE   207      34.995  38.100   3.903  1.00  0.00           C  
ATOM   3341  HB2 HIE   207      35.187  37.092   4.270  1.00  0.00           H  
ATOM   3342  HB3 HIE   207      35.444  38.412   2.960  1.00  0.00           H  
ATOM   3343  CG  HIE   207      35.602  39.009   4.978  1.00  0.00           C  
ATOM   3344  ND1 HIE   207      35.835  38.650   6.332  1.00  0.00           N  
ATOM   3345  CE1 HIE   207      36.278  39.741   6.941  1.00  0.00           C  
ATOM   3346  HE1 HIE   207      36.499  39.814   7.995  1.00  0.00           H  
ATOM   3347  NE2 HIE   207      36.476  40.782   6.145  1.00  0.00           N  
ATOM   3348  HE2 HIE   207      36.622  41.737   6.439  1.00  0.00           H  
ATOM   3349  CD2 HIE   207      35.972  40.332   4.934  1.00  0.00           C  
ATOM   3350  HD2 HIE   207      35.871  40.956   4.058  1.00  0.00           H  
ATOM   3351  C   HIE   207      33.106  39.558   3.228  1.00  0.00           C  
ATOM   3352  O   HIE   207      33.009  40.551   3.971  1.00  0.00           O  
ATOM   3353  N   ASP   208      32.725  39.587   1.918  1.00  0.00           N  
ATOM   3354  H   ASP   208      32.715  38.688   1.458  1.00  0.00           H  
ATOM   3355  CA  ASP   208      32.354  40.802   1.097  1.00  0.00           C  
ATOM   3356  HA  ASP   208      32.980  41.647   1.385  1.00  0.00           H  
ATOM   3357  CB  ASP   208      32.634  40.449  -0.460  1.00  0.00           C  
ATOM   3358  HB2 ASP   208      31.888  39.716  -0.765  1.00  0.00           H  
ATOM   3359  HB3 ASP   208      32.486  41.371  -1.022  1.00  0.00           H  
ATOM   3360  CG  ASP   208      34.050  39.934  -0.854  1.00  0.00           C  
ATOM   3361  OD1 ASP   208      34.131  39.172  -1.794  1.00  0.00           O  
ATOM   3362  OD2 ASP   208      35.131  40.279  -0.267  1.00  0.00           O  
ATOM   3363  C   ASP   208      30.962  41.340   1.311  1.00  0.00           C  
ATOM   3364  O   ASP   208      30.677  42.421   0.808  1.00  0.00           O  
ATOM   3365  N   ILE   209      30.129  40.570   2.025  1.00  0.00           N  
ATOM   3366  H   ILE   209      30.386  39.603   2.164  1.00  0.00           H  
ATOM   3367  CA  ILE   209      28.815  41.028   2.695  1.00  0.00           C  
ATOM   3368  HA  ILE   209      28.423  41.795   2.027  1.00  0.00           H  
ATOM   3369  CB  ILE   209      27.756  39.879   2.601  1.00  0.00           C  
ATOM   3370  HB  ILE   209      28.089  39.110   3.297  1.00  0.00           H  
ATOM   3371  CG2 ILE   209      26.436  40.583   3.113  1.00  0.00           C  
ATOM   3372 HG21 ILE   209      26.404  40.711   4.195  1.00  0.00           H  
ATOM   3373 HG22 ILE   209      26.322  41.534   2.592  1.00  0.00           H  
ATOM   3374 HG23 ILE   209      25.535  40.001   2.922  1.00  0.00           H  
ATOM   3375  CG1 ILE   209      27.613  39.328   1.132  1.00  0.00           C  
ATOM   3376 HG12 ILE   209      26.914  39.827   0.460  1.00  0.00           H  
ATOM   3377 HG13 ILE   209      28.570  39.375   0.613  1.00  0.00           H  
ATOM   3378  CD1 ILE   209      27.146  37.894   1.185  1.00  0.00           C  
ATOM   3379 HD11 ILE   209      27.916  37.244   1.601  1.00  0.00           H  
ATOM   3380 HD12 ILE   209      26.337  37.821   1.912  1.00  0.00           H  
ATOM   3381 HD13 ILE   209      26.979  37.672   0.131  1.00  0.00           H  
ATOM   3382  C   ILE   209      28.917  41.563   4.096  1.00  0.00           C  
ATOM   3383  O   ILE   209      28.122  42.317   4.671  1.00  0.00           O  
ATOM   3384  N   ILE   210      29.991  41.149   4.741  1.00  0.00           N  
ATOM   3385  H   ILE   210      30.659  40.560   4.265  1.00  0.00           H  
ATOM   3386  CA  ILE   210      30.376  41.463   6.096  1.00  0.00           C  
ATOM   3387  HA  ILE   210      29.413  41.505   6.605  1.00  0.00           H  
ATOM   3388  CB  ILE   210      31.167  40.271   6.721  1.00  0.00           C  
ATOM   3389  HB  ILE   210      31.910  39.975   5.981  1.00  0.00           H  
ATOM   3390  CG2 ILE   210      31.814  40.637   8.026  1.00  0.00           C  
ATOM   3391 HG21 ILE   210      31.041  41.015   8.695  1.00  0.00           H  
ATOM   3392 HG22 ILE   210      32.340  39.757   8.397  1.00  0.00           H  
ATOM   3393 HG23 ILE   210      32.566  41.420   7.933  1.00  0.00           H  
ATOM   3394  CG1 ILE   210      30.243  39.087   7.030  1.00  0.00           C  
ATOM   3395 HG12 ILE   210      29.922  39.194   8.066  1.00  0.00           H  
ATOM   3396 HG13 ILE   210      29.354  39.106   6.399  1.00  0.00           H  
ATOM   3397  CD1 ILE   210      30.897  37.648   7.154  1.00  0.00           C  
ATOM   3398 HD11 ILE   210      31.121  37.256   6.162  1.00  0.00           H  
ATOM   3399 HD12 ILE   210      31.759  37.552   7.815  1.00  0.00           H  
ATOM   3400 HD13 ILE   210      30.138  36.958   7.521  1.00  0.00           H  
ATOM   3401  C   ILE   210      31.126  42.792   6.167  1.00  0.00           C  
ATOM   3402  O   ILE   210      30.697  43.693   6.841  1.00  0.00           O  
ATOM   3403  N   ALA   211      32.200  42.895   5.371  1.00  0.00           N  
ATOM   3404  H   ALA   211      32.497  42.051   4.903  1.00  0.00           H  
ATOM   3405  CA  ALA   211      32.770  44.204   5.159  1.00  0.00           C  
ATOM   3406  HA  ALA   211      32.970  44.588   6.159  1.00  0.00           H  
ATOM   3407  CB  ALA   211      34.236  44.037   4.672  1.00  0.00           C  
ATOM   3408  HB1 ALA   211      34.655  45.015   4.433  1.00  0.00           H  
ATOM   3409  HB2 ALA   211      34.983  43.649   5.365  1.00  0.00           H  
ATOM   3410  HB3 ALA   211      34.292  43.417   3.778  1.00  0.00           H  
ATOM   3411  C   ALA   211      31.851  45.222   4.387  1.00  0.00           C  
ATOM   3412  O   ALA   211      32.093  45.533   3.202  1.00  0.00           O  
ATOM   3413  N   SER   212      30.686  45.661   4.973  1.00  0.00           N  
ATOM   3414  H   SER   212      30.649  45.518   5.972  1.00  0.00           H  
ATOM   3415  CA  SER   212      29.618  46.433   4.373  1.00  0.00           C  
ATOM   3416  HA  SER   212      30.052  47.001   3.550  1.00  0.00           H  
ATOM   3417  CB  SER   212      28.736  45.372   3.773  1.00  0.00           C  
ATOM   3418  HB2 SER   212      29.346  44.797   3.077  1.00  0.00           H  
ATOM   3419  HB3 SER   212      28.416  44.737   4.599  1.00  0.00           H  
ATOM   3420  OG  SER   212      27.595  45.979   3.045  1.00  0.00           O  
ATOM   3421  HG  SER   212      27.880  46.206   2.157  1.00  0.00           H  
ATOM   3422  C   SER   212      28.913  47.402   5.311  1.00  0.00           C  
ATOM   3423  O   SER   212      28.831  47.021   6.517  1.00  0.00           O  
ATOM   3424  N   ASP   213      28.403  48.523   4.826  1.00  0.00           N  
ATOM   3425  H   ASP   213      28.392  48.680   3.828  1.00  0.00           H  
ATOM   3426  CA  ASP   213      27.407  49.215   5.629  1.00  0.00           C  
ATOM   3427  HA  ASP   213      27.666  49.273   6.687  1.00  0.00           H  
ATOM   3428  CB  ASP   213      27.263  50.659   5.114  1.00  0.00           C  
ATOM   3429  HB2 ASP   213      28.212  51.138   5.355  1.00  0.00           H  
ATOM   3430  HB3 ASP   213      27.208  50.618   4.026  1.00  0.00           H  
ATOM   3431  CG  ASP   213      26.165  51.464   5.737  1.00  0.00           C  
ATOM   3432  OD1 ASP   213      25.565  52.331   5.080  1.00  0.00           O  
ATOM   3433  OD2 ASP   213      25.965  51.299   6.965  1.00  0.00           O  
ATOM   3434  C   ASP   213      26.090  48.405   5.713  1.00  0.00           C  
ATOM   3435  O   ASP   213      25.311  48.232   4.763  1.00  0.00           O  
ATOM   3436  N   THR   214      25.809  47.967   6.974  1.00  0.00           N  
ATOM   3437  H   THR   214      26.445  48.277   7.695  1.00  0.00           H  
ATOM   3438  CA  THR   214      24.646  47.143   7.361  1.00  0.00           C  
ATOM   3439  HA  THR   214      24.835  46.950   8.416  1.00  0.00           H  
ATOM   3440  CB  THR   214      23.266  47.754   7.153  1.00  0.00           C  
ATOM   3441  HB  THR   214      23.012  47.826   6.096  1.00  0.00           H  
ATOM   3442  CG2 THR   214      22.121  47.007   7.852  1.00  0.00           C  
ATOM   3443 HG21 THR   214      21.190  47.564   7.743  1.00  0.00           H  
ATOM   3444 HG22 THR   214      21.992  46.058   7.332  1.00  0.00           H  
ATOM   3445 HG23 THR   214      22.292  46.970   8.928  1.00  0.00           H  
ATOM   3446  OG1 THR   214      23.264  49.140   7.626  1.00  0.00           O  
ATOM   3447  HG1 THR   214      24.138  49.536   7.648  1.00  0.00           H  
ATOM   3448  C   THR   214      24.595  45.709   6.801  1.00  0.00           C  
ATOM   3449  O   THR   214      24.841  45.419   5.615  1.00  0.00           O  
ATOM   3450  N   PHE   215      24.251  44.735   7.629  1.00  0.00           N  
ATOM   3451  H   PHE   215      24.096  44.972   8.598  1.00  0.00           H  
ATOM   3452  CA  PHE   215      24.205  43.302   7.248  1.00  0.00           C  
ATOM   3453  HA  PHE   215      25.018  43.087   6.554  1.00  0.00           H  
ATOM   3454  CB  PHE   215      24.225  42.447   8.529  1.00  0.00           C  
ATOM   3455  HB2 PHE   215      25.152  42.686   9.051  1.00  0.00           H  
ATOM   3456  HB3 PHE   215      23.370  42.591   9.189  1.00  0.00           H  
ATOM   3457  CG  PHE   215      24.326  40.954   8.109  1.00  0.00           C  
ATOM   3458  CD1 PHE   215      25.587  40.568   7.670  1.00  0.00           C  
ATOM   3459  HD1 PHE   215      26.370  41.217   7.306  1.00  0.00           H  
ATOM   3460  CE1 PHE   215      25.723  39.233   7.263  1.00  0.00           C  
ATOM   3461  HE1 PHE   215      26.637  38.959   6.759  1.00  0.00           H  
ATOM   3462  CZ  PHE   215      24.686  38.313   7.462  1.00  0.00           C  
ATOM   3463  HZ  PHE   215      24.886  37.255   7.383  1.00  0.00           H  
ATOM   3464  CE2 PHE   215      23.459  38.729   8.027  1.00  0.00           C  
ATOM   3465  HE2 PHE   215      22.703  37.982   8.215  1.00  0.00           H  
ATOM   3466  CD2 PHE   215      23.263  40.036   8.432  1.00  0.00           C  
ATOM   3467  HD2 PHE   215      22.413  40.404   8.987  1.00  0.00           H  
ATOM   3468  C   PHE   215      22.904  43.059   6.405  1.00  0.00           C  
ATOM   3469  O   PHE   215      21.773  42.791   6.849  1.00  0.00           O  
ATOM   3470  N   ASP   216      23.186  42.972   5.080  1.00  0.00           N  
ATOM   3471  H   ASP   216      24.129  42.899   4.727  1.00  0.00           H  
ATOM   3472  CA  ASP   216      22.232  42.725   3.963  1.00  0.00           C  
ATOM   3473  HA  ASP   216      21.408  43.395   4.208  1.00  0.00           H  
ATOM   3474  CB  ASP   216      22.935  43.143   2.638  1.00  0.00           C  
ATOM   3475  HB2 ASP   216      23.670  42.361   2.450  1.00  0.00           H  
ATOM   3476  HB3 ASP   216      22.208  43.027   1.834  1.00  0.00           H  
ATOM   3477  CG  ASP   216      23.569  44.480   2.604  1.00  0.00           C  
ATOM   3478  OD1 ASP   216      22.990  45.474   3.124  1.00  0.00           O  
ATOM   3479  OD2 ASP   216      24.649  44.516   2.015  1.00  0.00           O  
ATOM   3480  C   ASP   216      21.752  41.268   3.969  1.00  0.00           C  
ATOM   3481  O   ASP   216      22.220  40.377   3.269  1.00  0.00           O  
ATOM   3482  N   LYS   217      20.689  41.044   4.742  1.00  0.00           N  
ATOM   3483  H   LYS   217      20.346  41.856   5.235  1.00  0.00           H  
ATOM   3484  CA  LYS   217      20.070  39.726   4.769  1.00  0.00           C  
ATOM   3485  HA  LYS   217      20.812  39.040   5.177  1.00  0.00           H  
ATOM   3486  CB  LYS   217      18.806  39.788   5.673  1.00  0.00           C  
ATOM   3487  HB2 LYS   217      18.069  40.475   5.258  1.00  0.00           H  
ATOM   3488  HB3 LYS   217      18.200  38.888   5.562  1.00  0.00           H  
ATOM   3489  CG  LYS   217      19.095  40.018   7.003  1.00  0.00           C  
ATOM   3490  HG2 LYS   217      19.805  39.253   7.317  1.00  0.00           H  
ATOM   3491  HG3 LYS   217      19.463  41.038   7.105  1.00  0.00           H  
ATOM   3492  CD  LYS   217      17.987  39.927   7.779  1.00  0.00           C  
ATOM   3493  HD2 LYS   217      17.353  40.764   7.487  1.00  0.00           H  
ATOM   3494  HD3 LYS   217      17.440  38.984   7.782  1.00  0.00           H  
ATOM   3495  CE  LYS   217      18.284  40.060   9.087  1.00  0.00           C  
ATOM   3496  HE2 LYS   217      19.043  39.292   9.231  1.00  0.00           H  
ATOM   3497  HE3 LYS   217      18.664  41.043   9.367  1.00  0.00           H  
ATOM   3498  NZ  LYS   217      17.096  39.905   9.954  1.00  0.00           N  
ATOM   3499  HZ1 LYS   217      16.976  38.907  10.054  1.00  0.00           H  
ATOM   3500  HZ2 LYS   217      17.309  40.214  10.892  1.00  0.00           H  
ATOM   3501  HZ3 LYS   217      16.247  40.205   9.496  1.00  0.00           H  
ATOM   3502  C   LYS   217      19.730  39.073   3.387  1.00  0.00           C  
ATOM   3503  O   LYS   217      20.081  37.935   3.157  1.00  0.00           O  
ATOM   3504  N   ALA   218      19.153  39.831   2.510  1.00  0.00           N  
ATOM   3505  H   ALA   218      19.196  40.822   2.697  1.00  0.00           H  
ATOM   3506  CA  ALA   218      18.655  39.204   1.207  1.00  0.00           C  
ATOM   3507  HA  ALA   218      17.956  38.376   1.327  1.00  0.00           H  
ATOM   3508  CB  ALA   218      17.855  40.183   0.373  1.00  0.00           C  
ATOM   3509  HB1 ALA   218      18.457  41.010  -0.004  1.00  0.00           H  
ATOM   3510  HB2 ALA   218      17.412  39.619  -0.447  1.00  0.00           H  
ATOM   3511  HB3 ALA   218      17.026  40.544   0.982  1.00  0.00           H  
ATOM   3512  C   ALA   218      19.895  38.720   0.418  1.00  0.00           C  
ATOM   3513  O   ALA   218      19.838  37.736  -0.316  1.00  0.00           O  
ATOM   3514  N   LYS   219      21.087  39.439   0.493  1.00  0.00           N  
ATOM   3515  H   LYS   219      20.962  40.305   0.999  1.00  0.00           H  
ATOM   3516  CA  LYS   219      22.297  39.145  -0.234  1.00  0.00           C  
ATOM   3517  HA  LYS   219      21.992  38.793  -1.220  1.00  0.00           H  
ATOM   3518  CB  LYS   219      23.212  40.435  -0.243  1.00  0.00           C  
ATOM   3519  HB2 LYS   219      22.565  41.270  -0.512  1.00  0.00           H  
ATOM   3520  HB3 LYS   219      23.560  40.701   0.755  1.00  0.00           H  
ATOM   3521  CG  LYS   219      24.265  40.314  -1.103  1.00  0.00           C  
ATOM   3522  HG2 LYS   219      24.949  39.508  -0.835  1.00  0.00           H  
ATOM   3523  HG3 LYS   219      23.784  40.150  -2.068  1.00  0.00           H  
ATOM   3524  CD  LYS   219      25.109  41.449  -1.195  1.00  0.00           C  
ATOM   3525  HD2 LYS   219      24.457  42.320  -1.261  1.00  0.00           H  
ATOM   3526  HD3 LYS   219      25.643  41.564  -0.251  1.00  0.00           H  
ATOM   3527  CE  LYS   219      26.020  41.375  -2.239  1.00  0.00           C  
ATOM   3528  HE2 LYS   219      26.794  40.617  -2.121  1.00  0.00           H  
ATOM   3529  HE3 LYS   219      25.457  41.156  -3.147  1.00  0.00           H  
ATOM   3530  NZ  LYS   219      26.651  42.719  -2.409  1.00  0.00           N  
ATOM   3531  HZ1 LYS   219      27.043  42.981  -1.516  1.00  0.00           H  
ATOM   3532  HZ2 LYS   219      27.364  42.711  -3.124  1.00  0.00           H  
ATOM   3533  HZ3 LYS   219      25.869  43.317  -2.633  1.00  0.00           H  
ATOM   3534  C   LYS   219      22.983  38.010   0.463  1.00  0.00           C  
ATOM   3535  O   LYS   219      23.488  37.045  -0.097  1.00  0.00           O  
ATOM   3536  N   ALA   220      23.063  38.155   1.781  1.00  0.00           N  
ATOM   3537  H   ALA   220      22.671  39.018   2.127  1.00  0.00           H  
ATOM   3538  CA  ALA   220      23.619  37.097   2.722  1.00  0.00           C  
ATOM   3539  HA  ALA   220      24.675  37.198   2.474  1.00  0.00           H  
ATOM   3540  CB  ALA   220      23.492  37.612   4.145  1.00  0.00           C  
ATOM   3541  HB1 ALA   220      23.968  36.774   4.654  1.00  0.00           H  
ATOM   3542  HB2 ALA   220      23.939  38.579   4.376  1.00  0.00           H  
ATOM   3543  HB3 ALA   220      22.468  37.849   4.435  1.00  0.00           H  
ATOM   3544  C   ALA   220      23.021  35.731   2.569  1.00  0.00           C  
ATOM   3545  O   ALA   220      23.717  34.777   2.401  1.00  0.00           O  
ATOM   3546  N   GLU   221      21.669  35.585   2.815  1.00  0.00           N  
ATOM   3547  H   GLU   221      21.067  36.382   2.964  1.00  0.00           H  
ATOM   3548  CA  GLU   221      21.019  34.323   2.936  1.00  0.00           C  
ATOM   3549  HA  GLU   221      21.483  33.789   3.765  1.00  0.00           H  
ATOM   3550  CB  GLU   221      19.510  34.466   3.254  1.00  0.00           C  
ATOM   3551  HB2 GLU   221      19.295  33.426   3.498  1.00  0.00           H  
ATOM   3552  HB3 GLU   221      19.393  35.032   4.178  1.00  0.00           H  
ATOM   3553  CG  GLU   221      18.623  35.012   2.197  1.00  0.00           C  
ATOM   3554  HG2 GLU   221      18.881  36.049   1.980  1.00  0.00           H  
ATOM   3555  HG3 GLU   221      18.795  34.498   1.252  1.00  0.00           H  
ATOM   3556  CD  GLU   221      17.154  34.927   2.532  1.00  0.00           C  
ATOM   3557  OE1 GLU   221      16.776  35.053   3.702  1.00  0.00           O  
ATOM   3558  OE2 GLU   221      16.339  34.469   1.693  1.00  0.00           O  
ATOM   3559  C   GLU   221      21.255  33.447   1.644  1.00  0.00           C  
ATOM   3560  O   GLU   221      21.384  32.227   1.708  1.00  0.00           O  
ATOM   3561  N   ALA   222      21.309  34.096   0.450  1.00  0.00           N  
ATOM   3562  H   ALA   222      21.217  35.100   0.506  1.00  0.00           H  
ATOM   3563  CA  ALA   222      21.569  33.554  -0.904  1.00  0.00           C  
ATOM   3564  HA  ALA   222      20.886  32.710  -0.994  1.00  0.00           H  
ATOM   3565  CB  ALA   222      21.285  34.528  -1.992  1.00  0.00           C  
ATOM   3566  HB1 ALA   222      21.249  33.985  -2.936  1.00  0.00           H  
ATOM   3567  HB2 ALA   222      20.298  34.917  -1.738  1.00  0.00           H  
ATOM   3568  HB3 ALA   222      22.093  35.259  -2.022  1.00  0.00           H  
ATOM   3569  C   ALA   222      23.043  33.054  -0.961  1.00  0.00           C  
ATOM   3570  O   ALA   222      23.289  32.037  -1.652  1.00  0.00           O  
ATOM   3571  N   GLN   223      23.975  33.646  -0.363  1.00  0.00           N  
ATOM   3572  H   GLN   223      23.802  34.439   0.238  1.00  0.00           H  
ATOM   3573  CA  GLN   223      25.436  33.169  -0.386  1.00  0.00           C  
ATOM   3574  HA  GLN   223      25.688  32.936  -1.421  1.00  0.00           H  
ATOM   3575  CB  GLN   223      26.286  34.375   0.150  1.00  0.00           C  
ATOM   3576  HB2 GLN   223      26.173  35.222  -0.527  1.00  0.00           H  
ATOM   3577  HB3 GLN   223      25.944  34.788   1.099  1.00  0.00           H  
ATOM   3578  CG  GLN   223      27.823  34.143   0.153  1.00  0.00           C  
ATOM   3579  HG2 GLN   223      28.289  35.104   0.372  1.00  0.00           H  
ATOM   3580  HG3 GLN   223      28.139  33.399   0.883  1.00  0.00           H  
ATOM   3581  CD  GLN   223      28.226  33.634  -1.277  1.00  0.00           C  
ATOM   3582  OE1 GLN   223      27.653  33.996  -2.231  1.00  0.00           O  
ATOM   3583  NE2 GLN   223      29.171  32.704  -1.411  1.00  0.00           N  
ATOM   3584 HE21 GLN   223      29.327  32.163  -2.249  1.00  0.00           H  
ATOM   3585 HE22 GLN   223      29.695  32.388  -0.607  1.00  0.00           H  
ATOM   3586  C   GLN   223      25.681  31.960   0.534  1.00  0.00           C  
ATOM   3587  O   GLN   223      26.371  31.039   0.097  1.00  0.00           O  
ATOM   3588  N   ILE   224      25.018  31.808   1.754  1.00  0.00           N  
ATOM   3589  H   ILE   224      24.651  32.701   2.052  1.00  0.00           H  
ATOM   3590  CA  ILE   224      25.089  30.583   2.626  1.00  0.00           C  
ATOM   3591  HA  ILE   224      26.092  30.452   3.031  1.00  0.00           H  
ATOM   3592  CB  ILE   224      24.372  30.874   3.932  1.00  0.00           C  
ATOM   3593  HB  ILE   224      23.441  31.352   3.625  1.00  0.00           H  
ATOM   3594  CG2 ILE   224      24.030  29.658   4.761  1.00  0.00           C  
ATOM   3595 HG21 ILE   224      24.876  28.992   4.932  1.00  0.00           H  
ATOM   3596 HG22 ILE   224      23.459  30.013   5.619  1.00  0.00           H  
ATOM   3597 HG23 ILE   224      23.263  29.135   4.191  1.00  0.00           H  
ATOM   3598  CG1 ILE   224      25.158  31.806   4.879  1.00  0.00           C  
ATOM   3599 HG12 ILE   224      25.625  31.221   5.672  1.00  0.00           H  
ATOM   3600 HG13 ILE   224      25.935  32.312   4.305  1.00  0.00           H  
ATOM   3601  CD1 ILE   224      24.385  32.857   5.722  1.00  0.00           C  
ATOM   3602 HD11 ILE   224      24.181  33.686   5.044  1.00  0.00           H  
ATOM   3603 HD12 ILE   224      23.491  32.431   6.177  1.00  0.00           H  
ATOM   3604 HD13 ILE   224      25.141  33.311   6.363  1.00  0.00           H  
ATOM   3605  C   ILE   224      24.620  29.341   1.812  1.00  0.00           C  
ATOM   3606  O   ILE   224      25.187  28.271   1.937  1.00  0.00           O  
ATOM   3607  N   ALA   225      23.604  29.557   0.941  1.00  0.00           N  
ATOM   3608  H   ALA   225      23.144  30.454   1.006  1.00  0.00           H  
ATOM   3609  CA  ALA   225      23.126  28.508   0.113  1.00  0.00           C  
ATOM   3610  HA  ALA   225      22.782  27.702   0.761  1.00  0.00           H  
ATOM   3611  CB  ALA   225      22.025  29.050  -0.804  1.00  0.00           C  
ATOM   3612  HB1 ALA   225      22.522  29.717  -1.509  1.00  0.00           H  
ATOM   3613  HB2 ALA   225      21.542  28.282  -1.408  1.00  0.00           H  
ATOM   3614  HB3 ALA   225      21.337  29.772  -0.363  1.00  0.00           H  
ATOM   3615  C   ALA   225      24.206  27.834  -0.824  1.00  0.00           C  
ATOM   3616  O   ALA   225      24.151  26.584  -1.022  1.00  0.00           O  
ATOM   3617  N   LYS   226      25.031  28.614  -1.535  1.00  0.00           N  
ATOM   3618  H   LYS   226      24.971  29.589  -1.277  1.00  0.00           H  
ATOM   3619  CA  LYS   226      26.155  28.274  -2.397  1.00  0.00           C  
ATOM   3620  HA  LYS   226      25.894  27.309  -2.832  1.00  0.00           H  
ATOM   3621  CB  LYS   226      26.295  29.466  -3.385  1.00  0.00           C  
ATOM   3622  HB2 LYS   226      25.297  29.650  -3.784  1.00  0.00           H  
ATOM   3623  HB3 LYS   226      26.503  30.385  -2.836  1.00  0.00           H  
ATOM   3624  CG  LYS   226      27.104  29.361  -4.485  1.00  0.00           C  
ATOM   3625  HG2 LYS   226      27.086  30.300  -5.038  1.00  0.00           H  
ATOM   3626  HG3 LYS   226      28.132  29.427  -4.130  1.00  0.00           H  
ATOM   3627  CD  LYS   226      27.050  28.254  -5.308  1.00  0.00           C  
ATOM   3628  HD2 LYS   226      27.297  27.457  -4.606  1.00  0.00           H  
ATOM   3629  HD3 LYS   226      26.008  28.326  -5.620  1.00  0.00           H  
ATOM   3630  CE  LYS   226      27.834  28.145  -6.368  1.00  0.00           C  
ATOM   3631  HE2 LYS   226      28.780  27.810  -5.943  1.00  0.00           H  
ATOM   3632  HE3 LYS   226      27.587  27.195  -6.842  1.00  0.00           H  
ATOM   3633  NZ  LYS   226      27.779  29.315  -7.254  1.00  0.00           N  
ATOM   3634  HZ1 LYS   226      26.879  29.767  -7.178  1.00  0.00           H  
ATOM   3635  HZ2 LYS   226      28.364  30.097  -6.995  1.00  0.00           H  
ATOM   3636  HZ3 LYS   226      27.992  29.119  -8.222  1.00  0.00           H  
ATOM   3637  C   LYS   226      27.398  28.032  -1.564  1.00  0.00           C  
ATOM   3638  O   LYS   226      28.137  27.156  -1.987  1.00  0.00           O  
ATOM   3639  N   MET   227      27.564  28.621  -0.391  1.00  0.00           N  
ATOM   3640  H   MET   227      27.017  29.447  -0.200  1.00  0.00           H  
ATOM   3641  CA  MET   227      28.744  28.430   0.448  1.00  0.00           C  
ATOM   3642  HA  MET   227      29.604  28.577  -0.206  1.00  0.00           H  
ATOM   3643  CB  MET   227      28.726  29.516   1.590  1.00  0.00           C  
ATOM   3644  HB2 MET   227      28.601  30.507   1.154  1.00  0.00           H  
ATOM   3645  HB3 MET   227      28.004  29.188   2.339  1.00  0.00           H  
ATOM   3646  CG  MET   227      29.983  29.647   2.423  1.00  0.00           C  
ATOM   3647  HG2 MET   227      30.234  28.638   2.750  1.00  0.00           H  
ATOM   3648  HG3 MET   227      30.680  29.944   1.639  1.00  0.00           H  
ATOM   3649  SD  MET   227      30.083  30.810   3.854  1.00  0.00           S  
ATOM   3650  CE  MET   227      28.952  30.114   5.059  1.00  0.00           C  
ATOM   3651  HE1 MET   227      29.019  29.026   5.075  1.00  0.00           H  
ATOM   3652  HE2 MET   227      29.123  30.477   6.072  1.00  0.00           H  
ATOM   3653  HE3 MET   227      27.927  30.324   4.756  1.00  0.00           H  
ATOM   3654  C   MET   227      28.795  27.089   1.127  1.00  0.00           C  
ATOM   3655  O   MET   227      29.908  26.627   1.347  1.00  0.00           O  
ATOM   3656  N   GLU   228      27.765  26.313   1.506  1.00  0.00           N  
ATOM   3657  H   GLU   228      26.853  26.730   1.386  1.00  0.00           H  
ATOM   3658  CA  GLU   228      27.757  25.017   2.257  1.00  0.00           C  
ATOM   3659  HA  GLU   228      28.815  24.765   2.320  1.00  0.00           H  
ATOM   3660  CB  GLU   228      27.310  25.127   3.723  1.00  0.00           C  
ATOM   3661  HB2 GLU   228      26.247  25.334   3.850  1.00  0.00           H  
ATOM   3662  HB3 GLU   228      27.500  24.286   4.389  1.00  0.00           H  
ATOM   3663  CG  GLU   228      28.045  26.291   4.375  1.00  0.00           C  
ATOM   3664  HG2 GLU   228      29.082  26.354   4.043  1.00  0.00           H  
ATOM   3665  HG3 GLU   228      27.478  27.212   4.244  1.00  0.00           H  
ATOM   3666  CD  GLU   228      28.124  26.014   5.852  1.00  0.00           C  
ATOM   3667  OE1 GLU   228      29.226  25.902   6.434  1.00  0.00           O  
ATOM   3668  OE2 GLU   228      27.052  25.816   6.470  1.00  0.00           O  
ATOM   3669  C   GLU   228      27.164  23.881   1.448  1.00  0.00           C  
ATOM   3670  O   GLU   228      27.036  22.771   1.998  1.00  0.00           O  
ATOM   3671  N   GLU   229      27.022  23.986   0.097  1.00  0.00           N  
ATOM   3672  H   GLU   229      27.191  24.902  -0.293  1.00  0.00           H  
ATOM   3673  CA  GLU   229      26.461  22.903  -0.714  1.00  0.00           C  
ATOM   3674  HA  GLU   229      25.476  22.632  -0.333  1.00  0.00           H  
ATOM   3675  CB  GLU   229      26.241  23.472  -2.206  1.00  0.00           C  
ATOM   3676  HB2 GLU   229      25.565  24.324  -2.128  1.00  0.00           H  
ATOM   3677  HB3 GLU   229      27.182  23.800  -2.649  1.00  0.00           H  
ATOM   3678  CG  GLU   229      25.687  22.369  -3.172  1.00  0.00           C  
ATOM   3679  HG2 GLU   229      26.384  21.581  -3.459  1.00  0.00           H  
ATOM   3680  HG3 GLU   229      24.962  21.755  -2.638  1.00  0.00           H  
ATOM   3681  CD  GLU   229      24.933  22.977  -4.359  1.00  0.00           C  
ATOM   3682  OE1 GLU   229      23.720  23.290  -4.307  1.00  0.00           O  
ATOM   3683  OE2 GLU   229      25.612  23.189  -5.421  1.00  0.00           O  
ATOM   3684  C   GLU   229      27.354  21.660  -0.707  1.00  0.00           C  
ATOM   3685  O   GLU   229      26.813  20.544  -0.478  1.00  0.00           O  
ATOM   3686  N   GLN   230      28.692  21.683  -0.806  1.00  0.00           N  
ATOM   3687  H   GLN   230      29.142  22.565  -0.609  1.00  0.00           H  
ATOM   3688  CA  GLN   230      29.442  20.459  -0.632  1.00  0.00           C  
ATOM   3689  HA  GLN   230      28.930  19.702  -1.226  1.00  0.00           H  
ATOM   3690  CB  GLN   230      30.763  20.551  -1.323  1.00  0.00           C  
ATOM   3691  HB2 GLN   230      31.397  21.247  -0.773  1.00  0.00           H  
ATOM   3692  HB3 GLN   230      31.400  19.668  -1.297  1.00  0.00           H  
ATOM   3693  CG  GLN   230      30.792  21.147  -2.748  1.00  0.00           C  
ATOM   3694  HG2 GLN   230      30.331  22.133  -2.813  1.00  0.00           H  
ATOM   3695  HG3 GLN   230      31.802  21.345  -3.108  1.00  0.00           H  
ATOM   3696  CD  GLN   230      30.037  20.212  -3.748  1.00  0.00           C  
ATOM   3697  OE1 GLN   230      29.856  19.045  -3.556  1.00  0.00           O  
ATOM   3698  NE2 GLN   230      29.522  20.805  -4.803  1.00  0.00           N  
ATOM   3699 HE21 GLN   230      28.966  20.213  -5.403  1.00  0.00           H  
ATOM   3700 HE22 GLN   230      29.567  21.810  -4.890  1.00  0.00           H  
ATOM   3701  C   GLN   230      29.600  20.052   0.851  1.00  0.00           C  
ATOM   3702  O   GLN   230      29.827  18.866   1.086  1.00  0.00           O  
ATOM   3703  N   ASP   231      29.471  20.924   1.859  1.00  0.00           N  
ATOM   3704  H   ASP   231      29.137  21.873   1.765  1.00  0.00           H  
ATOM   3705  CA  ASP   231      29.471  20.466   3.260  1.00  0.00           C  
ATOM   3706  HA  ASP   231      30.338  19.846   3.486  1.00  0.00           H  
ATOM   3707  CB  ASP   231      29.577  21.713   4.063  1.00  0.00           C  
ATOM   3708  HB2 ASP   231      28.754  22.387   3.826  1.00  0.00           H  
ATOM   3709  HB3 ASP   231      29.562  21.463   5.124  1.00  0.00           H  
ATOM   3710  CG  ASP   231      30.877  22.449   3.757  1.00  0.00           C  
ATOM   3711  OD1 ASP   231      30.808  23.488   3.138  1.00  0.00           O  
ATOM   3712  OD2 ASP   231      31.941  22.118   4.351  1.00  0.00           O  
ATOM   3713  C   ASP   231      28.214  19.637   3.607  1.00  0.00           C  
ATOM   3714  O   ASP   231      28.271  18.767   4.514  1.00  0.00           O  
ATOM   3715  N   LYS   232      27.104  19.859   2.816  1.00  0.00           N  
ATOM   3716  H   LYS   232      27.095  20.673   2.219  1.00  0.00           H  
ATOM   3717  CA  LYS   232      25.815  19.153   2.936  1.00  0.00           C  
ATOM   3718  HA  LYS   232      25.718  18.894   3.990  1.00  0.00           H  
ATOM   3719  CB  LYS   232      24.665  19.919   2.247  1.00  0.00           C  
ATOM   3720  HB2 LYS   232      25.174  20.470   1.456  1.00  0.00           H  
ATOM   3721  HB3 LYS   232      23.862  19.306   1.838  1.00  0.00           H  
ATOM   3722  CG  LYS   232      24.072  20.804   3.203  1.00  0.00           C  
ATOM   3723  HG2 LYS   232      23.395  20.206   3.812  1.00  0.00           H  
ATOM   3724  HG3 LYS   232      24.904  21.180   3.799  1.00  0.00           H  
ATOM   3725  CD  LYS   232      23.406  21.854   2.592  1.00  0.00           C  
ATOM   3726  HD2 LYS   232      24.117  22.384   1.958  1.00  0.00           H  
ATOM   3727  HD3 LYS   232      22.568  21.576   1.953  1.00  0.00           H  
ATOM   3728  CE  LYS   232      22.850  22.742   3.374  1.00  0.00           C  
ATOM   3729  HE2 LYS   232      22.346  22.140   4.130  1.00  0.00           H  
ATOM   3730  HE3 LYS   232      23.729  23.235   3.788  1.00  0.00           H  
ATOM   3731  NZ  LYS   232      21.946  23.780   2.682  1.00  0.00           N  
ATOM   3732  HZ1 LYS   232      21.812  24.564   3.305  1.00  0.00           H  
ATOM   3733  HZ2 LYS   232      22.488  24.138   1.908  1.00  0.00           H  
ATOM   3734  HZ3 LYS   232      21.095  23.373   2.321  1.00  0.00           H  
ATOM   3735  C   LYS   232      26.021  17.806   2.264  1.00  0.00           C  
ATOM   3736  O   LYS   232      25.652  16.742   2.896  1.00  0.00           O  
ATOM   3737  N   ALA   233      26.699  17.716   1.110  1.00  0.00           N  
ATOM   3738  H   ALA   233      26.867  18.638   0.735  1.00  0.00           H  
ATOM   3739  CA  ALA   233      27.174  16.561   0.426  1.00  0.00           C  
ATOM   3740  HA  ALA   233      26.225  16.087   0.176  1.00  0.00           H  
ATOM   3741  CB  ALA   233      27.699  17.028  -0.926  1.00  0.00           C  
ATOM   3742  HB1 ALA   233      27.614  16.177  -1.602  1.00  0.00           H  
ATOM   3743  HB2 ALA   233      26.981  17.781  -1.249  1.00  0.00           H  
ATOM   3744  HB3 ALA   233      28.690  17.482  -0.941  1.00  0.00           H  
ATOM   3745  C   ALA   233      28.137  15.712   1.207  1.00  0.00           C  
ATOM   3746  O   ALA   233      27.821  14.530   1.382  1.00  0.00           O  
ATOM   3747  N   ASN   234      29.211  16.261   1.775  1.00  0.00           N  
ATOM   3748  H   ASN   234      29.209  17.268   1.841  1.00  0.00           H  
ATOM   3749  CA  ASN   234      30.053  15.529   2.700  1.00  0.00           C  
ATOM   3750  HA  ASN   234      30.532  14.694   2.191  1.00  0.00           H  
ATOM   3751  CB  ASN   234      31.184  16.506   3.082  1.00  0.00           C  
ATOM   3752  HB2 ASN   234      30.767  17.389   3.566  1.00  0.00           H  
ATOM   3753  HB3 ASN   234      31.680  16.032   3.929  1.00  0.00           H  
ATOM   3754  CG  ASN   234      32.151  16.844   1.976  1.00  0.00           C  
ATOM   3755  OD1 ASN   234      32.119  16.290   0.924  1.00  0.00           O  
ATOM   3756  ND2 ASN   234      33.008  17.828   2.123  1.00  0.00           N  
ATOM   3757 HD21 ASN   234      33.568  17.995   1.299  1.00  0.00           H  
ATOM   3758 HD22 ASN   234      32.986  18.461   2.910  1.00  0.00           H  
ATOM   3759  C   ASN   234      29.313  14.883   3.922  1.00  0.00           C  
ATOM   3760  O   ASN   234      29.541  13.648   4.178  1.00  0.00           O  
ATOM   3761  N   MET   235      28.431  15.614   4.621  1.00  0.00           N  
ATOM   3762  H   MET   235      28.257  16.551   4.288  1.00  0.00           H  
ATOM   3763  CA  MET   235      27.548  14.987   5.614  1.00  0.00           C  
ATOM   3764  HA  MET   235      28.156  14.455   6.346  1.00  0.00           H  
ATOM   3765  CB  MET   235      26.826  16.100   6.324  1.00  0.00           C  
ATOM   3766  HB2 MET   235      27.512  16.865   6.688  1.00  0.00           H  
ATOM   3767  HB3 MET   235      26.191  16.463   5.517  1.00  0.00           H  
ATOM   3768  CG  MET   235      26.113  15.712   7.610  1.00  0.00           C  
ATOM   3769  HG2 MET   235      25.582  16.621   7.893  1.00  0.00           H  
ATOM   3770  HG3 MET   235      25.334  14.978   7.406  1.00  0.00           H  
ATOM   3771  SD  MET   235      27.080  15.127   9.046  1.00  0.00           S  
ATOM   3772  CE  MET   235      28.248  16.486   9.486  1.00  0.00           C  
ATOM   3773  HE1 MET   235      28.075  16.626  10.553  1.00  0.00           H  
ATOM   3774  HE2 MET   235      29.277  16.258   9.206  1.00  0.00           H  
ATOM   3775  HE3 MET   235      27.864  17.366   8.971  1.00  0.00           H  
ATOM   3776  C   MET   235      26.576  13.873   5.137  1.00  0.00           C  
ATOM   3777  O   MET   235      26.554  12.786   5.706  1.00  0.00           O  
ATOM   3778  N   LEU   236      25.922  14.136   4.024  1.00  0.00           N  
ATOM   3779  H   LEU   236      25.885  15.127   3.831  1.00  0.00           H  
ATOM   3780  CA  LEU   236      25.205  13.114   3.364  1.00  0.00           C  
ATOM   3781  HA  LEU   236      24.349  12.902   4.005  1.00  0.00           H  
ATOM   3782  CB  LEU   236      24.487  13.729   2.192  1.00  0.00           C  
ATOM   3783  HB2 LEU   236      24.118  14.690   2.550  1.00  0.00           H  
ATOM   3784  HB3 LEU   236      25.200  14.301   1.598  1.00  0.00           H  
ATOM   3785  CG  LEU   236      23.389  12.925   1.434  1.00  0.00           C  
ATOM   3786  HG  LEU   236      23.867  11.997   1.122  1.00  0.00           H  
ATOM   3787  CD1 LEU   236      22.106  12.677   2.257  1.00  0.00           C  
ATOM   3788 HD11 LEU   236      21.523  12.120   1.523  1.00  0.00           H  
ATOM   3789 HD12 LEU   236      22.348  12.057   3.120  1.00  0.00           H  
ATOM   3790 HD13 LEU   236      21.623  13.613   2.536  1.00  0.00           H  
ATOM   3791  CD2 LEU   236      23.068  13.641   0.102  1.00  0.00           C  
ATOM   3792 HD21 LEU   236      22.274  13.138  -0.451  1.00  0.00           H  
ATOM   3793 HD22 LEU   236      22.711  14.627   0.398  1.00  0.00           H  
ATOM   3794 HD23 LEU   236      24.007  13.715  -0.446  1.00  0.00           H  
ATOM   3795  C   LEU   236      25.939  11.826   3.010  1.00  0.00           C  
ATOM   3796  O   LEU   236      25.521  10.679   3.275  1.00  0.00           O  
ATOM   3797  N   ALA   237      27.218  12.001   2.640  1.00  0.00           N  
ATOM   3798  H   ALA   237      27.580  12.931   2.484  1.00  0.00           H  
ATOM   3799  CA  ALA   237      28.142  10.888   2.410  1.00  0.00           C  
ATOM   3800  HA  ALA   237      27.576  10.198   1.785  1.00  0.00           H  
ATOM   3801  CB  ALA   237      29.375  11.434   1.664  1.00  0.00           C  
ATOM   3802  HB1 ALA   237      30.132  10.651   1.631  1.00  0.00           H  
ATOM   3803  HB2 ALA   237      29.092  11.722   0.652  1.00  0.00           H  
ATOM   3804  HB3 ALA   237      29.886  12.246   2.181  1.00  0.00           H  
ATOM   3805  C   ALA   237      28.595  10.106   3.665  1.00  0.00           C  
ATOM   3806  O   ALA   237      28.714   8.859   3.673  1.00  0.00           O  
ATOM   3807  N   HIE   238      28.849  10.813   4.771  1.00  0.00           N  
ATOM   3808  H   HIE   238      28.859  11.792   4.523  1.00  0.00           H  
ATOM   3809  CA  HIE   238      29.241  10.359   6.155  1.00  0.00           C  
ATOM   3810  HA  HIE   238      29.977   9.556   6.112  1.00  0.00           H  
ATOM   3811  CB  HIE   238      29.838  11.565   6.926  1.00  0.00           C  
ATOM   3812  HB2 HIE   238      30.708  11.943   6.389  1.00  0.00           H  
ATOM   3813  HB3 HIE   238      29.050  12.316   6.961  1.00  0.00           H  
ATOM   3814  CG  HIE   238      30.361  11.204   8.359  1.00  0.00           C  
ATOM   3815  ND1 HIE   238      31.291  10.205   8.640  1.00  0.00           N  
ATOM   3816  CE1 HIE   238      31.601  10.336   9.945  1.00  0.00           C  
ATOM   3817  HE1 HIE   238      32.224   9.635  10.481  1.00  0.00           H  
ATOM   3818  NE2 HIE   238      30.885  11.297  10.535  1.00  0.00           N  
ATOM   3819  HE2 HIE   238      31.019  11.533  11.507  1.00  0.00           H  
ATOM   3820  CD2 HIE   238      30.094  11.841   9.526  1.00  0.00           C  
ATOM   3821  HD2 HIE   238      29.488  12.733   9.591  1.00  0.00           H  
ATOM   3822  C   HIE   238      28.118   9.679   6.866  1.00  0.00           C  
ATOM   3823  O   HIE   238      28.272   8.649   7.470  1.00  0.00           O  
ATOM   3824  N   MET   239      26.849  10.164   6.712  1.00  0.00           N  
ATOM   3825  H   MET   239      26.774  10.953   6.085  1.00  0.00           H  
ATOM   3826  CA  MET   239      25.653   9.425   7.053  1.00  0.00           C  
ATOM   3827  HA  MET   239      25.671   9.024   8.066  1.00  0.00           H  
ATOM   3828  CB  MET   239      24.486  10.384   6.958  1.00  0.00           C  
ATOM   3829  HB2 MET   239      24.359  10.894   6.003  1.00  0.00           H  
ATOM   3830  HB3 MET   239      23.519   9.987   7.267  1.00  0.00           H  
ATOM   3831  CG  MET   239      24.704  11.466   8.047  1.00  0.00           C  
ATOM   3832  HG2 MET   239      25.004  10.965   8.968  1.00  0.00           H  
ATOM   3833  HG3 MET   239      25.574  12.039   7.726  1.00  0.00           H  
ATOM   3834  SD  MET   239      23.385  12.531   8.482  1.00  0.00           S  
ATOM   3835  CE  MET   239      23.975  13.252  10.039  1.00  0.00           C  
ATOM   3836  HE1 MET   239      24.151  12.470  10.778  1.00  0.00           H  
ATOM   3837  HE2 MET   239      24.947  13.723   9.900  1.00  0.00           H  
ATOM   3838  HE3 MET   239      23.327  14.010  10.479  1.00  0.00           H  
ATOM   3839  C   MET   239      25.286   8.114   6.305  1.00  0.00           C  
ATOM   3840  O   MET   239      24.949   7.153   6.895  1.00  0.00           O  
ATOM   3841  N   GLU   240      25.438   8.122   5.015  1.00  0.00           N  
ATOM   3842  H   GLU   240      25.394   9.035   4.583  1.00  0.00           H  
ATOM   3843  CA  GLU   240      25.514   6.909   4.147  1.00  0.00           C  
ATOM   3844  HA  GLU   240      24.607   6.344   4.363  1.00  0.00           H  
ATOM   3845  CB  GLU   240      25.562   7.505   2.791  1.00  0.00           C  
ATOM   3846  HB2 GLU   240      24.772   8.254   2.729  1.00  0.00           H  
ATOM   3847  HB3 GLU   240      26.484   8.076   2.685  1.00  0.00           H  
ATOM   3848  CG  GLU   240      25.651   6.508   1.590  1.00  0.00           C  
ATOM   3849  HG2 GLU   240      25.536   5.500   1.989  1.00  0.00           H  
ATOM   3850  HG3 GLU   240      24.894   6.628   0.816  1.00  0.00           H  
ATOM   3851  CD  GLU   240      27.107   6.618   0.942  1.00  0.00           C  
ATOM   3852  OE1 GLU   240      28.118   6.326   1.668  1.00  0.00           O  
ATOM   3853  OE2 GLU   240      27.288   7.096  -0.189  1.00  0.00           O  
ATOM   3854  C   GLU   240      26.677   5.955   4.499  1.00  0.00           C  
ATOM   3855  O   GLU   240      26.536   4.734   4.566  1.00  0.00           O  
ATOM   3856  N   THR   241      27.850   6.439   4.925  1.00  0.00           N  
ATOM   3857  H   THR   241      27.856   7.443   4.819  1.00  0.00           H  
ATOM   3858  CA  THR   241      28.906   5.648   5.524  1.00  0.00           C  
ATOM   3859  HA  THR   241      29.040   4.771   4.892  1.00  0.00           H  
ATOM   3860  CB  THR   241      30.212   6.428   5.390  1.00  0.00           C  
ATOM   3861  HB  THR   241      30.045   7.492   5.558  1.00  0.00           H  
ATOM   3862  CG2 THR   241      31.394   5.768   6.124  1.00  0.00           C  
ATOM   3863 HG21 THR   241      31.432   4.746   5.749  1.00  0.00           H  
ATOM   3864 HG22 THR   241      32.336   6.181   5.763  1.00  0.00           H  
ATOM   3865 HG23 THR   241      31.256   5.692   7.203  1.00  0.00           H  
ATOM   3866  OG1 THR   241      30.555   6.231   3.994  1.00  0.00           O  
ATOM   3867  HG1 THR   241      31.492   6.036   3.921  1.00  0.00           H  
ATOM   3868  C   THR   241      28.516   5.151   6.947  1.00  0.00           C  
ATOM   3869  O   THR   241      28.859   4.055   7.340  1.00  0.00           O  
ATOM   3870  N   GLN   242      27.675   5.815   7.722  1.00  0.00           N  
ATOM   3871  H   GLN   242      27.314   6.721   7.459  1.00  0.00           H  
ATOM   3872  CA  GLN   242      27.174   5.418   9.018  1.00  0.00           C  
ATOM   3873  HA  GLN   242      27.987   5.076   9.659  1.00  0.00           H  
ATOM   3874  CB  GLN   242      26.616   6.599   9.828  1.00  0.00           C  
ATOM   3875  HB2 GLN   242      25.950   7.131   9.148  1.00  0.00           H  
ATOM   3876  HB3 GLN   242      26.152   6.116  10.687  1.00  0.00           H  
ATOM   3877  CG  GLN   242      27.630   7.657  10.383  1.00  0.00           C  
ATOM   3878  HG2 GLN   242      28.155   7.232  11.239  1.00  0.00           H  
ATOM   3879  HG3 GLN   242      28.436   7.816   9.666  1.00  0.00           H  
ATOM   3880  CD  GLN   242      27.218   9.040  10.946  1.00  0.00           C  
ATOM   3881  OE1 GLN   242      26.037   9.260  11.291  1.00  0.00           O  
ATOM   3882  NE2 GLN   242      28.072  10.047  10.999  1.00  0.00           N  
ATOM   3883 HE21 GLN   242      27.794  10.864  11.525  1.00  0.00           H  
ATOM   3884 HE22 GLN   242      28.975  10.111  10.551  1.00  0.00           H  
ATOM   3885  C   GLN   242      26.121   4.293   8.979  1.00  0.00           C  
ATOM   3886  O   GLN   242      26.164   3.318   9.750  1.00  0.00           O  
ATOM   3887  N   ASN   243      25.330   4.347   7.856  1.00  0.00           N  
ATOM   3888  H   ASN   243      25.443   5.189   7.309  1.00  0.00           H  
ATOM   3889  CA  ASN   243      24.382   3.341   7.479  1.00  0.00           C  
ATOM   3890  HA  ASN   243      23.735   3.074   8.314  1.00  0.00           H  
ATOM   3891  CB  ASN   243      23.531   3.819   6.314  1.00  0.00           C  
ATOM   3892  HB2 ASN   243      22.972   4.705   6.616  1.00  0.00           H  
ATOM   3893  HB3 ASN   243      24.184   4.118   5.494  1.00  0.00           H  
ATOM   3894  CG  ASN   243      22.452   2.797   6.003  1.00  0.00           C  
ATOM   3895  OD1 ASN   243      22.194   2.522   4.811  1.00  0.00           O  
ATOM   3896  ND2 ASN   243      21.729   2.322   6.937  1.00  0.00           N  
ATOM   3897 HD21 ASN   243      21.014   1.622   6.801  1.00  0.00           H  
ATOM   3898 HD22 ASN   243      21.852   2.556   7.912  1.00  0.00           H  
ATOM   3899  C   ASN   243      25.171   2.067   7.000  1.00  0.00           C  
ATOM   3900  O   ASN   243      24.707   0.937   7.092  1.00  0.00           O  
ATOM   3901  N   LYS   244      26.362   2.177   6.319  1.00  0.00           N  
ATOM   3902  H   LYS   244      26.650   3.115   6.081  1.00  0.00           H  
ATOM   3903  CA  LYS   244      27.058   0.978   5.882  1.00  0.00           C  
ATOM   3904  HA  LYS   244      26.463   0.134   5.531  1.00  0.00           H  
ATOM   3905  CB  LYS   244      28.089   1.415   4.768  1.00  0.00           C  
ATOM   3906  HB2 LYS   244      28.656   2.264   5.148  1.00  0.00           H  
ATOM   3907  HB3 LYS   244      28.805   0.602   4.646  1.00  0.00           H  
ATOM   3908  CG  LYS   244      27.545   1.757   3.534  1.00  0.00           C  
ATOM   3909  HG2 LYS   244      27.109   0.791   3.277  1.00  0.00           H  
ATOM   3910  HG3 LYS   244      26.819   2.526   3.797  1.00  0.00           H  
ATOM   3911  CD  LYS   244      28.441   2.127   2.513  1.00  0.00           C  
ATOM   3912  HD2 LYS   244      29.179   2.874   2.809  1.00  0.00           H  
ATOM   3913  HD3 LYS   244      29.018   1.274   2.155  1.00  0.00           H  
ATOM   3914  CE  LYS   244      27.750   2.616   1.405  1.00  0.00           C  
ATOM   3915  HE2 LYS   244      27.516   1.781   0.744  1.00  0.00           H  
ATOM   3916  HE3 LYS   244      26.850   3.134   1.734  1.00  0.00           H  
ATOM   3917  NZ  LYS   244      28.694   3.490   0.588  1.00  0.00           N  
ATOM   3918  HZ1 LYS   244      29.522   3.020   0.252  1.00  0.00           H  
ATOM   3919  HZ2 LYS   244      28.272   3.811  -0.272  1.00  0.00           H  
ATOM   3920  HZ3 LYS   244      29.009   4.347   1.021  1.00  0.00           H  
ATOM   3921  C   LYS   244      27.800   0.401   7.105  1.00  0.00           C  
ATOM   3922  O   LYS   244      27.956  -0.813   7.216  1.00  0.00           O  
ATOM   3923  N   ILE   245      28.136   1.180   8.132  1.00  0.00           N  
ATOM   3924  H   ILE   245      28.057   2.167   7.938  1.00  0.00           H  
ATOM   3925  CA  ILE   245      28.715   0.683   9.440  1.00  0.00           C  
ATOM   3926  HA  ILE   245      29.583   0.060   9.224  1.00  0.00           H  
ATOM   3927  CB  ILE   245      29.338   1.876  10.170  1.00  0.00           C  
ATOM   3928  HB  ILE   245      28.595   2.672  10.211  1.00  0.00           H  
ATOM   3929  CG2 ILE   245      29.710   1.397  11.584  1.00  0.00           C  
ATOM   3930 HG21 ILE   245      28.807   1.209  12.165  1.00  0.00           H  
ATOM   3931 HG22 ILE   245      30.370   0.532  11.514  1.00  0.00           H  
ATOM   3932 HG23 ILE   245      30.237   2.183  12.126  1.00  0.00           H  
ATOM   3933  CG1 ILE   245      30.718   2.343   9.438  1.00  0.00           C  
ATOM   3934 HG12 ILE   245      31.478   1.622   9.737  1.00  0.00           H  
ATOM   3935 HG13 ILE   245      30.543   2.245   8.366  1.00  0.00           H  
ATOM   3936  CD1 ILE   245      31.105   3.802   9.818  1.00  0.00           C  
ATOM   3937 HD11 ILE   245      31.281   3.820  10.894  1.00  0.00           H  
ATOM   3938 HD12 ILE   245      32.018   4.039   9.273  1.00  0.00           H  
ATOM   3939 HD13 ILE   245      30.343   4.555   9.612  1.00  0.00           H  
ATOM   3940  C   ILE   245      27.685  -0.027  10.331  1.00  0.00           C  
ATOM   3941  O   ILE   245      27.909  -1.140  10.776  1.00  0.00           O  
ATOM   3942  N   TYR   246      26.548   0.540  10.357  1.00  0.00           N  
ATOM   3943  H   TYR   246      26.420   1.413   9.864  1.00  0.00           H  
ATOM   3944  CA  TYR   246      25.354   0.015  11.043  1.00  0.00           C  
ATOM   3945  HA  TYR   246      25.528  -0.001  12.119  1.00  0.00           H  
ATOM   3946  CB  TYR   246      24.136   0.968  10.887  1.00  0.00           C  
ATOM   3947  HB2 TYR   246      24.398   1.836  11.492  1.00  0.00           H  
ATOM   3948  HB3 TYR   246      23.984   1.282   9.855  1.00  0.00           H  
ATOM   3949  CG  TYR   246      22.835   0.257  11.397  1.00  0.00           C  
ATOM   3950  CD1 TYR   246      22.635   0.117  12.776  1.00  0.00           C  
ATOM   3951  HD1 TYR   246      23.422   0.199  13.511  1.00  0.00           H  
ATOM   3952  CE1 TYR   246      21.399  -0.302  13.247  1.00  0.00           C  
ATOM   3953  HE1 TYR   246      21.315  -0.404  14.319  1.00  0.00           H  
ATOM   3954  CZ  TYR   246      20.390  -0.673  12.299  1.00  0.00           C  
ATOM   3955  OH  TYR   246      19.231  -1.023  12.872  1.00  0.00           O  
ATOM   3956  HH  TYR   246      18.656  -1.403  12.203  1.00  0.00           H  
ATOM   3957  CE2 TYR   246      20.596  -0.539  10.933  1.00  0.00           C  
ATOM   3958  HE2 TYR   246      19.881  -0.823  10.175  1.00  0.00           H  
ATOM   3959  CD2 TYR   246      21.825  -0.061  10.448  1.00  0.00           C  
ATOM   3960  HD2 TYR   246      22.018   0.024   9.388  1.00  0.00           H  
ATOM   3961  C   TYR   246      24.921  -1.400  10.581  1.00  0.00           C  
ATOM   3962  O   TYR   246      24.625  -2.281  11.339  1.00  0.00           O  
ATOM   3963  N   ASN   247      24.929  -1.610   9.255  1.00  0.00           N  
ATOM   3964  H   ASN   247      25.349  -0.916   8.653  1.00  0.00           H  
ATOM   3965  CA  ASN   247      24.611  -2.866   8.693  1.00  0.00           C  
ATOM   3966  HA  ASN   247      23.770  -3.207   9.295  1.00  0.00           H  
ATOM   3967  CB  ASN   247      24.039  -2.685   7.278  1.00  0.00           C  
ATOM   3968  HB2 ASN   247      24.711  -2.055   6.696  1.00  0.00           H  
ATOM   3969  HB3 ASN   247      23.968  -3.622   6.726  1.00  0.00           H  
ATOM   3970  CG  ASN   247      22.640  -2.059   7.374  1.00  0.00           C  
ATOM   3971  OD1 ASN   247      21.735  -2.756   7.799  1.00  0.00           O  
ATOM   3972  ND2 ASN   247      22.438  -0.811   6.938  1.00  0.00           N  
ATOM   3973 HD21 ASN   247      21.526  -0.418   7.118  1.00  0.00           H  
ATOM   3974 HD22 ASN   247      23.299  -0.313   6.758  1.00  0.00           H  
ATOM   3975  C   ASN   247      25.550  -4.057   8.879  1.00  0.00           C  
ATOM   3976  O   ASN   247      25.135  -5.257   8.838  1.00  0.00           O  
ATOM   3977  N   ILE   248      26.823  -3.707   9.103  1.00  0.00           N  
ATOM   3978  H   ILE   248      27.256  -2.814   8.916  1.00  0.00           H  
ATOM   3979  CA  ILE   248      27.887  -4.675   9.472  1.00  0.00           C  
ATOM   3980  HA  ILE   248      27.700  -5.516   8.805  1.00  0.00           H  
ATOM   3981  CB  ILE   248      29.318  -4.204   9.011  1.00  0.00           C  
ATOM   3982  HB  ILE   248      29.977  -5.050   9.204  1.00  0.00           H  
ATOM   3983  CG2 ILE   248      29.476  -4.014   7.541  1.00  0.00           C  
ATOM   3984 HG21 ILE   248      30.524  -3.735   7.436  1.00  0.00           H  
ATOM   3985 HG22 ILE   248      29.397  -5.002   7.087  1.00  0.00           H  
ATOM   3986 HG23 ILE   248      28.734  -3.303   7.177  1.00  0.00           H  
ATOM   3987  CG1 ILE   248      29.982  -3.130   9.902  1.00  0.00           C  
ATOM   3988 HG12 ILE   248      29.645  -2.138   9.601  1.00  0.00           H  
ATOM   3989 HG13 ILE   248      29.707  -3.181  10.955  1.00  0.00           H  
ATOM   3990  CD1 ILE   248      31.498  -3.107  10.005  1.00  0.00           C  
ATOM   3991 HD11 ILE   248      31.699  -2.447  10.849  1.00  0.00           H  
ATOM   3992 HD12 ILE   248      31.962  -4.068  10.229  1.00  0.00           H  
ATOM   3993 HD13 ILE   248      31.978  -2.553   9.199  1.00  0.00           H  
ATOM   3994  C   ILE   248      27.883  -5.125  10.923  1.00  0.00           C  
ATOM   3995  O   ILE   248      28.538  -6.136  11.238  1.00  0.00           O  
ATOM   3996  N   LEU   249      27.056  -4.559  11.737  1.00  0.00           N  
ATOM   3997  H   LEU   249      26.509  -3.871  11.239  1.00  0.00           H  
ATOM   3998  CA  LEU   249      26.791  -5.025  13.050  1.00  0.00           C  
ATOM   3999  HA  LEU   249      27.715  -5.281  13.568  1.00  0.00           H  
ATOM   4000  CB  LEU   249      26.063  -3.897  13.765  1.00  0.00           C  
ATOM   4001  HB2 LEU   249      25.100  -3.808  13.262  1.00  0.00           H  
ATOM   4002  HB3 LEU   249      25.943  -4.214  14.801  1.00  0.00           H  
ATOM   4003  CG  LEU   249      26.601  -2.542  13.739  1.00  0.00           C  
ATOM   4004  HG  LEU   249      26.570  -2.101  12.743  1.00  0.00           H  
ATOM   4005  CD1 LEU   249      25.671  -1.647  14.633  1.00  0.00           C  
ATOM   4006 HD11 LEU   249      24.625  -1.809  14.373  1.00  0.00           H  
ATOM   4007 HD12 LEU   249      25.795  -1.930  15.679  1.00  0.00           H  
ATOM   4008 HD13 LEU   249      26.014  -0.615  14.698  1.00  0.00           H  
ATOM   4009  CD2 LEU   249      28.004  -2.420  14.369  1.00  0.00           C  
ATOM   4010 HD21 LEU   249      28.707  -2.901  13.688  1.00  0.00           H  
ATOM   4011 HD22 LEU   249      28.264  -1.363  14.429  1.00  0.00           H  
ATOM   4012 HD23 LEU   249      28.081  -2.883  15.353  1.00  0.00           H  
ATOM   4013  C   LEU   249      25.881  -6.213  13.165  1.00  0.00           C  
ATOM   4014  O   LEU   249      24.860  -6.269  12.536  1.00  0.00           O  
ATOM   4015  N   THR   250      26.195  -7.102  14.083  1.00  0.00           N  
ATOM   4016  H   THR   250      26.982  -6.846  14.662  1.00  0.00           H  
ATOM   4017  CA  THR   250      25.268  -8.214  14.556  1.00  0.00           C  
ATOM   4018  HA  THR   250      25.331  -8.875  13.691  1.00  0.00           H  
ATOM   4019  CB  THR   250      25.818  -9.014  15.727  1.00  0.00           C  
ATOM   4020  HB  THR   250      25.269  -9.945  15.584  1.00  0.00           H  
ATOM   4021  CG2 THR   250      27.357  -9.224  15.614  1.00  0.00           C  
ATOM   4022 HG21 THR   250      27.935  -8.378  15.988  1.00  0.00           H  
ATOM   4023 HG22 THR   250      27.707  -9.958  16.340  1.00  0.00           H  
ATOM   4024 HG23 THR   250      27.719  -9.549  14.639  1.00  0.00           H  
ATOM   4025  OG1 THR   250      25.522  -8.438  16.982  1.00  0.00           O  
ATOM   4026  HG1 THR   250      26.222  -8.685  17.591  1.00  0.00           H  
ATOM   4027  C   THR   250      23.841  -7.833  14.928  1.00  0.00           C  
ATOM   4028  O   THR   250      23.743  -6.653  15.281  1.00  0.00           O  
ATOM   4029  N   PRO   251      22.885  -8.740  15.049  1.00  0.00           N  
ATOM   4030  CD  PRO   251      22.751 -10.067  14.503  1.00  0.00           C  
ATOM   4031  HD2 PRO   251      22.955 -10.693  15.372  1.00  0.00           H  
ATOM   4032  HD3 PRO   251      23.424 -10.353  13.695  1.00  0.00           H  
ATOM   4033  CG  PRO   251      21.256 -10.259  14.143  1.00  0.00           C  
ATOM   4034  HG2 PRO   251      20.921 -11.296  14.126  1.00  0.00           H  
ATOM   4035  HG3 PRO   251      21.004  -9.691  13.247  1.00  0.00           H  
ATOM   4036  CB  PRO   251      20.743  -9.578  15.414  1.00  0.00           C  
ATOM   4037  HB2 PRO   251      20.802 -10.186  16.317  1.00  0.00           H  
ATOM   4038  HB3 PRO   251      19.695  -9.329  15.247  1.00  0.00           H  
ATOM   4039  CA  PRO   251      21.582  -8.356  15.570  1.00  0.00           C  
ATOM   4040  HA  PRO   251      21.237  -7.669  14.797  1.00  0.00           H  
ATOM   4041  C   PRO   251      21.551  -7.762  17.029  1.00  0.00           C  
ATOM   4042  O   PRO   251      20.529  -7.251  17.371  1.00  0.00           O  
ATOM   4043  N   GLU   252      22.655  -7.889  17.834  1.00  0.00           N  
ATOM   4044  H   GLU   252      23.456  -8.286  17.364  1.00  0.00           H  
ATOM   4045  CA  GLU   252      22.722  -7.447  19.232  1.00  0.00           C  
ATOM   4046  HA  GLU   252      21.747  -7.154  19.622  1.00  0.00           H  
ATOM   4047  CB  GLU   252      23.450  -8.502  20.094  1.00  0.00           C  
ATOM   4048  HB2 GLU   252      24.427  -8.709  19.658  1.00  0.00           H  
ATOM   4049  HB3 GLU   252      23.511  -8.101  21.106  1.00  0.00           H  
ATOM   4050  CG  GLU   252      22.776  -9.922  20.106  1.00  0.00           C  
ATOM   4051  HG2 GLU   252      22.876 -10.350  19.109  1.00  0.00           H  
ATOM   4052  HG3 GLU   252      23.432 -10.494  20.761  1.00  0.00           H  
ATOM   4053  CD  GLU   252      21.289  -9.841  20.802  1.00  0.00           C  
ATOM   4054  OE1 GLU   252      20.995  -8.900  21.618  1.00  0.00           O  
ATOM   4055  OE2 GLU   252      20.413 -10.615  20.377  1.00  0.00           O  
ATOM   4056  C   GLU   252      23.408  -6.113  19.245  1.00  0.00           C  
ATOM   4057  O   GLU   252      22.785  -5.166  19.715  1.00  0.00           O  
ATOM   4058  N   GLN   253      24.528  -6.017  18.557  1.00  0.00           N  
ATOM   4059  H   GLN   253      25.044  -6.852  18.318  1.00  0.00           H  
ATOM   4060  CA  GLN   253      25.146  -4.741  18.291  1.00  0.00           C  
ATOM   4061  HA  GLN   253      25.584  -4.368  19.216  1.00  0.00           H  
ATOM   4062  CB  GLN   253      26.251  -4.902  17.193  1.00  0.00           C  
ATOM   4063  HB2 GLN   253      25.903  -5.516  16.363  1.00  0.00           H  
ATOM   4064  HB3 GLN   253      26.636  -3.951  16.825  1.00  0.00           H  
ATOM   4065  CG  GLN   253      27.477  -5.561  17.781  1.00  0.00           C  
ATOM   4066  HG2 GLN   253      27.876  -4.898  18.548  1.00  0.00           H  
ATOM   4067  HG3 GLN   253      27.207  -6.538  18.181  1.00  0.00           H  
ATOM   4068  CD  GLN   253      28.624  -5.897  16.766  1.00  0.00           C  
ATOM   4069  OE1 GLN   253      28.448  -5.951  15.537  1.00  0.00           O  
ATOM   4070  NE2 GLN   253      29.847  -6.182  17.142  1.00  0.00           N  
ATOM   4071 HE21 GLN   253      30.465  -6.557  16.437  1.00  0.00           H  
ATOM   4072 HE22 GLN   253      30.081  -6.272  18.120  1.00  0.00           H  
ATOM   4073  C   GLN   253      24.213  -3.721  17.758  1.00  0.00           C  
ATOM   4074  O   GLN   253      24.245  -2.553  18.146  1.00  0.00           O  
ATOM   4075  N   LYS   254      23.375  -3.980  16.768  1.00  0.00           N  
ATOM   4076  H   LYS   254      23.612  -4.775  16.191  1.00  0.00           H  
ATOM   4077  CA  LYS   254      22.320  -3.019  16.264  1.00  0.00           C  
ATOM   4078  HA  LYS   254      22.841  -2.215  15.744  1.00  0.00           H  
ATOM   4079  CB  LYS   254      21.451  -3.699  15.095  1.00  0.00           C  
ATOM   4080  HB2 LYS   254      20.960  -4.564  15.541  1.00  0.00           H  
ATOM   4081  HB3 LYS   254      20.620  -3.014  14.926  1.00  0.00           H  
ATOM   4082  CG  LYS   254      22.122  -3.903  13.995  1.00  0.00           C  
ATOM   4083  HG2 LYS   254      22.537  -2.948  13.672  1.00  0.00           H  
ATOM   4084  HG3 LYS   254      22.930  -4.587  14.253  1.00  0.00           H  
ATOM   4085  CD  LYS   254      21.412  -4.420  12.914  1.00  0.00           C  
ATOM   4086  HD2 LYS   254      21.043  -5.419  13.144  1.00  0.00           H  
ATOM   4087  HD3 LYS   254      20.477  -3.865  12.834  1.00  0.00           H  
ATOM   4088  CE  LYS   254      21.989  -4.456  11.673  1.00  0.00           C  
ATOM   4089  HE2 LYS   254      22.288  -3.424  11.485  1.00  0.00           H  
ATOM   4090  HE3 LYS   254      22.882  -5.078  11.729  1.00  0.00           H  
ATOM   4091  NZ  LYS   254      21.127  -4.975  10.601  1.00  0.00           N  
ATOM   4092  HZ1 LYS   254      20.799  -5.912  10.787  1.00  0.00           H  
ATOM   4093  HZ2 LYS   254      20.333  -4.363  10.478  1.00  0.00           H  
ATOM   4094  HZ3 LYS   254      21.543  -5.094   9.689  1.00  0.00           H  
ATOM   4095  C   LYS   254      21.306  -2.481  17.318  1.00  0.00           C  
ATOM   4096  O   LYS   254      20.712  -1.441  17.133  1.00  0.00           O  
ATOM   4097  N   LYS   255      21.108  -3.121  18.489  1.00  0.00           N  
ATOM   4098  H   LYS   255      21.646  -3.956  18.670  1.00  0.00           H  
ATOM   4099  CA  LYS   255      20.219  -2.634  19.562  1.00  0.00           C  
ATOM   4100  HA  LYS   255      19.247  -2.380  19.138  1.00  0.00           H  
ATOM   4101  CB  LYS   255      19.781  -3.827  20.464  1.00  0.00           C  
ATOM   4102  HB2 LYS   255      20.662  -4.187  20.996  1.00  0.00           H  
ATOM   4103  HB3 LYS   255      19.020  -3.445  21.144  1.00  0.00           H  
ATOM   4104  CG  LYS   255      19.199  -4.864  19.796  1.00  0.00           C  
ATOM   4105  HG2 LYS   255      18.456  -4.420  19.134  1.00  0.00           H  
ATOM   4106  HG3 LYS   255      20.006  -5.327  19.228  1.00  0.00           H  
ATOM   4107  CD  LYS   255      18.555  -5.813  20.512  1.00  0.00           C  
ATOM   4108  HD2 LYS   255      19.048  -5.916  21.479  1.00  0.00           H  
ATOM   4109  HD3 LYS   255      17.579  -5.407  20.775  1.00  0.00           H  
ATOM   4110  CE  LYS   255      18.348  -7.098  19.937  1.00  0.00           C  
ATOM   4111  HE2 LYS   255      17.577  -7.135  19.168  1.00  0.00           H  
ATOM   4112  HE3 LYS   255      19.232  -7.357  19.354  1.00  0.00           H  
ATOM   4113  NZ  LYS   255      18.248  -8.253  20.802  1.00  0.00           N  
ATOM   4114  HZ1 LYS   255      17.401  -8.265  21.353  1.00  0.00           H  
ATOM   4115  HZ2 LYS   255      18.273  -9.125  20.293  1.00  0.00           H  
ATOM   4116  HZ3 LYS   255      19.019  -8.315  21.452  1.00  0.00           H  
ATOM   4117  C   LYS   255      20.789  -1.485  20.368  1.00  0.00           C  
ATOM   4118  O   LYS   255      20.099  -0.481  20.464  1.00  0.00           O  
ATOM   4119  N   GLN   256      22.085  -1.496  20.756  1.00  0.00           N  
ATOM   4120  H   GLN   256      22.660  -2.269  20.454  1.00  0.00           H  
ATOM   4121  CA  GLN   256      22.838  -0.272  21.141  1.00  0.00           C  
ATOM   4122  HA  GLN   256      22.347   0.185  22.000  1.00  0.00           H  
ATOM   4123  CB  GLN   256      24.271  -0.570  21.531  1.00  0.00           C  
ATOM   4124  HB2 GLN   256      24.760  -1.002  20.659  1.00  0.00           H  
ATOM   4125  HB3 GLN   256      24.710   0.395  21.787  1.00  0.00           H  
ATOM   4126  CG  GLN   256      24.504  -1.523  22.768  1.00  0.00           C  
ATOM   4127  HG2 GLN   256      23.867  -2.406  22.705  1.00  0.00           H  
ATOM   4128  HG3 GLN   256      25.534  -1.861  22.656  1.00  0.00           H  
ATOM   4129  CD  GLN   256      24.260  -0.798  24.170  1.00  0.00           C  
ATOM   4130  OE1 GLN   256      23.493   0.162  24.276  1.00  0.00           O  
ATOM   4131  NE2 GLN   256      24.786  -1.340  25.217  1.00  0.00           N  
ATOM   4132 HE21 GLN   256      24.600  -0.894  26.104  1.00  0.00           H  
ATOM   4133 HE22 GLN   256      25.452  -2.098  25.164  1.00  0.00           H  
ATOM   4134  C   GLN   256      22.700   0.852  20.111  1.00  0.00           C  
ATOM   4135  O   GLN   256      22.644   2.041  20.438  1.00  0.00           O  
ATOM   4136  N   PHE   257      22.908   0.553  18.846  1.00  0.00           N  
ATOM   4137  H   PHE   257      23.172  -0.378  18.555  1.00  0.00           H  
ATOM   4138  CA  PHE   257      22.743   1.502  17.781  1.00  0.00           C  
ATOM   4139  HA  PHE   257      23.449   2.318  17.931  1.00  0.00           H  
ATOM   4140  CB  PHE   257      23.108   0.911  16.459  1.00  0.00           C  
ATOM   4141  HB2 PHE   257      24.049   0.367  16.538  1.00  0.00           H  
ATOM   4142  HB3 PHE   257      22.354   0.242  16.044  1.00  0.00           H  
ATOM   4143  CG  PHE   257      23.419   2.071  15.542  1.00  0.00           C  
ATOM   4144  CD1 PHE   257      22.430   2.601  14.684  1.00  0.00           C  
ATOM   4145  HD1 PHE   257      21.404   2.266  14.651  1.00  0.00           H  
ATOM   4146  CE1 PHE   257      22.699   3.669  13.770  1.00  0.00           C  
ATOM   4147  HE1 PHE   257      21.875   4.013  13.161  1.00  0.00           H  
ATOM   4148  CZ  PHE   257      24.045   4.154  13.699  1.00  0.00           C  
ATOM   4149  HZ  PHE   257      24.388   4.861  12.958  1.00  0.00           H  
ATOM   4150  CE2 PHE   257      25.040   3.575  14.461  1.00  0.00           C  
ATOM   4151  HE2 PHE   257      26.039   3.969  14.350  1.00  0.00           H  
ATOM   4152  CD2 PHE   257      24.684   2.619  15.422  1.00  0.00           C  
ATOM   4153  HD2 PHE   257      25.490   2.290  16.062  1.00  0.00           H  
ATOM   4154  C   PHE   257      21.308   2.079  17.824  1.00  0.00           C  
ATOM   4155  O   PHE   257      21.091   3.305  17.834  1.00  0.00           O  
ATOM   4156  N   ASN   258      20.331   1.249  18.143  1.00  0.00           N  
ATOM   4157  H   ASN   258      20.680   0.311  18.275  1.00  0.00           H  
ATOM   4158  CA  ASN   258      18.917   1.761  18.231  1.00  0.00           C  
ATOM   4159  HA  ASN   258      18.670   2.607  17.589  1.00  0.00           H  
ATOM   4160  CB  ASN   258      17.861   0.679  17.906  1.00  0.00           C  
ATOM   4161  HB2 ASN   258      18.035  -0.228  18.484  1.00  0.00           H  
ATOM   4162  HB3 ASN   258      16.939   1.192  18.181  1.00  0.00           H  
ATOM   4163  CG  ASN   258      17.723   0.343  16.431  1.00  0.00           C  
ATOM   4164  OD1 ASN   258      16.778   0.703  15.663  1.00  0.00           O  
ATOM   4165  ND2 ASN   258      18.686  -0.258  15.783  1.00  0.00           N  
ATOM   4166 HD21 ASN   258      18.596  -0.475  14.801  1.00  0.00           H  
ATOM   4167 HD22 ASN   258      19.467  -0.522  16.367  1.00  0.00           H  
ATOM   4168  C   ASN   258      18.559   2.393  19.608  1.00  0.00           C  
ATOM   4169  O   ASN   258      17.403   2.806  19.840  1.00  0.00           O  
ATOM   4170  N   ALA   259      19.498   2.349  20.531  1.00  0.00           N  
ATOM   4171  H   ALA   259      20.376   1.911  20.293  1.00  0.00           H  
ATOM   4172  CA  ALA   259      19.468   2.819  21.946  1.00  0.00           C  
ATOM   4173  HA  ALA   259      18.435   2.877  22.291  1.00  0.00           H  
ATOM   4174  CB  ALA   259      20.152   1.905  22.905  1.00  0.00           C  
ATOM   4175  HB1 ALA   259      19.664   0.931  22.956  1.00  0.00           H  
ATOM   4176  HB2 ALA   259      21.202   1.780  22.641  1.00  0.00           H  
ATOM   4177  HB3 ALA   259      20.042   2.245  23.934  1.00  0.00           H  
ATOM   4178  C   ALA   259      20.130   4.263  21.936  1.00  0.00           C  
ATOM   4179  O   ALA   259      20.020   4.981  22.916  1.00  0.00           O  
ATOM   4180  N   ASN   260      20.847   4.698  20.896  1.00  0.00           N  
ATOM   4181  H   ASN   260      20.918   4.069  20.109  1.00  0.00           H  
ATOM   4182  CA  ASN   260      21.750   5.806  20.921  1.00  0.00           C  
ATOM   4183  HA  ASN   260      22.660   5.666  21.505  1.00  0.00           H  
ATOM   4184  CB  ASN   260      22.273   5.949  19.450  1.00  0.00           C  
ATOM   4185  HB2 ASN   260      22.693   5.002  19.111  1.00  0.00           H  
ATOM   4186  HB3 ASN   260      21.454   6.058  18.739  1.00  0.00           H  
ATOM   4187  CG  ASN   260      23.374   6.955  19.304  1.00  0.00           C  
ATOM   4188  OD1 ASN   260      24.059   7.236  20.320  1.00  0.00           O  
ATOM   4189  ND2 ASN   260      23.536   7.522  18.094  1.00  0.00           N  
ATOM   4190 HD21 ASN   260      24.310   8.167  18.033  1.00  0.00           H  
ATOM   4191 HD22 ASN   260      22.948   7.299  17.303  1.00  0.00           H  
ATOM   4192  C   ASN   260      21.190   7.196  21.326  1.00  0.00           C  
ATOM   4193  O   ASN   260      21.798   7.937  22.123  1.00  0.00           O  
ATOM   4194  N   PHE   261      19.939   7.397  20.906  1.00  0.00           N  
ATOM   4195  H   PHE   261      19.448   6.614  20.499  1.00  0.00           H  
ATOM   4196  CA  PHE   261      19.161   8.604  21.242  1.00  0.00           C  
ATOM   4197  HA  PHE   261      19.773   9.240  21.881  1.00  0.00           H  
ATOM   4198  CB  PHE   261      18.595   9.328  19.997  1.00  0.00           C  
ATOM   4199  HB2 PHE   261      18.315   8.657  19.185  1.00  0.00           H  
ATOM   4200  HB3 PHE   261      17.701   9.931  20.163  1.00  0.00           H  
ATOM   4201  CG  PHE   261      19.658  10.206  19.478  1.00  0.00           C  
ATOM   4202  CD1 PHE   261      19.827  11.464  20.105  1.00  0.00           C  
ATOM   4203  HD1 PHE   261      19.067  11.784  20.803  1.00  0.00           H  
ATOM   4204  CE1 PHE   261      20.919  12.245  19.689  1.00  0.00           C  
ATOM   4205  HE1 PHE   261      20.962  13.218  20.155  1.00  0.00           H  
ATOM   4206  CZ  PHE   261      21.839  11.724  18.761  1.00  0.00           C  
ATOM   4207  HZ  PHE   261      22.725  12.271  18.474  1.00  0.00           H  
ATOM   4208  CE2 PHE   261      21.735  10.463  18.269  1.00  0.00           C  
ATOM   4209  HE2 PHE   261      22.500   9.950  17.706  1.00  0.00           H  
ATOM   4210  CD2 PHE   261      20.626   9.723  18.608  1.00  0.00           C  
ATOM   4211  HD2 PHE   261      20.488   8.752  18.157  1.00  0.00           H  
ATOM   4212  C   PHE   261      17.929   8.253  22.140  1.00  0.00           C  
ATOM   4213  O   PHE   261      16.941   8.996  22.220  1.00  0.00           O  
ATOM   4214  N   GLU   262      17.892   7.041  22.762  1.00  0.00           N  
ATOM   4215  H   GLU   262      18.716   6.471  22.635  1.00  0.00           H  
ATOM   4216  CA  GLU   262      17.035   6.646  23.885  1.00  0.00           C  
ATOM   4217  HA  GLU   262      16.169   7.305  23.949  1.00  0.00           H  
ATOM   4218  CB  GLU   262      16.545   5.257  23.447  1.00  0.00           C  
ATOM   4219  HB2 GLU   262      16.244   5.202  22.401  1.00  0.00           H  
ATOM   4220  HB3 GLU   262      17.293   4.476  23.584  1.00  0.00           H  
ATOM   4221  CG  GLU   262      15.297   4.994  24.350  1.00  0.00           C  
ATOM   4222  HG2 GLU   262      15.070   3.929  24.390  1.00  0.00           H  
ATOM   4223  HG3 GLU   262      15.510   5.275  25.381  1.00  0.00           H  
ATOM   4224  CD  GLU   262      14.009   5.615  23.845  1.00  0.00           C  
ATOM   4225  OE1 GLU   262      13.258   4.988  23.015  1.00  0.00           O  
ATOM   4226  OE2 GLU   262      13.651   6.695  24.358  1.00  0.00           O  
ATOM   4227  C   GLU   262      17.754   6.653  25.264  1.00  0.00           C  
ATOM   4228  O   GLU   262      17.203   7.137  26.232  1.00  0.00           O  
ATOM   4229  N   LYS   263      19.015   6.171  25.369  1.00  0.00           N  
ATOM   4230  H   LYS   263      19.395   5.672  24.578  1.00  0.00           H  
ATOM   4231  CA  LYS   263      19.910   6.272  26.594  1.00  0.00           C  
ATOM   4232  HA  LYS   263      19.231   6.222  27.445  1.00  0.00           H  
ATOM   4233  CB  LYS   263      20.983   5.116  26.536  1.00  0.00           C  
ATOM   4234  HB2 LYS   263      21.516   5.176  25.587  1.00  0.00           H  
ATOM   4235  HB3 LYS   263      21.717   5.356  27.305  1.00  0.00           H  
ATOM   4236  CG  LYS   263      20.389   3.882  26.636  1.00  0.00           C  
ATOM   4237  HG2 LYS   263      19.912   3.928  27.615  1.00  0.00           H  
ATOM   4238  HG3 LYS   263      19.609   3.743  25.887  1.00  0.00           H  
ATOM   4239  CD  LYS   263      21.195   2.816  26.695  1.00  0.00           C  
ATOM   4240  HD2 LYS   263      21.727   2.766  25.746  1.00  0.00           H  
ATOM   4241  HD3 LYS   263      21.852   2.826  27.565  1.00  0.00           H  
ATOM   4242  CE  LYS   263      20.656   1.552  26.748  1.00  0.00           C  
ATOM   4243  HE2 LYS   263      20.238   1.259  27.710  1.00  0.00           H  
ATOM   4244  HE3 LYS   263      19.825   1.534  26.042  1.00  0.00           H  
ATOM   4245  NZ  LYS   263      21.654   0.473  26.484  1.00  0.00           N  
ATOM   4246  HZ1 LYS   263      22.425   0.553  27.132  1.00  0.00           H  
ATOM   4247  HZ2 LYS   263      21.337  -0.473  26.638  1.00  0.00           H  
ATOM   4248  HZ3 LYS   263      22.160   0.465  25.609  1.00  0.00           H  
ATOM   4249  C   LYS   263      20.615   7.613  26.545  1.00  0.00           C  
ATOM   4250  O   LYS   263      21.862   7.810  26.613  1.00  0.00           O  
ATOM   4251  N   ARG   264      19.871   8.676  26.376  1.00  0.00           N  
ATOM   4252  H   ARG   264      18.873   8.555  26.280  1.00  0.00           H  
ATOM   4253  CA  ARG   264      20.257  10.042  26.221  1.00  0.00           C  
ATOM   4254  HA  ARG   264      21.135  10.220  26.842  1.00  0.00           H  
ATOM   4255  CB  ARG   264      20.519  10.435  24.717  1.00  0.00           C  
ATOM   4256  HB2 ARG   264      20.808   9.538  24.169  1.00  0.00           H  
ATOM   4257  HB3 ARG   264      19.618  10.811  24.233  1.00  0.00           H  
ATOM   4258  CG  ARG   264      21.556  11.332  24.515  1.00  0.00           C  
ATOM   4259  HG2 ARG   264      21.415  12.251  25.083  1.00  0.00           H  
ATOM   4260  HG3 ARG   264      22.448  10.906  24.975  1.00  0.00           H  
ATOM   4261  CD  ARG   264      21.769  11.704  23.183  1.00  0.00           C  
ATOM   4262  HD2 ARG   264      20.806  11.782  22.679  1.00  0.00           H  
ATOM   4263  HD3 ARG   264      22.185  12.706  23.083  1.00  0.00           H  
ATOM   4264  NE  ARG   264      22.573  10.735  22.472  1.00  0.00           N  
ATOM   4265  HE  ARG   264      22.317   9.758  22.468  1.00  0.00           H  
ATOM   4266  CZ  ARG   264      23.545  11.029  21.635  1.00  0.00           C  
ATOM   4267  NH1 ARG   264      24.177  12.104  21.499  1.00  0.00           N  
ATOM   4268 HH11 ARG   264      23.910  12.971  21.942  1.00  0.00           H  
ATOM   4269 HH12 ARG   264      24.973  12.107  20.877  1.00  0.00           H  
ATOM   4270  NH2 ARG   264      24.104  10.135  20.901  1.00  0.00           N  
ATOM   4271 HH21 ARG   264      23.719   9.204  20.966  1.00  0.00           H  
ATOM   4272 HH22 ARG   264      24.842  10.193  20.214  1.00  0.00           H  
ATOM   4273  C   ARG   264      19.229  11.060  26.790  1.00  0.00           C  
ATOM   4274  O   ARG   264      18.046  10.791  26.535  1.00  0.00           O  
ATOM   4275  N   LEU   265      19.688  12.181  27.296  1.00  0.00           N  
ATOM   4276  H   LEU   265      20.516  12.163  27.873  1.00  0.00           H  
ATOM   4277  CA  LEU   265      18.862  13.437  27.492  1.00  0.00           C  
ATOM   4278  HA  LEU   265      17.910  13.233  27.002  1.00  0.00           H  
ATOM   4279  CB  LEU   265      18.605  13.752  28.989  1.00  0.00           C  
ATOM   4280  HB2 LEU   265      19.507  13.783  29.600  1.00  0.00           H  
ATOM   4281  HB3 LEU   265      18.135  14.685  29.300  1.00  0.00           H  
ATOM   4282  CG  LEU   265      17.775  12.677  29.783  1.00  0.00           C  
ATOM   4283  HG  LEU   265      18.310  11.728  29.746  1.00  0.00           H  
ATOM   4284  CD1 LEU   265      17.646  13.149  31.181  1.00  0.00           C  
ATOM   4285 HD11 LEU   265      17.086  12.451  31.804  1.00  0.00           H  
ATOM   4286 HD12 LEU   265      18.640  13.354  31.579  1.00  0.00           H  
ATOM   4287 HD13 LEU   265      16.998  14.026  31.171  1.00  0.00           H  
ATOM   4288  CD2 LEU   265      16.400  12.301  29.269  1.00  0.00           C  
ATOM   4289 HD21 LEU   265      16.578  11.730  28.358  1.00  0.00           H  
ATOM   4290 HD22 LEU   265      15.721  11.734  29.905  1.00  0.00           H  
ATOM   4291 HD23 LEU   265      15.917  13.235  28.982  1.00  0.00           H  
ATOM   4292  C   LEU   265      19.469  14.609  26.783  1.00  0.00           C  
ATOM   4293  O   LEU   265      20.357  14.491  26.007  1.00  0.00           O  
ATOM   4294  N   THR   266      18.882  15.762  27.064  1.00  0.00           N  
ATOM   4295  H   THR   266      18.133  15.695  27.738  1.00  0.00           H  
ATOM   4296  CA  THR   266      19.328  17.066  26.581  1.00  0.00           C  
ATOM   4297  HA  THR   266      20.399  16.935  26.424  1.00  0.00           H  
ATOM   4298  CB  THR   266      18.815  17.451  25.183  1.00  0.00           C  
ATOM   4299  HB  THR   266      19.179  16.770  24.414  1.00  0.00           H  
ATOM   4300  CG2 THR   266      17.281  17.677  25.130  1.00  0.00           C  
ATOM   4301 HG21 THR   266      17.023  18.496  25.802  1.00  0.00           H  
ATOM   4302 HG22 THR   266      16.843  17.952  24.170  1.00  0.00           H  
ATOM   4303 HG23 THR   266      16.669  16.844  25.475  1.00  0.00           H  
ATOM   4304  OG1 THR   266      19.339  18.691  24.812  1.00  0.00           O  
ATOM   4305  HG1 THR   266      19.951  18.586  24.080  1.00  0.00           H  
ATOM   4306  C   THR   266      19.112  18.115  27.654  1.00  0.00           C  
ATOM   4307  O   THR   266      18.134  18.073  28.338  1.00  0.00           O  
ATOM   4308  N   GLU   267      20.023  19.078  27.845  1.00  0.00           N  
ATOM   4309  H   GLU   267      20.811  19.094  27.213  1.00  0.00           H  
ATOM   4310  CA  GLU   267      19.936  20.292  28.768  1.00  0.00           C  
ATOM   4311  HA  GLU   267      18.865  20.339  28.968  1.00  0.00           H  
ATOM   4312  CB  GLU   267      20.567  19.969  30.132  1.00  0.00           C  
ATOM   4313  HB2 GLU   267      20.480  20.822  30.805  1.00  0.00           H  
ATOM   4314  HB3 GLU   267      20.071  19.166  30.677  1.00  0.00           H  
ATOM   4315  CG  GLU   267      22.086  19.579  30.057  1.00  0.00           C  
ATOM   4316  HG2 GLU   267      22.200  18.719  29.397  1.00  0.00           H  
ATOM   4317  HG3 GLU   267      22.545  20.440  29.571  1.00  0.00           H  
ATOM   4318  CD  GLU   267      22.806  19.355  31.371  1.00  0.00           C  
ATOM   4319  OE1 GLU   267      22.463  19.933  32.428  1.00  0.00           O  
ATOM   4320  OE2 GLU   267      23.841  18.558  31.357  1.00  0.00           O  
ATOM   4321  C   GLU   267      20.437  21.603  28.153  1.00  0.00           C  
ATOM   4322  O   GLU   267      21.194  21.583  27.211  1.00  0.00           O  
ATOM   4323  N   ARG   268      20.037  22.691  28.675  1.00  0.00           N  
ATOM   4324  H   ARG   268      19.618  22.613  29.591  1.00  0.00           H  
ATOM   4325  CA  ARG   268      20.380  24.066  28.281  1.00  0.00           C  
ATOM   4326  HA  ARG   268      20.017  24.166  27.258  1.00  0.00           H  
ATOM   4327  CB  ARG   268      19.622  25.126  29.148  1.00  0.00           C  
ATOM   4328  HB2 ARG   268      18.584  24.862  28.945  1.00  0.00           H  
ATOM   4329  HB3 ARG   268      19.863  25.065  30.209  1.00  0.00           H  
ATOM   4330  CG  ARG   268      19.655  26.458  28.778  1.00  0.00           C  
ATOM   4331  HG2 ARG   268      20.663  26.854  28.660  1.00  0.00           H  
ATOM   4332  HG3 ARG   268      19.328  26.559  27.743  1.00  0.00           H  
ATOM   4333  CD  ARG   268      18.903  27.338  29.494  1.00  0.00           C  
ATOM   4334  HD2 ARG   268      17.922  26.891  29.651  1.00  0.00           H  
ATOM   4335  HD3 ARG   268      19.336  27.546  30.472  1.00  0.00           H  
ATOM   4336  NE  ARG   268      18.690  28.581  28.742  1.00  0.00           N  
ATOM   4337  HE  ARG   268      19.142  28.579  27.839  1.00  0.00           H  
ATOM   4338  CZ  ARG   268      18.129  29.671  29.133  1.00  0.00           C  
ATOM   4339  NH1 ARG   268      17.766  29.906  30.396  1.00  0.00           N  
ATOM   4340 HH11 ARG   268      17.756  29.197  31.116  1.00  0.00           H  
ATOM   4341 HH12 ARG   268      17.522  30.870  30.576  1.00  0.00           H  
ATOM   4342  NH2 ARG   268      17.988  30.593  28.284  1.00  0.00           N  
ATOM   4343 HH21 ARG   268      18.190  30.449  27.305  1.00  0.00           H  
ATOM   4344 HH22 ARG   268      17.528  31.464  28.508  1.00  0.00           H  
ATOM   4345  C   ARG   268      21.874  24.375  28.200  1.00  0.00           C  
ATOM   4346  O   ARG   268      22.260  25.065  27.238  1.00  0.00           O  
ATOM   4347  N   PRO   269      22.778  23.788  28.989  1.00  0.00           N  
ATOM   4348  CD  PRO   269      22.581  23.394  30.425  1.00  0.00           C  
ATOM   4349  HD2 PRO   269      22.083  22.428  30.502  1.00  0.00           H  
ATOM   4350  HD3 PRO   269      21.972  24.137  30.939  1.00  0.00           H  
ATOM   4351  CG  PRO   269      23.945  23.483  31.073  1.00  0.00           C  
ATOM   4352  HG2 PRO   269      24.181  22.940  31.989  1.00  0.00           H  
ATOM   4353  HG3 PRO   269      24.044  24.561  31.201  1.00  0.00           H  
ATOM   4354  CB  PRO   269      24.833  23.030  29.895  1.00  0.00           C  
ATOM   4355  HB2 PRO   269      24.597  21.966  29.886  1.00  0.00           H  
ATOM   4356  HB3 PRO   269      25.828  23.420  30.109  1.00  0.00           H  
ATOM   4357  CA  PRO   269      24.204  23.697  28.723  1.00  0.00           C  
ATOM   4358  HA  PRO   269      24.635  24.695  28.803  1.00  0.00           H  
ATOM   4359  C   PRO   269      24.597  23.083  27.293  1.00  0.00           C  
ATOM   4360  O   PRO   269      25.514  23.578  26.638  1.00  0.00           O  
ATOM   4361  N   ALA   270      23.823  22.010  26.874  1.00  0.00           N  
ATOM   4362  H   ALA   270      22.984  21.772  27.383  1.00  0.00           H  
ATOM   4363  CA  ALA   270      24.095  21.217  25.669  1.00  0.00           C  
ATOM   4364  HA  ALA   270      25.142  21.405  25.432  1.00  0.00           H  
ATOM   4365  CB  ALA   270      23.848  19.738  26.055  1.00  0.00           C  
ATOM   4366  HB1 ALA   270      24.057  19.100  25.196  1.00  0.00           H  
ATOM   4367  HB2 ALA   270      24.465  19.488  26.918  1.00  0.00           H  
ATOM   4368  HB3 ALA   270      22.799  19.581  26.308  1.00  0.00           H  
ATOM   4369  C   ALA   270      23.341  21.751  24.446  1.00  0.00           C  
ATOM   4370  O   ALA   270      23.656  21.335  23.355  1.00  0.00           O  
ATOM   4371  N   ALA   271      22.338  22.637  24.534  1.00  0.00           N  
ATOM   4372  H   ALA   271      22.134  22.954  25.471  1.00  0.00           H  
ATOM   4373  CA  ALA   271      21.674  23.360  23.430  1.00  0.00           C  
ATOM   4374  HA  ALA   271      21.312  22.626  22.709  1.00  0.00           H  
ATOM   4375  CB  ALA   271      20.438  24.046  24.057  1.00  0.00           C  
ATOM   4376  HB1 ALA   271      20.798  24.798  24.759  1.00  0.00           H  
ATOM   4377  HB2 ALA   271      19.839  24.490  23.262  1.00  0.00           H  
ATOM   4378  HB3 ALA   271      19.711  23.378  24.520  1.00  0.00           H  
ATOM   4379  C   ALA   271      22.589  24.367  22.646  1.00  0.00           C  
ATOM   4380  O   ALA   271      22.212  24.634  21.475  1.00  0.00           O  
ATOM   4381  N   LYS   272      23.711  24.825  23.151  1.00  0.00           N  
ATOM   4382  H   LYS   272      23.820  24.749  24.152  1.00  0.00           H  
ATOM   4383  CA  LYS   272      24.692  25.843  22.623  1.00  0.00           C  
ATOM   4384  HA  LYS   272      24.136  26.728  22.313  1.00  0.00           H  
ATOM   4385  CB  LYS   272      25.575  26.345  23.803  1.00  0.00           C  
ATOM   4386  HB2 LYS   272      25.914  25.496  24.397  1.00  0.00           H  
ATOM   4387  HB3 LYS   272      26.457  26.887  23.462  1.00  0.00           H  
ATOM   4388  CG  LYS   272      24.951  27.296  24.553  1.00  0.00           C  
ATOM   4389  HG2 LYS   272      24.577  28.168  24.017  1.00  0.00           H  
ATOM   4390  HG3 LYS   272      24.015  26.899  24.945  1.00  0.00           H  
ATOM   4391  CD  LYS   272      25.557  27.851  25.632  1.00  0.00           C  
ATOM   4392  HD2 LYS   272      26.590  28.067  25.362  1.00  0.00           H  
ATOM   4393  HD3 LYS   272      25.149  28.828  25.892  1.00  0.00           H  
ATOM   4394  CE  LYS   272      25.664  27.002  26.693  1.00  0.00           C  
ATOM   4395  HE2 LYS   272      24.705  26.498  26.817  1.00  0.00           H  
ATOM   4396  HE3 LYS   272      26.354  26.221  26.373  1.00  0.00           H  
ATOM   4397  NZ  LYS   272      26.301  27.619  27.879  1.00  0.00           N  
ATOM   4398  HZ1 LYS   272      25.703  28.362  28.211  1.00  0.00           H  
ATOM   4399  HZ2 LYS   272      26.496  27.127  28.740  1.00  0.00           H  
ATOM   4400  HZ3 LYS   272      27.125  28.155  27.650  1.00  0.00           H  
ATOM   4401  C   LYS   272      25.442  25.297  21.422  1.00  0.00           C  
ATOM   4402  O   LYS   272      25.927  24.201  21.532  1.00  0.00           O  
ATOM   4403  N   GLY   273      25.580  26.116  20.354  1.00  0.00           N  
ATOM   4404  H   GLY   273      25.416  27.097  20.529  1.00  0.00           H  
ATOM   4405  CA  GLY   273      26.186  25.730  19.061  1.00  0.00           C  
ATOM   4406  HA2 GLY   273      26.043  24.667  18.868  1.00  0.00           H  
ATOM   4407  HA3 GLY   273      25.702  26.210  18.210  1.00  0.00           H  
ATOM   4408  C   GLY   273      27.673  25.888  18.916  1.00  0.00           C  
ATOM   4409  O   GLY   273      28.343  26.230  19.914  1.00  0.00           O  
ATOM   4410  N   LYS   274      28.211  25.623  17.710  1.00  0.00           N  
ATOM   4411  H   LYS   274      27.571  25.214  17.044  1.00  0.00           H  
ATOM   4412  CA  LYS   274      29.601  25.649  17.396  1.00  0.00           C  
ATOM   4413  HA  LYS   274      30.186  25.109  18.140  1.00  0.00           H  
ATOM   4414  CB  LYS   274      29.905  25.010  16.012  1.00  0.00           C  
ATOM   4415  HB2 LYS   274      30.948  25.169  15.739  1.00  0.00           H  
ATOM   4416  HB3 LYS   274      29.819  23.934  16.159  1.00  0.00           H  
ATOM   4417  CG  LYS   274      29.104  25.293  14.978  1.00  0.00           C  
ATOM   4418  HG2 LYS   274      28.134  24.996  15.378  1.00  0.00           H  
ATOM   4419  HG3 LYS   274      29.153  26.379  14.910  1.00  0.00           H  
ATOM   4420  CD  LYS   274      29.275  24.644  13.782  1.00  0.00           C  
ATOM   4421  HD2 LYS   274      30.094  25.069  13.201  1.00  0.00           H  
ATOM   4422  HD3 LYS   274      29.383  23.560  13.757  1.00  0.00           H  
ATOM   4423  CE  LYS   274      28.131  24.782  12.993  1.00  0.00           C  
ATOM   4424  HE2 LYS   274      27.330  24.258  13.516  1.00  0.00           H  
ATOM   4425  HE3 LYS   274      27.799  25.818  12.916  1.00  0.00           H  
ATOM   4426  NZ  LYS   274      28.273  24.316  11.573  1.00  0.00           N  
ATOM   4427  HZ1 LYS   274      28.335  25.092  10.930  1.00  0.00           H  
ATOM   4428  HZ2 LYS   274      29.097  23.732  11.585  1.00  0.00           H  
ATOM   4429  HZ3 LYS   274      27.512  23.673  11.406  1.00  0.00           H  
ATOM   4430  C   LYS   274      30.129  27.043  17.408  1.00  0.00           C  
ATOM   4431  O   LYS   274      31.290  27.180  17.791  1.00  0.00           O  
ATOM   4432  N   MET   275      29.379  28.136  17.058  1.00  0.00           N  
ATOM   4433  H   MET   275      28.505  27.949  16.588  1.00  0.00           H  
ATOM   4434  CA  MET   275      29.885  29.503  16.880  1.00  0.00           C  
ATOM   4435  HA  MET   275      30.789  29.444  16.273  1.00  0.00           H  
ATOM   4436  CB  MET   275      28.933  30.327  15.932  1.00  0.00           C  
ATOM   4437  HB2 MET   275      27.919  30.368  16.330  1.00  0.00           H  
ATOM   4438  HB3 MET   275      29.320  31.344  15.874  1.00  0.00           H  
ATOM   4439  CG  MET   275      28.779  29.813  14.540  1.00  0.00           C  
ATOM   4440  HG2 MET   275      28.524  28.783  14.787  1.00  0.00           H  
ATOM   4441  HG3 MET   275      29.690  29.790  13.941  1.00  0.00           H  
ATOM   4442  SD  MET   275      27.518  30.651  13.597  1.00  0.00           S  
ATOM   4443  CE  MET   275      26.770  29.288  12.719  1.00  0.00           C  
ATOM   4444  HE1 MET   275      25.780  29.494  12.313  1.00  0.00           H  
ATOM   4445  HE2 MET   275      27.406  29.023  11.874  1.00  0.00           H  
ATOM   4446  HE3 MET   275      26.657  28.504  13.468  1.00  0.00           H  
ATOM   4447  C   MET   275      30.130  30.385  18.104  1.00  0.00           C  
ATOM   4448  O   MET   275      31.011  31.175  18.097  1.00  0.00           O  
ATOM   4449  N   PRO   276      29.308  30.294  19.158  1.00  0.00           N  
ATOM   4450  CD  PRO   276      27.979  29.612  19.131  1.00  0.00           C  
ATOM   4451  HD2 PRO   276      28.152  28.535  19.146  1.00  0.00           H  
ATOM   4452  HD3 PRO   276      27.354  29.937  18.300  1.00  0.00           H  
ATOM   4453  CG  PRO   276      27.242  30.029  20.435  1.00  0.00           C  
ATOM   4454  HG2 PRO   276      27.188  29.172  21.106  1.00  0.00           H  
ATOM   4455  HG3 PRO   276      26.223  30.338  20.205  1.00  0.00           H  
ATOM   4456  CB  PRO   276      28.100  31.148  21.029  1.00  0.00           C  
ATOM   4457  HB2 PRO   276      28.195  30.871  22.079  1.00  0.00           H  
ATOM   4458  HB3 PRO   276      27.628  32.121  20.889  1.00  0.00           H  
ATOM   4459  CA  PRO   276      29.425  31.115  20.315  1.00  0.00           C  
ATOM   4460  HA  PRO   276      29.607  32.122  19.937  1.00  0.00           H  
ATOM   4461  C   PRO   276      30.616  30.799  21.199  1.00  0.00           C  
ATOM   4462  O   PRO   276      30.498  31.120  22.445  1.00  0.00           O  
ATOM   4463  N   ALA   277      31.759  30.296  20.717  1.00  0.00           N  
ATOM   4464  H   ALA   277      31.883  30.101  19.734  1.00  0.00           H  
ATOM   4465  CA  ALA   277      32.858  29.953  21.606  1.00  0.00           C  
ATOM   4466  HA  ALA   277      32.420  29.402  22.438  1.00  0.00           H  
ATOM   4467  CB  ALA   277      33.767  29.083  20.710  1.00  0.00           C  
ATOM   4468  HB1 ALA   277      34.422  29.650  20.048  1.00  0.00           H  
ATOM   4469  HB2 ALA   277      34.474  28.581  21.369  1.00  0.00           H  
ATOM   4470  HB3 ALA   277      33.256  28.300  20.150  1.00  0.00           H  
ATOM   4471  C   ALA   277      33.594  31.146  22.188  1.00  0.00           C  
ATOM   4472  O   ALA   277      34.446  30.983  23.079  1.00  0.00           O  
ATOM   4473  N   THR   278      33.325  32.339  21.701  1.00  0.00           N  
ATOM   4474  H   THR   278      32.683  32.427  20.926  1.00  0.00           H  
ATOM   4475  CA  THR   278      33.869  33.630  22.285  1.00  0.00           C  
ATOM   4476  HA  THR   278      34.134  33.494  23.333  1.00  0.00           H  
ATOM   4477  CB  THR   278      35.106  34.119  21.586  1.00  0.00           C  
ATOM   4478  HB  THR   278      35.331  35.115  21.965  1.00  0.00           H  
ATOM   4479  CG2 THR   278      36.284  33.261  21.918  1.00  0.00           C  
ATOM   4480 HG21 THR   278      36.237  33.075  22.990  1.00  0.00           H  
ATOM   4481 HG22 THR   278      36.198  32.415  21.236  1.00  0.00           H  
ATOM   4482 HG23 THR   278      37.179  33.838  21.684  1.00  0.00           H  
ATOM   4483  OG1 THR   278      34.926  34.177  20.114  1.00  0.00           O  
ATOM   4484  HG1 THR   278      34.242  33.541  19.893  1.00  0.00           H  
ATOM   4485  C   THR   278      32.783  34.698  22.317  1.00  0.00           C  
ATOM   4486  O   THR   278      32.959  35.762  21.748  1.00  0.00           O  
ATOM   4487  N   ALA   279      31.572  34.391  22.763  1.00  0.00           N  
ATOM   4488  H   ALA   279      31.514  33.502  23.239  1.00  0.00           H  
ATOM   4489  CA  ALA   279      30.420  35.337  22.883  1.00  0.00           C  
ATOM   4490  HA  ALA   279      30.787  36.255  22.424  1.00  0.00           H  
ATOM   4491  CB  ALA   279      29.267  34.713  22.149  1.00  0.00           C  
ATOM   4492  HB1 ALA   279      28.392  35.325  22.370  1.00  0.00           H  
ATOM   4493  HB2 ALA   279      29.448  34.860  21.084  1.00  0.00           H  
ATOM   4494  HB3 ALA   279      29.054  33.694  22.472  1.00  0.00           H  
ATOM   4495  C   ALA   279      30.086  35.649  24.428  1.00  0.00           C  
ATOM   4496  O   ALA   279      30.096  34.757  25.311  1.00  0.00           O  
ATOM   4497  N   GLU   280      29.733  36.910  24.817  1.00  0.00           N  
ATOM   4498  H   GLU   280      29.490  37.538  24.064  1.00  0.00           H  
ATOM   4499  CA  GLU   280      29.605  37.429  26.246  1.00  0.00           C  
ATOM   4500  HA  GLU   280      30.438  37.072  26.850  1.00  0.00           H  
ATOM   4501  CB  GLU   280      29.639  38.952  26.141  1.00  0.00           C  
ATOM   4502  HB2 GLU   280      30.650  39.136  25.776  1.00  0.00           H  
ATOM   4503  HB3 GLU   280      28.880  39.264  25.425  1.00  0.00           H  
ATOM   4504  CG  GLU   280      29.554  39.714  27.479  1.00  0.00           C  
ATOM   4505  HG2 GLU   280      29.227  40.709  27.176  1.00  0.00           H  
ATOM   4506  HG3 GLU   280      29.016  39.139  28.232  1.00  0.00           H  
ATOM   4507  CD  GLU   280      30.928  39.929  28.127  1.00  0.00           C  
ATOM   4508  OE1 GLU   280      31.184  40.994  28.742  1.00  0.00           O  
ATOM   4509  OE2 GLU   280      31.835  39.078  28.091  1.00  0.00           O  
ATOM   4510  C   GLU   280      28.425  36.898  26.988  1.00  0.00           C  
ATOM   4511  O   GLU   280      27.297  36.856  26.487  1.00  0.00           O  
ATOM   4512  OXT GLU   280      28.652  36.479  28.148  1.00  0.00           O  
TER    4513      GLU   280 
END   
