# Supplementary material for: Insights into the client protein release mechanism of the ATP-independent chaperone Spy
Source: Nat Commun. 2022 May 20;13:2818. doi: 10.1038/s41467-022-30499-x (PMC9122904; doi:10.1038/s41467-022-30499-x)
Supplement: Supplementary file 4 — Supplementary Data 1 [file 41467_2022_30499_MOESM4_ESM.zip › MD-structure/Spy_CI_initial.pdb]

CRYST1   84.278   84.278   84.278 109.47 109.47 109.47 P 1           1
ATOM      1  N   SER     1      25.495  -1.533 -17.051  1.00  0.00           N  
ATOM      2  H1  SER     1      25.948  -0.917 -16.391  1.00  0.00           H  
ATOM      3  H2  SER     1      25.250  -2.417 -16.629  1.00  0.00           H  
ATOM      4  H3  SER     1      24.650  -1.063 -17.345  1.00  0.00           H  
ATOM      5  CA  SER     1      26.495  -1.765 -18.126  1.00  0.00           C  
ATOM      6  HA  SER     1      27.418  -2.139 -17.685  1.00  0.00           H  
ATOM      7  CB  SER     1      25.978  -2.893 -18.999  1.00  0.00           C  
ATOM      8  HB2 SER     1      25.097  -2.547 -19.539  1.00  0.00           H  
ATOM      9  HB3 SER     1      26.794  -3.175 -19.665  1.00  0.00           H  
ATOM     10  OG  SER     1      25.639  -4.024 -18.246  1.00  0.00           O  
ATOM     11  HG  SER     1      25.426  -4.693 -18.900  1.00  0.00           H  
ATOM     12  C   SER     1      26.712  -0.468 -18.974  1.00  0.00           C  
ATOM     13  O   SER     1      25.886   0.530 -18.879  1.00  0.00           O  
ATOM     14  N   ALA     2      27.812  -0.309 -19.730  1.00  0.00           N  
ATOM     15  H   ALA     2      28.403  -1.120 -19.847  1.00  0.00           H  
ATOM     16  CA  ALA     2      28.169   0.947 -20.357  1.00  0.00           C  
ATOM     17  HA  ALA     2      28.213   1.737 -19.608  1.00  0.00           H  
ATOM     18  CB  ALA     2      29.555   0.766 -21.024  1.00  0.00           C  
ATOM     19  HB1 ALA     2      30.217   0.079 -20.496  1.00  0.00           H  
ATOM     20  HB2 ALA     2      29.465   0.393 -22.044  1.00  0.00           H  
ATOM     21  HB3 ALA     2      30.093   1.714 -21.043  1.00  0.00           H  
ATOM     22  C   ALA     2      27.058   1.313 -21.426  1.00  0.00           C  
ATOM     23  O   ALA     2      26.521   0.323 -22.000  1.00  0.00           O  
ATOM     24  N   ASP     3      26.934   2.642 -21.792  1.00  0.00           N  
ATOM     25  H   ASP     3      27.546   3.343 -21.399  1.00  0.00           H  
ATOM     26  CA  ASP     3      25.728   3.041 -22.539  1.00  0.00           C  
ATOM     27  HA  ASP     3      24.851   2.799 -21.939  1.00  0.00           H  
ATOM     28  CB  ASP     3      25.543   4.560 -22.874  1.00  0.00           C  
ATOM     29  HB2 ASP     3      26.365   4.864 -23.522  1.00  0.00           H  
ATOM     30  HB3 ASP     3      24.583   4.721 -23.365  1.00  0.00           H  
ATOM     31  CG  ASP     3      25.611   5.436 -21.596  1.00  0.00           C  
ATOM     32  OD1 ASP     3      25.296   4.937 -20.485  1.00  0.00           O  
ATOM     33  OD2 ASP     3      25.948   6.632 -21.693  1.00  0.00           O  
ATOM     34  C   ASP     3      25.553   2.358 -23.938  1.00  0.00           C  
ATOM     35  O   ASP     3      24.502   1.997 -24.357  1.00  0.00           O  
ATOM     36  N   THR     4      26.695   2.203 -24.626  1.00  0.00           N  
ATOM     37  H   THR     4      27.458   2.791 -24.320  1.00  0.00           H  
ATOM     38  CA  THR     4      26.882   1.554 -25.973  1.00  0.00           C  
ATOM     39  HA  THR     4      27.939   1.544 -26.243  1.00  0.00           H  
ATOM     40  CB  THR     4      26.528   0.025 -25.814  1.00  0.00           C  
ATOM     41  HB  THR     4      25.551   0.023 -25.331  1.00  0.00           H  
ATOM     42  CG2 THR     4      26.577  -0.903 -26.966  1.00  0.00           C  
ATOM     43 HG21 THR     4      25.802  -0.735 -27.713  1.00  0.00           H  
ATOM     44 HG22 THR     4      27.482  -0.680 -27.530  1.00  0.00           H  
ATOM     45 HG23 THR     4      26.616  -1.938 -26.627  1.00  0.00           H  
ATOM     46  OG1 THR     4      27.385  -0.506 -24.825  1.00  0.00           O  
ATOM     47  HG1 THR     4      27.093  -0.052 -24.031  1.00  0.00           H  
ATOM     48  C   THR     4      26.035   2.000 -27.187  1.00  0.00           C  
ATOM     49  O   THR     4      26.756   1.965 -28.238  1.00  0.00           O  
ATOM     50  N   THR     5      24.750   2.374 -27.108  1.00  0.00           N  
ATOM     51  H   THR     5      24.335   2.335 -26.188  1.00  0.00           H  
ATOM     52  CA  THR     5      23.767   2.888 -28.149  1.00  0.00           C  
ATOM     53  HA  THR     5      23.723   2.281 -29.054  1.00  0.00           H  
ATOM     54  CB  THR     5      22.402   3.007 -27.519  1.00  0.00           C  
ATOM     55  HB  THR     5      22.453   3.682 -26.664  1.00  0.00           H  
ATOM     56  CG2 THR     5      21.340   3.402 -28.543  1.00  0.00           C  
ATOM     57 HG21 THR     5      20.936   2.513 -29.027  1.00  0.00           H  
ATOM     58 HG22 THR     5      20.485   3.756 -27.967  1.00  0.00           H  
ATOM     59 HG23 THR     5      21.812   4.110 -29.224  1.00  0.00           H  
ATOM     60  OG1 THR     5      22.031   1.744 -27.144  1.00  0.00           O  
ATOM     61  HG1 THR     5      22.029   1.183 -27.922  1.00  0.00           H  
ATOM     62  C   THR     5      24.367   4.258 -28.609  1.00  0.00           C  
ATOM     63  O   THR     5      24.790   5.039 -27.756  1.00  0.00           O  
ATOM     64  N   THR     6      24.424   4.505 -29.928  1.00  0.00           N  
ATOM     65  H   THR     6      24.021   3.825 -30.557  1.00  0.00           H  
ATOM     66  CA  THR     6      24.904   5.758 -30.595  1.00  0.00           C  
ATOM     67  HA  THR     6      25.858   6.145 -30.238  1.00  0.00           H  
ATOM     68  CB  THR     6      25.125   5.521 -32.103  1.00  0.00           C  
ATOM     69  HB  THR     6      25.148   6.504 -32.572  1.00  0.00           H  
ATOM     70  CG2 THR     6      26.401   4.800 -32.384  1.00  0.00           C  
ATOM     71 HG21 THR     6      26.385   3.840 -31.868  1.00  0.00           H  
ATOM     72 HG22 THR     6      26.381   4.641 -33.463  1.00  0.00           H  
ATOM     73 HG23 THR     6      27.129   5.466 -31.921  1.00  0.00           H  
ATOM     74  OG1 THR     6      24.068   4.804 -32.675  1.00  0.00           O  
ATOM     75  HG1 THR     6      23.244   5.287 -32.573  1.00  0.00           H  
ATOM     76  C   THR     6      23.940   6.891 -30.606  1.00  0.00           C  
ATOM     77  O   THR     6      22.763   6.621 -30.923  1.00  0.00           O  
ATOM     78  N   ALA     7      24.347   8.100 -30.162  1.00  0.00           N  
ATOM     79  H   ALA     7      25.311   8.200 -29.878  1.00  0.00           H  
ATOM     80  CA  ALA     7      23.435   9.215 -30.212  1.00  0.00           C  
ATOM     81  HA  ALA     7      22.549   8.977 -30.801  1.00  0.00           H  
ATOM     82  CB  ALA     7      22.794   9.329 -28.837  1.00  0.00           C  
ATOM     83  HB1 ALA     7      22.056  10.128 -28.915  1.00  0.00           H  
ATOM     84  HB2 ALA     7      22.120   8.494 -28.642  1.00  0.00           H  
ATOM     85  HB3 ALA     7      23.495   9.409 -28.006  1.00  0.00           H  
ATOM     86  C   ALA     7      23.944  10.539 -30.681  1.00  0.00           C  
ATOM     87  O   ALA     7      23.228  11.526 -30.871  1.00  0.00           O  
ATOM     88  N   ALA     8      25.250  10.583 -30.852  1.00  0.00           N  
ATOM     89  H   ALA     8      25.708   9.717 -30.607  1.00  0.00           H  
ATOM     90  CA  ALA     8      26.029  11.770 -31.165  1.00  0.00           C  
ATOM     91  HA  ALA     8      25.825  12.454 -30.342  1.00  0.00           H  
ATOM     92  CB  ALA     8      27.502  11.333 -31.227  1.00  0.00           C  
ATOM     93  HB1 ALA     8      27.686  10.550 -31.962  1.00  0.00           H  
ATOM     94  HB2 ALA     8      28.142  12.128 -31.609  1.00  0.00           H  
ATOM     95  HB3 ALA     8      27.761  10.880 -30.270  1.00  0.00           H  
ATOM     96  C   ALA     8      25.475  12.365 -32.451  1.00  0.00           C  
ATOM     97  O   ALA     8      25.078  11.637 -33.421  1.00  0.00           O  
ATOM     98  N   PRO     9      25.416  13.670 -32.547  1.00  0.00           N  
ATOM     99  CD  PRO     9      25.772  14.626 -31.509  1.00  0.00           C  
ATOM    100  HD2 PRO     9      26.761  14.492 -31.071  1.00  0.00           H  
ATOM    101  HD3 PRO     9      24.993  14.640 -30.746  1.00  0.00           H  
ATOM    102  CG  PRO     9      25.768  15.999 -32.278  1.00  0.00           C  
ATOM    103  HG2 PRO     9      26.757  16.248 -32.663  1.00  0.00           H  
ATOM    104  HG3 PRO     9      25.565  16.867 -31.650  1.00  0.00           H  
ATOM    105  CB  PRO     9      24.668  15.899 -33.296  1.00  0.00           C  
ATOM    106  HB2 PRO     9      24.766  16.655 -34.075  1.00  0.00           H  
ATOM    107  HB3 PRO     9      23.759  16.034 -32.709  1.00  0.00           H  
ATOM    108  CA  PRO     9      24.872  14.402 -33.683  1.00  0.00           C  
ATOM    109  HA  PRO     9      23.873  14.023 -33.900  1.00  0.00           H  
ATOM    110  C   PRO     9      25.743  14.239 -34.961  1.00  0.00           C  
ATOM    111  O   PRO     9      26.880  13.959 -34.859  1.00  0.00           O  
ATOM    112  N   ALA    10      25.128  14.544 -36.076  1.00  0.00           N  
ATOM    113  H   ALA    10      24.238  15.002 -35.941  1.00  0.00           H  
ATOM    114  CA  ALA    10      25.724  14.440 -37.416  1.00  0.00           C  
ATOM    115  HA  ALA    10      26.648  13.867 -37.339  1.00  0.00           H  
ATOM    116  CB  ALA    10      24.756  13.676 -38.357  1.00  0.00           C  
ATOM    117  HB1 ALA    10      25.231  13.332 -39.276  1.00  0.00           H  
ATOM    118  HB2 ALA    10      24.375  12.792 -37.847  1.00  0.00           H  
ATOM    119  HB3 ALA    10      23.865  14.286 -38.511  1.00  0.00           H  
ATOM    120  C   ALA    10      26.062  15.757 -38.043  1.00  0.00           C  
ATOM    121  O   ALA    10      27.244  16.060 -38.416  1.00  0.00           O  
ATOM    122  N   ASP    11      25.071  16.612 -38.241  1.00  0.00           N  
ATOM    123  H   ASP    11      24.152  16.300 -37.959  1.00  0.00           H  
ATOM    124  CA  ASP    11      25.274  18.029 -38.639  1.00  0.00           C  
ATOM    125  HA  ASP    11      25.919  18.041 -39.518  1.00  0.00           H  
ATOM    126  CB  ASP    11      23.959  18.752 -38.872  1.00  0.00           C  
ATOM    127  HB2 ASP    11      23.427  18.930 -37.938  1.00  0.00           H  
ATOM    128  HB3 ASP    11      24.136  19.713 -39.356  1.00  0.00           H  
ATOM    129  CG  ASP    11      22.947  18.063 -39.760  1.00  0.00           C  
ATOM    130  OD1 ASP    11      23.221  17.330 -40.709  1.00  0.00           O  
ATOM    131  OD2 ASP    11      21.766  18.285 -39.564  1.00  0.00           O  
ATOM    132  C   ASP    11      26.129  18.840 -37.616  1.00  0.00           C  
ATOM    133  O   ASP    11      26.166  18.550 -36.414  1.00  0.00           O  
ATOM    134  N   ALA    12      26.894  19.762 -38.131  1.00  0.00           N  
ATOM    135  H   ALA    12      26.960  19.840 -39.136  1.00  0.00           H  
ATOM    136  CA  ALA    12      27.513  20.823 -37.307  1.00  0.00           C  
ATOM    137  HA  ALA    12      27.438  20.559 -36.252  1.00  0.00           H  
ATOM    138  CB  ALA    12      29.051  20.847 -37.773  1.00  0.00           C  
ATOM    139  HB1 ALA    12      29.105  21.352 -38.738  1.00  0.00           H  
ATOM    140  HB2 ALA    12      29.584  21.384 -36.989  1.00  0.00           H  
ATOM    141  HB3 ALA    12      29.490  19.849 -37.791  1.00  0.00           H  
ATOM    142  C   ALA    12      26.784  22.260 -37.508  1.00  0.00           C  
ATOM    143  O   ALA    12      25.778  22.409 -38.246  1.00  0.00           O  
ATOM    144  N   LYS    13      27.274  23.269 -36.765  1.00  0.00           N  
ATOM    145  H   LYS    13      27.982  23.132 -36.058  1.00  0.00           H  
ATOM    146  CA  LYS    13      26.552  24.627 -36.766  1.00  0.00           C  
ATOM    147  HA  LYS    13      25.710  24.414 -36.108  1.00  0.00           H  
ATOM    148  CB  LYS    13      27.293  25.631 -35.863  1.00  0.00           C  
ATOM    149  HB2 LYS    13      27.605  25.075 -34.980  1.00  0.00           H  
ATOM    150  HB3 LYS    13      28.276  25.886 -36.260  1.00  0.00           H  
ATOM    151  CG  LYS    13      26.743  26.788 -35.389  1.00  0.00           C  
ATOM    152  HG2 LYS    13      27.459  27.157 -34.655  1.00  0.00           H  
ATOM    153  HG3 LYS    13      26.769  27.520 -36.196  1.00  0.00           H  
ATOM    154  CD  LYS    13      25.517  26.802 -34.815  1.00  0.00           C  
ATOM    155  HD2 LYS    13      24.781  26.362 -35.488  1.00  0.00           H  
ATOM    156  HD3 LYS    13      25.551  26.187 -33.916  1.00  0.00           H  
ATOM    157  CE  LYS    13      25.146  27.992 -34.468  1.00  0.00           C  
ATOM    158  HE2 LYS    13      25.799  28.442 -33.721  1.00  0.00           H  
ATOM    159  HE3 LYS    13      25.096  28.533 -35.413  1.00  0.00           H  
ATOM    160  NZ  LYS    13      23.771  28.086 -34.036  1.00  0.00           N  
ATOM    161  HZ1 LYS    13      23.137  27.930 -34.807  1.00  0.00           H  
ATOM    162  HZ2 LYS    13      23.493  27.466 -33.289  1.00  0.00           H  
ATOM    163  HZ3 LYS    13      23.553  29.042 -33.791  1.00  0.00           H  
ATOM    164  C   LYS    13      26.124  25.103 -38.188  1.00  0.00           C  
ATOM    165  O   LYS    13      24.999  25.479 -38.359  1.00  0.00           O  
ATOM    166  N   PRO    14      27.041  25.032 -39.171  1.00  0.00           N  
ATOM    167  CD  PRO    14      28.489  25.002 -38.989  1.00  0.00           C  
ATOM    168  HD2 PRO    14      28.991  24.140 -38.551  1.00  0.00           H  
ATOM    169  HD3 PRO    14      28.750  25.817 -38.314  1.00  0.00           H  
ATOM    170  CG  PRO    14      29.027  25.468 -40.354  1.00  0.00           C  
ATOM    171  HG2 PRO    14      29.175  24.564 -40.945  1.00  0.00           H  
ATOM    172  HG3 PRO    14      29.965  26.023 -40.331  1.00  0.00           H  
ATOM    173  CB  PRO    14      27.903  26.249 -41.023  1.00  0.00           C  
ATOM    174  HB2 PRO    14      28.013  26.191 -42.106  1.00  0.00           H  
ATOM    175  HB3 PRO    14      27.938  27.245 -40.583  1.00  0.00           H  
ATOM    176  CA  PRO    14      26.635  25.524 -40.507  1.00  0.00           C  
ATOM    177  HA  PRO    14      25.948  26.347 -40.305  1.00  0.00           H  
ATOM    178  C   PRO    14      25.961  24.502 -41.469  1.00  0.00           C  
ATOM    179  O   PRO    14      25.704  24.804 -42.638  1.00  0.00           O  
ATOM    180  N   MET    15      25.555  23.365 -40.946  1.00  0.00           N  
ATOM    181  H   MET    15      25.701  23.247 -39.953  1.00  0.00           H  
ATOM    182  CA  MET    15      24.669  22.425 -41.591  1.00  0.00           C  
ATOM    183  HA  MET    15      24.606  22.672 -42.651  1.00  0.00           H  
ATOM    184  CB  MET    15      25.306  21.065 -41.518  1.00  0.00           C  
ATOM    185  HB2 MET    15      25.585  21.018 -40.465  1.00  0.00           H  
ATOM    186  HB3 MET    15      24.619  20.261 -41.784  1.00  0.00           H  
ATOM    187  CG  MET    15      26.504  20.699 -42.361  1.00  0.00           C  
ATOM    188  HG2 MET    15      26.661  19.635 -42.540  1.00  0.00           H  
ATOM    189  HG3 MET    15      26.165  21.195 -43.270  1.00  0.00           H  
ATOM    190  SD  MET    15      27.958  21.432 -41.682  1.00  0.00           S  
ATOM    191  CE  MET    15      28.575  22.386 -43.197  1.00  0.00           C  
ATOM    192  HE1 MET    15      28.037  23.328 -43.299  1.00  0.00           H  
ATOM    193  HE2 MET    15      29.633  22.645 -43.196  1.00  0.00           H  
ATOM    194  HE3 MET    15      28.507  21.678 -44.024  1.00  0.00           H  
ATOM    195  C   MET    15      23.276  22.461 -40.951  1.00  0.00           C  
ATOM    196  O   MET    15      22.357  21.952 -41.606  1.00  0.00           O  
ATOM    197  N   MET    16      23.127  22.860 -39.703  1.00  0.00           N  
ATOM    198  H   MET    16      23.915  23.204 -39.173  1.00  0.00           H  
ATOM    199  CA  MET    16      21.832  22.828 -39.024  1.00  0.00           C  
ATOM    200  HA  MET    16      21.290  21.940 -39.350  1.00  0.00           H  
ATOM    201  CB  MET    16      21.996  22.652 -37.489  1.00  0.00           C  
ATOM    202  HB2 MET    16      21.043  22.473 -36.992  1.00  0.00           H  
ATOM    203  HB3 MET    16      22.592  21.747 -37.378  1.00  0.00           H  
ATOM    204  CG  MET    16      22.785  23.801 -36.781  1.00  0.00           C  
ATOM    205  HG2 MET    16      23.847  23.625 -36.955  1.00  0.00           H  
ATOM    206  HG3 MET    16      22.458  24.790 -37.099  1.00  0.00           H  
ATOM    207  SD  MET    16      22.577  23.755 -34.949  1.00  0.00           S  
ATOM    208  CE  MET    16      23.528  22.293 -34.679  1.00  0.00           C  
ATOM    209  HE1 MET    16      23.553  21.986 -33.634  1.00  0.00           H  
ATOM    210  HE2 MET    16      23.150  21.447 -35.253  1.00  0.00           H  
ATOM    211  HE3 MET    16      24.575  22.442 -34.941  1.00  0.00           H  
ATOM    212  C   MET    16      20.898  24.034 -39.442  1.00  0.00           C  
ATOM    213  O   MET    16      21.334  25.050 -40.005  1.00  0.00           O  
ATOM    214  N   HIE    17      19.631  23.986 -38.935  1.00  0.00           N  
ATOM    215  H   HIE    17      19.315  23.166 -38.438  1.00  0.00           H  
ATOM    216  CA  HIE    17      18.511  24.924 -39.281  1.00  0.00           C  
ATOM    217  HA  HIE    17      18.568  25.309 -40.300  1.00  0.00           H  
ATOM    218  CB  HIE    17      17.258  24.110 -39.352  1.00  0.00           C  
ATOM    219  HB2 HIE    17      17.445  23.430 -40.183  1.00  0.00           H  
ATOM    220  HB3 HIE    17      17.188  23.699 -38.345  1.00  0.00           H  
ATOM    221  CG  HIE    17      16.049  24.878 -39.720  1.00  0.00           C  
ATOM    222  ND1 HIE    17      15.579  25.056 -41.063  1.00  0.00           N  
ATOM    223  CE1 HIE    17      14.343  25.619 -40.856  1.00  0.00           C  
ATOM    224  HE1 HIE    17      13.770  26.024 -41.677  1.00  0.00           H  
ATOM    225  NE2 HIE    17      14.040  25.738 -39.638  1.00  0.00           N  
ATOM    226  HE2 HIE    17      13.149  26.136 -39.377  1.00  0.00           H  
ATOM    227  CD2 HIE    17      15.097  25.209 -38.856  1.00  0.00           C  
ATOM    228  HD2 HIE    17      15.101  25.037 -37.790  1.00  0.00           H  
ATOM    229  C   HIE    17      18.528  26.164 -38.261  1.00  0.00           C  
ATOM    230  O   HIE    17      17.551  26.537 -37.602  1.00  0.00           O  
ATOM    231  N   HIE    18      19.701  26.749 -38.140  1.00  0.00           N  
ATOM    232  H   HIE    18      20.398  26.257 -38.679  1.00  0.00           H  
ATOM    233  CA  HIE    18      20.124  27.685 -37.041  1.00  0.00           C  
ATOM    234  HA  HIE    18      21.150  27.984 -37.260  1.00  0.00           H  
ATOM    235  CB  HIE    18      19.475  29.051 -37.309  1.00  0.00           C  
ATOM    236  HB2 HIE    18      18.477  28.955 -37.736  1.00  0.00           H  
ATOM    237  HB3 HIE    18      19.573  29.725 -36.457  1.00  0.00           H  
ATOM    238  CG  HIE    18      20.033  29.914 -38.458  1.00  0.00           C  
ATOM    239  ND1 HIE    18      20.098  29.541 -39.847  1.00  0.00           N  
ATOM    240  CE1 HIE    18      20.600  30.535 -40.540  1.00  0.00           C  
ATOM    241  HE1 HIE    18      20.692  30.511 -41.615  1.00  0.00           H  
ATOM    242  NE2 HIE    18      20.882  31.551 -39.657  1.00  0.00           N  
ATOM    243  HE2 HIE    18      21.137  32.462 -40.012  1.00  0.00           H  
ATOM    244  CD2 HIE    18      20.424  31.239 -38.375  1.00  0.00           C  
ATOM    245  HD2 HIE    18      20.419  31.984 -37.593  1.00  0.00           H  
ATOM    246  C   HIE    18      19.971  27.176 -35.624  1.00  0.00           C  
ATOM    247  O   HIE    18      20.992  27.361 -34.935  1.00  0.00           O  
ATOM    248  N   LYS    19      18.876  26.611 -35.225  1.00  0.00           N  
ATOM    249  H   LYS    19      18.180  26.709 -35.950  1.00  0.00           H  
ATOM    250  CA  LYS    19      18.562  25.712 -34.147  1.00  0.00           C  
ATOM    251  HA  LYS    19      19.217  26.002 -33.325  1.00  0.00           H  
ATOM    252  CB  LYS    19      17.203  26.083 -33.450  1.00  0.00           C  
ATOM    253  HB2 LYS    19      17.168  25.479 -32.543  1.00  0.00           H  
ATOM    254  HB3 LYS    19      17.238  27.139 -33.181  1.00  0.00           H  
ATOM    255  CG  LYS    19      16.138  25.771 -34.225  1.00  0.00           C  
ATOM    256  HG2 LYS    19      16.364  26.144 -35.224  1.00  0.00           H  
ATOM    257  HG3 LYS    19      16.119  24.704 -34.444  1.00  0.00           H  
ATOM    258  CD  LYS    19      14.884  26.052 -33.779  1.00  0.00           C  
ATOM    259  HD2 LYS    19      14.695  25.431 -32.904  1.00  0.00           H  
ATOM    260  HD3 LYS    19      14.766  27.107 -33.530  1.00  0.00           H  
ATOM    261  CE  LYS    19      13.967  25.818 -34.705  1.00  0.00           C  
ATOM    262  HE2 LYS    19      14.353  26.299 -35.604  1.00  0.00           H  
ATOM    263  HE3 LYS    19      13.828  24.767 -34.959  1.00  0.00           H  
ATOM    264  NZ  LYS    19      12.619  26.209 -34.207  1.00  0.00           N  
ATOM    265  HZ1 LYS    19      11.992  25.491 -34.542  1.00  0.00           H  
ATOM    266  HZ2 LYS    19      12.562  26.108 -33.204  1.00  0.00           H  
ATOM    267  HZ3 LYS    19      12.306  27.136 -34.456  1.00  0.00           H  
ATOM    268  C   LYS    19      18.926  24.209 -34.352  1.00  0.00           C  
ATOM    269  O   LYS    19      18.956  23.751 -35.454  1.00  0.00           O  
ATOM    270  N   GLY    20      19.207  23.562 -33.224  1.00  0.00           N  
ATOM    271  H   GLY    20      19.113  24.058 -32.349  1.00  0.00           H  
ATOM    272  CA  GLY    20      19.490  22.136 -33.225  1.00  0.00           C  
ATOM    273  HA2 GLY    20      20.243  21.853 -33.961  1.00  0.00           H  
ATOM    274  HA3 GLY    20      19.951  21.862 -32.276  1.00  0.00           H  
ATOM    275  C   GLY    20      18.314  21.232 -33.261  1.00  0.00           C  
ATOM    276  O   GLY    20      17.128  21.617 -33.371  1.00  0.00           O  
ATOM    277  N   LYS    21      18.593  19.924 -33.316  1.00  0.00           N  
ATOM    278  H   LYS    21      19.528  19.620 -33.084  1.00  0.00           H  
ATOM    279  CA  LYS    21      17.607  18.885 -33.515  1.00  0.00           C  
ATOM    280  HA  LYS    21      16.620  19.266 -33.253  1.00  0.00           H  
ATOM    281  CB  LYS    21      17.568  18.272 -34.935  1.00  0.00           C  
ATOM    282  HB2 LYS    21      16.745  17.558 -34.948  1.00  0.00           H  
ATOM    283  HB3 LYS    21      17.290  19.133 -35.543  1.00  0.00           H  
ATOM    284  CG  LYS    21      18.676  17.655 -35.353  1.00  0.00           C  
ATOM    285  HG2 LYS    21      19.464  18.405 -35.287  1.00  0.00           H  
ATOM    286  HG3 LYS    21      18.815  16.779 -34.720  1.00  0.00           H  
ATOM    287  CD  LYS    21      18.555  17.406 -36.685  1.00  0.00           C  
ATOM    288  HD2 LYS    21      17.626  16.914 -36.973  1.00  0.00           H  
ATOM    289  HD3 LYS    21      18.616  18.285 -37.326  1.00  0.00           H  
ATOM    290  CE  LYS    21      19.471  16.546 -37.165  1.00  0.00           C  
ATOM    291  HE2 LYS    21      20.439  16.672 -36.679  1.00  0.00           H  
ATOM    292  HE3 LYS    21      19.005  15.585 -36.946  1.00  0.00           H  
ATOM    293  NZ  LYS    21      19.519  16.565 -38.644  1.00  0.00           N  
ATOM    294  HZ1 LYS    21      20.088  17.281 -39.074  1.00  0.00           H  
ATOM    295  HZ2 LYS    21      20.023  15.768 -39.007  1.00  0.00           H  
ATOM    296  HZ3 LYS    21      18.595  16.659 -39.040  1.00  0.00           H  
ATOM    297  C   LYS    21      17.909  17.917 -32.365  1.00  0.00           C  
ATOM    298  O   LYS    21      19.067  17.694 -32.015  1.00  0.00           O  
ATOM    299  N   PHE    22      16.873  17.403 -31.763  1.00  0.00           N  
ATOM    300  H   PHE    22      15.963  17.585 -32.161  1.00  0.00           H  
ATOM    301  CA  PHE    22      17.053  16.600 -30.554  1.00  0.00           C  
ATOM    302  HA  PHE    22      17.994  16.053 -30.490  1.00  0.00           H  
ATOM    303  CB  PHE    22      16.844  17.428 -29.246  1.00  0.00           C  
ATOM    304  HB2 PHE    22      15.774  17.615 -29.154  1.00  0.00           H  
ATOM    305  HB3 PHE    22      17.147  16.744 -28.453  1.00  0.00           H  
ATOM    306  CG  PHE    22      17.752  18.674 -29.198  1.00  0.00           C  
ATOM    307  CD1 PHE    22      19.121  18.531 -28.932  1.00  0.00           C  
ATOM    308  HD1 PHE    22      19.541  17.655 -28.461  1.00  0.00           H  
ATOM    309  CE1 PHE    22      19.898  19.712 -29.063  1.00  0.00           C  
ATOM    310  HE1 PHE    22      20.915  19.564 -28.731  1.00  0.00           H  
ATOM    311  CZ  PHE    22      19.388  21.000 -29.431  1.00  0.00           C  
ATOM    312  HZ  PHE    22      19.991  21.895 -29.413  1.00  0.00           H  
ATOM    313  CE2 PHE    22      18.081  21.017 -29.843  1.00  0.00           C  
ATOM    314  HE2 PHE    22      17.778  21.968 -30.256  1.00  0.00           H  
ATOM    315  CD2 PHE    22      17.263  19.883 -29.802  1.00  0.00           C  
ATOM    316  HD2 PHE    22      16.266  19.840 -30.214  1.00  0.00           H  
ATOM    317  C   PHE    22      16.039  15.449 -30.535  1.00  0.00           C  
ATOM    318  O   PHE    22      14.916  15.562 -31.093  1.00  0.00           O  
ATOM    319  N   GLY    23      16.388  14.304 -29.921  1.00  0.00           N  
ATOM    320  H   GLY    23      17.159  14.342 -29.270  1.00  0.00           H  
ATOM    321  CA  GLY    23      15.633  13.074 -29.907  1.00  0.00           C  
ATOM    322  HA2 GLY    23      14.598  13.394 -30.029  1.00  0.00           H  
ATOM    323  HA3 GLY    23      15.792  12.474 -30.802  1.00  0.00           H  
ATOM    324  C   GLY    23      15.877  12.350 -28.629  1.00  0.00           C  
ATOM    325  O   GLY    23      16.551  12.777 -27.669  1.00  0.00           O  
ATOM    326  N   PRO    24      15.393  11.068 -28.562  1.00  0.00           N  
ATOM    327  CD  PRO    24      14.493  10.468 -29.483  1.00  0.00           C  
ATOM    328  HD2 PRO    24      15.115  10.223 -30.344  1.00  0.00           H  
ATOM    329  HD3 PRO    24      13.769  11.231 -29.766  1.00  0.00           H  
ATOM    330  CG  PRO    24      13.801   9.253 -28.766  1.00  0.00           C  
ATOM    331  HG2 PRO    24      13.495   8.391 -29.358  1.00  0.00           H  
ATOM    332  HG3 PRO    24      12.954   9.573 -28.158  1.00  0.00           H  
ATOM    333  CB  PRO    24      14.964   8.858 -27.832  1.00  0.00           C  
ATOM    334  HB2 PRO    24      15.668   8.223 -28.369  1.00  0.00           H  
ATOM    335  HB3 PRO    24      14.548   8.412 -26.928  1.00  0.00           H  
ATOM    336  CA  PRO    24      15.586  10.171 -27.406  1.00  0.00           C  
ATOM    337  HA  PRO    24      15.153  10.665 -26.535  1.00  0.00           H  
ATOM    338  C   PRO    24      17.076   9.953 -26.964  1.00  0.00           C  
ATOM    339  O   PRO    24      17.887   9.654 -27.839  1.00  0.00           O  
ATOM    340  N   HIE    25      17.318  10.004 -25.673  1.00  0.00           N  
ATOM    341  H   HIE    25      16.613  10.272 -25.000  1.00  0.00           H  
ATOM    342  CA  HIE    25      18.694   9.854 -25.102  1.00  0.00           C  
ATOM    343  HA  HIE    25      19.360   9.271 -25.737  1.00  0.00           H  
ATOM    344  CB  HIE    25      19.312  11.284 -25.119  1.00  0.00           C  
ATOM    345  HB2 HIE    25      19.034  11.880 -25.987  1.00  0.00           H  
ATOM    346  HB3 HIE    25      18.905  11.739 -24.216  1.00  0.00           H  
ATOM    347  CG  HIE    25      20.834  11.273 -24.921  1.00  0.00           C  
ATOM    348  ND1 HIE    25      21.551  11.099 -23.756  1.00  0.00           N  
ATOM    349  CE1 HIE    25      22.873  11.053 -24.064  1.00  0.00           C  
ATOM    350  HE1 HIE    25      23.692  10.762 -23.424  1.00  0.00           H  
ATOM    351  NE2 HIE    25      22.957  11.293 -25.328  1.00  0.00           N  
ATOM    352  HE2 HIE    25      23.840  11.289 -25.817  1.00  0.00           H  
ATOM    353  CD2 HIE    25      21.742  11.405 -25.922  1.00  0.00           C  
ATOM    354  HD2 HIE    25      21.614  11.457 -26.994  1.00  0.00           H  
ATOM    355  C   HIE    25      18.722   9.119 -23.781  1.00  0.00           C  
ATOM    356  O   HIE    25      17.699   8.609 -23.411  1.00  0.00           O  
ATOM    357  N   GLN    26      19.895   8.994 -23.220  1.00  0.00           N  
ATOM    358  H   GLN    26      20.718   9.362 -23.675  1.00  0.00           H  
ATOM    359  CA  GLN    26      20.089   8.500 -21.862  1.00  0.00           C  
ATOM    360  HA  GLN    26      19.585   7.564 -21.621  1.00  0.00           H  
ATOM    361  CB  GLN    26      21.644   8.307 -21.654  1.00  0.00           C  
ATOM    362  HB2 GLN    26      22.213   9.233 -21.735  1.00  0.00           H  
ATOM    363  HB3 GLN    26      21.830   7.812 -20.701  1.00  0.00           H  
ATOM    364  CG  GLN    26      22.110   7.195 -22.668  1.00  0.00           C  
ATOM    365  HG2 GLN    26      22.928   6.654 -22.192  1.00  0.00           H  
ATOM    366  HG3 GLN    26      21.322   6.528 -23.016  1.00  0.00           H  
ATOM    367  CD  GLN    26      22.834   7.747 -23.865  1.00  0.00           C  
ATOM    368  OE1 GLN    26      22.204   8.014 -24.848  1.00  0.00           O  
ATOM    369  NE2 GLN    26      24.132   7.832 -23.866  1.00  0.00           N  
ATOM    370 HE21 GLN    26      24.511   8.224 -24.716  1.00  0.00           H  
ATOM    371 HE22 GLN    26      24.625   7.539 -23.034  1.00  0.00           H  
ATOM    372  C   GLN    26      19.541   9.407 -20.760  1.00  0.00           C  
ATOM    373  O   GLN    26      19.690   9.077 -19.570  1.00  0.00           O  
ATOM    374  N   CML    27      18.913  10.500 -21.034  1.00  0.00           N  
ATOM    375  H   CML    27      18.953  10.752 -22.011  1.00  0.00           H  
ATOM    376  CA  CML    27      18.056  11.317 -20.122  1.00  0.00           C  
ATOM    377  HA  CML    27      17.769  10.845 -19.183  1.00  0.00           H  
ATOM    378  CB  CML    27      19.019  12.489 -19.867  1.00  0.00           C  
ATOM    379  HB2 CML    27      19.900  12.335 -19.245  1.00  0.00           H  
ATOM    380  HB3 CML    27      18.391  13.103 -19.221  1.00  0.00           H  
ATOM    381  SG  CML    27      19.296  13.709 -21.193  1.00  0.00           S  
ATOM    382  S1L CML    27      20.223  15.108 -20.178  1.00  0.00           S  
ATOM    383  C1L CML    27      22.064  14.673 -20.148  1.00  0.00           C  
ATOM    384  H1L CML    27      22.608  15.628 -20.307  1.00  0.00           H  
ATOM    385  H1M CML    27      22.337  14.120 -21.072  1.00  0.00           H  
ATOM    386  C1R CML    27      22.616  14.001 -18.948  1.00  0.00           C  
ATOM    387  C2R CML    27      22.471  14.319 -17.681  1.00  0.00           C  
ATOM    388  H2R CML    27      21.833  15.078 -17.204  1.00  0.00           H  
ATOM    389  C1  CML    27      23.306  12.679 -19.180  1.00  0.00           C  
ATOM    390  C2  CML    27      23.019  13.332 -16.694  1.00  0.00           C  
ATOM    391  N1  CML    27      23.593  12.362 -17.750  1.00  0.00           N  
ATOM    392  O1  CML    27      24.495  11.545 -17.441  1.00  0.00           O  
ATOM    393  C1A CML    27      24.665  12.690 -19.896  1.00  0.00           C  
ATOM    394  H1A CML    27      25.154  11.693 -19.897  1.00  0.00           H  
ATOM    395  H1B CML    27      25.331  13.467 -19.464  1.00  0.00           H  
ATOM    396  H1C CML    27      24.415  12.813 -20.972  1.00  0.00           H  
ATOM    397  C2A CML    27      24.109  13.922 -15.800  1.00  0.00           C  
ATOM    398  H2A CML    27      24.842  13.199 -15.381  1.00  0.00           H  
ATOM    399  H2B CML    27      23.794  14.502 -14.906  1.00  0.00           H  
ATOM    400  H2C CML    27      24.896  14.549 -16.272  1.00  0.00           H  
ATOM    401  C1D CML    27      22.360  11.579 -19.551  1.00  0.00           C  
ATOM    402  H1D CML    27      22.787  10.554 -19.598  1.00  0.00           H  
ATOM    403  H1E CML    27      22.016  11.800 -20.584  1.00  0.00           H  
ATOM    404  H1F CML    27      21.522  11.485 -18.828  1.00  0.00           H  
ATOM    405  C2D CML    27      21.861  12.705 -15.850  1.00  0.00           C  
ATOM    406  H2D CML    27      21.335  12.031 -16.559  1.00  0.00           H  
ATOM    407  H2E CML    27      21.180  13.433 -15.359  1.00  0.00           H  
ATOM    408  H2F CML    27      22.228  12.034 -15.045  1.00  0.00           H  
ATOM    409  C   CML    27      16.818  11.858 -20.847  1.00  0.00           C  
ATOM    410  O   CML    27      16.920  12.105 -22.051  1.00  0.00           O  
ATOM    411  N   ASP    28      15.784  12.054 -20.031  1.00  0.00           N  
ATOM    412  H   ASP    28      15.969  11.896 -19.051  1.00  0.00           H  
ATOM    413  CA  ASP    28      14.446  12.363 -20.468  1.00  0.00           C  
ATOM    414  HA  ASP    28      14.313  11.833 -21.411  1.00  0.00           H  
ATOM    415  CB  ASP    28      13.435  11.869 -19.455  1.00  0.00           C  
ATOM    416  HB2 ASP    28      13.440  12.455 -18.536  1.00  0.00           H  
ATOM    417  HB3 ASP    28      12.413  11.910 -19.830  1.00  0.00           H  
ATOM    418  CG  ASP    28      13.722  10.470 -18.738  1.00  0.00           C  
ATOM    419  OD1 ASP    28      13.185   9.377 -19.220  1.00  0.00           O  
ATOM    420  OD2 ASP    28      14.382  10.417 -17.679  1.00  0.00           O  
ATOM    421  C   ASP    28      14.191  13.832 -20.838  1.00  0.00           C  
ATOM    422  O   ASP    28      13.312  14.478 -20.231  1.00  0.00           O  
ATOM    423  N   MET    29      14.899  14.362 -21.831  1.00  0.00           N  
ATOM    424  H   MET    29      15.642  13.849 -22.284  1.00  0.00           H  
ATOM    425  CA  MET    29      14.474  15.677 -22.444  1.00  0.00           C  
ATOM    426  HA  MET    29      14.416  16.391 -21.623  1.00  0.00           H  
ATOM    427  CB  MET    29      15.363  16.197 -23.529  1.00  0.00           C  
ATOM    428  HB2 MET    29      15.267  15.551 -24.401  1.00  0.00           H  
ATOM    429  HB3 MET    29      15.020  17.213 -23.725  1.00  0.00           H  
ATOM    430  CG  MET    29      16.856  16.228 -23.153  1.00  0.00           C  
ATOM    431  HG2 MET    29      17.002  17.217 -22.719  1.00  0.00           H  
ATOM    432  HG3 MET    29      17.084  15.443 -22.431  1.00  0.00           H  
ATOM    433  SD  MET    29      17.932  15.941 -24.580  1.00  0.00           S  
ATOM    434  CE  MET    29      17.631  17.422 -25.578  1.00  0.00           C  
ATOM    435  HE1 MET    29      17.778  18.288 -24.932  1.00  0.00           H  
ATOM    436  HE2 MET    29      18.306  17.456 -26.433  1.00  0.00           H  
ATOM    437  HE3 MET    29      16.619  17.453 -25.983  1.00  0.00           H  
ATOM    438  C   MET    29      13.018  15.629 -22.919  1.00  0.00           C  
ATOM    439  O   MET    29      12.538  14.594 -23.342  1.00  0.00           O  
ATOM    440  N   MET    30      12.371  16.763 -22.863  1.00  0.00           N  
ATOM    441  H   MET    30      12.802  17.626 -22.562  1.00  0.00           H  
ATOM    442  CA  MET    30      10.903  16.875 -23.201  1.00  0.00           C  
ATOM    443  HA  MET    30      10.308  16.112 -22.699  1.00  0.00           H  
ATOM    444  CB  MET    30      10.265  18.187 -22.711  1.00  0.00           C  
ATOM    445  HB2 MET    30      11.060  18.926 -22.811  1.00  0.00           H  
ATOM    446  HB3 MET    30       9.535  18.534 -23.442  1.00  0.00           H  
ATOM    447  CG  MET    30       9.608  18.183 -21.342  1.00  0.00           C  
ATOM    448  HG2 MET    30       8.599  17.826 -21.546  1.00  0.00           H  
ATOM    449  HG3 MET    30      10.185  17.537 -20.680  1.00  0.00           H  
ATOM    450  SD  MET    30       9.388  19.765 -20.543  1.00  0.00           S  
ATOM    451  CE  MET    30      11.145  20.273 -20.240  1.00  0.00           C  
ATOM    452  HE1 MET    30      11.602  19.677 -19.450  1.00  0.00           H  
ATOM    453  HE2 MET    30      11.633  20.172 -21.210  1.00  0.00           H  
ATOM    454  HE3 MET    30      11.304  21.279 -19.855  1.00  0.00           H  
ATOM    455  C   MET    30      10.547  16.531 -24.631  1.00  0.00           C  
ATOM    456  O   MET    30       9.769  15.626 -24.786  1.00  0.00           O  
ATOM    457  N   PHE    31      10.962  17.279 -25.684  1.00  0.00           N  
ATOM    458  H   PHE    31      10.454  17.082 -26.535  1.00  0.00           H  
ATOM    459  CA  PHE    31      11.823  18.471 -25.708  1.00  0.00           C  
ATOM    460  HA  PHE    31      12.487  18.508 -24.844  1.00  0.00           H  
ATOM    461  CB  PHE    31      12.713  18.274 -26.942  1.00  0.00           C  
ATOM    462  HB2 PHE    31      13.233  17.316 -26.955  1.00  0.00           H  
ATOM    463  HB3 PHE    31      12.046  18.307 -27.803  1.00  0.00           H  
ATOM    464  CG  PHE    31      13.763  19.415 -27.089  1.00  0.00           C  
ATOM    465  CD1 PHE    31      14.729  19.642 -26.135  1.00  0.00           C  
ATOM    466  HD1 PHE    31      14.807  19.056 -25.231  1.00  0.00           H  
ATOM    467  CE1 PHE    31      15.639  20.782 -26.210  1.00  0.00           C  
ATOM    468  HE1 PHE    31      16.387  20.939 -25.446  1.00  0.00           H  
ATOM    469  CZ  PHE    31      15.624  21.618 -27.267  1.00  0.00           C  
ATOM    470  HZ  PHE    31      16.275  22.473 -27.373  1.00  0.00           H  
ATOM    471  CE2 PHE    31      14.660  21.353 -28.295  1.00  0.00           C  
ATOM    472  HE2 PHE    31      14.662  22.067 -29.105  1.00  0.00           H  
ATOM    473  CD2 PHE    31      13.698  20.315 -28.195  1.00  0.00           C  
ATOM    474  HD2 PHE    31      13.010  20.109 -29.002  1.00  0.00           H  
ATOM    475  C   PHE    31      11.056  19.802 -25.757  1.00  0.00           C  
ATOM    476  O   PHE    31      10.006  19.994 -26.383  1.00  0.00           O  
ATOM    477  N   LYS    32      11.661  20.791 -25.132  1.00  0.00           N  
ATOM    478  H   LYS    32      12.501  20.552 -24.625  1.00  0.00           H  
ATOM    479  CA  LYS    32      11.277  22.227 -25.296  1.00  0.00           C  
ATOM    480  HA  LYS    32      10.758  22.338 -26.248  1.00  0.00           H  
ATOM    481  CB  LYS    32      10.263  22.708 -24.179  1.00  0.00           C  
ATOM    482  HB2 LYS    32      10.729  22.683 -23.194  1.00  0.00           H  
ATOM    483  HB3 LYS    32      10.206  23.786 -24.330  1.00  0.00           H  
ATOM    484  CG  LYS    32       9.012  22.112 -24.220  1.00  0.00           C  
ATOM    485  HG2 LYS    32       8.731  22.279 -25.260  1.00  0.00           H  
ATOM    486  HG3 LYS    32       9.144  21.063 -23.955  1.00  0.00           H  
ATOM    487  CD  LYS    32       8.081  22.659 -23.364  1.00  0.00           C  
ATOM    488  HD2 LYS    32       8.375  22.505 -22.325  1.00  0.00           H  
ATOM    489  HD3 LYS    32       8.059  23.741 -23.486  1.00  0.00           H  
ATOM    490  CE  LYS    32       6.796  22.150 -23.621  1.00  0.00           C  
ATOM    491  HE2 LYS    32       6.426  22.470 -24.595  1.00  0.00           H  
ATOM    492  HE3 LYS    32       6.904  21.087 -23.838  1.00  0.00           H  
ATOM    493  NZ  LYS    32       5.824  22.368 -22.526  1.00  0.00           N  
ATOM    494  HZ1 LYS    32       6.123  22.016 -21.628  1.00  0.00           H  
ATOM    495  HZ2 LYS    32       5.570  23.338 -22.404  1.00  0.00           H  
ATOM    496  HZ3 LYS    32       4.928  21.984 -22.788  1.00  0.00           H  
ATOM    497  C   LYS    32      12.564  23.155 -25.397  1.00  0.00           C  
ATOM    498  O   LYS    32      13.448  23.102 -24.505  1.00  0.00           O  
ATOM    499  N   ASP    33      12.551  24.220 -26.287  1.00  0.00           N  
ATOM    500  H   ASP    33      11.940  24.260 -27.090  1.00  0.00           H  
ATOM    501  CA  ASP    33      13.548  25.311 -26.101  1.00  0.00           C  
ATOM    502  HA  ASP    33      14.414  24.990 -25.523  1.00  0.00           H  
ATOM    503  CB  ASP    33      14.218  25.904 -27.344  1.00  0.00           C  
ATOM    504  HB2 ASP    33      15.049  26.580 -27.144  1.00  0.00           H  
ATOM    505  HB3 ASP    33      14.673  25.025 -27.799  1.00  0.00           H  
ATOM    506  CG  ASP    33      13.245  26.482 -28.403  1.00  0.00           C  
ATOM    507  OD1 ASP    33      13.223  25.889 -29.507  1.00  0.00           O  
ATOM    508  OD2 ASP    33      12.621  27.568 -28.181  1.00  0.00           O  
ATOM    509  C   ASP    33      13.098  26.488 -25.299  1.00  0.00           C  
ATOM    510  O   ASP    33      11.918  26.883 -25.393  1.00  0.00           O  
ATOM    511  N   LEU    34      13.909  26.961 -24.352  1.00  0.00           N  
ATOM    512  H   LEU    34      14.878  26.682 -24.412  1.00  0.00           H  
ATOM    513  CA  LEU    34      13.436  27.687 -23.138  1.00  0.00           C  
ATOM    514  HA  LEU    34      12.433  28.105 -23.227  1.00  0.00           H  
ATOM    515  CB  LEU    34      13.361  26.547 -22.032  1.00  0.00           C  
ATOM    516  HB2 LEU    34      14.292  25.984 -21.969  1.00  0.00           H  
ATOM    517  HB3 LEU    34      13.104  27.072 -21.112  1.00  0.00           H  
ATOM    518  CG  LEU    34      12.138  25.566 -22.127  1.00  0.00           C  
ATOM    519  HG  LEU    34      12.193  25.015 -23.066  1.00  0.00           H  
ATOM    520  CD1 LEU    34      11.992  24.507 -21.074  1.00  0.00           C  
ATOM    521 HD11 LEU    34      12.766  23.752 -21.210  1.00  0.00           H  
ATOM    522 HD12 LEU    34      12.071  24.837 -20.038  1.00  0.00           H  
ATOM    523 HD13 LEU    34      11.087  23.910 -21.188  1.00  0.00           H  
ATOM    524  CD2 LEU    34      10.816  26.291 -22.170  1.00  0.00           C  
ATOM    525 HD21 LEU    34       9.971  25.602 -22.133  1.00  0.00           H  
ATOM    526 HD22 LEU    34      10.785  26.858 -21.240  1.00  0.00           H  
ATOM    527 HD23 LEU    34      10.859  26.858 -23.099  1.00  0.00           H  
ATOM    528  C   LEU    34      14.315  28.912 -22.709  1.00  0.00           C  
ATOM    529  O   LEU    34      13.871  29.685 -21.888  1.00  0.00           O  
ATOM    530  N   ASN    35      15.474  29.065 -23.311  1.00  0.00           N  
ATOM    531  H   ASN    35      15.780  28.476 -24.073  1.00  0.00           H  
ATOM    532  CA  ASN    35      16.498  30.054 -22.937  1.00  0.00           C  
ATOM    533  HA  ASN    35      17.329  29.724 -23.560  1.00  0.00           H  
ATOM    534  CB  ASN    35      16.058  31.457 -23.429  1.00  0.00           C  
ATOM    535  HB2 ASN    35      15.683  31.350 -24.447  1.00  0.00           H  
ATOM    536  HB3 ASN    35      15.344  31.885 -22.726  1.00  0.00           H  
ATOM    537  CG  ASN    35      17.376  32.331 -23.521  1.00  0.00           C  
ATOM    538  OD1 ASN    35      18.413  31.888 -24.039  1.00  0.00           O  
ATOM    539  ND2 ASN    35      17.424  33.466 -22.839  1.00  0.00           N  
ATOM    540 HD21 ASN    35      18.253  34.041 -22.894  1.00  0.00           H  
ATOM    541 HD22 ASN    35      16.628  34.055 -22.642  1.00  0.00           H  
ATOM    542  C   ASN    35      17.065  29.990 -21.440  1.00  0.00           C  
ATOM    543  O   ASN    35      17.119  31.059 -20.884  1.00  0.00           O  
ATOM    544  N   LEU    36      17.243  28.855 -20.835  1.00  0.00           N  
ATOM    545  H   LEU    36      17.268  28.005 -21.379  1.00  0.00           H  
ATOM    546  CA  LEU    36      17.804  28.683 -19.463  1.00  0.00           C  
ATOM    547  HA  LEU    36      17.384  29.436 -18.796  1.00  0.00           H  
ATOM    548  CB  LEU    36      17.620  27.210 -18.893  1.00  0.00           C  
ATOM    549  HB2 LEU    36      17.747  26.435 -19.648  1.00  0.00           H  
ATOM    550  HB3 LEU    36      18.369  26.943 -18.148  1.00  0.00           H  
ATOM    551  CG  LEU    36      16.235  27.046 -18.209  1.00  0.00           C  
ATOM    552  HG  LEU    36      16.119  27.771 -17.403  1.00  0.00           H  
ATOM    553  CD1 LEU    36      15.023  27.168 -19.014  1.00  0.00           C  
ATOM    554 HD11 LEU    36      14.981  28.121 -19.541  1.00  0.00           H  
ATOM    555 HD12 LEU    36      15.040  26.465 -19.847  1.00  0.00           H  
ATOM    556 HD13 LEU    36      14.143  27.025 -18.385  1.00  0.00           H  
ATOM    557  CD2 LEU    36      16.111  25.540 -17.683  1.00  0.00           C  
ATOM    558 HD21 LEU    36      16.073  24.896 -18.562  1.00  0.00           H  
ATOM    559 HD22 LEU    36      17.013  25.244 -17.149  1.00  0.00           H  
ATOM    560 HD23 LEU    36      15.224  25.463 -17.054  1.00  0.00           H  
ATOM    561  C   LEU    36      19.370  28.975 -19.467  1.00  0.00           C  
ATOM    562  O   LEU    36      20.058  28.585 -20.439  1.00  0.00           O  
ATOM    563  N   THR    37      19.918  29.816 -18.533  1.00  0.00           N  
ATOM    564  H   THR    37      19.225  30.065 -17.841  1.00  0.00           H  
ATOM    565  CA  THR    37      21.374  30.141 -18.280  1.00  0.00           C  
ATOM    566  HA  THR    37      21.808  30.415 -19.242  1.00  0.00           H  
ATOM    567  CB  THR    37      21.541  31.316 -17.373  1.00  0.00           C  
ATOM    568  HB  THR    37      20.896  32.052 -17.852  1.00  0.00           H  
ATOM    569  CG2 THR    37      21.377  31.155 -15.888  1.00  0.00           C  
ATOM    570 HG21 THR    37      20.351  30.875 -15.649  1.00  0.00           H  
ATOM    571 HG22 THR    37      22.046  30.339 -15.615  1.00  0.00           H  
ATOM    572 HG23 THR    37      21.737  32.048 -15.377  1.00  0.00           H  
ATOM    573  OG1 THR    37      22.834  31.831 -17.583  1.00  0.00           O  
ATOM    574  HG1 THR    37      23.010  32.620 -17.064  1.00  0.00           H  
ATOM    575  C   THR    37      22.176  28.920 -17.905  1.00  0.00           C  
ATOM    576  O   THR    37      21.590  27.946 -17.450  1.00  0.00           O  
ATOM    577  N   ASP    38      23.531  28.997 -18.006  1.00  0.00           N  
ATOM    578  H   ASP    38      23.877  29.851 -18.421  1.00  0.00           H  
ATOM    579  CA  ASP    38      24.494  27.952 -17.607  1.00  0.00           C  
ATOM    580  HA  ASP    38      24.425  27.185 -18.378  1.00  0.00           H  
ATOM    581  CB  ASP    38      25.954  28.468 -17.655  1.00  0.00           C  
ATOM    582  HB2 ASP    38      26.352  28.475 -16.640  1.00  0.00           H  
ATOM    583  HB3 ASP    38      26.452  27.687 -18.229  1.00  0.00           H  
ATOM    584  CG  ASP    38      26.204  29.776 -18.400  1.00  0.00           C  
ATOM    585  OD1 ASP    38      26.406  30.756 -17.646  1.00  0.00           O  
ATOM    586  OD2 ASP    38      26.003  29.791 -19.623  1.00  0.00           O  
ATOM    587  C   ASP    38      24.222  27.298 -16.203  1.00  0.00           C  
ATOM    588  O   ASP    38      24.284  26.082 -16.000  1.00  0.00           O  
ATOM    589  N   ALA    39      23.847  28.133 -15.243  1.00  0.00           N  
ATOM    590  H   ALA    39      23.946  29.113 -15.466  1.00  0.00           H  
ATOM    591  CA  ALA    39      23.496  27.794 -13.910  1.00  0.00           C  
ATOM    592  HA  ALA    39      24.413  27.229 -13.743  1.00  0.00           H  
ATOM    593  CB  ALA    39      23.568  29.057 -13.014  1.00  0.00           C  
ATOM    594  HB1 ALA    39      22.846  29.830 -13.276  1.00  0.00           H  
ATOM    595  HB2 ALA    39      23.376  28.734 -11.991  1.00  0.00           H  
ATOM    596  HB3 ALA    39      24.533  29.560 -13.072  1.00  0.00           H  
ATOM    597  C   ALA    39      22.129  27.026 -13.785  1.00  0.00           C  
ATOM    598  O   ALA    39      22.033  26.016 -13.160  1.00  0.00           O  
ATOM    599  N   GLN    40      21.041  27.588 -14.439  1.00  0.00           N  
ATOM    600  H   GLN    40      21.159  28.455 -14.942  1.00  0.00           H  
ATOM    601  CA  GLN    40      19.733  26.865 -14.575  1.00  0.00           C  
ATOM    602  HA  GLN    40      19.288  26.594 -13.618  1.00  0.00           H  
ATOM    603  CB  GLN    40      18.735  27.711 -15.388  1.00  0.00           C  
ATOM    604  HB2 GLN    40      19.241  28.027 -16.300  1.00  0.00           H  
ATOM    605  HB3 GLN    40      17.779  27.203 -15.519  1.00  0.00           H  
ATOM    606  CG  GLN    40      18.276  28.973 -14.678  1.00  0.00           C  
ATOM    607  HG2 GLN    40      17.924  28.772 -13.666  1.00  0.00           H  
ATOM    608  HG3 GLN    40      19.165  29.578 -14.496  1.00  0.00           H  
ATOM    609  CD  GLN    40      17.324  29.945 -15.412  1.00  0.00           C  
ATOM    610  OE1 GLN    40      17.640  30.512 -16.456  1.00  0.00           O  
ATOM    611  NE2 GLN    40      16.118  30.048 -14.918  1.00  0.00           N  
ATOM    612 HE21 GLN    40      15.512  30.608 -15.500  1.00  0.00           H  
ATOM    613 HE22 GLN    40      15.843  29.580 -14.066  1.00  0.00           H  
ATOM    614  C   GLN    40      19.851  25.516 -15.304  1.00  0.00           C  
ATOM    615  O   GLN    40      19.247  24.523 -14.955  1.00  0.00           O  
ATOM    616  N   LYS    41      20.722  25.428 -16.360  1.00  0.00           N  
ATOM    617  H   LYS    41      21.132  26.292 -16.685  1.00  0.00           H  
ATOM    618  CA  LYS    41      20.938  24.261 -17.274  1.00  0.00           C  
ATOM    619  HA  LYS    41      19.998  23.851 -17.644  1.00  0.00           H  
ATOM    620  CB  LYS    41      21.858  24.592 -18.472  1.00  0.00           C  
ATOM    621  HB2 LYS    41      22.625  25.303 -18.165  1.00  0.00           H  
ATOM    622  HB3 LYS    41      22.457  23.731 -18.768  1.00  0.00           H  
ATOM    623  CG  LYS    41      21.291  25.013 -19.635  1.00  0.00           C  
ATOM    624  HG2 LYS    41      20.641  24.256 -20.075  1.00  0.00           H  
ATOM    625  HG3 LYS    41      20.671  25.873 -19.381  1.00  0.00           H  
ATOM    626  CD  LYS    41      22.200  25.327 -20.686  1.00  0.00           C  
ATOM    627  HD2 LYS    41      22.868  26.105 -20.316  1.00  0.00           H  
ATOM    628  HD3 LYS    41      22.656  24.416 -21.076  1.00  0.00           H  
ATOM    629  CE  LYS    41      21.669  25.922 -21.785  1.00  0.00           C  
ATOM    630  HE2 LYS    41      21.020  25.114 -22.124  1.00  0.00           H  
ATOM    631  HE3 LYS    41      21.047  26.755 -21.456  1.00  0.00           H  
ATOM    632  NZ  LYS    41      22.752  26.346 -22.764  1.00  0.00           N  
ATOM    633  HZ1 LYS    41      23.282  27.123 -22.397  1.00  0.00           H  
ATOM    634  HZ2 LYS    41      23.362  25.586 -23.027  1.00  0.00           H  
ATOM    635  HZ3 LYS    41      22.380  26.662 -23.649  1.00  0.00           H  
ATOM    636  C   LYS    41      21.577  23.190 -16.387  1.00  0.00           C  
ATOM    637  O   LYS    41      21.146  22.066 -16.323  1.00  0.00           O  
ATOM    638  N   GLN    42      22.572  23.640 -15.585  1.00  0.00           N  
ATOM    639  H   GLN    42      22.749  24.630 -15.684  1.00  0.00           H  
ATOM    640  CA  GLN    42      23.194  22.786 -14.559  1.00  0.00           C  
ATOM    641  HA  GLN    42      23.685  21.930 -15.023  1.00  0.00           H  
ATOM    642  CB  GLN    42      24.370  23.552 -13.882  1.00  0.00           C  
ATOM    643  HB2 GLN    42      25.092  23.806 -14.659  1.00  0.00           H  
ATOM    644  HB3 GLN    42      24.098  24.492 -13.401  1.00  0.00           H  
ATOM    645  CG  GLN    42      25.134  22.688 -12.847  1.00  0.00           C  
ATOM    646  HG2 GLN    42      24.632  22.624 -11.881  1.00  0.00           H  
ATOM    647  HG3 GLN    42      25.338  21.679 -13.206  1.00  0.00           H  
ATOM    648  CD  GLN    42      26.432  23.465 -12.586  1.00  0.00           C  
ATOM    649  OE1 GLN    42      26.389  24.343 -11.739  1.00  0.00           O  
ATOM    650  NE2 GLN    42      27.527  23.190 -13.233  1.00  0.00           N  
ATOM    651 HE21 GLN    42      28.397  23.661 -13.028  1.00  0.00           H  
ATOM    652 HE22 GLN    42      27.620  22.279 -13.658  1.00  0.00           H  
ATOM    653  C   GLN    42      22.093  22.214 -13.643  1.00  0.00           C  
ATOM    654  O   GLN    42      22.013  21.011 -13.455  1.00  0.00           O  
ATOM    655  N   GLN    43      21.136  23.096 -13.314  1.00  0.00           N  
ATOM    656  H   GLN    43      21.140  24.024 -13.711  1.00  0.00           H  
ATOM    657  CA  GLN    43      20.100  22.632 -12.366  1.00  0.00           C  
ATOM    658  HA  GLN    43      20.678  22.124 -11.594  1.00  0.00           H  
ATOM    659  CB  GLN    43      19.257  23.743 -11.658  1.00  0.00           C  
ATOM    660  HB2 GLN    43      19.910  24.606 -11.525  1.00  0.00           H  
ATOM    661  HB3 GLN    43      18.535  24.062 -12.410  1.00  0.00           H  
ATOM    662  CG  GLN    43      18.638  23.175 -10.356  1.00  0.00           C  
ATOM    663  HG2 GLN    43      17.732  23.660  -9.993  1.00  0.00           H  
ATOM    664  HG3 GLN    43      18.347  22.125 -10.375  1.00  0.00           H  
ATOM    665  CD  GLN    43      19.580  23.278  -9.207  1.00  0.00           C  
ATOM    666  OE1 GLN    43      20.596  23.948  -9.237  1.00  0.00           O  
ATOM    667  NE2 GLN    43      19.295  22.697  -8.029  1.00  0.00           N  
ATOM    668 HE21 GLN    43      19.951  22.785  -7.265  1.00  0.00           H  
ATOM    669 HE22 GLN    43      18.553  22.018  -7.932  1.00  0.00           H  
ATOM    670  C   GLN    43      19.156  21.552 -12.968  1.00  0.00           C  
ATOM    671  O   GLN    43      19.018  20.528 -12.342  1.00  0.00           O  
ATOM    672  N   ILE    44      18.741  21.622 -14.267  1.00  0.00           N  
ATOM    673  H   ILE    44      18.815  22.511 -14.740  1.00  0.00           H  
ATOM    674  CA  ILE    44      17.939  20.633 -14.936  1.00  0.00           C  
ATOM    675  HA  ILE    44      17.037  20.513 -14.336  1.00  0.00           H  
ATOM    676  CB  ILE    44      17.350  21.034 -16.328  1.00  0.00           C  
ATOM    677  HB  ILE    44      16.728  20.203 -16.661  1.00  0.00           H  
ATOM    678  CG2 ILE    44      16.375  22.158 -16.139  1.00  0.00           C  
ATOM    679 HG21 ILE    44      16.836  23.145 -16.120  1.00  0.00           H  
ATOM    680 HG22 ILE    44      15.778  22.316 -17.038  1.00  0.00           H  
ATOM    681 HG23 ILE    44      15.726  22.073 -15.267  1.00  0.00           H  
ATOM    682  CG1 ILE    44      18.401  21.353 -17.413  1.00  0.00           C  
ATOM    683 HG12 ILE    44      18.790  22.348 -17.198  1.00  0.00           H  
ATOM    684 HG13 ILE    44      19.145  20.570 -17.557  1.00  0.00           H  
ATOM    685  CD1 ILE    44      17.743  21.594 -18.727  1.00  0.00           C  
ATOM    686 HD11 ILE    44      17.048  20.756 -18.775  1.00  0.00           H  
ATOM    687 HD12 ILE    44      17.103  22.472 -18.811  1.00  0.00           H  
ATOM    688 HD13 ILE    44      18.393  21.462 -19.592  1.00  0.00           H  
ATOM    689  C   ILE    44      18.610  19.286 -14.996  1.00  0.00           C  
ATOM    690  O   ILE    44      18.009  18.254 -14.736  1.00  0.00           O  
ATOM    691  N   ARG    45      19.899  19.170 -15.198  1.00  0.00           N  
ATOM    692  H   ARG    45      20.314  20.056 -15.449  1.00  0.00           H  
ATOM    693  CA  ARG    45      20.757  17.978 -15.179  1.00  0.00           C  
ATOM    694  HA  ARG    45      20.415  17.172 -15.828  1.00  0.00           H  
ATOM    695  CB  ARG    45      22.145  18.412 -15.693  1.00  0.00           C  
ATOM    696  HB2 ARG    45      22.432  19.408 -15.354  1.00  0.00           H  
ATOM    697  HB3 ARG    45      22.914  17.711 -15.370  1.00  0.00           H  
ATOM    698  CG  ARG    45      22.008  18.533 -17.061  1.00  0.00           C  
ATOM    699  HG2 ARG    45      21.681  17.575 -17.464  1.00  0.00           H  
ATOM    700  HG3 ARG    45      21.325  19.345 -17.311  1.00  0.00           H  
ATOM    701  CD  ARG    45      23.159  18.826 -17.749  1.00  0.00           C  
ATOM    702  HD2 ARG    45      23.756  19.624 -17.306  1.00  0.00           H  
ATOM    703  HD3 ARG    45      23.776  17.929 -17.800  1.00  0.00           H  
ATOM    704  NE  ARG    45      22.929  19.112 -19.179  1.00  0.00           N  
ATOM    705  HE  ARG    45      22.195  19.774 -19.389  1.00  0.00           H  
ATOM    706  CZ  ARG    45      23.555  18.612 -20.162  1.00  0.00           C  
ATOM    707  NH1 ARG    45      23.047  18.710 -21.370  1.00  0.00           N  
ATOM    708 HH11 ARG    45      22.119  19.076 -21.526  1.00  0.00           H  
ATOM    709 HH12 ARG    45      23.606  18.282 -22.095  1.00  0.00           H  
ATOM    710  NH2 ARG    45      24.673  18.010 -20.084  1.00  0.00           N  
ATOM    711 HH21 ARG    45      25.231  17.986 -19.242  1.00  0.00           H  
ATOM    712 HH22 ARG    45      24.992  17.463 -20.870  1.00  0.00           H  
ATOM    713  C   ARG    45      20.932  17.398 -13.730  1.00  0.00           C  
ATOM    714  O   ARG    45      21.256  16.169 -13.684  1.00  0.00           O  
ATOM    715  N   GLU    46      20.715  18.218 -12.716  1.00  0.00           N  
ATOM    716  H   GLU    46      20.540  19.197 -12.897  1.00  0.00           H  
ATOM    717  CA  GLU    46      20.758  17.758 -11.310  1.00  0.00           C  
ATOM    718  HA  GLU    46      21.405  16.886 -11.217  1.00  0.00           H  
ATOM    719  CB  GLU    46      21.260  18.941 -10.498  1.00  0.00           C  
ATOM    720  HB2 GLU    46      22.029  19.479 -11.053  1.00  0.00           H  
ATOM    721  HB3 GLU    46      20.452  19.654 -10.335  1.00  0.00           H  
ATOM    722  CG  GLU    46      21.880  18.662  -9.118  1.00  0.00           C  
ATOM    723  HG2 GLU    46      22.194  19.544  -8.560  1.00  0.00           H  
ATOM    724  HG3 GLU    46      21.079  18.215  -8.529  1.00  0.00           H  
ATOM    725  CD  GLU    46      23.094  17.582  -9.150  1.00  0.00           C  
ATOM    726  OE1 GLU    46      22.958  16.349  -9.105  1.00  0.00           O  
ATOM    727  OE2 GLU    46      24.259  18.058  -9.341  1.00  0.00           O  
ATOM    728  C   GLU    46      19.414  17.251 -10.814  1.00  0.00           C  
ATOM    729  O   GLU    46      19.278  16.326  -9.984  1.00  0.00           O  
ATOM    730  N   ILE    47      18.351  17.870 -11.282  1.00  0.00           N  
ATOM    731  H   ILE    47      18.524  18.721 -11.797  1.00  0.00           H  
ATOM    732  CA  ILE    47      16.950  17.437 -11.056  1.00  0.00           C  
ATOM    733  HA  ILE    47      16.751  17.316  -9.991  1.00  0.00           H  
ATOM    734  CB  ILE    47      15.916  18.534 -11.582  1.00  0.00           C  
ATOM    735  HB  ILE    47      16.144  18.941 -12.568  1.00  0.00           H  
ATOM    736  CG2 ILE    47      14.384  18.256 -11.455  1.00  0.00           C  
ATOM    737 HG21 ILE    47      14.396  17.539 -10.634  1.00  0.00           H  
ATOM    738 HG22 ILE    47      13.680  19.088 -11.461  1.00  0.00           H  
ATOM    739 HG23 ILE    47      14.124  17.614 -12.296  1.00  0.00           H  
ATOM    740  CG1 ILE    47      16.026  19.828 -10.705  1.00  0.00           C  
ATOM    741 HG12 ILE    47      15.370  19.660  -9.851  1.00  0.00           H  
ATOM    742 HG13 ILE    47      16.998  19.984 -10.236  1.00  0.00           H  
ATOM    743  CD1 ILE    47      15.602  21.160 -11.368  1.00  0.00           C  
ATOM    744 HD11 ILE    47      16.210  21.257 -12.267  1.00  0.00           H  
ATOM    745 HD12 ILE    47      14.521  21.220 -11.500  1.00  0.00           H  
ATOM    746 HD13 ILE    47      15.801  21.980 -10.679  1.00  0.00           H  
ATOM    747  C   ILE    47      16.763  16.116 -11.800  1.00  0.00           C  
ATOM    748  O   ILE    47      16.162  15.235 -11.104  1.00  0.00           O  
ATOM    749  N   MET    48      17.371  15.820 -12.938  1.00  0.00           N  
ATOM    750  H   MET    48      17.828  16.539 -13.480  1.00  0.00           H  
ATOM    751  CA  MET    48      17.352  14.485 -13.590  1.00  0.00           C  
ATOM    752  HA  MET    48      16.330  14.108 -13.625  1.00  0.00           H  
ATOM    753  CB  MET    48      17.723  14.644 -15.082  1.00  0.00           C  
ATOM    754  HB2 MET    48      18.736  14.997 -15.277  1.00  0.00           H  
ATOM    755  HB3 MET    48      17.628  13.623 -15.449  1.00  0.00           H  
ATOM    756  CG  MET    48      16.701  15.440 -15.858  1.00  0.00           C  
ATOM    757  HG2 MET    48      15.742  14.925 -15.807  1.00  0.00           H  
ATOM    758  HG3 MET    48      16.686  16.413 -15.366  1.00  0.00           H  
ATOM    759  SD  MET    48      17.167  15.542 -17.589  1.00  0.00           S  
ATOM    760  CE  MET    48      15.862  16.708 -18.210  1.00  0.00           C  
ATOM    761  HE1 MET    48      14.852  16.314 -18.096  1.00  0.00           H  
ATOM    762  HE2 MET    48      16.099  17.611 -17.647  1.00  0.00           H  
ATOM    763  HE3 MET    48      16.037  16.984 -19.249  1.00  0.00           H  
ATOM    764  C   MET    48      18.070  13.380 -12.846  1.00  0.00           C  
ATOM    765  O   MET    48      17.614  12.232 -12.928  1.00  0.00           O  
ATOM    766  N   LYS    49      19.079  13.635 -11.964  1.00  0.00           N  
ATOM    767  H   LYS    49      19.354  14.606 -11.926  1.00  0.00           H  
ATOM    768  CA  LYS    49      19.697  12.695 -11.120  1.00  0.00           C  
ATOM    769  HA  LYS    49      19.715  11.749 -11.660  1.00  0.00           H  
ATOM    770  CB  LYS    49      21.144  13.069 -10.881  1.00  0.00           C  
ATOM    771  HB2 LYS    49      21.209  14.039 -10.388  1.00  0.00           H  
ATOM    772  HB3 LYS    49      21.559  12.429 -10.101  1.00  0.00           H  
ATOM    773  CG  LYS    49      21.957  13.042 -11.995  1.00  0.00           C  
ATOM    774  HG2 LYS    49      21.893  12.034 -12.405  1.00  0.00           H  
ATOM    775  HG3 LYS    49      21.551  13.531 -12.880  1.00  0.00           H  
ATOM    776  CD  LYS    49      23.288  13.382 -11.995  1.00  0.00           C  
ATOM    777  HD2 LYS    49      23.704  12.747 -11.214  1.00  0.00           H  
ATOM    778  HD3 LYS    49      23.835  13.086 -12.890  1.00  0.00           H  
ATOM    779  CE  LYS    49      23.549  14.716 -11.874  1.00  0.00           C  
ATOM    780  HE2 LYS    49      23.014  15.194 -12.694  1.00  0.00           H  
ATOM    781  HE3 LYS    49      22.995  15.032 -10.990  1.00  0.00           H  
ATOM    782  NZ  LYS    49      25.000  15.008 -11.867  1.00  0.00           N  
ATOM    783  HZ1 LYS    49      25.135  15.988 -11.666  1.00  0.00           H  
ATOM    784  HZ2 LYS    49      25.356  14.435 -11.115  1.00  0.00           H  
ATOM    785  HZ3 LYS    49      25.469  14.782 -12.733  1.00  0.00           H  
ATOM    786  C   LYS    49      18.971  12.475  -9.857  1.00  0.00           C  
ATOM    787  O   LYS    49      19.031  11.431  -9.264  1.00  0.00           O  
ATOM    788  N   GLY    50      18.117  13.365  -9.429  1.00  0.00           N  
ATOM    789  H   GLY    50      18.220  14.280  -9.845  1.00  0.00           H  
ATOM    790  CA  GLY    50      17.254  13.143  -8.313  1.00  0.00           C  
ATOM    791  HA2 GLY    50      17.820  12.719  -7.484  1.00  0.00           H  
ATOM    792  HA3 GLY    50      16.770  14.106  -8.150  1.00  0.00           H  
ATOM    793  C   GLY    50      16.046  12.154  -8.564  1.00  0.00           C  
ATOM    794  O   GLY    50      15.497  11.642  -7.611  1.00  0.00           O  
ATOM    795  N   GLN    51      15.686  11.880  -9.822  1.00  0.00           N  
ATOM    796  H   GLN    51      16.208  12.375 -10.531  1.00  0.00           H  
ATOM    797  CA  GLN    51      14.661  10.913 -10.336  1.00  0.00           C  
ATOM    798  HA  GLN    51      13.785  11.014  -9.694  1.00  0.00           H  
ATOM    799  CB  GLN    51      14.251  11.289 -11.763  1.00  0.00           C  
ATOM    800  HB2 GLN    51      13.993  12.345 -11.848  1.00  0.00           H  
ATOM    801  HB3 GLN    51      15.103  11.065 -12.404  1.00  0.00           H  
ATOM    802  CG  GLN    51      13.015  10.501 -12.295  1.00  0.00           C  
ATOM    803  HG2 GLN    51      13.060   9.451 -12.006  1.00  0.00           H  
ATOM    804  HG3 GLN    51      12.169  10.964 -11.786  1.00  0.00           H  
ATOM    805  CD  GLN    51      12.866  10.586 -13.794  1.00  0.00           C  
ATOM    806  OE1 GLN    51      12.213  11.441 -14.347  1.00  0.00           O  
ATOM    807  NE2 GLN    51      13.545   9.732 -14.527  1.00  0.00           N  
ATOM    808 HE21 GLN    51      13.467   9.873 -15.525  1.00  0.00           H  
ATOM    809 HE22 GLN    51      14.042   8.934 -14.159  1.00  0.00           H  
ATOM    810  C   GLN    51      15.235   9.440 -10.252  1.00  0.00           C  
ATOM    811  O   GLN    51      14.474   8.539 -10.059  1.00  0.00           O  
ATOM    812  N   ARG    52      16.548   9.314 -10.310  1.00  0.00           N  
ATOM    813  H   ARG    52      17.067  10.159 -10.119  1.00  0.00           H  
ATOM    814  CA  ARG    52      17.255   7.970 -10.453  1.00  0.00           C  
ATOM    815  HA  ARG    52      16.891   7.575 -11.401  1.00  0.00           H  
ATOM    816  CB  ARG    52      18.728   7.994 -10.335  1.00  0.00           C  
ATOM    817  HB2 ARG    52      19.114   8.370  -9.387  1.00  0.00           H  
ATOM    818  HB3 ARG    52      18.952   6.928 -10.383  1.00  0.00           H  
ATOM    819  CG  ARG    52      19.429   8.515 -11.364  1.00  0.00           C  
ATOM    820  HG2 ARG    52      19.272   7.799 -12.171  1.00  0.00           H  
ATOM    821  HG3 ARG    52      18.886   9.419 -11.642  1.00  0.00           H  
ATOM    822  CD  ARG    52      20.752   8.782 -11.239  1.00  0.00           C  
ATOM    823  HD2 ARG    52      21.039   9.673 -10.682  1.00  0.00           H  
ATOM    824  HD3 ARG    52      21.208   7.952 -10.698  1.00  0.00           H  
ATOM    825  NE  ARG    52      21.338   8.917 -12.513  1.00  0.00           N  
ATOM    826  HE  ARG    52      20.753   8.718 -13.312  1.00  0.00           H  
ATOM    827  CZ  ARG    52      22.599   9.106 -12.780  1.00  0.00           C  
ATOM    828  NH1 ARG    52      23.488   9.182 -11.836  1.00  0.00           N  
ATOM    829 HH11 ARG    52      23.212   9.179 -10.865  1.00  0.00           H  
ATOM    830 HH12 ARG    52      24.366   9.659 -11.979  1.00  0.00           H  
ATOM    831  NH2 ARG    52      22.972   9.235 -13.983  1.00  0.00           N  
ATOM    832 HH21 ARG    52      22.244   9.217 -14.683  1.00  0.00           H  
ATOM    833 HH22 ARG    52      23.959   9.347 -14.167  1.00  0.00           H  
ATOM    834  C   ARG    52      16.776   6.952  -9.461  1.00  0.00           C  
ATOM    835  O   ARG    52      16.346   5.838  -9.851  1.00  0.00           O  
ATOM    836  N   ASP    53      16.841   7.253  -8.143  1.00  0.00           N  
ATOM    837  H   ASP    53      17.216   8.133  -7.818  1.00  0.00           H  
ATOM    838  CA  ASP    53      16.445   6.279  -7.170  1.00  0.00           C  
ATOM    839  HA  ASP    53      16.915   5.315  -7.369  1.00  0.00           H  
ATOM    840  CB  ASP    53      17.010   6.923  -5.859  1.00  0.00           C  
ATOM    841  HB2 ASP    53      18.069   7.087  -6.057  1.00  0.00           H  
ATOM    842  HB3 ASP    53      16.539   7.905  -5.843  1.00  0.00           H  
ATOM    843  CG  ASP    53      16.673   6.103  -4.613  1.00  0.00           C  
ATOM    844  OD1 ASP    53      16.495   6.791  -3.594  1.00  0.00           O  
ATOM    845  OD2 ASP    53      16.316   4.899  -4.731  1.00  0.00           O  
ATOM    846  C   ASP    53      14.995   6.039  -7.088  1.00  0.00           C  
ATOM    847  O   ASP    53      14.546   4.856  -7.078  1.00  0.00           O  
ATOM    848  N   GLN    54      14.186   7.054  -7.176  1.00  0.00           N  
ATOM    849  H   GLN    54      14.639   7.943  -7.332  1.00  0.00           H  
ATOM    850  CA  GLN    54      12.742   7.049  -7.161  1.00  0.00           C  
ATOM    851  HA  GLN    54      12.454   6.529  -6.247  1.00  0.00           H  
ATOM    852  CB  GLN    54      12.087   8.428  -7.200  1.00  0.00           C  
ATOM    853  HB2 GLN    54      12.279   8.870  -8.177  1.00  0.00           H  
ATOM    854  HB3 GLN    54      11.001   8.358  -7.260  1.00  0.00           H  
ATOM    855  CG  GLN    54      12.494   9.374  -5.996  1.00  0.00           C  
ATOM    856  HG2 GLN    54      12.142   8.839  -5.115  1.00  0.00           H  
ATOM    857  HG3 GLN    54      13.584   9.402  -5.986  1.00  0.00           H  
ATOM    858  CD  GLN    54      11.885  10.796  -6.182  1.00  0.00           C  
ATOM    859  OE1 GLN    54      10.692  10.960  -5.910  1.00  0.00           O  
ATOM    860  NE2 GLN    54      12.747  11.697  -6.509  1.00  0.00           N  
ATOM    861 HE21 GLN    54      12.314  12.519  -6.906  1.00  0.00           H  
ATOM    862 HE22 GLN    54      13.695  11.482  -6.782  1.00  0.00           H  
ATOM    863  C   GLN    54      12.177   6.202  -8.383  1.00  0.00           C  
ATOM    864  O   GLN    54      11.119   5.584  -8.291  1.00  0.00           O  
ATOM    865  N   MET    55      12.820   6.334  -9.520  1.00  0.00           N  
ATOM    866  H   MET    55      13.702   6.826  -9.548  1.00  0.00           H  
ATOM    867  CA  MET    55      12.504   5.558 -10.668  1.00  0.00           C  
ATOM    868  HA  MET    55      11.421   5.587 -10.786  1.00  0.00           H  
ATOM    869  CB  MET    55      13.335   6.278 -11.758  1.00  0.00           C  
ATOM    870  HB2 MET    55      13.044   7.326 -11.833  1.00  0.00           H  
ATOM    871  HB3 MET    55      14.376   6.384 -11.453  1.00  0.00           H  
ATOM    872  CG  MET    55      13.146   5.781 -13.202  1.00  0.00           C  
ATOM    873  HG2 MET    55      13.825   6.146 -13.974  1.00  0.00           H  
ATOM    874  HG3 MET    55      13.491   4.751 -13.120  1.00  0.00           H  
ATOM    875  SD  MET    55      11.451   5.682 -13.788  1.00  0.00           S  
ATOM    876  CE  MET    55      10.965   7.336 -14.135  1.00  0.00           C  
ATOM    877  HE1 MET    55       9.879   7.339 -14.036  1.00  0.00           H  
ATOM    878  HE2 MET    55      11.551   7.977 -13.477  1.00  0.00           H  
ATOM    879  HE3 MET    55      11.349   7.587 -15.123  1.00  0.00           H  
ATOM    880  C   MET    55      12.927   4.090 -10.498  1.00  0.00           C  
ATOM    881  O   MET    55      13.790   3.544 -11.170  1.00  0.00           O  
ATOM    882  N   LYS    56      12.190   3.360  -9.562  1.00  0.00           N  
ATOM    883  H   LYS    56      11.495   3.906  -9.072  1.00  0.00           H  
ATOM    884  CA  LYS    56      12.471   1.934  -9.202  1.00  0.00           C  
ATOM    885  HA  LYS    56      13.558   1.864  -9.194  1.00  0.00           H  
ATOM    886  CB  LYS    56      11.873   1.705  -7.729  1.00  0.00           C  
ATOM    887  HB2 LYS    56      10.792   1.836  -7.771  1.00  0.00           H  
ATOM    888  HB3 LYS    56      12.058   0.649  -7.532  1.00  0.00           H  
ATOM    889  CG  LYS    56      12.390   2.538  -6.806  1.00  0.00           C  
ATOM    890  HG2 LYS    56      13.466   2.637  -6.946  1.00  0.00           H  
ATOM    891  HG3 LYS    56      12.044   3.561  -6.954  1.00  0.00           H  
ATOM    892  CD  LYS    56      12.303   2.153  -5.500  1.00  0.00           C  
ATOM    893  HD2 LYS    56      11.236   1.950  -5.409  1.00  0.00           H  
ATOM    894  HD3 LYS    56      12.818   1.207  -5.329  1.00  0.00           H  
ATOM    895  CE  LYS    56      12.635   2.987  -4.512  1.00  0.00           C  
ATOM    896  HE2 LYS    56      12.065   3.916  -4.531  1.00  0.00           H  
ATOM    897  HE3 LYS    56      12.340   2.578  -3.545  1.00  0.00           H  
ATOM    898  NZ  LYS    56      14.001   3.316  -4.507  1.00  0.00           N  
ATOM    899  HZ1 LYS    56      14.455   3.601  -5.363  1.00  0.00           H  
ATOM    900  HZ2 LYS    56      14.208   4.088  -3.889  1.00  0.00           H  
ATOM    901  HZ3 LYS    56      14.691   2.634  -4.225  1.00  0.00           H  
ATOM    902  C   LYS    56      11.882   0.915 -10.206  1.00  0.00           C  
ATOM    903  O   LYS    56      10.701   1.053 -10.523  1.00  0.00           O  
ATOM    904  N   ARG    57      12.774   0.062 -10.703  1.00  0.00           N  
ATOM    905  H   ARG    57      13.715   0.026 -10.337  1.00  0.00           H  
ATOM    906  CA  ARG    57      12.330  -1.063 -11.500  1.00  0.00           C  
ATOM    907  HA  ARG    57      11.839  -0.592 -12.351  1.00  0.00           H  
ATOM    908  CB  ARG    57      13.553  -1.801 -12.080  1.00  0.00           C  
ATOM    909  HB2 ARG    57      13.105  -2.407 -12.867  1.00  0.00           H  
ATOM    910  HB3 ARG    57      14.194  -1.048 -12.538  1.00  0.00           H  
ATOM    911  CG  ARG    57      14.133  -2.649 -11.229  1.00  0.00           C  
ATOM    912  HG2 ARG    57      14.158  -2.226 -10.225  1.00  0.00           H  
ATOM    913  HG3 ARG    57      13.388  -3.437 -11.337  1.00  0.00           H  
ATOM    914  CD  ARG    57      15.284  -3.259 -11.369  1.00  0.00           C  
ATOM    915  HD2 ARG    57      15.208  -3.793 -12.317  1.00  0.00           H  
ATOM    916  HD3 ARG    57      16.034  -2.469 -11.369  1.00  0.00           H  
ATOM    917  NE  ARG    57      15.529  -4.168 -10.252  1.00  0.00           N  
ATOM    918  HE  ARG    57      14.702  -4.611  -9.877  1.00  0.00           H  
ATOM    919  CZ  ARG    57      16.642  -4.191  -9.552  1.00  0.00           C  
ATOM    920  NH1 ARG    57      16.526  -4.703  -8.358  1.00  0.00           N  
ATOM    921 HH11 ARG    57      15.592  -4.895  -8.024  1.00  0.00           H  
ATOM    922 HH12 ARG    57      17.262  -4.920  -7.701  1.00  0.00           H  
ATOM    923  NH2 ARG    57      17.840  -3.843  -9.840  1.00  0.00           N  
ATOM    924 HH21 ARG    57      17.910  -3.542 -10.802  1.00  0.00           H  
ATOM    925 HH22 ARG    57      18.582  -3.988  -9.170  1.00  0.00           H  
ATOM    926  C   ARG    57      11.317  -1.983 -10.788  1.00  0.00           C  
ATOM    927  O   ARG    57      11.332  -2.115  -9.579  1.00  0.00           O  
ATOM    928  N   PRO    58      10.408  -2.678 -11.492  1.00  0.00           N  
ATOM    929  CD  PRO    58      10.041  -2.407 -12.915  1.00  0.00           C  
ATOM    930  HD2 PRO    58      10.801  -2.780 -13.602  1.00  0.00           H  
ATOM    931  HD3 PRO    58       9.919  -1.345 -13.132  1.00  0.00           H  
ATOM    932  CG  PRO    58       8.652  -3.109 -13.053  1.00  0.00           C  
ATOM    933  HG2 PRO    58       8.497  -3.516 -14.052  1.00  0.00           H  
ATOM    934  HG3 PRO    58       7.879  -2.360 -12.884  1.00  0.00           H  
ATOM    935  CB  PRO    58       8.640  -4.179 -11.942  1.00  0.00           C  
ATOM    936  HB2 PRO    58       9.134  -5.059 -12.354  1.00  0.00           H  
ATOM    937  HB3 PRO    58       7.670  -4.565 -11.629  1.00  0.00           H  
ATOM    938  CA  PRO    58       9.526  -3.687 -10.839  1.00  0.00           C  
ATOM    939  HA  PRO    58       8.954  -3.151 -10.082  1.00  0.00           H  
ATOM    940  C   PRO    58      10.270  -4.923 -10.292  1.00  0.00           C  
ATOM    941  O   PRO    58      11.485  -4.989 -10.410  1.00  0.00           O  
ATOM    942  N   PRO    59       9.574  -5.789  -9.479  1.00  0.00           N  
ATOM    943  CD  PRO    59       8.202  -5.576  -8.989  1.00  0.00           C  
ATOM    944  HD2 PRO    59       7.458  -6.016  -9.653  1.00  0.00           H  
ATOM    945  HD3 PRO    59       7.879  -4.538  -8.902  1.00  0.00           H  
ATOM    946  CG  PRO    59       8.299  -6.210  -7.607  1.00  0.00           C  
ATOM    947  HG2 PRO    59       7.276  -6.478  -7.344  1.00  0.00           H  
ATOM    948  HG3 PRO    59       8.765  -5.555  -6.871  1.00  0.00           H  
ATOM    949  CB  PRO    59       9.221  -7.505  -7.775  1.00  0.00           C  
ATOM    950  HB2 PRO    59       8.764  -8.423  -8.144  1.00  0.00           H  
ATOM    951  HB3 PRO    59       9.910  -7.603  -6.936  1.00  0.00           H  
ATOM    952  CA  PRO    59      10.214  -6.892  -8.770  1.00  0.00           C  
ATOM    953  HA  PRO    59      10.997  -6.411  -8.183  1.00  0.00           H  
ATOM    954  C   PRO    59      10.699  -7.917  -9.816  1.00  0.00           C  
ATOM    955  O   PRO    59      10.075  -8.251 -10.839  1.00  0.00           O  
ATOM    956  N   LEU    60      11.826  -8.583  -9.499  1.00  0.00           N  
ATOM    957  H   LEU    60      12.137  -8.419  -8.553  1.00  0.00           H  
ATOM    958  CA  LEU    60      12.594  -9.566 -10.293  1.00  0.00           C  
ATOM    959  HA  LEU    60      12.765  -9.132 -11.278  1.00  0.00           H  
ATOM    960  CB  LEU    60      13.939  -9.828  -9.571  1.00  0.00           C  
ATOM    961  HB2 LEU    60      13.880 -10.267  -8.575  1.00  0.00           H  
ATOM    962  HB3 LEU    60      14.375 -10.592 -10.214  1.00  0.00           H  
ATOM    963  CG  LEU    60      14.845  -8.532  -9.650  1.00  0.00           C  
ATOM    964  HG  LEU    60      14.486  -7.854  -8.875  1.00  0.00           H  
ATOM    965  CD1 LEU    60      16.268  -8.941  -9.273  1.00  0.00           C  
ATOM    966 HD11 LEU    60      16.376  -9.513  -8.351  1.00  0.00           H  
ATOM    967 HD12 LEU    60      16.864  -9.425 -10.047  1.00  0.00           H  
ATOM    968 HD13 LEU    60      16.749  -7.982  -9.081  1.00  0.00           H  
ATOM    969  CD2 LEU    60      14.857  -7.808 -10.960  1.00  0.00           C  
ATOM    970 HD21 LEU    60      14.982  -8.623 -11.673  1.00  0.00           H  
ATOM    971 HD22 LEU    60      13.908  -7.273 -10.983  1.00  0.00           H  
ATOM    972 HD23 LEU    60      15.589  -7.006 -11.058  1.00  0.00           H  
ATOM    973  C   LEU    60      11.808 -10.837 -10.491  1.00  0.00           C  
ATOM    974  O   LEU    60      12.135 -11.508 -11.456  1.00  0.00           O  
ATOM    975  N   GLU    61      10.853 -11.147  -9.652  1.00  0.00           N  
ATOM    976  H   GLU    61      10.805 -10.703  -8.747  1.00  0.00           H  
ATOM    977  CA  GLU    61       9.826 -12.170  -9.947  1.00  0.00           C  
ATOM    978  HA  GLU    61      10.311 -13.112 -10.204  1.00  0.00           H  
ATOM    979  CB  GLU    61       9.048 -12.332  -8.652  1.00  0.00           C  
ATOM    980  HB2 GLU    61       8.632 -11.394  -8.284  1.00  0.00           H  
ATOM    981  HB3 GLU    61       8.272 -13.064  -8.874  1.00  0.00           H  
ATOM    982  CG  GLU    61       9.870 -13.092  -7.568  1.00  0.00           C  
ATOM    983  HG2 GLU    61      10.859 -12.640  -7.489  1.00  0.00           H  
ATOM    984  HG3 GLU    61       9.333 -12.948  -6.631  1.00  0.00           H  
ATOM    985  CD  GLU    61      10.140 -14.602  -7.869  1.00  0.00           C  
ATOM    986  OE1 GLU    61       9.949 -15.211  -8.919  1.00  0.00           O  
ATOM    987  OE2 GLU    61      10.751 -15.142  -6.945  1.00  0.00           O  
ATOM    988  C   GLU    61       8.913 -11.779 -11.086  1.00  0.00           C  
ATOM    989  O   GLU    61       8.635 -12.610 -11.939  1.00  0.00           O  
ATOM    990  N   GLU    62       8.581 -10.491 -11.171  1.00  0.00           N  
ATOM    991  H   GLU    62       8.952  -9.828 -10.505  1.00  0.00           H  
ATOM    992  CA  GLU    62       7.735  -9.994 -12.247  1.00  0.00           C  
ATOM    993  HA  GLU    62       6.965 -10.757 -12.360  1.00  0.00           H  
ATOM    994  CB  GLU    62       7.067  -8.657 -11.812  1.00  0.00           C  
ATOM    995  HB2 GLU    62       7.829  -7.879 -11.780  1.00  0.00           H  
ATOM    996  HB3 GLU    62       6.450  -8.338 -12.652  1.00  0.00           H  
ATOM    997  CG  GLU    62       6.313  -8.718 -10.450  1.00  0.00           C  
ATOM    998  HG2 GLU    62       6.943  -8.379  -9.628  1.00  0.00           H  
ATOM    999  HG3 GLU    62       5.499  -7.995 -10.431  1.00  0.00           H  
ATOM   1000  CD  GLU    62       5.707 -10.059  -9.998  1.00  0.00           C  
ATOM   1001  OE1 GLU    62       6.064 -10.532  -8.847  1.00  0.00           O  
ATOM   1002  OE2 GLU    62       4.981 -10.803 -10.687  1.00  0.00           O  
ATOM   1003  C   GLU    62       8.392  -9.828 -13.623  1.00  0.00           C  
ATOM   1004  O   GLU    62       7.764 -10.289 -14.573  1.00  0.00           O  
ATOM   1005  N   ARG    63       9.765  -9.651 -13.656  1.00  0.00           N  
ATOM   1006  H   ARG    63      10.223  -9.444 -12.780  1.00  0.00           H  
ATOM   1007  CA  ARG    63      10.650 -10.033 -14.767  1.00  0.00           C  
ATOM   1008  HA  ARG    63      10.384  -9.526 -15.694  1.00  0.00           H  
ATOM   1009  CB  ARG    63      12.095  -9.614 -14.399  1.00  0.00           C  
ATOM   1010  HB2 ARG    63      12.258  -9.882 -13.355  1.00  0.00           H  
ATOM   1011  HB3 ARG    63      12.861 -10.009 -15.065  1.00  0.00           H  
ATOM   1012  CG  ARG    63      12.460  -8.370 -14.331  1.00  0.00           C  
ATOM   1013  HG2 ARG    63      11.856  -7.844 -13.593  1.00  0.00           H  
ATOM   1014  HG3 ARG    63      13.463  -8.343 -13.904  1.00  0.00           H  
ATOM   1015  CD  ARG    63      12.517  -7.679 -15.512  1.00  0.00           C  
ATOM   1016  HD2 ARG    63      13.277  -8.129 -16.152  1.00  0.00           H  
ATOM   1017  HD3 ARG    63      11.537  -7.698 -15.989  1.00  0.00           H  
ATOM   1018  NE  ARG    63      12.692  -6.183 -15.290  1.00  0.00           N  
ATOM   1019  HE  ARG    63      11.842  -5.671 -15.475  1.00  0.00           H  
ATOM   1020  CZ  ARG    63      13.791  -5.496 -15.167  1.00  0.00           C  
ATOM   1021  NH1 ARG    63      15.004  -5.863 -14.786  1.00  0.00           N  
ATOM   1022 HH11 ARG    63      15.106  -6.868 -14.781  1.00  0.00           H  
ATOM   1023 HH12 ARG    63      15.781  -5.226 -14.880  1.00  0.00           H  
ATOM   1024  NH2 ARG    63      13.742  -4.272 -15.535  1.00  0.00           N  
ATOM   1025 HH21 ARG    63      12.848  -3.902 -15.826  1.00  0.00           H  
ATOM   1026 HH22 ARG    63      14.596  -3.735 -15.487  1.00  0.00           H  
ATOM   1027  C   ARG    63      10.707 -11.572 -15.086  1.00  0.00           C  
ATOM   1028  O   ARG    63      10.771 -11.868 -16.317  1.00  0.00           O  
ATOM   1029  N   ARG    64      10.698 -12.536 -14.169  1.00  0.00           N  
ATOM   1030  H   ARG    64      10.477 -12.242 -13.229  1.00  0.00           H  
ATOM   1031  CA  ARG    64      10.645 -13.988 -14.385  1.00  0.00           C  
ATOM   1032  HA  ARG    64      11.428 -14.248 -15.098  1.00  0.00           H  
ATOM   1033  CB  ARG    64      10.878 -14.838 -13.094  1.00  0.00           C  
ATOM   1034  HB2 ARG    64      10.028 -14.692 -12.427  1.00  0.00           H  
ATOM   1035  HB3 ARG    64      10.744 -15.873 -13.406  1.00  0.00           H  
ATOM   1036  CG  ARG    64      12.124 -14.738 -12.516  1.00  0.00           C  
ATOM   1037  HG2 ARG    64      12.840 -14.475 -13.294  1.00  0.00           H  
ATOM   1038  HG3 ARG    64      12.239 -13.951 -11.770  1.00  0.00           H  
ATOM   1039  CD  ARG    64      12.606 -15.852 -11.919  1.00  0.00           C  
ATOM   1040  HD2 ARG    64      12.361 -16.802 -12.394  1.00  0.00           H  
ATOM   1041  HD3 ARG    64      13.691 -15.788 -11.841  1.00  0.00           H  
ATOM   1042  NE  ARG    64      12.181 -16.079 -10.410  1.00  0.00           N  
ATOM   1043  HE  ARG    64      11.355 -15.606 -10.071  1.00  0.00           H  
ATOM   1044  CZ  ARG    64      12.757 -16.836  -9.459  1.00  0.00           C  
ATOM   1045  NH1 ARG    64      12.077 -17.112  -8.402  1.00  0.00           N  
ATOM   1046 HH11 ARG    64      11.217 -16.584  -8.364  1.00  0.00           H  
ATOM   1047 HH12 ARG    64      12.527 -17.553  -7.612  1.00  0.00           H  
ATOM   1048  NH2 ARG    64      13.891 -17.489  -9.684  1.00  0.00           N  
ATOM   1049 HH21 ARG    64      14.370 -17.277 -10.548  1.00  0.00           H  
ATOM   1050 HH22 ARG    64      14.171 -18.247  -9.078  1.00  0.00           H  
ATOM   1051  C   ARG    64       9.301 -14.335 -15.035  1.00  0.00           C  
ATOM   1052  O   ARG    64       9.308 -14.924 -16.152  1.00  0.00           O  
ATOM   1053  N   ALA    65       8.210 -13.870 -14.434  1.00  0.00           N  
ATOM   1054  H   ALA    65       8.315 -13.446 -13.523  1.00  0.00           H  
ATOM   1055  CA  ALA    65       6.875 -13.994 -14.986  1.00  0.00           C  
ATOM   1056  HA  ALA    65       6.615 -15.052 -15.023  1.00  0.00           H  
ATOM   1057  CB  ALA    65       5.921 -13.369 -13.987  1.00  0.00           C  
ATOM   1058  HB1 ALA    65       6.101 -12.310 -13.801  1.00  0.00           H  
ATOM   1059  HB2 ALA    65       4.891 -13.444 -14.335  1.00  0.00           H  
ATOM   1060  HB3 ALA    65       5.993 -13.921 -13.050  1.00  0.00           H  
ATOM   1061  C   ALA    65       6.653 -13.458 -16.388  1.00  0.00           C  
ATOM   1062  O   ALA    65       6.047 -14.148 -17.211  1.00  0.00           O  
ATOM   1063  N   MET    66       7.308 -12.318 -16.841  1.00  0.00           N  
ATOM   1064  H   MET    66       7.756 -11.682 -16.198  1.00  0.00           H  
ATOM   1065  CA  MET    66       7.378 -12.002 -18.256  1.00  0.00           C  
ATOM   1066  HA  MET    66       6.393 -12.033 -18.722  1.00  0.00           H  
ATOM   1067  CB  MET    66       8.211 -10.641 -18.364  1.00  0.00           C  
ATOM   1068  HB2 MET    66       9.003 -10.665 -17.616  1.00  0.00           H  
ATOM   1069  HB3 MET    66       8.900 -10.481 -19.194  1.00  0.00           H  
ATOM   1070  CG  MET    66       7.210  -9.383 -18.183  1.00  0.00           C  
ATOM   1071  HG2 MET    66       6.403  -9.715 -17.529  1.00  0.00           H  
ATOM   1072  HG3 MET    66       7.715  -8.593 -17.626  1.00  0.00           H  
ATOM   1073  SD  MET    66       6.595  -8.832 -19.740  1.00  0.00           S  
ATOM   1074  CE  MET    66       8.007  -7.978 -20.515  1.00  0.00           C  
ATOM   1075  HE1 MET    66       7.886  -7.798 -21.583  1.00  0.00           H  
ATOM   1076  HE2 MET    66       8.160  -6.995 -20.068  1.00  0.00           H  
ATOM   1077  HE3 MET    66       8.901  -8.547 -20.262  1.00  0.00           H  
ATOM   1078  C   MET    66       8.173 -13.051 -19.019  1.00  0.00           C  
ATOM   1079  O   MET    66       7.660 -13.345 -20.113  1.00  0.00           O  
ATOM   1080  N   HIE    67       9.420 -13.479 -18.684  1.00  0.00           N  
ATOM   1081  H   HIE    67       9.721 -13.148 -17.779  1.00  0.00           H  
ATOM   1082  CA  HIE    67      10.142 -14.461 -19.489  1.00  0.00           C  
ATOM   1083  HA  HIE    67      10.335 -14.032 -20.473  1.00  0.00           H  
ATOM   1084  CB  HIE    67      11.569 -14.592 -18.946  1.00  0.00           C  
ATOM   1085  HB2 HIE    67      12.050 -13.615 -18.981  1.00  0.00           H  
ATOM   1086  HB3 HIE    67      11.561 -14.906 -17.902  1.00  0.00           H  
ATOM   1087  CG  HIE    67      12.463 -15.631 -19.621  1.00  0.00           C  
ATOM   1088  ND1 HIE    67      13.374 -15.465 -20.762  1.00  0.00           N  
ATOM   1089  CE1 HIE    67      14.000 -16.666 -20.932  1.00  0.00           C  
ATOM   1090  HE1 HIE    67      14.618 -16.887 -21.789  1.00  0.00           H  
ATOM   1091  NE2 HIE    67      13.638 -17.550 -19.958  1.00  0.00           N  
ATOM   1092  HE2 HIE    67      13.984 -18.498 -19.929  1.00  0.00           H  
ATOM   1093  CD2 HIE    67      12.656 -16.959 -19.214  1.00  0.00           C  
ATOM   1094  HD2 HIE    67      12.126 -17.358 -18.361  1.00  0.00           H  
ATOM   1095  C   HIE    67       9.418 -15.803 -19.713  1.00  0.00           C  
ATOM   1096  O   HIE    67       9.511 -16.375 -20.828  1.00  0.00           O  
ATOM   1097  N   ASP    68       8.625 -16.342 -18.745  1.00  0.00           N  
ATOM   1098  H   ASP    68       8.603 -15.970 -17.806  1.00  0.00           H  
ATOM   1099  CA  ASP    68       7.769 -17.486 -18.899  1.00  0.00           C  
ATOM   1100  HA  ASP    68       8.436 -18.316 -19.133  1.00  0.00           H  
ATOM   1101  CB  ASP    68       7.120 -17.891 -17.515  1.00  0.00           C  
ATOM   1102  HB2 ASP    68       6.467 -17.085 -17.180  1.00  0.00           H  
ATOM   1103  HB3 ASP    68       6.471 -18.754 -17.662  1.00  0.00           H  
ATOM   1104  CG  ASP    68       8.186 -18.337 -16.496  1.00  0.00           C  
ATOM   1105  OD1 ASP    68       9.252 -18.898 -16.870  1.00  0.00           O  
ATOM   1106  OD2 ASP    68       8.102 -18.080 -15.277  1.00  0.00           O  
ATOM   1107  C   ASP    68       6.651 -17.391 -19.921  1.00  0.00           C  
ATOM   1108  O   ASP    68       6.243 -18.363 -20.598  1.00  0.00           O  
ATOM   1109  N   ILE    69       6.220 -16.153 -20.182  1.00  0.00           N  
ATOM   1110  H   ILE    69       6.744 -15.383 -19.791  1.00  0.00           H  
ATOM   1111  CA  ILE    69       5.191 -15.768 -21.103  1.00  0.00           C  
ATOM   1112  HA  ILE    69       4.487 -16.574 -21.311  1.00  0.00           H  
ATOM   1113  CB  ILE    69       4.410 -14.634 -20.388  1.00  0.00           C  
ATOM   1114  HB  ILE    69       5.020 -13.882 -19.888  1.00  0.00           H  
ATOM   1115  CG2 ILE    69       3.582 -13.761 -21.408  1.00  0.00           C  
ATOM   1116 HG21 ILE    69       2.905 -14.295 -22.075  1.00  0.00           H  
ATOM   1117 HG22 ILE    69       2.883 -13.083 -20.918  1.00  0.00           H  
ATOM   1118 HG23 ILE    69       4.189 -13.078 -22.003  1.00  0.00           H  
ATOM   1119  CG1 ILE    69       3.436 -15.113 -19.345  1.00  0.00           C  
ATOM   1120 HG12 ILE    69       2.519 -15.485 -19.803  1.00  0.00           H  
ATOM   1121 HG13 ILE    69       3.988 -15.855 -18.768  1.00  0.00           H  
ATOM   1122  CD1 ILE    69       2.906 -13.994 -18.377  1.00  0.00           C  
ATOM   1123 HD11 ILE    69       2.421 -14.474 -17.527  1.00  0.00           H  
ATOM   1124 HD12 ILE    69       3.629 -13.247 -18.050  1.00  0.00           H  
ATOM   1125 HD13 ILE    69       2.170 -13.364 -18.876  1.00  0.00           H  
ATOM   1126  C   ILE    69       5.775 -15.375 -22.489  1.00  0.00           C  
ATOM   1127  O   ILE    69       5.031 -15.531 -23.533  1.00  0.00           O  
ATOM   1128  N   ILE    70       7.020 -14.921 -22.538  1.00  0.00           N  
ATOM   1129  H   ILE    70       7.610 -14.767 -21.733  1.00  0.00           H  
ATOM   1130  CA  ILE    70       7.661 -14.786 -23.852  1.00  0.00           C  
ATOM   1131  HA  ILE    70       6.978 -14.285 -24.537  1.00  0.00           H  
ATOM   1132  CB  ILE    70       8.836 -13.806 -23.734  1.00  0.00           C  
ATOM   1133  HB  ILE    70       9.537 -14.085 -22.948  1.00  0.00           H  
ATOM   1134  CG2 ILE    70       9.599 -13.743 -25.019  1.00  0.00           C  
ATOM   1135 HG21 ILE    70       8.941 -13.552 -25.867  1.00  0.00           H  
ATOM   1136 HG22 ILE    70      10.437 -13.046 -25.019  1.00  0.00           H  
ATOM   1137 HG23 ILE    70      10.080 -14.710 -25.165  1.00  0.00           H  
ATOM   1138  CG1 ILE    70       8.367 -12.399 -23.417  1.00  0.00           C  
ATOM   1139 HG12 ILE    70       7.952 -12.025 -24.353  1.00  0.00           H  
ATOM   1140 HG13 ILE    70       7.646 -12.433 -22.600  1.00  0.00           H  
ATOM   1141  CD1 ILE    70       9.418 -11.451 -22.848  1.00  0.00           C  
ATOM   1142 HD11 ILE    70      10.235 -11.255 -23.542  1.00  0.00           H  
ATOM   1143 HD12 ILE    70       8.943 -10.495 -22.627  1.00  0.00           H  
ATOM   1144 HD13 ILE    70       9.845 -11.767 -21.897  1.00  0.00           H  
ATOM   1145  C   ILE    70       8.069 -16.137 -24.304  1.00  0.00           C  
ATOM   1146  O   ILE    70       7.872 -16.450 -25.511  1.00  0.00           O  
ATOM   1147  N   ALA    71       8.928 -16.814 -23.471  1.00  0.00           N  
ATOM   1148  H   ALA    71       9.060 -16.572 -22.499  1.00  0.00           H  
ATOM   1149  CA  ALA    71       9.570 -18.049 -23.870  1.00  0.00           C  
ATOM   1150  HA  ALA    71       9.955 -17.891 -24.878  1.00  0.00           H  
ATOM   1151  CB  ALA    71      10.930 -18.298 -23.111  1.00  0.00           C  
ATOM   1152  HB1 ALA    71      11.568 -17.456 -23.376  1.00  0.00           H  
ATOM   1153  HB2 ALA    71      10.827 -18.398 -22.030  1.00  0.00           H  
ATOM   1154  HB3 ALA    71      11.421 -19.175 -23.534  1.00  0.00           H  
ATOM   1155  C   ALA    71       8.762 -19.372 -23.827  1.00  0.00           C  
ATOM   1156  O   ALA    71       9.048 -20.248 -22.978  1.00  0.00           O  
ATOM   1157  N   SER    72       7.778 -19.419 -24.713  1.00  0.00           N  
ATOM   1158  H   SER    72       7.697 -18.606 -25.306  1.00  0.00           H  
ATOM   1159  CA  SER    72       6.638 -20.366 -24.750  1.00  0.00           C  
ATOM   1160  HA  SER    72       7.000 -21.286 -24.290  1.00  0.00           H  
ATOM   1161  CB  SER    72       5.513 -19.736 -23.975  1.00  0.00           C  
ATOM   1162  HB2 SER    72       5.807 -19.678 -22.927  1.00  0.00           H  
ATOM   1163  HB3 SER    72       5.127 -18.772 -24.306  1.00  0.00           H  
ATOM   1164  OG  SER    72       4.418 -20.652 -24.041  1.00  0.00           O  
ATOM   1165  HG  SER    72       3.826 -20.247 -23.403  1.00  0.00           H  
ATOM   1166  C   SER    72       6.106 -20.534 -26.147  1.00  0.00           C  
ATOM   1167  O   SER    72       6.040 -19.601 -26.978  1.00  0.00           O  
ATOM   1168  N   ASP    73       5.696 -21.716 -26.551  1.00  0.00           N  
ATOM   1169  H   ASP    73       5.810 -22.518 -25.947  1.00  0.00           H  
ATOM   1170  CA  ASP    73       5.186 -22.065 -27.919  1.00  0.00           C  
ATOM   1171  HA  ASP    73       5.925 -21.660 -28.611  1.00  0.00           H  
ATOM   1172  CB  ASP    73       5.026 -23.557 -28.013  1.00  0.00           C  
ATOM   1173  HB2 ASP    73       4.157 -23.737 -27.380  1.00  0.00           H  
ATOM   1174  HB3 ASP    73       4.762 -23.837 -29.033  1.00  0.00           H  
ATOM   1175  CG  ASP    73       6.249 -24.453 -27.636  1.00  0.00           C  
ATOM   1176  OD1 ASP    73       5.970 -25.439 -26.813  1.00  0.00           O  
ATOM   1177  OD2 ASP    73       7.338 -24.318 -28.200  1.00  0.00           O  
ATOM   1178  C   ASP    73       3.865 -21.407 -28.336  1.00  0.00           C  
ATOM   1179  O   ASP    73       3.346 -21.555 -29.492  1.00  0.00           O  
ATOM   1180  N   THR    74       3.246 -20.627 -27.361  1.00  0.00           N  
ATOM   1181  H   THR    74       3.702 -20.501 -26.468  1.00  0.00           H  
ATOM   1182  CA  THR    74       1.984 -19.993 -27.427  1.00  0.00           C  
ATOM   1183  HA  THR    74       1.759 -19.678 -28.446  1.00  0.00           H  
ATOM   1184  CB  THR    74       0.872 -20.924 -27.083  1.00  0.00           C  
ATOM   1185  HB  THR    74       0.981 -21.730 -27.809  1.00  0.00           H  
ATOM   1186  CG2 THR    74       0.997 -21.481 -25.685  1.00  0.00           C  
ATOM   1187 HG21 THR    74       0.079 -22.011 -25.430  1.00  0.00           H  
ATOM   1188 HG22 THR    74       1.834 -22.163 -25.531  1.00  0.00           H  
ATOM   1189 HG23 THR    74       1.111 -20.655 -24.984  1.00  0.00           H  
ATOM   1190  OG1 THR    74      -0.357 -20.246 -27.231  1.00  0.00           O  
ATOM   1191  HG1 THR    74      -0.884 -20.892 -27.707  1.00  0.00           H  
ATOM   1192  C   THR    74       1.978 -18.660 -26.552  1.00  0.00           C  
ATOM   1193  O   THR    74       2.722 -18.587 -25.571  1.00  0.00           O  
ATOM   1194  N   PHE    75       1.260 -17.644 -27.029  1.00  0.00           N  
ATOM   1195  H   PHE    75       0.776 -17.717 -27.913  1.00  0.00           H  
ATOM   1196  CA  PHE    75       1.057 -16.428 -26.283  1.00  0.00           C  
ATOM   1197  HA  PHE    75       2.061 -16.293 -25.881  1.00  0.00           H  
ATOM   1198  CB  PHE    75       0.880 -15.126 -27.136  1.00  0.00           C  
ATOM   1199  HB2 PHE    75       1.787 -15.132 -27.741  1.00  0.00           H  
ATOM   1200  HB3 PHE    75       0.032 -15.100 -27.821  1.00  0.00           H  
ATOM   1201  CG  PHE    75       0.967 -13.806 -26.308  1.00  0.00           C  
ATOM   1202  CD1 PHE    75       2.035 -13.519 -25.353  1.00  0.00           C  
ATOM   1203  HD1 PHE    75       2.817 -14.258 -25.264  1.00  0.00           H  
ATOM   1204  CE1 PHE    75       2.046 -12.243 -24.747  1.00  0.00           C  
ATOM   1205  HE1 PHE    75       2.748 -11.942 -23.983  1.00  0.00           H  
ATOM   1206  CZ  PHE    75       1.056 -11.261 -24.959  1.00  0.00           C  
ATOM   1207  HZ  PHE    75       0.962 -10.369 -24.357  1.00  0.00           H  
ATOM   1208  CE2 PHE    75       0.006 -11.582 -25.788  1.00  0.00           C  
ATOM   1209  HE2 PHE    75      -0.730 -10.838 -26.053  1.00  0.00           H  
ATOM   1210  CD2 PHE    75       0.028 -12.780 -26.572  1.00  0.00           C  
ATOM   1211  HD2 PHE    75      -0.680 -12.923 -27.374  1.00  0.00           H  
ATOM   1212  C   PHE    75      -0.137 -16.605 -25.277  1.00  0.00           C  
ATOM   1213  O   PHE    75      -1.238 -16.490 -25.771  1.00  0.00           O  
ATOM   1214  N   ASP    76       0.064 -16.923 -23.970  1.00  0.00           N  
ATOM   1215  H   ASP    76       0.999 -17.122 -23.645  1.00  0.00           H  
ATOM   1216  CA  ASP    76      -1.093 -16.917 -23.060  1.00  0.00           C  
ATOM   1217  HA  ASP    76      -1.954 -17.380 -23.543  1.00  0.00           H  
ATOM   1218  CB  ASP    76      -0.806 -17.806 -21.753  1.00  0.00           C  
ATOM   1219  HB2 ASP    76      -0.577 -18.847 -21.982  1.00  0.00           H  
ATOM   1220  HB3 ASP    76      -0.058 -17.292 -21.149  1.00  0.00           H  
ATOM   1221  CG  ASP    76      -2.125 -17.983 -20.924  1.00  0.00           C  
ATOM   1222  OD1 ASP    76      -3.139 -17.302 -21.117  1.00  0.00           O  
ATOM   1223  OD2 ASP    76      -2.075 -18.867 -20.056  1.00  0.00           O  
ATOM   1224  C   ASP    76      -1.716 -15.538 -22.734  1.00  0.00           C  
ATOM   1225  O   ASP    76      -1.485 -14.972 -21.652  1.00  0.00           O  
ATOM   1226  N   LYS    77      -2.444 -14.961 -23.684  1.00  0.00           N  
ATOM   1227  H   LYS    77      -2.544 -15.341 -24.614  1.00  0.00           H  
ATOM   1228  CA  LYS    77      -2.892 -13.567 -23.632  1.00  0.00           C  
ATOM   1229  HA  LYS    77      -1.926 -13.093 -23.808  1.00  0.00           H  
ATOM   1230  CB  LYS    77      -3.775 -13.355 -24.808  1.00  0.00           C  
ATOM   1231  HB2 LYS    77      -3.193 -13.667 -25.675  1.00  0.00           H  
ATOM   1232  HB3 LYS    77      -4.612 -14.045 -24.701  1.00  0.00           H  
ATOM   1233  CG  LYS    77      -4.262 -12.086 -24.993  1.00  0.00           C  
ATOM   1234  HG2 LYS    77      -4.975 -11.811 -24.216  1.00  0.00           H  
ATOM   1235  HG3 LYS    77      -3.456 -11.357 -24.914  1.00  0.00           H  
ATOM   1236  CD  LYS    77      -4.910 -11.888 -26.145  1.00  0.00           C  
ATOM   1237  HD2 LYS    77      -4.363 -12.242 -27.019  1.00  0.00           H  
ATOM   1238  HD3 LYS    77      -5.834 -12.463 -26.203  1.00  0.00           H  
ATOM   1239  CE  LYS    77      -5.367 -10.661 -26.415  1.00  0.00           C  
ATOM   1240  HE2 LYS    77      -6.208 -10.352 -25.796  1.00  0.00           H  
ATOM   1241  HE3 LYS    77      -4.471 -10.042 -26.381  1.00  0.00           H  
ATOM   1242  NZ  LYS    77      -5.822 -10.534 -27.882  1.00  0.00           N  
ATOM   1243  HZ1 LYS    77      -4.938 -10.569 -28.370  1.00  0.00           H  
ATOM   1244  HZ2 LYS    77      -6.464 -11.234 -28.223  1.00  0.00           H  
ATOM   1245  HZ3 LYS    77      -6.288  -9.643 -27.982  1.00  0.00           H  
ATOM   1246  C   LYS    77      -3.453 -13.085 -22.365  1.00  0.00           C  
ATOM   1247  O   LYS    77      -2.863 -12.091 -21.900  1.00  0.00           O  
ATOM   1248  N   ALA    78      -4.428 -13.798 -21.794  1.00  0.00           N  
ATOM   1249  H   ALA    78      -4.682 -14.680 -22.217  1.00  0.00           H  
ATOM   1250  CA  ALA    78      -5.068 -13.513 -20.581  1.00  0.00           C  
ATOM   1251  HA  ALA    78      -5.429 -12.484 -20.571  1.00  0.00           H  
ATOM   1252  CB  ALA    78      -6.157 -14.584 -20.416  1.00  0.00           C  
ATOM   1253  HB1 ALA    78      -5.768 -15.539 -20.062  1.00  0.00           H  
ATOM   1254  HB2 ALA    78      -6.868 -14.224 -19.672  1.00  0.00           H  
ATOM   1255  HB3 ALA    78      -6.646 -14.714 -21.382  1.00  0.00           H  
ATOM   1256  C   ALA    78      -4.180 -13.560 -19.282  1.00  0.00           C  
ATOM   1257  O   ALA    78      -4.330 -12.749 -18.411  1.00  0.00           O  
ATOM   1258  N   LYS    79      -3.108 -14.431 -19.340  1.00  0.00           N  
ATOM   1259  H   LYS    79      -3.179 -15.012 -20.164  1.00  0.00           H  
ATOM   1260  CA  LYS    79      -1.977 -14.514 -18.419  1.00  0.00           C  
ATOM   1261  HA  LYS    79      -2.461 -14.346 -17.457  1.00  0.00           H  
ATOM   1262  CB  LYS    79      -1.399 -15.979 -18.458  1.00  0.00           C  
ATOM   1263  HB2 LYS    79      -2.241 -16.644 -18.650  1.00  0.00           H  
ATOM   1264  HB3 LYS    79      -0.718 -15.974 -19.309  1.00  0.00           H  
ATOM   1265  CG  LYS    79      -0.651 -16.422 -17.438  1.00  0.00           C  
ATOM   1266  HG2 LYS    79       0.058 -17.140 -17.850  1.00  0.00           H  
ATOM   1267  HG3 LYS    79      -0.037 -15.589 -17.096  1.00  0.00           H  
ATOM   1268  CD  LYS    79      -1.415 -16.885 -16.388  1.00  0.00           C  
ATOM   1269  HD2 LYS    79      -2.120 -16.095 -16.129  1.00  0.00           H  
ATOM   1270  HD3 LYS    79      -1.934 -17.787 -16.710  1.00  0.00           H  
ATOM   1271  CE  LYS    79      -0.672 -17.180 -15.263  1.00  0.00           C  
ATOM   1272  HE2 LYS    79      -0.061 -18.049 -15.507  1.00  0.00           H  
ATOM   1273  HE3 LYS    79       0.005 -16.351 -15.057  1.00  0.00           H  
ATOM   1274  NZ  LYS    79      -1.470 -17.489 -14.053  1.00  0.00           N  
ATOM   1275  HZ1 LYS    79      -1.987 -18.354 -14.126  1.00  0.00           H  
ATOM   1276  HZ2 LYS    79      -0.930 -17.553 -13.202  1.00  0.00           H  
ATOM   1277  HZ3 LYS    79      -2.197 -16.799 -13.935  1.00  0.00           H  
ATOM   1278  C   LYS    79      -0.863 -13.508 -18.616  1.00  0.00           C  
ATOM   1279  O   LYS    79      -0.232 -13.083 -17.670  1.00  0.00           O  
ATOM   1280  N   ALA    80      -0.631 -13.036 -19.868  1.00  0.00           N  
ATOM   1281  H   ALA    80      -1.148 -13.457 -20.626  1.00  0.00           H  
ATOM   1282  CA  ALA    80       0.050 -11.810 -20.174  1.00  0.00           C  
ATOM   1283  HA  ALA    80       0.967 -11.845 -19.586  1.00  0.00           H  
ATOM   1284  CB  ALA    80       0.354 -11.654 -21.661  1.00  0.00           C  
ATOM   1285  HB1 ALA    80      -0.434 -11.161 -22.230  1.00  0.00           H  
ATOM   1286  HB2 ALA    80       1.193 -10.997 -21.892  1.00  0.00           H  
ATOM   1287  HB3 ALA    80       0.449 -12.627 -22.141  1.00  0.00           H  
ATOM   1288  C   ALA    80      -0.677 -10.514 -19.666  1.00  0.00           C  
ATOM   1289  O   ALA    80      -0.065  -9.723 -19.005  1.00  0.00           O  
ATOM   1290  N   GLU    81      -2.013 -10.273 -19.917  1.00  0.00           N  
ATOM   1291  H   GLU    81      -2.416 -10.790 -20.685  1.00  0.00           H  
ATOM   1292  CA  GLU    81      -2.805  -9.194 -19.309  1.00  0.00           C  
ATOM   1293  HA  GLU    81      -2.438  -8.217 -19.623  1.00  0.00           H  
ATOM   1294  CB  GLU    81      -4.253  -9.249 -19.774  1.00  0.00           C  
ATOM   1295  HB2 GLU    81      -4.525 -10.289 -19.593  1.00  0.00           H  
ATOM   1296  HB3 GLU    81      -4.839  -8.529 -19.203  1.00  0.00           H  
ATOM   1297  CG  GLU    81      -4.536  -8.721 -21.209  1.00  0.00           C  
ATOM   1298  HG2 GLU    81      -4.113  -7.722 -21.311  1.00  0.00           H  
ATOM   1299  HG3 GLU    81      -4.257  -9.418 -22.000  1.00  0.00           H  
ATOM   1300  CD  GLU    81      -6.080  -8.525 -21.252  1.00  0.00           C  
ATOM   1301  OE1 GLU    81      -6.571  -7.364 -21.354  1.00  0.00           O  
ATOM   1302  OE2 GLU    81      -6.773  -9.513 -20.911  1.00  0.00           O  
ATOM   1303  C   GLU    81      -2.665  -9.255 -17.821  1.00  0.00           C  
ATOM   1304  O   GLU    81      -2.541  -8.202 -17.218  1.00  0.00           O  
ATOM   1305  N   ALA    82      -2.738 -10.413 -17.189  1.00  0.00           N  
ATOM   1306  H   ALA    82      -2.856 -11.240 -17.758  1.00  0.00           H  
ATOM   1307  CA  ALA    82      -2.640 -10.563 -15.795  1.00  0.00           C  
ATOM   1308  HA  ALA    82      -3.256  -9.847 -15.251  1.00  0.00           H  
ATOM   1309  CB  ALA    82      -3.087 -11.968 -15.327  1.00  0.00           C  
ATOM   1310  HB1 ALA    82      -4.166 -11.877 -15.209  1.00  0.00           H  
ATOM   1311  HB2 ALA    82      -2.918 -12.710 -16.107  1.00  0.00           H  
ATOM   1312  HB3 ALA    82      -2.669 -12.254 -14.362  1.00  0.00           H  
ATOM   1313  C   ALA    82      -1.177 -10.282 -15.351  1.00  0.00           C  
ATOM   1314  O   ALA    82      -0.993  -9.696 -14.307  1.00  0.00           O  
ATOM   1315  N   GLN    83      -0.170 -10.472 -16.171  1.00  0.00           N  
ATOM   1316  H   GLN    83      -0.374 -10.933 -17.046  1.00  0.00           H  
ATOM   1317  CA  GLN    83       1.249 -10.083 -15.769  1.00  0.00           C  
ATOM   1318  HA  GLN    83       1.372 -10.295 -14.707  1.00  0.00           H  
ATOM   1319  CB  GLN    83       2.340 -10.931 -16.570  1.00  0.00           C  
ATOM   1320  HB2 GLN    83       2.038 -11.977 -16.536  1.00  0.00           H  
ATOM   1321  HB3 GLN    83       2.528 -10.593 -17.589  1.00  0.00           H  
ATOM   1322  CG  GLN    83       3.730 -10.849 -15.824  1.00  0.00           C  
ATOM   1323  HG2 GLN    83       4.468 -11.508 -16.282  1.00  0.00           H  
ATOM   1324  HG3 GLN    83       4.199  -9.887 -16.029  1.00  0.00           H  
ATOM   1325  CD  GLN    83       3.695 -11.051 -14.386  1.00  0.00           C  
ATOM   1326  OE1 GLN    83       3.105 -11.977 -13.859  1.00  0.00           O  
ATOM   1327  NE2 GLN    83       4.349 -10.252 -13.549  1.00  0.00           N  
ATOM   1328 HE21 GLN    83       4.395 -10.395 -12.550  1.00  0.00           H  
ATOM   1329 HE22 GLN    83       4.791  -9.503 -14.062  1.00  0.00           H  
ATOM   1330  C   GLN    83       1.532  -8.553 -15.929  1.00  0.00           C  
ATOM   1331  O   GLN    83       2.164  -7.938 -15.068  1.00  0.00           O  
ATOM   1332  N   ILE    84       0.832  -7.885 -16.900  1.00  0.00           N  
ATOM   1333  H   ILE    84       0.160  -8.410 -17.442  1.00  0.00           H  
ATOM   1334  CA  ILE    84       0.736  -6.463 -17.029  1.00  0.00           C  
ATOM   1335  HA  ILE    84       1.740  -6.043 -16.985  1.00  0.00           H  
ATOM   1336  CB  ILE    84       0.005  -6.133 -18.387  1.00  0.00           C  
ATOM   1337  HB  ILE    84      -0.954  -6.598 -18.617  1.00  0.00           H  
ATOM   1338  CG2 ILE    84      -0.345  -4.658 -18.402  1.00  0.00           C  
ATOM   1339 HG21 ILE    84      -1.100  -4.376 -17.668  1.00  0.00           H  
ATOM   1340 HG22 ILE    84       0.525  -4.002 -18.377  1.00  0.00           H  
ATOM   1341 HG23 ILE    84      -0.711  -4.372 -19.388  1.00  0.00           H  
ATOM   1342  CG1 ILE    84       0.828  -6.490 -19.633  1.00  0.00           C  
ATOM   1343 HG12 ILE    84       1.692  -5.850 -19.811  1.00  0.00           H  
ATOM   1344 HG13 ILE    84       1.256  -7.481 -19.488  1.00  0.00           H  
ATOM   1345  CD1 ILE    84       0.019  -6.479 -21.031  1.00  0.00           C  
ATOM   1346 HD11 ILE    84      -0.469  -5.516 -21.179  1.00  0.00           H  
ATOM   1347 HD12 ILE    84       0.659  -6.718 -21.879  1.00  0.00           H  
ATOM   1348 HD13 ILE    84      -0.712  -7.287 -20.985  1.00  0.00           H  
ATOM   1349  C   ILE    84       0.104  -5.915 -15.756  1.00  0.00           C  
ATOM   1350  O   ILE    84       0.685  -5.008 -15.091  1.00  0.00           O  
ATOM   1351  N   ALA    85      -1.100  -6.460 -15.318  1.00  0.00           N  
ATOM   1352  H   ALA    85      -1.535  -7.071 -15.995  1.00  0.00           H  
ATOM   1353  CA  ALA    85      -1.877  -6.200 -14.120  1.00  0.00           C  
ATOM   1354  HA  ALA    85      -2.106  -5.135 -14.108  1.00  0.00           H  
ATOM   1355  CB  ALA    85      -3.153  -7.073 -14.054  1.00  0.00           C  
ATOM   1356  HB1 ALA    85      -3.620  -7.194 -15.031  1.00  0.00           H  
ATOM   1357  HB2 ALA    85      -2.931  -8.083 -13.708  1.00  0.00           H  
ATOM   1358  HB3 ALA    85      -3.801  -6.654 -13.284  1.00  0.00           H  
ATOM   1359  C   ALA    85      -0.970  -6.361 -12.874  1.00  0.00           C  
ATOM   1360  O   ALA    85      -1.159  -5.449 -12.110  1.00  0.00           O  
ATOM   1361  N   LYS    86      -0.049  -7.388 -12.651  1.00  0.00           N  
ATOM   1362  H   LYS    86       0.023  -8.108 -13.355  1.00  0.00           H  
ATOM   1363  CA  LYS    86       0.793  -7.453 -11.416  1.00  0.00           C  
ATOM   1364  HA  LYS    86       0.125  -7.317 -10.565  1.00  0.00           H  
ATOM   1365  CB  LYS    86       1.386  -8.859 -11.299  1.00  0.00           C  
ATOM   1366  HB2 LYS    86       0.757  -9.431 -11.982  1.00  0.00           H  
ATOM   1367  HB3 LYS    86       2.301  -8.786 -11.886  1.00  0.00           H  
ATOM   1368  CG  LYS    86       1.680  -9.376 -10.062  1.00  0.00           C  
ATOM   1369  HG2 LYS    86       2.627  -8.899  -9.810  1.00  0.00           H  
ATOM   1370  HG3 LYS    86       0.949  -9.115  -9.297  1.00  0.00           H  
ATOM   1371  CD  LYS    86       1.765 -10.709  -9.971  1.00  0.00           C  
ATOM   1372  HD2 LYS    86       0.890 -11.266 -10.304  1.00  0.00           H  
ATOM   1373  HD3 LYS    86       2.521 -11.010 -10.696  1.00  0.00           H  
ATOM   1374  CE  LYS    86       2.092 -11.213  -8.788  1.00  0.00           C  
ATOM   1375  HE2 LYS    86       1.221 -11.103  -8.142  1.00  0.00           H  
ATOM   1376  HE3 LYS    86       2.208 -12.277  -8.996  1.00  0.00           H  
ATOM   1377  NZ  LYS    86       3.340 -10.803  -8.222  1.00  0.00           N  
ATOM   1378  HZ1 LYS    86       3.654 -11.186  -7.342  1.00  0.00           H  
ATOM   1379  HZ2 LYS    86       4.097 -10.921  -8.880  1.00  0.00           H  
ATOM   1380  HZ3 LYS    86       3.363  -9.794  -8.227  1.00  0.00           H  
ATOM   1381  C   LYS    86       1.872  -6.345 -11.354  1.00  0.00           C  
ATOM   1382  O   LYS    86       2.660  -6.209 -10.353  1.00  0.00           O  
ATOM   1383  N   MET    87       2.179  -5.597 -12.434  1.00  0.00           N  
ATOM   1384  H   MET    87       1.705  -5.748 -13.313  1.00  0.00           H  
ATOM   1385  CA  MET    87       3.036  -4.505 -12.492  1.00  0.00           C  
ATOM   1386  HA  MET    87       3.759  -4.545 -11.677  1.00  0.00           H  
ATOM   1387  CB  MET    87       3.938  -4.615 -13.685  1.00  0.00           C  
ATOM   1388  HB2 MET    87       3.336  -4.639 -14.593  1.00  0.00           H  
ATOM   1389  HB3 MET    87       4.583  -3.744 -13.800  1.00  0.00           H  
ATOM   1390  CG  MET    87       4.985  -5.686 -13.646  1.00  0.00           C  
ATOM   1391  HG2 MET    87       5.592  -5.552 -12.751  1.00  0.00           H  
ATOM   1392  HG3 MET    87       4.477  -6.647 -13.565  1.00  0.00           H  
ATOM   1393  SD  MET    87       6.058  -5.700 -15.097  1.00  0.00           S  
ATOM   1394  CE  MET    87       4.908  -6.646 -16.096  1.00  0.00           C  
ATOM   1395  HE1 MET    87       4.535  -7.490 -15.515  1.00  0.00           H  
ATOM   1396  HE2 MET    87       3.979  -6.154 -16.384  1.00  0.00           H  
ATOM   1397  HE3 MET    87       5.380  -6.981 -17.019  1.00  0.00           H  
ATOM   1398  C   MET    87       2.382  -3.120 -12.465  1.00  0.00           C  
ATOM   1399  O   MET    87       2.930  -2.135 -12.804  1.00  0.00           O  
ATOM   1400  N   GLU    88       1.089  -3.055 -12.160  1.00  0.00           N  
ATOM   1401  H   GLU    88       0.674  -3.926 -11.861  1.00  0.00           H  
ATOM   1402  CA  GLU    88       0.232  -1.826 -12.343  1.00  0.00           C  
ATOM   1403  HA  GLU    88       0.360  -1.444 -13.356  1.00  0.00           H  
ATOM   1404  CB  GLU    88      -1.256  -2.156 -12.080  1.00  0.00           C  
ATOM   1405  HB2 GLU    88      -1.500  -2.886 -12.852  1.00  0.00           H  
ATOM   1406  HB3 GLU    88      -1.327  -2.738 -11.161  1.00  0.00           H  
ATOM   1407  CG  GLU    88      -2.186  -0.945 -11.893  1.00  0.00           C  
ATOM   1408  HG2 GLU    88      -1.943  -0.292 -11.054  1.00  0.00           H  
ATOM   1409  HG3 GLU    88      -2.112  -0.267 -12.744  1.00  0.00           H  
ATOM   1410  CD  GLU    88      -3.698  -1.344 -11.683  1.00  0.00           C  
ATOM   1411  OE1 GLU    88      -3.964  -2.288 -10.852  1.00  0.00           O  
ATOM   1412  OE2 GLU    88      -4.705  -0.840 -12.270  1.00  0.00           O  
ATOM   1413  C   GLU    88       0.759  -0.717 -11.373  1.00  0.00           C  
ATOM   1414  O   GLU    88       1.054   0.438 -11.705  1.00  0.00           O  
ATOM   1415  N   GLU    89       0.784  -1.024 -10.087  1.00  0.00           N  
ATOM   1416  H   GLU    89       0.260  -1.843  -9.814  1.00  0.00           H  
ATOM   1417  CA  GLU    89       1.192  -0.075  -9.030  1.00  0.00           C  
ATOM   1418  HA  GLU    89       0.478   0.742  -9.136  1.00  0.00           H  
ATOM   1419  CB  GLU    89       1.151  -0.652  -7.608  1.00  0.00           C  
ATOM   1420  HB2 GLU    89       1.594  -1.645  -7.695  1.00  0.00           H  
ATOM   1421  HB3 GLU    89       1.806  -0.036  -6.993  1.00  0.00           H  
ATOM   1422  CG  GLU    89      -0.252  -0.993  -6.946  1.00  0.00           C  
ATOM   1423  HG2 GLU    89      -0.678  -1.881  -7.414  1.00  0.00           H  
ATOM   1424  HG3 GLU    89      -0.105  -1.167  -5.880  1.00  0.00           H  
ATOM   1425  CD  GLU    89      -1.120   0.231  -7.015  1.00  0.00           C  
ATOM   1426  OE1 GLU    89      -2.404   0.072  -7.014  1.00  0.00           O  
ATOM   1427  OE2 GLU    89      -0.562   1.416  -7.041  1.00  0.00           O  
ATOM   1428  C   GLU    89       2.629   0.411  -9.378  1.00  0.00           C  
ATOM   1429  O   GLU    89       2.827   1.650  -9.241  1.00  0.00           O  
ATOM   1430  N   GLN    90       3.541  -0.350 -10.004  1.00  0.00           N  
ATOM   1431  H   GLN    90       3.291  -1.263 -10.358  1.00  0.00           H  
ATOM   1432  CA  GLN    90       4.907   0.165 -10.386  1.00  0.00           C  
ATOM   1433  HA  GLN    90       5.297   0.657  -9.495  1.00  0.00           H  
ATOM   1434  CB  GLN    90       5.908  -0.953 -10.693  1.00  0.00           C  
ATOM   1435  HB2 GLN    90       5.743  -1.873 -10.132  1.00  0.00           H  
ATOM   1436  HB3 GLN    90       5.963  -1.213 -11.750  1.00  0.00           H  
ATOM   1437  CG  GLN    90       7.374  -0.559 -10.367  1.00  0.00           C  
ATOM   1438  HG2 GLN    90       8.083  -1.190 -10.903  1.00  0.00           H  
ATOM   1439  HG3 GLN    90       7.516   0.470 -10.698  1.00  0.00           H  
ATOM   1440  CD  GLN    90       7.660  -0.502  -8.907  1.00  0.00           C  
ATOM   1441  OE1 GLN    90       6.823  -0.743  -8.005  1.00  0.00           O  
ATOM   1442  NE2 GLN    90       8.799   0.022  -8.528  1.00  0.00           N  
ATOM   1443 HE21 GLN    90       9.048  -0.035  -7.551  1.00  0.00           H  
ATOM   1444 HE22 GLN    90       9.523   0.301  -9.175  1.00  0.00           H  
ATOM   1445  C   GLN    90       4.716   1.149 -11.560  1.00  0.00           C  
ATOM   1446  O   GLN    90       5.296   2.235 -11.503  1.00  0.00           O  
ATOM   1447  N   ARG    91       3.923   0.736 -12.524  1.00  0.00           N  
ATOM   1448  H   ARG    91       3.500  -0.178 -12.462  1.00  0.00           H  
ATOM   1449  CA  ARG    91       3.727   1.425 -13.803  1.00  0.00           C  
ATOM   1450  HA  ARG    91       4.679   1.874 -14.088  1.00  0.00           H  
ATOM   1451  CB  ARG    91       3.337   0.492 -14.944  1.00  0.00           C  
ATOM   1452  HB2 ARG    91       2.478  -0.087 -14.605  1.00  0.00           H  
ATOM   1453  HB3 ARG    91       3.097   1.096 -15.819  1.00  0.00           H  
ATOM   1454  CG  ARG    91       4.280  -0.402 -15.408  1.00  0.00           C  
ATOM   1455  HG2 ARG    91       5.178   0.117 -15.742  1.00  0.00           H  
ATOM   1456  HG3 ARG    91       4.538  -1.082 -14.596  1.00  0.00           H  
ATOM   1457  CD  ARG    91       3.772  -1.261 -16.434  1.00  0.00           C  
ATOM   1458  HD2 ARG    91       4.508  -2.065 -16.438  1.00  0.00           H  
ATOM   1459  HD3 ARG    91       2.799  -1.706 -16.222  1.00  0.00           H  
ATOM   1460  NE  ARG    91       3.615  -0.593 -17.796  1.00  0.00           N  
ATOM   1461  HE  ARG    91       4.414  -0.404 -18.384  1.00  0.00           H  
ATOM   1462  CZ  ARG    91       2.510  -0.464 -18.507  1.00  0.00           C  
ATOM   1463  NH1 ARG    91       1.348  -0.837 -18.093  1.00  0.00           N  
ATOM   1464 HH11 ARG    91       1.185  -1.441 -17.301  1.00  0.00           H  
ATOM   1465 HH12 ARG    91       0.509  -0.636 -18.620  1.00  0.00           H  
ATOM   1466  NH2 ARG    91       2.631   0.050 -19.708  1.00  0.00           N  
ATOM   1467 HH21 ARG    91       3.481   0.423 -20.106  1.00  0.00           H  
ATOM   1468 HH22 ARG    91       1.816  -0.036 -20.299  1.00  0.00           H  
ATOM   1469  C   ARG    91       2.864   2.659 -13.742  1.00  0.00           C  
ATOM   1470  O   ARG    91       2.906   3.466 -14.668  1.00  0.00           O  
ATOM   1471  N   LYS    92       2.143   2.868 -12.639  1.00  0.00           N  
ATOM   1472  H   LYS    92       2.046   2.090 -12.002  1.00  0.00           H  
ATOM   1473  CA  LYS    92       1.481   4.008 -12.216  1.00  0.00           C  
ATOM   1474  HA  LYS    92       1.031   4.458 -13.101  1.00  0.00           H  
ATOM   1475  CB  LYS    92       0.416   3.547 -11.193  1.00  0.00           C  
ATOM   1476  HB2 LYS    92      -0.012   2.565 -11.392  1.00  0.00           H  
ATOM   1477  HB3 LYS    92       0.899   3.400 -10.227  1.00  0.00           H  
ATOM   1478  CG  LYS    92      -0.656   4.465 -11.016  1.00  0.00           C  
ATOM   1479  HG2 LYS    92      -0.280   5.411 -10.625  1.00  0.00           H  
ATOM   1480  HG3 LYS    92      -1.141   4.654 -11.974  1.00  0.00           H  
ATOM   1481  CD  LYS    92      -1.676   4.142 -10.184  1.00  0.00           C  
ATOM   1482  HD2 LYS    92      -2.385   4.969 -10.217  1.00  0.00           H  
ATOM   1483  HD3 LYS    92      -2.160   3.264 -10.611  1.00  0.00           H  
ATOM   1484  CE  LYS    92      -1.350   3.951  -8.832  1.00  0.00           C  
ATOM   1485  HE2 LYS    92      -0.935   2.944  -8.855  1.00  0.00           H  
ATOM   1486  HE3 LYS    92      -0.568   4.615  -8.463  1.00  0.00           H  
ATOM   1487  NZ  LYS    92      -2.461   3.976  -7.846  1.00  0.00           N  
ATOM   1488  HZ1 LYS    92      -2.796   4.894  -7.591  1.00  0.00           H  
ATOM   1489  HZ2 LYS    92      -3.246   3.396  -8.107  1.00  0.00           H  
ATOM   1490  HZ3 LYS    92      -2.205   3.484  -7.002  1.00  0.00           H  
ATOM   1491  C   LYS    92       2.514   5.040 -11.688  1.00  0.00           C  
ATOM   1492  O   LYS    92       2.577   6.190 -12.065  1.00  0.00           O  
ATOM   1493  N   ALA    93       3.336   4.518 -10.761  1.00  0.00           N  
ATOM   1494  H   ALA    93       3.138   3.591 -10.413  1.00  0.00           H  
ATOM   1495  CA  ALA    93       4.309   5.350 -10.001  1.00  0.00           C  
ATOM   1496  HA  ALA    93       3.875   6.307  -9.713  1.00  0.00           H  
ATOM   1497  CB  ALA    93       4.845   4.662  -8.766  1.00  0.00           C  
ATOM   1498  HB1 ALA    93       5.426   3.760  -8.960  1.00  0.00           H  
ATOM   1499  HB2 ALA    93       5.273   5.417  -8.107  1.00  0.00           H  
ATOM   1500  HB3 ALA    93       3.990   4.209  -8.264  1.00  0.00           H  
ATOM   1501  C   ALA    93       5.501   5.819 -10.840  1.00  0.00           C  
ATOM   1502  O   ALA    93       5.981   6.910 -10.681  1.00  0.00           O  
ATOM   1503  N   ASN    94       5.982   4.889 -11.720  1.00  0.00           N  
ATOM   1504  H   ASN    94       5.564   3.974 -11.798  1.00  0.00           H  
ATOM   1505  CA  ASN    94       7.107   5.127 -12.642  1.00  0.00           C  
ATOM   1506  HA  ASN    94       8.038   5.406 -12.150  1.00  0.00           H  
ATOM   1507  CB  ASN    94       7.474   3.885 -13.488  1.00  0.00           C  
ATOM   1508  HB2 ASN    94       6.640   3.285 -13.852  1.00  0.00           H  
ATOM   1509  HB3 ASN    94       7.995   4.228 -14.382  1.00  0.00           H  
ATOM   1510  CG  ASN    94       8.477   2.847 -12.820  1.00  0.00           C  
ATOM   1511  OD1 ASN    94       9.313   2.240 -13.470  1.00  0.00           O  
ATOM   1512  ND2 ASN    94       8.649   2.888 -11.492  1.00  0.00           N  
ATOM   1513 HD21 ASN    94       9.409   2.309 -11.166  1.00  0.00           H  
ATOM   1514 HD22 ASN    94       8.096   3.493 -10.901  1.00  0.00           H  
ATOM   1515  C   ASN    94       6.785   6.354 -13.504  1.00  0.00           C  
ATOM   1516  O   ASN    94       7.589   7.327 -13.501  1.00  0.00           O  
ATOM   1517  N   MET    95       5.577   6.414 -14.116  1.00  0.00           N  
ATOM   1518  H   MET    95       5.044   5.581 -14.320  1.00  0.00           H  
ATOM   1519  CA  MET    95       5.173   7.563 -14.952  1.00  0.00           C  
ATOM   1520  HA  MET    95       5.959   7.609 -15.706  1.00  0.00           H  
ATOM   1521  CB  MET    95       3.885   7.143 -15.708  1.00  0.00           C  
ATOM   1522  HB2 MET    95       4.194   6.281 -16.299  1.00  0.00           H  
ATOM   1523  HB3 MET    95       3.073   6.915 -15.017  1.00  0.00           H  
ATOM   1524  CG  MET    95       3.545   8.184 -16.722  1.00  0.00           C  
ATOM   1525  HG2 MET    95       3.115   9.103 -16.323  1.00  0.00           H  
ATOM   1526  HG3 MET    95       4.413   8.438 -17.331  1.00  0.00           H  
ATOM   1527  SD  MET    95       2.326   7.469 -17.909  1.00  0.00           S  
ATOM   1528  CE  MET    95       2.310   8.755 -19.266  1.00  0.00           C  
ATOM   1529  HE1 MET    95       1.958   9.722 -18.908  1.00  0.00           H  
ATOM   1530  HE2 MET    95       3.196   8.724 -19.900  1.00  0.00           H  
ATOM   1531  HE3 MET    95       1.542   8.401 -19.953  1.00  0.00           H  
ATOM   1532  C   MET    95       5.010   8.844 -14.072  1.00  0.00           C  
ATOM   1533  O   MET    95       5.258   9.947 -14.514  1.00  0.00           O  
ATOM   1534  N   LEU    96       4.607   8.676 -12.812  1.00  0.00           N  
ATOM   1535  H   LEU    96       4.354   7.714 -12.634  1.00  0.00           H  
ATOM   1536  CA  LEU    96       4.384   9.740 -11.837  1.00  0.00           C  
ATOM   1537  HA  LEU    96       3.799  10.529 -12.310  1.00  0.00           H  
ATOM   1538  CB  LEU    96       3.528   9.215 -10.650  1.00  0.00           C  
ATOM   1539  HB2 LEU    96       2.634   8.756 -11.074  1.00  0.00           H  
ATOM   1540  HB3 LEU    96       4.089   8.398 -10.196  1.00  0.00           H  
ATOM   1541  CG  LEU    96       3.094  10.246  -9.597  1.00  0.00           C  
ATOM   1542  HG  LEU    96       3.951  10.682  -9.083  1.00  0.00           H  
ATOM   1543  CD1 LEU    96       2.297  11.392 -10.408  1.00  0.00           C  
ATOM   1544 HD11 LEU    96       1.833  12.030  -9.656  1.00  0.00           H  
ATOM   1545 HD12 LEU    96       2.896  12.049 -11.038  1.00  0.00           H  
ATOM   1546 HD13 LEU    96       1.583  10.845 -11.024  1.00  0.00           H  
ATOM   1547  CD2 LEU    96       2.183   9.583  -8.581  1.00  0.00           C  
ATOM   1548 HD21 LEU    96       1.331   9.035  -8.984  1.00  0.00           H  
ATOM   1549 HD22 LEU    96       2.718   8.899  -7.923  1.00  0.00           H  
ATOM   1550 HD23 LEU    96       1.752  10.275  -7.858  1.00  0.00           H  
ATOM   1551  C   LEU    96       5.753  10.422 -11.390  1.00  0.00           C  
ATOM   1552  O   LEU    96       5.930  11.630 -11.263  1.00  0.00           O  
ATOM   1553  N   ALA    97       6.740   9.573 -11.224  1.00  0.00           N  
ATOM   1554  H   ALA    97       6.466   8.601 -11.215  1.00  0.00           H  
ATOM   1555  CA  ALA    97       8.056   9.935 -10.815  1.00  0.00           C  
ATOM   1556  HA  ALA    97       7.906  10.572  -9.944  1.00  0.00           H  
ATOM   1557  CB  ALA    97       8.848   8.680 -10.405  1.00  0.00           C  
ATOM   1558  HB1 ALA    97       9.798   9.013  -9.987  1.00  0.00           H  
ATOM   1559  HB2 ALA    97       8.251   8.089  -9.712  1.00  0.00           H  
ATOM   1560  HB3 ALA    97       8.993   8.059 -11.289  1.00  0.00           H  
ATOM   1561  C   ALA    97       8.783  10.716 -11.939  1.00  0.00           C  
ATOM   1562  O   ALA    97       9.472  11.703 -11.688  1.00  0.00           O  
ATOM   1563  N   HIE    98       8.539  10.363 -13.256  1.00  0.00           N  
ATOM   1564  H   HIE    98       8.048   9.522 -13.524  1.00  0.00           H  
ATOM   1565  CA  HIE    98       8.879  11.209 -14.350  1.00  0.00           C  
ATOM   1566  HA  HIE    98       9.935  11.467 -14.272  1.00  0.00           H  
ATOM   1567  CB  HIE    98       8.834  10.272 -15.676  1.00  0.00           C  
ATOM   1568  HB2 HIE    98       9.684   9.590 -15.704  1.00  0.00           H  
ATOM   1569  HB3 HIE    98       7.899   9.714 -15.720  1.00  0.00           H  
ATOM   1570  CG  HIE    98       8.914  11.095 -17.002  1.00  0.00           C  
ATOM   1571  ND1 HIE    98       7.854  11.601 -17.784  1.00  0.00           N  
ATOM   1572  CE1 HIE    98       8.382  12.175 -18.892  1.00  0.00           C  
ATOM   1573  HE1 HIE    98       7.848  12.508 -19.769  1.00  0.00           H  
ATOM   1574  NE2 HIE    98       9.757  12.078 -18.815  1.00  0.00           N  
ATOM   1575  HE2 HIE    98      10.456  12.365 -19.486  1.00  0.00           H  
ATOM   1576  CD2 HIE    98      10.049  11.376 -17.682  1.00  0.00           C  
ATOM   1577  HD2 HIE    98      11.003  10.994 -17.351  1.00  0.00           H  
ATOM   1578  C   HIE    98       8.087  12.599 -14.436  1.00  0.00           C  
ATOM   1579  O   HIE    98       8.726  13.602 -14.636  1.00  0.00           O  
ATOM   1580  N   MET    99       6.733  12.507 -14.302  1.00  0.00           N  
ATOM   1581  H   MET    99       6.315  11.648 -13.972  1.00  0.00           H  
ATOM   1582  CA  MET    99       5.940  13.700 -14.483  1.00  0.00           C  
ATOM   1583  HA  MET    99       6.131  14.223 -15.421  1.00  0.00           H  
ATOM   1584  CB  MET    99       4.548  13.306 -14.455  1.00  0.00           C  
ATOM   1585  HB2 MET    99       4.344  12.355 -14.946  1.00  0.00           H  
ATOM   1586  HB3 MET    99       4.220  13.230 -13.419  1.00  0.00           H  
ATOM   1587  CG  MET    99       3.721  14.355 -15.144  1.00  0.00           C  
ATOM   1588  HG2 MET    99       3.883  15.299 -14.625  1.00  0.00           H  
ATOM   1589  HG3 MET    99       3.939  14.351 -16.212  1.00  0.00           H  
ATOM   1590  SD  MET    99       1.964  13.816 -15.011  1.00  0.00           S  
ATOM   1591  CE  MET    99       1.632  12.882 -16.510  1.00  0.00           C  
ATOM   1592  HE1 MET    99       1.658  13.661 -17.273  1.00  0.00           H  
ATOM   1593  HE2 MET    99       2.215  11.976 -16.675  1.00  0.00           H  
ATOM   1594  HE3 MET    99       0.596  12.555 -16.419  1.00  0.00           H  
ATOM   1595  C   MET    99       6.374  14.767 -13.380  1.00  0.00           C  
ATOM   1596  O   MET    99       6.485  16.007 -13.667  1.00  0.00           O  
ATOM   1597  N   GLU   100       6.617  14.345 -12.183  1.00  0.00           N  
ATOM   1598  H   GLU   100       6.440  13.354 -12.096  1.00  0.00           H  
ATOM   1599  CA  GLU   100       7.050  15.153 -11.036  1.00  0.00           C  
ATOM   1600  HA  GLU   100       6.313  15.937 -10.860  1.00  0.00           H  
ATOM   1601  CB  GLU   100       6.966  14.246  -9.791  1.00  0.00           C  
ATOM   1602  HB2 GLU   100       5.876  14.213  -9.786  1.00  0.00           H  
ATOM   1603  HB3 GLU   100       7.236  13.206  -9.978  1.00  0.00           H  
ATOM   1604  CG  GLU   100       7.608  14.935  -8.594  1.00  0.00           C  
ATOM   1605  HG2 GLU   100       8.671  14.970  -8.833  1.00  0.00           H  
ATOM   1606  HG3 GLU   100       7.205  15.932  -8.417  1.00  0.00           H  
ATOM   1607  CD  GLU   100       7.573  14.050  -7.333  1.00  0.00           C  
ATOM   1608  OE1 GLU   100       7.253  14.512  -6.236  1.00  0.00           O  
ATOM   1609  OE2 GLU   100       7.911  12.845  -7.395  1.00  0.00           O  
ATOM   1610  C   GLU   100       8.455  15.750 -11.376  1.00  0.00           C  
ATOM   1611  O   GLU   100       8.621  16.956 -11.179  1.00  0.00           O  
ATOM   1612  N   THR   101       9.366  15.060 -12.043  1.00  0.00           N  
ATOM   1613  H   THR   101       9.064  14.118 -12.247  1.00  0.00           H  
ATOM   1614  CA  THR   101      10.672  15.724 -12.438  1.00  0.00           C  
ATOM   1615  HA  THR   101      11.150  16.117 -11.540  1.00  0.00           H  
ATOM   1616  CB  THR   101      11.568  14.555 -12.898  1.00  0.00           C  
ATOM   1617  HB  THR   101      11.078  13.998 -13.696  1.00  0.00           H  
ATOM   1618  CG2 THR   101      12.976  14.789 -13.307  1.00  0.00           C  
ATOM   1619 HG21 THR   101      13.104  15.683 -13.917  1.00  0.00           H  
ATOM   1620 HG22 THR   101      13.583  15.153 -12.478  1.00  0.00           H  
ATOM   1621 HG23 THR   101      13.392  13.933 -13.840  1.00  0.00           H  
ATOM   1622  OG1 THR   101      11.750  13.622 -11.783  1.00  0.00           O  
ATOM   1623  HG1 THR   101      11.011  13.010 -11.778  1.00  0.00           H  
ATOM   1624  C   THR   101      10.550  16.803 -13.464  1.00  0.00           C  
ATOM   1625  O   THR   101      11.304  17.800 -13.375  1.00  0.00           O  
ATOM   1626  N   GLN   102       9.549  16.818 -14.298  1.00  0.00           N  
ATOM   1627  H   GLN   102       8.915  16.032 -14.322  1.00  0.00           H  
ATOM   1628  CA  GLN   102       9.083  17.924 -15.230  1.00  0.00           C  
ATOM   1629  HA  GLN   102       9.903  18.349 -15.810  1.00  0.00           H  
ATOM   1630  CB  GLN   102       8.036  17.467 -16.271  1.00  0.00           C  
ATOM   1631  HB2 GLN   102       7.175  17.196 -15.659  1.00  0.00           H  
ATOM   1632  HB3 GLN   102       7.868  18.343 -16.897  1.00  0.00           H  
ATOM   1633  CG  GLN   102       8.498  16.210 -17.072  1.00  0.00           C  
ATOM   1634  HG2 GLN   102       9.530  16.511 -17.254  1.00  0.00           H  
ATOM   1635  HG3 GLN   102       8.466  15.275 -16.512  1.00  0.00           H  
ATOM   1636  CD  GLN   102       7.790  16.057 -18.403  1.00  0.00           C  
ATOM   1637  OE1 GLN   102       6.604  16.373 -18.561  1.00  0.00           O  
ATOM   1638  NE2 GLN   102       8.417  15.438 -19.402  1.00  0.00           N  
ATOM   1639 HE21 GLN   102       7.995  15.363 -20.316  1.00  0.00           H  
ATOM   1640 HE22 GLN   102       9.397  15.210 -19.316  1.00  0.00           H  
ATOM   1641  C   GLN   102       8.423  19.068 -14.510  1.00  0.00           C  
ATOM   1642  O   GLN   102       8.644  20.237 -14.848  1.00  0.00           O  
ATOM   1643  N   ASN   103       7.812  18.903 -13.339  1.00  0.00           N  
ATOM   1644  H   ASN   103       7.673  17.953 -13.024  1.00  0.00           H  
ATOM   1645  CA  ASN   103       7.440  19.914 -12.314  1.00  0.00           C  
ATOM   1646  HA  ASN   103       6.831  20.627 -12.870  1.00  0.00           H  
ATOM   1647  CB  ASN   103       6.459  19.206 -11.230  1.00  0.00           C  
ATOM   1648  HB2 ASN   103       5.549  18.916 -11.756  1.00  0.00           H  
ATOM   1649  HB3 ASN   103       6.849  18.437 -10.563  1.00  0.00           H  
ATOM   1650  CG  ASN   103       5.980  20.349 -10.317  1.00  0.00           C  
ATOM   1651  OD1 ASN   103       5.538  21.373 -10.804  1.00  0.00           O  
ATOM   1652  ND2 ASN   103       6.153  20.321  -9.048  1.00  0.00           N  
ATOM   1653 HD21 ASN   103       5.873  21.129  -8.510  1.00  0.00           H  
ATOM   1654 HD22 ASN   103       6.588  19.526  -8.604  1.00  0.00           H  
ATOM   1655  C   ASN   103       8.554  20.620 -11.556  1.00  0.00           C  
ATOM   1656  O   ASN   103       8.559  21.841 -11.514  1.00  0.00           O  
ATOM   1657  N   LYS   104       9.493  19.805 -11.122  1.00  0.00           N  
ATOM   1658  H   LYS   104       9.270  18.827 -11.248  1.00  0.00           H  
ATOM   1659  CA  LYS   104      10.653  20.304 -10.403  1.00  0.00           C  
ATOM   1660  HA  LYS   104      10.394  21.040  -9.642  1.00  0.00           H  
ATOM   1661  CB  LYS   104      11.422  19.172  -9.722  1.00  0.00           C  
ATOM   1662  HB2 LYS   104      11.509  18.366 -10.451  1.00  0.00           H  
ATOM   1663  HB3 LYS   104      12.456  19.425  -9.486  1.00  0.00           H  
ATOM   1664  CG  LYS   104      10.700  18.671  -8.678  1.00  0.00           C  
ATOM   1665  HG2 LYS   104      10.154  19.480  -8.192  1.00  0.00           H  
ATOM   1666  HG3 LYS   104       9.889  18.111  -9.143  1.00  0.00           H  
ATOM   1667  CD  LYS   104      11.343  17.880  -7.799  1.00  0.00           C  
ATOM   1668  HD2 LYS   104      11.811  17.050  -8.327  1.00  0.00           H  
ATOM   1669  HD3 LYS   104      12.146  18.380  -7.257  1.00  0.00           H  
ATOM   1670  CE  LYS   104      10.563  17.364  -6.829  1.00  0.00           C  
ATOM   1671  HE2 LYS   104      10.114  18.190  -6.278  1.00  0.00           H  
ATOM   1672  HE3 LYS   104       9.757  16.827  -7.329  1.00  0.00           H  
ATOM   1673  NZ  LYS   104      11.414  16.539  -5.901  1.00  0.00           N  
ATOM   1674  HZ1 LYS   104      10.850  16.280  -5.104  1.00  0.00           H  
ATOM   1675  HZ2 LYS   104      11.634  15.687  -6.397  1.00  0.00           H  
ATOM   1676  HZ3 LYS   104      12.297  16.932  -5.607  1.00  0.00           H  
ATOM   1677  C   LYS   104      11.492  21.145 -11.333  1.00  0.00           C  
ATOM   1678  O   LYS   104      12.078  22.167 -10.963  1.00  0.00           O  
ATOM   1679  N   ILE   105      11.585  20.700 -12.601  1.00  0.00           N  
ATOM   1680  H   ILE   105      11.027  19.905 -12.877  1.00  0.00           H  
ATOM   1681  CA  ILE   105      12.207  21.495 -13.681  1.00  0.00           C  
ATOM   1682  HA  ILE   105      13.210  21.717 -13.315  1.00  0.00           H  
ATOM   1683  CB  ILE   105      12.329  20.632 -14.930  1.00  0.00           C  
ATOM   1684  HB  ILE   105      11.484  19.951 -15.030  1.00  0.00           H  
ATOM   1685  CG2 ILE   105      12.333  21.507 -16.253  1.00  0.00           C  
ATOM   1686 HG21 ILE   105      11.474  22.177 -16.281  1.00  0.00           H  
ATOM   1687 HG22 ILE   105      13.237  22.111 -16.336  1.00  0.00           H  
ATOM   1688 HG23 ILE   105      12.218  20.902 -17.152  1.00  0.00           H  
ATOM   1689  CG1 ILE   105      13.647  19.758 -14.802  1.00  0.00           C  
ATOM   1690 HG12 ILE   105      14.509  20.424 -14.835  1.00  0.00           H  
ATOM   1691 HG13 ILE   105      13.655  19.203 -13.864  1.00  0.00           H  
ATOM   1692  CD1 ILE   105      13.777  18.684 -15.789  1.00  0.00           C  
ATOM   1693 HD11 ILE   105      14.611  18.000 -15.630  1.00  0.00           H  
ATOM   1694 HD12 ILE   105      12.861  18.094 -15.763  1.00  0.00           H  
ATOM   1695 HD13 ILE   105      13.781  18.988 -16.836  1.00  0.00           H  
ATOM   1696  C   ILE   105      11.469  22.815 -13.876  1.00  0.00           C  
ATOM   1697  O   ILE   105      12.112  23.789 -13.922  1.00  0.00           O  
ATOM   1698  N   TYR   106      10.131  22.799 -14.044  1.00  0.00           N  
ATOM   1699  H   TYR   106       9.625  21.926 -14.038  1.00  0.00           H  
ATOM   1700  CA  TYR   106       9.403  24.091 -14.258  1.00  0.00           C  
ATOM   1701  HA  TYR   106       9.786  24.502 -15.192  1.00  0.00           H  
ATOM   1702  CB  TYR   106       7.915  23.622 -14.518  1.00  0.00           C  
ATOM   1703  HB2 TYR   106       7.835  22.742 -15.156  1.00  0.00           H  
ATOM   1704  HB3 TYR   106       7.524  23.347 -13.538  1.00  0.00           H  
ATOM   1705  CG  TYR   106       7.025  24.711 -14.962  1.00  0.00           C  
ATOM   1706  CD1 TYR   106       7.024  25.126 -16.327  1.00  0.00           C  
ATOM   1707  HD1 TYR   106       7.738  24.683 -17.005  1.00  0.00           H  
ATOM   1708  CE1 TYR   106       6.031  26.048 -16.788  1.00  0.00           C  
ATOM   1709  HE1 TYR   106       6.040  26.505 -17.766  1.00  0.00           H  
ATOM   1710  CZ  TYR   106       5.024  26.562 -15.884  1.00  0.00           C  
ATOM   1711  OH  TYR   106       4.117  27.470 -16.324  1.00  0.00           O  
ATOM   1712  HH  TYR   106       4.067  27.513 -17.282  1.00  0.00           H  
ATOM   1713  CE2 TYR   106       4.936  25.966 -14.602  1.00  0.00           C  
ATOM   1714  HE2 TYR   106       4.126  26.183 -13.923  1.00  0.00           H  
ATOM   1715  CD2 TYR   106       5.932  25.096 -14.160  1.00  0.00           C  
ATOM   1716  HD2 TYR   106       5.843  24.635 -13.187  1.00  0.00           H  
ATOM   1717  C   TYR   106       9.498  25.198 -13.168  1.00  0.00           C  
ATOM   1718  O   TYR   106       9.551  26.402 -13.454  1.00  0.00           O  
ATOM   1719  N   ASN   107       9.847  24.777 -11.935  1.00  0.00           N  
ATOM   1720  H   ASN   107       9.952  23.783 -11.793  1.00  0.00           H  
ATOM   1721  CA  ASN   107      10.128  25.679 -10.809  1.00  0.00           C  
ATOM   1722  HA  ASN   107       9.289  26.371 -10.746  1.00  0.00           H  
ATOM   1723  CB  ASN   107      10.311  24.899  -9.542  1.00  0.00           C  
ATOM   1724  HB2 ASN   107       9.459  24.246  -9.354  1.00  0.00           H  
ATOM   1725  HB3 ASN   107      11.192  24.274  -9.691  1.00  0.00           H  
ATOM   1726  CG  ASN   107      10.488  25.824  -8.294  1.00  0.00           C  
ATOM   1727  OD1 ASN   107      11.489  25.918  -7.597  1.00  0.00           O  
ATOM   1728  ND2 ASN   107       9.470  26.608  -7.862  1.00  0.00           N  
ATOM   1729 HD21 ASN   107       9.812  27.194  -7.114  1.00  0.00           H  
ATOM   1730 HD22 ASN   107       8.506  26.568  -8.161  1.00  0.00           H  
ATOM   1731  C   ASN   107      11.386  26.629 -11.099  1.00  0.00           C  
ATOM   1732  O   ASN   107      11.609  27.610 -10.391  1.00  0.00           O  
ATOM   1733  N   ILE   108      12.238  26.172 -12.073  1.00  0.00           N  
ATOM   1734  H   ILE   108      11.960  25.314 -12.527  1.00  0.00           H  
ATOM   1735  CA  ILE   108      13.509  26.847 -12.281  1.00  0.00           C  
ATOM   1736  HA  ILE   108      13.800  27.350 -11.358  1.00  0.00           H  
ATOM   1737  CB  ILE   108      14.599  25.821 -12.648  1.00  0.00           C  
ATOM   1738  HB  ILE   108      14.304  25.259 -13.535  1.00  0.00           H  
ATOM   1739  CG2 ILE   108      16.046  26.279 -13.017  1.00  0.00           C  
ATOM   1740 HG21 ILE   108      16.596  26.544 -12.114  1.00  0.00           H  
ATOM   1741 HG22 ILE   108      16.653  25.393 -13.203  1.00  0.00           H  
ATOM   1742 HG23 ILE   108      16.268  27.053 -13.752  1.00  0.00           H  
ATOM   1743  CG1 ILE   108      14.732  24.823 -11.479  1.00  0.00           C  
ATOM   1744 HG12 ILE   108      13.936  24.091 -11.617  1.00  0.00           H  
ATOM   1745 HG13 ILE   108      15.455  24.059 -11.768  1.00  0.00           H  
ATOM   1746  CD1 ILE   108      14.901  25.360 -10.030  1.00  0.00           C  
ATOM   1747 HD11 ILE   108      15.803  25.958  -9.906  1.00  0.00           H  
ATOM   1748 HD12 ILE   108      14.013  25.854  -9.634  1.00  0.00           H  
ATOM   1749 HD13 ILE   108      15.012  24.437  -9.461  1.00  0.00           H  
ATOM   1750  C   ILE   108      13.397  27.968 -13.317  1.00  0.00           C  
ATOM   1751  O   ILE   108      14.272  28.866 -13.330  1.00  0.00           O  
ATOM   1752  N   LEU   109      12.297  28.024 -14.050  1.00  0.00           N  
ATOM   1753  H   LEU   109      11.536  27.406 -13.811  1.00  0.00           H  
ATOM   1754  CA  LEU   109      12.054  28.990 -15.071  1.00  0.00           C  
ATOM   1755  HA  LEU   109      13.037  29.118 -15.524  1.00  0.00           H  
ATOM   1756  CB  LEU   109      11.023  28.456 -16.077  1.00  0.00           C  
ATOM   1757  HB2 LEU   109      10.146  28.139 -15.512  1.00  0.00           H  
ATOM   1758  HB3 LEU   109      10.766  29.369 -16.616  1.00  0.00           H  
ATOM   1759  CG  LEU   109      11.466  27.353 -17.033  1.00  0.00           C  
ATOM   1760  HG  LEU   109      12.233  27.816 -17.654  1.00  0.00           H  
ATOM   1761  CD1 LEU   109      12.061  26.089 -16.463  1.00  0.00           C  
ATOM   1762 HD11 LEU   109      12.981  26.462 -16.013  1.00  0.00           H  
ATOM   1763 HD12 LEU   109      11.371  25.600 -15.776  1.00  0.00           H  
ATOM   1764 HD13 LEU   109      12.322  25.408 -17.273  1.00  0.00           H  
ATOM   1765  CD2 LEU   109      10.251  27.095 -18.025  1.00  0.00           C  
ATOM   1766 HD21 LEU   109       9.442  26.461 -17.663  1.00  0.00           H  
ATOM   1767 HD22 LEU   109       9.841  28.020 -18.431  1.00  0.00           H  
ATOM   1768 HD23 LEU   109      10.567  26.605 -18.945  1.00  0.00           H  
ATOM   1769  C   LEU   109      11.609  30.338 -14.488  1.00  0.00           C  
ATOM   1770  O   LEU   109      10.905  30.338 -13.472  1.00  0.00           O  
ATOM   1771  N   THR   110      12.099  31.477 -15.053  1.00  0.00           N  
ATOM   1772  H   THR   110      12.892  31.391 -15.672  1.00  0.00           H  
ATOM   1773  CA  THR   110      11.462  32.869 -14.752  1.00  0.00           C  
ATOM   1774  HA  THR   110      11.584  32.962 -13.672  1.00  0.00           H  
ATOM   1775  CB  THR   110      12.231  34.036 -15.329  1.00  0.00           C  
ATOM   1776  HB  THR   110      11.718  34.907 -14.923  1.00  0.00           H  
ATOM   1777  CG2 THR   110      13.684  34.062 -14.902  1.00  0.00           C  
ATOM   1778 HG21 THR   110      14.184  33.145 -15.214  1.00  0.00           H  
ATOM   1779 HG22 THR   110      14.291  34.798 -15.430  1.00  0.00           H  
ATOM   1780 HG23 THR   110      13.836  34.209 -13.833  1.00  0.00           H  
ATOM   1781  OG1 THR   110      12.172  33.947 -16.703  1.00  0.00           O  
ATOM   1782  HG1 THR   110      12.723  34.678 -16.990  1.00  0.00           H  
ATOM   1783  C   THR   110       9.911  33.023 -15.152  1.00  0.00           C  
ATOM   1784  O   THR   110       9.454  32.158 -15.910  1.00  0.00           O  
ATOM   1785  N   PRO   111       9.109  34.060 -14.764  1.00  0.00           N  
ATOM   1786  CD  PRO   111       9.246  34.934 -13.617  1.00  0.00           C  
ATOM   1787  HD2 PRO   111      10.184  35.489 -13.588  1.00  0.00           H  
ATOM   1788  HD3 PRO   111       9.389  34.153 -12.871  1.00  0.00           H  
ATOM   1789  CG  PRO   111       7.964  35.782 -13.454  1.00  0.00           C  
ATOM   1790  HG2 PRO   111       8.236  36.835 -13.375  1.00  0.00           H  
ATOM   1791  HG3 PRO   111       7.458  35.420 -12.560  1.00  0.00           H  
ATOM   1792  CB  PRO   111       7.194  35.496 -14.831  1.00  0.00           C  
ATOM   1793  HB2 PRO   111       7.170  36.355 -15.502  1.00  0.00           H  
ATOM   1794  HB3 PRO   111       6.175  35.162 -14.638  1.00  0.00           H  
ATOM   1795  CA  PRO   111       7.847  34.275 -15.436  1.00  0.00           C  
ATOM   1796  HA  PRO   111       7.161  33.475 -15.158  1.00  0.00           H  
ATOM   1797  C   PRO   111       7.955  34.360 -17.001  1.00  0.00           C  
ATOM   1798  O   PRO   111       7.127  33.881 -17.743  1.00  0.00           O  
ATOM   1799  N   GLU   112       9.068  34.928 -17.594  1.00  0.00           N  
ATOM   1800  H   GLU   112       9.611  35.479 -16.945  1.00  0.00           H  
ATOM   1801  CA  GLU   112       9.335  35.029 -19.051  1.00  0.00           C  
ATOM   1802  HA  GLU   112       8.401  35.358 -19.507  1.00  0.00           H  
ATOM   1803  CB  GLU   112      10.573  35.876 -19.287  1.00  0.00           C  
ATOM   1804  HB2 GLU   112      10.285  36.864 -18.928  1.00  0.00           H  
ATOM   1805  HB3 GLU   112      11.379  35.665 -18.584  1.00  0.00           H  
ATOM   1806  CG  GLU   112      10.944  35.861 -20.764  1.00  0.00           C  
ATOM   1807  HG2 GLU   112      11.436  34.929 -21.043  1.00  0.00           H  
ATOM   1808  HG3 GLU   112      10.067  36.036 -21.386  1.00  0.00           H  
ATOM   1809  CD  GLU   112      11.926  37.039 -21.010  1.00  0.00           C  
ATOM   1810  OE1 GLU   112      13.048  36.999 -20.400  1.00  0.00           O  
ATOM   1811  OE2 GLU   112      11.674  37.845 -21.886  1.00  0.00           O  
ATOM   1812  C   GLU   112       9.678  33.607 -19.660  1.00  0.00           C  
ATOM   1813  O   GLU   112       9.171  33.308 -20.730  1.00  0.00           O  
ATOM   1814  N   GLN   113      10.583  32.858 -19.116  1.00  0.00           N  
ATOM   1815  H   GLN   113      11.038  33.208 -18.286  1.00  0.00           H  
ATOM   1816  CA  GLN   113      10.873  31.472 -19.479  1.00  0.00           C  
ATOM   1817  HA  GLN   113      11.091  31.409 -20.545  1.00  0.00           H  
ATOM   1818  CB  GLN   113      12.037  30.887 -18.661  1.00  0.00           C  
ATOM   1819  HB2 GLN   113      11.866  30.876 -17.584  1.00  0.00           H  
ATOM   1820  HB3 GLN   113      12.288  29.894 -19.037  1.00  0.00           H  
ATOM   1821  CG  GLN   113      13.321  31.692 -18.936  1.00  0.00           C  
ATOM   1822  HG2 GLN   113      13.774  31.403 -19.884  1.00  0.00           H  
ATOM   1823  HG3 GLN   113      13.088  32.754 -18.849  1.00  0.00           H  
ATOM   1824  CD  GLN   113      14.400  31.440 -17.932  1.00  0.00           C  
ATOM   1825  OE1 GLN   113      14.300  30.974 -16.839  1.00  0.00           O  
ATOM   1826  NE2 GLN   113      15.653  31.589 -18.369  1.00  0.00           N  
ATOM   1827 HE21 GLN   113      16.386  31.291 -17.741  1.00  0.00           H  
ATOM   1828 HE22 GLN   113      15.892  31.716 -19.342  1.00  0.00           H  
ATOM   1829  C   GLN   113       9.629  30.695 -19.322  1.00  0.00           C  
ATOM   1830  O   GLN   113       9.294  29.925 -20.259  1.00  0.00           O  
ATOM   1831  N   LYS   114       8.699  30.884 -18.313  1.00  0.00           N  
ATOM   1832  H   LYS   114       8.949  31.479 -17.536  1.00  0.00           H  
ATOM   1833  CA  LYS   114       7.361  30.241 -18.259  1.00  0.00           C  
ATOM   1834  HA  LYS   114       7.513  29.177 -18.441  1.00  0.00           H  
ATOM   1835  CB  LYS   114       6.671  30.479 -16.893  1.00  0.00           C  
ATOM   1836  HB2 LYS   114       6.750  31.513 -16.556  1.00  0.00           H  
ATOM   1837  HB3 LYS   114       5.612  30.300 -17.080  1.00  0.00           H  
ATOM   1838  CG  LYS   114       7.182  29.708 -15.912  1.00  0.00           C  
ATOM   1839  HG2 LYS   114       7.003  28.652 -16.112  1.00  0.00           H  
ATOM   1840  HG3 LYS   114       8.249  29.925 -15.863  1.00  0.00           H  
ATOM   1841  CD  LYS   114       6.801  30.039 -14.571  1.00  0.00           C  
ATOM   1842  HD2 LYS   114       7.109  31.047 -14.295  1.00  0.00           H  
ATOM   1843  HD3 LYS   114       5.716  30.079 -14.664  1.00  0.00           H  
ATOM   1844  CE  LYS   114       7.235  29.165 -13.724  1.00  0.00           C  
ATOM   1845  HE2 LYS   114       6.839  28.169 -13.924  1.00  0.00           H  
ATOM   1846  HE3 LYS   114       8.317  29.076 -13.824  1.00  0.00           H  
ATOM   1847  NZ  LYS   114       7.066  29.579 -12.327  1.00  0.00           N  
ATOM   1848  HZ1 LYS   114       6.107  29.453 -12.035  1.00  0.00           H  
ATOM   1849  HZ2 LYS   114       7.544  29.015 -11.639  1.00  0.00           H  
ATOM   1850  HZ3 LYS   114       7.130  30.573 -12.160  1.00  0.00           H  
ATOM   1851  C   LYS   114       6.509  30.587 -19.399  1.00  0.00           C  
ATOM   1852  O   LYS   114       5.882  29.623 -19.945  1.00  0.00           O  
ATOM   1853  N   LYS   115       6.529  31.817 -19.879  1.00  0.00           N  
ATOM   1854  H   LYS   115       7.095  32.499 -19.396  1.00  0.00           H  
ATOM   1855  CA  LYS   115       5.815  32.218 -21.060  1.00  0.00           C  
ATOM   1856  HA  LYS   115       4.762  31.963 -20.937  1.00  0.00           H  
ATOM   1857  CB  LYS   115       5.958  33.733 -21.279  1.00  0.00           C  
ATOM   1858  HB2 LYS   115       6.822  34.123 -20.740  1.00  0.00           H  
ATOM   1859  HB3 LYS   115       5.927  33.891 -22.357  1.00  0.00           H  
ATOM   1860  CG  LYS   115       4.912  34.460 -20.786  1.00  0.00           C  
ATOM   1861  HG2 LYS   115       4.030  34.078 -21.300  1.00  0.00           H  
ATOM   1862  HG3 LYS   115       4.838  34.328 -19.706  1.00  0.00           H  
ATOM   1863  CD  LYS   115       4.909  35.793 -20.924  1.00  0.00           C  
ATOM   1864  HD2 LYS   115       5.712  36.130 -20.268  1.00  0.00           H  
ATOM   1865  HD3 LYS   115       5.019  36.101 -21.964  1.00  0.00           H  
ATOM   1866  CE  LYS   115       3.798  36.506 -20.520  1.00  0.00           C  
ATOM   1867  HE2 LYS   115       3.006  36.497 -21.269  1.00  0.00           H  
ATOM   1868  HE3 LYS   115       3.421  36.013 -19.624  1.00  0.00           H  
ATOM   1869  NZ  LYS   115       4.261  37.909 -20.205  1.00  0.00           N  
ATOM   1870  HZ1 LYS   115       4.809  38.345 -20.933  1.00  0.00           H  
ATOM   1871  HZ2 LYS   115       3.438  38.481 -20.083  1.00  0.00           H  
ATOM   1872  HZ3 LYS   115       4.870  37.812 -19.405  1.00  0.00           H  
ATOM   1873  C   LYS   115       6.141  31.434 -22.355  1.00  0.00           C  
ATOM   1874  O   LYS   115       5.398  30.820 -23.122  1.00  0.00           O  
ATOM   1875  N   GLN   116       7.464  31.363 -22.468  1.00  0.00           N  
ATOM   1876  H   GLN   116       8.080  31.826 -21.814  1.00  0.00           H  
ATOM   1877  CA  GLN   116       8.183  30.556 -23.469  1.00  0.00           C  
ATOM   1878  HA  GLN   116       7.758  30.809 -24.440  1.00  0.00           H  
ATOM   1879  CB  GLN   116       9.621  31.004 -23.479  1.00  0.00           C  
ATOM   1880  HB2 GLN   116       9.750  32.064 -23.698  1.00  0.00           H  
ATOM   1881  HB3 GLN   116      10.036  30.947 -22.472  1.00  0.00           H  
ATOM   1882  CG  GLN   116      10.612  30.145 -24.332  1.00  0.00           C  
ATOM   1883  HG2 GLN   116      11.610  30.518 -24.104  1.00  0.00           H  
ATOM   1884  HG3 GLN   116      10.394  29.090 -24.162  1.00  0.00           H  
ATOM   1885  CD  GLN   116      10.401  30.370 -25.842  1.00  0.00           C  
ATOM   1886  OE1 GLN   116      10.094  31.390 -26.331  1.00  0.00           O  
ATOM   1887  NE2 GLN   116      10.554  29.334 -26.635  1.00  0.00           N  
ATOM   1888 HE21 GLN   116      10.582  29.529 -27.625  1.00  0.00           H  
ATOM   1889 HE22 GLN   116      11.029  28.548 -26.217  1.00  0.00           H  
ATOM   1890  C   GLN   116       8.003  29.057 -23.337  1.00  0.00           C  
ATOM   1891  O   GLN   116       8.107  28.296 -24.315  1.00  0.00           O  
ATOM   1892  N   PHE   117       7.710  28.481 -22.109  1.00  0.00           N  
ATOM   1893  H   PHE   117       7.601  28.980 -21.238  1.00  0.00           H  
ATOM   1894  CA  PHE   117       7.524  27.033 -21.959  1.00  0.00           C  
ATOM   1895  HA  PHE   117       8.160  26.452 -22.627  1.00  0.00           H  
ATOM   1896  CB  PHE   117       7.704  26.609 -20.448  1.00  0.00           C  
ATOM   1897  HB2 PHE   117       8.755  26.840 -20.273  1.00  0.00           H  
ATOM   1898  HB3 PHE   117       7.175  27.192 -19.693  1.00  0.00           H  
ATOM   1899  CG  PHE   117       7.530  25.163 -20.084  1.00  0.00           C  
ATOM   1900  CD1 PHE   117       6.202  24.690 -19.839  1.00  0.00           C  
ATOM   1901  HD1 PHE   117       5.321  25.307 -19.935  1.00  0.00           H  
ATOM   1902  CE1 PHE   117       6.062  23.348 -19.420  1.00  0.00           C  
ATOM   1903  HE1 PHE   117       5.043  23.133 -19.134  1.00  0.00           H  
ATOM   1904  CZ  PHE   117       7.163  22.501 -19.247  1.00  0.00           C  
ATOM   1905  HZ  PHE   117       7.042  21.487 -18.895  1.00  0.00           H  
ATOM   1906  CE2 PHE   117       8.429  23.037 -19.329  1.00  0.00           C  
ATOM   1907  HE2 PHE   117       9.311  22.458 -19.097  1.00  0.00           H  
ATOM   1908  CD2 PHE   117       8.628  24.337 -19.830  1.00  0.00           C  
ATOM   1909  HD2 PHE   117       9.654  24.673 -19.814  1.00  0.00           H  
ATOM   1910  C   PHE   117       6.135  26.649 -22.574  1.00  0.00           C  
ATOM   1911  O   PHE   117       5.984  25.564 -23.160  1.00  0.00           O  
ATOM   1912  N   ASN   118       5.093  27.520 -22.417  1.00  0.00           N  
ATOM   1913  H   ASN   118       5.245  28.385 -21.918  1.00  0.00           H  
ATOM   1914  CA  ASN   118       3.847  27.490 -23.235  1.00  0.00           C  
ATOM   1915  HA  ASN   118       3.478  26.464 -23.245  1.00  0.00           H  
ATOM   1916  CB  ASN   118       2.849  28.449 -22.577  1.00  0.00           C  
ATOM   1917  HB2 ASN   118       3.007  28.437 -21.499  1.00  0.00           H  
ATOM   1918  HB3 ASN   118       3.211  29.428 -22.892  1.00  0.00           H  
ATOM   1919  CG  ASN   118       1.370  28.153 -23.029  1.00  0.00           C  
ATOM   1920  OD1 ASN   118       0.982  26.997 -22.874  1.00  0.00           O  
ATOM   1921  ND2 ASN   118       0.624  29.241 -23.181  1.00  0.00           N  
ATOM   1922 HD21 ASN   118      -0.372  29.223 -23.344  1.00  0.00           H  
ATOM   1923 HD22 ASN   118       1.136  30.087 -22.976  1.00  0.00           H  
ATOM   1924  C   ASN   118       4.113  27.803 -24.713  1.00  0.00           C  
ATOM   1925  O   ASN   118       3.656  27.136 -25.607  1.00  0.00           O  
ATOM   1926  N   ALA   119       4.922  28.821 -24.977  1.00  0.00           N  
ATOM   1927  H   ALA   119       5.283  29.361 -24.203  1.00  0.00           H  
ATOM   1928  CA  ALA   119       5.097  29.291 -26.375  1.00  0.00           C  
ATOM   1929  HA  ALA   119       4.097  29.581 -26.701  1.00  0.00           H  
ATOM   1930  CB  ALA   119       6.058  30.523 -26.393  1.00  0.00           C  
ATOM   1931  HB1 ALA   119       5.777  31.410 -25.825  1.00  0.00           H  
ATOM   1932  HB2 ALA   119       7.099  30.227 -26.264  1.00  0.00           H  
ATOM   1933  HB3 ALA   119       5.950  30.863 -27.423  1.00  0.00           H  
ATOM   1934  C   ALA   119       5.695  28.155 -27.310  1.00  0.00           C  
ATOM   1935  O   ALA   119       5.169  27.880 -28.382  1.00  0.00           O  
ATOM   1936  N   ASN   120       6.846  27.595 -26.817  1.00  0.00           N  
ATOM   1937  H   ASN   120       7.243  28.157 -26.078  1.00  0.00           H  
ATOM   1938  CA  ASN   120       7.508  26.636 -27.593  1.00  0.00           C  
ATOM   1939  HA  ASN   120       7.948  27.072 -28.489  1.00  0.00           H  
ATOM   1940  CB  ASN   120       8.628  26.040 -26.708  1.00  0.00           C  
ATOM   1941  HB2 ASN   120       9.319  26.877 -26.602  1.00  0.00           H  
ATOM   1942  HB3 ASN   120       8.389  25.769 -25.680  1.00  0.00           H  
ATOM   1943  CG  ASN   120       9.328  24.877 -27.423  1.00  0.00           C  
ATOM   1944  OD1 ASN   120       9.178  23.685 -27.163  1.00  0.00           O  
ATOM   1945  ND2 ASN   120      10.148  25.243 -28.338  1.00  0.00           N  
ATOM   1946 HD21 ASN   120      10.668  24.607 -28.926  1.00  0.00           H  
ATOM   1947 HD22 ASN   120      10.369  26.227 -28.382  1.00  0.00           H  
ATOM   1948  C   ASN   120       6.572  25.515 -28.247  1.00  0.00           C  
ATOM   1949  O   ASN   120       6.784  25.126 -29.386  1.00  0.00           O  
ATOM   1950  N   PHE   121       5.676  25.007 -27.395  1.00  0.00           N  
ATOM   1951  H   PHE   121       5.504  25.677 -26.660  1.00  0.00           H  
ATOM   1952  CA  PHE   121       4.644  24.041 -27.668  1.00  0.00           C  
ATOM   1953  HA  PHE   121       5.035  23.114 -28.089  1.00  0.00           H  
ATOM   1954  CB  PHE   121       3.887  23.630 -26.335  1.00  0.00           C  
ATOM   1955  HB2 PHE   121       4.641  23.312 -25.615  1.00  0.00           H  
ATOM   1956  HB3 PHE   121       3.361  24.522 -25.995  1.00  0.00           H  
ATOM   1957  CG  PHE   121       2.830  22.513 -26.435  1.00  0.00           C  
ATOM   1958  CD1 PHE   121       3.162  21.208 -26.830  1.00  0.00           C  
ATOM   1959  HD1 PHE   121       4.209  21.019 -27.018  1.00  0.00           H  
ATOM   1960  CE1 PHE   121       2.243  20.140 -26.876  1.00  0.00           C  
ATOM   1961  HE1 PHE   121       2.572  19.123 -27.033  1.00  0.00           H  
ATOM   1962  CZ  PHE   121       0.910  20.357 -26.468  1.00  0.00           C  
ATOM   1963  HZ  PHE   121       0.253  19.503 -26.398  1.00  0.00           H  
ATOM   1964  CE2 PHE   121       0.585  21.653 -26.063  1.00  0.00           C  
ATOM   1965  HE2 PHE   121      -0.466  21.820 -25.876  1.00  0.00           H  
ATOM   1966  CD2 PHE   121       1.516  22.689 -26.027  1.00  0.00           C  
ATOM   1967  HD2 PHE   121       1.165  23.646 -25.671  1.00  0.00           H  
ATOM   1968  C   PHE   121       3.680  24.602 -28.773  1.00  0.00           C  
ATOM   1969  O   PHE   121       3.445  23.914 -29.806  1.00  0.00           O  
ATOM   1970  N   GLU   122       3.073  25.698 -28.480  1.00  0.00           N  
ATOM   1971  H   GLU   122       3.370  26.263 -27.698  1.00  0.00           H  
ATOM   1972  CA  GLU   122       2.041  26.366 -29.313  1.00  0.00           C  
ATOM   1973  HA  GLU   122       1.185  25.706 -29.448  1.00  0.00           H  
ATOM   1974  CB  GLU   122       1.558  27.618 -28.673  1.00  0.00           C  
ATOM   1975  HB2 GLU   122       2.404  28.181 -28.278  1.00  0.00           H  
ATOM   1976  HB3 GLU   122       1.058  28.198 -29.448  1.00  0.00           H  
ATOM   1977  CG  GLU   122       0.591  27.458 -27.426  1.00  0.00           C  
ATOM   1978  HG2 GLU   122       1.014  26.806 -26.661  1.00  0.00           H  
ATOM   1979  HG3 GLU   122       0.478  28.404 -26.898  1.00  0.00           H  
ATOM   1980  CD  GLU   122      -0.845  27.023 -27.741  1.00  0.00           C  
ATOM   1981  OE1 GLU   122      -1.280  26.944 -28.918  1.00  0.00           O  
ATOM   1982  OE2 GLU   122      -1.640  26.759 -26.754  1.00  0.00           O  
ATOM   1983  C   GLU   122       2.651  26.643 -30.764  1.00  0.00           C  
ATOM   1984  O   GLU   122       2.106  26.188 -31.806  1.00  0.00           O  
ATOM   1985  N   LYS   123       3.791  27.245 -30.886  1.00  0.00           N  
ATOM   1986  H   LYS   123       4.187  27.553 -30.009  1.00  0.00           H  
ATOM   1987  CA  LYS   123       4.671  27.420 -32.041  1.00  0.00           C  
ATOM   1988  HA  LYS   123       4.174  28.084 -32.749  1.00  0.00           H  
ATOM   1989  CB  LYS   123       5.991  28.097 -31.578  1.00  0.00           C  
ATOM   1990  HB2 LYS   123       6.362  27.621 -30.670  1.00  0.00           H  
ATOM   1991  HB3 LYS   123       6.785  28.017 -32.321  1.00  0.00           H  
ATOM   1992  CG  LYS   123       5.896  29.372 -31.230  1.00  0.00           C  
ATOM   1993  HG2 LYS   123       5.016  29.587 -30.625  1.00  0.00           H  
ATOM   1994  HG3 LYS   123       6.664  29.579 -30.485  1.00  0.00           H  
ATOM   1995  CD  LYS   123       6.075  30.331 -32.102  1.00  0.00           C  
ATOM   1996  HD2 LYS   123       6.878  30.099 -32.801  1.00  0.00           H  
ATOM   1997  HD3 LYS   123       5.204  30.387 -32.754  1.00  0.00           H  
ATOM   1998  CE  LYS   123       6.422  31.537 -31.598  1.00  0.00           C  
ATOM   1999  HE2 LYS   123       5.726  31.743 -30.785  1.00  0.00           H  
ATOM   2000  HE3 LYS   123       7.457  31.491 -31.260  1.00  0.00           H  
ATOM   2001  NZ  LYS   123       6.332  32.624 -32.674  1.00  0.00           N  
ATOM   2002  HZ1 LYS   123       5.401  33.003 -32.769  1.00  0.00           H  
ATOM   2003  HZ2 LYS   123       6.968  33.364 -32.413  1.00  0.00           H  
ATOM   2004  HZ3 LYS   123       6.534  32.311 -33.612  1.00  0.00           H  
ATOM   2005  C   LYS   123       5.025  26.081 -32.750  1.00  0.00           C  
ATOM   2006  O   LYS   123       4.810  25.975 -33.860  1.00  0.00           O  
ATOM   2007  N   ARG   124       5.305  24.978 -32.020  1.00  0.00           N  
ATOM   2008  H   ARG   124       5.390  25.238 -31.047  1.00  0.00           H  
ATOM   2009  CA  ARG   124       5.333  23.583 -32.595  1.00  0.00           C  
ATOM   2010  HA  ARG   124       6.171  23.657 -33.288  1.00  0.00           H  
ATOM   2011  CB  ARG   124       5.676  22.592 -31.444  1.00  0.00           C  
ATOM   2012  HB2 ARG   124       6.355  23.119 -30.773  1.00  0.00           H  
ATOM   2013  HB3 ARG   124       4.774  22.331 -30.892  1.00  0.00           H  
ATOM   2014  CG  ARG   124       6.216  21.489 -31.976  1.00  0.00           C  
ATOM   2015  HG2 ARG   124       5.571  20.889 -32.619  1.00  0.00           H  
ATOM   2016  HG3 ARG   124       7.128  21.771 -32.502  1.00  0.00           H  
ATOM   2017  CD  ARG   124       6.623  20.599 -31.018  1.00  0.00           C  
ATOM   2018  HD2 ARG   124       7.417  21.107 -30.472  1.00  0.00           H  
ATOM   2019  HD3 ARG   124       5.771  20.261 -30.426  1.00  0.00           H  
ATOM   2020  NE  ARG   124       7.252  19.354 -31.542  1.00  0.00           N  
ATOM   2021  HE  ARG   124       6.943  18.995 -32.434  1.00  0.00           H  
ATOM   2022  CZ  ARG   124       8.166  18.641 -30.913  1.00  0.00           C  
ATOM   2023  NH1 ARG   124       8.735  18.964 -29.762  1.00  0.00           N  
ATOM   2024 HH11 ARG   124       8.604  19.931 -29.502  1.00  0.00           H  
ATOM   2025 HH12 ARG   124       9.310  18.301 -29.262  1.00  0.00           H  
ATOM   2026  NH2 ARG   124       8.533  17.439 -31.253  1.00  0.00           N  
ATOM   2027 HH21 ARG   124       8.028  17.052 -32.037  1.00  0.00           H  
ATOM   2028 HH22 ARG   124       9.322  17.033 -30.769  1.00  0.00           H  
ATOM   2029  C   ARG   124       4.032  23.218 -33.275  1.00  0.00           C  
ATOM   2030  O   ARG   124       4.162  22.698 -34.370  1.00  0.00           O  
ATOM   2031  N   LEU   125       2.842  23.590 -32.741  1.00  0.00           N  
ATOM   2032  H   LEU   125       2.822  23.822 -31.758  1.00  0.00           H  
ATOM   2033  CA  LEU   125       1.539  23.073 -33.217  1.00  0.00           C  
ATOM   2034  HA  LEU   125       1.704  22.171 -33.806  1.00  0.00           H  
ATOM   2035  CB  LEU   125       0.553  22.991 -32.053  1.00  0.00           C  
ATOM   2036  HB2 LEU   125       0.506  23.892 -31.441  1.00  0.00           H  
ATOM   2037  HB3 LEU   125      -0.443  22.720 -32.403  1.00  0.00           H  
ATOM   2038  CG  LEU   125       0.989  21.815 -31.077  1.00  0.00           C  
ATOM   2039  HG  LEU   125       2.055  21.921 -30.871  1.00  0.00           H  
ATOM   2040  CD1 LEU   125       0.258  21.886 -29.784  1.00  0.00           C  
ATOM   2041 HD11 LEU   125       0.706  21.267 -29.007  1.00  0.00           H  
ATOM   2042 HD12 LEU   125       0.163  22.922 -29.460  1.00  0.00           H  
ATOM   2043 HD13 LEU   125      -0.775  21.550 -29.865  1.00  0.00           H  
ATOM   2044  CD2 LEU   125       0.750  20.488 -31.686  1.00  0.00           C  
ATOM   2045 HD21 LEU   125      -0.307  20.251 -31.574  1.00  0.00           H  
ATOM   2046 HD22 LEU   125       1.052  20.351 -32.725  1.00  0.00           H  
ATOM   2047 HD23 LEU   125       1.237  19.750 -31.050  1.00  0.00           H  
ATOM   2048  C   LEU   125       0.885  24.051 -34.210  1.00  0.00           C  
ATOM   2049  O   LEU   125      -0.101  23.657 -34.839  1.00  0.00           O  
ATOM   2050  N   THR   126       1.359  25.262 -34.336  1.00  0.00           N  
ATOM   2051  H   THR   126       2.120  25.526 -33.727  1.00  0.00           H  
ATOM   2052  CA  THR   126       0.774  26.293 -35.186  1.00  0.00           C  
ATOM   2053  HA  THR   126       0.149  25.800 -35.931  1.00  0.00           H  
ATOM   2054  CB  THR   126      -0.154  27.202 -34.400  1.00  0.00           C  
ATOM   2055  HB  THR   126      -0.666  27.894 -35.069  1.00  0.00           H  
ATOM   2056  CG2 THR   126      -1.320  26.522 -33.550  1.00  0.00           C  
ATOM   2057 HG21 THR   126      -0.905  25.926 -32.737  1.00  0.00           H  
ATOM   2058 HG22 THR   126      -2.054  27.287 -33.295  1.00  0.00           H  
ATOM   2059 HG23 THR   126      -1.907  25.792 -34.108  1.00  0.00           H  
ATOM   2060  OG1 THR   126       0.538  27.929 -33.429  1.00  0.00           O  
ATOM   2061  HG1 THR   126       0.928  27.237 -32.890  1.00  0.00           H  
ATOM   2062  C   THR   126       1.791  27.246 -35.902  1.00  0.00           C  
ATOM   2063  O   THR   126       1.323  28.224 -36.517  1.00  0.00           O  
ATOM   2064  N   GLU   127       3.092  27.111 -35.786  1.00  0.00           N  
ATOM   2065  H   GLU   127       3.333  26.443 -35.069  1.00  0.00           H  
ATOM   2066  CA  GLU   127       4.115  27.864 -36.564  1.00  0.00           C  
ATOM   2067  HA  GLU   127       3.664  28.457 -37.360  1.00  0.00           H  
ATOM   2068  CB  GLU   127       4.927  28.816 -35.669  1.00  0.00           C  
ATOM   2069  HB2 GLU   127       4.277  29.538 -35.174  1.00  0.00           H  
ATOM   2070  HB3 GLU   127       5.206  28.273 -34.765  1.00  0.00           H  
ATOM   2071  CG  GLU   127       5.997  29.552 -36.494  1.00  0.00           C  
ATOM   2072  HG2 GLU   127       6.700  28.881 -36.989  1.00  0.00           H  
ATOM   2073  HG3 GLU   127       5.467  30.161 -37.227  1.00  0.00           H  
ATOM   2074  CD  GLU   127       6.973  30.369 -35.627  1.00  0.00           C  
ATOM   2075  OE1 GLU   127       6.551  31.432 -35.141  1.00  0.00           O  
ATOM   2076  OE2 GLU   127       8.128  29.943 -35.303  1.00  0.00           O  
ATOM   2077  C   GLU   127       5.100  26.937 -37.364  1.00  0.00           C  
ATOM   2078  O   GLU   127       5.225  27.211 -38.562  1.00  0.00           O  
ATOM   2079  N   ARG   128       5.646  25.880 -36.795  1.00  0.00           N  
ATOM   2080  H   ARG   128       5.436  25.813 -35.810  1.00  0.00           H  
ATOM   2081  CA  ARG   128       6.327  24.725 -37.524  1.00  0.00           C  
ATOM   2082  HA  ARG   128       7.201  25.143 -38.022  1.00  0.00           H  
ATOM   2083  CB  ARG   128       6.769  23.613 -36.516  1.00  0.00           C  
ATOM   2084  HB2 ARG   128       7.296  24.149 -35.727  1.00  0.00           H  
ATOM   2085  HB3 ARG   128       5.873  23.139 -36.116  1.00  0.00           H  
ATOM   2086  CG  ARG   128       7.632  22.667 -36.962  1.00  0.00           C  
ATOM   2087  HG2 ARG   128       7.101  22.048 -37.686  1.00  0.00           H  
ATOM   2088  HG3 ARG   128       8.433  23.098 -37.562  1.00  0.00           H  
ATOM   2089  CD  ARG   128       8.197  21.865 -36.035  1.00  0.00           C  
ATOM   2090  HD2 ARG   128       8.821  22.573 -35.490  1.00  0.00           H  
ATOM   2091  HD3 ARG   128       7.435  21.419 -35.396  1.00  0.00           H  
ATOM   2092  NE  ARG   128       8.904  20.750 -36.569  1.00  0.00           N  
ATOM   2093  HE  ARG   128       8.662  20.476 -37.511  1.00  0.00           H  
ATOM   2094  CZ  ARG   128       9.624  19.866 -35.909  1.00  0.00           C  
ATOM   2095  NH1 ARG   128       9.908  20.134 -34.646  1.00  0.00           N  
ATOM   2096 HH11 ARG   128       9.729  21.048 -34.256  1.00  0.00           H  
ATOM   2097 HH12 ARG   128      10.275  19.377 -34.087  1.00  0.00           H  
ATOM   2098  NH2 ARG   128      10.089  18.762 -36.488  1.00  0.00           N  
ATOM   2099 HH21 ARG   128       9.626  18.341 -37.281  1.00  0.00           H  
ATOM   2100 HH22 ARG   128      10.574  18.100 -35.900  1.00  0.00           H  
ATOM   2101  C   ARG   128       5.484  24.160 -38.708  1.00  0.00           C  
ATOM   2102  O   ARG   128       6.001  24.188 -39.790  1.00  0.00           O  
ATOM   2103  N   PRO   129       4.189  23.886 -38.566  1.00  0.00           N  
ATOM   2104  CD  PRO   129       3.247  23.831 -37.358  1.00  0.00           C  
ATOM   2105  HD2 PRO   129       3.242  24.714 -36.719  1.00  0.00           H  
ATOM   2106  HD3 PRO   129       3.439  22.923 -36.786  1.00  0.00           H  
ATOM   2107  CG  PRO   129       1.785  23.688 -37.812  1.00  0.00           C  
ATOM   2108  HG2 PRO   129       1.328  24.676 -37.874  1.00  0.00           H  
ATOM   2109  HG3 PRO   129       1.266  23.058 -37.088  1.00  0.00           H  
ATOM   2110  CB  PRO   129       1.924  23.037 -39.153  1.00  0.00           C  
ATOM   2111  HB2 PRO   129       1.120  23.275 -39.849  1.00  0.00           H  
ATOM   2112  HB3 PRO   129       1.900  21.954 -39.031  1.00  0.00           H  
ATOM   2113  CA  PRO   129       3.371  23.378 -39.738  1.00  0.00           C  
ATOM   2114  HA  PRO   129       3.987  22.535 -40.050  1.00  0.00           H  
ATOM   2115  C   PRO   129       3.225  24.561 -40.769  1.00  0.00           C  
ATOM   2116  O   PRO   129       3.139  25.744 -40.426  1.00  0.00           O  
ATOM   2117  N   ALA   130       3.307  24.199 -42.000  1.00  0.00           N  
ATOM   2118  H   ALA   130       3.406  23.251 -42.335  1.00  0.00           H  
ATOM   2119  CA  ALA   130       3.061  25.133 -43.120  1.00  0.00           C  
ATOM   2120  HA  ALA   130       3.839  25.865 -42.903  1.00  0.00           H  
ATOM   2121  CB  ALA   130       3.484  24.333 -44.402  1.00  0.00           C  
ATOM   2122  HB1 ALA   130       3.424  24.947 -45.301  1.00  0.00           H  
ATOM   2123  HB2 ALA   130       4.547  24.093 -44.374  1.00  0.00           H  
ATOM   2124  HB3 ALA   130       2.918  23.410 -44.532  1.00  0.00           H  
ATOM   2125  C   ALA   130       1.618  25.784 -43.091  1.00  0.00           C  
ATOM   2126  O   ALA   130       0.748  25.368 -42.371  1.00  0.00           O  
ATOM   2127  N   ALA   131       1.419  26.910 -43.849  1.00  0.00           N  
ATOM   2128  H   ALA   131       2.155  27.153 -44.497  1.00  0.00           H  
ATOM   2129  CA  ALA   131       0.150  27.635 -43.967  1.00  0.00           C  
ATOM   2130  HA  ALA   131      -0.086  28.241 -43.092  1.00  0.00           H  
ATOM   2131  CB  ALA   131       0.377  28.637 -45.074  1.00  0.00           C  
ATOM   2132  HB1 ALA   131       0.623  28.284 -46.075  1.00  0.00           H  
ATOM   2133  HB2 ALA   131      -0.569  29.170 -45.170  1.00  0.00           H  
ATOM   2134  HB3 ALA   131       1.115  29.405 -44.847  1.00  0.00           H  
ATOM   2135  C   ALA   131      -1.087  26.826 -44.256  1.00  0.00           C  
ATOM   2136  O   ALA   131      -2.134  26.913 -43.597  1.00  0.00           O  
ATOM   2137  N   LYS   132      -0.999  25.777 -45.152  1.00  0.00           N  
ATOM   2138  H   LYS   132      -0.102  25.713 -45.611  1.00  0.00           H  
ATOM   2139  CA  LYS   132      -2.089  24.780 -45.352  1.00  0.00           C  
ATOM   2140  HA  LYS   132      -3.071  25.181 -45.103  1.00  0.00           H  
ATOM   2141  CB  LYS   132      -2.240  24.392 -46.814  1.00  0.00           C  
ATOM   2142  HB2 LYS   132      -1.245  24.554 -47.227  1.00  0.00           H  
ATOM   2143  HB3 LYS   132      -2.532  23.342 -46.815  1.00  0.00           H  
ATOM   2144  CG  LYS   132      -3.072  25.203 -47.570  1.00  0.00           C  
ATOM   2145  HG2 LYS   132      -4.013  25.247 -47.021  1.00  0.00           H  
ATOM   2146  HG3 LYS   132      -2.642  26.204 -47.555  1.00  0.00           H  
ATOM   2147  CD  LYS   132      -3.393  24.775 -48.839  1.00  0.00           C  
ATOM   2148  HD2 LYS   132      -2.465  24.758 -49.411  1.00  0.00           H  
ATOM   2149  HD3 LYS   132      -3.843  23.784 -48.790  1.00  0.00           H  
ATOM   2150  CE  LYS   132      -4.197  25.620 -49.486  1.00  0.00           C  
ATOM   2151  HE2 LYS   132      -4.671  26.288 -48.767  1.00  0.00           H  
ATOM   2152  HE3 LYS   132      -3.449  26.266 -49.945  1.00  0.00           H  
ATOM   2153  NZ  LYS   132      -5.122  25.137 -50.550  1.00  0.00           N  
ATOM   2154  HZ1 LYS   132      -5.581  25.852 -51.097  1.00  0.00           H  
ATOM   2155  HZ2 LYS   132      -4.601  24.594 -51.223  1.00  0.00           H  
ATOM   2156  HZ3 LYS   132      -5.825  24.507 -50.190  1.00  0.00           H  
ATOM   2157  C   LYS   132      -2.060  23.565 -44.392  1.00  0.00           C  
ATOM   2158  O   LYS   132      -2.921  22.773 -44.384  1.00  0.00           O  
ATOM   2159  N   GLY   133      -1.072  23.540 -43.561  1.00  0.00           N  
ATOM   2160  H   GLY   133      -0.369  24.241 -43.745  1.00  0.00           H  
ATOM   2161  CA  GLY   133      -0.851  22.426 -42.495  1.00  0.00           C  
ATOM   2162  HA2 GLY   133      -1.488  21.547 -42.598  1.00  0.00           H  
ATOM   2163  HA3 GLY   133       0.206  22.177 -42.401  1.00  0.00           H  
ATOM   2164  C   GLY   133      -1.242  22.960 -41.105  1.00  0.00           C  
ATOM   2165  O   GLY   133      -1.340  22.084 -40.175  1.00  0.00           O  
ATOM   2166  N   LYS   134      -1.459  24.241 -40.917  1.00  0.00           N  
ATOM   2167  H   LYS   134      -1.036  24.849 -41.603  1.00  0.00           H  
ATOM   2168  CA  LYS   134      -1.934  24.850 -39.676  1.00  0.00           C  
ATOM   2169  HA  LYS   134      -1.193  24.678 -38.895  1.00  0.00           H  
ATOM   2170  CB  LYS   134      -2.090  26.390 -39.863  1.00  0.00           C  
ATOM   2171  HB2 LYS   134      -1.460  26.696 -40.699  1.00  0.00           H  
ATOM   2172  HB3 LYS   134      -3.145  26.504 -40.111  1.00  0.00           H  
ATOM   2173  CG  LYS   134      -1.778  27.205 -38.844  1.00  0.00           C  
ATOM   2174  HG2 LYS   134      -2.282  26.834 -37.951  1.00  0.00           H  
ATOM   2175  HG3 LYS   134      -0.707  27.111 -38.664  1.00  0.00           H  
ATOM   2176  CD  LYS   134      -2.049  28.513 -39.030  1.00  0.00           C  
ATOM   2177  HD2 LYS   134      -1.381  28.930 -39.783  1.00  0.00           H  
ATOM   2178  HD3 LYS   134      -3.121  28.491 -39.228  1.00  0.00           H  
ATOM   2179  CE  LYS   134      -1.872  29.232 -37.946  1.00  0.00           C  
ATOM   2180  HE2 LYS   134      -2.489  28.791 -37.163  1.00  0.00           H  
ATOM   2181  HE3 LYS   134      -0.869  29.089 -37.543  1.00  0.00           H  
ATOM   2182  NZ  LYS   134      -2.286  30.630 -38.127  1.00  0.00           N  
ATOM   2183  HZ1 LYS   134      -1.826  31.009 -38.942  1.00  0.00           H  
ATOM   2184  HZ2 LYS   134      -3.286  30.549 -38.245  1.00  0.00           H  
ATOM   2185  HZ3 LYS   134      -2.049  31.301 -37.411  1.00  0.00           H  
ATOM   2186  C   LYS   134      -3.182  24.214 -39.079  1.00  0.00           C  
ATOM   2187  O   LYS   134      -3.172  23.774 -37.920  1.00  0.00           O  
ATOM   2188  N   MET   135      -4.239  24.026 -39.931  1.00  0.00           N  
ATOM   2189  H   MET   135      -4.240  24.423 -40.860  1.00  0.00           H  
ATOM   2190  CA  MET   135      -5.535  23.472 -39.625  1.00  0.00           C  
ATOM   2191  HA  MET   135      -5.694  23.912 -38.641  1.00  0.00           H  
ATOM   2192  CB  MET   135      -6.691  23.979 -40.512  1.00  0.00           C  
ATOM   2193  HB2 MET   135      -6.350  24.051 -41.545  1.00  0.00           H  
ATOM   2194  HB3 MET   135      -7.409  23.160 -40.556  1.00  0.00           H  
ATOM   2195  CG  MET   135      -7.259  25.367 -40.217  1.00  0.00           C  
ATOM   2196  HG2 MET   135      -8.143  25.522 -40.836  1.00  0.00           H  
ATOM   2197  HG3 MET   135      -6.538  26.116 -40.546  1.00  0.00           H  
ATOM   2198  SD  MET   135      -7.700  25.716 -38.442  1.00  0.00           S  
ATOM   2199  CE  MET   135      -9.073  24.486 -38.329  1.00  0.00           C  
ATOM   2200  HE1 MET   135      -8.678  23.493 -38.116  1.00  0.00           H  
ATOM   2201  HE2 MET   135      -9.604  24.757 -37.417  1.00  0.00           H  
ATOM   2202  HE3 MET   135      -9.770  24.376 -39.160  1.00  0.00           H  
ATOM   2203  C   MET   135      -5.493  21.994 -39.458  1.00  0.00           C  
ATOM   2204  O   MET   135      -5.782  21.598 -38.350  1.00  0.00           O  
ATOM   2205  N   PRO   136      -5.001  21.166 -40.399  1.00  0.00           N  
ATOM   2206  CD  PRO   136      -4.540  21.502 -41.774  1.00  0.00           C  
ATOM   2207  HD2 PRO   136      -3.548  21.953 -41.804  1.00  0.00           H  
ATOM   2208  HD3 PRO   136      -5.300  22.127 -42.242  1.00  0.00           H  
ATOM   2209  CG  PRO   136      -4.463  20.168 -42.522  1.00  0.00           C  
ATOM   2210  HG2 PRO   136      -3.657  20.036 -43.244  1.00  0.00           H  
ATOM   2211  HG3 PRO   136      -5.432  19.823 -42.883  1.00  0.00           H  
ATOM   2212  CB  PRO   136      -4.060  19.253 -41.308  1.00  0.00           C  
ATOM   2213  HB2 PRO   136      -2.983  19.266 -41.144  1.00  0.00           H  
ATOM   2214  HB3 PRO   136      -4.249  18.238 -41.660  1.00  0.00           H  
ATOM   2215  CA  PRO   136      -4.765  19.747 -40.095  1.00  0.00           C  
ATOM   2216  HA  PRO   136      -5.770  19.351 -39.953  1.00  0.00           H  
ATOM   2217  C   PRO   136      -3.847  19.430 -38.925  1.00  0.00           C  
ATOM   2218  O   PRO   136      -3.806  18.291 -38.392  1.00  0.00           O  
ATOM   2219  N   ALA   137      -3.038  20.382 -38.442  1.00  0.00           N  
ATOM   2220  H   ALA   137      -3.158  21.273 -38.900  1.00  0.00           H  
ATOM   2221  CA  ALA   137      -2.266  20.260 -37.196  1.00  0.00           C  
ATOM   2222  HA  ALA   137      -1.922  19.229 -37.111  1.00  0.00           H  
ATOM   2223  CB  ALA   137      -1.077  21.184 -37.135  1.00  0.00           C  
ATOM   2224  HB1 ALA   137      -0.546  21.026 -36.196  1.00  0.00           H  
ATOM   2225  HB2 ALA   137      -0.467  20.907 -37.994  1.00  0.00           H  
ATOM   2226  HB3 ALA   137      -1.402  22.221 -37.219  1.00  0.00           H  
ATOM   2227  C   ALA   137      -3.103  20.601 -35.934  1.00  0.00           C  
ATOM   2228  O   ALA   137      -2.831  20.070 -34.834  1.00  0.00           O  
ATOM   2229  N   THR   138      -4.103  21.461 -36.071  1.00  0.00           N  
ATOM   2230  H   THR   138      -4.289  21.771 -37.014  1.00  0.00           H  
ATOM   2231  CA  THR   138      -5.076  21.832 -35.001  1.00  0.00           C  
ATOM   2232  HA  THR   138      -4.628  21.834 -34.007  1.00  0.00           H  
ATOM   2233  CB  THR   138      -5.711  23.174 -35.293  1.00  0.00           C  
ATOM   2234  HB  THR   138      -6.328  23.262 -36.187  1.00  0.00           H  
ATOM   2235  CG2 THR   138      -6.435  23.711 -34.082  1.00  0.00           C  
ATOM   2236 HG21 THR   138      -5.862  23.597 -33.162  1.00  0.00           H  
ATOM   2237 HG22 THR   138      -6.738  24.751 -34.202  1.00  0.00           H  
ATOM   2238 HG23 THR   138      -7.398  23.211 -33.972  1.00  0.00           H  
ATOM   2239  OG1 THR   138      -4.708  24.059 -35.515  1.00  0.00           O  
ATOM   2240  HG1 THR   138      -4.254  23.978 -36.358  1.00  0.00           H  
ATOM   2241  C   THR   138      -6.148  20.736 -34.903  1.00  0.00           C  
ATOM   2242  O   THR   138      -6.610  20.441 -33.824  1.00  0.00           O  
ATOM   2243  N   ALA   139      -6.541  20.130 -36.057  1.00  0.00           N  
ATOM   2244  H   ALA   139      -6.072  20.353 -36.924  1.00  0.00           H  
ATOM   2245  CA  ALA   139      -7.550  19.091 -36.201  1.00  0.00           C  
ATOM   2246  HA  ALA   139      -8.147  19.135 -35.290  1.00  0.00           H  
ATOM   2247  CB  ALA   139      -8.429  19.478 -37.390  1.00  0.00           C  
ATOM   2248  HB1 ALA   139      -7.888  19.392 -38.332  1.00  0.00           H  
ATOM   2249  HB2 ALA   139      -9.314  18.844 -37.338  1.00  0.00           H  
ATOM   2250  HB3 ALA   139      -8.788  20.507 -37.374  1.00  0.00           H  
ATOM   2251  C   ALA   139      -7.127  17.690 -36.303  1.00  0.00           C  
ATOM   2252  O   ALA   139      -5.969  17.412 -36.659  1.00  0.00           O  
ATOM   2253  N   GLU   140      -7.874  16.723 -35.864  1.00  0.00           N  
ATOM   2254  H   GLU   140      -8.769  16.951 -35.456  1.00  0.00           H  
ATOM   2255  CA  GLU   140      -7.580  15.268 -35.944  1.00  0.00           C  
ATOM   2256  HA  GLU   140      -6.945  15.140 -35.067  1.00  0.00           H  
ATOM   2257  CB  GLU   140      -8.880  14.412 -35.603  1.00  0.00           C  
ATOM   2258  HB2 GLU   140      -9.216  14.689 -34.603  1.00  0.00           H  
ATOM   2259  HB3 GLU   140      -9.601  14.719 -36.361  1.00  0.00           H  
ATOM   2260  CG  GLU   140      -8.791  12.908 -35.710  1.00  0.00           C  
ATOM   2261  HG2 GLU   140      -8.879  12.777 -36.789  1.00  0.00           H  
ATOM   2262  HG3 GLU   140      -7.847  12.660 -35.224  1.00  0.00           H  
ATOM   2263  CD  GLU   140      -9.924  12.190 -34.987  1.00  0.00           C  
ATOM   2264  OE1 GLU   140     -11.098  12.618 -34.901  1.00  0.00           O  
ATOM   2265  OE2 GLU   140      -9.707  11.075 -34.410  1.00  0.00           O  
ATOM   2266  C   GLU   140      -6.902  14.751 -37.155  1.00  0.00           C  
ATOM   2267  O   GLU   140      -7.607  14.780 -38.188  1.00  0.00           O  
ATOM   2268  OXT GLU   140      -5.786  14.251 -37.182  1.00  0.00           O  
TER    2269      GLU   140 
ATOM   2269  N   SER   141       8.003  13.175 -41.603  1.00  0.00           N  
ATOM   2270  H1  SER   141       7.000  13.293 -41.601  1.00  0.00           H  
ATOM   2271  H2  SER   141       8.359  13.009 -42.534  1.00  0.00           H  
ATOM   2272  H3  SER   141       8.274  14.016 -41.113  1.00  0.00           H  
ATOM   2273  CA  SER   141       8.284  11.999 -40.801  1.00  0.00           C  
ATOM   2274  HA  SER   141       7.779  12.040 -39.836  1.00  0.00           H  
ATOM   2275  CB  SER   141       7.979  10.702 -41.535  1.00  0.00           C  
ATOM   2276  HB2 SER   141       8.710  10.422 -42.294  1.00  0.00           H  
ATOM   2277  HB3 SER   141       7.978   9.914 -40.782  1.00  0.00           H  
ATOM   2278  OG  SER   141       6.672  10.685 -42.139  1.00  0.00           O  
ATOM   2279  HG  SER   141       6.775  10.268 -42.997  1.00  0.00           H  
ATOM   2280  C   SER   141       9.729  12.013 -40.390  1.00  0.00           C  
ATOM   2281  O   SER   141      10.544  12.676 -41.025  1.00  0.00           O  
ATOM   2282  N   ALA   142       9.987  11.272 -39.256  1.00  0.00           N  
ATOM   2283  H   ALA   142       9.195  10.865 -38.781  1.00  0.00           H  
ATOM   2284  CA  ALA   142      11.286  11.237 -38.610  1.00  0.00           C  
ATOM   2285  HA  ALA   142      11.584  12.253 -38.352  1.00  0.00           H  
ATOM   2286  CB  ALA   142      11.269  10.495 -37.241  1.00  0.00           C  
ATOM   2287  HB1 ALA   142      10.311  10.698 -36.763  1.00  0.00           H  
ATOM   2288  HB2 ALA   142      11.406   9.415 -37.301  1.00  0.00           H  
ATOM   2289  HB3 ALA   142      12.109  10.713 -36.582  1.00  0.00           H  
ATOM   2290  C   ALA   142      12.367  10.596 -39.524  1.00  0.00           C  
ATOM   2291  O   ALA   142      12.135   9.933 -40.519  1.00  0.00           O  
ATOM   2292  N   ASP   143      13.647  10.706 -39.135  1.00  0.00           N  
ATOM   2293  H   ASP   143      13.901  11.146 -38.263  1.00  0.00           H  
ATOM   2294  CA  ASP   143      14.741  10.111 -39.875  1.00  0.00           C  
ATOM   2295  HA  ASP   143      14.643  10.427 -40.914  1.00  0.00           H  
ATOM   2296  CB  ASP   143      16.116  10.493 -39.209  1.00  0.00           C  
ATOM   2297  HB2 ASP   143      16.148  10.007 -38.234  1.00  0.00           H  
ATOM   2298  HB3 ASP   143      16.950   9.991 -39.699  1.00  0.00           H  
ATOM   2299  CG  ASP   143      16.398  12.047 -39.177  1.00  0.00           C  
ATOM   2300  OD1 ASP   143      17.445  12.426 -38.609  1.00  0.00           O  
ATOM   2301  OD2 ASP   143      15.623  12.907 -39.590  1.00  0.00           O  
ATOM   2302  C   ASP   143      14.769   8.582 -40.031  1.00  0.00           C  
ATOM   2303  O   ASP   143      14.465   7.899 -39.087  1.00  0.00           O  
ATOM   2304  N   THR   144      15.345   8.056 -41.111  1.00  0.00           N  
ATOM   2305  H   THR   144      15.654   8.700 -41.826  1.00  0.00           H  
ATOM   2306  CA  THR   144      15.369   6.649 -41.531  1.00  0.00           C  
ATOM   2307  HA  THR   144      14.774   6.073 -40.823  1.00  0.00           H  
ATOM   2308  CB  THR   144      14.533   6.494 -42.850  1.00  0.00           C  
ATOM   2309  HB  THR   144      14.918   7.098 -43.673  1.00  0.00           H  
ATOM   2310  CG2 THR   144      14.518   5.015 -43.325  1.00  0.00           C  
ATOM   2311 HG21 THR   144      13.929   4.886 -44.233  1.00  0.00           H  
ATOM   2312 HG22 THR   144      15.505   4.706 -43.671  1.00  0.00           H  
ATOM   2313 HG23 THR   144      14.151   4.365 -42.532  1.00  0.00           H  
ATOM   2314  OG1 THR   144      13.189   6.739 -42.703  1.00  0.00           O  
ATOM   2315  HG1 THR   144      13.153   7.696 -42.644  1.00  0.00           H  
ATOM   2316  C   THR   144      16.706   6.100 -41.806  1.00  0.00           C  
ATOM   2317  O   THR   144      17.421   6.663 -42.618  1.00  0.00           O  
ATOM   2318  N   THR   145      17.096   5.054 -41.034  1.00  0.00           N  
ATOM   2319  H   THR   145      16.399   4.725 -40.382  1.00  0.00           H  
ATOM   2320  CA  THR   145      18.416   4.446 -40.950  1.00  0.00           C  
ATOM   2321  HA  THR   145      19.144   5.257 -40.987  1.00  0.00           H  
ATOM   2322  CB  THR   145      18.665   3.670 -39.644  1.00  0.00           C  
ATOM   2323  HB  THR   145      19.726   3.460 -39.511  1.00  0.00           H  
ATOM   2324  CG2 THR   145      18.086   4.256 -38.369  1.00  0.00           C  
ATOM   2325 HG21 THR   145      18.329   5.308 -38.220  1.00  0.00           H  
ATOM   2326 HG22 THR   145      16.998   4.288 -38.303  1.00  0.00           H  
ATOM   2327 HG23 THR   145      18.501   3.634 -37.576  1.00  0.00           H  
ATOM   2328  OG1 THR   145      18.175   2.339 -39.664  1.00  0.00           O  
ATOM   2329  HG1 THR   145      18.488   1.895 -38.872  1.00  0.00           H  
ATOM   2330  C   THR   145      18.657   3.557 -42.199  1.00  0.00           C  
ATOM   2331  O   THR   145      17.763   2.954 -42.771  1.00  0.00           O  
ATOM   2332  N   THR   146      19.925   3.558 -42.604  1.00  0.00           N  
ATOM   2333  H   THR   146      20.550   4.251 -42.217  1.00  0.00           H  
ATOM   2334  CA  THR   146      20.478   2.534 -43.532  1.00  0.00           C  
ATOM   2335  HA  THR   146      19.869   1.647 -43.707  1.00  0.00           H  
ATOM   2336  CB  THR   146      20.856   3.186 -44.855  1.00  0.00           C  
ATOM   2337  HB  THR   146      21.724   3.823 -44.686  1.00  0.00           H  
ATOM   2338  CG2 THR   146      21.066   2.260 -46.045  1.00  0.00           C  
ATOM   2339 HG21 THR   146      21.971   1.702 -45.803  1.00  0.00           H  
ATOM   2340 HG22 THR   146      20.272   1.514 -46.090  1.00  0.00           H  
ATOM   2341 HG23 THR   146      21.156   2.850 -46.956  1.00  0.00           H  
ATOM   2342  OG1 THR   146      19.955   4.190 -45.361  1.00  0.00           O  
ATOM   2343  HG1 THR   146      20.046   4.872 -44.692  1.00  0.00           H  
ATOM   2344  C   THR   146      21.722   2.015 -42.839  1.00  0.00           C  
ATOM   2345  O   THR   146      22.439   2.761 -42.210  1.00  0.00           O  
ATOM   2346  N   ALA   147      21.899   0.667 -42.888  1.00  0.00           N  
ATOM   2347  H   ALA   147      21.180   0.105 -43.321  1.00  0.00           H  
ATOM   2348  CA  ALA   147      23.011  -0.033 -42.231  1.00  0.00           C  
ATOM   2349  HA  ALA   147      23.132   0.313 -41.205  1.00  0.00           H  
ATOM   2350  CB  ALA   147      22.722  -1.563 -42.078  1.00  0.00           C  
ATOM   2351  HB1 ALA   147      23.459  -2.127 -41.508  1.00  0.00           H  
ATOM   2352  HB2 ALA   147      21.768  -1.745 -41.584  1.00  0.00           H  
ATOM   2353  HB3 ALA   147      22.604  -1.954 -43.089  1.00  0.00           H  
ATOM   2354  C   ALA   147      24.379   0.125 -42.914  1.00  0.00           C  
ATOM   2355  O   ALA   147      25.438  -0.154 -42.414  1.00  0.00           O  
ATOM   2356  N   ALA   148      24.328   0.787 -44.086  1.00  0.00           N  
ATOM   2357  H   ALA   148      23.463   1.264 -44.301  1.00  0.00           H  
ATOM   2358  CA  ALA   148      25.384   1.099 -45.042  1.00  0.00           C  
ATOM   2359  HA  ALA   148      26.006   0.209 -44.950  1.00  0.00           H  
ATOM   2360  CB  ALA   148      24.770   1.106 -46.454  1.00  0.00           C  
ATOM   2361  HB1 ALA   148      24.122   0.246 -46.622  1.00  0.00           H  
ATOM   2362  HB2 ALA   148      24.123   1.983 -46.493  1.00  0.00           H  
ATOM   2363  HB3 ALA   148      25.568   1.166 -47.193  1.00  0.00           H  
ATOM   2364  C   ALA   148      26.188   2.308 -44.700  1.00  0.00           C  
ATOM   2365  O   ALA   148      25.523   3.221 -44.161  1.00  0.00           O  
ATOM   2366  N   PRO   149      27.548   2.335 -44.847  1.00  0.00           N  
ATOM   2367  CD  PRO   149      28.408   1.438 -45.605  1.00  0.00           C  
ATOM   2368  HD2 PRO   149      28.373   1.693 -46.664  1.00  0.00           H  
ATOM   2369  HD3 PRO   149      27.952   0.451 -45.530  1.00  0.00           H  
ATOM   2370  CG  PRO   149      29.836   1.584 -44.995  1.00  0.00           C  
ATOM   2371  HG2 PRO   149      30.586   1.277 -45.724  1.00  0.00           H  
ATOM   2372  HG3 PRO   149      29.992   1.003 -44.085  1.00  0.00           H  
ATOM   2373  CB  PRO   149      29.854   3.045 -44.676  1.00  0.00           C  
ATOM   2374  HB2 PRO   149      30.087   3.582 -45.596  1.00  0.00           H  
ATOM   2375  HB3 PRO   149      30.599   3.412 -43.970  1.00  0.00           H  
ATOM   2376  CA  PRO   149      28.501   3.291 -44.227  1.00  0.00           C  
ATOM   2377  HA  PRO   149      28.514   3.085 -43.157  1.00  0.00           H  
ATOM   2378  C   PRO   149      28.097   4.791 -44.372  1.00  0.00           C  
ATOM   2379  O   PRO   149      27.520   5.181 -45.411  1.00  0.00           O  
ATOM   2380  N   ALA   150      28.393   5.545 -43.348  1.00  0.00           N  
ATOM   2381  H   ALA   150      28.715   5.203 -42.454  1.00  0.00           H  
ATOM   2382  CA  ALA   150      28.197   7.021 -43.307  1.00  0.00           C  
ATOM   2383  HA  ALA   150      27.134   7.250 -43.380  1.00  0.00           H  
ATOM   2384  CB  ALA   150      28.558   7.606 -41.952  1.00  0.00           C  
ATOM   2385  HB1 ALA   150      28.650   8.690 -41.885  1.00  0.00           H  
ATOM   2386  HB2 ALA   150      27.741   7.235 -41.333  1.00  0.00           H  
ATOM   2387  HB3 ALA   150      29.477   7.126 -41.614  1.00  0.00           H  
ATOM   2388  C   ALA   150      28.868   7.738 -44.474  1.00  0.00           C  
ATOM   2389  O   ALA   150      30.068   7.521 -44.632  1.00  0.00           O  
ATOM   2390  N   ASP   151      28.253   8.614 -45.265  1.00  0.00           N  
ATOM   2391  H   ASP   151      27.291   8.842 -45.057  1.00  0.00           H  
ATOM   2392  CA  ASP   151      28.771   9.124 -46.522  1.00  0.00           C  
ATOM   2393  HA  ASP   151      29.709   8.620 -46.755  1.00  0.00           H  
ATOM   2394  CB  ASP   151      27.872   8.718 -47.722  1.00  0.00           C  
ATOM   2395  HB2 ASP   151      27.856   7.639 -47.874  1.00  0.00           H  
ATOM   2396  HB3 ASP   151      26.873   9.080 -47.478  1.00  0.00           H  
ATOM   2397  CG  ASP   151      28.180   9.203 -49.115  1.00  0.00           C  
ATOM   2398  OD1 ASP   151      27.645   8.549 -50.071  1.00  0.00           O  
ATOM   2399  OD2 ASP   151      28.909  10.281 -49.249  1.00  0.00           O  
ATOM   2400  C   ASP   151      29.022  10.631 -46.425  1.00  0.00           C  
ATOM   2401  O   ASP   151      28.216  11.384 -45.869  1.00  0.00           O  
ATOM   2402  N   ALA   152      30.173  11.160 -46.783  1.00  0.00           N  
ATOM   2403  H   ALA   152      30.841  10.534 -47.211  1.00  0.00           H  
ATOM   2404  CA  ALA   152      30.548  12.538 -46.435  1.00  0.00           C  
ATOM   2405  HA  ALA   152      29.670  13.161 -46.266  1.00  0.00           H  
ATOM   2406  CB  ALA   152      31.563  12.529 -45.306  1.00  0.00           C  
ATOM   2407  HB1 ALA   152      32.423  11.921 -45.589  1.00  0.00           H  
ATOM   2408  HB2 ALA   152      31.939  13.527 -45.081  1.00  0.00           H  
ATOM   2409  HB3 ALA   152      31.089  12.008 -44.474  1.00  0.00           H  
ATOM   2410  C   ALA   152      31.160  13.229 -47.622  1.00  0.00           C  
ATOM   2411  O   ALA   152      31.880  14.256 -47.475  1.00  0.00           O  
ATOM   2412  N   LYS   153      30.867  12.737 -48.895  1.00  0.00           N  
ATOM   2413  H   LYS   153      30.444  11.820 -48.861  1.00  0.00           H  
ATOM   2414  CA  LYS   153      31.389  13.263 -50.211  1.00  0.00           C  
ATOM   2415  HA  LYS   153      32.415  12.895 -50.193  1.00  0.00           H  
ATOM   2416  CB  LYS   153      30.537  12.672 -51.352  1.00  0.00           C  
ATOM   2417  HB2 LYS   153      30.121  11.715 -51.037  1.00  0.00           H  
ATOM   2418  HB3 LYS   153      29.681  13.304 -51.585  1.00  0.00           H  
ATOM   2419  CG  LYS   153      31.118  12.410 -52.498  1.00  0.00           C  
ATOM   2420  HG2 LYS   153      31.764  11.570 -52.247  1.00  0.00           H  
ATOM   2421  HG3 LYS   153      30.270  12.134 -53.125  1.00  0.00           H  
ATOM   2422  CD  LYS   153      31.821  13.318 -53.223  1.00  0.00           C  
ATOM   2423  HD2 LYS   153      31.126  14.098 -53.533  1.00  0.00           H  
ATOM   2424  HD3 LYS   153      32.640  13.678 -52.599  1.00  0.00           H  
ATOM   2425  CE  LYS   153      32.246  12.705 -54.362  1.00  0.00           C  
ATOM   2426  HE2 LYS   153      32.094  11.626 -54.361  1.00  0.00           H  
ATOM   2427  HE3 LYS   153      31.500  13.000 -55.101  1.00  0.00           H  
ATOM   2428  NZ  LYS   153      33.518  13.201 -54.837  1.00  0.00           N  
ATOM   2429  HZ1 LYS   153      33.912  12.648 -55.585  1.00  0.00           H  
ATOM   2430  HZ2 LYS   153      33.389  14.098 -55.282  1.00  0.00           H  
ATOM   2431  HZ3 LYS   153      34.230  13.310 -54.129  1.00  0.00           H  
ATOM   2432  C   LYS   153      31.606  14.789 -50.215  1.00  0.00           C  
ATOM   2433  O   LYS   153      32.633  15.181 -50.604  1.00  0.00           O  
ATOM   2434  N   PRO   154      30.659  15.673 -49.781  1.00  0.00           N  
ATOM   2435  CD  PRO   154      29.287  15.363 -49.530  1.00  0.00           C  
ATOM   2436  HD2 PRO   154      29.220  14.892 -48.549  1.00  0.00           H  
ATOM   2437  HD3 PRO   154      29.022  14.729 -50.375  1.00  0.00           H  
ATOM   2438  CG  PRO   154      28.409  16.665 -49.594  1.00  0.00           C  
ATOM   2439  HG2 PRO   154      27.535  16.523 -48.958  1.00  0.00           H  
ATOM   2440  HG3 PRO   154      28.190  16.890 -50.638  1.00  0.00           H  
ATOM   2441  CB  PRO   154      29.479  17.628 -49.060  1.00  0.00           C  
ATOM   2442  HB2 PRO   154      29.500  17.583 -47.971  1.00  0.00           H  
ATOM   2443  HB3 PRO   154      29.284  18.667 -49.324  1.00  0.00           H  
ATOM   2444  CA  PRO   154      30.825  17.148 -49.713  1.00  0.00           C  
ATOM   2445  HA  PRO   154      30.929  17.516 -50.734  1.00  0.00           H  
ATOM   2446  C   PRO   154      31.988  17.650 -48.757  1.00  0.00           C  
ATOM   2447  O   PRO   154      32.034  18.893 -48.623  1.00  0.00           O  
ATOM   2448  N   MET   155      32.736  16.832 -48.084  1.00  0.00           N  
ATOM   2449  H   MET   155      32.517  15.850 -48.167  1.00  0.00           H  
ATOM   2450  CA  MET   155      33.739  17.216 -47.110  1.00  0.00           C  
ATOM   2451  HA  MET   155      34.229  18.121 -47.468  1.00  0.00           H  
ATOM   2452  CB  MET   155      33.022  17.464 -45.780  1.00  0.00           C  
ATOM   2453  HB2 MET   155      32.775  16.509 -45.315  1.00  0.00           H  
ATOM   2454  HB3 MET   155      33.803  17.920 -45.171  1.00  0.00           H  
ATOM   2455  CG  MET   155      31.884  18.425 -45.657  1.00  0.00           C  
ATOM   2456  HG2 MET   155      32.243  19.423 -45.912  1.00  0.00           H  
ATOM   2457  HG3 MET   155      31.090  18.195 -46.368  1.00  0.00           H  
ATOM   2458  SD  MET   155      31.133  18.783 -44.019  1.00  0.00           S  
ATOM   2459  CE  MET   155      29.862  17.575 -43.937  1.00  0.00           C  
ATOM   2460  HE1 MET   155      29.255  17.915 -43.099  1.00  0.00           H  
ATOM   2461  HE2 MET   155      29.337  17.612 -44.892  1.00  0.00           H  
ATOM   2462  HE3 MET   155      30.214  16.552 -43.809  1.00  0.00           H  
ATOM   2463  C   MET   155      34.841  16.191 -46.870  1.00  0.00           C  
ATOM   2464  O   MET   155      36.021  16.511 -46.904  1.00  0.00           O  
ATOM   2465  N   MET   156      34.459  14.888 -46.804  1.00  0.00           N  
ATOM   2466  H   MET   156      33.502  14.638 -47.008  1.00  0.00           H  
ATOM   2467  CA  MET   156      35.373  13.738 -46.696  1.00  0.00           C  
ATOM   2468  HA  MET   156      36.378  14.027 -47.001  1.00  0.00           H  
ATOM   2469  CB  MET   156      35.402  13.318 -45.154  1.00  0.00           C  
ATOM   2470  HB2 MET   156      34.446  12.961 -44.771  1.00  0.00           H  
ATOM   2471  HB3 MET   156      35.923  12.364 -45.072  1.00  0.00           H  
ATOM   2472  CG  MET   156      35.871  14.416 -44.280  1.00  0.00           C  
ATOM   2473  HG2 MET   156      36.825  14.720 -44.711  1.00  0.00           H  
ATOM   2474  HG3 MET   156      35.233  15.293 -44.171  1.00  0.00           H  
ATOM   2475  SD  MET   156      36.064  13.782 -42.540  1.00  0.00           S  
ATOM   2476  CE  MET   156      36.496  15.329 -41.743  1.00  0.00           C  
ATOM   2477  HE1 MET   156      35.891  16.161 -42.102  1.00  0.00           H  
ATOM   2478  HE2 MET   156      36.391  15.262 -40.660  1.00  0.00           H  
ATOM   2479  HE3 MET   156      37.528  15.536 -42.026  1.00  0.00           H  
ATOM   2480  C   MET   156      35.052  12.434 -47.533  1.00  0.00           C  
ATOM   2481  O   MET   156      34.338  12.511 -48.549  1.00  0.00           O  
ATOM   2482  N   HIE   157      35.439  11.204 -47.167  1.00  0.00           N  
ATOM   2483  H   HIE   157      35.932  11.071 -46.296  1.00  0.00           H  
ATOM   2484  CA  HIE   157      35.194  10.028 -48.023  1.00  0.00           C  
ATOM   2485  HA  HIE   157      35.548  10.281 -49.023  1.00  0.00           H  
ATOM   2486  CB  HIE   157      36.218   8.951 -47.536  1.00  0.00           C  
ATOM   2487  HB2 HIE   157      37.167   9.462 -47.375  1.00  0.00           H  
ATOM   2488  HB3 HIE   157      35.839   8.433 -46.655  1.00  0.00           H  
ATOM   2489  CG  HIE   157      36.465   7.880 -48.605  1.00  0.00           C  
ATOM   2490  ND1 HIE   157      36.944   8.076 -49.897  1.00  0.00           N  
ATOM   2491  CE1 HIE   157      37.038   6.829 -50.345  1.00  0.00           C  
ATOM   2492  HE1 HIE   157      37.470   6.614 -51.311  1.00  0.00           H  
ATOM   2493  NE2 HIE   157      36.674   5.887 -49.463  1.00  0.00           N  
ATOM   2494  HE2 HIE   157      36.732   4.883 -49.558  1.00  0.00           H  
ATOM   2495  CD2 HIE   157      36.340   6.513 -48.312  1.00  0.00           C  
ATOM   2496  HD2 HIE   157      36.033   6.167 -47.336  1.00  0.00           H  
ATOM   2497  C   HIE   157      33.672   9.633 -48.014  1.00  0.00           C  
ATOM   2498  O   HIE   157      32.979   9.824 -47.083  1.00  0.00           O  
ATOM   2499  N   HIE   158      33.353   8.946 -49.117  1.00  0.00           N  
ATOM   2500  H   HIE   158      34.020   8.678 -49.826  1.00  0.00           H  
ATOM   2501  CA  HIE   158      31.936   8.428 -49.193  1.00  0.00           C  
ATOM   2502  HA  HIE   158      31.183   9.139 -48.853  1.00  0.00           H  
ATOM   2503  CB  HIE   158      31.639   8.283 -50.717  1.00  0.00           C  
ATOM   2504  HB2 HIE   158      30.596   8.083 -50.964  1.00  0.00           H  
ATOM   2505  HB3 HIE   158      31.875   9.235 -51.194  1.00  0.00           H  
ATOM   2506  CG  HIE   158      32.415   7.087 -51.236  1.00  0.00           C  
ATOM   2507  ND1 HIE   158      33.775   7.088 -51.558  1.00  0.00           N  
ATOM   2508  CE1 HIE   158      34.114   5.816 -51.633  1.00  0.00           C  
ATOM   2509  HE1 HIE   158      35.105   5.523 -51.946  1.00  0.00           H  
ATOM   2510  NE2 HIE   158      33.047   5.030 -51.545  1.00  0.00           N  
ATOM   2511  HE2 HIE   158      33.044   4.026 -51.654  1.00  0.00           H  
ATOM   2512  CD2 HIE   158      31.934   5.816 -51.266  1.00  0.00           C  
ATOM   2513  HD2 HIE   158      30.971   5.374 -51.058  1.00  0.00           H  
ATOM   2514  C   HIE   158      31.671   7.142 -48.379  1.00  0.00           C  
ATOM   2515  O   HIE   158      30.520   6.912 -48.126  1.00  0.00           O  
ATOM   2516  N   LYS   159      32.730   6.427 -47.918  1.00  0.00           N  
ATOM   2517  H   LYS   159      33.595   6.865 -48.203  1.00  0.00           H  
ATOM   2518  CA  LYS   159      32.724   5.329 -46.971  1.00  0.00           C  
ATOM   2519  HA  LYS   159      31.674   5.090 -46.799  1.00  0.00           H  
ATOM   2520  CB  LYS   159      33.460   4.091 -47.557  1.00  0.00           C  
ATOM   2521  HB2 LYS   159      32.887   3.828 -48.447  1.00  0.00           H  
ATOM   2522  HB3 LYS   159      34.501   4.262 -47.831  1.00  0.00           H  
ATOM   2523  CG  LYS   159      33.494   3.067 -46.710  1.00  0.00           C  
ATOM   2524  HG2 LYS   159      34.115   3.207 -45.825  1.00  0.00           H  
ATOM   2525  HG3 LYS   159      32.518   2.694 -46.401  1.00  0.00           H  
ATOM   2526  CD  LYS   159      34.173   1.977 -47.286  1.00  0.00           C  
ATOM   2527  HD2 LYS   159      33.581   1.511 -48.074  1.00  0.00           H  
ATOM   2528  HD3 LYS   159      35.156   2.277 -47.650  1.00  0.00           H  
ATOM   2529  CE  LYS   159      34.333   0.923 -46.493  1.00  0.00           C  
ATOM   2530  HE2 LYS   159      35.099   1.274 -45.802  1.00  0.00           H  
ATOM   2531  HE3 LYS   159      33.363   0.645 -46.081  1.00  0.00           H  
ATOM   2532  NZ  LYS   159      34.976  -0.233 -47.208  1.00  0.00           N  
ATOM   2533  HZ1 LYS   159      35.269  -0.959 -46.569  1.00  0.00           H  
ATOM   2534  HZ2 LYS   159      34.335  -0.736 -47.806  1.00  0.00           H  
ATOM   2535  HZ3 LYS   159      35.766  -0.043 -47.808  1.00  0.00           H  
ATOM   2536  C   LYS   159      33.281   5.761 -45.554  1.00  0.00           C  
ATOM   2537  O   LYS   159      34.325   6.360 -45.489  1.00  0.00           O  
ATOM   2538  N   GLY   160      32.472   5.514 -44.503  1.00  0.00           N  
ATOM   2539  H   GLY   160      31.657   4.977 -44.761  1.00  0.00           H  
ATOM   2540  CA  GLY   160      32.644   5.891 -43.080  1.00  0.00           C  
ATOM   2541  HA2 GLY   160      32.702   6.977 -43.017  1.00  0.00           H  
ATOM   2542  HA3 GLY   160      31.807   5.615 -42.439  1.00  0.00           H  
ATOM   2543  C   GLY   160      33.881   5.276 -42.417  1.00  0.00           C  
ATOM   2544  O   GLY   160      34.546   4.406 -42.980  1.00  0.00           O  
ATOM   2545  N   LYS   161      34.143   5.806 -41.249  1.00  0.00           N  
ATOM   2546  H   LYS   161      33.650   6.631 -40.939  1.00  0.00           H  
ATOM   2547  CA  LYS   161      35.290   5.311 -40.428  1.00  0.00           C  
ATOM   2548  HA  LYS   161      35.781   4.468 -40.915  1.00  0.00           H  
ATOM   2549  CB  LYS   161      36.321   6.462 -40.406  1.00  0.00           C  
ATOM   2550  HB2 LYS   161      36.125   7.150 -41.229  1.00  0.00           H  
ATOM   2551  HB3 LYS   161      36.125   7.110 -39.552  1.00  0.00           H  
ATOM   2552  CG  LYS   161      37.639   6.096 -40.344  1.00  0.00           C  
ATOM   2553  HG2 LYS   161      38.245   6.897 -39.921  1.00  0.00           H  
ATOM   2554  HG3 LYS   161      37.649   5.376 -39.526  1.00  0.00           H  
ATOM   2555  CD  LYS   161      38.257   5.502 -41.463  1.00  0.00           C  
ATOM   2556  HD2 LYS   161      38.164   4.432 -41.278  1.00  0.00           H  
ATOM   2557  HD3 LYS   161      37.600   5.628 -42.324  1.00  0.00           H  
ATOM   2558  CE  LYS   161      39.554   5.818 -41.681  1.00  0.00           C  
ATOM   2559  HE2 LYS   161      39.590   6.899 -41.812  1.00  0.00           H  
ATOM   2560  HE3 LYS   161      40.167   5.583 -40.811  1.00  0.00           H  
ATOM   2561  NZ  LYS   161      40.228   5.074 -42.810  1.00  0.00           N  
ATOM   2562  HZ1 LYS   161      40.272   4.066 -42.762  1.00  0.00           H  
ATOM   2563  HZ2 LYS   161      39.727   5.251 -43.669  1.00  0.00           H  
ATOM   2564  HZ3 LYS   161      41.171   5.421 -42.914  1.00  0.00           H  
ATOM   2565  C   LYS   161      34.831   4.839 -39.079  1.00  0.00           C  
ATOM   2566  O   LYS   161      33.648   4.498 -38.877  1.00  0.00           O  
ATOM   2567  N   PHE   162      35.673   4.947 -38.029  1.00  0.00           N  
ATOM   2568  H   PHE   162      36.640   5.196 -38.175  1.00  0.00           H  
ATOM   2569  CA  PHE   162      35.316   4.623 -36.679  1.00  0.00           C  
ATOM   2570  HA  PHE   162      36.279   4.615 -36.169  1.00  0.00           H  
ATOM   2571  CB  PHE   162      34.562   5.786 -36.035  1.00  0.00           C  
ATOM   2572  HB2 PHE   162      33.687   5.997 -36.650  1.00  0.00           H  
ATOM   2573  HB3 PHE   162      34.222   5.390 -35.079  1.00  0.00           H  
ATOM   2574  CG  PHE   162      35.355   6.985 -35.618  1.00  0.00           C  
ATOM   2575  CD1 PHE   162      36.253   6.836 -34.562  1.00  0.00           C  
ATOM   2576  HD1 PHE   162      36.271   5.926 -33.981  1.00  0.00           H  
ATOM   2577  CE1 PHE   162      37.041   7.916 -34.144  1.00  0.00           C  
ATOM   2578  HE1 PHE   162      37.719   7.926 -33.303  1.00  0.00           H  
ATOM   2579  CZ  PHE   162      37.024   9.133 -34.803  1.00  0.00           C  
ATOM   2580  HZ  PHE   162      37.648   9.977 -34.545  1.00  0.00           H  
ATOM   2581  CE2 PHE   162      36.046   9.349 -35.816  1.00  0.00           C  
ATOM   2582  HE2 PHE   162      36.040  10.299 -36.328  1.00  0.00           H  
ATOM   2583  CD2 PHE   162      35.210   8.290 -36.253  1.00  0.00           C  
ATOM   2584  HD2 PHE   162      34.470   8.351 -37.038  1.00  0.00           H  
ATOM   2585  C   PHE   162      34.660   3.255 -36.374  1.00  0.00           C  
ATOM   2586  O   PHE   162      33.874   3.037 -35.440  1.00  0.00           O  
ATOM   2587  N   GLY   163      35.020   2.226 -37.195  1.00  0.00           N  
ATOM   2588  H   GLY   163      35.615   2.465 -37.976  1.00  0.00           H  
ATOM   2589  CA  GLY   163      34.686   0.794 -37.097  1.00  0.00           C  
ATOM   2590  HA2 GLY   163      35.555   0.292 -37.522  1.00  0.00           H  
ATOM   2591  HA3 GLY   163      34.645   0.543 -36.037  1.00  0.00           H  
ATOM   2592  C   GLY   163      33.437   0.359 -37.883  1.00  0.00           C  
ATOM   2593  O   GLY   163      33.017   1.090 -38.852  1.00  0.00           O  
ATOM   2594  N   PRO   164      32.768  -0.734 -37.539  1.00  0.00           N  
ATOM   2595  CD  PRO   164      33.113  -1.682 -36.474  1.00  0.00           C  
ATOM   2596  HD2 PRO   164      33.137  -1.120 -35.540  1.00  0.00           H  
ATOM   2597  HD3 PRO   164      34.082  -2.144 -36.660  1.00  0.00           H  
ATOM   2598  CG  PRO   164      31.982  -2.650 -36.228  1.00  0.00           C  
ATOM   2599  HG2 PRO   164      31.378  -2.247 -35.415  1.00  0.00           H  
ATOM   2600  HG3 PRO   164      32.321  -3.664 -36.017  1.00  0.00           H  
ATOM   2601  CB  PRO   164      31.261  -2.624 -37.611  1.00  0.00           C  
ATOM   2602  HB2 PRO   164      30.215  -2.736 -37.328  1.00  0.00           H  
ATOM   2603  HB3 PRO   164      31.703  -3.446 -38.174  1.00  0.00           H  
ATOM   2604  CA  PRO   164      31.593  -1.211 -38.245  1.00  0.00           C  
ATOM   2605  HA  PRO   164      31.811  -1.376 -39.300  1.00  0.00           H  
ATOM   2606  C   PRO   164      30.386  -0.237 -38.114  1.00  0.00           C  
ATOM   2607  O   PRO   164      30.361   0.694 -37.284  1.00  0.00           O  
ATOM   2608  N   HIE   165      29.405  -0.369 -39.011  1.00  0.00           N  
ATOM   2609  H   HIE   165      29.578  -1.002 -39.779  1.00  0.00           H  
ATOM   2610  CA  HIE   165      28.273   0.508 -39.111  1.00  0.00           C  
ATOM   2611  HA  HIE   165      28.210   1.245 -38.311  1.00  0.00           H  
ATOM   2612  CB  HIE   165      28.411   1.460 -40.372  1.00  0.00           C  
ATOM   2613  HB2 HIE   165      29.460   1.755 -40.397  1.00  0.00           H  
ATOM   2614  HB3 HIE   165      28.280   0.828 -41.251  1.00  0.00           H  
ATOM   2615  CG  HIE   165      27.416   2.631 -40.348  1.00  0.00           C  
ATOM   2616  ND1 HIE   165      27.406   3.667 -39.442  1.00  0.00           N  
ATOM   2617  CE1 HIE   165      26.493   4.596 -39.948  1.00  0.00           C  
ATOM   2618  HE1 HIE   165      26.283   5.569 -39.529  1.00  0.00           H  
ATOM   2619  NE2 HIE   165      25.924   4.091 -41.018  1.00  0.00           N  
ATOM   2620  HE2 HIE   165      25.260   4.612 -41.572  1.00  0.00           H  
ATOM   2621  CD2 HIE   165      26.489   2.893 -41.292  1.00  0.00           C  
ATOM   2622  HD2 HIE   165      26.230   2.282 -42.144  1.00  0.00           H  
ATOM   2623  C   HIE   165      26.895  -0.244 -39.129  1.00  0.00           C  
ATOM   2624  O   HIE   165      26.875  -1.326 -39.742  1.00  0.00           O  
ATOM   2625  N   GLN   166      25.836   0.312 -38.571  1.00  0.00           N  
ATOM   2626  H   GLN   166      25.959   1.139 -38.004  1.00  0.00           H  
ATOM   2627  CA  GLN   166      24.472  -0.117 -38.738  1.00  0.00           C  
ATOM   2628  HA  GLN   166      24.250  -0.376 -39.773  1.00  0.00           H  
ATOM   2629  CB  GLN   166      23.504   0.937 -38.062  1.00  0.00           C  
ATOM   2630  HB2 GLN   166      22.542   0.464 -37.868  1.00  0.00           H  
ATOM   2631  HB3 GLN   166      23.989   1.281 -37.148  1.00  0.00           H  
ATOM   2632  CG  GLN   166      23.349   2.174 -38.884  1.00  0.00           C  
ATOM   2633  HG2 GLN   166      24.287   2.682 -39.105  1.00  0.00           H  
ATOM   2634  HG3 GLN   166      22.803   1.979 -39.807  1.00  0.00           H  
ATOM   2635  CD  GLN   166      22.402   3.208 -38.336  1.00  0.00           C  
ATOM   2636  OE1 GLN   166      22.120   3.337 -37.152  1.00  0.00           O  
ATOM   2637  NE2 GLN   166      21.983   4.190 -39.138  1.00  0.00           N  
ATOM   2638 HE21 GLN   166      21.405   4.839 -38.624  1.00  0.00           H  
ATOM   2639 HE22 GLN   166      22.136   4.229 -40.136  1.00  0.00           H  
ATOM   2640  C   GLN   166      24.343  -1.408 -37.934  1.00  0.00           C  
ATOM   2641  O   GLN   166      25.116  -1.883 -37.114  1.00  0.00           O  
ATOM   2642  N   CML   167      23.227  -2.116 -38.353  1.00  0.00           N  
ATOM   2643  H   CML   167      22.567  -1.617 -38.932  1.00  0.00           H  
ATOM   2644  CA  CML   167      22.858  -3.469 -37.856  1.00  0.00           C  
ATOM   2645  HA  CML   167      23.814  -3.993 -37.852  1.00  0.00           H  
ATOM   2646  CB  CML   167      21.863  -4.161 -38.850  1.00  0.00           C  
ATOM   2647  HB2 CML   167      22.248  -3.916 -39.839  1.00  0.00           H  
ATOM   2648  HB3 CML   167      20.911  -3.633 -38.816  1.00  0.00           H  
ATOM   2649  SG  CML   167      21.506  -5.909 -38.831  1.00  0.00           S  
ATOM   2650  S1L CML   167      20.079  -6.367 -40.253  1.00  0.00           S  
ATOM   2651  C1L CML   167      20.930  -6.639 -41.794  1.00  0.00           C  
ATOM   2652  H1L CML   167      21.882  -7.160 -41.553  1.00  0.00           H  
ATOM   2653  H1M CML   167      21.046  -5.685 -42.351  1.00  0.00           H  
ATOM   2654  C1R CML   167      20.047  -7.471 -42.768  1.00  0.00           C  
ATOM   2655  C2R CML   167      18.873  -7.051 -43.269  1.00  0.00           C  
ATOM   2656  H2R CML   167      18.359  -6.107 -43.039  1.00  0.00           H  
ATOM   2657  C1  CML   167      20.335  -8.830 -43.322  1.00  0.00           C  
ATOM   2658  C2  CML   167      18.158  -7.993 -44.178  1.00  0.00           C  
ATOM   2659  N1  CML   167      19.060  -9.153 -44.081  1.00  0.00           N  
ATOM   2660  O1  CML   167      18.821 -10.271 -44.643  1.00  0.00           O  
ATOM   2661  C1A CML   167      20.346  -9.832 -42.115  1.00  0.00           C  
ATOM   2662  H1A CML   167      21.340  -9.935 -41.632  1.00  0.00           H  
ATOM   2663  H1B CML   167      20.270 -10.923 -42.312  1.00  0.00           H  
ATOM   2664  H1C CML   167      19.577  -9.536 -41.370  1.00  0.00           H  
ATOM   2665  C2A CML   167      16.814  -8.400 -43.571  1.00  0.00           C  
ATOM   2666  H2A CML   167      16.786  -8.772 -42.525  1.00  0.00           H  
ATOM   2667  H2B CML   167      16.445  -9.328 -44.058  1.00  0.00           H  
ATOM   2668  H2C CML   167      16.089  -7.573 -43.728  1.00  0.00           H  
ATOM   2669  C1D CML   167      21.565  -9.058 -44.283  1.00  0.00           C  
ATOM   2670  H1D CML   167      22.522  -8.767 -43.801  1.00  0.00           H  
ATOM   2671  H1E CML   167      21.468  -8.460 -45.214  1.00  0.00           H  
ATOM   2672  H1F CML   167      21.572 -10.163 -44.403  1.00  0.00           H  
ATOM   2673  C2D CML   167      18.129  -7.581 -45.709  1.00  0.00           C  
ATOM   2674  H2D CML   167      18.950  -7.921 -46.377  1.00  0.00           H  
ATOM   2675  H2E CML   167      17.916  -6.509 -45.908  1.00  0.00           H  
ATOM   2676  H2F CML   167      17.237  -8.108 -46.111  1.00  0.00           H  
ATOM   2677  C   CML   167      22.330  -3.473 -36.423  1.00  0.00           C  
ATOM   2678  O   CML   167      22.811  -4.320 -35.654  1.00  0.00           O  
ATOM   2679  N   ASP   168      21.351  -2.639 -36.073  1.00  0.00           N  
ATOM   2680  H   ASP   168      20.965  -1.995 -36.749  1.00  0.00           H  
ATOM   2681  CA  ASP   168      20.729  -2.513 -34.797  1.00  0.00           C  
ATOM   2682  HA  ASP   168      21.487  -2.708 -34.038  1.00  0.00           H  
ATOM   2683  CB  ASP   168      20.137  -1.195 -34.529  1.00  0.00           C  
ATOM   2684  HB2 ASP   168      20.658  -0.341 -34.962  1.00  0.00           H  
ATOM   2685  HB3 ASP   168      19.167  -1.104 -35.018  1.00  0.00           H  
ATOM   2686  CG  ASP   168      19.857  -0.997 -33.030  1.00  0.00           C  
ATOM   2687  OD1 ASP   168      20.490  -1.585 -32.136  1.00  0.00           O  
ATOM   2688  OD2 ASP   168      19.045  -0.109 -32.613  1.00  0.00           O  
ATOM   2689  C   ASP   168      19.703  -3.570 -34.471  1.00  0.00           C  
ATOM   2690  O   ASP   168      18.490  -3.335 -34.516  1.00  0.00           O  
ATOM   2691  N   MET   169      20.172  -4.766 -34.379  1.00  0.00           N  
ATOM   2692  H   MET   169      21.123  -5.006 -34.616  1.00  0.00           H  
ATOM   2693  CA  MET   169      19.430  -6.045 -33.979  1.00  0.00           C  
ATOM   2694  HA  MET   169      20.150  -6.857 -33.879  1.00  0.00           H  
ATOM   2695  CB  MET   169      18.438  -6.468 -35.123  1.00  0.00           C  
ATOM   2696  HB2 MET   169      18.036  -7.447 -34.863  1.00  0.00           H  
ATOM   2697  HB3 MET   169      17.639  -5.733 -35.219  1.00  0.00           H  
ATOM   2698  CG  MET   169      18.984  -6.630 -36.573  1.00  0.00           C  
ATOM   2699  HG2 MET   169      19.357  -5.712 -37.027  1.00  0.00           H  
ATOM   2700  HG3 MET   169      19.756  -7.378 -36.392  1.00  0.00           H  
ATOM   2701  SD  MET   169      17.908  -7.554 -37.664  1.00  0.00           S  
ATOM   2702  CE  MET   169      16.739  -6.211 -38.119  1.00  0.00           C  
ATOM   2703  HE1 MET   169      16.143  -6.570 -38.959  1.00  0.00           H  
ATOM   2704  HE2 MET   169      16.192  -5.996 -37.201  1.00  0.00           H  
ATOM   2705  HE3 MET   169      17.324  -5.398 -38.549  1.00  0.00           H  
ATOM   2706  C   MET   169      18.659  -5.966 -32.627  1.00  0.00           C  
ATOM   2707  O   MET   169      19.086  -6.641 -31.698  1.00  0.00           O  
ATOM   2708  N   MET   170      17.646  -5.127 -32.538  1.00  0.00           N  
ATOM   2709  H   MET   170      17.578  -4.525 -33.346  1.00  0.00           H  
ATOM   2710  CA  MET   170      16.844  -4.812 -31.329  1.00  0.00           C  
ATOM   2711  HA  MET   170      17.498  -4.485 -30.521  1.00  0.00           H  
ATOM   2712  CB  MET   170      15.902  -3.634 -31.602  1.00  0.00           C  
ATOM   2713  HB2 MET   170      15.361  -3.906 -32.509  1.00  0.00           H  
ATOM   2714  HB3 MET   170      15.207  -3.441 -30.785  1.00  0.00           H  
ATOM   2715  CG  MET   170      16.597  -2.272 -31.732  1.00  0.00           C  
ATOM   2716  HG2 MET   170      17.547  -2.375 -32.257  1.00  0.00           H  
ATOM   2717  HG3 MET   170      16.938  -2.002 -30.732  1.00  0.00           H  
ATOM   2718  SD  MET   170      15.641  -0.846 -32.385  1.00  0.00           S  
ATOM   2719  CE  MET   170      15.084  -1.430 -34.034  1.00  0.00           C  
ATOM   2720  HE1 MET   170      14.717  -0.630 -34.677  1.00  0.00           H  
ATOM   2721  HE2 MET   170      15.881  -1.867 -34.636  1.00  0.00           H  
ATOM   2722  HE3 MET   170      14.305  -2.177 -33.880  1.00  0.00           H  
ATOM   2723  C   MET   170      16.008  -5.966 -30.903  1.00  0.00           C  
ATOM   2724  O   MET   170      15.368  -6.575 -31.731  1.00  0.00           O  
ATOM   2725  N   PHE   171      16.004  -6.454 -29.642  1.00  0.00           N  
ATOM   2726  H   PHE   171      15.295  -7.160 -29.501  1.00  0.00           H  
ATOM   2727  CA  PHE   171      16.585  -5.840 -28.480  1.00  0.00           C  
ATOM   2728  HA  PHE   171      16.344  -4.794 -28.671  1.00  0.00           H  
ATOM   2729  CB  PHE   171      15.699  -6.321 -27.307  1.00  0.00           C  
ATOM   2730  HB2 PHE   171      14.699  -5.894 -27.388  1.00  0.00           H  
ATOM   2731  HB3 PHE   171      15.706  -7.407 -27.397  1.00  0.00           H  
ATOM   2732  CG  PHE   171      16.185  -6.009 -25.899  1.00  0.00           C  
ATOM   2733  CD1 PHE   171      16.917  -6.876 -25.146  1.00  0.00           C  
ATOM   2734  HD1 PHE   171      16.832  -7.920 -25.412  1.00  0.00           H  
ATOM   2735  CE1 PHE   171      17.481  -6.474 -23.944  1.00  0.00           C  
ATOM   2736  HE1 PHE   171      18.051  -7.144 -23.318  1.00  0.00           H  
ATOM   2737  CZ  PHE   171      17.302  -5.091 -23.536  1.00  0.00           C  
ATOM   2738  HZ  PHE   171      17.803  -4.701 -22.662  1.00  0.00           H  
ATOM   2739  CE2 PHE   171      16.554  -4.155 -24.361  1.00  0.00           C  
ATOM   2740  HE2 PHE   171      16.407  -3.125 -24.069  1.00  0.00           H  
ATOM   2741  CD2 PHE   171      15.961  -4.702 -25.466  1.00  0.00           C  
ATOM   2742  HD2 PHE   171      15.446  -3.973 -26.075  1.00  0.00           H  
ATOM   2743  C   PHE   171      18.089  -6.064 -28.182  1.00  0.00           C  
ATOM   2744  O   PHE   171      18.764  -5.143 -27.646  1.00  0.00           O  
ATOM   2745  N   LYS   172      18.660  -7.239 -28.472  1.00  0.00           N  
ATOM   2746  H   LYS   172      18.124  -8.075 -28.658  1.00  0.00           H  
ATOM   2747  CA  LYS   172      20.029  -7.704 -28.443  1.00  0.00           C  
ATOM   2748  HA  LYS   172      20.638  -6.837 -28.699  1.00  0.00           H  
ATOM   2749  CB  LYS   172      20.511  -8.021 -27.047  1.00  0.00           C  
ATOM   2750  HB2 LYS   172      21.586  -8.158 -27.163  1.00  0.00           H  
ATOM   2751  HB3 LYS   172      20.314  -7.193 -26.366  1.00  0.00           H  
ATOM   2752  CG  LYS   172      20.027  -9.122 -26.486  1.00  0.00           C  
ATOM   2753  HG2 LYS   172      18.938  -9.112 -26.527  1.00  0.00           H  
ATOM   2754  HG3 LYS   172      20.338  -9.924 -27.156  1.00  0.00           H  
ATOM   2755  CD  LYS   172      20.379  -9.582 -25.279  1.00  0.00           C  
ATOM   2756  HD2 LYS   172      20.010 -10.607 -25.297  1.00  0.00           H  
ATOM   2757  HD3 LYS   172      21.465  -9.602 -25.186  1.00  0.00           H  
ATOM   2758  CE  LYS   172      19.859  -8.995 -24.192  1.00  0.00           C  
ATOM   2759  HE2 LYS   172      20.305  -8.001 -24.219  1.00  0.00           H  
ATOM   2760  HE3 LYS   172      18.786  -8.953 -24.381  1.00  0.00           H  
ATOM   2761  NZ  LYS   172      20.175  -9.795 -23.020  1.00  0.00           N  
ATOM   2762  HZ1 LYS   172      19.597  -9.388 -22.298  1.00  0.00           H  
ATOM   2763  HZ2 LYS   172      19.787 -10.724 -23.101  1.00  0.00           H  
ATOM   2764  HZ3 LYS   172      21.144  -9.909 -22.758  1.00  0.00           H  
ATOM   2765  C   LYS   172      20.309  -8.717 -29.540  1.00  0.00           C  
ATOM   2766  O   LYS   172      19.382  -9.340 -30.005  1.00  0.00           O  
ATOM   2767  N   ASP   173      21.563  -8.720 -30.003  1.00  0.00           N  
ATOM   2768  H   ASP   173      22.209  -8.215 -29.412  1.00  0.00           H  
ATOM   2769  CA  ASP   173      21.991  -9.805 -30.914  1.00  0.00           C  
ATOM   2770  HA  ASP   173      21.340  -9.791 -31.788  1.00  0.00           H  
ATOM   2771  CB  ASP   173      23.447  -9.520 -31.361  1.00  0.00           C  
ATOM   2772  HB2 ASP   173      24.087  -9.437 -30.482  1.00  0.00           H  
ATOM   2773  HB3 ASP   173      23.844 -10.383 -31.895  1.00  0.00           H  
ATOM   2774  CG  ASP   173      23.588  -8.242 -32.187  1.00  0.00           C  
ATOM   2775  OD1 ASP   173      22.646  -7.962 -32.951  1.00  0.00           O  
ATOM   2776  OD2 ASP   173      24.639  -7.533 -32.239  1.00  0.00           O  
ATOM   2777  C   ASP   173      21.890 -11.207 -30.288  1.00  0.00           C  
ATOM   2778  O   ASP   173      22.006 -11.251 -29.028  1.00  0.00           O  
ATOM   2779  N   LEU   174      21.572 -12.301 -31.046  1.00  0.00           N  
ATOM   2780  H   LEU   174      21.576 -12.163 -32.046  1.00  0.00           H  
ATOM   2781  CA  LEU   174      21.442 -13.676 -30.570  1.00  0.00           C  
ATOM   2782  HA  LEU   174      21.965 -13.735 -29.615  1.00  0.00           H  
ATOM   2783  CB  LEU   174      19.919 -13.902 -30.391  1.00  0.00           C  
ATOM   2784  HB2 LEU   174      19.617 -13.874 -31.438  1.00  0.00           H  
ATOM   2785  HB3 LEU   174      19.773 -14.949 -30.126  1.00  0.00           H  
ATOM   2786  CG  LEU   174      18.983 -12.873 -29.623  1.00  0.00           C  
ATOM   2787  HG  LEU   174      19.159 -11.865 -29.999  1.00  0.00           H  
ATOM   2788  CD1 LEU   174      17.521 -13.147 -29.841  1.00  0.00           C  
ATOM   2789 HD11 LEU   174      17.268 -14.064 -29.309  1.00  0.00           H  
ATOM   2790 HD12 LEU   174      16.896 -12.322 -29.499  1.00  0.00           H  
ATOM   2791 HD13 LEU   174      17.317 -13.266 -30.905  1.00  0.00           H  
ATOM   2792  CD2 LEU   174      19.285 -12.934 -28.062  1.00  0.00           C  
ATOM   2793 HD21 LEU   174      18.949 -13.909 -27.710  1.00  0.00           H  
ATOM   2794 HD22 LEU   174      20.333 -12.746 -27.830  1.00  0.00           H  
ATOM   2795 HD23 LEU   174      18.580 -12.312 -27.511  1.00  0.00           H  
ATOM   2796  C   LEU   174      22.050 -14.684 -31.546  1.00  0.00           C  
ATOM   2797  O   LEU   174      21.630 -15.815 -31.693  1.00  0.00           O  
ATOM   2798  N   ASN   175      23.074 -14.220 -32.272  1.00  0.00           N  
ATOM   2799  H   ASN   175      23.430 -13.287 -32.124  1.00  0.00           H  
ATOM   2800  CA  ASN   175      23.730 -14.907 -33.400  1.00  0.00           C  
ATOM   2801  HA  ASN   175      24.391 -14.184 -33.877  1.00  0.00           H  
ATOM   2802  CB  ASN   175      24.770 -15.952 -32.779  1.00  0.00           C  
ATOM   2803  HB2 ASN   175      25.378 -15.605 -31.943  1.00  0.00           H  
ATOM   2804  HB3 ASN   175      24.335 -16.807 -32.261  1.00  0.00           H  
ATOM   2805  CG  ASN   175      25.721 -16.629 -33.744  1.00  0.00           C  
ATOM   2806  OD1 ASN   175      25.494 -16.622 -34.957  1.00  0.00           O  
ATOM   2807  ND2 ASN   175      26.853 -17.119 -33.290  1.00  0.00           N  
ATOM   2808 HD21 ASN   175      27.442 -17.550 -33.988  1.00  0.00           H  
ATOM   2809 HD22 ASN   175      27.276 -16.959 -32.388  1.00  0.00           H  
ATOM   2810  C   ASN   175      22.676 -15.572 -34.374  1.00  0.00           C  
ATOM   2811  O   ASN   175      22.596 -16.748 -34.640  1.00  0.00           O  
ATOM   2812  N   LEU   176      21.679 -14.750 -34.796  1.00  0.00           N  
ATOM   2813  H   LEU   176      21.841 -13.797 -34.503  1.00  0.00           H  
ATOM   2814  CA  LEU   176      20.644 -15.100 -35.684  1.00  0.00           C  
ATOM   2815  HA  LEU   176      20.388 -16.109 -35.360  1.00  0.00           H  
ATOM   2816  CB  LEU   176      19.532 -13.990 -35.697  1.00  0.00           C  
ATOM   2817  HB2 LEU   176      20.017 -13.033 -35.889  1.00  0.00           H  
ATOM   2818  HB3 LEU   176      18.767 -14.169 -36.453  1.00  0.00           H  
ATOM   2819  CG  LEU   176      18.731 -13.967 -34.326  1.00  0.00           C  
ATOM   2820  HG  LEU   176      19.386 -13.707 -33.494  1.00  0.00           H  
ATOM   2821  CD1 LEU   176      17.670 -12.989 -34.335  1.00  0.00           C  
ATOM   2822 HD11 LEU   176      17.949 -12.001 -34.702  1.00  0.00           H  
ATOM   2823 HD12 LEU   176      16.841 -13.299 -34.971  1.00  0.00           H  
ATOM   2824 HD13 LEU   176      17.413 -12.907 -33.279  1.00  0.00           H  
ATOM   2825  CD2 LEU   176      18.012 -15.330 -34.041  1.00  0.00           C  
ATOM   2826 HD21 LEU   176      18.889 -15.962 -33.902  1.00  0.00           H  
ATOM   2827 HD22 LEU   176      17.299 -15.398 -33.220  1.00  0.00           H  
ATOM   2828 HD23 LEU   176      17.610 -15.822 -34.927  1.00  0.00           H  
ATOM   2829  C   LEU   176      21.156 -15.231 -37.101  1.00  0.00           C  
ATOM   2830  O   LEU   176      22.048 -14.501 -37.467  1.00  0.00           O  
ATOM   2831  N   THR   177      20.834 -16.248 -37.874  1.00  0.00           N  
ATOM   2832  H   THR   177      20.146 -16.864 -37.463  1.00  0.00           H  
ATOM   2833  CA  THR   177      21.127 -16.391 -39.310  1.00  0.00           C  
ATOM   2834  HA  THR   177      22.190 -16.250 -39.505  1.00  0.00           H  
ATOM   2835  CB  THR   177      20.816 -17.837 -39.824  1.00  0.00           C  
ATOM   2836  HB  THR   177      21.256 -18.695 -39.317  1.00  0.00           H  
ATOM   2837  CG2 THR   177      19.313 -18.021 -40.008  1.00  0.00           C  
ATOM   2838 HG21 THR   177      18.924 -17.781 -40.998  1.00  0.00           H  
ATOM   2839 HG22 THR   177      19.123 -19.082 -39.848  1.00  0.00           H  
ATOM   2840 HG23 THR   177      18.721 -17.588 -39.201  1.00  0.00           H  
ATOM   2841  OG1 THR   177      21.428 -17.946 -41.134  1.00  0.00           O  
ATOM   2842  HG1 THR   177      22.382 -18.013 -41.043  1.00  0.00           H  
ATOM   2843  C   THR   177      20.381 -15.264 -40.016  1.00  0.00           C  
ATOM   2844  O   THR   177      19.432 -14.755 -39.436  1.00  0.00           O  
ATOM   2845  N   ASP   178      20.641 -14.905 -41.247  1.00  0.00           N  
ATOM   2846  H   ASP   178      21.356 -15.423 -41.738  1.00  0.00           H  
ATOM   2847  CA  ASP   178      19.988 -13.898 -41.980  1.00  0.00           C  
ATOM   2848  HA  ASP   178      20.095 -12.970 -41.417  1.00  0.00           H  
ATOM   2849  CB  ASP   178      20.657 -13.515 -43.323  1.00  0.00           C  
ATOM   2850  HB2 ASP   178      20.394 -14.257 -44.077  1.00  0.00           H  
ATOM   2851  HB3 ASP   178      20.105 -12.656 -43.703  1.00  0.00           H  
ATOM   2852  CG  ASP   178      22.143 -13.211 -43.352  1.00  0.00           C  
ATOM   2853  OD1 ASP   178      22.804 -13.167 -44.435  1.00  0.00           O  
ATOM   2854  OD2 ASP   178      22.772 -13.047 -42.298  1.00  0.00           O  
ATOM   2855  C   ASP   178      18.457 -14.095 -42.301  1.00  0.00           C  
ATOM   2856  O   ASP   178      17.765 -13.065 -42.402  1.00  0.00           O  
ATOM   2857  N   ALA   179      17.938 -15.316 -42.497  1.00  0.00           N  
ATOM   2858  H   ALA   179      18.427 -16.200 -42.522  1.00  0.00           H  
ATOM   2859  CA  ALA   179      16.436 -15.472 -42.654  1.00  0.00           C  
ATOM   2860  HA  ALA   179      16.067 -14.766 -43.398  1.00  0.00           H  
ATOM   2861  CB  ALA   179      16.191 -16.880 -43.193  1.00  0.00           C  
ATOM   2862  HB1 ALA   179      15.161 -16.986 -43.531  1.00  0.00           H  
ATOM   2863  HB2 ALA   179      16.847 -17.029 -44.050  1.00  0.00           H  
ATOM   2864  HB3 ALA   179      16.403 -17.693 -42.498  1.00  0.00           H  
ATOM   2865  C   ALA   179      15.684 -15.138 -41.346  1.00  0.00           C  
ATOM   2866  O   ALA   179      14.735 -14.437 -41.296  1.00  0.00           O  
ATOM   2867  N   GLN   180      16.244 -15.554 -40.175  1.00  0.00           N  
ATOM   2868  H   GLN   180      17.029 -16.188 -40.210  1.00  0.00           H  
ATOM   2869  CA  GLN   180      15.618 -15.243 -38.869  1.00  0.00           C  
ATOM   2870  HA  GLN   180      14.613 -15.662 -38.815  1.00  0.00           H  
ATOM   2871  CB  GLN   180      16.494 -15.939 -37.811  1.00  0.00           C  
ATOM   2872  HB2 GLN   180      17.520 -15.585 -37.913  1.00  0.00           H  
ATOM   2873  HB3 GLN   180      16.073 -15.636 -36.852  1.00  0.00           H  
ATOM   2874  CG  GLN   180      16.433 -17.487 -37.837  1.00  0.00           C  
ATOM   2875  HG2 GLN   180      15.381 -17.736 -37.699  1.00  0.00           H  
ATOM   2876  HG3 GLN   180      16.693 -17.841 -38.835  1.00  0.00           H  
ATOM   2877  CD  GLN   180      17.186 -18.116 -36.666  1.00  0.00           C  
ATOM   2878  OE1 GLN   180      18.434 -18.042 -36.552  1.00  0.00           O  
ATOM   2879  NE2 GLN   180      16.556 -18.852 -35.784  1.00  0.00           N  
ATOM   2880 HE21 GLN   180      17.105 -19.176 -35.000  1.00  0.00           H  
ATOM   2881 HE22 GLN   180      15.579 -19.107 -35.793  1.00  0.00           H  
ATOM   2882  C   GLN   180      15.589 -13.748 -38.482  1.00  0.00           C  
ATOM   2883  O   GLN   180      14.621 -13.221 -37.917  1.00  0.00           O  
ATOM   2884  N   LYS   181      16.542 -13.026 -39.017  1.00  0.00           N  
ATOM   2885  H   LYS   181      17.337 -13.541 -39.367  1.00  0.00           H  
ATOM   2886  CA  LYS   181      16.660 -11.551 -39.040  1.00  0.00           C  
ATOM   2887  HA  LYS   181      16.363 -11.131 -38.080  1.00  0.00           H  
ATOM   2888  CB  LYS   181      18.092 -11.117 -39.354  1.00  0.00           C  
ATOM   2889  HB2 LYS   181      18.419 -11.817 -40.123  1.00  0.00           H  
ATOM   2890  HB3 LYS   181      18.020 -10.181 -39.908  1.00  0.00           H  
ATOM   2891  CG  LYS   181      18.887 -11.171 -38.255  1.00  0.00           C  
ATOM   2892  HG2 LYS   181      18.486 -10.362 -37.645  1.00  0.00           H  
ATOM   2893  HG3 LYS   181      18.754 -12.102 -37.703  1.00  0.00           H  
ATOM   2894  CD  LYS   181      20.213 -10.920 -38.496  1.00  0.00           C  
ATOM   2895  HD2 LYS   181      20.746 -11.802 -38.850  1.00  0.00           H  
ATOM   2896  HD3 LYS   181      20.369 -10.129 -39.229  1.00  0.00           H  
ATOM   2897  CE  LYS   181      20.741 -10.522 -37.317  1.00  0.00           C  
ATOM   2898  HE2 LYS   181      20.228  -9.624 -36.972  1.00  0.00           H  
ATOM   2899  HE3 LYS   181      20.580 -11.288 -36.559  1.00  0.00           H  
ATOM   2900  NZ  LYS   181      22.218 -10.219 -37.446  1.00  0.00           N  
ATOM   2901  HZ1 LYS   181      22.759 -10.998 -37.795  1.00  0.00           H  
ATOM   2902  HZ2 LYS   181      22.466  -9.460 -38.064  1.00  0.00           H  
ATOM   2903  HZ3 LYS   181      22.597  -9.985 -36.540  1.00  0.00           H  
ATOM   2904  C   LYS   181      15.586 -10.816 -39.901  1.00  0.00           C  
ATOM   2905  O   LYS   181      15.073  -9.760 -39.461  1.00  0.00           O  
ATOM   2906  N   GLN   182      15.296 -11.323 -41.117  1.00  0.00           N  
ATOM   2907  H   GLN   182      15.738 -12.185 -41.402  1.00  0.00           H  
ATOM   2908  CA  GLN   182      14.155 -10.940 -42.033  1.00  0.00           C  
ATOM   2909  HA  GLN   182      14.299  -9.917 -42.380  1.00  0.00           H  
ATOM   2910  CB  GLN   182      14.164 -11.712 -43.338  1.00  0.00           C  
ATOM   2911  HB2 GLN   182      14.972 -11.296 -43.940  1.00  0.00           H  
ATOM   2912  HB3 GLN   182      14.313 -12.778 -43.165  1.00  0.00           H  
ATOM   2913  CG  GLN   182      12.760 -11.614 -44.036  1.00  0.00           C  
ATOM   2914  HG2 GLN   182      12.670 -12.430 -44.754  1.00  0.00           H  
ATOM   2915  HG3 GLN   182      11.919 -11.909 -43.408  1.00  0.00           H  
ATOM   2916  CD  GLN   182      12.460 -10.239 -44.672  1.00  0.00           C  
ATOM   2917  OE1 GLN   182      13.290  -9.322 -44.553  1.00  0.00           O  
ATOM   2918  NE2 GLN   182      11.307 -10.048 -45.320  1.00  0.00           N  
ATOM   2919 HE21 GLN   182      11.128  -9.091 -45.590  1.00  0.00           H  
ATOM   2920 HE22 GLN   182      10.517 -10.667 -45.427  1.00  0.00           H  
ATOM   2921  C   GLN   182      12.893 -10.993 -41.240  1.00  0.00           C  
ATOM   2922  O   GLN   182      12.164  -9.995 -41.240  1.00  0.00           O  
ATOM   2923  N   GLN   183      12.618 -12.146 -40.575  1.00  0.00           N  
ATOM   2924  H   GLN   183      13.243 -12.925 -40.727  1.00  0.00           H  
ATOM   2925  CA  GLN   183      11.468 -12.362 -39.806  1.00  0.00           C  
ATOM   2926  HA  GLN   183      10.611 -12.194 -40.458  1.00  0.00           H  
ATOM   2927  CB  GLN   183      11.288 -13.864 -39.487  1.00  0.00           C  
ATOM   2928  HB2 GLN   183      12.299 -14.212 -39.276  1.00  0.00           H  
ATOM   2929  HB3 GLN   183      10.584 -14.113 -38.693  1.00  0.00           H  
ATOM   2930  CG  GLN   183      10.832 -14.586 -40.716  1.00  0.00           C  
ATOM   2931  HG2 GLN   183       9.766 -14.406 -40.850  1.00  0.00           H  
ATOM   2932  HG3 GLN   183      11.392 -14.100 -41.515  1.00  0.00           H  
ATOM   2933  CD  GLN   183      11.094 -16.040 -40.824  1.00  0.00           C  
ATOM   2934  OE1 GLN   183      12.170 -16.462 -41.236  1.00  0.00           O  
ATOM   2935  NE2 GLN   183      10.321 -16.877 -40.216  1.00  0.00           N  
ATOM   2936 HE21 GLN   183      10.449 -17.878 -40.209  1.00  0.00           H  
ATOM   2937 HE22 GLN   183       9.473 -16.463 -39.856  1.00  0.00           H  
ATOM   2938  C   GLN   183      11.239 -11.547 -38.530  1.00  0.00           C  
ATOM   2939  O   GLN   183      10.148 -11.041 -38.221  1.00  0.00           O  
ATOM   2940  N   ILE   184      12.291 -11.302 -37.749  1.00  0.00           N  
ATOM   2941  H   ILE   184      13.211 -11.684 -37.911  1.00  0.00           H  
ATOM   2942  CA  ILE   184      12.274 -10.260 -36.743  1.00  0.00           C  
ATOM   2943  HA  ILE   184      11.447 -10.443 -36.056  1.00  0.00           H  
ATOM   2944  CB  ILE   184      13.409 -10.289 -35.721  1.00  0.00           C  
ATOM   2945  HB  ILE   184      13.127  -9.488 -35.038  1.00  0.00           H  
ATOM   2946  CG2 ILE   184      13.320 -11.699 -34.998  1.00  0.00           C  
ATOM   2947 HG21 ILE   184      13.751 -11.625 -33.999  1.00  0.00           H  
ATOM   2948 HG22 ILE   184      12.247 -11.800 -34.832  1.00  0.00           H  
ATOM   2949 HG23 ILE   184      13.823 -12.518 -35.511  1.00  0.00           H  
ATOM   2950  CG1 ILE   184      14.831 -10.016 -36.316  1.00  0.00           C  
ATOM   2951 HG12 ILE   184      15.336 -10.979 -36.393  1.00  0.00           H  
ATOM   2952 HG13 ILE   184      14.804  -9.300 -37.138  1.00  0.00           H  
ATOM   2953  CD1 ILE   184      15.539  -9.359 -35.131  1.00  0.00           C  
ATOM   2954 HD11 ILE   184      15.750 -10.110 -34.370  1.00  0.00           H  
ATOM   2955 HD12 ILE   184      16.519  -9.140 -35.555  1.00  0.00           H  
ATOM   2956 HD13 ILE   184      15.066  -8.456 -34.745  1.00  0.00           H  
ATOM   2957  C   ILE   184      12.018  -8.881 -37.156  1.00  0.00           C  
ATOM   2958  O   ILE   184      11.295  -8.197 -36.460  1.00  0.00           O  
ATOM   2959  N   ARG   185      12.631  -8.419 -38.263  1.00  0.00           N  
ATOM   2960  H   ARG   185      13.340  -8.936 -38.762  1.00  0.00           H  
ATOM   2961  CA  ARG   185      12.464  -7.103 -38.827  1.00  0.00           C  
ATOM   2962  HA  ARG   185      12.635  -6.288 -38.124  1.00  0.00           H  
ATOM   2963  CB  ARG   185      13.459  -6.980 -40.053  1.00  0.00           C  
ATOM   2964  HB2 ARG   185      14.441  -7.306 -39.711  1.00  0.00           H  
ATOM   2965  HB3 ARG   185      13.311  -7.738 -40.823  1.00  0.00           H  
ATOM   2966  CG  ARG   185      13.616  -5.734 -40.453  1.00  0.00           C  
ATOM   2967  HG2 ARG   185      12.672  -5.343 -40.833  1.00  0.00           H  
ATOM   2968  HG3 ARG   185      13.885  -5.075 -39.628  1.00  0.00           H  
ATOM   2969  CD  ARG   185      14.447  -5.410 -41.470  1.00  0.00           C  
ATOM   2970  HD2 ARG   185      14.420  -4.333 -41.632  1.00  0.00           H  
ATOM   2971  HD3 ARG   185      15.496  -5.624 -41.267  1.00  0.00           H  
ATOM   2972  NE  ARG   185      14.060  -6.023 -42.800  1.00  0.00           N  
ATOM   2973  HE  ARG   185      13.329  -6.715 -42.724  1.00  0.00           H  
ATOM   2974  CZ  ARG   185      14.612  -5.718 -43.968  1.00  0.00           C  
ATOM   2975  NH1 ARG   185      15.638  -4.889 -44.141  1.00  0.00           N  
ATOM   2976 HH11 ARG   185      15.905  -4.302 -43.365  1.00  0.00           H  
ATOM   2977 HH12 ARG   185      15.881  -4.708 -45.105  1.00  0.00           H  
ATOM   2978  NH2 ARG   185      14.132  -6.445 -44.934  1.00  0.00           N  
ATOM   2979 HH21 ARG   185      13.384  -7.091 -44.723  1.00  0.00           H  
ATOM   2980 HH22 ARG   185      14.352  -6.248 -45.900  1.00  0.00           H  
ATOM   2981  C   ARG   185      11.013  -6.885 -39.352  1.00  0.00           C  
ATOM   2982  O   ARG   185      10.394  -5.809 -39.137  1.00  0.00           O  
ATOM   2983  N   GLU   186      10.367  -7.961 -39.776  1.00  0.00           N  
ATOM   2984  H   GLU   186      10.896  -8.773 -40.059  1.00  0.00           H  
ATOM   2985  CA  GLU   186       8.912  -8.025 -40.022  1.00  0.00           C  
ATOM   2986  HA  GLU   186       8.494  -7.176 -40.564  1.00  0.00           H  
ATOM   2987  CB  GLU   186       8.870  -9.187 -41.109  1.00  0.00           C  
ATOM   2988  HB2 GLU   186       9.451  -8.965 -42.005  1.00  0.00           H  
ATOM   2989  HB3 GLU   186       9.164 -10.119 -40.627  1.00  0.00           H  
ATOM   2990  CG  GLU   186       7.474  -9.598 -41.662  1.00  0.00           C  
ATOM   2991  HG2 GLU   186       7.671 -10.409 -42.363  1.00  0.00           H  
ATOM   2992  HG3 GLU   186       6.793 -10.131 -41.000  1.00  0.00           H  
ATOM   2993  CD  GLU   186       6.693  -8.467 -42.302  1.00  0.00           C  
ATOM   2994  OE1 GLU   186       7.414  -7.822 -43.085  1.00  0.00           O  
ATOM   2995  OE2 GLU   186       5.456  -8.314 -42.180  1.00  0.00           O  
ATOM   2996  C   GLU   186       8.019  -8.193 -38.737  1.00  0.00           C  
ATOM   2997  O   GLU   186       6.812  -7.953 -38.886  1.00  0.00           O  
ATOM   2998  N   ILE   187       8.432  -8.698 -37.602  1.00  0.00           N  
ATOM   2999  H   ILE   187       9.332  -9.155 -37.562  1.00  0.00           H  
ATOM   3000  CA  ILE   187       7.587  -8.663 -36.430  1.00  0.00           C  
ATOM   3001  HA  ILE   187       6.577  -9.028 -36.614  1.00  0.00           H  
ATOM   3002  CB  ILE   187       8.233  -9.649 -35.458  1.00  0.00           C  
ATOM   3003  HB  ILE   187       9.319  -9.575 -35.526  1.00  0.00           H  
ATOM   3004  CG2 ILE   187       7.936  -9.293 -33.980  1.00  0.00           C  
ATOM   3005 HG21 ILE   187       8.468  -8.344 -33.899  1.00  0.00           H  
ATOM   3006 HG22 ILE   187       6.856  -9.290 -33.834  1.00  0.00           H  
ATOM   3007 HG23 ILE   187       8.535  -9.992 -33.396  1.00  0.00           H  
ATOM   3008  CG1 ILE   187       7.689 -11.068 -35.718  1.00  0.00           C  
ATOM   3009 HG12 ILE   187       6.774 -11.238 -35.150  1.00  0.00           H  
ATOM   3010 HG13 ILE   187       7.387 -11.263 -36.747  1.00  0.00           H  
ATOM   3011  CD1 ILE   187       8.819 -12.159 -35.281  1.00  0.00           C  
ATOM   3012 HD11 ILE   187       8.390 -13.095 -35.638  1.00  0.00           H  
ATOM   3013 HD12 ILE   187       9.627 -12.004 -35.997  1.00  0.00           H  
ATOM   3014 HD13 ILE   187       8.946 -12.060 -34.203  1.00  0.00           H  
ATOM   3015  C   ILE   187       7.545  -7.178 -35.898  1.00  0.00           C  
ATOM   3016  O   ILE   187       6.505  -6.666 -35.540  1.00  0.00           O  
ATOM   3017  N   MET   188       8.699  -6.514 -36.016  1.00  0.00           N  
ATOM   3018  H   MET   188       9.514  -7.029 -36.316  1.00  0.00           H  
ATOM   3019  CA  MET   188       8.744  -5.075 -35.715  1.00  0.00           C  
ATOM   3020  HA  MET   188       8.389  -4.934 -34.694  1.00  0.00           H  
ATOM   3021  CB  MET   188      10.225  -4.603 -35.751  1.00  0.00           C  
ATOM   3022  HB2 MET   188      10.707  -4.730 -36.721  1.00  0.00           H  
ATOM   3023  HB3 MET   188      10.262  -3.514 -35.729  1.00  0.00           H  
ATOM   3024  CG  MET   188      11.095  -5.215 -34.615  1.00  0.00           C  
ATOM   3025  HG2 MET   188      11.317  -6.212 -34.998  1.00  0.00           H  
ATOM   3026  HG3 MET   188      12.084  -4.758 -34.628  1.00  0.00           H  
ATOM   3027  SD  MET   188      10.430  -5.292 -32.888  1.00  0.00           S  
ATOM   3028  CE  MET   188      10.010  -3.542 -32.653  1.00  0.00           C  
ATOM   3029  HE1 MET   188       9.461  -3.501 -31.712  1.00  0.00           H  
ATOM   3030  HE2 MET   188      10.976  -3.077 -32.454  1.00  0.00           H  
ATOM   3031  HE3 MET   188       9.316  -3.189 -33.416  1.00  0.00           H  
ATOM   3032  C   MET   188       7.879  -4.260 -36.710  1.00  0.00           C  
ATOM   3033  O   MET   188       7.091  -3.457 -36.158  1.00  0.00           O  
ATOM   3034  N   LYS   189       7.922  -4.462 -38.103  1.00  0.00           N  
ATOM   3035  H   LYS   189       8.553  -5.164 -38.463  1.00  0.00           H  
ATOM   3036  CA  LYS   189       6.985  -3.781 -39.018  1.00  0.00           C  
ATOM   3037  HA  LYS   189       7.230  -2.719 -39.009  1.00  0.00           H  
ATOM   3038  CB  LYS   189       7.198  -4.367 -40.429  1.00  0.00           C  
ATOM   3039  HB2 LYS   189       8.270  -4.527 -40.546  1.00  0.00           H  
ATOM   3040  HB3 LYS   189       6.655  -5.304 -40.305  1.00  0.00           H  
ATOM   3041  CG  LYS   189       6.776  -3.645 -41.520  1.00  0.00           C  
ATOM   3042  HG2 LYS   189       5.718  -3.448 -41.349  1.00  0.00           H  
ATOM   3043  HG3 LYS   189       7.186  -2.636 -41.475  1.00  0.00           H  
ATOM   3044  CD  LYS   189       6.912  -4.217 -42.749  1.00  0.00           C  
ATOM   3045  HD2 LYS   189       7.968  -4.480 -42.819  1.00  0.00           H  
ATOM   3046  HD3 LYS   189       6.216  -5.053 -42.808  1.00  0.00           H  
ATOM   3047  CE  LYS   189       6.487  -3.484 -43.740  1.00  0.00           C  
ATOM   3048  HE2 LYS   189       5.406  -3.348 -43.725  1.00  0.00           H  
ATOM   3049  HE3 LYS   189       6.925  -2.487 -43.773  1.00  0.00           H  
ATOM   3050  NZ  LYS   189       6.756  -4.089 -45.084  1.00  0.00           N  
ATOM   3051  HZ1 LYS   189       6.406  -5.029 -45.202  1.00  0.00           H  
ATOM   3052  HZ2 LYS   189       6.145  -3.611 -45.731  1.00  0.00           H  
ATOM   3053  HZ3 LYS   189       7.708  -4.020 -45.415  1.00  0.00           H  
ATOM   3054  C   LYS   189       5.505  -3.834 -38.545  1.00  0.00           C  
ATOM   3055  O   LYS   189       4.807  -2.827 -38.769  1.00  0.00           O  
ATOM   3056  N   GLY   190       5.047  -4.946 -37.925  1.00  0.00           N  
ATOM   3057  H   GLY   190       5.668  -5.718 -37.729  1.00  0.00           H  
ATOM   3058  CA  GLY   190       3.662  -5.046 -37.418  1.00  0.00           C  
ATOM   3059  HA2 GLY   190       3.033  -4.848 -38.286  1.00  0.00           H  
ATOM   3060  HA3 GLY   190       3.463  -6.029 -36.991  1.00  0.00           H  
ATOM   3061  C   GLY   190       3.391  -4.085 -36.302  1.00  0.00           C  
ATOM   3062  O   GLY   190       2.367  -3.420 -36.229  1.00  0.00           O  
ATOM   3063  N   GLN   191       4.164  -4.211 -35.222  1.00  0.00           N  
ATOM   3064  H   GLN   191       4.916  -4.884 -35.269  1.00  0.00           H  
ATOM   3065  CA  GLN   191       4.126  -3.503 -33.967  1.00  0.00           C  
ATOM   3066  HA  GLN   191       3.280  -3.860 -33.380  1.00  0.00           H  
ATOM   3067  CB  GLN   191       5.369  -3.985 -33.177  1.00  0.00           C  
ATOM   3068  HB2 GLN   191       5.479  -5.069 -33.216  1.00  0.00           H  
ATOM   3069  HB3 GLN   191       6.177  -3.629 -33.816  1.00  0.00           H  
ATOM   3070  CG  GLN   191       5.550  -3.486 -31.768  1.00  0.00           C  
ATOM   3071  HG2 GLN   191       6.408  -3.843 -31.200  1.00  0.00           H  
ATOM   3072  HG3 GLN   191       5.697  -2.409 -31.861  1.00  0.00           H  
ATOM   3073  CD  GLN   191       4.396  -3.688 -30.819  1.00  0.00           C  
ATOM   3074  OE1 GLN   191       3.509  -4.506 -31.104  1.00  0.00           O  
ATOM   3075  NE2 GLN   191       4.316  -3.074 -29.591  1.00  0.00           N  
ATOM   3076 HE21 GLN   191       3.394  -3.066 -29.179  1.00  0.00           H  
ATOM   3077 HE22 GLN   191       5.043  -2.432 -29.306  1.00  0.00           H  
ATOM   3078  C   GLN   191       4.142  -1.988 -34.104  1.00  0.00           C  
ATOM   3079  O   GLN   191       3.441  -1.321 -33.346  1.00  0.00           O  
ATOM   3080  N   ARG   192       4.933  -1.409 -35.013  1.00  0.00           N  
ATOM   3081  H   ARG   192       5.576  -2.018 -35.499  1.00  0.00           H  
ATOM   3082  CA  ARG   192       4.943   0.079 -35.261  1.00  0.00           C  
ATOM   3083  HA  ARG   192       5.367   0.645 -34.432  1.00  0.00           H  
ATOM   3084  CB  ARG   192       5.849   0.564 -36.421  1.00  0.00           C  
ATOM   3085  HB2 ARG   192       5.592   1.592 -36.673  1.00  0.00           H  
ATOM   3086  HB3 ARG   192       6.907   0.476 -36.176  1.00  0.00           H  
ATOM   3087  CG  ARG   192       5.669  -0.201 -37.512  1.00  0.00           C  
ATOM   3088  HG2 ARG   192       6.052  -1.213 -37.383  1.00  0.00           H  
ATOM   3089  HG3 ARG   192       4.614  -0.350 -37.745  1.00  0.00           H  
ATOM   3090  CD  ARG   192       6.305   0.173 -38.643  1.00  0.00           C  
ATOM   3091  HD2 ARG   192       7.365   0.367 -38.476  1.00  0.00           H  
ATOM   3092  HD3 ARG   192       6.247  -0.651 -39.353  1.00  0.00           H  
ATOM   3093  NE  ARG   192       5.607   1.354 -39.289  1.00  0.00           N  
ATOM   3094  HE  ARG   192       4.612   1.220 -39.396  1.00  0.00           H  
ATOM   3095  CZ  ARG   192       6.085   2.456 -39.828  1.00  0.00           C  
ATOM   3096  NH1 ARG   192       7.367   2.784 -39.476  1.00  0.00           N  
ATOM   3097 HH11 ARG   192       7.610   2.618 -38.510  1.00  0.00           H  
ATOM   3098 HH12 ARG   192       7.777   3.568 -39.964  1.00  0.00           H  
ATOM   3099  NH2 ARG   192       5.546   3.230 -40.748  1.00  0.00           N  
ATOM   3100 HH21 ARG   192       4.805   2.896 -41.348  1.00  0.00           H  
ATOM   3101 HH22 ARG   192       6.016   4.015 -41.175  1.00  0.00           H  
ATOM   3102  C   ARG   192       3.436   0.576 -35.520  1.00  0.00           C  
ATOM   3103  O   ARG   192       3.157   1.749 -35.230  1.00  0.00           O  
ATOM   3104  N   ASP   193       2.622  -0.212 -36.293  1.00  0.00           N  
ATOM   3105  H   ASP   193       2.997  -1.073 -36.666  1.00  0.00           H  
ATOM   3106  CA  ASP   193       1.272   0.277 -36.641  1.00  0.00           C  
ATOM   3107  HA  ASP   193       1.280   1.348 -36.841  1.00  0.00           H  
ATOM   3108  CB  ASP   193       0.912  -0.387 -38.005  1.00  0.00           C  
ATOM   3109  HB2 ASP   193       0.905  -1.469 -37.878  1.00  0.00           H  
ATOM   3110  HB3 ASP   193      -0.051  -0.067 -38.404  1.00  0.00           H  
ATOM   3111  CG  ASP   193       1.886   0.045 -39.110  1.00  0.00           C  
ATOM   3112  OD1 ASP   193       2.657   0.970 -39.043  1.00  0.00           O  
ATOM   3113  OD2 ASP   193       1.887  -0.701 -40.056  1.00  0.00           O  
ATOM   3114  C   ASP   193       0.278  -0.091 -35.455  1.00  0.00           C  
ATOM   3115  O   ASP   193      -0.781   0.551 -35.315  1.00  0.00           O  
ATOM   3116  N   GLN   194       0.566  -1.167 -34.792  1.00  0.00           N  
ATOM   3117  H   GLN   194       1.375  -1.690 -35.096  1.00  0.00           H  
ATOM   3118  CA  GLN   194      -0.372  -1.789 -33.845  1.00  0.00           C  
ATOM   3119  HA  GLN   194      -1.375  -1.621 -34.238  1.00  0.00           H  
ATOM   3120  CB  GLN   194      -0.185  -3.311 -33.763  1.00  0.00           C  
ATOM   3121  HB2 GLN   194       0.133  -3.787 -34.690  1.00  0.00           H  
ATOM   3122  HB3 GLN   194       0.554  -3.488 -32.981  1.00  0.00           H  
ATOM   3123  CG  GLN   194      -1.388  -4.141 -33.364  1.00  0.00           C  
ATOM   3124  HG2 GLN   194      -1.515  -4.104 -32.282  1.00  0.00           H  
ATOM   3125  HG3 GLN   194      -2.216  -3.711 -33.929  1.00  0.00           H  
ATOM   3126  CD  GLN   194      -1.255  -5.622 -33.577  1.00  0.00           C  
ATOM   3127  OE1 GLN   194      -0.359  -6.320 -33.184  1.00  0.00           O  
ATOM   3128  NE2 GLN   194      -2.287  -6.275 -34.060  1.00  0.00           N  
ATOM   3129 HE21 GLN   194      -2.237  -7.283 -34.036  1.00  0.00           H  
ATOM   3130 HE22 GLN   194      -3.173  -5.796 -34.133  1.00  0.00           H  
ATOM   3131  C   GLN   194      -0.275  -1.106 -32.446  1.00  0.00           C  
ATOM   3132  O   GLN   194      -1.196  -1.161 -31.633  1.00  0.00           O  
ATOM   3133  N   MET   195       0.857  -0.435 -32.068  1.00  0.00           N  
ATOM   3134  H   MET   195       1.720  -0.448 -32.592  1.00  0.00           H  
ATOM   3135  CA  MET   195       0.865   0.558 -30.988  1.00  0.00           C  
ATOM   3136  HA  MET   195       0.400   0.118 -30.106  1.00  0.00           H  
ATOM   3137  CB  MET   195       2.255   1.028 -30.655  1.00  0.00           C  
ATOM   3138  HB2 MET   195       2.789   1.581 -31.427  1.00  0.00           H  
ATOM   3139  HB3 MET   195       2.015   1.632 -29.780  1.00  0.00           H  
ATOM   3140  CG  MET   195       3.094  -0.112 -30.085  1.00  0.00           C  
ATOM   3141  HG2 MET   195       2.530  -0.762 -29.416  1.00  0.00           H  
ATOM   3142  HG3 MET   195       3.459  -0.702 -30.926  1.00  0.00           H  
ATOM   3143  SD  MET   195       4.528   0.518 -29.285  1.00  0.00           S  
ATOM   3144  CE  MET   195       5.454   1.330 -30.725  1.00  0.00           C  
ATOM   3145  HE1 MET   195       4.767   1.886 -31.362  1.00  0.00           H  
ATOM   3146  HE2 MET   195       6.162   2.082 -30.376  1.00  0.00           H  
ATOM   3147  HE3 MET   195       5.863   0.578 -31.399  1.00  0.00           H  
ATOM   3148  C   MET   195       0.080   1.860 -31.427  1.00  0.00           C  
ATOM   3149  O   MET   195       0.282   2.380 -32.499  1.00  0.00           O  
ATOM   3150  N   LYS   196      -0.716   2.504 -30.510  1.00  0.00           N  
ATOM   3151  H   LYS   196      -0.724   2.134 -29.570  1.00  0.00           H  
ATOM   3152  CA  LYS   196      -1.542   3.726 -30.763  1.00  0.00           C  
ATOM   3153  HA  LYS   196      -1.494   3.840 -31.846  1.00  0.00           H  
ATOM   3154  CB  LYS   196      -2.943   3.361 -30.363  1.00  0.00           C  
ATOM   3155  HB2 LYS   196      -3.161   2.355 -30.721  1.00  0.00           H  
ATOM   3156  HB3 LYS   196      -2.946   3.251 -29.278  1.00  0.00           H  
ATOM   3157  CG  LYS   196      -3.971   4.192 -30.691  1.00  0.00           C  
ATOM   3158  HG2 LYS   196      -3.633   5.150 -30.297  1.00  0.00           H  
ATOM   3159  HG3 LYS   196      -4.185   4.227 -31.759  1.00  0.00           H  
ATOM   3160  CD  LYS   196      -5.191   3.808 -30.206  1.00  0.00           C  
ATOM   3161  HD2 LYS   196      -5.399   2.821 -30.619  1.00  0.00           H  
ATOM   3162  HD3 LYS   196      -5.105   3.694 -29.126  1.00  0.00           H  
ATOM   3163  CE  LYS   196      -6.247   4.563 -30.556  1.00  0.00           C  
ATOM   3164  HE2 LYS   196      -6.042   5.543 -30.125  1.00  0.00           H  
ATOM   3165  HE3 LYS   196      -6.366   4.626 -31.638  1.00  0.00           H  
ATOM   3166  NZ  LYS   196      -7.514   4.048 -30.070  1.00  0.00           N  
ATOM   3167  HZ1 LYS   196      -7.737   3.384 -30.798  1.00  0.00           H  
ATOM   3168  HZ2 LYS   196      -7.432   3.666 -29.139  1.00  0.00           H  
ATOM   3169  HZ3 LYS   196      -8.206   4.780 -30.003  1.00  0.00           H  
ATOM   3170  C   LYS   196      -0.939   4.920 -29.990  1.00  0.00           C  
ATOM   3171  O   LYS   196      -0.414   4.781 -28.924  1.00  0.00           O  
ATOM   3172  N   ARG   197      -1.043   6.127 -30.584  1.00  0.00           N  
ATOM   3173  H   ARG   197      -1.359   6.174 -31.542  1.00  0.00           H  
ATOM   3174  CA  ARG   197      -0.657   7.408 -30.001  1.00  0.00           C  
ATOM   3175  HA  ARG   197       0.141   7.199 -29.288  1.00  0.00           H  
ATOM   3176  CB  ARG   197      -0.062   8.310 -31.112  1.00  0.00           C  
ATOM   3177  HB2 ARG   197      -0.810   8.286 -31.904  1.00  0.00           H  
ATOM   3178  HB3 ARG   197      -0.073   9.310 -30.678  1.00  0.00           H  
ATOM   3179  CG  ARG   197       1.152   7.883 -31.598  1.00  0.00           C  
ATOM   3180  HG2 ARG   197       1.855   7.891 -30.765  1.00  0.00           H  
ATOM   3181  HG3 ARG   197       1.067   6.828 -31.856  1.00  0.00           H  
ATOM   3182  CD  ARG   197       1.692   8.703 -32.464  1.00  0.00           C  
ATOM   3183  HD2 ARG   197       1.082   8.727 -33.367  1.00  0.00           H  
ATOM   3184  HD3 ARG   197       1.791   9.700 -32.037  1.00  0.00           H  
ATOM   3185  NE  ARG   197       2.978   8.175 -32.921  1.00  0.00           N  
ATOM   3186  HE  ARG   197       2.960   7.284 -33.396  1.00  0.00           H  
ATOM   3187  CZ  ARG   197       4.103   8.853 -32.974  1.00  0.00           C  
ATOM   3188  NH1 ARG   197       4.368   9.932 -32.229  1.00  0.00           N  
ATOM   3189 HH11 ARG   197       3.658  10.414 -31.697  1.00  0.00           H  
ATOM   3190 HH12 ARG   197       5.248  10.413 -32.348  1.00  0.00           H  
ATOM   3191  NH2 ARG   197       5.068   8.457 -33.685  1.00  0.00           N  
ATOM   3192 HH21 ARG   197       4.967   7.591 -34.195  1.00  0.00           H  
ATOM   3193 HH22 ARG   197       5.992   8.862 -33.715  1.00  0.00           H  
ATOM   3194  C   ARG   197      -1.763   8.107 -29.277  1.00  0.00           C  
ATOM   3195  O   ARG   197      -2.957   7.927 -29.637  1.00  0.00           O  
ATOM   3196  N   PRO   198      -1.439   9.049 -28.312  1.00  0.00           N  
ATOM   3197  CD  PRO   198      -0.137   9.341 -27.781  1.00  0.00           C  
ATOM   3198  HD2 PRO   198       0.642   9.515 -28.523  1.00  0.00           H  
ATOM   3199  HD3 PRO   198       0.134   8.579 -27.050  1.00  0.00           H  
ATOM   3200  CG  PRO   198      -0.321  10.624 -27.014  1.00  0.00           C  
ATOM   3201  HG2 PRO   198      -0.150  11.404 -27.757  1.00  0.00           H  
ATOM   3202  HG3 PRO   198       0.331  10.777 -26.154  1.00  0.00           H  
ATOM   3203  CB  PRO   198      -1.762  10.615 -26.514  1.00  0.00           C  
ATOM   3204  HB2 PRO   198      -2.264  11.581 -26.553  1.00  0.00           H  
ATOM   3205  HB3 PRO   198      -1.762  10.135 -25.535  1.00  0.00           H  
ATOM   3206  CA  PRO   198      -2.451   9.730 -27.521  1.00  0.00           C  
ATOM   3207  HA  PRO   198      -3.029   8.942 -27.038  1.00  0.00           H  
ATOM   3208  C   PRO   198      -3.370  10.590 -28.452  1.00  0.00           C  
ATOM   3209  O   PRO   198      -2.979  11.072 -29.555  1.00  0.00           O  
ATOM   3210  N   PRO   199      -4.556  10.934 -27.979  1.00  0.00           N  
ATOM   3211  CD  PRO   199      -5.370  10.395 -26.965  1.00  0.00           C  
ATOM   3212  HD2 PRO   199      -5.065  10.709 -25.967  1.00  0.00           H  
ATOM   3213  HD3 PRO   199      -5.203   9.342 -27.188  1.00  0.00           H  
ATOM   3214  CG  PRO   199      -6.811  10.746 -27.292  1.00  0.00           C  
ATOM   3215  HG2 PRO   199      -7.460  10.846 -26.422  1.00  0.00           H  
ATOM   3216  HG3 PRO   199      -7.075   9.892 -27.916  1.00  0.00           H  
ATOM   3217  CB  PRO   199      -6.744  12.079 -28.093  1.00  0.00           C  
ATOM   3218  HB2 PRO   199      -6.956  13.026 -27.596  1.00  0.00           H  
ATOM   3219  HB3 PRO   199      -7.458  11.980 -28.911  1.00  0.00           H  
ATOM   3220  CA  PRO   199      -5.287  11.983 -28.694  1.00  0.00           C  
ATOM   3221  HA  PRO   199      -5.336  11.741 -29.755  1.00  0.00           H  
ATOM   3222  C   PRO   199      -4.507  13.266 -28.520  1.00  0.00           C  
ATOM   3223  O   PRO   199      -3.746  13.423 -27.576  1.00  0.00           O  
ATOM   3224  N   LEU   200      -4.804  14.360 -29.325  1.00  0.00           N  
ATOM   3225  H   LEU   200      -5.461  14.222 -30.080  1.00  0.00           H  
ATOM   3226  CA  LEU   200      -4.142  15.637 -29.245  1.00  0.00           C  
ATOM   3227  HA  LEU   200      -3.065  15.480 -29.182  1.00  0.00           H  
ATOM   3228  CB  LEU   200      -4.436  16.523 -30.493  1.00  0.00           C  
ATOM   3229  HB2 LEU   200      -4.195  15.909 -31.361  1.00  0.00           H  
ATOM   3230  HB3 LEU   200      -5.502  16.744 -30.432  1.00  0.00           H  
ATOM   3231  CG  LEU   200      -3.710  17.934 -30.525  1.00  0.00           C  
ATOM   3232  HG  LEU   200      -4.061  18.419 -29.615  1.00  0.00           H  
ATOM   3233  CD1 LEU   200      -2.189  17.882 -30.548  1.00  0.00           C  
ATOM   3234 HD11 LEU   200      -1.915  18.937 -30.547  1.00  0.00           H  
ATOM   3235 HD12 LEU   200      -1.710  17.546 -29.629  1.00  0.00           H  
ATOM   3236 HD13 LEU   200      -1.722  17.482 -31.449  1.00  0.00           H  
ATOM   3237  CD2 LEU   200      -4.101  18.724 -31.789  1.00  0.00           C  
ATOM   3238 HD21 LEU   200      -3.604  18.275 -32.649  1.00  0.00           H  
ATOM   3239 HD22 LEU   200      -5.184  18.740 -31.910  1.00  0.00           H  
ATOM   3240 HD23 LEU   200      -3.641  19.708 -31.698  1.00  0.00           H  
ATOM   3241  C   LEU   200      -4.627  16.519 -28.005  1.00  0.00           C  
ATOM   3242  O   LEU   200      -3.863  17.183 -27.388  1.00  0.00           O  
ATOM   3243  N   GLU   201      -5.928  16.425 -27.668  1.00  0.00           N  
ATOM   3244  H   GLU   201      -6.511  15.769 -28.167  1.00  0.00           H  
ATOM   3245  CA  GLU   201      -6.508  17.109 -26.516  1.00  0.00           C  
ATOM   3246  HA  GLU   201      -6.363  18.189 -26.549  1.00  0.00           H  
ATOM   3247  CB  GLU   201      -8.065  16.817 -26.501  1.00  0.00           C  
ATOM   3248  HB2 GLU   201      -8.112  15.731 -26.431  1.00  0.00           H  
ATOM   3249  HB3 GLU   201      -8.477  17.188 -25.563  1.00  0.00           H  
ATOM   3250  CG  GLU   201      -8.827  17.486 -27.739  1.00  0.00           C  
ATOM   3251  HG2 GLU   201      -9.903  17.355 -27.633  1.00  0.00           H  
ATOM   3252  HG3 GLU   201      -8.466  18.514 -27.714  1.00  0.00           H  
ATOM   3253  CD  GLU   201      -8.486  16.886 -29.129  1.00  0.00           C  
ATOM   3254  OE1 GLU   201      -8.401  15.654 -29.161  1.00  0.00           O  
ATOM   3255  OE2 GLU   201      -8.322  17.647 -30.095  1.00  0.00           O  
ATOM   3256  C   GLU   201      -5.863  16.608 -25.215  1.00  0.00           C  
ATOM   3257  O   GLU   201      -5.546  17.311 -24.310  1.00  0.00           O  
ATOM   3258  N   GLU   202      -5.406  15.370 -25.210  1.00  0.00           N  
ATOM   3259  H   GLU   202      -5.550  14.815 -26.042  1.00  0.00           H  
ATOM   3260  CA  GLU   202      -4.674  14.650 -24.134  1.00  0.00           C  
ATOM   3261  HA  GLU   202      -5.006  15.130 -23.213  1.00  0.00           H  
ATOM   3262  CB  GLU   202      -4.883  13.145 -24.244  1.00  0.00           C  
ATOM   3263  HB2 GLU   202      -4.534  12.753 -25.199  1.00  0.00           H  
ATOM   3264  HB3 GLU   202      -4.223  12.705 -23.496  1.00  0.00           H  
ATOM   3265  CG  GLU   202      -6.310  12.586 -24.185  1.00  0.00           C  
ATOM   3266  HG2 GLU   202      -6.901  12.984 -25.009  1.00  0.00           H  
ATOM   3267  HG3 GLU   202      -6.243  11.500 -24.253  1.00  0.00           H  
ATOM   3268  CD  GLU   202      -7.005  12.980 -22.898  1.00  0.00           C  
ATOM   3269  OE1 GLU   202      -8.245  13.014 -22.986  1.00  0.00           O  
ATOM   3270  OE2 GLU   202      -6.423  13.332 -21.855  1.00  0.00           O  
ATOM   3271  C   GLU   202      -3.146  15.025 -24.034  1.00  0.00           C  
ATOM   3272  O   GLU   202      -2.625  15.224 -22.880  1.00  0.00           O  
ATOM   3273  N   ARG   203      -2.483  15.126 -25.216  1.00  0.00           N  
ATOM   3274  H   ARG   203      -2.976  14.921 -26.073  1.00  0.00           H  
ATOM   3275  CA  ARG   203      -1.142  15.790 -25.400  1.00  0.00           C  
ATOM   3276  HA  ARG   203      -0.360  15.306 -24.815  1.00  0.00           H  
ATOM   3277  CB  ARG   203      -0.732  15.759 -26.876  1.00  0.00           C  
ATOM   3278  HB2 ARG   203      -1.563  15.997 -27.540  1.00  0.00           H  
ATOM   3279  HB3 ARG   203      -0.043  16.582 -27.069  1.00  0.00           H  
ATOM   3280  CG  ARG   203      -0.068  14.652 -27.239  1.00  0.00           C  
ATOM   3281  HG2 ARG   203       0.949  14.711 -26.853  1.00  0.00           H  
ATOM   3282  HG3 ARG   203      -0.521  13.772 -26.783  1.00  0.00           H  
ATOM   3283  CD  ARG   203      -0.067  14.465 -28.604  1.00  0.00           C  
ATOM   3284  HD2 ARG   203       0.427  13.513 -28.799  1.00  0.00           H  
ATOM   3285  HD3 ARG   203      -1.094  14.581 -28.949  1.00  0.00           H  
ATOM   3286  NE  ARG   203       0.810  15.391 -29.317  1.00  0.00           N  
ATOM   3287  HE  ARG   203       1.571  15.784 -28.783  1.00  0.00           H  
ATOM   3288  CZ  ARG   203       0.822  15.510 -30.638  1.00  0.00           C  
ATOM   3289  NH1 ARG   203       0.016  14.845 -31.464  1.00  0.00           N  
ATOM   3290 HH11 ARG   203      -0.753  14.321 -31.072  1.00  0.00           H  
ATOM   3291 HH12 ARG   203       0.068  15.098 -32.441  1.00  0.00           H  
ATOM   3292  NH2 ARG   203       1.624  16.413 -31.189  1.00  0.00           N  
ATOM   3293 HH21 ARG   203       2.287  16.872 -30.581  1.00  0.00           H  
ATOM   3294 HH22 ARG   203       1.955  16.308 -32.138  1.00  0.00           H  
ATOM   3295  C   ARG   203      -1.176  17.224 -24.858  1.00  0.00           C  
ATOM   3296  O   ARG   203      -0.403  17.485 -23.901  1.00  0.00           O  
ATOM   3297  N   ARG   204      -2.158  18.112 -25.211  1.00  0.00           N  
ATOM   3298  H   ARG   204      -2.799  17.894 -25.960  1.00  0.00           H  
ATOM   3299  CA  ARG   204      -2.359  19.453 -24.505  1.00  0.00           C  
ATOM   3300  HA  ARG   204      -1.385  19.941 -24.544  1.00  0.00           H  
ATOM   3301  CB  ARG   204      -3.540  20.336 -25.000  1.00  0.00           C  
ATOM   3302  HB2 ARG   204      -4.471  19.776 -25.093  1.00  0.00           H  
ATOM   3303  HB3 ARG   204      -3.704  21.166 -24.312  1.00  0.00           H  
ATOM   3304  CG  ARG   204      -3.295  20.911 -26.170  1.00  0.00           C  
ATOM   3305  HG2 ARG   204      -2.397  21.520 -26.070  1.00  0.00           H  
ATOM   3306  HG3 ARG   204      -3.120  20.156 -26.936  1.00  0.00           H  
ATOM   3307  CD  ARG   204      -4.156  21.713 -26.794  1.00  0.00           C  
ATOM   3308  HD2 ARG   204      -4.877  21.089 -27.323  1.00  0.00           H  
ATOM   3309  HD3 ARG   204      -4.707  22.318 -26.073  1.00  0.00           H  
ATOM   3310  NE  ARG   204      -3.555  22.564 -27.852  1.00  0.00           N  
ATOM   3311  HE  ARG   204      -3.563  22.251 -28.812  1.00  0.00           H  
ATOM   3312  CZ  ARG   204      -2.908  23.720 -27.699  1.00  0.00           C  
ATOM   3313  NH1 ARG   204      -2.483  24.361 -28.772  1.00  0.00           N  
ATOM   3314 HH11 ARG   204      -2.641  23.944 -29.678  1.00  0.00           H  
ATOM   3315 HH12 ARG   204      -2.047  25.272 -28.777  1.00  0.00           H  
ATOM   3316  NH2 ARG   204      -2.713  24.299 -26.571  1.00  0.00           N  
ATOM   3317 HH21 ARG   204      -2.977  23.944 -25.663  1.00  0.00           H  
ATOM   3318 HH22 ARG   204      -2.245  25.194 -26.545  1.00  0.00           H  
ATOM   3319  C   ARG   204      -2.515  19.336 -22.966  1.00  0.00           C  
ATOM   3320  O   ARG   204      -1.744  20.038 -22.217  1.00  0.00           O  
ATOM   3321  N   ALA   205      -3.346  18.427 -22.526  1.00  0.00           N  
ATOM   3322  H   ALA   205      -3.977  18.059 -23.223  1.00  0.00           H  
ATOM   3323  CA  ALA   205      -3.626  18.203 -21.101  1.00  0.00           C  
ATOM   3324  HA  ALA   205      -4.015  19.161 -20.756  1.00  0.00           H  
ATOM   3325  CB  ALA   205      -4.690  17.136 -20.940  1.00  0.00           C  
ATOM   3326  HB1 ALA   205      -4.185  16.183 -21.097  1.00  0.00           H  
ATOM   3327  HB2 ALA   205      -5.153  17.212 -19.956  1.00  0.00           H  
ATOM   3328  HB3 ALA   205      -5.449  17.394 -21.679  1.00  0.00           H  
ATOM   3329  C   ALA   205      -2.330  17.756 -20.305  1.00  0.00           C  
ATOM   3330  O   ALA   205      -2.344  18.083 -19.115  1.00  0.00           O  
ATOM   3331  N   MET   206      -1.410  17.037 -20.917  1.00  0.00           N  
ATOM   3332  H   MET   206      -1.695  16.775 -21.850  1.00  0.00           H  
ATOM   3333  CA  MET   206      -0.134  16.537 -20.389  1.00  0.00           C  
ATOM   3334  HA  MET   206      -0.173  16.221 -19.347  1.00  0.00           H  
ATOM   3335  CB  MET   206       0.162  15.191 -21.045  1.00  0.00           C  
ATOM   3336  HB2 MET   206      -0.597  14.439 -20.832  1.00  0.00           H  
ATOM   3337  HB3 MET   206       0.334  15.287 -22.117  1.00  0.00           H  
ATOM   3338  CG  MET   206       1.425  14.619 -20.326  1.00  0.00           C  
ATOM   3339  HG2 MET   206       2.276  14.987 -20.900  1.00  0.00           H  
ATOM   3340  HG3 MET   206       1.536  14.959 -19.296  1.00  0.00           H  
ATOM   3341  SD  MET   206       1.455  12.828 -20.111  1.00  0.00           S  
ATOM   3342  CE  MET   206       1.580  12.142 -21.800  1.00  0.00           C  
ATOM   3343  HE1 MET   206       0.684  12.434 -22.347  1.00  0.00           H  
ATOM   3344  HE2 MET   206       2.454  12.560 -22.298  1.00  0.00           H  
ATOM   3345  HE3 MET   206       1.652  11.055 -21.765  1.00  0.00           H  
ATOM   3346  C   MET   206       0.931  17.690 -20.322  1.00  0.00           C  
ATOM   3347  O   MET   206       1.924  17.549 -19.605  1.00  0.00           O  
ATOM   3348  N   HIE   207       0.713  18.760 -21.079  1.00  0.00           N  
ATOM   3349  H   HIE   207      -0.030  18.792 -21.762  1.00  0.00           H  
ATOM   3350  CA  HIE   207       1.507  20.042 -20.774  1.00  0.00           C  
ATOM   3351  HA  HIE   207       2.470  19.643 -20.452  1.00  0.00           H  
ATOM   3352  CB  HIE   207       1.513  20.747 -22.118  1.00  0.00           C  
ATOM   3353  HB2 HIE   207       2.319  20.262 -22.668  1.00  0.00           H  
ATOM   3354  HB3 HIE   207       0.642  20.632 -22.763  1.00  0.00           H  
ATOM   3355  CG  HIE   207       1.861  22.233 -22.097  1.00  0.00           C  
ATOM   3356  ND1 HIE   207       3.060  22.856 -21.568  1.00  0.00           N  
ATOM   3357  CE1 HIE   207       2.877  24.131 -21.798  1.00  0.00           C  
ATOM   3358  HE1 HIE   207       3.559  24.851 -21.371  1.00  0.00           H  
ATOM   3359  NE2 HIE   207       1.728  24.422 -22.451  1.00  0.00           N  
ATOM   3360  HE2 HIE   207       1.407  25.369 -22.593  1.00  0.00           H  
ATOM   3361  CD2 HIE   207       1.095  23.195 -22.664  1.00  0.00           C  
ATOM   3362  HD2 HIE   207       0.050  23.188 -22.935  1.00  0.00           H  
ATOM   3363  C   HIE   207       0.826  20.881 -19.699  1.00  0.00           C  
ATOM   3364  O   HIE   207       1.511  21.307 -18.757  1.00  0.00           O  
ATOM   3365  N   ASP   208      -0.509  20.987 -19.760  1.00  0.00           N  
ATOM   3366  H   ASP   208      -1.034  20.633 -20.547  1.00  0.00           H  
ATOM   3367  CA  ASP   208      -1.370  21.744 -18.893  1.00  0.00           C  
ATOM   3368  HA  ASP   208      -1.141  22.794 -19.074  1.00  0.00           H  
ATOM   3369  CB  ASP   208      -2.866  21.470 -19.166  1.00  0.00           C  
ATOM   3370  HB2 ASP   208      -3.078  20.406 -19.274  1.00  0.00           H  
ATOM   3371  HB3 ASP   208      -3.508  21.812 -18.355  1.00  0.00           H  
ATOM   3372  CG  ASP   208      -3.464  22.100 -20.416  1.00  0.00           C  
ATOM   3373  OD1 ASP   208      -2.707  22.771 -21.134  1.00  0.00           O  
ATOM   3374  OD2 ASP   208      -4.685  22.071 -20.622  1.00  0.00           O  
ATOM   3375  C   ASP   208      -1.188  21.411 -17.422  1.00  0.00           C  
ATOM   3376  O   ASP   208      -1.260  22.258 -16.603  1.00  0.00           O  
ATOM   3377  N   ILE   209      -0.853  20.166 -17.132  1.00  0.00           N  
ATOM   3378  H   ILE   209      -0.988  19.584 -17.947  1.00  0.00           H  
ATOM   3379  CA  ILE   209      -0.636  19.603 -15.804  1.00  0.00           C  
ATOM   3380  HA  ILE   209      -1.341  19.955 -15.052  1.00  0.00           H  
ATOM   3381  CB  ILE   209      -0.852  18.087 -15.863  1.00  0.00           C  
ATOM   3382  HB  ILE   209      -1.803  17.851 -16.340  1.00  0.00           H  
ATOM   3383  CG2 ILE   209       0.327  17.577 -16.733  1.00  0.00           C  
ATOM   3384 HG21 ILE   209       0.252  16.520 -16.990  1.00  0.00           H  
ATOM   3385 HG22 ILE   209       0.490  18.161 -17.638  1.00  0.00           H  
ATOM   3386 HG23 ILE   209       1.247  17.667 -16.156  1.00  0.00           H  
ATOM   3387  CG1 ILE   209      -0.797  17.254 -14.543  1.00  0.00           C  
ATOM   3388 HG12 ILE   209      -0.741  16.196 -14.801  1.00  0.00           H  
ATOM   3389 HG13 ILE   209       0.083  17.509 -13.952  1.00  0.00           H  
ATOM   3390  CD1 ILE   209      -2.040  17.448 -13.700  1.00  0.00           C  
ATOM   3391 HD11 ILE   209      -2.379  18.475 -13.837  1.00  0.00           H  
ATOM   3392 HD12 ILE   209      -2.802  16.776 -14.095  1.00  0.00           H  
ATOM   3393 HD13 ILE   209      -1.980  17.254 -12.629  1.00  0.00           H  
ATOM   3394  C   ILE   209       0.690  20.081 -15.157  1.00  0.00           C  
ATOM   3395  O   ILE   209       0.905  19.986 -13.921  1.00  0.00           O  
ATOM   3396  N   ILE   210       1.575  20.650 -16.000  1.00  0.00           N  
ATOM   3397  H   ILE   210       1.454  20.605 -17.002  1.00  0.00           H  
ATOM   3398  CA  ILE   210       2.763  21.306 -15.641  1.00  0.00           C  
ATOM   3399  HA  ILE   210       2.970  20.946 -14.633  1.00  0.00           H  
ATOM   3400  CB  ILE   210       4.025  21.011 -16.550  1.00  0.00           C  
ATOM   3401  HB  ILE   210       3.882  21.337 -17.581  1.00  0.00           H  
ATOM   3402  CG2 ILE   210       5.266  21.729 -15.974  1.00  0.00           C  
ATOM   3403 HG21 ILE   210       5.362  21.531 -14.906  1.00  0.00           H  
ATOM   3404 HG22 ILE   210       6.169  21.356 -16.459  1.00  0.00           H  
ATOM   3405 HG23 ILE   210       5.083  22.802 -16.032  1.00  0.00           H  
ATOM   3406  CG1 ILE   210       4.289  19.499 -16.475  1.00  0.00           C  
ATOM   3407 HG12 ILE   210       3.539  19.068 -17.139  1.00  0.00           H  
ATOM   3408 HG13 ILE   210       5.244  19.379 -16.986  1.00  0.00           H  
ATOM   3409  CD1 ILE   210       4.373  18.832 -15.090  1.00  0.00           C  
ATOM   3410 HD11 ILE   210       4.942  19.430 -14.379  1.00  0.00           H  
ATOM   3411 HD12 ILE   210       3.338  18.724 -14.766  1.00  0.00           H  
ATOM   3412 HD13 ILE   210       4.887  17.889 -15.276  1.00  0.00           H  
ATOM   3413  C   ILE   210       2.568  22.774 -15.583  1.00  0.00           C  
ATOM   3414  O   ILE   210       2.886  23.316 -14.539  1.00  0.00           O  
ATOM   3415  N   ALA   211       1.893  23.365 -16.534  1.00  0.00           N  
ATOM   3416  H   ALA   211       1.756  22.905 -17.423  1.00  0.00           H  
ATOM   3417  CA  ALA   211       1.444  24.745 -16.655  1.00  0.00           C  
ATOM   3418  HA  ALA   211       2.244  25.466 -16.485  1.00  0.00           H  
ATOM   3419  CB  ALA   211       0.932  24.970 -18.116  1.00  0.00           C  
ATOM   3420  HB1 ALA   211       0.691  26.032 -18.144  1.00  0.00           H  
ATOM   3421  HB2 ALA   211       1.714  24.584 -18.771  1.00  0.00           H  
ATOM   3422  HB3 ALA   211      -0.039  24.487 -18.221  1.00  0.00           H  
ATOM   3423  C   ALA   211       0.340  25.090 -15.663  1.00  0.00           C  
ATOM   3424  O   ALA   211      -0.198  26.153 -15.728  1.00  0.00           O  
ATOM   3425  N   SER   212       0.017  24.157 -14.690  1.00  0.00           N  
ATOM   3426  H   SER   212       0.523  23.285 -14.753  1.00  0.00           H  
ATOM   3427  CA  SER   212      -0.859  24.411 -13.623  1.00  0.00           C  
ATOM   3428  HA  SER   212      -1.797  24.781 -14.038  1.00  0.00           H  
ATOM   3429  CB  SER   212      -1.082  23.099 -12.895  1.00  0.00           C  
ATOM   3430  HB2 SER   212      -1.494  22.362 -13.584  1.00  0.00           H  
ATOM   3431  HB3 SER   212      -0.149  22.674 -12.525  1.00  0.00           H  
ATOM   3432  OG  SER   212      -2.065  23.348 -11.912  1.00  0.00           O  
ATOM   3433  HG  SER   212      -1.662  23.125 -11.069  1.00  0.00           H  
ATOM   3434  C   SER   212      -0.338  25.441 -12.620  1.00  0.00           C  
ATOM   3435  O   SER   212       0.878  25.539 -12.366  1.00  0.00           O  
ATOM   3436  N   ASP   213      -1.275  26.267 -12.109  1.00  0.00           N  
ATOM   3437  H   ASP   213      -2.220  26.246 -12.466  1.00  0.00           H  
ATOM   3438  CA  ASP   213      -0.994  27.267 -11.045  1.00  0.00           C  
ATOM   3439  HA  ASP   213      -0.243  27.939 -11.459  1.00  0.00           H  
ATOM   3440  CB  ASP   213      -2.312  28.034 -10.718  1.00  0.00           C  
ATOM   3441  HB2 ASP   213      -3.017  27.315 -10.302  1.00  0.00           H  
ATOM   3442  HB3 ASP   213      -2.076  28.831 -10.012  1.00  0.00           H  
ATOM   3443  CG  ASP   213      -2.987  28.672 -11.956  1.00  0.00           C  
ATOM   3444  OD1 ASP   213      -2.263  29.184 -12.857  1.00  0.00           O  
ATOM   3445  OD2 ASP   213      -4.213  28.613 -12.022  1.00  0.00           O  
ATOM   3446  C   ASP   213      -0.369  26.599  -9.815  1.00  0.00           C  
ATOM   3447  O   ASP   213       0.595  27.200  -9.289  1.00  0.00           O  
ATOM   3448  N   THR   214      -0.791  25.426  -9.491  1.00  0.00           N  
ATOM   3449  H   THR   214      -1.576  25.083 -10.025  1.00  0.00           H  
ATOM   3450  CA  THR   214      -0.197  24.532  -8.426  1.00  0.00           C  
ATOM   3451  HA  THR   214       0.755  24.993  -8.166  1.00  0.00           H  
ATOM   3452  CB  THR   214      -0.972  24.533  -7.153  1.00  0.00           C  
ATOM   3453  HB  THR   214      -1.869  23.968  -7.407  1.00  0.00           H  
ATOM   3454  CG2 THR   214      -0.235  23.912  -5.923  1.00  0.00           C  
ATOM   3455 HG21 THR   214      -0.006  22.856  -6.063  1.00  0.00           H  
ATOM   3456 HG22 THR   214       0.572  24.595  -5.656  1.00  0.00           H  
ATOM   3457 HG23 THR   214      -0.958  24.057  -5.120  1.00  0.00           H  
ATOM   3458  OG1 THR   214      -1.449  25.824  -6.733  1.00  0.00           O  
ATOM   3459  HG1 THR   214      -2.196  26.013  -7.305  1.00  0.00           H  
ATOM   3460  C   THR   214      -0.004  23.106  -8.954  1.00  0.00           C  
ATOM   3461  O   THR   214      -1.011  22.638  -9.498  1.00  0.00           O  
ATOM   3462  N   PHE   215       1.087  22.407  -8.666  1.00  0.00           N  
ATOM   3463  H   PHE   215       1.864  22.818  -8.168  1.00  0.00           H  
ATOM   3464  CA  PHE   215       1.214  21.019  -9.066  1.00  0.00           C  
ATOM   3465  HA  PHE   215       0.687  20.887 -10.011  1.00  0.00           H  
ATOM   3466  CB  PHE   215       2.699  20.614  -9.422  1.00  0.00           C  
ATOM   3467  HB2 PHE   215       3.137  21.440  -9.982  1.00  0.00           H  
ATOM   3468  HB3 PHE   215       3.187  20.698  -8.450  1.00  0.00           H  
ATOM   3469  CG  PHE   215       2.825  19.254 -10.052  1.00  0.00           C  
ATOM   3470  CD1 PHE   215       2.921  19.035 -11.456  1.00  0.00           C  
ATOM   3471  HD1 PHE   215       2.995  19.884 -12.120  1.00  0.00           H  
ATOM   3472  CE1 PHE   215       2.930  17.752 -12.047  1.00  0.00           C  
ATOM   3473  HE1 PHE   215       2.785  17.632 -13.110  1.00  0.00           H  
ATOM   3474  CZ  PHE   215       3.012  16.663 -11.147  1.00  0.00           C  
ATOM   3475  HZ  PHE   215       2.930  15.663 -11.547  1.00  0.00           H  
ATOM   3476  CE2 PHE   215       2.889  16.772  -9.752  1.00  0.00           C  
ATOM   3477  HE2 PHE   215       3.009  15.883  -9.151  1.00  0.00           H  
ATOM   3478  CD2 PHE   215       2.848  18.116  -9.189  1.00  0.00           C  
ATOM   3479  HD2 PHE   215       2.641  18.185  -8.131  1.00  0.00           H  
ATOM   3480  C   PHE   215       0.658  20.152  -7.935  1.00  0.00           C  
ATOM   3481  O   PHE   215       0.709  20.475  -6.737  1.00  0.00           O  
ATOM   3482  N   ASP   216       0.080  19.022  -8.356  1.00  0.00           N  
ATOM   3483  H   ASP   216      -0.042  18.761  -9.324  1.00  0.00           H  
ATOM   3484  CA  ASP   216      -0.742  18.096  -7.492  1.00  0.00           C  
ATOM   3485  HA  ASP   216      -0.441  18.148  -6.446  1.00  0.00           H  
ATOM   3486  CB  ASP   216      -2.244  18.398  -7.581  1.00  0.00           C  
ATOM   3487  HB2 ASP   216      -2.448  19.398  -7.198  1.00  0.00           H  
ATOM   3488  HB3 ASP   216      -2.582  18.188  -8.596  1.00  0.00           H  
ATOM   3489  CG  ASP   216      -3.207  17.381  -6.849  1.00  0.00           C  
ATOM   3490  OD1 ASP   216      -4.426  17.313  -7.082  1.00  0.00           O  
ATOM   3491  OD2 ASP   216      -2.666  16.610  -5.972  1.00  0.00           O  
ATOM   3492  C   ASP   216      -0.426  16.677  -8.165  1.00  0.00           C  
ATOM   3493  O   ASP   216      -0.650  16.466  -9.353  1.00  0.00           O  
ATOM   3494  N   LYS   217       0.107  15.715  -7.370  1.00  0.00           N  
ATOM   3495  H   LYS   217       0.437  15.985  -6.454  1.00  0.00           H  
ATOM   3496  CA  LYS   217       0.332  14.324  -7.799  1.00  0.00           C  
ATOM   3497  HA  LYS   217       0.921  14.381  -8.714  1.00  0.00           H  
ATOM   3498  CB  LYS   217       1.107  13.512  -6.738  1.00  0.00           C  
ATOM   3499  HB2 LYS   217       0.621  13.477  -5.763  1.00  0.00           H  
ATOM   3500  HB3 LYS   217       1.072  12.508  -7.160  1.00  0.00           H  
ATOM   3501  CG  LYS   217       2.334  13.899  -6.512  1.00  0.00           C  
ATOM   3502  HG2 LYS   217       2.890  13.900  -7.449  1.00  0.00           H  
ATOM   3503  HG3 LYS   217       2.282  14.972  -6.324  1.00  0.00           H  
ATOM   3504  CD  LYS   217       3.055  13.237  -5.473  1.00  0.00           C  
ATOM   3505  HD2 LYS   217       2.855  13.707  -4.510  1.00  0.00           H  
ATOM   3506  HD3 LYS   217       2.907  12.158  -5.504  1.00  0.00           H  
ATOM   3507  CE  LYS   217       4.384  13.440  -5.583  1.00  0.00           C  
ATOM   3508  HE2 LYS   217       4.878  13.270  -6.540  1.00  0.00           H  
ATOM   3509  HE3 LYS   217       4.530  14.517  -5.490  1.00  0.00           H  
ATOM   3510  NZ  LYS   217       5.097  12.680  -4.457  1.00  0.00           N  
ATOM   3511  HZ1 LYS   217       6.090  12.864  -4.456  1.00  0.00           H  
ATOM   3512  HZ2 LYS   217       4.764  13.040  -3.574  1.00  0.00           H  
ATOM   3513  HZ3 LYS   217       4.822  11.710  -4.517  1.00  0.00           H  
ATOM   3514  C   LYS   217      -0.958  13.673  -8.074  1.00  0.00           C  
ATOM   3515  O   LYS   217      -1.073  12.828  -8.924  1.00  0.00           O  
ATOM   3516  N   ALA   218      -2.002  13.912  -7.305  1.00  0.00           N  
ATOM   3517  H   ALA   218      -1.840  14.572  -6.558  1.00  0.00           H  
ATOM   3518  CA  ALA   218      -3.352  13.275  -7.352  1.00  0.00           C  
ATOM   3519  HA  ALA   218      -3.251  12.207  -7.163  1.00  0.00           H  
ATOM   3520  CB  ALA   218      -4.151  13.735  -6.246  1.00  0.00           C  
ATOM   3521  HB1 ALA   218      -4.963  13.010  -6.304  1.00  0.00           H  
ATOM   3522  HB2 ALA   218      -3.625  13.562  -5.308  1.00  0.00           H  
ATOM   3523  HB3 ALA   218      -4.429  14.783  -6.360  1.00  0.00           H  
ATOM   3524  C   ALA   218      -4.029  13.467  -8.776  1.00  0.00           C  
ATOM   3525  O   ALA   218      -4.537  12.487  -9.360  1.00  0.00           O  
ATOM   3526  N   LYS   219      -3.922  14.714  -9.292  1.00  0.00           N  
ATOM   3527  H   LYS   219      -3.596  15.435  -8.664  1.00  0.00           H  
ATOM   3528  CA  LYS   219      -4.338  15.140 -10.618  1.00  0.00           C  
ATOM   3529  HA  LYS   219      -5.324  14.703 -10.773  1.00  0.00           H  
ATOM   3530  CB  LYS   219      -4.399  16.628 -10.685  1.00  0.00           C  
ATOM   3531  HB2 LYS   219      -4.768  16.938  -9.707  1.00  0.00           H  
ATOM   3532  HB3 LYS   219      -3.390  17.037 -10.718  1.00  0.00           H  
ATOM   3533  CG  LYS   219      -5.248  17.210 -11.580  1.00  0.00           C  
ATOM   3534  HG2 LYS   219      -4.944  17.053 -12.614  1.00  0.00           H  
ATOM   3535  HG3 LYS   219      -6.211  16.724 -11.422  1.00  0.00           H  
ATOM   3536  CD  LYS   219      -5.421  18.586 -11.459  1.00  0.00           C  
ATOM   3537  HD2 LYS   219      -5.529  18.831 -10.403  1.00  0.00           H  
ATOM   3538  HD3 LYS   219      -4.517  19.107 -11.775  1.00  0.00           H  
ATOM   3539  CE  LYS   219      -6.566  19.174 -11.971  1.00  0.00           C  
ATOM   3540  HE2 LYS   219      -6.595  18.904 -13.027  1.00  0.00           H  
ATOM   3541  HE3 LYS   219      -7.405  18.662 -11.501  1.00  0.00           H  
ATOM   3542  NZ  LYS   219      -6.663  20.607 -11.770  1.00  0.00           N  
ATOM   3543  HZ1 LYS   219      -7.426  21.028 -12.280  1.00  0.00           H  
ATOM   3544  HZ2 LYS   219      -6.886  20.815 -10.807  1.00  0.00           H  
ATOM   3545  HZ3 LYS   219      -5.757  21.011 -11.959  1.00  0.00           H  
ATOM   3546  C   LYS   219      -3.406  14.662 -11.717  1.00  0.00           C  
ATOM   3547  O   LYS   219      -3.939  14.320 -12.794  1.00  0.00           O  
ATOM   3548  N   ALA   220      -2.060  14.664 -11.557  1.00  0.00           N  
ATOM   3549  H   ALA   220      -1.677  14.899 -10.653  1.00  0.00           H  
ATOM   3550  CA  ALA   220      -1.091  13.951 -12.438  1.00  0.00           C  
ATOM   3551  HA  ALA   220      -1.175  14.408 -13.424  1.00  0.00           H  
ATOM   3552  CB  ALA   220       0.363  14.077 -11.961  1.00  0.00           C  
ATOM   3553  HB1 ALA   220       0.508  13.905 -10.895  1.00  0.00           H  
ATOM   3554  HB2 ALA   220       1.028  13.416 -12.517  1.00  0.00           H  
ATOM   3555  HB3 ALA   220       0.785  15.053 -12.201  1.00  0.00           H  
ATOM   3556  C   ALA   220      -1.414  12.421 -12.569  1.00  0.00           C  
ATOM   3557  O   ALA   220      -1.445  11.867 -13.721  1.00  0.00           O  
ATOM   3558  N   GLU   221      -1.687  11.748 -11.471  1.00  0.00           N  
ATOM   3559  H   GLU   221      -1.475  12.163 -10.575  1.00  0.00           H  
ATOM   3560  CA  GLU   221      -2.106  10.359 -11.489  1.00  0.00           C  
ATOM   3561  HA  GLU   221      -1.247   9.851 -11.927  1.00  0.00           H  
ATOM   3562  CB  GLU   221      -2.177   9.727 -10.039  1.00  0.00           C  
ATOM   3563  HB2 GLU   221      -1.163   9.958  -9.714  1.00  0.00           H  
ATOM   3564  HB3 GLU   221      -2.867  10.275  -9.397  1.00  0.00           H  
ATOM   3565  CG  GLU   221      -2.457   8.247 -10.142  1.00  0.00           C  
ATOM   3566  HG2 GLU   221      -3.483   8.073 -10.465  1.00  0.00           H  
ATOM   3567  HG3 GLU   221      -1.775   7.775 -10.849  1.00  0.00           H  
ATOM   3568  CD  GLU   221      -2.128   7.576  -8.747  1.00  0.00           C  
ATOM   3569  OE1 GLU   221      -3.010   6.980  -8.130  1.00  0.00           O  
ATOM   3570  OE2 GLU   221      -1.012   7.702  -8.175  1.00  0.00           O  
ATOM   3571  C   GLU   221      -3.362  10.134 -12.277  1.00  0.00           C  
ATOM   3572  O   GLU   221      -3.399   9.144 -12.961  1.00  0.00           O  
ATOM   3573  N   ALA   222      -4.355  11.001 -12.197  1.00  0.00           N  
ATOM   3574  H   ALA   222      -4.333  11.673 -11.444  1.00  0.00           H  
ATOM   3575  CA  ALA   222      -5.629  10.823 -13.004  1.00  0.00           C  
ATOM   3576  HA  ALA   222      -5.829   9.769 -12.811  1.00  0.00           H  
ATOM   3577  CB  ALA   222      -6.720  11.838 -12.473  1.00  0.00           C  
ATOM   3578  HB1 ALA   222      -6.231  12.794 -12.287  1.00  0.00           H  
ATOM   3579  HB2 ALA   222      -7.559  11.739 -13.162  1.00  0.00           H  
ATOM   3580  HB3 ALA   222      -6.915  11.562 -11.436  1.00  0.00           H  
ATOM   3581  C   ALA   222      -5.369  11.012 -14.555  1.00  0.00           C  
ATOM   3582  O   ALA   222      -6.140  10.482 -15.317  1.00  0.00           O  
ATOM   3583  N   GLN   223      -4.369  11.831 -14.939  1.00  0.00           N  
ATOM   3584  H   GLN   223      -3.795  12.276 -14.237  1.00  0.00           H  
ATOM   3585  CA  GLN   223      -3.942  11.921 -16.322  1.00  0.00           C  
ATOM   3586  HA  GLN   223      -4.879  11.888 -16.879  1.00  0.00           H  
ATOM   3587  CB  GLN   223      -3.038  13.125 -16.493  1.00  0.00           C  
ATOM   3588  HB2 GLN   223      -3.421  14.034 -16.029  1.00  0.00           H  
ATOM   3589  HB3 GLN   223      -2.107  12.849 -15.999  1.00  0.00           H  
ATOM   3590  CG  GLN   223      -2.781  13.408 -17.979  1.00  0.00           C  
ATOM   3591  HG2 GLN   223      -2.248  14.357 -18.040  1.00  0.00           H  
ATOM   3592  HG3 GLN   223      -2.102  12.653 -18.377  1.00  0.00           H  
ATOM   3593  CD  GLN   223      -4.085  13.567 -18.797  1.00  0.00           C  
ATOM   3594  OE1 GLN   223      -4.757  14.543 -18.618  1.00  0.00           O  
ATOM   3595  NE2 GLN   223      -4.398  12.774 -19.825  1.00  0.00           N  
ATOM   3596 HE21 GLN   223      -5.226  13.025 -20.346  1.00  0.00           H  
ATOM   3597 HE22 GLN   223      -3.959  11.865 -19.862  1.00  0.00           H  
ATOM   3598  C   GLN   223      -3.231  10.580 -16.744  1.00  0.00           C  
ATOM   3599  O   GLN   223      -3.542  10.065 -17.838  1.00  0.00           O  
ATOM   3600  N   ILE   224      -2.413  10.007 -15.859  1.00  0.00           N  
ATOM   3601  H   ILE   224      -2.407  10.391 -14.925  1.00  0.00           H  
ATOM   3602  CA  ILE   224      -1.731   8.762 -16.224  1.00  0.00           C  
ATOM   3603  HA  ILE   224      -1.191   8.842 -17.168  1.00  0.00           H  
ATOM   3604  CB  ILE   224      -0.688   8.433 -15.110  1.00  0.00           C  
ATOM   3605  HB  ILE   224      -1.093   8.639 -14.119  1.00  0.00           H  
ATOM   3606  CG2 ILE   224      -0.288   6.917 -15.188  1.00  0.00           C  
ATOM   3607 HG21 ILE   224       0.517   6.760 -14.471  1.00  0.00           H  
ATOM   3608 HG22 ILE   224      -1.090   6.220 -14.946  1.00  0.00           H  
ATOM   3609 HG23 ILE   224       0.033   6.663 -16.198  1.00  0.00           H  
ATOM   3610  CG1 ILE   224       0.466   9.393 -15.164  1.00  0.00           C  
ATOM   3611 HG12 ILE   224       1.057   9.251 -16.069  1.00  0.00           H  
ATOM   3612 HG13 ILE   224       0.026  10.389 -15.202  1.00  0.00           H  
ATOM   3613  CD1 ILE   224       1.499   9.498 -13.972  1.00  0.00           C  
ATOM   3614 HD11 ILE   224       2.225  10.289 -14.161  1.00  0.00           H  
ATOM   3615 HD12 ILE   224       0.952   9.716 -13.055  1.00  0.00           H  
ATOM   3616 HD13 ILE   224       1.959   8.517 -13.852  1.00  0.00           H  
ATOM   3617  C   ILE   224      -2.852   7.720 -16.373  1.00  0.00           C  
ATOM   3618  O   ILE   224      -3.091   7.188 -17.423  1.00  0.00           O  
ATOM   3619  N   ALA   225      -3.705   7.529 -15.364  1.00  0.00           N  
ATOM   3620  H   ALA   225      -3.416   7.935 -14.485  1.00  0.00           H  
ATOM   3621  CA  ALA   225      -4.889   6.615 -15.321  1.00  0.00           C  
ATOM   3622  HA  ALA   225      -4.511   5.601 -15.452  1.00  0.00           H  
ATOM   3623  CB  ALA   225      -5.745   6.655 -14.012  1.00  0.00           C  
ATOM   3624  HB1 ALA   225      -6.579   5.966 -14.146  1.00  0.00           H  
ATOM   3625  HB2 ALA   225      -5.162   6.541 -13.099  1.00  0.00           H  
ATOM   3626  HB3 ALA   225      -6.306   7.582 -13.896  1.00  0.00           H  
ATOM   3627  C   ALA   225      -5.853   6.917 -16.593  1.00  0.00           C  
ATOM   3628  O   ALA   225      -6.394   5.879 -17.059  1.00  0.00           O  
ATOM   3629  N   LYS   226      -6.115   8.121 -16.996  1.00  0.00           N  
ATOM   3630  H   LYS   226      -5.611   8.877 -16.555  1.00  0.00           H  
ATOM   3631  CA  LYS   226      -6.850   8.520 -18.240  1.00  0.00           C  
ATOM   3632  HA  LYS   226      -7.877   8.158 -18.192  1.00  0.00           H  
ATOM   3633  CB  LYS   226      -6.825  10.036 -18.504  1.00  0.00           C  
ATOM   3634  HB2 LYS   226      -5.864  10.445 -18.192  1.00  0.00           H  
ATOM   3635  HB3 LYS   226      -6.805  10.210 -19.580  1.00  0.00           H  
ATOM   3636  CG  LYS   226      -7.929  10.727 -18.066  1.00  0.00           C  
ATOM   3637  HG2 LYS   226      -8.792  10.271 -18.551  1.00  0.00           H  
ATOM   3638  HG3 LYS   226      -7.934  10.353 -17.042  1.00  0.00           H  
ATOM   3639  CD  LYS   226      -8.000  12.070 -18.174  1.00  0.00           C  
ATOM   3640  HD2 LYS   226      -7.149  12.592 -17.738  1.00  0.00           H  
ATOM   3641  HD3 LYS   226      -7.860  12.370 -19.213  1.00  0.00           H  
ATOM   3642  CE  LYS   226      -9.161  12.627 -17.722  1.00  0.00           C  
ATOM   3643  HE2 LYS   226      -9.929  11.897 -17.976  1.00  0.00           H  
ATOM   3644  HE3 LYS   226      -9.184  12.867 -16.659  1.00  0.00           H  
ATOM   3645  NZ  LYS   226      -9.497  13.947 -18.420  1.00  0.00           N  
ATOM   3646  HZ1 LYS   226     -10.330  14.425 -18.106  1.00  0.00           H  
ATOM   3647  HZ2 LYS   226      -8.717  14.580 -18.309  1.00  0.00           H  
ATOM   3648  HZ3 LYS   226      -9.573  13.840 -19.422  1.00  0.00           H  
ATOM   3649  C   LYS   226      -6.381   7.776 -19.447  1.00  0.00           C  
ATOM   3650  O   LYS   226      -7.206   7.439 -20.263  1.00  0.00           O  
ATOM   3651  N   MET   227      -5.064   7.498 -19.586  1.00  0.00           N  
ATOM   3652  H   MET   227      -4.391   7.869 -18.931  1.00  0.00           H  
ATOM   3653  CA  MET   227      -4.443   6.961 -20.772  1.00  0.00           C  
ATOM   3654  HA  MET   227      -5.103   7.056 -21.634  1.00  0.00           H  
ATOM   3655  CB  MET   227      -3.135   7.768 -20.984  1.00  0.00           C  
ATOM   3656  HB2 MET   227      -2.558   7.713 -20.060  1.00  0.00           H  
ATOM   3657  HB3 MET   227      -2.452   7.286 -21.684  1.00  0.00           H  
ATOM   3658  CG  MET   227      -3.225   9.271 -21.363  1.00  0.00           C  
ATOM   3659  HG2 MET   227      -3.636   9.343 -22.370  1.00  0.00           H  
ATOM   3660  HG3 MET   227      -3.858   9.789 -20.642  1.00  0.00           H  
ATOM   3661  SD  MET   227      -1.656  10.131 -21.450  1.00  0.00           S  
ATOM   3662  CE  MET   227      -0.912  10.169 -19.796  1.00  0.00           C  
ATOM   3663  HE1 MET   227      -1.377  10.989 -19.250  1.00  0.00           H  
ATOM   3664  HE2 MET   227      -1.031   9.242 -19.235  1.00  0.00           H  
ATOM   3665  HE3 MET   227       0.153  10.386 -19.879  1.00  0.00           H  
ATOM   3666  C   MET   227      -4.194   5.421 -20.607  1.00  0.00           C  
ATOM   3667  O   MET   227      -3.471   4.900 -21.442  1.00  0.00           O  
ATOM   3668  N   GLU   228      -4.443   4.739 -19.494  1.00  0.00           N  
ATOM   3669  H   GLU   228      -4.951   5.219 -18.765  1.00  0.00           H  
ATOM   3670  CA  GLU   228      -3.986   3.396 -19.123  1.00  0.00           C  
ATOM   3671  HA  GLU   228      -2.924   3.503 -18.900  1.00  0.00           H  
ATOM   3672  CB  GLU   228      -4.680   3.030 -17.759  1.00  0.00           C  
ATOM   3673  HB2 GLU   228      -4.627   3.889 -17.090  1.00  0.00           H  
ATOM   3674  HB3 GLU   228      -5.674   2.610 -17.911  1.00  0.00           H  
ATOM   3675  CG  GLU   228      -3.819   1.880 -17.107  1.00  0.00           C  
ATOM   3676  HG2 GLU   228      -3.875   0.956 -17.682  1.00  0.00           H  
ATOM   3677  HG3 GLU   228      -2.777   2.197 -17.085  1.00  0.00           H  
ATOM   3678  CD  GLU   228      -4.307   1.458 -15.702  1.00  0.00           C  
ATOM   3679  OE1 GLU   228      -5.484   1.819 -15.404  1.00  0.00           O  
ATOM   3680  OE2 GLU   228      -3.690   0.774 -14.861  1.00  0.00           O  
ATOM   3681  C   GLU   228      -4.432   2.301 -20.150  1.00  0.00           C  
ATOM   3682  O   GLU   228      -3.707   1.280 -20.194  1.00  0.00           O  
ATOM   3683  N   GLU   229      -5.528   2.427 -20.908  1.00  0.00           N  
ATOM   3684  H   GLU   229      -6.148   3.224 -20.940  1.00  0.00           H  
ATOM   3685  CA  GLU   229      -5.931   1.275 -21.789  1.00  0.00           C  
ATOM   3686  HA  GLU   229      -5.769   0.332 -21.268  1.00  0.00           H  
ATOM   3687  CB  GLU   229      -7.451   1.348 -22.162  1.00  0.00           C  
ATOM   3688  HB2 GLU   229      -7.639   2.357 -22.528  1.00  0.00           H  
ATOM   3689  HB3 GLU   229      -7.689   0.661 -22.974  1.00  0.00           H  
ATOM   3690  CG  GLU   229      -8.496   1.004 -21.067  1.00  0.00           C  
ATOM   3691  HG2 GLU   229      -9.486   1.141 -21.503  1.00  0.00           H  
ATOM   3692  HG3 GLU   229      -8.280  -0.043 -20.856  1.00  0.00           H  
ATOM   3693  CD  GLU   229      -8.438   1.811 -19.761  1.00  0.00           C  
ATOM   3694  OE1 GLU   229      -8.272   1.193 -18.678  1.00  0.00           O  
ATOM   3695  OE2 GLU   229      -8.744   3.036 -19.732  1.00  0.00           O  
ATOM   3696  C   GLU   229      -5.028   1.427 -23.070  1.00  0.00           C  
ATOM   3697  O   GLU   229      -4.809   0.431 -23.739  1.00  0.00           O  
ATOM   3698  N   GLN   230      -4.465   2.589 -23.353  1.00  0.00           N  
ATOM   3699  H   GLN   230      -4.628   3.379 -22.745  1.00  0.00           H  
ATOM   3700  CA  GLN   230      -3.313   2.679 -24.302  1.00  0.00           C  
ATOM   3701  HA  GLN   230      -3.568   2.082 -25.177  1.00  0.00           H  
ATOM   3702  CB  GLN   230      -2.986   4.105 -24.779  1.00  0.00           C  
ATOM   3703  HB2 GLN   230      -2.650   4.805 -24.013  1.00  0.00           H  
ATOM   3704  HB3 GLN   230      -2.246   3.962 -25.567  1.00  0.00           H  
ATOM   3705  CG  GLN   230      -4.205   4.826 -25.341  1.00  0.00           C  
ATOM   3706  HG2 GLN   230      -4.931   4.179 -25.832  1.00  0.00           H  
ATOM   3707  HG3 GLN   230      -4.690   5.353 -24.519  1.00  0.00           H  
ATOM   3708  CD  GLN   230      -3.894   5.882 -26.451  1.00  0.00           C  
ATOM   3709  OE1 GLN   230      -2.788   6.355 -26.577  1.00  0.00           O  
ATOM   3710  NE2 GLN   230      -4.850   6.222 -27.263  1.00  0.00           N  
ATOM   3711 HE21 GLN   230      -4.643   6.893 -27.989  1.00  0.00           H  
ATOM   3712 HE22 GLN   230      -5.746   5.799 -27.066  1.00  0.00           H  
ATOM   3713  C   GLN   230      -2.082   2.005 -23.747  1.00  0.00           C  
ATOM   3714  O   GLN   230      -1.485   1.146 -24.408  1.00  0.00           O  
ATOM   3715  N   ARG   231      -1.681   2.408 -22.557  1.00  0.00           N  
ATOM   3716  H   ARG   231      -2.262   3.082 -22.079  1.00  0.00           H  
ATOM   3717  CA  ARG   231      -0.462   1.822 -21.846  1.00  0.00           C  
ATOM   3718  HA  ARG   231       0.409   2.085 -22.447  1.00  0.00           H  
ATOM   3719  CB  ARG   231      -0.338   2.564 -20.444  1.00  0.00           C  
ATOM   3720  HB2 ARG   231      -1.343   2.680 -20.037  1.00  0.00           H  
ATOM   3721  HB3 ARG   231       0.313   1.971 -19.803  1.00  0.00           H  
ATOM   3722  CG  ARG   231       0.125   3.834 -20.694  1.00  0.00           C  
ATOM   3723  HG2 ARG   231       0.893   3.815 -21.467  1.00  0.00           H  
ATOM   3724  HG3 ARG   231      -0.661   4.453 -21.125  1.00  0.00           H  
ATOM   3725  CD  ARG   231       0.469   4.634 -19.690  1.00  0.00           C  
ATOM   3726  HD2 ARG   231       0.477   5.680 -19.996  1.00  0.00           H  
ATOM   3727  HD3 ARG   231      -0.297   4.585 -18.916  1.00  0.00           H  
ATOM   3728  NE  ARG   231       1.814   4.294 -19.152  1.00  0.00           N  
ATOM   3729  HE  ARG   231       2.628   4.626 -19.649  1.00  0.00           H  
ATOM   3730  CZ  ARG   231       2.063   3.839 -17.903  1.00  0.00           C  
ATOM   3731  NH1 ARG   231       1.152   3.572 -17.047  1.00  0.00           N  
ATOM   3732 HH11 ARG   231       0.180   3.802 -17.200  1.00  0.00           H  
ATOM   3733 HH12 ARG   231       1.439   3.270 -16.128  1.00  0.00           H  
ATOM   3734  NH2 ARG   231       3.245   3.565 -17.490  1.00  0.00           N  
ATOM   3735 HH21 ARG   231       4.044   3.810 -18.057  1.00  0.00           H  
ATOM   3736 HH22 ARG   231       3.368   3.683 -16.494  1.00  0.00           H  
ATOM   3737  C   ARG   231      -0.597   0.281 -21.615  1.00  0.00           C  
ATOM   3738  O   ARG   231       0.429  -0.405 -21.461  1.00  0.00           O  
ATOM   3739  N   LYS   232      -1.829  -0.232 -21.482  1.00  0.00           N  
ATOM   3740  H   LYS   232      -2.634   0.377 -21.519  1.00  0.00           H  
ATOM   3741  CA  LYS   232      -2.004  -1.676 -21.528  1.00  0.00           C  
ATOM   3742  HA  LYS   232      -1.233  -2.200 -20.962  1.00  0.00           H  
ATOM   3743  CB  LYS   232      -3.428  -2.018 -21.076  1.00  0.00           C  
ATOM   3744  HB2 LYS   232      -3.592  -1.439 -20.167  1.00  0.00           H  
ATOM   3745  HB3 LYS   232      -4.097  -1.407 -21.683  1.00  0.00           H  
ATOM   3746  CG  LYS   232      -3.878  -3.315 -20.915  1.00  0.00           C  
ATOM   3747  HG2 LYS   232      -3.885  -3.765 -21.908  1.00  0.00           H  
ATOM   3748  HG3 LYS   232      -3.205  -3.854 -20.248  1.00  0.00           H  
ATOM   3749  CD  LYS   232      -5.135  -3.364 -20.386  1.00  0.00           C  
ATOM   3750  HD2 LYS   232      -5.196  -2.873 -19.415  1.00  0.00           H  
ATOM   3751  HD3 LYS   232      -5.841  -2.862 -21.048  1.00  0.00           H  
ATOM   3752  CE  LYS   232      -5.612  -4.664 -20.218  1.00  0.00           C  
ATOM   3753  HE2 LYS   232      -5.627  -5.257 -21.132  1.00  0.00           H  
ATOM   3754  HE3 LYS   232      -5.041  -5.208 -19.465  1.00  0.00           H  
ATOM   3755  NZ  LYS   232      -7.100  -4.527 -19.906  1.00  0.00           N  
ATOM   3756  HZ1 LYS   232      -7.290  -3.801 -19.230  1.00  0.00           H  
ATOM   3757  HZ2 LYS   232      -7.613  -4.287 -20.743  1.00  0.00           H  
ATOM   3758  HZ3 LYS   232      -7.530  -5.346 -19.500  1.00  0.00           H  
ATOM   3759  C   LYS   232      -1.828  -2.300 -22.908  1.00  0.00           C  
ATOM   3760  O   LYS   232      -0.984  -3.166 -23.191  1.00  0.00           O  
ATOM   3761  N   ALA   233      -2.658  -1.863 -23.884  1.00  0.00           N  
ATOM   3762  H   ALA   233      -3.245  -1.078 -23.640  1.00  0.00           H  
ATOM   3763  CA  ALA   233      -2.815  -2.487 -25.206  1.00  0.00           C  
ATOM   3764  HA  ALA   233      -3.229  -3.487 -25.075  1.00  0.00           H  
ATOM   3765  CB  ALA   233      -3.880  -1.679 -26.078  1.00  0.00           C  
ATOM   3766  HB1 ALA   233      -4.910  -1.965 -25.861  1.00  0.00           H  
ATOM   3767  HB2 ALA   233      -3.623  -0.635 -25.898  1.00  0.00           H  
ATOM   3768  HB3 ALA   233      -3.743  -1.801 -27.153  1.00  0.00           H  
ATOM   3769  C   ALA   233      -1.451  -2.457 -25.859  1.00  0.00           C  
ATOM   3770  O   ALA   233      -1.006  -3.436 -26.421  1.00  0.00           O  
ATOM   3771  N   ASN   234      -0.710  -1.337 -25.895  1.00  0.00           N  
ATOM   3772  H   ASN   234      -1.158  -0.547 -25.454  1.00  0.00           H  
ATOM   3773  CA  ASN   234       0.544  -1.080 -26.580  1.00  0.00           C  
ATOM   3774  HA  ASN   234       0.316  -1.261 -27.631  1.00  0.00           H  
ATOM   3775  CB  ASN   234       0.897   0.445 -26.363  1.00  0.00           C  
ATOM   3776  HB2 ASN   234       0.830   0.705 -25.306  1.00  0.00           H  
ATOM   3777  HB3 ASN   234       1.909   0.663 -26.704  1.00  0.00           H  
ATOM   3778  CG  ASN   234       0.081   1.472 -27.197  1.00  0.00           C  
ATOM   3779  OD1 ASN   234      -0.629   1.106 -28.092  1.00  0.00           O  
ATOM   3780  ND2 ASN   234       0.375   2.758 -27.039  1.00  0.00           N  
ATOM   3781 HD21 ASN   234      -0.101   3.377 -27.679  1.00  0.00           H  
ATOM   3782 HD22 ASN   234       1.039   3.090 -26.353  1.00  0.00           H  
ATOM   3783  C   ASN   234       1.585  -2.141 -26.042  1.00  0.00           C  
ATOM   3784  O   ASN   234       2.322  -2.688 -26.846  1.00  0.00           O  
ATOM   3785  N   MET   235       1.620  -2.317 -24.688  1.00  0.00           N  
ATOM   3786  H   MET   235       0.913  -1.782 -24.204  1.00  0.00           H  
ATOM   3787  CA  MET   235       2.474  -3.284 -23.983  1.00  0.00           C  
ATOM   3788  HA  MET   235       3.481  -3.117 -24.366  1.00  0.00           H  
ATOM   3789  CB  MET   235       2.508  -3.072 -22.434  1.00  0.00           C  
ATOM   3790  HB2 MET   235       2.655  -2.007 -22.254  1.00  0.00           H  
ATOM   3791  HB3 MET   235       1.504  -3.451 -22.244  1.00  0.00           H  
ATOM   3792  CG  MET   235       3.535  -3.960 -21.661  1.00  0.00           C  
ATOM   3793  HG2 MET   235       3.200  -4.931 -22.027  1.00  0.00           H  
ATOM   3794  HG3 MET   235       4.542  -3.690 -21.981  1.00  0.00           H  
ATOM   3795  SD  MET   235       3.415  -3.653 -19.912  1.00  0.00           S  
ATOM   3796  CE  MET   235       5.141  -3.702 -19.466  1.00  0.00           C  
ATOM   3797  HE1 MET   235       5.670  -3.056 -20.167  1.00  0.00           H  
ATOM   3798  HE2 MET   235       5.318  -3.344 -18.452  1.00  0.00           H  
ATOM   3799  HE3 MET   235       5.552  -4.684 -19.699  1.00  0.00           H  
ATOM   3800  C   MET   235       2.115  -4.759 -24.324  1.00  0.00           C  
ATOM   3801  O   MET   235       2.967  -5.639 -24.521  1.00  0.00           O  
ATOM   3802  N   LEU   236       0.792  -5.038 -24.378  1.00  0.00           N  
ATOM   3803  H   LEU   236       0.091  -4.444 -23.958  1.00  0.00           H  
ATOM   3804  CA  LEU   236       0.280  -6.355 -24.857  1.00  0.00           C  
ATOM   3805  HA  LEU   236       0.740  -7.130 -24.244  1.00  0.00           H  
ATOM   3806  CB  LEU   236      -1.257  -6.335 -24.568  1.00  0.00           C  
ATOM   3807  HB2 LEU   236      -1.351  -5.955 -23.550  1.00  0.00           H  
ATOM   3808  HB3 LEU   236      -1.736  -5.619 -25.236  1.00  0.00           H  
ATOM   3809  CG  LEU   236      -1.859  -7.784 -24.777  1.00  0.00           C  
ATOM   3810  HG  LEU   236      -1.546  -8.091 -25.775  1.00  0.00           H  
ATOM   3811  CD1 LEU   236      -1.536  -8.873 -23.786  1.00  0.00           C  
ATOM   3812 HD11 LEU   236      -1.947  -9.785 -24.219  1.00  0.00           H  
ATOM   3813 HD12 LEU   236      -0.446  -8.863 -23.803  1.00  0.00           H  
ATOM   3814 HD13 LEU   236      -1.830  -8.750 -22.744  1.00  0.00           H  
ATOM   3815  CD2 LEU   236      -3.375  -7.666 -24.841  1.00  0.00           C  
ATOM   3816 HD21 LEU   236      -3.740  -8.693 -24.875  1.00  0.00           H  
ATOM   3817 HD22 LEU   236      -3.805  -7.109 -24.009  1.00  0.00           H  
ATOM   3818 HD23 LEU   236      -3.748  -7.219 -25.762  1.00  0.00           H  
ATOM   3819  C   LEU   236       0.631  -6.760 -26.261  1.00  0.00           C  
ATOM   3820  O   LEU   236       0.979  -7.908 -26.583  1.00  0.00           O  
ATOM   3821  N   ALA   237       0.668  -5.844 -27.217  1.00  0.00           N  
ATOM   3822  H   ALA   237       0.450  -4.887 -26.979  1.00  0.00           H  
ATOM   3823  CA  ALA   237       1.245  -6.092 -28.575  1.00  0.00           C  
ATOM   3824  HA  ALA   237       0.868  -7.041 -28.956  1.00  0.00           H  
ATOM   3825  CB  ALA   237       0.729  -5.011 -29.603  1.00  0.00           C  
ATOM   3826  HB1 ALA   237       1.229  -4.967 -30.571  1.00  0.00           H  
ATOM   3827  HB2 ALA   237      -0.304  -5.252 -29.850  1.00  0.00           H  
ATOM   3828  HB3 ALA   237       0.676  -4.063 -29.068  1.00  0.00           H  
ATOM   3829  C   ALA   237       2.761  -6.335 -28.548  1.00  0.00           C  
ATOM   3830  O   ALA   237       3.313  -6.983 -29.411  1.00  0.00           O  
ATOM   3831  N   HIE   238       3.531  -5.664 -27.577  1.00  0.00           N  
ATOM   3832  H   HIE   238       2.995  -5.056 -26.974  1.00  0.00           H  
ATOM   3833  CA  HIE   238       4.952  -5.625 -27.498  1.00  0.00           C  
ATOM   3834  HA  HIE   238       5.372  -5.507 -28.497  1.00  0.00           H  
ATOM   3835  CB  HIE   238       5.364  -4.427 -26.562  1.00  0.00           C  
ATOM   3836  HB2 HIE   238       5.087  -3.459 -26.979  1.00  0.00           H  
ATOM   3837  HB3 HIE   238       4.822  -4.436 -25.616  1.00  0.00           H  
ATOM   3838  CG  HIE   238       6.790  -4.498 -26.162  1.00  0.00           C  
ATOM   3839  ND1 HIE   238       7.315  -4.334 -24.889  1.00  0.00           N  
ATOM   3840  CE1 HIE   238       8.664  -4.551 -25.021  1.00  0.00           C  
ATOM   3841  HE1 HIE   238       9.429  -4.638 -24.264  1.00  0.00           H  
ATOM   3842  NE2 HIE   238       8.990  -4.757 -26.311  1.00  0.00           N  
ATOM   3843  HE2 HIE   238       9.954  -4.766 -26.613  1.00  0.00           H  
ATOM   3844  CD2 HIE   238       7.785  -4.815 -27.016  1.00  0.00           C  
ATOM   3845  HD2 HIE   238       7.539  -4.948 -28.059  1.00  0.00           H  
ATOM   3846  C   HIE   238       5.401  -6.926 -26.770  1.00  0.00           C  
ATOM   3847  O   HIE   238       6.436  -7.467 -27.150  1.00  0.00           O  
ATOM   3848  N   MET   239       4.628  -7.477 -25.868  1.00  0.00           N  
ATOM   3849  H   MET   239       3.780  -6.978 -25.644  1.00  0.00           H  
ATOM   3850  CA  MET   239       4.820  -8.816 -25.380  1.00  0.00           C  
ATOM   3851  HA  MET   239       5.821  -8.945 -24.968  1.00  0.00           H  
ATOM   3852  CB  MET   239       3.914  -9.003 -24.142  1.00  0.00           C  
ATOM   3853  HB2 MET   239       2.838  -9.089 -24.296  1.00  0.00           H  
ATOM   3854  HB3 MET   239       4.172 -10.010 -23.815  1.00  0.00           H  
ATOM   3855  CG  MET   239       4.242  -8.083 -22.958  1.00  0.00           C  
ATOM   3856  HG2 MET   239       5.253  -8.336 -22.638  1.00  0.00           H  
ATOM   3857  HG3 MET   239       4.235  -7.056 -23.324  1.00  0.00           H  
ATOM   3858  SD  MET   239       3.077  -8.252 -21.557  1.00  0.00           S  
ATOM   3859  CE  MET   239       3.483  -9.884 -20.818  1.00  0.00           C  
ATOM   3860  HE1 MET   239       2.880  -9.978 -19.915  1.00  0.00           H  
ATOM   3861  HE2 MET   239       3.091 -10.666 -21.468  1.00  0.00           H  
ATOM   3862  HE3 MET   239       4.526 -10.025 -20.534  1.00  0.00           H  
ATOM   3863  C   MET   239       4.576  -9.874 -26.422  1.00  0.00           C  
ATOM   3864  O   MET   239       5.444 -10.758 -26.547  1.00  0.00           O  
ATOM   3865  N   GLU   240       3.550  -9.770 -27.278  1.00  0.00           N  
ATOM   3866  H   GLU   240       2.845  -9.048 -27.315  1.00  0.00           H  
ATOM   3867  CA  GLU   240       3.375 -10.814 -28.321  1.00  0.00           C  
ATOM   3868  HA  GLU   240       3.518 -11.825 -27.939  1.00  0.00           H  
ATOM   3869  CB  GLU   240       2.027 -10.716 -28.933  1.00  0.00           C  
ATOM   3870  HB2 GLU   240       1.350 -10.348 -28.162  1.00  0.00           H  
ATOM   3871  HB3 GLU   240       1.938  -9.918 -29.670  1.00  0.00           H  
ATOM   3872  CG  GLU   240       1.573 -12.035 -29.384  1.00  0.00           C  
ATOM   3873  HG2 GLU   240       2.334 -12.411 -30.069  1.00  0.00           H  
ATOM   3874  HG3 GLU   240       1.559 -12.688 -28.512  1.00  0.00           H  
ATOM   3875  CD  GLU   240       0.149 -11.987 -30.040  1.00  0.00           C  
ATOM   3876  OE1 GLU   240      -0.015 -13.061 -30.704  1.00  0.00           O  
ATOM   3877  OE2 GLU   240      -0.621 -11.018 -29.936  1.00  0.00           O  
ATOM   3878  C   GLU   240       4.492 -10.575 -29.378  1.00  0.00           C  
ATOM   3879  O   GLU   240       4.940 -11.508 -30.010  1.00  0.00           O  
ATOM   3880  N   THR   241       4.899  -9.318 -29.544  1.00  0.00           N  
ATOM   3881  H   THR   241       4.255  -8.569 -29.334  1.00  0.00           H  
ATOM   3882  CA  THR   241       6.114  -9.046 -30.347  1.00  0.00           C  
ATOM   3883  HA  THR   241       5.983  -9.429 -31.359  1.00  0.00           H  
ATOM   3884  CB  THR   241       6.437  -7.510 -30.488  1.00  0.00           C  
ATOM   3885  HB  THR   241       6.267  -6.942 -29.574  1.00  0.00           H  
ATOM   3886  CG2 THR   241       7.827  -6.954 -30.936  1.00  0.00           C  
ATOM   3887 HG21 THR   241       7.982  -7.257 -31.971  1.00  0.00           H  
ATOM   3888 HG22 THR   241       7.745  -5.874 -30.813  1.00  0.00           H  
ATOM   3889 HG23 THR   241       8.601  -7.492 -30.389  1.00  0.00           H  
ATOM   3890  OG1 THR   241       5.601  -6.899 -31.446  1.00  0.00           O  
ATOM   3891  HG1 THR   241       4.733  -6.792 -31.050  1.00  0.00           H  
ATOM   3892  C   THR   241       7.323  -9.832 -29.811  1.00  0.00           C  
ATOM   3893  O   THR   241       7.989 -10.520 -30.563  1.00  0.00           O  
ATOM   3894  N   GLN   242       7.663  -9.821 -28.541  1.00  0.00           N  
ATOM   3895  H   GLN   242       7.242  -9.044 -28.053  1.00  0.00           H  
ATOM   3896  CA  GLN   242       8.728 -10.591 -27.942  1.00  0.00           C  
ATOM   3897  HA  GLN   242       9.675 -10.532 -28.478  1.00  0.00           H  
ATOM   3898  CB  GLN   242       8.946 -10.224 -26.489  1.00  0.00           C  
ATOM   3899  HB2 GLN   242       7.935 -10.184 -26.085  1.00  0.00           H  
ATOM   3900  HB3 GLN   242       9.547 -11.018 -26.045  1.00  0.00           H  
ATOM   3901  CG  GLN   242       9.632  -8.811 -26.388  1.00  0.00           C  
ATOM   3902  HG2 GLN   242      10.684  -8.777 -26.671  1.00  0.00           H  
ATOM   3903  HG3 GLN   242       9.185  -8.103 -27.086  1.00  0.00           H  
ATOM   3904  CD  GLN   242       9.393  -8.191 -24.887  1.00  0.00           C  
ATOM   3905  OE1 GLN   242      10.262  -8.166 -24.007  1.00  0.00           O  
ATOM   3906  NE2 GLN   242       8.204  -7.778 -24.579  1.00  0.00           N  
ATOM   3907 HE21 GLN   242       8.050  -7.263 -23.724  1.00  0.00           H  
ATOM   3908 HE22 GLN   242       7.563  -7.822 -25.358  1.00  0.00           H  
ATOM   3909  C   GLN   242       8.409 -12.123 -28.032  1.00  0.00           C  
ATOM   3910  O   GLN   242       9.371 -12.875 -28.147  1.00  0.00           O  
ATOM   3911  N   ASN   243       7.181 -12.602 -27.975  1.00  0.00           N  
ATOM   3912  H   ASN   243       6.464 -11.994 -27.604  1.00  0.00           H  
ATOM   3913  CA  ASN   243       6.829 -14.088 -27.952  1.00  0.00           C  
ATOM   3914  HA  ASN   243       7.563 -14.595 -27.326  1.00  0.00           H  
ATOM   3915  CB  ASN   243       5.404 -14.362 -27.440  1.00  0.00           C  
ATOM   3916  HB2 ASN   243       5.324 -14.048 -26.399  1.00  0.00           H  
ATOM   3917  HB3 ASN   243       4.777 -13.630 -27.950  1.00  0.00           H  
ATOM   3918  CG  ASN   243       4.962 -15.846 -27.540  1.00  0.00           C  
ATOM   3919  OD1 ASN   243       4.574 -16.281 -28.567  1.00  0.00           O  
ATOM   3920  ND2 ASN   243       5.043 -16.574 -26.506  1.00  0.00           N  
ATOM   3921 HD21 ASN   243       4.919 -17.576 -26.542  1.00  0.00           H  
ATOM   3922 HD22 ASN   243       5.581 -16.171 -25.753  1.00  0.00           H  
ATOM   3923  C   ASN   243       7.001 -14.618 -29.390  1.00  0.00           C  
ATOM   3924  O   ASN   243       7.657 -15.690 -29.645  1.00  0.00           O  
ATOM   3925  N   LYS   244       6.642 -13.737 -30.349  1.00  0.00           N  
ATOM   3926  H   LYS   244       6.149 -12.890 -30.105  1.00  0.00           H  
ATOM   3927  CA  LYS   244       6.849 -13.996 -31.781  1.00  0.00           C  
ATOM   3928  HA  LYS   244       6.586 -15.043 -31.929  1.00  0.00           H  
ATOM   3929  CB  LYS   244       6.101 -13.134 -32.664  1.00  0.00           C  
ATOM   3930  HB2 LYS   244       6.208 -12.068 -32.465  1.00  0.00           H  
ATOM   3931  HB3 LYS   244       6.358 -13.367 -33.698  1.00  0.00           H  
ATOM   3932  CG  LYS   244       4.723 -13.364 -32.584  1.00  0.00           C  
ATOM   3933  HG2 LYS   244       4.539 -14.258 -33.180  1.00  0.00           H  
ATOM   3934  HG3 LYS   244       4.422 -13.655 -31.578  1.00  0.00           H  
ATOM   3935  CD  LYS   244       3.994 -12.338 -33.145  1.00  0.00           C  
ATOM   3936  HD2 LYS   244       4.060 -11.411 -32.575  1.00  0.00           H  
ATOM   3937  HD3 LYS   244       4.414 -12.139 -34.131  1.00  0.00           H  
ATOM   3938  CE  LYS   244       2.639 -12.525 -33.253  1.00  0.00           C  
ATOM   3939  HE2 LYS   244       2.526 -13.489 -33.750  1.00  0.00           H  
ATOM   3940  HE3 LYS   244       2.233 -12.641 -32.248  1.00  0.00           H  
ATOM   3941  NZ  LYS   244       2.000 -11.420 -33.973  1.00  0.00           N  
ATOM   3942  HZ1 LYS   244       2.110 -10.573 -33.435  1.00  0.00           H  
ATOM   3943  HZ2 LYS   244       2.367 -11.248 -34.898  1.00  0.00           H  
ATOM   3944  HZ3 LYS   244       1.014 -11.639 -33.979  1.00  0.00           H  
ATOM   3945  C   LYS   244       8.315 -14.116 -32.157  1.00  0.00           C  
ATOM   3946  O   LYS   244       8.714 -15.050 -32.894  1.00  0.00           O  
ATOM   3947  N   ILE   245       9.168 -13.205 -31.665  1.00  0.00           N  
ATOM   3948  H   ILE   245       8.758 -12.423 -31.175  1.00  0.00           H  
ATOM   3949  CA  ILE   245      10.658 -13.272 -31.764  1.00  0.00           C  
ATOM   3950  HA  ILE   245      10.952 -13.114 -32.801  1.00  0.00           H  
ATOM   3951  CB  ILE   245      11.380 -12.048 -31.026  1.00  0.00           C  
ATOM   3952  HB  ILE   245      10.995 -11.966 -30.010  1.00  0.00           H  
ATOM   3953  CG2 ILE   245      12.908 -12.057 -30.990  1.00  0.00           C  
ATOM   3954 HG21 ILE   245      13.274 -13.019 -30.631  1.00  0.00           H  
ATOM   3955 HG22 ILE   245      13.356 -12.054 -31.984  1.00  0.00           H  
ATOM   3956 HG23 ILE   245      13.293 -11.311 -30.295  1.00  0.00           H  
ATOM   3957  CG1 ILE   245      11.020 -10.773 -31.815  1.00  0.00           C  
ATOM   3958 HG12 ILE   245      11.654 -10.807 -32.701  1.00  0.00           H  
ATOM   3959 HG13 ILE   245       9.941 -10.778 -31.968  1.00  0.00           H  
ATOM   3960  CD1 ILE   245      11.335  -9.407 -31.085  1.00  0.00           C  
ATOM   3961 HD11 ILE   245      12.385  -9.322 -30.804  1.00  0.00           H  
ATOM   3962 HD12 ILE   245      11.195  -8.562 -31.758  1.00  0.00           H  
ATOM   3963 HD13 ILE   245      10.724  -9.293 -30.189  1.00  0.00           H  
ATOM   3964  C   ILE   245      11.243 -14.588 -31.256  1.00  0.00           C  
ATOM   3965  O   ILE   245      12.050 -15.225 -31.939  1.00  0.00           O  
ATOM   3966  N   TYR   246      10.741 -15.020 -30.058  1.00  0.00           N  
ATOM   3967  H   TYR   246      10.081 -14.446 -29.553  1.00  0.00           H  
ATOM   3968  CA  TYR   246      11.169 -16.306 -29.518  1.00  0.00           C  
ATOM   3969  HA  TYR   246      12.234 -16.307 -29.288  1.00  0.00           H  
ATOM   3970  CB  TYR   246      10.488 -16.481 -28.169  1.00  0.00           C  
ATOM   3971  HB2 TYR   246      10.762 -15.691 -27.470  1.00  0.00           H  
ATOM   3972  HB3 TYR   246       9.411 -16.407 -28.319  1.00  0.00           H  
ATOM   3973  CG  TYR   246      10.745 -17.843 -27.514  1.00  0.00           C  
ATOM   3974  CD1 TYR   246      11.908 -18.187 -26.748  1.00  0.00           C  
ATOM   3975  HD1 TYR   246      12.545 -17.319 -26.664  1.00  0.00           H  
ATOM   3976  CE1 TYR   246      12.092 -19.386 -26.088  1.00  0.00           C  
ATOM   3977  HE1 TYR   246      12.893 -19.611 -25.400  1.00  0.00           H  
ATOM   3978  CZ  TYR   246      11.097 -20.339 -26.240  1.00  0.00           C  
ATOM   3979  OH  TYR   246      11.143 -21.526 -25.622  1.00  0.00           O  
ATOM   3980  HH  TYR   246      12.051 -21.638 -25.332  1.00  0.00           H  
ATOM   3981  CE2 TYR   246      10.020 -20.100 -27.085  1.00  0.00           C  
ATOM   3982  HE2 TYR   246       9.331 -20.931 -27.120  1.00  0.00           H  
ATOM   3983  CD2 TYR   246       9.816 -18.920 -27.808  1.00  0.00           C  
ATOM   3984  HD2 TYR   246       8.872 -18.684 -28.278  1.00  0.00           H  
ATOM   3985  C   TYR   246      10.794 -17.508 -30.366  1.00  0.00           C  
ATOM   3986  O   TYR   246      11.573 -18.441 -30.567  1.00  0.00           O  
ATOM   3987  N   ASN   247       9.622 -17.396 -31.075  1.00  0.00           N  
ATOM   3988  H   ASN   247       8.954 -16.710 -30.755  1.00  0.00           H  
ATOM   3989  CA  ASN   247       9.105 -18.450 -31.937  1.00  0.00           C  
ATOM   3990  HA  ASN   247       9.243 -19.459 -31.548  1.00  0.00           H  
ATOM   3991  CB  ASN   247       7.513 -18.353 -32.114  1.00  0.00           C  
ATOM   3992  HB2 ASN   247       7.061 -17.379 -32.304  1.00  0.00           H  
ATOM   3993  HB3 ASN   247       7.272 -18.946 -32.996  1.00  0.00           H  
ATOM   3994  CG  ASN   247       6.790 -19.074 -30.924  1.00  0.00           C  
ATOM   3995  OD1 ASN   247       6.604 -20.272 -30.860  1.00  0.00           O  
ATOM   3996  ND2 ASN   247       6.488 -18.311 -29.885  1.00  0.00           N  
ATOM   3997 HD21 ASN   247       6.171 -18.722 -29.019  1.00  0.00           H  
ATOM   3998 HD22 ASN   247       6.603 -17.308 -29.922  1.00  0.00           H  
ATOM   3999  C   ASN   247       9.753 -18.495 -33.317  1.00  0.00           C  
ATOM   4000  O   ASN   247       9.526 -19.416 -34.074  1.00  0.00           O  
ATOM   4001  N   ILE   248      10.730 -17.563 -33.652  1.00  0.00           N  
ATOM   4002  H   ILE   248      10.600 -16.704 -33.136  1.00  0.00           H  
ATOM   4003  CA  ILE   248      11.695 -17.649 -34.722  1.00  0.00           C  
ATOM   4004  HA  ILE   248      11.172 -17.991 -35.615  1.00  0.00           H  
ATOM   4005  CB  ILE   248      12.124 -16.186 -35.057  1.00  0.00           C  
ATOM   4006  HB  ILE   248      12.481 -15.638 -34.185  1.00  0.00           H  
ATOM   4007  CG2 ILE   248      13.341 -16.070 -35.999  1.00  0.00           C  
ATOM   4008 HG21 ILE   248      13.069 -16.541 -36.943  1.00  0.00           H  
ATOM   4009 HG22 ILE   248      13.550 -15.042 -36.293  1.00  0.00           H  
ATOM   4010 HG23 ILE   248      14.250 -16.510 -35.588  1.00  0.00           H  
ATOM   4011  CG1 ILE   248      10.948 -15.325 -35.679  1.00  0.00           C  
ATOM   4012 HG12 ILE   248      10.150 -15.084 -34.977  1.00  0.00           H  
ATOM   4013 HG13 ILE   248      11.281 -14.334 -35.988  1.00  0.00           H  
ATOM   4014  CD1 ILE   248      10.204 -16.088 -36.778  1.00  0.00           C  
ATOM   4015 HD11 ILE   248      10.973 -16.401 -37.484  1.00  0.00           H  
ATOM   4016 HD12 ILE   248       9.508 -16.824 -36.376  1.00  0.00           H  
ATOM   4017 HD13 ILE   248       9.507 -15.421 -37.285  1.00  0.00           H  
ATOM   4018  C   ILE   248      12.916 -18.496 -34.365  1.00  0.00           C  
ATOM   4019  O   ILE   248      13.499 -19.017 -35.300  1.00  0.00           O  
ATOM   4020  N   LEU   249      13.192 -18.735 -33.058  1.00  0.00           N  
ATOM   4021  H   LEU   249      12.573 -18.251 -32.423  1.00  0.00           H  
ATOM   4022  CA  LEU   249      14.380 -19.460 -32.610  1.00  0.00           C  
ATOM   4023  HA  LEU   249      15.199 -18.996 -33.159  1.00  0.00           H  
ATOM   4024  CB  LEU   249      14.613 -19.119 -31.146  1.00  0.00           C  
ATOM   4025  HB2 LEU   249      13.700 -19.445 -30.647  1.00  0.00           H  
ATOM   4026  HB3 LEU   249      15.453 -19.631 -30.679  1.00  0.00           H  
ATOM   4027  CG  LEU   249      14.841 -17.602 -30.892  1.00  0.00           C  
ATOM   4028  HG  LEU   249      13.981 -17.038 -31.254  1.00  0.00           H  
ATOM   4029  CD1 LEU   249      15.138 -17.401 -29.411  1.00  0.00           C  
ATOM   4030 HD11 LEU   249      15.388 -16.345 -29.312  1.00  0.00           H  
ATOM   4031 HD12 LEU   249      14.347 -17.805 -28.779  1.00  0.00           H  
ATOM   4032 HD13 LEU   249      16.070 -17.895 -29.138  1.00  0.00           H  
ATOM   4033  CD2 LEU   249      16.064 -16.997 -31.600  1.00  0.00           C  
ATOM   4034 HD21 LEU   249      15.894 -16.966 -32.676  1.00  0.00           H  
ATOM   4035 HD22 LEU   249      16.154 -15.954 -31.296  1.00  0.00           H  
ATOM   4036 HD23 LEU   249      16.903 -17.666 -31.409  1.00  0.00           H  
ATOM   4037  C   LEU   249      14.267 -20.897 -32.789  1.00  0.00           C  
ATOM   4038  O   LEU   249      13.091 -21.394 -32.860  1.00  0.00           O  
ATOM   4039  N   THR   250      15.377 -21.681 -32.892  1.00  0.00           N  
ATOM   4040  H   THR   250      16.217 -21.174 -33.131  1.00  0.00           H  
ATOM   4041  CA  THR   250      15.463 -23.146 -32.937  1.00  0.00           C  
ATOM   4042  HA  THR   250      14.491 -23.495 -33.284  1.00  0.00           H  
ATOM   4043  CB  THR   250      16.326 -23.576 -34.055  1.00  0.00           C  
ATOM   4044  HB  THR   250      16.209 -24.641 -34.252  1.00  0.00           H  
ATOM   4045  CG2 THR   250      16.052 -22.905 -35.409  1.00  0.00           C  
ATOM   4046 HG21 THR   250      16.939 -23.095 -36.013  1.00  0.00           H  
ATOM   4047 HG22 THR   250      15.086 -23.232 -35.795  1.00  0.00           H  
ATOM   4048 HG23 THR   250      15.996 -21.818 -35.352  1.00  0.00           H  
ATOM   4049  OG1 THR   250      17.571 -23.402 -33.546  1.00  0.00           O  
ATOM   4050  HG1 THR   250      17.827 -24.225 -33.123  1.00  0.00           H  
ATOM   4051  C   THR   250      15.621 -23.884 -31.552  1.00  0.00           C  
ATOM   4052  O   THR   250      16.120 -23.201 -30.632  1.00  0.00           O  
ATOM   4053  N   PRO   251      15.364 -25.197 -31.368  1.00  0.00           N  
ATOM   4054  CD  PRO   251      14.612 -26.104 -32.234  1.00  0.00           C  
ATOM   4055  HD2 PRO   251      15.283 -26.459 -33.015  1.00  0.00           H  
ATOM   4056  HD3 PRO   251      13.805 -25.549 -32.712  1.00  0.00           H  
ATOM   4057  CG  PRO   251      14.201 -27.271 -31.379  1.00  0.00           C  
ATOM   4058  HG2 PRO   251      14.118 -28.120 -32.058  1.00  0.00           H  
ATOM   4059  HG3 PRO   251      13.245 -26.957 -30.962  1.00  0.00           H  
ATOM   4060  CB  PRO   251      15.293 -27.293 -30.301  1.00  0.00           C  
ATOM   4061  HB2 PRO   251      16.229 -27.678 -30.706  1.00  0.00           H  
ATOM   4062  HB3 PRO   251      15.103 -27.840 -29.378  1.00  0.00           H  
ATOM   4063  CA  PRO   251      15.458 -25.809 -30.001  1.00  0.00           C  
ATOM   4064  HA  PRO   251      14.690 -25.375 -29.360  1.00  0.00           H  
ATOM   4065  C   PRO   251      16.776 -25.562 -29.167  1.00  0.00           C  
ATOM   4066  O   PRO   251      16.703 -25.349 -27.994  1.00  0.00           O  
ATOM   4067  N   GLU   252      17.979 -25.490 -29.723  1.00  0.00           N  
ATOM   4068  H   GLU   252      18.058 -25.627 -30.721  1.00  0.00           H  
ATOM   4069  CA  GLU   252      19.249 -25.064 -29.125  1.00  0.00           C  
ATOM   4070  HA  GLU   252      19.300 -25.582 -28.167  1.00  0.00           H  
ATOM   4071  CB  GLU   252      20.335 -25.546 -30.043  1.00  0.00           C  
ATOM   4072  HB2 GLU   252      21.241 -25.173 -29.566  1.00  0.00           H  
ATOM   4073  HB3 GLU   252      20.414 -26.631 -29.979  1.00  0.00           H  
ATOM   4074  CG  GLU   252      20.444 -25.249 -31.542  1.00  0.00           C  
ATOM   4075  HG2 GLU   252      20.344 -24.168 -31.641  1.00  0.00           H  
ATOM   4076  HG3 GLU   252      21.454 -25.532 -31.838  1.00  0.00           H  
ATOM   4077  CD  GLU   252      19.487 -25.998 -32.432  1.00  0.00           C  
ATOM   4078  OE1 GLU   252      19.921 -27.074 -32.893  1.00  0.00           O  
ATOM   4079  OE2 GLU   252      18.294 -25.682 -32.544  1.00  0.00           O  
ATOM   4080  C   GLU   252      19.451 -23.534 -28.892  1.00  0.00           C  
ATOM   4081  O   GLU   252      20.093 -23.125 -27.981  1.00  0.00           O  
ATOM   4082  N   GLN   253      18.947 -22.683 -29.759  1.00  0.00           N  
ATOM   4083  H   GLN   253      18.440 -23.018 -30.565  1.00  0.00           H  
ATOM   4084  CA  GLN   253      18.932 -21.254 -29.604  1.00  0.00           C  
ATOM   4085  HA  GLN   253      19.939 -21.014 -29.261  1.00  0.00           H  
ATOM   4086  CB  GLN   253      18.597 -20.573 -30.837  1.00  0.00           C  
ATOM   4087  HB2 GLN   253      17.621 -20.979 -31.103  1.00  0.00           H  
ATOM   4088  HB3 GLN   253      18.522 -19.489 -30.750  1.00  0.00           H  
ATOM   4089  CG  GLN   253      19.449 -20.779 -32.092  1.00  0.00           C  
ATOM   4090  HG2 GLN   253      20.384 -20.281 -31.837  1.00  0.00           H  
ATOM   4091  HG3 GLN   253      19.577 -21.824 -32.375  1.00  0.00           H  
ATOM   4092  CD  GLN   253      18.980 -20.007 -33.268  1.00  0.00           C  
ATOM   4093  OE1 GLN   253      17.833 -19.698 -33.438  1.00  0.00           O  
ATOM   4094  NE2 GLN   253      19.812 -19.780 -34.258  1.00  0.00           N  
ATOM   4095 HE21 GLN   253      19.387 -19.360 -35.073  1.00  0.00           H  
ATOM   4096 HE22 GLN   253      20.783 -20.051 -34.197  1.00  0.00           H  
ATOM   4097  C   GLN   253      17.966 -20.815 -28.440  1.00  0.00           C  
ATOM   4098  O   GLN   253      18.379 -20.119 -27.444  1.00  0.00           O  
ATOM   4099  N   LYS   254      16.725 -21.324 -28.399  1.00  0.00           N  
ATOM   4100  H   LYS   254      16.524 -21.927 -29.184  1.00  0.00           H  
ATOM   4101  CA  LYS   254      15.794 -21.187 -27.303  1.00  0.00           C  
ATOM   4102  HA  LYS   254      15.521 -20.132 -27.303  1.00  0.00           H  
ATOM   4103  CB  LYS   254      14.588 -22.044 -27.573  1.00  0.00           C  
ATOM   4104  HB2 LYS   254      14.934 -23.064 -27.739  1.00  0.00           H  
ATOM   4105  HB3 LYS   254      14.065 -22.008 -26.617  1.00  0.00           H  
ATOM   4106  CG  LYS   254      13.777 -21.619 -28.545  1.00  0.00           C  
ATOM   4107  HG2 LYS   254      13.524 -20.630 -28.161  1.00  0.00           H  
ATOM   4108  HG3 LYS   254      14.330 -21.395 -29.457  1.00  0.00           H  
ATOM   4109  CD  LYS   254      12.594 -22.284 -28.920  1.00  0.00           C  
ATOM   4110  HD2 LYS   254      12.762 -23.334 -29.160  1.00  0.00           H  
ATOM   4111  HD3 LYS   254      11.979 -22.426 -28.031  1.00  0.00           H  
ATOM   4112  CE  LYS   254      11.934 -21.737 -29.951  1.00  0.00           C  
ATOM   4113  HE2 LYS   254      11.610 -20.726 -29.705  1.00  0.00           H  
ATOM   4114  HE3 LYS   254      12.718 -21.526 -30.678  1.00  0.00           H  
ATOM   4115  NZ  LYS   254      10.875 -22.623 -30.504  1.00  0.00           N  
ATOM   4116  HZ1 LYS   254      11.149 -23.583 -30.352  1.00  0.00           H  
ATOM   4117  HZ2 LYS   254       9.961 -22.514 -30.089  1.00  0.00           H  
ATOM   4118  HZ3 LYS   254      10.836 -22.509 -31.507  1.00  0.00           H  
ATOM   4119  C   LYS   254      16.389 -21.672 -25.969  1.00  0.00           C  
ATOM   4120  O   LYS   254      16.192 -20.984 -24.954  1.00  0.00           O  
ATOM   4121  N   LYS   255      17.073 -22.777 -25.875  1.00  0.00           N  
ATOM   4122  H   LYS   255      17.179 -23.335 -26.710  1.00  0.00           H  
ATOM   4123  CA  LYS   255      17.715 -23.375 -24.665  1.00  0.00           C  
ATOM   4124  HA  LYS   255      16.952 -23.345 -23.887  1.00  0.00           H  
ATOM   4125  CB  LYS   255      18.118 -24.848 -24.953  1.00  0.00           C  
ATOM   4126  HB2 LYS   255      17.262 -25.371 -25.378  1.00  0.00           H  
ATOM   4127  HB3 LYS   255      18.840 -24.789 -25.768  1.00  0.00           H  
ATOM   4128  CG  LYS   255      18.590 -25.628 -23.941  1.00  0.00           C  
ATOM   4129  HG2 LYS   255      19.536 -25.140 -23.707  1.00  0.00           H  
ATOM   4130  HG3 LYS   255      17.982 -25.459 -23.052  1.00  0.00           H  
ATOM   4131  CD  LYS   255      18.798 -26.906 -24.215  1.00  0.00           C  
ATOM   4132  HD2 LYS   255      17.886 -27.363 -24.599  1.00  0.00           H  
ATOM   4133  HD3 LYS   255      19.520 -27.001 -25.027  1.00  0.00           H  
ATOM   4134  CE  LYS   255      19.205 -27.614 -23.176  1.00  0.00           C  
ATOM   4135  HE2 LYS   255      19.984 -27.009 -22.710  1.00  0.00           H  
ATOM   4136  HE3 LYS   255      18.400 -27.727 -22.450  1.00  0.00           H  
ATOM   4137  NZ  LYS   255      19.684 -29.036 -23.516  1.00  0.00           N  
ATOM   4138  HZ1 LYS   255      19.067 -29.581 -24.102  1.00  0.00           H  
ATOM   4139  HZ2 LYS   255      20.416 -29.058 -24.212  1.00  0.00           H  
ATOM   4140  HZ3 LYS   255      19.912 -29.620 -22.724  1.00  0.00           H  
ATOM   4141  C   LYS   255      18.813 -22.501 -24.151  1.00  0.00           C  
ATOM   4142  O   LYS   255      18.805 -22.098 -22.953  1.00  0.00           O  
ATOM   4143  N   GLN   256      19.756 -22.079 -25.039  1.00  0.00           N  
ATOM   4144  H   GLN   256      19.683 -22.413 -25.990  1.00  0.00           H  
ATOM   4145  CA  GLN   256      20.831 -21.060 -24.740  1.00  0.00           C  
ATOM   4146  HA  GLN   256      21.477 -21.552 -24.012  1.00  0.00           H  
ATOM   4147  CB  GLN   256      21.557 -20.826 -25.990  1.00  0.00           C  
ATOM   4148  HB2 GLN   256      21.921 -21.806 -26.298  1.00  0.00           H  
ATOM   4149  HB3 GLN   256      20.847 -20.437 -26.720  1.00  0.00           H  
ATOM   4150  CG  GLN   256      22.771 -19.881 -25.974  1.00  0.00           C  
ATOM   4151  HG2 GLN   256      22.507 -18.827 -26.066  1.00  0.00           H  
ATOM   4152  HG3 GLN   256      23.227 -20.073 -25.003  1.00  0.00           H  
ATOM   4153  CD  GLN   256      23.841 -20.163 -27.009  1.00  0.00           C  
ATOM   4154  OE1 GLN   256      23.571 -20.905 -27.938  1.00  0.00           O  
ATOM   4155  NE2 GLN   256      24.993 -19.593 -27.006  1.00  0.00           N  
ATOM   4156 HE21 GLN   256      25.631 -19.871 -27.738  1.00  0.00           H  
ATOM   4157 HE22 GLN   256      25.286 -18.844 -26.395  1.00  0.00           H  
ATOM   4158  C   GLN   256      20.229 -19.739 -24.213  1.00  0.00           C  
ATOM   4159  O   GLN   256      20.826 -19.187 -23.261  1.00  0.00           O  
ATOM   4160  N   PHE   257      19.134 -19.320 -24.796  1.00  0.00           N  
ATOM   4161  H   PHE   257      18.749 -19.691 -25.653  1.00  0.00           H  
ATOM   4162  CA  PHE   257      18.463 -18.072 -24.446  1.00  0.00           C  
ATOM   4163  HA  PHE   257      19.122 -17.207 -24.376  1.00  0.00           H  
ATOM   4164  CB  PHE   257      17.405 -17.855 -25.587  1.00  0.00           C  
ATOM   4165  HB2 PHE   257      18.019 -17.652 -26.464  1.00  0.00           H  
ATOM   4166  HB3 PHE   257      16.858 -18.793 -25.679  1.00  0.00           H  
ATOM   4167  CG  PHE   257      16.321 -16.809 -25.447  1.00  0.00           C  
ATOM   4168  CD1 PHE   257      15.031 -17.048 -24.928  1.00  0.00           C  
ATOM   4169  HD1 PHE   257      14.755 -18.073 -24.727  1.00  0.00           H  
ATOM   4170  CE1 PHE   257      14.090 -16.047 -24.730  1.00  0.00           C  
ATOM   4171  HE1 PHE   257      13.086 -16.184 -24.356  1.00  0.00           H  
ATOM   4172  CZ  PHE   257      14.381 -14.781 -25.359  1.00  0.00           C  
ATOM   4173  HZ  PHE   257      13.594 -14.041 -25.380  1.00  0.00           H  
ATOM   4174  CE2 PHE   257      15.621 -14.520 -25.976  1.00  0.00           C  
ATOM   4175  HE2 PHE   257      15.734 -13.530 -26.394  1.00  0.00           H  
ATOM   4176  CD2 PHE   257      16.632 -15.514 -25.958  1.00  0.00           C  
ATOM   4177  HD2 PHE   257      17.545 -15.300 -26.493  1.00  0.00           H  
ATOM   4178  C   PHE   257      17.741 -18.024 -23.120  1.00  0.00           C  
ATOM   4179  O   PHE   257      17.827 -16.973 -22.395  1.00  0.00           O  
ATOM   4180  N   ASN   258      16.993 -19.008 -22.721  1.00  0.00           N  
ATOM   4181  H   ASN   258      17.018 -19.762 -23.392  1.00  0.00           H  
ATOM   4182  CA  ASN   258      16.566 -19.307 -21.379  1.00  0.00           C  
ATOM   4183  HA  ASN   258      15.884 -18.496 -21.123  1.00  0.00           H  
ATOM   4184  CB  ASN   258      15.576 -20.532 -21.265  1.00  0.00           C  
ATOM   4185  HB2 ASN   258      14.733 -20.266 -21.903  1.00  0.00           H  
ATOM   4186  HB3 ASN   258      16.092 -21.426 -21.615  1.00  0.00           H  
ATOM   4187  CG  ASN   258      15.157 -20.772 -19.849  1.00  0.00           C  
ATOM   4188  OD1 ASN   258      14.893 -19.854 -19.069  1.00  0.00           O  
ATOM   4189  ND2 ASN   258      15.203 -21.995 -19.380  1.00  0.00           N  
ATOM   4190 HD21 ASN   258      14.920 -22.130 -18.420  1.00  0.00           H  
ATOM   4191 HD22 ASN   258      15.591 -22.745 -19.935  1.00  0.00           H  
ATOM   4192  C   ASN   258      17.740 -19.399 -20.335  1.00  0.00           C  
ATOM   4193  O   ASN   258      17.727 -18.677 -19.297  1.00  0.00           O  
ATOM   4194  N   ALA   259      18.694 -20.242 -20.618  1.00  0.00           N  
ATOM   4195  H   ALA   259      18.650 -20.811 -21.451  1.00  0.00           H  
ATOM   4196  CA  ALA   259      19.844 -20.566 -19.798  1.00  0.00           C  
ATOM   4197  HA  ALA   259      19.506 -20.787 -18.785  1.00  0.00           H  
ATOM   4198  CB  ALA   259      20.779 -21.696 -20.274  1.00  0.00           C  
ATOM   4199  HB1 ALA   259      21.555 -21.812 -19.518  1.00  0.00           H  
ATOM   4200  HB2 ALA   259      20.153 -22.560 -20.499  1.00  0.00           H  
ATOM   4201  HB3 ALA   259      21.276 -21.462 -21.216  1.00  0.00           H  
ATOM   4202  C   ALA   259      20.677 -19.265 -19.618  1.00  0.00           C  
ATOM   4203  O   ALA   259      21.193 -19.140 -18.490  1.00  0.00           O  
ATOM   4204  N   ASN   260      20.644 -18.289 -20.489  1.00  0.00           N  
ATOM   4205  H   ASN   260      20.180 -18.402 -21.379  1.00  0.00           H  
ATOM   4206  CA  ASN   260      21.315 -17.016 -20.230  1.00  0.00           C  
ATOM   4207  HA  ASN   260      22.282 -17.198 -19.761  1.00  0.00           H  
ATOM   4208  CB  ASN   260      21.443 -16.202 -21.512  1.00  0.00           C  
ATOM   4209  HB2 ASN   260      22.057 -16.774 -22.207  1.00  0.00           H  
ATOM   4210  HB3 ASN   260      20.449 -16.145 -21.956  1.00  0.00           H  
ATOM   4211  CG  ASN   260      21.936 -14.833 -21.344  1.00  0.00           C  
ATOM   4212  OD1 ASN   260      21.170 -13.885 -21.091  1.00  0.00           O  
ATOM   4213  ND2 ASN   260      23.233 -14.663 -21.343  1.00  0.00           N  
ATOM   4214 HD21 ASN   260      23.501 -13.727 -21.073  1.00  0.00           H  
ATOM   4215 HD22 ASN   260      23.870 -15.425 -21.525  1.00  0.00           H  
ATOM   4216  C   ASN   260      20.476 -16.221 -19.201  1.00  0.00           C  
ATOM   4217  O   ASN   260      20.999 -15.924 -18.104  1.00  0.00           O  
ATOM   4218  N   PHE   261      19.199 -16.038 -19.461  1.00  0.00           N  
ATOM   4219  H   PHE   261      18.795 -16.492 -20.268  1.00  0.00           H  
ATOM   4220  CA  PHE   261      18.388 -15.325 -18.531  1.00  0.00           C  
ATOM   4221  HA  PHE   261      18.756 -14.307 -18.401  1.00  0.00           H  
ATOM   4222  CB  PHE   261      16.885 -15.251 -19.071  1.00  0.00           C  
ATOM   4223  HB2 PHE   261      16.794 -14.777 -20.048  1.00  0.00           H  
ATOM   4224  HB3 PHE   261      16.625 -16.296 -19.238  1.00  0.00           H  
ATOM   4225  CG  PHE   261      15.759 -14.629 -18.162  1.00  0.00           C  
ATOM   4226  CD1 PHE   261      15.153 -13.353 -18.487  1.00  0.00           C  
ATOM   4227  HD1 PHE   261      15.369 -12.802 -19.390  1.00  0.00           H  
ATOM   4228  CE1 PHE   261      14.270 -12.816 -17.584  1.00  0.00           C  
ATOM   4229  HE1 PHE   261      13.719 -11.907 -17.779  1.00  0.00           H  
ATOM   4230  CZ  PHE   261      13.864 -13.586 -16.484  1.00  0.00           C  
ATOM   4231  HZ  PHE   261      13.104 -13.198 -15.821  1.00  0.00           H  
ATOM   4232  CE2 PHE   261      14.325 -14.871 -16.233  1.00  0.00           C  
ATOM   4233  HE2 PHE   261      13.980 -15.338 -15.322  1.00  0.00           H  
ATOM   4234  CD2 PHE   261      15.250 -15.391 -17.120  1.00  0.00           C  
ATOM   4235  HD2 PHE   261      15.641 -16.378 -16.923  1.00  0.00           H  
ATOM   4236  C   PHE   261      18.376 -15.918 -17.145  1.00  0.00           C  
ATOM   4237  O   PHE   261      18.351 -15.163 -16.196  1.00  0.00           O  
ATOM   4238  N   GLU   262      18.276 -17.210 -17.010  1.00  0.00           N  
ATOM   4239  H   GLU   262      18.103 -17.730 -17.859  1.00  0.00           H  
ATOM   4240  CA  GLU   262      18.254 -17.886 -15.715  1.00  0.00           C  
ATOM   4241  HA  GLU   262      17.420 -17.681 -15.044  1.00  0.00           H  
ATOM   4242  CB  GLU   262      17.986 -19.382 -16.045  1.00  0.00           C  
ATOM   4243  HB2 GLU   262      18.574 -19.750 -16.886  1.00  0.00           H  
ATOM   4244  HB3 GLU   262      18.359 -19.980 -15.213  1.00  0.00           H  
ATOM   4245  CG  GLU   262      16.551 -19.733 -16.382  1.00  0.00           C  
ATOM   4246  HG2 GLU   262      16.028 -18.804 -16.609  1.00  0.00           H  
ATOM   4247  HG3 GLU   262      16.666 -20.464 -17.182  1.00  0.00           H  
ATOM   4248  CD  GLU   262      15.797 -20.496 -15.250  1.00  0.00           C  
ATOM   4249  OE1 GLU   262      16.000 -21.709 -14.949  1.00  0.00           O  
ATOM   4250  OE2 GLU   262      14.893 -19.825 -14.655  1.00  0.00           O  
ATOM   4251  C   GLU   262      19.577 -17.723 -14.909  1.00  0.00           C  
ATOM   4252  O   GLU   262      19.427 -17.356 -13.790  1.00  0.00           O  
ATOM   4253  N   LYS   263      20.735 -17.796 -15.531  1.00  0.00           N  
ATOM   4254  H   LYS   263      20.735 -18.075 -16.502  1.00  0.00           H  
ATOM   4255  CA  LYS   263      21.979 -17.580 -14.824  1.00  0.00           C  
ATOM   4256  HA  LYS   263      22.000 -18.146 -13.893  1.00  0.00           H  
ATOM   4257  CB  LYS   263      23.107 -18.033 -15.733  1.00  0.00           C  
ATOM   4258  HB2 LYS   263      22.869 -17.588 -16.699  1.00  0.00           H  
ATOM   4259  HB3 LYS   263      24.023 -17.565 -15.372  1.00  0.00           H  
ATOM   4260  CG  LYS   263      23.523 -19.364 -15.830  1.00  0.00           C  
ATOM   4261  HG2 LYS   263      24.051 -19.687 -14.932  1.00  0.00           H  
ATOM   4262  HG3 LYS   263      22.642 -20.005 -15.865  1.00  0.00           H  
ATOM   4263  CD  LYS   263      24.438 -19.643 -16.829  1.00  0.00           C  
ATOM   4264  HD2 LYS   263      23.944 -19.446 -17.780  1.00  0.00           H  
ATOM   4265  HD3 LYS   263      25.346 -19.046 -16.749  1.00  0.00           H  
ATOM   4266  CE  LYS   263      24.819 -20.923 -16.841  1.00  0.00           C  
ATOM   4267  HE2 LYS   263      24.986 -21.301 -15.833  1.00  0.00           H  
ATOM   4268  HE3 LYS   263      23.973 -21.483 -17.240  1.00  0.00           H  
ATOM   4269  NZ  LYS   263      25.972 -21.308 -17.718  1.00  0.00           N  
ATOM   4270  HZ1 LYS   263      26.437 -22.171 -17.475  1.00  0.00           H  
ATOM   4271  HZ2 LYS   263      25.658 -21.444 -18.668  1.00  0.00           H  
ATOM   4272  HZ3 LYS   263      26.740 -20.657 -17.643  1.00  0.00           H  
ATOM   4273  C   LYS   263      22.209 -16.130 -14.353  1.00  0.00           C  
ATOM   4274  O   LYS   263      22.577 -15.874 -13.254  1.00  0.00           O  
ATOM   4275  N   ARG   264      21.835 -15.130 -15.243  1.00  0.00           N  
ATOM   4276  H   ARG   264      21.429 -15.419 -16.121  1.00  0.00           H  
ATOM   4277  CA  ARG   264      21.839 -13.715 -14.971  1.00  0.00           C  
ATOM   4278  HA  ARG   264      22.876 -13.499 -14.713  1.00  0.00           H  
ATOM   4279  CB  ARG   264      21.445 -13.018 -16.331  1.00  0.00           C  
ATOM   4280  HB2 ARG   264      22.146 -13.368 -17.090  1.00  0.00           H  
ATOM   4281  HB3 ARG   264      20.450 -13.377 -16.595  1.00  0.00           H  
ATOM   4282  CG  ARG   264      21.358 -11.674 -16.270  1.00  0.00           C  
ATOM   4283  HG2 ARG   264      21.278 -11.377 -17.316  1.00  0.00           H  
ATOM   4284  HG3 ARG   264      20.460 -11.423 -15.706  1.00  0.00           H  
ATOM   4285  CD  ARG   264      22.352 -10.892 -15.792  1.00  0.00           C  
ATOM   4286  HD2 ARG   264      22.576 -11.319 -14.815  1.00  0.00           H  
ATOM   4287  HD3 ARG   264      23.296 -10.842 -16.334  1.00  0.00           H  
ATOM   4288  NE  ARG   264      21.863  -9.494 -15.710  1.00  0.00           N  
ATOM   4289  HE  ARG   264      21.404  -9.205 -16.562  1.00  0.00           H  
ATOM   4290  CZ  ARG   264      22.333  -8.568 -14.908  1.00  0.00           C  
ATOM   4291  NH1 ARG   264      23.124  -8.729 -13.841  1.00  0.00           N  
ATOM   4292 HH11 ARG   264      23.524  -9.604 -13.533  1.00  0.00           H  
ATOM   4293 HH12 ARG   264      23.556  -7.919 -13.419  1.00  0.00           H  
ATOM   4294  NH2 ARG   264      22.271  -7.306 -15.298  1.00  0.00           N  
ATOM   4295 HH21 ARG   264      21.888  -7.117 -16.213  1.00  0.00           H  
ATOM   4296 HH22 ARG   264      22.584  -6.502 -14.772  1.00  0.00           H  
ATOM   4297  C   ARG   264      21.057 -13.300 -13.754  1.00  0.00           C  
ATOM   4298  O   ARG   264      21.380 -12.323 -13.075  1.00  0.00           O  
ATOM   4299  N   LEU   265      20.025 -14.072 -13.404  1.00  0.00           N  
ATOM   4300  H   LEU   265      19.750 -14.814 -14.032  1.00  0.00           H  
ATOM   4301  CA  LEU   265      19.225 -13.925 -12.149  1.00  0.00           C  
ATOM   4302  HA  LEU   265      19.540 -12.946 -11.787  1.00  0.00           H  
ATOM   4303  CB  LEU   265      17.725 -13.951 -12.463  1.00  0.00           C  
ATOM   4304  HB2 LEU   265      17.572 -14.862 -13.042  1.00  0.00           H  
ATOM   4305  HB3 LEU   265      17.212 -13.915 -11.502  1.00  0.00           H  
ATOM   4306  CG  LEU   265      17.227 -12.695 -13.156  1.00  0.00           C  
ATOM   4307  HG  LEU   265      17.746 -12.553 -14.104  1.00  0.00           H  
ATOM   4308  CD1 LEU   265      15.686 -12.907 -13.434  1.00  0.00           C  
ATOM   4309 HD11 LEU   265      15.141 -13.143 -12.520  1.00  0.00           H  
ATOM   4310 HD12 LEU   265      15.228 -12.048 -13.924  1.00  0.00           H  
ATOM   4311 HD13 LEU   265      15.614 -13.764 -14.104  1.00  0.00           H  
ATOM   4312  CD2 LEU   265      17.314 -11.389 -12.393  1.00  0.00           C  
ATOM   4313 HD21 LEU   265      16.803 -10.601 -12.945  1.00  0.00           H  
ATOM   4314 HD22 LEU   265      16.931 -11.522 -11.381  1.00  0.00           H  
ATOM   4315 HD23 LEU   265      18.371 -11.156 -12.264  1.00  0.00           H  
ATOM   4316  C   LEU   265      19.581 -14.897 -11.025  1.00  0.00           C  
ATOM   4317  O   LEU   265      18.694 -15.414 -10.323  1.00  0.00           O  
ATOM   4318  N   THR   266      20.827 -15.237 -10.755  1.00  0.00           N  
ATOM   4319  H   THR   266      21.486 -14.825 -11.399  1.00  0.00           H  
ATOM   4320  CA  THR   266      21.226 -16.081  -9.584  1.00  0.00           C  
ATOM   4321  HA  THR   266      20.562 -16.944  -9.638  1.00  0.00           H  
ATOM   4322  CB  THR   266      22.627 -16.559  -9.616  1.00  0.00           C  
ATOM   4323  HB  THR   266      23.199 -15.643  -9.768  1.00  0.00           H  
ATOM   4324  CG2 THR   266      23.267 -17.045  -8.362  1.00  0.00           C  
ATOM   4325 HG21 THR   266      23.720 -16.252  -7.767  1.00  0.00           H  
ATOM   4326 HG22 THR   266      22.555 -17.643  -7.793  1.00  0.00           H  
ATOM   4327 HG23 THR   266      24.144 -17.650  -8.594  1.00  0.00           H  
ATOM   4328  OG1 THR   266      22.684 -17.316 -10.794  1.00  0.00           O  
ATOM   4329  HG1 THR   266      22.469 -16.758 -11.545  1.00  0.00           H  
ATOM   4330  C   THR   266      20.850 -15.249  -8.363  1.00  0.00           C  
ATOM   4331  O   THR   266      21.332 -14.136  -8.181  1.00  0.00           O  
ATOM   4332  N   GLU   267      20.114 -15.756  -7.377  1.00  0.00           N  
ATOM   4333  H   GLU   267      19.694 -16.650  -7.588  1.00  0.00           H  
ATOM   4334  CA  GLU   267      19.863 -15.295  -5.986  1.00  0.00           C  
ATOM   4335  HA  GLU   267      19.214 -16.045  -5.535  1.00  0.00           H  
ATOM   4336  CB  GLU   267      21.177 -15.324  -5.108  1.00  0.00           C  
ATOM   4337  HB2 GLU   267      21.826 -16.185  -5.269  1.00  0.00           H  
ATOM   4338  HB3 GLU   267      21.678 -14.378  -5.313  1.00  0.00           H  
ATOM   4339  CG  GLU   267      20.936 -15.328  -3.608  1.00  0.00           C  
ATOM   4340  HG2 GLU   267      21.770 -14.850  -3.095  1.00  0.00           H  
ATOM   4341  HG3 GLU   267      20.021 -14.798  -3.342  1.00  0.00           H  
ATOM   4342  CD  GLU   267      20.705 -16.743  -3.044  1.00  0.00           C  
ATOM   4343  OE1 GLU   267      21.149 -16.942  -1.882  1.00  0.00           O  
ATOM   4344  OE2 GLU   267      20.031 -17.644  -3.515  1.00  0.00           O  
ATOM   4345  C   GLU   267      18.976 -14.047  -5.876  1.00  0.00           C  
ATOM   4346  O   GLU   267      18.201 -13.953  -4.824  1.00  0.00           O  
ATOM   4347  N   ARG   268      19.087 -13.107  -6.795  1.00  0.00           N  
ATOM   4348  H   ARG   268      19.860 -13.235  -7.431  1.00  0.00           H  
ATOM   4349  CA  ARG   268      18.507 -11.745  -6.579  1.00  0.00           C  
ATOM   4350  HA  ARG   268      18.825 -11.563  -5.553  1.00  0.00           H  
ATOM   4351  CB  ARG   268      18.981 -10.716  -7.570  1.00  0.00           C  
ATOM   4352  HB2 ARG   268      19.065 -11.191  -8.548  1.00  0.00           H  
ATOM   4353  HB3 ARG   268      18.234  -9.950  -7.774  1.00  0.00           H  
ATOM   4354  CG  ARG   268      20.184 -10.092  -7.198  1.00  0.00           C  
ATOM   4355  HG2 ARG   268      20.082  -9.928  -6.126  1.00  0.00           H  
ATOM   4356  HG3 ARG   268      20.970 -10.835  -7.336  1.00  0.00           H  
ATOM   4357  CD  ARG   268      20.566  -8.899  -7.812  1.00  0.00           C  
ATOM   4358  HD2 ARG   268      19.814  -8.112  -7.746  1.00  0.00           H  
ATOM   4359  HD3 ARG   268      21.369  -8.393  -7.277  1.00  0.00           H  
ATOM   4360  NE  ARG   268      20.917  -9.057  -9.249  1.00  0.00           N  
ATOM   4361  HE  ARG   268      21.373  -9.917  -9.519  1.00  0.00           H  
ATOM   4362  CZ  ARG   268      20.651  -8.314 -10.277  1.00  0.00           C  
ATOM   4363  NH1 ARG   268      20.087  -7.139 -10.203  1.00  0.00           N  
ATOM   4364 HH11 ARG   268      19.792  -6.700  -9.343  1.00  0.00           H  
ATOM   4365 HH12 ARG   268      20.078  -6.478 -10.967  1.00  0.00           H  
ATOM   4366  NH2 ARG   268      20.886  -8.844 -11.431  1.00  0.00           N  
ATOM   4367 HH21 ARG   268      21.222  -9.796 -11.458  1.00  0.00           H  
ATOM   4368 HH22 ARG   268      20.534  -8.376 -12.254  1.00  0.00           H  
ATOM   4369  C   ARG   268      16.966 -11.741  -6.412  1.00  0.00           C  
ATOM   4370  O   ARG   268      16.517 -10.930  -5.607  1.00  0.00           O  
ATOM   4371  N   PRO   269      16.178 -12.626  -7.021  1.00  0.00           N  
ATOM   4372  CD  PRO   269      16.642 -13.265  -8.301  1.00  0.00           C  
ATOM   4373  HD2 PRO   269      16.991 -14.295  -8.226  1.00  0.00           H  
ATOM   4374  HD3 PRO   269      17.317 -12.588  -8.825  1.00  0.00           H  
ATOM   4375  CG  PRO   269      15.385 -13.374  -9.055  1.00  0.00           C  
ATOM   4376  HG2 PRO   269      15.504 -14.157  -9.804  1.00  0.00           H  
ATOM   4377  HG3 PRO   269      15.047 -12.458  -9.540  1.00  0.00           H  
ATOM   4378  CB  PRO   269      14.382 -13.745  -7.943  1.00  0.00           C  
ATOM   4379  HB2 PRO   269      14.452 -14.780  -7.608  1.00  0.00           H  
ATOM   4380  HB3 PRO   269      13.370 -13.621  -8.329  1.00  0.00           H  
ATOM   4381  CA  PRO   269      14.751 -12.740  -6.832  1.00  0.00           C  
ATOM   4382  HA  PRO   269      14.335 -11.773  -7.114  1.00  0.00           H  
ATOM   4383  C   PRO   269      14.455 -13.298  -5.381  1.00  0.00           C  
ATOM   4384  O   PRO   269      13.408 -12.858  -4.918  1.00  0.00           O  
ATOM   4385  N   ALA   270      15.338 -14.048  -4.648  1.00  0.00           N  
ATOM   4386  H   ALA   270      16.180 -14.384  -5.094  1.00  0.00           H  
ATOM   4387  CA  ALA   270      15.113 -14.551  -3.310  1.00  0.00           C  
ATOM   4388  HA  ALA   270      14.043 -14.510  -3.108  1.00  0.00           H  
ATOM   4389  CB  ALA   270      15.650 -15.992  -3.245  1.00  0.00           C  
ATOM   4390  HB1 ALA   270      16.697 -16.119  -3.520  1.00  0.00           H  
ATOM   4391  HB2 ALA   270      15.564 -16.421  -2.247  1.00  0.00           H  
ATOM   4392  HB3 ALA   270      15.032 -16.669  -3.835  1.00  0.00           H  
ATOM   4393  C   ALA   270      15.831 -13.611  -2.277  1.00  0.00           C  
ATOM   4394  O   ALA   270      15.366 -13.487  -1.201  1.00  0.00           O  
ATOM   4395  N   ALA   271      17.025 -13.041  -2.571  1.00  0.00           N  
ATOM   4396  H   ALA   271      17.347 -13.135  -3.524  1.00  0.00           H  
ATOM   4397  CA  ALA   271      17.951 -12.518  -1.574  1.00  0.00           C  
ATOM   4398  HA  ALA   271      18.401 -13.462  -1.267  1.00  0.00           H  
ATOM   4399  CB  ALA   271      19.152 -11.766  -2.332  1.00  0.00           C  
ATOM   4400  HB1 ALA   271      19.878 -11.525  -1.556  1.00  0.00           H  
ATOM   4401  HB2 ALA   271      19.639 -12.385  -3.085  1.00  0.00           H  
ATOM   4402  HB3 ALA   271      18.794 -10.863  -2.828  1.00  0.00           H  
ATOM   4403  C   ALA   271      17.436 -11.818  -0.234  1.00  0.00           C  
ATOM   4404  O   ALA   271      17.841 -12.225   0.875  1.00  0.00           O  
ATOM   4405  N   LYS   272      16.561 -10.821  -0.412  1.00  0.00           N  
ATOM   4406  H   LYS   272      16.303 -10.627  -1.369  1.00  0.00           H  
ATOM   4407  CA  LYS   272      16.017 -10.030   0.658  1.00  0.00           C  
ATOM   4408  HA  LYS   272      16.834  -9.542   1.190  1.00  0.00           H  
ATOM   4409  CB  LYS   272      15.140  -8.906   0.060  1.00  0.00           C  
ATOM   4410  HB2 LYS   272      15.811  -8.429  -0.655  1.00  0.00           H  
ATOM   4411  HB3 LYS   272      14.328  -9.410  -0.463  1.00  0.00           H  
ATOM   4412  CG  LYS   272      14.616  -8.024   0.957  1.00  0.00           C  
ATOM   4413  HG2 LYS   272      15.413  -7.767   1.656  1.00  0.00           H  
ATOM   4414  HG3 LYS   272      14.486  -7.027   0.536  1.00  0.00           H  
ATOM   4415  CD  LYS   272      13.393  -8.283   1.463  1.00  0.00           C  
ATOM   4416  HD2 LYS   272      12.657  -8.376   0.665  1.00  0.00           H  
ATOM   4417  HD3 LYS   272      13.309  -9.257   1.945  1.00  0.00           H  
ATOM   4418  CE  LYS   272      13.031  -7.401   2.372  1.00  0.00           C  
ATOM   4419  HE2 LYS   272      13.735  -7.276   3.196  1.00  0.00           H  
ATOM   4420  HE3 LYS   272      12.991  -6.422   1.893  1.00  0.00           H  
ATOM   4421  NZ  LYS   272      11.687  -7.765   2.895  1.00  0.00           N  
ATOM   4422  HZ1 LYS   272      11.630  -8.696   3.284  1.00  0.00           H  
ATOM   4423  HZ2 LYS   272      11.352  -7.093   3.570  1.00  0.00           H  
ATOM   4424  HZ3 LYS   272      10.994  -7.726   2.161  1.00  0.00           H  
ATOM   4425  C   LYS   272      15.161 -10.858   1.624  1.00  0.00           C  
ATOM   4426  O   LYS   272      15.283 -10.852   2.851  1.00  0.00           O  
ATOM   4427  N   GLY   273      14.436 -11.790   1.039  1.00  0.00           N  
ATOM   4428  H   GLY   273      14.579 -12.027   0.068  1.00  0.00           H  
ATOM   4429  CA  GLY   273      13.459 -12.587   1.771  1.00  0.00           C  
ATOM   4430  HA2 GLY   273      12.990 -12.072   2.609  1.00  0.00           H  
ATOM   4431  HA3 GLY   273      12.629 -12.738   1.080  1.00  0.00           H  
ATOM   4432  C   GLY   273      13.982 -13.900   2.213  1.00  0.00           C  
ATOM   4433  O   GLY   273      13.610 -14.564   3.097  1.00  0.00           O  
ATOM   4434  N   LYS   274      15.132 -14.224   1.594  1.00  0.00           N  
ATOM   4435  H   LYS   274      15.398 -13.728   0.755  1.00  0.00           H  
ATOM   4436  CA  LYS   274      15.940 -15.426   1.930  1.00  0.00           C  
ATOM   4437  HA  LYS   274      15.246 -16.226   2.191  1.00  0.00           H  
ATOM   4438  CB  LYS   274      16.615 -15.985   0.699  1.00  0.00           C  
ATOM   4439  HB2 LYS   274      15.866 -15.998  -0.093  1.00  0.00           H  
ATOM   4440  HB3 LYS   274      17.331 -15.252   0.327  1.00  0.00           H  
ATOM   4441  CG  LYS   274      17.353 -17.103   0.912  1.00  0.00           C  
ATOM   4442  HG2 LYS   274      17.979 -17.207   0.026  1.00  0.00           H  
ATOM   4443  HG3 LYS   274      18.120 -16.873   1.651  1.00  0.00           H  
ATOM   4444  CD  LYS   274      16.606 -18.280   1.072  1.00  0.00           C  
ATOM   4445  HD2 LYS   274      15.713 -18.226   1.694  1.00  0.00           H  
ATOM   4446  HD3 LYS   274      16.276 -18.526   0.062  1.00  0.00           H  
ATOM   4447  CE  LYS   274      17.284 -19.382   1.592  1.00  0.00           C  
ATOM   4448  HE2 LYS   274      17.735 -19.068   2.533  1.00  0.00           H  
ATOM   4449  HE3 LYS   274      16.578 -20.180   1.824  1.00  0.00           H  
ATOM   4450  NZ  LYS   274      18.336 -19.892   0.751  1.00  0.00           N  
ATOM   4451  HZ1 LYS   274      18.922 -19.167   0.363  1.00  0.00           H  
ATOM   4452  HZ2 LYS   274      18.948 -20.525   1.245  1.00  0.00           H  
ATOM   4453  HZ3 LYS   274      18.004 -20.499   0.014  1.00  0.00           H  
ATOM   4454  C   LYS   274      16.765 -15.181   3.201  1.00  0.00           C  
ATOM   4455  O   LYS   274      16.867 -16.023   4.043  1.00  0.00           O  
ATOM   4456  N   MET   275      17.477 -14.084   3.258  1.00  0.00           N  
ATOM   4457  H   MET   275      17.331 -13.375   2.554  1.00  0.00           H  
ATOM   4458  CA  MET   275      18.521 -13.930   4.271  1.00  0.00           C  
ATOM   4459  HA  MET   275      19.230 -14.717   4.013  1.00  0.00           H  
ATOM   4460  CB  MET   275      19.349 -12.629   4.077  1.00  0.00           C  
ATOM   4461  HB2 MET   275      19.786 -12.626   3.078  1.00  0.00           H  
ATOM   4462  HB3 MET   275      18.648 -11.795   4.075  1.00  0.00           H  
ATOM   4463  CG  MET   275      20.433 -12.306   5.072  1.00  0.00           C  
ATOM   4464  HG2 MET   275      20.007 -12.148   6.062  1.00  0.00           H  
ATOM   4465  HG3 MET   275      20.921 -11.373   4.790  1.00  0.00           H  
ATOM   4466  SD  MET   275      21.683 -13.691   5.209  1.00  0.00           S  
ATOM   4467  CE  MET   275      22.555 -13.371   3.593  1.00  0.00           C  
ATOM   4468  HE1 MET   275      23.373 -14.086   3.509  1.00  0.00           H  
ATOM   4469  HE2 MET   275      21.817 -13.522   2.805  1.00  0.00           H  
ATOM   4470  HE3 MET   275      22.985 -12.370   3.621  1.00  0.00           H  
ATOM   4471  C   MET   275      18.072 -14.137   5.784  1.00  0.00           C  
ATOM   4472  O   MET   275      18.772 -14.832   6.534  1.00  0.00           O  
ATOM   4473  N   PRO   276      17.038 -13.427   6.173  1.00  0.00           N  
ATOM   4474  CD  PRO   276      16.220 -12.454   5.493  1.00  0.00           C  
ATOM   4475  HD2 PRO   276      15.441 -12.965   4.927  1.00  0.00           H  
ATOM   4476  HD3 PRO   276      16.839 -11.761   4.923  1.00  0.00           H  
ATOM   4477  CG  PRO   276      15.561 -11.589   6.496  1.00  0.00           C  
ATOM   4478  HG2 PRO   276      14.640 -11.115   6.156  1.00  0.00           H  
ATOM   4479  HG3 PRO   276      16.295 -10.847   6.813  1.00  0.00           H  
ATOM   4480  CB  PRO   276      15.314 -12.586   7.592  1.00  0.00           C  
ATOM   4481  HB2 PRO   276      14.308 -12.994   7.498  1.00  0.00           H  
ATOM   4482  HB3 PRO   276      15.316 -12.084   8.559  1.00  0.00           H  
ATOM   4483  CA  PRO   276      16.345 -13.645   7.515  1.00  0.00           C  
ATOM   4484  HA  PRO   276      17.071 -13.435   8.300  1.00  0.00           H  
ATOM   4485  C   PRO   276      15.804 -15.030   7.711  1.00  0.00           C  
ATOM   4486  O   PRO   276      15.669 -15.450   8.896  1.00  0.00           O  
ATOM   4487  N   ALA   277      15.375 -15.791   6.697  1.00  0.00           N  
ATOM   4488  H   ALA   277      15.569 -15.429   5.774  1.00  0.00           H  
ATOM   4489  CA  ALA   277      14.972 -17.188   6.838  1.00  0.00           C  
ATOM   4490  HA  ALA   277      14.299 -17.381   7.674  1.00  0.00           H  
ATOM   4491  CB  ALA   277      14.196 -17.644   5.552  1.00  0.00           C  
ATOM   4492  HB1 ALA   277      13.217 -17.179   5.444  1.00  0.00           H  
ATOM   4493  HB2 ALA   277      14.790 -17.526   4.645  1.00  0.00           H  
ATOM   4494  HB3 ALA   277      13.998 -18.715   5.598  1.00  0.00           H  
ATOM   4495  C   ALA   277      16.215 -18.067   6.931  1.00  0.00           C  
ATOM   4496  O   ALA   277      16.162 -19.061   7.615  1.00  0.00           O  
ATOM   4497  N   THR   278      17.370 -17.781   6.218  1.00  0.00           N  
ATOM   4498  H   THR   278      17.342 -16.892   5.739  1.00  0.00           H  
ATOM   4499  CA  THR   278      18.531 -18.720   6.084  1.00  0.00           C  
ATOM   4500  HA  THR   278      18.348 -19.563   5.418  1.00  0.00           H  
ATOM   4501  CB  THR   278      19.766 -17.954   5.490  1.00  0.00           C  
ATOM   4502  HB  THR   278      19.989 -17.093   6.120  1.00  0.00           H  
ATOM   4503  CG2 THR   278      21.070 -18.812   5.479  1.00  0.00           C  
ATOM   4504 HG21 THR   278      21.857 -18.065   5.372  1.00  0.00           H  
ATOM   4505 HG22 THR   278      21.188 -19.271   6.460  1.00  0.00           H  
ATOM   4506 HG23 THR   278      20.925 -19.569   4.708  1.00  0.00           H  
ATOM   4507  OG1 THR   278      19.432 -17.707   4.120  1.00  0.00           O  
ATOM   4508  HG1 THR   278      18.845 -16.948   4.088  1.00  0.00           H  
ATOM   4509  C   THR   278      18.918 -19.134   7.531  1.00  0.00           C  
ATOM   4510  O   THR   278      19.194 -18.249   8.360  1.00  0.00           O  
ATOM   4511  N   ALA   279      19.070 -20.393   7.794  1.00  0.00           N  
ATOM   4512  H   ALA   279      19.083 -21.074   7.049  1.00  0.00           H  
ATOM   4513  CA  ALA   279      19.445 -20.897   9.161  1.00  0.00           C  
ATOM   4514  HA  ALA   279      19.034 -20.232   9.920  1.00  0.00           H  
ATOM   4515  CB  ALA   279      19.029 -22.329   9.479  1.00  0.00           C  
ATOM   4516  HB1 ALA   279      19.606 -23.149   9.049  1.00  0.00           H  
ATOM   4517  HB2 ALA   279      18.873 -22.533  10.538  1.00  0.00           H  
ATOM   4518  HB3 ALA   279      18.117 -22.498   8.907  1.00  0.00           H  
ATOM   4519  C   ALA   279      20.992 -20.847   9.465  1.00  0.00           C  
ATOM   4520  O   ALA   279      21.851 -20.536   8.625  1.00  0.00           O  
ATOM   4521  N   GLU   280      21.362 -20.986  10.778  1.00  0.00           N  
ATOM   4522  H   GLU   280      20.616 -21.192  11.427  1.00  0.00           H  
ATOM   4523  CA  GLU   280      22.687 -20.973  11.346  1.00  0.00           C  
ATOM   4524  HA  GLU   280      23.355 -21.247  10.530  1.00  0.00           H  
ATOM   4525  CB  GLU   280      23.063 -19.511  11.820  1.00  0.00           C  
ATOM   4526  HB2 GLU   280      24.129 -19.523  12.051  1.00  0.00           H  
ATOM   4527  HB3 GLU   280      22.904 -18.776  11.031  1.00  0.00           H  
ATOM   4528  CG  GLU   280      22.175 -19.084  13.021  1.00  0.00           C  
ATOM   4529  HG2 GLU   280      22.062 -20.005  13.593  1.00  0.00           H  
ATOM   4530  HG3 GLU   280      22.603 -18.241  13.565  1.00  0.00           H  
ATOM   4531  CD  GLU   280      20.756 -18.655  12.639  1.00  0.00           C  
ATOM   4532  OE1 GLU   280      20.516 -17.755  11.806  1.00  0.00           O  
ATOM   4533  OE2 GLU   280      19.691 -19.222  13.111  1.00  0.00           O  
ATOM   4534  C   GLU   280      22.996 -22.022  12.415  1.00  0.00           C  
ATOM   4535  O   GLU   280      24.128 -21.910  12.954  1.00  0.00           O  
ATOM   4536  OXT GLU   280      22.187 -22.940  12.663  1.00  0.00           O  
TER    4537      GLU   280 
END   
