# Supplementary material for: Insights into the client protein release mechanism of the ATP-independent chaperone Spy
Source: Nat Commun. 2022 May 20;13:2818. doi: 10.1038/s41467-022-30499-x (PMC9122904; doi:10.1038/s41467-022-30499-x)
Supplement: Supplementary file 4 — Supplementary Data 1 [file 41467_2022_30499_MOESM4_ESM.zip › MD-structure/Spy_1-124_CI_R89D_v1_final.pdb]

CRYST1   79.557   79.557   79.557 109.47 109.47 109.47 P 1           1
ATOM      1  N   ALA     1     -12.202 -25.586 -36.987  1.00  0.00           N  
ATOM      2  H1  ALA     1     -12.884 -26.155 -36.506  1.00  0.00           H  
ATOM      3  H2  ALA     1     -12.190 -25.728 -37.987  1.00  0.00           H  
ATOM      4  H3  ALA     1     -12.373 -24.603 -36.829  1.00  0.00           H  
ATOM      5  CA  ALA     1     -10.815 -25.992 -36.575  1.00  0.00           C  
ATOM      6  HA  ALA     1     -10.676 -26.987 -37.000  1.00  0.00           H  
ATOM      7  CB  ALA     1      -9.754 -25.005 -37.037  1.00  0.00           C  
ATOM      8  HB1 ALA     1     -10.203 -24.027 -36.862  1.00  0.00           H  
ATOM      9  HB2 ALA     1      -8.838 -25.161 -36.467  1.00  0.00           H  
ATOM     10  HB3 ALA     1      -9.648 -25.007 -38.122  1.00  0.00           H  
ATOM     11  C   ALA     1     -10.691 -26.171 -35.016  1.00  0.00           C  
ATOM     12  O   ALA     1     -11.430 -25.681 -34.144  1.00  0.00           O  
ATOM     13  N   ASP     2      -9.614 -26.892 -34.661  1.00  0.00           N  
ATOM     14  H   ASP     2      -8.983 -27.215 -35.381  1.00  0.00           H  
ATOM     15  CA  ASP     2      -9.304 -27.189 -33.274  1.00  0.00           C  
ATOM     16  HA  ASP     2     -10.164 -27.739 -32.892  1.00  0.00           H  
ATOM     17  CB  ASP     2      -8.174 -28.291 -33.252  1.00  0.00           C  
ATOM     18  HB2 ASP     2      -8.136 -28.630 -32.217  1.00  0.00           H  
ATOM     19  HB3 ASP     2      -8.443 -29.188 -33.810  1.00  0.00           H  
ATOM     20  CG  ASP     2      -6.842 -27.739 -33.824  1.00  0.00           C  
ATOM     21  OD1 ASP     2      -6.123 -27.101 -33.037  1.00  0.00           O  
ATOM     22  OD2 ASP     2      -6.579 -27.846 -35.042  1.00  0.00           O  
ATOM     23  C   ASP     2      -8.923 -25.823 -32.536  1.00  0.00           C  
ATOM     24  O   ASP     2      -8.359 -24.955 -33.128  1.00  0.00           O  
ATOM     25  N   THR     3      -9.136 -25.712 -31.223  1.00  0.00           N  
ATOM     26  H   THR     3      -9.604 -26.483 -30.770  1.00  0.00           H  
ATOM     27  CA  THR     3      -9.061 -24.449 -30.471  1.00  0.00           C  
ATOM     28  HA  THR     3      -9.862 -23.857 -30.913  1.00  0.00           H  
ATOM     29  CB  THR     3      -9.306 -24.557 -28.973  1.00  0.00           C  
ATOM     30  HB  THR     3      -8.352 -24.819 -28.514  1.00  0.00           H  
ATOM     31  CG2 THR     3      -9.796 -23.293 -28.337  1.00  0.00           C  
ATOM     32 HG21 THR     3      -9.055 -22.509 -28.486  1.00  0.00           H  
ATOM     33 HG22 THR     3     -10.734 -22.987 -28.800  1.00  0.00           H  
ATOM     34 HG23 THR     3     -10.044 -23.450 -27.287  1.00  0.00           H  
ATOM     35  OG1 THR     3     -10.291 -25.623 -28.575  1.00  0.00           O  
ATOM     36  HG1 THR     3      -9.784 -26.438 -28.607  1.00  0.00           H  
ATOM     37  C   THR     3      -7.821 -23.610 -30.688  1.00  0.00           C  
ATOM     38  O   THR     3      -7.919 -22.337 -30.794  1.00  0.00           O  
ATOM     39  N   THR     4      -6.633 -24.191 -30.738  1.00  0.00           N  
ATOM     40  H   THR     4      -6.681 -25.194 -30.852  1.00  0.00           H  
ATOM     41  CA  THR     4      -5.332 -23.592 -30.996  1.00  0.00           C  
ATOM     42  HA  THR     4      -5.194 -22.691 -30.398  1.00  0.00           H  
ATOM     43  CB  THR     4      -4.173 -24.488 -30.627  1.00  0.00           C  
ATOM     44  HB  THR     4      -3.880 -25.119 -31.466  1.00  0.00           H  
ATOM     45  CG2 THR     4      -2.950 -23.745 -30.216  1.00  0.00           C  
ATOM     46 HG21 THR     4      -2.608 -23.016 -30.950  1.00  0.00           H  
ATOM     47 HG22 THR     4      -3.260 -23.191 -29.330  1.00  0.00           H  
ATOM     48 HG23 THR     4      -2.207 -24.514 -30.005  1.00  0.00           H  
ATOM     49  OG1 THR     4      -4.506 -25.241 -29.499  1.00  0.00           O  
ATOM     50  HG1 THR     4      -4.952 -26.039 -29.793  1.00  0.00           H  
ATOM     51  C   THR     4      -5.085 -23.281 -32.474  1.00  0.00           C  
ATOM     52  O   THR     4      -4.544 -22.229 -32.731  1.00  0.00           O  
ATOM     53  N   THR     5      -5.606 -24.007 -33.483  1.00  0.00           N  
ATOM     54  H   THR     5      -6.103 -24.880 -33.378  1.00  0.00           H  
ATOM     55  CA  THR     5      -5.515 -23.529 -34.895  1.00  0.00           C  
ATOM     56  HA  THR     5      -4.521 -23.112 -35.056  1.00  0.00           H  
ATOM     57  CB  THR     5      -5.823 -24.563 -35.966  1.00  0.00           C  
ATOM     58  HB  THR     5      -6.847 -24.917 -35.853  1.00  0.00           H  
ATOM     59  CG2 THR     5      -5.543 -23.983 -37.326  1.00  0.00           C  
ATOM     60 HG21 THR     5      -4.618 -23.405 -37.332  1.00  0.00           H  
ATOM     61 HG22 THR     5      -5.408 -24.811 -38.021  1.00  0.00           H  
ATOM     62 HG23 THR     5      -6.402 -23.359 -37.571  1.00  0.00           H  
ATOM     63  OG1 THR     5      -4.943 -25.639 -35.780  1.00  0.00           O  
ATOM     64  HG1 THR     5      -5.491 -26.250 -35.281  1.00  0.00           H  
ATOM     65  C   THR     5      -6.452 -22.312 -35.003  1.00  0.00           C  
ATOM     66  O   THR     5      -6.208 -21.285 -35.661  1.00  0.00           O  
ATOM     67  N   ALA     6      -7.653 -22.391 -34.400  1.00  0.00           N  
ATOM     68  H   ALA     6      -7.942 -23.210 -33.884  1.00  0.00           H  
ATOM     69  CA  ALA     6      -8.657 -21.287 -34.347  1.00  0.00           C  
ATOM     70  HA  ALA     6      -8.899 -20.898 -35.336  1.00  0.00           H  
ATOM     71  CB  ALA     6      -9.968 -21.864 -33.767  1.00  0.00           C  
ATOM     72  HB1 ALA     6      -9.836 -22.050 -32.701  1.00  0.00           H  
ATOM     73  HB2 ALA     6     -10.724 -21.080 -33.808  1.00  0.00           H  
ATOM     74  HB3 ALA     6     -10.238 -22.851 -34.142  1.00  0.00           H  
ATOM     75  C   ALA     6      -8.241 -19.901 -33.588  1.00  0.00           C  
ATOM     76  O   ALA     6      -8.914 -18.858 -33.741  1.00  0.00           O  
ATOM     77  N   ALA     7      -7.232 -20.020 -32.779  1.00  0.00           N  
ATOM     78  H   ALA     7      -6.677 -20.861 -32.848  1.00  0.00           H  
ATOM     79  CA  ALA     7      -6.518 -18.844 -32.216  1.00  0.00           C  
ATOM     80  HA  ALA     7      -7.205 -18.415 -31.487  1.00  0.00           H  
ATOM     81  CB  ALA     7      -5.323 -19.396 -31.446  1.00  0.00           C  
ATOM     82  HB1 ALA     7      -4.454 -19.393 -32.104  1.00  0.00           H  
ATOM     83  HB2 ALA     7      -5.081 -18.625 -30.714  1.00  0.00           H  
ATOM     84  HB3 ALA     7      -5.490 -20.272 -30.819  1.00  0.00           H  
ATOM     85  C   ALA     7      -6.043 -17.801 -33.239  1.00  0.00           C  
ATOM     86  O   ALA     7      -5.689 -18.161 -34.326  1.00  0.00           O  
ATOM     87  N   PRO     8      -6.047 -16.517 -32.785  1.00  0.00           N  
ATOM     88  CD  PRO     8      -6.366 -16.028 -31.530  1.00  0.00           C  
ATOM     89  HD2 PRO     8      -5.836 -16.501 -30.704  1.00  0.00           H  
ATOM     90  HD3 PRO     8      -7.414 -16.303 -31.411  1.00  0.00           H  
ATOM     91  CG  PRO     8      -6.203 -14.543 -31.442  1.00  0.00           C  
ATOM     92  HG2 PRO     8      -5.338 -14.258 -30.843  1.00  0.00           H  
ATOM     93  HG3 PRO     8      -7.102 -14.081 -31.033  1.00  0.00           H  
ATOM     94  CB  PRO     8      -6.142 -14.123 -32.882  1.00  0.00           C  
ATOM     95  HB2 PRO     8      -5.454 -13.292 -33.040  1.00  0.00           H  
ATOM     96  HB3 PRO     8      -7.164 -13.875 -33.169  1.00  0.00           H  
ATOM     97  CA  PRO     8      -5.770 -15.327 -33.675  1.00  0.00           C  
ATOM     98  HA  PRO     8      -6.404 -15.341 -34.562  1.00  0.00           H  
ATOM     99  C   PRO     8      -4.277 -15.455 -34.170  1.00  0.00           C  
ATOM    100  O   PRO     8      -3.325 -15.541 -33.405  1.00  0.00           O  
ATOM    101  N   ALA     9      -4.103 -15.390 -35.481  1.00  0.00           N  
ATOM    102  H   ALA     9      -4.905 -15.435 -36.093  1.00  0.00           H  
ATOM    103  CA  ALA     9      -2.792 -15.494 -36.109  1.00  0.00           C  
ATOM    104  HA  ALA     9      -2.300 -16.419 -35.808  1.00  0.00           H  
ATOM    105  CB  ALA     9      -3.019 -15.501 -37.542  1.00  0.00           C  
ATOM    106  HB1 ALA     9      -3.777 -16.155 -37.975  1.00  0.00           H  
ATOM    107  HB2 ALA     9      -3.365 -14.520 -37.866  1.00  0.00           H  
ATOM    108  HB3 ALA     9      -2.087 -15.807 -38.018  1.00  0.00           H  
ATOM    109  C   ALA     9      -1.761 -14.421 -35.747  1.00  0.00           C  
ATOM    110  O   ALA     9      -0.583 -14.702 -35.711  1.00  0.00           O  
ATOM    111  N   ASP    10      -2.215 -13.221 -35.346  1.00  0.00           N  
ATOM    112  H   ASP    10      -3.201 -13.082 -35.512  1.00  0.00           H  
ATOM    113  CA  ASP    10      -1.487 -12.073 -34.780  1.00  0.00           C  
ATOM    114  HA  ASP    10      -0.758 -11.747 -35.521  1.00  0.00           H  
ATOM    115  CB  ASP    10      -2.550 -10.982 -34.675  1.00  0.00           C  
ATOM    116  HB2 ASP    10      -3.402 -11.406 -34.142  1.00  0.00           H  
ATOM    117  HB3 ASP    10      -2.134 -10.225 -34.011  1.00  0.00           H  
ATOM    118  CG  ASP    10      -3.074 -10.563 -36.016  1.00  0.00           C  
ATOM    119  OD1 ASP    10      -2.759  -9.469 -36.541  1.00  0.00           O  
ATOM    120  OD2 ASP    10      -3.927 -11.274 -36.570  1.00  0.00           O  
ATOM    121  C   ASP    10      -0.959 -12.288 -33.384  1.00  0.00           C  
ATOM    122  O   ASP    10      -0.209 -11.439 -32.874  1.00  0.00           O  
ATOM    123  N   ALA    11      -1.279 -13.444 -32.744  1.00  0.00           N  
ATOM    124  H   ALA    11      -1.943 -14.047 -33.208  1.00  0.00           H  
ATOM    125  CA  ALA    11      -0.682 -14.029 -31.542  1.00  0.00           C  
ATOM    126  HA  ALA    11      -0.042 -13.297 -31.049  1.00  0.00           H  
ATOM    127  CB  ALA    11      -1.807 -14.352 -30.449  1.00  0.00           C  
ATOM    128  HB1 ALA    11      -2.567 -15.021 -30.852  1.00  0.00           H  
ATOM    129  HB2 ALA    11      -1.376 -14.838 -29.574  1.00  0.00           H  
ATOM    130  HB3 ALA    11      -2.263 -13.397 -30.189  1.00  0.00           H  
ATOM    131  C   ALA    11       0.239 -15.235 -31.749  1.00  0.00           C  
ATOM    132  O   ALA    11       1.129 -15.527 -30.947  1.00  0.00           O  
ATOM    133  N   LYS    12       0.026 -16.034 -32.773  1.00  0.00           N  
ATOM    134  H   LYS    12      -0.745 -15.735 -33.353  1.00  0.00           H  
ATOM    135  CA  LYS    12       0.641 -17.350 -33.018  1.00  0.00           C  
ATOM    136  HA  LYS    12       0.382 -18.015 -32.194  1.00  0.00           H  
ATOM    137  CB  LYS    12       0.009 -17.935 -34.354  1.00  0.00           C  
ATOM    138  HB2 LYS    12      -0.151 -17.071 -34.999  1.00  0.00           H  
ATOM    139  HB3 LYS    12       0.739 -18.614 -34.795  1.00  0.00           H  
ATOM    140  CG  LYS    12      -1.174 -18.524 -34.090  1.00  0.00           C  
ATOM    141  HG2 LYS    12      -0.950 -19.276 -33.334  1.00  0.00           H  
ATOM    142  HG3 LYS    12      -1.825 -17.773 -33.642  1.00  0.00           H  
ATOM    143  CD  LYS    12      -1.716 -19.082 -35.240  1.00  0.00           C  
ATOM    144  HD2 LYS    12      -1.670 -18.402 -36.090  1.00  0.00           H  
ATOM    145  HD3 LYS    12      -1.151 -19.993 -35.435  1.00  0.00           H  
ATOM    146  CE  LYS    12      -3.011 -19.402 -34.977  1.00  0.00           C  
ATOM    147  HE2 LYS    12      -3.080 -19.969 -34.048  1.00  0.00           H  
ATOM    148  HE3 LYS    12      -3.594 -18.481 -34.955  1.00  0.00           H  
ATOM    149  NZ  LYS    12      -3.596 -20.344 -35.954  1.00  0.00           N  
ATOM    150  HZ1 LYS    12      -3.393 -21.294 -35.679  1.00  0.00           H  
ATOM    151  HZ2 LYS    12      -4.603 -20.275 -35.982  1.00  0.00           H  
ATOM    152  HZ3 LYS    12      -3.291 -20.120 -36.891  1.00  0.00           H  
ATOM    153  C   LYS    12       2.180 -17.377 -33.089  1.00  0.00           C  
ATOM    154  O   LYS    12       2.700 -18.315 -32.450  1.00  0.00           O  
ATOM    155  N   PRO    13       2.955 -16.383 -33.668  1.00  0.00           N  
ATOM    156  CD  PRO    13       2.475 -15.384 -34.710  1.00  0.00           C  
ATOM    157  HD2 PRO    13       2.260 -14.379 -34.349  1.00  0.00           H  
ATOM    158  HD3 PRO    13       1.642 -15.756 -35.307  1.00  0.00           H  
ATOM    159  CG  PRO    13       3.648 -15.254 -35.672  1.00  0.00           C  
ATOM    160  HG2 PRO    13       3.690 -14.267 -36.131  1.00  0.00           H  
ATOM    161  HG3 PRO    13       3.490 -15.943 -36.502  1.00  0.00           H  
ATOM    162  CB  PRO    13       4.945 -15.630 -34.846  1.00  0.00           C  
ATOM    163  HB2 PRO    13       5.229 -14.638 -34.495  1.00  0.00           H  
ATOM    164  HB3 PRO    13       5.739 -16.072 -35.448  1.00  0.00           H  
ATOM    165  CA  PRO    13       4.455 -16.483 -33.673  1.00  0.00           C  
ATOM    166  HA  PRO    13       4.703 -17.534 -33.824  1.00  0.00           H  
ATOM    167  C   PRO    13       5.081 -16.044 -32.312  1.00  0.00           C  
ATOM    168  O   PRO    13       6.236 -16.323 -32.060  1.00  0.00           O  
ATOM    169  N   MET    14       4.331 -15.442 -31.364  1.00  0.00           N  
ATOM    170  H   MET    14       3.390 -15.166 -31.606  1.00  0.00           H  
ATOM    171  CA  MET    14       4.648 -15.370 -29.879  1.00  0.00           C  
ATOM    172  HA  MET    14       5.607 -14.881 -29.707  1.00  0.00           H  
ATOM    173  CB  MET    14       3.587 -14.542 -29.171  1.00  0.00           C  
ATOM    174  HB2 MET    14       3.255 -13.768 -29.862  1.00  0.00           H  
ATOM    175  HB3 MET    14       2.709 -15.132 -28.907  1.00  0.00           H  
ATOM    176  CG  MET    14       4.240 -13.894 -27.898  1.00  0.00           C  
ATOM    177  HG2 MET    14       3.422 -13.743 -27.193  1.00  0.00           H  
ATOM    178  HG3 MET    14       5.008 -14.495 -27.412  1.00  0.00           H  
ATOM    179  SD  MET    14       5.093 -12.348 -28.354  1.00  0.00           S  
ATOM    180  CE  MET    14       5.187 -11.646 -26.688  1.00  0.00           C  
ATOM    181  HE1 MET    14       4.336 -12.001 -26.108  1.00  0.00           H  
ATOM    182  HE2 MET    14       6.113 -11.900 -26.172  1.00  0.00           H  
ATOM    183  HE3 MET    14       5.082 -10.568 -26.812  1.00  0.00           H  
ATOM    184  C   MET    14       4.767 -16.815 -29.313  1.00  0.00           C  
ATOM    185  O   MET    14       5.762 -17.134 -28.647  1.00  0.00           O  
ATOM    186  N   MET    15       3.841 -17.724 -29.579  1.00  0.00           N  
ATOM    187  H   MET    15       3.040 -17.470 -30.140  1.00  0.00           H  
ATOM    188  CA  MET    15       3.802 -19.152 -29.159  1.00  0.00           C  
ATOM    189  HA  MET    15       4.148 -19.237 -28.129  1.00  0.00           H  
ATOM    190  CB  MET    15       2.365 -19.689 -29.090  1.00  0.00           C  
ATOM    191  HB2 MET    15       1.728 -19.097 -28.433  1.00  0.00           H  
ATOM    192  HB3 MET    15       1.900 -19.352 -30.017  1.00  0.00           H  
ATOM    193  CG  MET    15       2.199 -21.181 -28.889  1.00  0.00           C  
ATOM    194  HG2 MET    15       2.941 -21.595 -29.572  1.00  0.00           H  
ATOM    195  HG3 MET    15       2.380 -21.501 -27.862  1.00  0.00           H  
ATOM    196  SD  MET    15       0.584 -21.869 -29.484  1.00  0.00           S  
ATOM    197  CE  MET    15       0.654 -21.603 -31.289  1.00  0.00           C  
ATOM    198  HE1 MET    15       1.519 -22.161 -31.648  1.00  0.00           H  
ATOM    199  HE2 MET    15      -0.239 -21.984 -31.785  1.00  0.00           H  
ATOM    200  HE3 MET    15       0.742 -20.528 -31.447  1.00  0.00           H  
ATOM    201  C   MET    15       4.788 -20.053 -29.976  1.00  0.00           C  
ATOM    202  O   MET    15       5.561 -20.812 -29.352  1.00  0.00           O  
ATOM    203  N   HIE    16       4.687 -20.101 -31.281  1.00  0.00           N  
ATOM    204  H   HIE    16       3.931 -19.571 -31.692  1.00  0.00           H  
ATOM    205  CA  HIE    16       5.645 -20.782 -32.187  1.00  0.00           C  
ATOM    206  HA  HIE    16       5.646 -21.838 -31.915  1.00  0.00           H  
ATOM    207  CB  HIE    16       5.104 -20.802 -33.613  1.00  0.00           C  
ATOM    208  HB2 HIE    16       5.184 -19.777 -33.975  1.00  0.00           H  
ATOM    209  HB3 HIE    16       5.774 -21.387 -34.244  1.00  0.00           H  
ATOM    210  CG  HIE    16       3.635 -21.281 -33.941  1.00  0.00           C  
ATOM    211  ND1 HIE    16       2.797 -20.877 -34.940  1.00  0.00           N  
ATOM    212  CE1 HIE    16       1.836 -21.737 -35.064  1.00  0.00           C  
ATOM    213  HE1 HIE    16       1.110 -21.688 -35.862  1.00  0.00           H  
ATOM    214  NE2 HIE    16       2.042 -22.743 -34.219  1.00  0.00           N  
ATOM    215  HE2 HIE    16       1.423 -23.541 -34.207  1.00  0.00           H  
ATOM    216  CD2 HIE    16       3.199 -22.535 -33.505  1.00  0.00           C  
ATOM    217  HD2 HIE    16       3.840 -23.159 -32.900  1.00  0.00           H  
ATOM    218  C   HIE    16       7.148 -20.237 -32.117  1.00  0.00           C  
ATOM    219  O   HIE    16       7.911 -20.532 -33.056  1.00  0.00           O  
ATOM    220  N   HIE    17       7.483 -19.328 -31.201  1.00  0.00           N  
ATOM    221  H   HIE    17       6.712 -19.112 -30.586  1.00  0.00           H  
ATOM    222  CA  HIE    17       8.778 -18.796 -31.051  1.00  0.00           C  
ATOM    223  HA  HIE    17       9.070 -18.188 -31.907  1.00  0.00           H  
ATOM    224  CB  HIE    17       8.922 -17.979 -29.770  1.00  0.00           C  
ATOM    225  HB2 HIE    17       8.225 -17.141 -29.768  1.00  0.00           H  
ATOM    226  HB3 HIE    17       8.737 -18.515 -28.839  1.00  0.00           H  
ATOM    227  CG  HIE    17      10.360 -17.442 -29.567  1.00  0.00           C  
ATOM    228  ND1 HIE    17      10.940 -16.446 -30.374  1.00  0.00           N  
ATOM    229  CE1 HIE    17      12.056 -16.135 -29.753  1.00  0.00           C  
ATOM    230  HE1 HIE    17      12.736 -15.329 -29.988  1.00  0.00           H  
ATOM    231  NE2 HIE    17      12.225 -16.874 -28.670  1.00  0.00           N  
ATOM    232  HE2 HIE    17      13.059 -16.843 -28.101  1.00  0.00           H  
ATOM    233  CD2 HIE    17      11.136 -17.704 -28.513  1.00  0.00           C  
ATOM    234  HD2 HIE    17      10.985 -18.424 -27.722  1.00  0.00           H  
ATOM    235  C   HIE    17       9.956 -19.801 -31.097  1.00  0.00           C  
ATOM    236  O   HIE    17       9.869 -20.892 -30.552  1.00  0.00           O  
ATOM    237  N   LYS    18      11.097 -19.335 -31.674  1.00  0.00           N  
ATOM    238  H   LYS    18      11.106 -18.463 -32.183  1.00  0.00           H  
ATOM    239  CA  LYS    18      12.422 -20.150 -31.736  1.00  0.00           C  
ATOM    240  HA  LYS    18      12.372 -20.893 -30.940  1.00  0.00           H  
ATOM    241  CB  LYS    18      12.580 -20.857 -33.127  1.00  0.00           C  
ATOM    242  HB2 LYS    18      11.650 -21.419 -33.211  1.00  0.00           H  
ATOM    243  HB3 LYS    18      12.547 -20.192 -33.990  1.00  0.00           H  
ATOM    244  CG  LYS    18      13.677 -21.585 -33.385  1.00  0.00           C  
ATOM    245  HG2 LYS    18      13.585 -22.013 -34.383  1.00  0.00           H  
ATOM    246  HG3 LYS    18      14.563 -20.951 -33.344  1.00  0.00           H  
ATOM    247  CD  LYS    18      13.884 -22.668 -32.562  1.00  0.00           C  
ATOM    248  HD2 LYS    18      13.919 -22.290 -31.540  1.00  0.00           H  
ATOM    249  HD3 LYS    18      12.992 -23.287 -32.645  1.00  0.00           H  
ATOM    250  CE  LYS    18      14.984 -23.375 -32.727  1.00  0.00           C  
ATOM    251  HE2 LYS    18      15.828 -22.688 -32.785  1.00  0.00           H  
ATOM    252  HE3 LYS    18      15.128 -24.037 -31.874  1.00  0.00           H  
ATOM    253  NZ  LYS    18      14.945 -24.220 -33.988  1.00  0.00           N  
ATOM    254  HZ1 LYS    18      15.557 -25.014 -33.869  1.00  0.00           H  
ATOM    255  HZ2 LYS    18      13.988 -24.421 -34.239  1.00  0.00           H  
ATOM    256  HZ3 LYS    18      15.290 -23.714 -34.791  1.00  0.00           H  
ATOM    257  C   LYS    18      13.564 -19.211 -31.457  1.00  0.00           C  
ATOM    258  O   LYS    18      13.438 -18.074 -31.825  1.00  0.00           O  
ATOM    259  N   GLY    19      14.678 -19.708 -30.825  1.00  0.00           N  
ATOM    260  H   GLY    19      14.632 -20.643 -30.446  1.00  0.00           H  
ATOM    261  CA  GLY    19      15.959 -19.020 -30.626  1.00  0.00           C  
ATOM    262  HA2 GLY    19      16.707 -19.808 -30.720  1.00  0.00           H  
ATOM    263  HA3 GLY    19      16.023 -18.183 -31.322  1.00  0.00           H  
ATOM    264  C   GLY    19      16.231 -18.471 -29.227  1.00  0.00           C  
ATOM    265  O   GLY    19      15.381 -18.318 -28.366  1.00  0.00           O  
ATOM    266  N   LYS    20      17.486 -18.176 -28.904  1.00  0.00           N  
ATOM    267  H   LYS    20      18.226 -18.289 -29.582  1.00  0.00           H  
ATOM    268  CA  LYS    20      17.938 -18.076 -27.454  1.00  0.00           C  
ATOM    269  HA  LYS    20      17.408 -18.818 -26.858  1.00  0.00           H  
ATOM    270  CB  LYS    20      19.367 -18.479 -27.390  1.00  0.00           C  
ATOM    271  HB2 LYS    20      19.569 -19.234 -28.149  1.00  0.00           H  
ATOM    272  HB3 LYS    20      19.965 -17.684 -27.835  1.00  0.00           H  
ATOM    273  CG  LYS    20      19.910 -18.889 -26.204  1.00  0.00           C  
ATOM    274  HG2 LYS    20      19.778 -18.169 -25.396  1.00  0.00           H  
ATOM    275  HG3 LYS    20      19.327 -19.761 -25.908  1.00  0.00           H  
ATOM    276  CD  LYS    20      21.242 -19.288 -26.295  1.00  0.00           C  
ATOM    277  HD2 LYS    20      21.384 -19.918 -27.173  1.00  0.00           H  
ATOM    278  HD3 LYS    20      21.806 -18.358 -26.353  1.00  0.00           H  
ATOM    279  CE  LYS    20      21.769 -19.875 -25.110  1.00  0.00           C  
ATOM    280  HE2 LYS    20      22.847 -19.795 -25.246  1.00  0.00           H  
ATOM    281  HE3 LYS    20      21.475 -19.257 -24.261  1.00  0.00           H  
ATOM    282  NZ  LYS    20      21.272 -21.233 -24.950  1.00  0.00           N  
ATOM    283  HZ1 LYS    20      20.274 -21.265 -24.794  1.00  0.00           H  
ATOM    284  HZ2 LYS    20      21.363 -21.875 -25.724  1.00  0.00           H  
ATOM    285  HZ3 LYS    20      21.511 -21.605 -24.042  1.00  0.00           H  
ATOM    286  C   LYS    20      17.509 -16.722 -26.841  1.00  0.00           C  
ATOM    287  O   LYS    20      18.075 -16.316 -25.826  1.00  0.00           O  
ATOM    288  N   PHE    21      16.627 -15.976 -27.433  1.00  0.00           N  
ATOM    289  H   PHE    21      16.050 -16.503 -28.073  1.00  0.00           H  
ATOM    290  CA  PHE    21      16.351 -14.579 -27.241  1.00  0.00           C  
ATOM    291  HA  PHE    21      16.751 -14.139 -26.328  1.00  0.00           H  
ATOM    292  CB  PHE    21      17.080 -13.796 -28.325  1.00  0.00           C  
ATOM    293  HB2 PHE    21      16.759 -12.758 -28.241  1.00  0.00           H  
ATOM    294  HB3 PHE    21      18.157 -13.863 -28.168  1.00  0.00           H  
ATOM    295  CG  PHE    21      16.716 -14.177 -29.699  1.00  0.00           C  
ATOM    296  CD1 PHE    21      15.455 -13.831 -30.186  1.00  0.00           C  
ATOM    297  HD1 PHE    21      14.812 -13.378 -29.445  1.00  0.00           H  
ATOM    298  CE1 PHE    21      15.087 -14.051 -31.565  1.00  0.00           C  
ATOM    299  HE1 PHE    21      14.166 -13.687 -31.996  1.00  0.00           H  
ATOM    300  CZ  PHE    21      15.998 -14.751 -32.355  1.00  0.00           C  
ATOM    301  HZ  PHE    21      15.919 -14.810 -33.430  1.00  0.00           H  
ATOM    302  CE2 PHE    21      17.151 -15.288 -31.839  1.00  0.00           C  
ATOM    303  HE2 PHE    21      17.823 -15.796 -32.515  1.00  0.00           H  
ATOM    304  CD2 PHE    21      17.509 -15.012 -30.535  1.00  0.00           C  
ATOM    305  HD2 PHE    21      18.469 -15.330 -30.158  1.00  0.00           H  
ATOM    306  C   PHE    21      14.859 -14.390 -26.927  1.00  0.00           C  
ATOM    307  O   PHE    21      14.106 -15.376 -26.871  1.00  0.00           O  
ATOM    308  N   GLY    22      14.312 -13.145 -26.916  1.00  0.00           N  
ATOM    309  H   GLY    22      14.926 -12.368 -27.114  1.00  0.00           H  
ATOM    310  CA  GLY    22      12.964 -12.818 -26.538  1.00  0.00           C  
ATOM    311  HA2 GLY    22      12.658 -13.337 -25.630  1.00  0.00           H  
ATOM    312  HA3 GLY    22      12.788 -11.757 -26.359  1.00  0.00           H  
ATOM    313  C   GLY    22      11.961 -13.156 -27.640  1.00  0.00           C  
ATOM    314  O   GLY    22      12.309 -13.134 -28.822  1.00  0.00           O  
ATOM    315  N   PRO    23      10.664 -13.366 -27.237  1.00  0.00           N  
ATOM    316  CD  PRO    23      10.136 -13.250 -25.958  1.00  0.00           C  
ATOM    317  HD2 PRO    23      10.365 -12.269 -25.543  1.00  0.00           H  
ATOM    318  HD3 PRO    23      10.581 -14.033 -25.345  1.00  0.00           H  
ATOM    319  CG  PRO    23       8.625 -13.454 -26.130  1.00  0.00           C  
ATOM    320  HG2 PRO    23       8.210 -12.472 -26.356  1.00  0.00           H  
ATOM    321  HG3 PRO    23       8.086 -13.871 -25.279  1.00  0.00           H  
ATOM    322  CB  PRO    23       8.494 -14.331 -27.424  1.00  0.00           C  
ATOM    323  HB2 PRO    23       7.521 -14.257 -27.908  1.00  0.00           H  
ATOM    324  HB3 PRO    23       8.743 -15.352 -27.134  1.00  0.00           H  
ATOM    325  CA  PRO    23       9.622 -13.744 -28.189  1.00  0.00           C  
ATOM    326  HA  PRO    23      10.009 -14.467 -28.907  1.00  0.00           H  
ATOM    327  C   PRO    23       9.039 -12.549 -28.969  1.00  0.00           C  
ATOM    328  O   PRO    23       9.171 -11.452 -28.394  1.00  0.00           O  
ATOM    329  N   HIE    24       8.377 -12.790 -30.078  1.00  0.00           N  
ATOM    330  H   HIE    24       8.110 -13.707 -30.406  1.00  0.00           H  
ATOM    331  CA  HIE    24       7.595 -11.729 -30.800  1.00  0.00           C  
ATOM    332  HA  HIE    24       7.091 -11.131 -30.040  1.00  0.00           H  
ATOM    333  CB  HIE    24       8.446 -10.779 -31.643  1.00  0.00           C  
ATOM    334  HB2 HIE    24       9.506 -10.876 -31.409  1.00  0.00           H  
ATOM    335  HB3 HIE    24       8.361 -10.993 -32.708  1.00  0.00           H  
ATOM    336  CG  HIE    24       7.920  -9.340 -31.672  1.00  0.00           C  
ATOM    337  ND1 HIE    24       6.611  -8.996 -31.854  1.00  0.00           N  
ATOM    338  CE1 HIE    24       6.612  -7.688 -31.752  1.00  0.00           C  
ATOM    339  HE1 HIE    24       5.785  -7.004 -31.633  1.00  0.00           H  
ATOM    340  NE2 HIE    24       7.814  -7.197 -31.371  1.00  0.00           N  
ATOM    341  HE2 HIE    24       7.981  -6.209 -31.247  1.00  0.00           H  
ATOM    342  CD2 HIE    24       8.641  -8.284 -31.276  1.00  0.00           C  
ATOM    343  HD2 HIE    24       9.655  -8.323 -30.905  1.00  0.00           H  
ATOM    344  C   HIE    24       6.504 -12.340 -31.628  1.00  0.00           C  
ATOM    345  O   HIE    24       6.681 -13.288 -32.352  1.00  0.00           O  
ATOM    346  N   GLN    25       5.354 -11.799 -31.421  1.00  0.00           N  
ATOM    347  H   GLN    25       5.353 -11.060 -30.733  1.00  0.00           H  
ATOM    348  CA  GLN    25       4.057 -12.014 -32.129  1.00  0.00           C  
ATOM    349  HA  GLN    25       3.778 -13.062 -32.240  1.00  0.00           H  
ATOM    350  CB  GLN    25       2.894 -11.294 -31.354  1.00  0.00           C  
ATOM    351  HB2 GLN    25       1.902 -11.657 -31.626  1.00  0.00           H  
ATOM    352  HB3 GLN    25       2.982 -11.519 -30.292  1.00  0.00           H  
ATOM    353  CG  GLN    25       2.959  -9.769 -31.550  1.00  0.00           C  
ATOM    354  HG2 GLN    25       3.910  -9.425 -31.144  1.00  0.00           H  
ATOM    355  HG3 GLN    25       2.759  -9.508 -32.589  1.00  0.00           H  
ATOM    356  CD  GLN    25       1.814  -8.994 -30.874  1.00  0.00           C  
ATOM    357  OE1 GLN    25       2.041  -8.175 -30.034  1.00  0.00           O  
ATOM    358  NE2 GLN    25       0.540  -9.351 -31.123  1.00  0.00           N  
ATOM    359 HE21 GLN    25      -0.168  -8.675 -30.875  1.00  0.00           H  
ATOM    360 HE22 GLN    25       0.373  -9.983 -31.893  1.00  0.00           H  
ATOM    361  C   GLN    25       4.147 -11.643 -33.628  1.00  0.00           C  
ATOM    362  O   GLN    25       3.162 -12.011 -34.327  1.00  0.00           O  
ATOM    363  N   CML    26       5.143 -10.859 -34.026  1.00  0.00           N  
ATOM    364  H   CML    26       5.841 -10.591 -33.348  1.00  0.00           H  
ATOM    365  CA  CML    26       5.147 -10.199 -35.320  1.00  0.00           C  
ATOM    366  HA  CML    26       4.134 -10.156 -35.721  1.00  0.00           H  
ATOM    367  CB  CML    26       5.714  -8.849 -34.966  1.00  0.00           C  
ATOM    368  HB2 CML    26       6.702  -9.083 -34.569  1.00  0.00           H  
ATOM    369  HB3 CML    26       5.149  -8.358 -34.174  1.00  0.00           H  
ATOM    370  SG  CML    26       6.175  -7.738 -36.301  1.00  0.00           S  
ATOM    371  S1L CML    26       6.353  -5.813 -35.461  1.00  0.00           S  
ATOM    372  C1L CML    26       7.866  -6.023 -34.581  1.00  0.00           C  
ATOM    373  H1L CML    26       7.795  -6.842 -33.833  1.00  0.00           H  
ATOM    374  H1M CML    26       7.854  -5.145 -33.901  1.00  0.00           H  
ATOM    375  C1R CML    26       9.181  -6.108 -35.305  1.00  0.00           C  
ATOM    376  C2R CML    26       9.486  -5.507 -36.422  1.00  0.00           C  
ATOM    377  H2R CML    26       8.846  -4.788 -36.955  1.00  0.00           H  
ATOM    378  C1  CML    26      10.230  -7.091 -34.844  1.00  0.00           C  
ATOM    379  C2  CML    26      10.798  -5.878 -36.943  1.00  0.00           C  
ATOM    380  N1  CML    26      11.286  -6.723 -35.828  1.00  0.00           N  
ATOM    381  O1  CML    26      12.259  -7.542 -36.061  1.00  0.00           O  
ATOM    382  C1A CML    26       9.747  -8.566 -34.973  1.00  0.00           C  
ATOM    383  H1A CML    26       9.221  -8.639 -35.949  1.00  0.00           H  
ATOM    384  H1B CML    26       9.123  -8.929 -34.128  1.00  0.00           H  
ATOM    385  H1C CML    26      10.648  -9.207 -35.081  1.00  0.00           H  
ATOM    386  C2A CML    26      10.815  -6.691 -38.274  1.00  0.00           C  
ATOM    387  H2A CML    26      10.123  -7.560 -38.298  1.00  0.00           H  
ATOM    388  H2B CML    26      11.826  -7.130 -38.420  1.00  0.00           H  
ATOM    389  H2C CML    26      10.708  -5.961 -39.105  1.00  0.00           H  
ATOM    390  C1D CML    26      10.796  -6.733 -33.501  1.00  0.00           C  
ATOM    391  H1D CML    26      10.411  -5.742 -33.176  1.00  0.00           H  
ATOM    392  H1E CML    26      11.906  -6.699 -33.535  1.00  0.00           H  
ATOM    393  H1F CML    26      10.471  -7.452 -32.720  1.00  0.00           H  
ATOM    394  C2D CML    26      11.808  -4.689 -36.962  1.00  0.00           C  
ATOM    395  H2D CML    26      12.816  -5.011 -37.302  1.00  0.00           H  
ATOM    396  H2E CML    26      11.941  -4.283 -35.936  1.00  0.00           H  
ATOM    397  H2F CML    26      11.463  -3.862 -37.618  1.00  0.00           H  
ATOM    398  C   CML    26       6.031 -10.998 -36.251  1.00  0.00           C  
ATOM    399  O   CML    26       7.231 -11.184 -36.019  1.00  0.00           O  
ATOM    400  N   ASP    27       5.514 -11.455 -37.372  1.00  0.00           N  
ATOM    401  H   ASP    27       4.539 -11.256 -37.545  1.00  0.00           H  
ATOM    402  CA  ASP    27       6.259 -12.099 -38.470  1.00  0.00           C  
ATOM    403  HA  ASP    27       7.331 -11.903 -38.431  1.00  0.00           H  
ATOM    404  CB  ASP    27       6.088 -13.613 -38.136  1.00  0.00           C  
ATOM    405  HB2 ASP    27       6.446 -13.839 -37.132  1.00  0.00           H  
ATOM    406  HB3 ASP    27       5.027 -13.857 -38.179  1.00  0.00           H  
ATOM    407  CG  ASP    27       6.742 -14.675 -39.019  1.00  0.00           C  
ATOM    408  OD1 ASP    27       6.377 -15.851 -38.951  1.00  0.00           O  
ATOM    409  OD2 ASP    27       7.670 -14.298 -39.758  1.00  0.00           O  
ATOM    410  C   ASP    27       5.869 -11.700 -39.906  1.00  0.00           C  
ATOM    411  O   ASP    27       4.691 -11.454 -40.164  1.00  0.00           O  
ATOM    412  N   MET    28       6.837 -11.726 -40.756  1.00  0.00           N  
ATOM    413  H   MET    28       7.781 -11.930 -40.460  1.00  0.00           H  
ATOM    414  CA  MET    28       6.631 -11.256 -42.146  1.00  0.00           C  
ATOM    415  HA  MET    28       5.620 -11.452 -42.503  1.00  0.00           H  
ATOM    416  CB  MET    28       6.930  -9.730 -42.220  1.00  0.00           C  
ATOM    417  HB2 MET    28       6.679  -9.253 -43.167  1.00  0.00           H  
ATOM    418  HB3 MET    28       6.240  -9.248 -41.527  1.00  0.00           H  
ATOM    419  CG  MET    28       8.332  -9.455 -41.792  1.00  0.00           C  
ATOM    420  HG2 MET    28       8.588 -10.134 -40.979  1.00  0.00           H  
ATOM    421  HG3 MET    28       8.971  -9.845 -42.584  1.00  0.00           H  
ATOM    422  SD  MET    28       8.780  -7.683 -41.359  1.00  0.00           S  
ATOM    423  CE  MET    28       7.689  -7.443 -39.970  1.00  0.00           C  
ATOM    424  HE1 MET    28       7.841  -6.484 -39.476  1.00  0.00           H  
ATOM    425  HE2 MET    28       6.643  -7.539 -40.262  1.00  0.00           H  
ATOM    426  HE3 MET    28       7.928  -8.133 -39.161  1.00  0.00           H  
ATOM    427  C   MET    28       7.505 -12.032 -43.202  1.00  0.00           C  
ATOM    428  O   MET    28       7.393 -11.773 -44.403  1.00  0.00           O  
ATOM    429  N   MET    29       8.465 -12.855 -42.723  1.00  0.00           N  
ATOM    430  H   MET    29       8.639 -12.798 -41.729  1.00  0.00           H  
ATOM    431  CA  MET    29       9.456 -13.506 -43.645  1.00  0.00           C  
ATOM    432  HA  MET    29       9.923 -12.736 -44.258  1.00  0.00           H  
ATOM    433  CB  MET    29      10.599 -14.053 -42.732  1.00  0.00           C  
ATOM    434  HB2 MET    29      11.100 -13.203 -42.267  1.00  0.00           H  
ATOM    435  HB3 MET    29      10.112 -14.689 -41.993  1.00  0.00           H  
ATOM    436  CG  MET    29      11.697 -14.849 -43.536  1.00  0.00           C  
ATOM    437  HG2 MET    29      11.245 -15.773 -43.897  1.00  0.00           H  
ATOM    438  HG3 MET    29      12.122 -14.289 -44.368  1.00  0.00           H  
ATOM    439  SD  MET    29      13.088 -15.335 -42.508  1.00  0.00           S  
ATOM    440  CE  MET    29      13.877 -13.771 -42.086  1.00  0.00           C  
ATOM    441  HE1 MET    29      14.365 -13.354 -42.968  1.00  0.00           H  
ATOM    442  HE2 MET    29      13.219 -12.976 -41.734  1.00  0.00           H  
ATOM    443  HE3 MET    29      14.709 -13.957 -41.407  1.00  0.00           H  
ATOM    444  C   MET    29       8.838 -14.621 -44.575  1.00  0.00           C  
ATOM    445  O   MET    29       9.178 -14.726 -45.763  1.00  0.00           O  
ATOM    446  N   PHE    30       7.932 -15.428 -44.105  1.00  0.00           N  
ATOM    447  H   PHE    30       7.608 -16.085 -44.800  1.00  0.00           H  
ATOM    448  CA  PHE    30       7.598 -15.796 -42.706  1.00  0.00           C  
ATOM    449  HA  PHE    30       7.642 -14.956 -42.012  1.00  0.00           H  
ATOM    450  CB  PHE    30       6.178 -16.497 -42.731  1.00  0.00           C  
ATOM    451  HB2 PHE    30       6.198 -17.325 -43.439  1.00  0.00           H  
ATOM    452  HB3 PHE    30       6.075 -16.984 -41.761  1.00  0.00           H  
ATOM    453  CG  PHE    30       5.163 -15.441 -43.087  1.00  0.00           C  
ATOM    454  CD1 PHE    30       4.863 -14.357 -42.212  1.00  0.00           C  
ATOM    455  HD1 PHE    30       5.500 -14.328 -41.340  1.00  0.00           H  
ATOM    456  CE1 PHE    30       3.784 -13.473 -42.373  1.00  0.00           C  
ATOM    457  HE1 PHE    30       3.543 -12.787 -41.573  1.00  0.00           H  
ATOM    458  CZ  PHE    30       3.001 -13.653 -43.527  1.00  0.00           C  
ATOM    459  HZ  PHE    30       2.143 -13.009 -43.650  1.00  0.00           H  
ATOM    460  CE2 PHE    30       3.284 -14.642 -44.470  1.00  0.00           C  
ATOM    461  HE2 PHE    30       2.788 -14.694 -45.428  1.00  0.00           H  
ATOM    462  CD2 PHE    30       4.324 -15.581 -44.237  1.00  0.00           C  
ATOM    463  HD2 PHE    30       4.357 -16.445 -44.884  1.00  0.00           H  
ATOM    464  C   PHE    30       8.543 -16.807 -42.136  1.00  0.00           C  
ATOM    465  O   PHE    30       9.272 -17.451 -42.918  1.00  0.00           O  
ATOM    466  N   LYS    31       8.638 -16.847 -40.787  1.00  0.00           N  
ATOM    467  H   LYS    31       8.119 -16.235 -40.174  1.00  0.00           H  
ATOM    468  CA  LYS    31       9.591 -17.802 -40.163  1.00  0.00           C  
ATOM    469  HA  LYS    31      10.535 -17.604 -40.671  1.00  0.00           H  
ATOM    470  CB  LYS    31       9.783 -17.472 -38.626  1.00  0.00           C  
ATOM    471  HB2 LYS    31       8.772 -17.528 -38.222  1.00  0.00           H  
ATOM    472  HB3 LYS    31      10.349 -18.306 -38.210  1.00  0.00           H  
ATOM    473  CG  LYS    31      10.228 -16.294 -38.173  1.00  0.00           C  
ATOM    474  HG2 LYS    31      11.235 -16.173 -38.572  1.00  0.00           H  
ATOM    475  HG3 LYS    31       9.532 -15.543 -38.547  1.00  0.00           H  
ATOM    476  CD  LYS    31      10.172 -16.177 -36.784  1.00  0.00           C  
ATOM    477  HD2 LYS    31       9.170 -16.411 -36.425  1.00  0.00           H  
ATOM    478  HD3 LYS    31      10.838 -16.924 -36.354  1.00  0.00           H  
ATOM    479  CE  LYS    31      10.443 -14.931 -36.313  1.00  0.00           C  
ATOM    480  HE2 LYS    31      11.428 -14.629 -36.667  1.00  0.00           H  
ATOM    481  HE3 LYS    31       9.848 -14.212 -36.875  1.00  0.00           H  
ATOM    482  NZ  LYS    31      10.322 -14.817 -34.861  1.00  0.00           N  
ATOM    483  HZ1 LYS    31       9.588 -15.434 -34.544  1.00  0.00           H  
ATOM    484  HZ2 LYS    31      11.176 -15.049 -34.374  1.00  0.00           H  
ATOM    485  HZ3 LYS    31      10.101 -13.842 -34.720  1.00  0.00           H  
ATOM    486  C   LYS    31       9.309 -19.279 -40.341  1.00  0.00           C  
ATOM    487  O   LYS    31      10.191 -20.049 -39.989  1.00  0.00           O  
ATOM    488  N   ASP    32       8.145 -19.738 -40.914  1.00  0.00           N  
ATOM    489  H   ASP    32       7.599 -19.051 -41.413  1.00  0.00           H  
ATOM    490  CA  ASP    32       7.715 -21.147 -41.096  1.00  0.00           C  
ATOM    491  HA  ASP    32       8.409 -21.724 -40.483  1.00  0.00           H  
ATOM    492  CB  ASP    32       6.312 -21.330 -40.504  1.00  0.00           C  
ATOM    493  HB2 ASP    32       6.052 -22.388 -40.544  1.00  0.00           H  
ATOM    494  HB3 ASP    32       6.371 -21.031 -39.457  1.00  0.00           H  
ATOM    495  CG  ASP    32       5.255 -20.555 -41.287  1.00  0.00           C  
ATOM    496  OD1 ASP    32       5.475 -19.643 -42.058  1.00  0.00           O  
ATOM    497  OD2 ASP    32       4.085 -20.901 -41.000  1.00  0.00           O  
ATOM    498  C   ASP    32       7.820 -21.643 -42.535  1.00  0.00           C  
ATOM    499  O   ASP    32       7.545 -22.775 -42.773  1.00  0.00           O  
ATOM    500  N   LEU    33       8.200 -20.791 -43.486  1.00  0.00           N  
ATOM    501  H   LEU    33       8.369 -19.816 -43.285  1.00  0.00           H  
ATOM    502  CA  LEU    33       8.527 -21.275 -44.837  1.00  0.00           C  
ATOM    503  HA  LEU    33       7.686 -21.908 -45.117  1.00  0.00           H  
ATOM    504  CB  LEU    33       8.610 -20.092 -45.823  1.00  0.00           C  
ATOM    505  HB2 LEU    33       9.430 -19.437 -45.526  1.00  0.00           H  
ATOM    506  HB3 LEU    33       8.809 -20.432 -46.839  1.00  0.00           H  
ATOM    507  CG  LEU    33       7.365 -19.287 -45.725  1.00  0.00           C  
ATOM    508  HG  LEU    33       7.263 -18.913 -44.706  1.00  0.00           H  
ATOM    509  CD1 LEU    33       7.513 -18.105 -46.700  1.00  0.00           C  
ATOM    510 HD11 LEU    33       6.613 -17.491 -46.732  1.00  0.00           H  
ATOM    511 HD12 LEU    33       8.315 -17.435 -46.391  1.00  0.00           H  
ATOM    512 HD13 LEU    33       7.684 -18.505 -47.699  1.00  0.00           H  
ATOM    513  CD2 LEU    33       6.165 -20.082 -46.208  1.00  0.00           C  
ATOM    514 HD21 LEU    33       5.290 -19.432 -46.227  1.00  0.00           H  
ATOM    515 HD22 LEU    33       6.432 -20.413 -47.211  1.00  0.00           H  
ATOM    516 HD23 LEU    33       5.870 -20.897 -45.547  1.00  0.00           H  
ATOM    517  C   LEU    33       9.814 -22.139 -44.856  1.00  0.00           C  
ATOM    518  O   LEU    33       9.913 -23.033 -45.621  1.00  0.00           O  
ATOM    519  N   ASN    34      10.827 -21.919 -43.913  1.00  0.00           N  
ATOM    520  H   ASN    34      10.705 -21.052 -43.409  1.00  0.00           H  
ATOM    521  CA  ASN    34      12.144 -22.487 -43.970  1.00  0.00           C  
ATOM    522  HA  ASN    34      12.690 -22.050 -43.134  1.00  0.00           H  
ATOM    523  CB  ASN    34      12.163 -24.010 -43.680  1.00  0.00           C  
ATOM    524  HB2 ASN    34      11.703 -24.514 -44.530  1.00  0.00           H  
ATOM    525  HB3 ASN    34      13.144 -24.387 -43.390  1.00  0.00           H  
ATOM    526  CG  ASN    34      11.343 -24.488 -42.486  1.00  0.00           C  
ATOM    527  OD1 ASN    34      10.301 -25.064 -42.631  1.00  0.00           O  
ATOM    528  ND2 ASN    34      11.769 -24.409 -41.318  1.00  0.00           N  
ATOM    529 HD21 ASN    34      11.277 -25.001 -40.664  1.00  0.00           H  
ATOM    530 HD22 ASN    34      12.691 -24.019 -41.192  1.00  0.00           H  
ATOM    531  C   ASN    34      12.936 -22.023 -45.212  1.00  0.00           C  
ATOM    532  O   ASN    34      13.391 -22.832 -45.970  1.00  0.00           O  
ATOM    533  N   LEU    35      13.054 -20.720 -45.410  1.00  0.00           N  
ATOM    534  H   LEU    35      12.728 -20.104 -44.679  1.00  0.00           H  
ATOM    535  CA  LEU    35      13.941 -20.133 -46.412  1.00  0.00           C  
ATOM    536  HA  LEU    35      13.738 -20.668 -47.340  1.00  0.00           H  
ATOM    537  CB  LEU    35      13.619 -18.562 -46.574  1.00  0.00           C  
ATOM    538  HB2 LEU    35      13.822 -18.061 -45.628  1.00  0.00           H  
ATOM    539  HB3 LEU    35      14.344 -18.156 -47.280  1.00  0.00           H  
ATOM    540  CG  LEU    35      12.228 -18.234 -47.205  1.00  0.00           C  
ATOM    541  HG  LEU    35      11.566 -19.039 -46.889  1.00  0.00           H  
ATOM    542  CD1 LEU    35      11.700 -16.838 -46.861  1.00  0.00           C  
ATOM    543 HD11 LEU    35      10.691 -16.799 -47.270  1.00  0.00           H  
ATOM    544 HD12 LEU    35      11.534 -16.759 -45.786  1.00  0.00           H  
ATOM    545 HD13 LEU    35      12.313 -16.041 -47.281  1.00  0.00           H  
ATOM    546  CD2 LEU    35      12.521 -18.262 -48.753  1.00  0.00           C  
ATOM    547 HD21 LEU    35      13.149 -17.395 -48.959  1.00  0.00           H  
ATOM    548 HD22 LEU    35      13.030 -19.180 -49.044  1.00  0.00           H  
ATOM    549 HD23 LEU    35      11.612 -18.123 -49.338  1.00  0.00           H  
ATOM    550  C   LEU    35      15.369 -20.195 -46.064  1.00  0.00           C  
ATOM    551  O   LEU    35      15.801 -20.321 -44.924  1.00  0.00           O  
ATOM    552  N   THR    36      16.206 -20.429 -47.130  1.00  0.00           N  
ATOM    553  H   THR    36      15.920 -20.445 -48.099  1.00  0.00           H  
ATOM    554  CA  THR    36      17.562 -20.822 -46.921  1.00  0.00           C  
ATOM    555  HA  THR    36      17.597 -21.495 -46.065  1.00  0.00           H  
ATOM    556  CB  THR    36      18.159 -21.471 -48.240  1.00  0.00           C  
ATOM    557  HB  THR    36      19.234 -21.621 -48.133  1.00  0.00           H  
ATOM    558  CG2 THR    36      17.406 -22.825 -48.464  1.00  0.00           C  
ATOM    559 HG21 THR    36      17.638 -23.051 -49.505  1.00  0.00           H  
ATOM    560 HG22 THR    36      17.746 -23.555 -47.729  1.00  0.00           H  
ATOM    561 HG23 THR    36      16.325 -22.696 -48.410  1.00  0.00           H  
ATOM    562  OG1 THR    36      17.971 -20.618 -49.345  1.00  0.00           O  
ATOM    563  HG1 THR    36      17.031 -20.722 -49.510  1.00  0.00           H  
ATOM    564  C   THR    36      18.368 -19.638 -46.409  1.00  0.00           C  
ATOM    565  O   THR    36      18.138 -18.393 -46.664  1.00  0.00           O  
ATOM    566  N   ASP    37      19.435 -19.935 -45.757  1.00  0.00           N  
ATOM    567  H   ASP    37      19.555 -20.929 -45.627  1.00  0.00           H  
ATOM    568  CA  ASP    37      20.198 -18.966 -44.894  1.00  0.00           C  
ATOM    569  HA  ASP    37      19.582 -18.615 -44.066  1.00  0.00           H  
ATOM    570  CB  ASP    37      21.423 -19.700 -44.281  1.00  0.00           C  
ATOM    571  HB2 ASP    37      22.152 -19.961 -45.048  1.00  0.00           H  
ATOM    572  HB3 ASP    37      22.040 -18.984 -43.739  1.00  0.00           H  
ATOM    573  CG  ASP    37      21.145 -20.857 -43.355  1.00  0.00           C  
ATOM    574  OD1 ASP    37      19.992 -20.980 -42.863  1.00  0.00           O  
ATOM    575  OD2 ASP    37      22.046 -21.591 -42.908  1.00  0.00           O  
ATOM    576  C   ASP    37      20.774 -17.731 -45.549  1.00  0.00           C  
ATOM    577  O   ASP    37      20.527 -16.646 -44.984  1.00  0.00           O  
ATOM    578  N   ALA    38      21.486 -17.710 -46.724  1.00  0.00           N  
ATOM    579  H   ALA    38      21.716 -18.566 -47.208  1.00  0.00           H  
ATOM    580  CA  ALA    38      21.920 -16.415 -47.311  1.00  0.00           C  
ATOM    581  HA  ALA    38      22.452 -15.784 -46.599  1.00  0.00           H  
ATOM    582  CB  ALA    38      22.799 -16.738 -48.529  1.00  0.00           C  
ATOM    583  HB1 ALA    38      23.538 -17.492 -48.258  1.00  0.00           H  
ATOM    584  HB2 ALA    38      22.177 -17.234 -49.274  1.00  0.00           H  
ATOM    585  HB3 ALA    38      23.298 -15.889 -48.997  1.00  0.00           H  
ATOM    586  C   ALA    38      20.666 -15.553 -47.828  1.00  0.00           C  
ATOM    587  O   ALA    38      20.578 -14.316 -47.770  1.00  0.00           O  
ATOM    588  N   GLN    39      19.571 -16.258 -48.199  1.00  0.00           N  
ATOM    589  H   GLN    39      19.650 -17.265 -48.205  1.00  0.00           H  
ATOM    590  CA  GLN    39      18.322 -15.632 -48.564  1.00  0.00           C  
ATOM    591  HA  GLN    39      18.550 -14.816 -49.250  1.00  0.00           H  
ATOM    592  CB  GLN    39      17.417 -16.575 -49.466  1.00  0.00           C  
ATOM    593  HB2 GLN    39      18.022 -16.826 -50.337  1.00  0.00           H  
ATOM    594  HB3 GLN    39      17.359 -17.476 -48.856  1.00  0.00           H  
ATOM    595  CG  GLN    39      15.906 -16.191 -49.806  1.00  0.00           C  
ATOM    596  HG2 GLN    39      15.496 -17.098 -50.250  1.00  0.00           H  
ATOM    597  HG3 GLN    39      15.362 -15.882 -48.913  1.00  0.00           H  
ATOM    598  CD  GLN    39      15.812 -15.139 -50.912  1.00  0.00           C  
ATOM    599  OE1 GLN    39      16.653 -14.252 -50.935  1.00  0.00           O  
ATOM    600  NE2 GLN    39      14.944 -15.230 -51.901  1.00  0.00           N  
ATOM    601 HE21 GLN    39      14.977 -14.464 -52.559  1.00  0.00           H  
ATOM    602 HE22 GLN    39      14.329 -16.031 -51.915  1.00  0.00           H  
ATOM    603  C   GLN    39      17.608 -14.941 -47.355  1.00  0.00           C  
ATOM    604  O   GLN    39      17.145 -13.811 -47.424  1.00  0.00           O  
ATOM    605  N   LYS    40      17.534 -15.568 -46.121  1.00  0.00           N  
ATOM    606  H   LYS    40      17.874 -16.516 -46.045  1.00  0.00           H  
ATOM    607  CA  LYS    40      16.990 -14.978 -44.865  1.00  0.00           C  
ATOM    608  HA  LYS    40      15.982 -14.605 -45.044  1.00  0.00           H  
ATOM    609  CB  LYS    40      17.078 -15.987 -43.720  1.00  0.00           C  
ATOM    610  HB2 LYS    40      18.106 -16.349 -43.734  1.00  0.00           H  
ATOM    611  HB3 LYS    40      16.921 -15.389 -42.822  1.00  0.00           H  
ATOM    612  CG  LYS    40      16.182 -17.067 -43.885  1.00  0.00           C  
ATOM    613  HG2 LYS    40      15.177 -16.721 -44.124  1.00  0.00           H  
ATOM    614  HG3 LYS    40      16.570 -17.598 -44.754  1.00  0.00           H  
ATOM    615  CD  LYS    40      16.126 -17.870 -42.792  1.00  0.00           C  
ATOM    616  HD2 LYS    40      15.870 -17.273 -41.916  1.00  0.00           H  
ATOM    617  HD3 LYS    40      15.381 -18.618 -43.064  1.00  0.00           H  
ATOM    618  CE  LYS    40      17.221 -18.712 -42.550  1.00  0.00           C  
ATOM    619  HE2 LYS    40      17.394 -19.265 -43.473  1.00  0.00           H  
ATOM    620  HE3 LYS    40      18.061 -18.069 -42.286  1.00  0.00           H  
ATOM    621  NZ  LYS    40      16.957 -19.491 -41.320  1.00  0.00           N  
ATOM    622  HZ1 LYS    40      17.808 -19.953 -41.031  1.00  0.00           H  
ATOM    623  HZ2 LYS    40      16.613 -18.955 -40.537  1.00  0.00           H  
ATOM    624  HZ3 LYS    40      16.260 -20.204 -41.481  1.00  0.00           H  
ATOM    625  C   LYS    40      17.898 -13.722 -44.520  1.00  0.00           C  
ATOM    626  O   LYS    40      17.233 -12.745 -44.050  1.00  0.00           O  
ATOM    627  N   GLN    41      19.241 -13.649 -44.695  1.00  0.00           N  
ATOM    628  H   GLN    41      19.777 -14.463 -44.958  1.00  0.00           H  
ATOM    629  CA  GLN    41      20.019 -12.400 -44.369  1.00  0.00           C  
ATOM    630  HA  GLN    41      19.656 -12.073 -43.395  1.00  0.00           H  
ATOM    631  CB  GLN    41      21.525 -12.497 -44.336  1.00  0.00           C  
ATOM    632  HB2 GLN    41      21.963 -12.455 -45.333  1.00  0.00           H  
ATOM    633  HB3 GLN    41      21.956 -11.674 -43.766  1.00  0.00           H  
ATOM    634  CG  GLN    41      22.162 -13.660 -43.648  1.00  0.00           C  
ATOM    635  HG2 GLN    41      21.976 -14.565 -44.226  1.00  0.00           H  
ATOM    636  HG3 GLN    41      23.248 -13.608 -43.719  1.00  0.00           H  
ATOM    637  CD  GLN    41      21.786 -13.912 -42.252  1.00  0.00           C  
ATOM    638  OE1 GLN    41      20.787 -13.536 -41.709  1.00  0.00           O  
ATOM    639  NE2 GLN    41      22.608 -14.675 -41.566  1.00  0.00           N  
ATOM    640 HE21 GLN    41      22.368 -14.864 -40.603  1.00  0.00           H  
ATOM    641 HE22 GLN    41      23.352 -15.175 -42.032  1.00  0.00           H  
ATOM    642  C   GLN    41      19.691 -11.189 -45.301  1.00  0.00           C  
ATOM    643  O   GLN    41      19.750 -10.047 -44.833  1.00  0.00           O  
ATOM    644  N   GLN    42      19.290 -11.481 -46.545  1.00  0.00           N  
ATOM    645  H   GLN    42      19.258 -12.473 -46.733  1.00  0.00           H  
ATOM    646  CA  GLN    42      18.714 -10.524 -47.518  1.00  0.00           C  
ATOM    647  HA  GLN    42      19.321  -9.639 -47.710  1.00  0.00           H  
ATOM    648  CB  GLN    42      18.492 -11.178 -48.904  1.00  0.00           C  
ATOM    649  HB2 GLN    42      17.921 -12.098 -48.775  1.00  0.00           H  
ATOM    650  HB3 GLN    42      17.779 -10.562 -49.451  1.00  0.00           H  
ATOM    651  CG  GLN    42      19.763 -11.387 -49.806  1.00  0.00           C  
ATOM    652  HG2 GLN    42      20.262 -12.266 -49.399  1.00  0.00           H  
ATOM    653  HG3 GLN    42      19.395 -11.703 -50.782  1.00  0.00           H  
ATOM    654  CD  GLN    42      20.822 -10.265 -49.914  1.00  0.00           C  
ATOM    655  OE1 GLN    42      21.959 -10.469 -49.776  1.00  0.00           O  
ATOM    656  NE2 GLN    42      20.505  -9.016 -50.127  1.00  0.00           N  
ATOM    657 HE21 GLN    42      21.198  -8.303 -50.301  1.00  0.00           H  
ATOM    658 HE22 GLN    42      19.529  -8.775 -50.231  1.00  0.00           H  
ATOM    659  C   GLN    42      17.460  -9.967 -46.999  1.00  0.00           C  
ATOM    660  O   GLN    42      17.215  -8.758 -46.927  1.00  0.00           O  
ATOM    661  N   ILE    43      16.567 -10.846 -46.541  1.00  0.00           N  
ATOM    662  H   ILE    43      16.794 -11.802 -46.773  1.00  0.00           H  
ATOM    663  CA  ILE    43      15.305 -10.435 -45.903  1.00  0.00           C  
ATOM    664  HA  ILE    43      14.784  -9.781 -46.603  1.00  0.00           H  
ATOM    665  CB  ILE    43      14.425 -11.661 -45.724  1.00  0.00           C  
ATOM    666  HB  ILE    43      14.983 -12.474 -45.258  1.00  0.00           H  
ATOM    667  CG2 ILE    43      13.192 -11.383 -44.807  1.00  0.00           C  
ATOM    668 HG21 ILE    43      13.495 -11.450 -43.763  1.00  0.00           H  
ATOM    669 HG22 ILE    43      12.687 -10.445 -45.036  1.00  0.00           H  
ATOM    670 HG23 ILE    43      12.471 -12.196 -44.895  1.00  0.00           H  
ATOM    671  CG1 ILE    43      14.023 -12.194 -47.101  1.00  0.00           C  
ATOM    672 HG12 ILE    43      13.292 -11.537 -47.572  1.00  0.00           H  
ATOM    673 HG13 ILE    43      14.796 -11.980 -47.840  1.00  0.00           H  
ATOM    674  CD1 ILE    43      13.661 -13.686 -47.203  1.00  0.00           C  
ATOM    675 HD11 ILE    43      13.768 -14.064 -48.220  1.00  0.00           H  
ATOM    676 HD12 ILE    43      14.289 -14.270 -46.531  1.00  0.00           H  
ATOM    677 HD13 ILE    43      12.602 -13.816 -46.981  1.00  0.00           H  
ATOM    678  C   ILE    43      15.496  -9.693 -44.592  1.00  0.00           C  
ATOM    679  O   ILE    43      14.826  -8.670 -44.468  1.00  0.00           O  
ATOM    680  N   ARG    44      16.356 -10.173 -43.660  1.00  0.00           N  
ATOM    681  H   ARG    44      16.716 -11.116 -43.701  1.00  0.00           H  
ATOM    682  CA  ARG    44      16.738  -9.495 -42.417  1.00  0.00           C  
ATOM    683  HA  ARG    44      15.796  -9.526 -41.870  1.00  0.00           H  
ATOM    684  CB  ARG    44      17.534 -10.376 -41.475  1.00  0.00           C  
ATOM    685  HB2 ARG    44      18.374 -10.774 -42.045  1.00  0.00           H  
ATOM    686  HB3 ARG    44      17.897  -9.707 -40.696  1.00  0.00           H  
ATOM    687  CG  ARG    44      17.004 -11.436 -40.836  1.00  0.00           C  
ATOM    688  HG2 ARG    44      16.168 -11.173 -40.188  1.00  0.00           H  
ATOM    689  HG3 ARG    44      16.606 -12.029 -41.660  1.00  0.00           H  
ATOM    690  CD  ARG    44      17.820 -12.205 -40.094  1.00  0.00           C  
ATOM    691  HD2 ARG    44      18.614 -12.591 -40.733  1.00  0.00           H  
ATOM    692  HD3 ARG    44      18.281 -11.675 -39.260  1.00  0.00           H  
ATOM    693  NE  ARG    44      17.208 -13.460 -39.619  1.00  0.00           N  
ATOM    694  HE  ARG    44      16.231 -13.486 -39.362  1.00  0.00           H  
ATOM    695  CZ  ARG    44      17.801 -14.614 -39.563  1.00  0.00           C  
ATOM    696  NH1 ARG    44      17.101 -15.592 -39.275  1.00  0.00           N  
ATOM    697 HH11 ARG    44      16.197 -15.604 -38.823  1.00  0.00           H  
ATOM    698 HH12 ARG    44      17.614 -16.450 -39.129  1.00  0.00           H  
ATOM    699  NH2 ARG    44      19.094 -14.792 -39.766  1.00  0.00           N  
ATOM    700 HH21 ARG    44      19.656 -14.051 -40.162  1.00  0.00           H  
ATOM    701 HH22 ARG    44      19.647 -15.634 -39.691  1.00  0.00           H  
ATOM    702  C   ARG    44      17.280  -8.072 -42.506  1.00  0.00           C  
ATOM    703  O   ARG    44      17.092  -7.293 -41.557  1.00  0.00           O  
ATOM    704  N   GLU    45      17.831  -7.697 -43.691  1.00  0.00           N  
ATOM    705  H   GLU    45      17.829  -8.348 -44.463  1.00  0.00           H  
ATOM    706  CA  GLU    45      18.178  -6.266 -43.872  1.00  0.00           C  
ATOM    707  HA  GLU    45      18.355  -5.926 -42.852  1.00  0.00           H  
ATOM    708  CB  GLU    45      19.509  -6.017 -44.680  1.00  0.00           C  
ATOM    709  HB2 GLU    45      19.680  -4.943 -44.595  1.00  0.00           H  
ATOM    710  HB3 GLU    45      20.345  -6.585 -44.272  1.00  0.00           H  
ATOM    711  CG  GLU    45      19.492  -6.309 -46.115  1.00  0.00           C  
ATOM    712  HG2 GLU    45      19.654  -7.373 -46.287  1.00  0.00           H  
ATOM    713  HG3 GLU    45      18.519  -6.034 -46.524  1.00  0.00           H  
ATOM    714  CD  GLU    45      20.518  -5.545 -46.927  1.00  0.00           C  
ATOM    715  OE1 GLU    45      20.264  -5.090 -48.086  1.00  0.00           O  
ATOM    716  OE2 GLU    45      21.660  -5.408 -46.417  1.00  0.00           O  
ATOM    717  C   GLU    45      17.032  -5.460 -44.307  1.00  0.00           C  
ATOM    718  O   GLU    45      16.890  -4.329 -43.908  1.00  0.00           O  
ATOM    719  N   ILE    46      16.046  -5.927 -45.160  1.00  0.00           N  
ATOM    720  H   ILE    46      16.160  -6.871 -45.502  1.00  0.00           H  
ATOM    721  CA  ILE    46      14.766  -5.257 -45.403  1.00  0.00           C  
ATOM    722  HA  ILE    46      14.919  -4.199 -45.618  1.00  0.00           H  
ATOM    723  CB  ILE    46      13.945  -5.850 -46.552  1.00  0.00           C  
ATOM    724  HB  ILE    46      13.645  -6.838 -46.203  1.00  0.00           H  
ATOM    725  CG2 ILE    46      12.577  -5.187 -46.545  1.00  0.00           C  
ATOM    726 HG21 ILE    46      12.597  -4.138 -46.248  1.00  0.00           H  
ATOM    727 HG22 ILE    46      12.016  -5.250 -47.478  1.00  0.00           H  
ATOM    728 HG23 ILE    46      11.930  -5.657 -45.804  1.00  0.00           H  
ATOM    729  CG1 ILE    46      14.677  -5.894 -47.873  1.00  0.00           C  
ATOM    730 HG12 ILE    46      15.486  -6.622 -47.926  1.00  0.00           H  
ATOM    731 HG13 ILE    46      13.927  -6.103 -48.636  1.00  0.00           H  
ATOM    732  CD1 ILE    46      15.212  -4.415 -48.356  1.00  0.00           C  
ATOM    733 HD11 ILE    46      14.298  -3.821 -48.332  1.00  0.00           H  
ATOM    734 HD12 ILE    46      16.003  -4.081 -47.684  1.00  0.00           H  
ATOM    735 HD13 ILE    46      15.528  -4.512 -49.394  1.00  0.00           H  
ATOM    736  C   ILE    46      13.908  -5.154 -44.058  1.00  0.00           C  
ATOM    737  O   ILE    46      13.295  -4.130 -43.869  1.00  0.00           O  
ATOM    738  N   MET    47      13.989  -6.120 -43.168  1.00  0.00           N  
ATOM    739  H   MET    47      14.278  -6.995 -43.583  1.00  0.00           H  
ATOM    740  CA  MET    47      13.484  -6.100 -41.765  1.00  0.00           C  
ATOM    741  HA  MET    47      12.416  -5.885 -41.813  1.00  0.00           H  
ATOM    742  CB  MET    47      13.599  -7.528 -41.110  1.00  0.00           C  
ATOM    743  HB2 MET    47      14.645  -7.832 -41.098  1.00  0.00           H  
ATOM    744  HB3 MET    47      13.237  -7.475 -40.083  1.00  0.00           H  
ATOM    745  CG  MET    47      12.702  -8.563 -41.818  1.00  0.00           C  
ATOM    746  HG2 MET    47      11.660  -8.247 -41.851  1.00  0.00           H  
ATOM    747  HG3 MET    47      13.117  -8.603 -42.825  1.00  0.00           H  
ATOM    748  SD  MET    47      12.921 -10.192 -41.056  1.00  0.00           S  
ATOM    749  CE  MET    47      12.086  -9.900 -39.551  1.00  0.00           C  
ATOM    750  HE1 MET    47      11.576  -8.939 -39.612  1.00  0.00           H  
ATOM    751  HE2 MET    47      11.575 -10.845 -39.363  1.00  0.00           H  
ATOM    752  HE3 MET    47      12.841  -9.778 -38.775  1.00  0.00           H  
ATOM    753  C   MET    47      14.119  -5.053 -40.916  1.00  0.00           C  
ATOM    754  O   MET    47      13.454  -4.159 -40.431  1.00  0.00           O  
ATOM    755  N   LYS    48      15.443  -5.062 -40.654  1.00  0.00           N  
ATOM    756  H   LYS    48      15.952  -5.823 -41.081  1.00  0.00           H  
ATOM    757  CA  LYS    48      16.325  -3.916 -40.079  1.00  0.00           C  
ATOM    758  HA  LYS    48      16.053  -3.948 -39.024  1.00  0.00           H  
ATOM    759  CB  LYS    48      17.844  -4.228 -40.254  1.00  0.00           C  
ATOM    760  HB2 LYS    48      18.064  -5.269 -40.016  1.00  0.00           H  
ATOM    761  HB3 LYS    48      18.021  -4.108 -41.323  1.00  0.00           H  
ATOM    762  CG  LYS    48      18.796  -3.501 -39.599  1.00  0.00           C  
ATOM    763  HG2 LYS    48      18.386  -2.492 -39.646  1.00  0.00           H  
ATOM    764  HG3 LYS    48      18.797  -3.915 -38.591  1.00  0.00           H  
ATOM    765  CD  LYS    48      19.990  -3.575 -40.188  1.00  0.00           C  
ATOM    766  HD2 LYS    48      20.280  -4.625 -40.200  1.00  0.00           H  
ATOM    767  HD3 LYS    48      19.965  -3.187 -41.206  1.00  0.00           H  
ATOM    768  CE  LYS    48      20.982  -2.904 -39.489  1.00  0.00           C  
ATOM    769  HE2 LYS    48      20.761  -1.848 -39.333  1.00  0.00           H  
ATOM    770  HE3 LYS    48      21.091  -3.294 -38.477  1.00  0.00           H  
ATOM    771  NZ  LYS    48      22.240  -3.067 -40.185  1.00  0.00           N  
ATOM    772  HZ1 LYS    48      22.444  -3.924 -40.678  1.00  0.00           H  
ATOM    773  HZ2 LYS    48      22.417  -2.385 -40.909  1.00  0.00           H  
ATOM    774  HZ3 LYS    48      23.002  -2.870 -39.552  1.00  0.00           H  
ATOM    775  C   LYS    48      15.927  -2.561 -40.656  1.00  0.00           C  
ATOM    776  O   LYS    48      15.947  -1.611 -39.893  1.00  0.00           O  
ATOM    777  N   GLY    49      15.527  -2.370 -41.972  1.00  0.00           N  
ATOM    778  H   GLY    49      15.330  -3.185 -42.534  1.00  0.00           H  
ATOM    779  CA  GLY    49      15.057  -1.133 -42.517  1.00  0.00           C  
ATOM    780  HA2 GLY    49      15.791  -0.367 -42.269  1.00  0.00           H  
ATOM    781  HA3 GLY    49      15.042  -1.316 -43.591  1.00  0.00           H  
ATOM    782  C   GLY    49      13.677  -0.771 -41.886  1.00  0.00           C  
ATOM    783  O   GLY    49      13.452   0.382 -41.693  1.00  0.00           O  
ATOM    784  N   GLN    50      12.810  -1.724 -41.495  1.00  0.00           N  
ATOM    785  H   GLN    50      13.036  -2.704 -41.584  1.00  0.00           H  
ATOM    786  CA  GLN    50      11.577  -1.295 -40.753  1.00  0.00           C  
ATOM    787  HA  GLN    50      11.150  -0.387 -41.179  1.00  0.00           H  
ATOM    788  CB  GLN    50      10.631  -2.521 -40.926  1.00  0.00           C  
ATOM    789  HB2 GLN    50      10.621  -2.900 -41.948  1.00  0.00           H  
ATOM    790  HB3 GLN    50      11.003  -3.383 -40.374  1.00  0.00           H  
ATOM    791  CG  GLN    50       9.229  -2.302 -40.269  1.00  0.00           C  
ATOM    792  HG2 GLN    50       8.831  -3.271 -40.572  1.00  0.00           H  
ATOM    793  HG3 GLN    50       9.428  -2.317 -39.198  1.00  0.00           H  
ATOM    794  CD  GLN    50       8.357  -1.056 -40.818  1.00  0.00           C  
ATOM    795  OE1 GLN    50       8.702  -0.351 -41.746  1.00  0.00           O  
ATOM    796  NE2 GLN    50       7.284  -0.702 -40.098  1.00  0.00           N  
ATOM    797 HE21 GLN    50       6.672   0.005 -40.477  1.00  0.00           H  
ATOM    798 HE22 GLN    50       7.006  -1.304 -39.335  1.00  0.00           H  
ATOM    799  C   GLN    50      11.888  -0.976 -39.318  1.00  0.00           C  
ATOM    800  O   GLN    50      11.240  -0.100 -38.768  1.00  0.00           O  
ATOM    801  N   ARG    51      12.884  -1.633 -38.760  1.00  0.00           N  
ATOM    802  H   ARG    51      13.356  -2.405 -39.209  1.00  0.00           H  
ATOM    803  CA  ARG    51      13.342  -1.327 -37.413  1.00  0.00           C  
ATOM    804  HA  ARG    51      12.552  -1.629 -36.724  1.00  0.00           H  
ATOM    805  CB  ARG    51      14.603  -2.119 -37.030  1.00  0.00           C  
ATOM    806  HB2 ARG    51      14.518  -3.157 -37.351  1.00  0.00           H  
ATOM    807  HB3 ARG    51      15.401  -1.736 -37.666  1.00  0.00           H  
ATOM    808  CG  ARG    51      14.950  -2.119 -35.739  1.00  0.00           C  
ATOM    809  HG2 ARG    51      14.959  -1.121 -35.300  1.00  0.00           H  
ATOM    810  HG3 ARG    51      14.024  -2.506 -35.314  1.00  0.00           H  
ATOM    811  CD  ARG    51      16.011  -2.818 -35.219  1.00  0.00           C  
ATOM    812  HD2 ARG    51      15.858  -2.882 -34.141  1.00  0.00           H  
ATOM    813  HD3 ARG    51      16.049  -3.774 -35.739  1.00  0.00           H  
ATOM    814  NE  ARG    51      17.313  -2.130 -35.533  1.00  0.00           N  
ATOM    815  HE  ARG    51      17.257  -1.211 -35.948  1.00  0.00           H  
ATOM    816  CZ  ARG    51      18.546  -2.693 -35.588  1.00  0.00           C  
ATOM    817  NH1 ARG    51      18.796  -3.752 -34.883  1.00  0.00           N  
ATOM    818 HH11 ARG    51      18.078  -4.194 -34.327  1.00  0.00           H  
ATOM    819 HH12 ARG    51      19.753  -4.066 -34.806  1.00  0.00           H  
ATOM    820  NH2 ARG    51      19.570  -2.102 -36.144  1.00  0.00           N  
ATOM    821 HH21 ARG    51      19.355  -1.349 -36.781  1.00  0.00           H  
ATOM    822 HH22 ARG    51      20.524  -2.433 -36.117  1.00  0.00           H  
ATOM    823  C   ARG    51      13.505   0.182 -37.135  1.00  0.00           C  
ATOM    824  O   ARG    51      13.239   0.564 -35.980  1.00  0.00           O  
ATOM    825  N   ASP    52      13.869   0.947 -38.154  1.00  0.00           N  
ATOM    826  H   ASP    52      14.039   0.550 -39.067  1.00  0.00           H  
ATOM    827  CA  ASP    52      14.083   2.403 -38.127  1.00  0.00           C  
ATOM    828  HA  ASP    52      14.489   2.778 -37.187  1.00  0.00           H  
ATOM    829  CB  ASP    52      15.089   2.830 -39.197  1.00  0.00           C  
ATOM    830  HB2 ASP    52      14.638   2.576 -40.156  1.00  0.00           H  
ATOM    831  HB3 ASP    52      15.210   3.911 -39.120  1.00  0.00           H  
ATOM    832  CG  ASP    52      16.553   2.311 -39.065  1.00  0.00           C  
ATOM    833  OD1 ASP    52      17.161   2.004 -40.140  1.00  0.00           O  
ATOM    834  OD2 ASP    52      16.988   2.178 -37.909  1.00  0.00           O  
ATOM    835  C   ASP    52      12.801   3.257 -38.150  1.00  0.00           C  
ATOM    836  O   ASP    52      12.758   4.364 -37.615  1.00  0.00           O  
ATOM    837  N   GLN    53      11.722   2.705 -38.782  1.00  0.00           N  
ATOM    838  H   GLN    53      11.800   1.722 -39.002  1.00  0.00           H  
ATOM    839  CA  GLN    53      10.421   3.391 -38.995  1.00  0.00           C  
ATOM    840  HA  GLN    53      10.589   4.443 -39.225  1.00  0.00           H  
ATOM    841  CB  GLN    53       9.670   2.710 -40.258  1.00  0.00           C  
ATOM    842  HB2 GLN    53       9.249   1.757 -39.938  1.00  0.00           H  
ATOM    843  HB3 GLN    53       8.771   3.304 -40.425  1.00  0.00           H  
ATOM    844  CG  GLN    53      10.481   2.516 -41.523  1.00  0.00           C  
ATOM    845  HG2 GLN    53      11.511   2.238 -41.300  1.00  0.00           H  
ATOM    846  HG3 GLN    53      10.169   1.588 -42.001  1.00  0.00           H  
ATOM    847  CD  GLN    53      10.443   3.834 -42.369  1.00  0.00           C  
ATOM    848  OE1 GLN    53      10.807   4.839 -41.857  1.00  0.00           O  
ATOM    849  NE2 GLN    53      10.084   3.874 -43.649  1.00  0.00           N  
ATOM    850 HE21 GLN    53      10.016   4.757 -44.135  1.00  0.00           H  
ATOM    851 HE22 GLN    53       9.582   3.057 -43.967  1.00  0.00           H  
ATOM    852  C   GLN    53       9.535   3.314 -37.769  1.00  0.00           C  
ATOM    853  O   GLN    53       8.342   3.159 -37.801  1.00  0.00           O  
ATOM    854  N   MET    54      10.110   3.350 -36.556  1.00  0.00           N  
ATOM    855  H   MET    54      11.065   3.670 -36.478  1.00  0.00           H  
ATOM    856  CA  MET    54       9.370   3.313 -35.299  1.00  0.00           C  
ATOM    857  HA  MET    54       8.571   2.583 -35.429  1.00  0.00           H  
ATOM    858  CB  MET    54      10.329   2.793 -34.188  1.00  0.00           C  
ATOM    859  HB2 MET    54      10.659   1.815 -34.537  1.00  0.00           H  
ATOM    860  HB3 MET    54      11.207   3.420 -34.036  1.00  0.00           H  
ATOM    861  CG  MET    54       9.643   2.742 -32.795  1.00  0.00           C  
ATOM    862  HG2 MET    54      10.379   2.469 -32.040  1.00  0.00           H  
ATOM    863  HG3 MET    54       9.325   3.760 -32.568  1.00  0.00           H  
ATOM    864  SD  MET    54       8.159   1.731 -32.590  1.00  0.00           S  
ATOM    865  CE  MET    54       8.816   0.011 -32.721  1.00  0.00           C  
ATOM    866  HE1 MET    54       8.061  -0.692 -32.369  1.00  0.00           H  
ATOM    867  HE2 MET    54       9.015  -0.232 -33.765  1.00  0.00           H  
ATOM    868  HE3 MET    54       9.763  -0.125 -32.200  1.00  0.00           H  
ATOM    869  C   MET    54       8.647   4.724 -35.089  1.00  0.00           C  
ATOM    870  O   MET    54       9.217   5.773 -35.139  1.00  0.00           O  
ATOM    871  N   LYS    55       7.359   4.547 -34.736  1.00  0.00           N  
ATOM    872  H   LYS    55       7.065   3.600 -34.548  1.00  0.00           H  
ATOM    873  CA  LYS    55       6.467   5.644 -34.291  1.00  0.00           C  
ATOM    874  HA  LYS    55       7.125   6.460 -33.993  1.00  0.00           H  
ATOM    875  CB  LYS    55       5.625   6.068 -35.520  1.00  0.00           C  
ATOM    876  HB2 LYS    55       4.900   5.283 -35.738  1.00  0.00           H  
ATOM    877  HB3 LYS    55       4.972   6.870 -35.175  1.00  0.00           H  
ATOM    878  CG  LYS    55       6.071   6.412 -36.697  1.00  0.00           C  
ATOM    879  HG2 LYS    55       6.696   5.580 -37.021  1.00  0.00           H  
ATOM    880  HG3 LYS    55       5.205   6.462 -37.357  1.00  0.00           H  
ATOM    881  CD  LYS    55       6.795   7.643 -36.720  1.00  0.00           C  
ATOM    882  HD2 LYS    55       7.591   7.585 -35.978  1.00  0.00           H  
ATOM    883  HD3 LYS    55       7.188   7.749 -37.731  1.00  0.00           H  
ATOM    884  CE  LYS    55       6.022   8.796 -36.504  1.00  0.00           C  
ATOM    885  HE2 LYS    55       5.333   8.905 -37.342  1.00  0.00           H  
ATOM    886  HE3 LYS    55       5.532   8.743 -35.532  1.00  0.00           H  
ATOM    887  NZ  LYS    55       6.777  10.011 -36.567  1.00  0.00           N  
ATOM    888  HZ1 LYS    55       7.296  10.101 -37.429  1.00  0.00           H  
ATOM    889  HZ2 LYS    55       6.142  10.791 -36.470  1.00  0.00           H  
ATOM    890  HZ3 LYS    55       7.506  10.163 -35.886  1.00  0.00           H  
ATOM    891  C   LYS    55       5.552   5.235 -33.064  1.00  0.00           C  
ATOM    892  O   LYS    55       4.915   4.196 -33.166  1.00  0.00           O  
ATOM    893  N   ARG    56       5.356   6.022 -32.051  1.00  0.00           N  
ATOM    894  H   ARG    56       5.741   6.953 -32.122  1.00  0.00           H  
ATOM    895  CA  ARG    56       4.508   5.740 -30.839  1.00  0.00           C  
ATOM    896  HA  ARG    56       3.587   5.238 -31.134  1.00  0.00           H  
ATOM    897  CB  ARG    56       5.235   4.915 -29.808  1.00  0.00           C  
ATOM    898  HB2 ARG    56       6.316   4.997 -29.920  1.00  0.00           H  
ATOM    899  HB3 ARG    56       5.050   5.301 -28.806  1.00  0.00           H  
ATOM    900  CG  ARG    56       4.961   3.552 -29.762  1.00  0.00           C  
ATOM    901  HG2 ARG    56       3.990   3.297 -29.339  1.00  0.00           H  
ATOM    902  HG3 ARG    56       5.010   3.139 -30.770  1.00  0.00           H  
ATOM    903  CD  ARG    56       5.862   2.714 -29.157  1.00  0.00           C  
ATOM    904  HD2 ARG    56       6.840   2.917 -29.594  1.00  0.00           H  
ATOM    905  HD3 ARG    56       5.905   2.962 -28.097  1.00  0.00           H  
ATOM    906  NE  ARG    56       5.484   1.313 -29.310  1.00  0.00           N  
ATOM    907  HE  ARG    56       4.785   1.071 -29.998  1.00  0.00           H  
ATOM    908  CZ  ARG    56       5.936   0.265 -28.636  1.00  0.00           C  
ATOM    909  NH1 ARG    56       5.597  -0.938 -28.906  1.00  0.00           N  
ATOM    910 HH11 ARG    56       5.006  -0.980 -29.724  1.00  0.00           H  
ATOM    911 HH12 ARG    56       5.830  -1.713 -28.303  1.00  0.00           H  
ATOM    912  NH2 ARG    56       6.777   0.365 -27.612  1.00  0.00           N  
ATOM    913 HH21 ARG    56       7.038   1.264 -27.234  1.00  0.00           H  
ATOM    914 HH22 ARG    56       7.164  -0.443 -27.145  1.00  0.00           H  
ATOM    915  C   ARG    56       4.027   6.999 -30.245  1.00  0.00           C  
ATOM    916  O   ARG    56       4.432   8.099 -30.667  1.00  0.00           O  
ATOM    917  N   PRO    57       2.967   7.029 -29.450  1.00  0.00           N  
ATOM    918  CD  PRO    57       2.030   6.041 -29.181  1.00  0.00           C  
ATOM    919  HD2 PRO    57       2.417   5.034 -29.027  1.00  0.00           H  
ATOM    920  HD3 PRO    57       1.278   6.067 -29.969  1.00  0.00           H  
ATOM    921  CG  PRO    57       1.390   6.528 -27.876  1.00  0.00           C  
ATOM    922  HG2 PRO    57       2.128   6.487 -27.074  1.00  0.00           H  
ATOM    923  HG3 PRO    57       0.471   6.047 -27.543  1.00  0.00           H  
ATOM    924  CB  PRO    57       1.167   7.985 -28.092  1.00  0.00           C  
ATOM    925  HB2 PRO    57       1.080   8.631 -27.219  1.00  0.00           H  
ATOM    926  HB3 PRO    57       0.265   8.010 -28.704  1.00  0.00           H  
ATOM    927  CA  PRO    57       2.455   8.327 -28.892  1.00  0.00           C  
ATOM    928  HA  PRO    57       2.156   8.966 -29.722  1.00  0.00           H  
ATOM    929  C   PRO    57       3.446   9.061 -28.044  1.00  0.00           C  
ATOM    930  O   PRO    57       4.239   8.375 -27.352  1.00  0.00           O  
ATOM    931  N   PRO    58       3.451  10.381 -27.878  1.00  0.00           N  
ATOM    932  CD  PRO    58       2.795  11.346 -28.786  1.00  0.00           C  
ATOM    933  HD2 PRO    58       1.783  11.576 -28.453  1.00  0.00           H  
ATOM    934  HD3 PRO    58       2.719  11.018 -29.823  1.00  0.00           H  
ATOM    935  CG  PRO    58       3.499  12.661 -28.646  1.00  0.00           C  
ATOM    936  HG2 PRO    58       2.930  13.528 -28.981  1.00  0.00           H  
ATOM    937  HG3 PRO    58       4.447  12.570 -29.176  1.00  0.00           H  
ATOM    938  CB  PRO    58       3.840  12.636 -27.121  1.00  0.00           C  
ATOM    939  HB2 PRO    58       2.997  12.909 -26.487  1.00  0.00           H  
ATOM    940  HB3 PRO    58       4.619  13.329 -26.804  1.00  0.00           H  
ATOM    941  CA  PRO    58       4.235  11.219 -26.822  1.00  0.00           C  
ATOM    942  HA  PRO    58       5.280  11.103 -27.108  1.00  0.00           H  
ATOM    943  C   PRO    58       4.104  10.760 -25.366  1.00  0.00           C  
ATOM    944  O   PRO    58       3.215  10.010 -25.075  1.00  0.00           O  
ATOM    945  N   LEU    59       5.061  11.097 -24.446  1.00  0.00           N  
ATOM    946  H   LEU    59       5.861  11.634 -24.748  1.00  0.00           H  
ATOM    947  CA  LEU    59       5.076  10.571 -23.039  1.00  0.00           C  
ATOM    948  HA  LEU    59       4.875   9.501 -23.000  1.00  0.00           H  
ATOM    949  CB  LEU    59       6.380  10.868 -22.431  1.00  0.00           C  
ATOM    950  HB2 LEU    59       7.184  10.318 -22.921  1.00  0.00           H  
ATOM    951  HB3 LEU    59       6.555  11.936 -22.557  1.00  0.00           H  
ATOM    952  CG  LEU    59       6.371  10.608 -20.881  1.00  0.00           C  
ATOM    953  HG  LEU    59       5.444  11.026 -20.488  1.00  0.00           H  
ATOM    954  CD1 LEU    59       6.385   9.135 -20.488  1.00  0.00           C  
ATOM    955 HD11 LEU    59       7.121   8.677 -21.148  1.00  0.00           H  
ATOM    956 HD12 LEU    59       6.750   8.872 -19.495  1.00  0.00           H  
ATOM    957 HD13 LEU    59       5.467   8.590 -20.709  1.00  0.00           H  
ATOM    958  CD2 LEU    59       7.560  11.306 -20.223  1.00  0.00           C  
ATOM    959 HD21 LEU    59       7.585  12.343 -20.556  1.00  0.00           H  
ATOM    960 HD22 LEU    59       7.511  11.330 -19.135  1.00  0.00           H  
ATOM    961 HD23 LEU    59       8.486  10.865 -20.593  1.00  0.00           H  
ATOM    962  C   LEU    59       3.909  11.273 -22.314  1.00  0.00           C  
ATOM    963  O   LEU    59       3.171  10.516 -21.642  1.00  0.00           O  
ATOM    964  N   GLU    60       3.541  12.528 -22.545  1.00  0.00           N  
ATOM    965  H   GLU    60       4.234  13.159 -22.923  1.00  0.00           H  
ATOM    966  CA  GLU    60       2.213  13.059 -22.101  1.00  0.00           C  
ATOM    967  HA  GLU    60       2.194  12.955 -21.016  1.00  0.00           H  
ATOM    968  CB  GLU    60       2.224  14.548 -22.337  1.00  0.00           C  
ATOM    969  HB2 GLU    60       1.262  14.956 -22.027  1.00  0.00           H  
ATOM    970  HB3 GLU    60       2.941  15.021 -21.667  1.00  0.00           H  
ATOM    971  CG  GLU    60       2.375  15.174 -23.753  1.00  0.00           C  
ATOM    972  HG2 GLU    60       2.966  14.469 -24.337  1.00  0.00           H  
ATOM    973  HG3 GLU    60       1.351  15.295 -24.106  1.00  0.00           H  
ATOM    974  CD  GLU    60       3.046  16.575 -23.787  1.00  0.00           C  
ATOM    975  OE1 GLU    60       2.855  17.204 -24.818  1.00  0.00           O  
ATOM    976  OE2 GLU    60       3.597  17.076 -22.855  1.00  0.00           O  
ATOM    977  C   GLU    60       1.008  12.349 -22.739  1.00  0.00           C  
ATOM    978  O   GLU    60       0.144  11.930 -22.001  1.00  0.00           O  
ATOM    979  N   GLU    61       0.881  12.219 -24.067  1.00  0.00           N  
ATOM    980  H   GLU    61       1.657  12.445 -24.674  1.00  0.00           H  
ATOM    981  CA  GLU    61      -0.257  11.469 -24.667  1.00  0.00           C  
ATOM    982  HA  GLU    61      -1.137  11.970 -24.265  1.00  0.00           H  
ATOM    983  CB  GLU    61      -0.201  11.618 -26.156  1.00  0.00           C  
ATOM    984  HB2 GLU    61       0.782  11.349 -26.541  1.00  0.00           H  
ATOM    985  HB3 GLU    61      -1.050  11.060 -26.552  1.00  0.00           H  
ATOM    986  CG  GLU    61      -0.358  13.035 -26.726  1.00  0.00           C  
ATOM    987  HG2 GLU    61       0.568  13.547 -26.467  1.00  0.00           H  
ATOM    988  HG3 GLU    61      -0.544  13.153 -27.793  1.00  0.00           H  
ATOM    989  CD  GLU    61      -1.492  13.802 -25.927  1.00  0.00           C  
ATOM    990  OE1 GLU    61      -2.636  13.194 -25.730  1.00  0.00           O  
ATOM    991  OE2 GLU    61      -1.209  14.895 -25.355  1.00  0.00           O  
ATOM    992  C   GLU    61      -0.426   9.994 -24.176  1.00  0.00           C  
ATOM    993  O   GLU    61      -1.511   9.540 -23.881  1.00  0.00           O  
ATOM    994  N   ARG    62       0.685   9.276 -24.036  1.00  0.00           N  
ATOM    995  H   ARG    62       1.517   9.686 -24.437  1.00  0.00           H  
ATOM    996  CA  ARG    62       0.707   7.848 -23.564  1.00  0.00           C  
ATOM    997  HA  ARG    62      -0.099   7.388 -24.136  1.00  0.00           H  
ATOM    998  CB  ARG    62       2.041   7.137 -23.853  1.00  0.00           C  
ATOM    999  HB2 ARG    62       1.710   6.102 -23.938  1.00  0.00           H  
ATOM   1000  HB3 ARG    62       2.359   7.544 -24.813  1.00  0.00           H  
ATOM   1001  CG  ARG    62       3.116   7.314 -22.940  1.00  0.00           C  
ATOM   1002  HG2 ARG    62       3.119   8.358 -22.629  1.00  0.00           H  
ATOM   1003  HG3 ARG    62       2.850   6.787 -22.023  1.00  0.00           H  
ATOM   1004  CD  ARG    62       4.368   6.855 -23.298  1.00  0.00           C  
ATOM   1005  HD2 ARG    62       5.049   7.122 -22.490  1.00  0.00           H  
ATOM   1006  HD3 ARG    62       4.268   5.772 -23.367  1.00  0.00           H  
ATOM   1007  NE  ARG    62       4.966   7.416 -24.454  1.00  0.00           N  
ATOM   1008  HE  ARG    62       4.324   7.695 -25.182  1.00  0.00           H  
ATOM   1009  CZ  ARG    62       6.173   7.568 -24.804  1.00  0.00           C  
ATOM   1010  NH1 ARG    62       7.267   7.622 -24.041  1.00  0.00           N  
ATOM   1011 HH11 ARG    62       7.142   7.280 -23.099  1.00  0.00           H  
ATOM   1012 HH12 ARG    62       8.134   7.672 -24.556  1.00  0.00           H  
ATOM   1013  NH2 ARG    62       6.487   8.078 -25.967  1.00  0.00           N  
ATOM   1014 HH21 ARG    62       5.842   8.329 -26.702  1.00  0.00           H  
ATOM   1015 HH22 ARG    62       7.482   8.049 -26.142  1.00  0.00           H  
ATOM   1016  C   ARG    62       0.224   7.918 -22.103  1.00  0.00           C  
ATOM   1017  O   ARG    62      -0.533   7.032 -21.785  1.00  0.00           O  
ATOM   1018  N   ARG    63       0.678   8.872 -21.233  1.00  0.00           N  
ATOM   1019  H   ARG    63       1.181   9.617 -21.694  1.00  0.00           H  
ATOM   1020  CA  ARG    63       0.209   9.016 -19.808  1.00  0.00           C  
ATOM   1021  HA  ARG    63       0.278   8.085 -19.245  1.00  0.00           H  
ATOM   1022  CB  ARG    63       1.099   9.963 -19.146  1.00  0.00           C  
ATOM   1023  HB2 ARG    63       1.339  10.676 -19.935  1.00  0.00           H  
ATOM   1024  HB3 ARG    63       0.509  10.489 -18.394  1.00  0.00           H  
ATOM   1025  CG  ARG    63       2.180   9.426 -18.480  1.00  0.00           C  
ATOM   1026  HG2 ARG    63       1.732   8.809 -17.702  1.00  0.00           H  
ATOM   1027  HG3 ARG    63       2.748   8.809 -19.176  1.00  0.00           H  
ATOM   1028  CD  ARG    63       3.063  10.250 -17.909  1.00  0.00           C  
ATOM   1029  HD2 ARG    63       3.386  11.021 -18.609  1.00  0.00           H  
ATOM   1030  HD3 ARG    63       2.591  10.694 -17.033  1.00  0.00           H  
ATOM   1031  NE  ARG    63       4.213   9.440 -17.423  1.00  0.00           N  
ATOM   1032  HE  ARG    63       4.294   8.454 -17.630  1.00  0.00           H  
ATOM   1033  CZ  ARG    63       5.445   9.906 -16.998  1.00  0.00           C  
ATOM   1034  NH1 ARG    63       6.409   9.071 -16.684  1.00  0.00           N  
ATOM   1035 HH11 ARG    63       6.510   8.121 -17.012  1.00  0.00           H  
ATOM   1036 HH12 ARG    63       7.160   9.442 -16.119  1.00  0.00           H  
ATOM   1037  NH2 ARG    63       5.604  11.178 -16.996  1.00  0.00           N  
ATOM   1038 HH21 ARG    63       4.854  11.734 -17.381  1.00  0.00           H  
ATOM   1039 HH22 ARG    63       6.538  11.551 -16.907  1.00  0.00           H  
ATOM   1040  C   ARG    63      -1.316   9.398 -19.767  1.00  0.00           C  
ATOM   1041  O   ARG    63      -2.029   8.860 -18.948  1.00  0.00           O  
ATOM   1042  N   ALA    64      -1.803  10.226 -20.661  1.00  0.00           N  
ATOM   1043  H   ALA    64      -1.162  10.827 -21.158  1.00  0.00           H  
ATOM   1044  CA  ALA    64      -3.214  10.636 -20.666  1.00  0.00           C  
ATOM   1045  HA  ALA    64      -3.316  11.035 -19.657  1.00  0.00           H  
ATOM   1046  CB  ALA    64      -3.355  11.804 -21.636  1.00  0.00           C  
ATOM   1047  HB1 ALA    64      -3.038  12.711 -21.121  1.00  0.00           H  
ATOM   1048  HB2 ALA    64      -2.801  11.646 -22.562  1.00  0.00           H  
ATOM   1049  HB3 ALA    64      -4.405  12.003 -21.852  1.00  0.00           H  
ATOM   1050  C   ALA    64      -4.162   9.496 -21.049  1.00  0.00           C  
ATOM   1051  O   ALA    64      -5.290   9.535 -20.658  1.00  0.00           O  
ATOM   1052  N   MET    65      -3.647   8.539 -21.818  1.00  0.00           N  
ATOM   1053  H   MET    65      -2.686   8.526 -22.126  1.00  0.00           H  
ATOM   1054  CA  MET    65      -4.397   7.286 -22.128  1.00  0.00           C  
ATOM   1055  HA  MET    65      -5.448   7.483 -22.343  1.00  0.00           H  
ATOM   1056  CB  MET    65      -3.722   6.538 -23.275  1.00  0.00           C  
ATOM   1057  HB2 MET    65      -3.854   7.200 -24.131  1.00  0.00           H  
ATOM   1058  HB3 MET    65      -2.649   6.454 -23.108  1.00  0.00           H  
ATOM   1059  CG  MET    65      -4.458   5.195 -23.623  1.00  0.00           C  
ATOM   1060  HG2 MET    65      -3.833   4.646 -24.327  1.00  0.00           H  
ATOM   1061  HG3 MET    65      -4.728   4.612 -22.742  1.00  0.00           H  
ATOM   1062  SD  MET    65      -5.928   5.406 -24.660  1.00  0.00           S  
ATOM   1063  CE  MET    65      -7.182   5.188 -23.373  1.00  0.00           C  
ATOM   1064  HE1 MET    65      -6.769   4.442 -22.694  1.00  0.00           H  
ATOM   1065  HE2 MET    65      -7.176   6.100 -22.775  1.00  0.00           H  
ATOM   1066  HE3 MET    65      -8.204   5.111 -23.745  1.00  0.00           H  
ATOM   1067  C   MET    65      -4.420   6.369 -20.845  1.00  0.00           C  
ATOM   1068  O   MET    65      -5.472   5.863 -20.440  1.00  0.00           O  
ATOM   1069  N   HIE    66      -3.254   6.005 -20.279  1.00  0.00           N  
ATOM   1070  H   HIE    66      -2.369   6.156 -20.742  1.00  0.00           H  
ATOM   1071  CA  HIE    66      -3.148   5.577 -18.898  1.00  0.00           C  
ATOM   1072  HA  HIE    66      -3.375   4.515 -18.814  1.00  0.00           H  
ATOM   1073  CB  HIE    66      -1.718   5.624 -18.367  1.00  0.00           C  
ATOM   1074  HB2 HIE    66      -0.976   5.091 -18.962  1.00  0.00           H  
ATOM   1075  HB3 HIE    66      -1.377   6.658 -18.324  1.00  0.00           H  
ATOM   1076  CG  HIE    66      -1.565   5.060 -16.954  1.00  0.00           C  
ATOM   1077  ND1 HIE    66      -1.464   5.818 -15.770  1.00  0.00           N  
ATOM   1078  CE1 HIE    66      -1.480   4.903 -14.786  1.00  0.00           C  
ATOM   1079  HE1 HIE    66      -1.383   5.128 -13.734  1.00  0.00           H  
ATOM   1080  NE2 HIE    66      -1.655   3.645 -15.302  1.00  0.00           N  
ATOM   1081  HE2 HIE    66      -1.792   2.833 -14.717  1.00  0.00           H  
ATOM   1082  CD2 HIE    66      -1.499   3.725 -16.676  1.00  0.00           C  
ATOM   1083  HD2 HIE    66      -1.661   2.990 -17.451  1.00  0.00           H  
ATOM   1084  C   HIE    66      -4.179   6.114 -17.881  1.00  0.00           C  
ATOM   1085  O   HIE    66      -4.879   5.343 -17.230  1.00  0.00           O  
ATOM   1086  N   ASP    67      -4.360   7.432 -17.821  1.00  0.00           N  
ATOM   1087  H   ASP    67      -3.733   8.056 -18.308  1.00  0.00           H  
ATOM   1088  CA  ASP    67      -5.237   8.004 -16.722  1.00  0.00           C  
ATOM   1089  HA  ASP    67      -4.796   7.619 -15.803  1.00  0.00           H  
ATOM   1090  CB  ASP    67      -5.234   9.556 -16.802  1.00  0.00           C  
ATOM   1091  HB2 ASP    67      -5.310   9.789 -17.864  1.00  0.00           H  
ATOM   1092  HB3 ASP    67      -6.140   9.921 -16.319  1.00  0.00           H  
ATOM   1093  CG  ASP    67      -3.965  10.215 -16.341  1.00  0.00           C  
ATOM   1094  OD1 ASP    67      -3.111   9.586 -15.709  1.00  0.00           O  
ATOM   1095  OD2 ASP    67      -3.885  11.468 -16.316  1.00  0.00           O  
ATOM   1096  C   ASP    67      -6.753   7.514 -16.906  1.00  0.00           C  
ATOM   1097  O   ASP    67      -7.544   7.353 -15.969  1.00  0.00           O  
ATOM   1098  N   ILE    68      -7.107   7.245 -18.171  1.00  0.00           N  
ATOM   1099  H   ILE    68      -6.354   7.319 -18.841  1.00  0.00           H  
ATOM   1100  CA  ILE    68      -8.345   6.613 -18.660  1.00  0.00           C  
ATOM   1101  HA  ILE    68      -9.182   7.052 -18.118  1.00  0.00           H  
ATOM   1102  CB  ILE    68      -8.634   6.880 -20.155  1.00  0.00           C  
ATOM   1103  HB  ILE    68      -7.844   6.395 -20.728  1.00  0.00           H  
ATOM   1104  CG2 ILE    68     -10.016   6.227 -20.636  1.00  0.00           C  
ATOM   1105 HG21 ILE    68     -10.307   6.498 -21.651  1.00  0.00           H  
ATOM   1106 HG22 ILE    68      -9.980   5.138 -20.618  1.00  0.00           H  
ATOM   1107 HG23 ILE    68     -10.736   6.615 -19.916  1.00  0.00           H  
ATOM   1108  CG1 ILE    68      -8.603   8.400 -20.529  1.00  0.00           C  
ATOM   1109 HG12 ILE    68      -9.240   8.888 -19.791  1.00  0.00           H  
ATOM   1110 HG13 ILE    68      -7.574   8.741 -20.420  1.00  0.00           H  
ATOM   1111  CD1 ILE    68      -9.011   8.693 -22.005  1.00  0.00           C  
ATOM   1112 HD11 ILE    68     -10.091   8.674 -22.149  1.00  0.00           H  
ATOM   1113 HD12 ILE    68      -8.711   9.714 -22.241  1.00  0.00           H  
ATOM   1114 HD13 ILE    68      -8.593   7.986 -22.721  1.00  0.00           H  
ATOM   1115  C   ILE    68      -8.416   5.116 -18.313  1.00  0.00           C  
ATOM   1116  O   ILE    68      -9.526   4.561 -18.132  1.00  0.00           O  
ATOM   1117  N   ILE    69      -7.299   4.397 -18.118  1.00  0.00           N  
ATOM   1118  H   ILE    69      -6.378   4.813 -18.098  1.00  0.00           H  
ATOM   1119  CA  ILE    69      -7.267   2.985 -17.610  1.00  0.00           C  
ATOM   1120  HA  ILE    69      -8.185   2.454 -17.862  1.00  0.00           H  
ATOM   1121  CB  ILE    69      -6.024   2.318 -18.233  1.00  0.00           C  
ATOM   1122  HB  ILE    69      -5.302   3.090 -18.497  1.00  0.00           H  
ATOM   1123  CG2 ILE    69      -5.241   1.364 -17.336  1.00  0.00           C  
ATOM   1124 HG21 ILE    69      -5.205   1.812 -16.344  1.00  0.00           H  
ATOM   1125 HG22 ILE    69      -5.616   0.341 -17.286  1.00  0.00           H  
ATOM   1126 HG23 ILE    69      -4.200   1.324 -17.657  1.00  0.00           H  
ATOM   1127  CG1 ILE    69      -6.510   1.646 -19.573  1.00  0.00           C  
ATOM   1128 HG12 ILE    69      -5.680   1.105 -20.028  1.00  0.00           H  
ATOM   1129 HG13 ILE    69      -7.183   0.844 -19.269  1.00  0.00           H  
ATOM   1130  CD1 ILE    69      -7.206   2.479 -20.599  1.00  0.00           C  
ATOM   1131 HD11 ILE    69      -8.110   2.933 -20.193  1.00  0.00           H  
ATOM   1132 HD12 ILE    69      -6.537   3.249 -20.983  1.00  0.00           H  
ATOM   1133 HD13 ILE    69      -7.346   1.789 -21.431  1.00  0.00           H  
ATOM   1134  C   ILE    69      -7.280   2.983 -16.026  1.00  0.00           C  
ATOM   1135  O   ILE    69      -7.648   1.978 -15.405  1.00  0.00           O  
ATOM   1136  N   ALA    70      -6.745   4.078 -15.387  1.00  0.00           N  
ATOM   1137  H   ALA    70      -6.288   4.799 -15.927  1.00  0.00           H  
ATOM   1138  CA  ALA    70      -6.810   4.137 -13.885  1.00  0.00           C  
ATOM   1139  HA  ALA    70      -6.671   3.114 -13.536  1.00  0.00           H  
ATOM   1140  CB  ALA    70      -5.659   4.919 -13.291  1.00  0.00           C  
ATOM   1141  HB1 ALA    70      -4.746   4.388 -13.560  1.00  0.00           H  
ATOM   1142  HB2 ALA    70      -5.663   5.899 -13.767  1.00  0.00           H  
ATOM   1143  HB3 ALA    70      -5.694   4.871 -12.202  1.00  0.00           H  
ATOM   1144  C   ALA    70      -8.116   4.769 -13.430  1.00  0.00           C  
ATOM   1145  O   ALA    70      -8.401   4.632 -12.271  1.00  0.00           O  
ATOM   1146  N   SER    71      -8.866   5.440 -14.349  1.00  0.00           N  
ATOM   1147  H   SER    71      -8.548   5.417 -15.307  1.00  0.00           H  
ATOM   1148  CA  SER    71     -10.212   6.031 -14.130  1.00  0.00           C  
ATOM   1149  HA  SER    71     -10.065   6.782 -13.354  1.00  0.00           H  
ATOM   1150  CB  SER    71     -10.840   6.676 -15.418  1.00  0.00           C  
ATOM   1151  HB2 SER    71     -10.181   7.500 -15.694  1.00  0.00           H  
ATOM   1152  HB3 SER    71     -10.877   5.899 -16.181  1.00  0.00           H  
ATOM   1153  OG  SER    71     -12.135   7.146 -15.210  1.00  0.00           O  
ATOM   1154  HG  SER    71     -12.184   7.663 -14.403  1.00  0.00           H  
ATOM   1155  C   SER    71     -11.276   5.103 -13.403  1.00  0.00           C  
ATOM   1156  O   SER    71     -11.190   3.911 -13.602  1.00  0.00           O  
ATOM   1157  N   ASP    72     -12.250   5.672 -12.635  1.00  0.00           N  
ATOM   1158  H   ASP    72     -12.137   6.614 -12.289  1.00  0.00           H  
ATOM   1159  CA  ASP    72     -13.434   4.916 -12.163  1.00  0.00           C  
ATOM   1160  HA  ASP    72     -13.069   3.908 -11.968  1.00  0.00           H  
ATOM   1161  CB  ASP    72     -13.953   5.447 -10.860  1.00  0.00           C  
ATOM   1162  HB2 ASP    72     -14.591   6.311 -11.043  1.00  0.00           H  
ATOM   1163  HB3 ASP    72     -14.676   4.676 -10.593  1.00  0.00           H  
ATOM   1164  CG  ASP    72     -12.836   5.680  -9.790  1.00  0.00           C  
ATOM   1165  OD1 ASP    72     -13.176   6.400  -8.814  1.00  0.00           O  
ATOM   1166  OD2 ASP    72     -11.672   5.237  -9.864  1.00  0.00           O  
ATOM   1167  C   ASP    72     -14.590   4.607 -13.165  1.00  0.00           C  
ATOM   1168  O   ASP    72     -15.638   4.057 -12.822  1.00  0.00           O  
ATOM   1169  N   THR    73     -14.306   5.050 -14.385  1.00  0.00           N  
ATOM   1170  H   THR    73     -13.419   5.439 -14.671  1.00  0.00           H  
ATOM   1171  CA  THR    73     -15.232   4.657 -15.476  1.00  0.00           C  
ATOM   1172  HA  THR    73     -15.675   3.695 -15.218  1.00  0.00           H  
ATOM   1173  CB  THR    73     -16.388   5.716 -15.526  1.00  0.00           C  
ATOM   1174  HB  THR    73     -16.636   5.800 -14.468  1.00  0.00           H  
ATOM   1175  CG2 THR    73     -15.941   6.982 -16.204  1.00  0.00           C  
ATOM   1176 HG21 THR    73     -15.864   6.901 -17.288  1.00  0.00           H  
ATOM   1177 HG22 THR    73     -16.729   7.722 -16.056  1.00  0.00           H  
ATOM   1178 HG23 THR    73     -15.067   7.388 -15.694  1.00  0.00           H  
ATOM   1179  OG1 THR    73     -17.468   5.166 -16.286  1.00  0.00           O  
ATOM   1180  HG1 THR    73     -17.618   4.278 -15.953  1.00  0.00           H  
ATOM   1181  C   THR    73     -14.392   4.612 -16.766  1.00  0.00           C  
ATOM   1182  O   THR    73     -13.280   5.112 -16.825  1.00  0.00           O  
ATOM   1183  N   PHE    74     -14.903   3.998 -17.811  1.00  0.00           N  
ATOM   1184  H   PHE    74     -15.782   3.522 -17.664  1.00  0.00           H  
ATOM   1185  CA  PHE    74     -14.380   4.078 -19.111  1.00  0.00           C  
ATOM   1186  HA  PHE    74     -13.392   4.537 -19.121  1.00  0.00           H  
ATOM   1187  CB  PHE    74     -14.187   2.679 -19.744  1.00  0.00           C  
ATOM   1188  HB2 PHE    74     -13.676   2.040 -19.024  1.00  0.00           H  
ATOM   1189  HB3 PHE    74     -15.131   2.271 -20.105  1.00  0.00           H  
ATOM   1190  CG  PHE    74     -13.436   2.849 -21.086  1.00  0.00           C  
ATOM   1191  CD1 PHE    74     -12.064   2.868 -20.975  1.00  0.00           C  
ATOM   1192  HD1 PHE    74     -11.507   2.708 -20.064  1.00  0.00           H  
ATOM   1193  CE1 PHE    74     -11.373   2.898 -22.173  1.00  0.00           C  
ATOM   1194  HE1 PHE    74     -10.294   2.877 -22.115  1.00  0.00           H  
ATOM   1195  CZ  PHE    74     -11.938   2.944 -23.427  1.00  0.00           C  
ATOM   1196  HZ  PHE    74     -11.381   3.040 -24.347  1.00  0.00           H  
ATOM   1197  CE2 PHE    74     -13.316   2.920 -23.503  1.00  0.00           C  
ATOM   1198  HE2 PHE    74     -13.885   2.977 -24.419  1.00  0.00           H  
ATOM   1199  CD2 PHE    74     -14.065   2.735 -22.340  1.00  0.00           C  
ATOM   1200  HD2 PHE    74     -15.142   2.707 -22.421  1.00  0.00           H  
ATOM   1201  C   PHE    74     -15.340   4.936 -19.960  1.00  0.00           C  
ATOM   1202  O   PHE    74     -16.317   4.383 -20.566  1.00  0.00           O  
ATOM   1203  N   ASP    75     -15.148   6.258 -20.036  1.00  0.00           N  
ATOM   1204  H   ASP    75     -14.305   6.663 -19.655  1.00  0.00           H  
ATOM   1205  CA  ASP    75     -15.816   7.207 -20.938  1.00  0.00           C  
ATOM   1206  HA  ASP    75     -16.901   7.175 -20.841  1.00  0.00           H  
ATOM   1207  CB  ASP    75     -15.372   8.556 -20.449  1.00  0.00           C  
ATOM   1208  HB2 ASP    75     -15.612   8.670 -19.392  1.00  0.00           H  
ATOM   1209  HB3 ASP    75     -14.285   8.531 -20.522  1.00  0.00           H  
ATOM   1210  CG  ASP    75     -16.007   9.685 -21.239  1.00  0.00           C  
ATOM   1211  OD1 ASP    75     -16.541   9.447 -22.310  1.00  0.00           O  
ATOM   1212  OD2 ASP    75     -15.989  10.850 -20.720  1.00  0.00           O  
ATOM   1213  C   ASP    75     -15.388   6.965 -22.465  1.00  0.00           C  
ATOM   1214  O   ASP    75     -14.214   7.258 -22.829  1.00  0.00           O  
ATOM   1215  N   LYS    76     -16.305   6.495 -23.329  1.00  0.00           N  
ATOM   1216  H   LYS    76     -17.132   6.037 -22.974  1.00  0.00           H  
ATOM   1217  CA  LYS    76     -16.039   6.033 -24.662  1.00  0.00           C  
ATOM   1218  HA  LYS    76     -15.136   5.437 -24.794  1.00  0.00           H  
ATOM   1219  CB  LYS    76     -17.221   5.121 -25.158  1.00  0.00           C  
ATOM   1220  HB2 LYS    76     -18.070   5.804 -25.173  1.00  0.00           H  
ATOM   1221  HB3 LYS    76     -16.893   4.729 -26.121  1.00  0.00           H  
ATOM   1222  CG  LYS    76     -17.307   3.990 -24.384  1.00  0.00           C  
ATOM   1223  HG2 LYS    76     -16.437   3.348 -24.520  1.00  0.00           H  
ATOM   1224  HG3 LYS    76     -17.337   4.239 -23.323  1.00  0.00           H  
ATOM   1225  CD  LYS    76     -18.344   3.112 -24.658  1.00  0.00           C  
ATOM   1226  HD2 LYS    76     -19.241   3.732 -24.680  1.00  0.00           H  
ATOM   1227  HD3 LYS    76     -18.292   2.642 -25.640  1.00  0.00           H  
ATOM   1228  CE  LYS    76     -18.398   2.137 -23.767  1.00  0.00           C  
ATOM   1229  HE2 LYS    76     -17.551   1.457 -23.850  1.00  0.00           H  
ATOM   1230  HE3 LYS    76     -18.363   2.608 -22.784  1.00  0.00           H  
ATOM   1231  NZ  LYS    76     -19.634   1.374 -24.057  1.00  0.00           N  
ATOM   1232  HZ1 LYS    76     -20.344   1.633 -23.387  1.00  0.00           H  
ATOM   1233  HZ2 LYS    76     -19.856   1.496 -25.035  1.00  0.00           H  
ATOM   1234  HZ3 LYS    76     -19.488   0.375 -24.032  1.00  0.00           H  
ATOM   1235  C   LYS    76     -15.921   7.295 -25.518  1.00  0.00           C  
ATOM   1236  O   LYS    76     -15.140   7.204 -26.475  1.00  0.00           O  
ATOM   1237  N   ALA    77     -16.605   8.405 -25.271  1.00  0.00           N  
ATOM   1238  H   ALA    77     -17.216   8.461 -24.468  1.00  0.00           H  
ATOM   1239  CA  ALA    77     -16.434   9.651 -26.018  1.00  0.00           C  
ATOM   1240  HA  ALA    77     -16.592   9.461 -27.080  1.00  0.00           H  
ATOM   1241  CB  ALA    77     -17.533  10.588 -25.518  1.00  0.00           C  
ATOM   1242  HB1 ALA    77     -17.453  11.574 -25.975  1.00  0.00           H  
ATOM   1243  HB2 ALA    77     -18.429  10.033 -25.795  1.00  0.00           H  
ATOM   1244  HB3 ALA    77     -17.376  10.686 -24.444  1.00  0.00           H  
ATOM   1245  C   ALA    77     -14.966  10.184 -25.810  1.00  0.00           C  
ATOM   1246  O   ALA    77     -14.182  10.152 -26.777  1.00  0.00           O  
ATOM   1247  N   LYS    78     -14.490  10.338 -24.554  1.00  0.00           N  
ATOM   1248  H   LYS    78     -15.146  10.121 -23.818  1.00  0.00           H  
ATOM   1249  CA  LYS    78     -13.113  10.708 -24.114  1.00  0.00           C  
ATOM   1250  HA  LYS    78     -12.956  11.661 -24.618  1.00  0.00           H  
ATOM   1251  CB  LYS    78     -12.975  11.006 -22.596  1.00  0.00           C  
ATOM   1252  HB2 LYS    78     -13.780  11.670 -22.283  1.00  0.00           H  
ATOM   1253  HB3 LYS    78     -13.085  10.014 -22.158  1.00  0.00           H  
ATOM   1254  CG  LYS    78     -11.785  11.639 -22.286  1.00  0.00           C  
ATOM   1255  HG2 LYS    78     -10.982  11.004 -22.659  1.00  0.00           H  
ATOM   1256  HG3 LYS    78     -11.717  12.575 -22.842  1.00  0.00           H  
ATOM   1257  CD  LYS    78     -11.557  11.683 -20.981  1.00  0.00           C  
ATOM   1258  HD2 LYS    78     -12.240  12.318 -20.417  1.00  0.00           H  
ATOM   1259  HD3 LYS    78     -11.699  10.695 -20.542  1.00  0.00           H  
ATOM   1260  CE  LYS    78     -10.332  12.134 -20.689  1.00  0.00           C  
ATOM   1261  HE2 LYS    78      -9.591  11.699 -21.360  1.00  0.00           H  
ATOM   1262  HE3 LYS    78     -10.217  13.196 -20.909  1.00  0.00           H  
ATOM   1263  NZ  LYS    78      -9.899  11.936 -19.298  1.00  0.00           N  
ATOM   1264  HZ1 LYS    78     -10.391  12.602 -18.719  1.00  0.00           H  
ATOM   1265  HZ2 LYS    78     -10.196  11.023 -18.985  1.00  0.00           H  
ATOM   1266  HZ3 LYS    78      -8.911  12.055 -19.126  1.00  0.00           H  
ATOM   1267  C   LYS    78     -12.022   9.715 -24.584  1.00  0.00           C  
ATOM   1268  O   LYS    78     -10.891  10.140 -25.008  1.00  0.00           O  
ATOM   1269  N   ALA    79     -12.283   8.385 -24.553  1.00  0.00           N  
ATOM   1270  H   ALA    79     -13.194   8.195 -24.161  1.00  0.00           H  
ATOM   1271  CA  ALA    79     -11.237   7.320 -24.773  1.00  0.00           C  
ATOM   1272  HA  ALA    79     -10.283   7.586 -24.316  1.00  0.00           H  
ATOM   1273  CB  ALA    79     -11.813   6.012 -24.265  1.00  0.00           C  
ATOM   1274  HB1 ALA    79     -12.133   6.044 -23.224  1.00  0.00           H  
ATOM   1275  HB2 ALA    79     -12.767   5.703 -24.694  1.00  0.00           H  
ATOM   1276  HB3 ALA    79     -11.021   5.270 -24.363  1.00  0.00           H  
ATOM   1277  C   ALA    79     -10.980   7.204 -26.260  1.00  0.00           C  
ATOM   1278  O   ALA    79      -9.809   7.147 -26.570  1.00  0.00           O  
ATOM   1279  N   GLU    80     -11.967   7.173 -27.153  1.00  0.00           N  
ATOM   1280  H   GLU    80     -12.929   7.224 -26.847  1.00  0.00           H  
ATOM   1281  CA  GLU    80     -11.746   7.321 -28.590  1.00  0.00           C  
ATOM   1282  HA  GLU    80     -11.310   6.370 -28.896  1.00  0.00           H  
ATOM   1283  CB  GLU    80     -13.153   7.438 -29.259  1.00  0.00           C  
ATOM   1284  HB2 GLU    80     -13.676   6.529 -28.962  1.00  0.00           H  
ATOM   1285  HB3 GLU    80     -13.608   8.371 -28.928  1.00  0.00           H  
ATOM   1286  CG  GLU    80     -13.181   7.462 -30.793  1.00  0.00           C  
ATOM   1287  HG2 GLU    80     -12.721   8.370 -31.181  1.00  0.00           H  
ATOM   1288  HG3 GLU    80     -12.793   6.490 -31.098  1.00  0.00           H  
ATOM   1289  CD  GLU    80     -14.664   7.678 -31.245  1.00  0.00           C  
ATOM   1290  OE1 GLU    80     -15.466   8.443 -30.598  1.00  0.00           O  
ATOM   1291  OE2 GLU    80     -15.039   7.070 -32.284  1.00  0.00           O  
ATOM   1292  C   GLU    80     -10.954   8.497 -29.042  1.00  0.00           C  
ATOM   1293  O   GLU    80     -10.145   8.322 -29.967  1.00  0.00           O  
ATOM   1294  N   ALA    81     -11.119   9.664 -28.452  1.00  0.00           N  
ATOM   1295  H   ALA    81     -11.835   9.731 -27.742  1.00  0.00           H  
ATOM   1296  CA  ALA    81     -10.357  10.848 -28.802  1.00  0.00           C  
ATOM   1297  HA  ALA    81     -10.313  10.886 -29.890  1.00  0.00           H  
ATOM   1298  CB  ALA    81     -11.088  12.112 -28.209  1.00  0.00           C  
ATOM   1299  HB1 ALA    81     -10.708  12.283 -27.202  1.00  0.00           H  
ATOM   1300  HB2 ALA    81     -10.814  13.004 -28.773  1.00  0.00           H  
ATOM   1301  HB3 ALA    81     -12.140  11.872 -28.055  1.00  0.00           H  
ATOM   1302  C   ALA    81      -8.855  10.781 -28.402  1.00  0.00           C  
ATOM   1303  O   ALA    81      -8.031  11.529 -28.970  1.00  0.00           O  
ATOM   1304  N   GLN    82      -8.446   9.888 -27.466  1.00  0.00           N  
ATOM   1305  H   GLN    82      -9.234   9.508 -26.962  1.00  0.00           H  
ATOM   1306  CA  GLN    82      -7.126   9.689 -27.041  1.00  0.00           C  
ATOM   1307  HA  GLN    82      -6.568  10.609 -27.212  1.00  0.00           H  
ATOM   1308  CB  GLN    82      -7.226   9.405 -25.593  1.00  0.00           C  
ATOM   1309  HB2 GLN    82      -7.768  10.248 -25.165  1.00  0.00           H  
ATOM   1310  HB3 GLN    82      -7.728   8.463 -25.372  1.00  0.00           H  
ATOM   1311  CG  GLN    82      -5.918   9.422 -24.797  1.00  0.00           C  
ATOM   1312  HG2 GLN    82      -6.172   9.266 -23.749  1.00  0.00           H  
ATOM   1313  HG3 GLN    82      -5.304   8.596 -25.154  1.00  0.00           H  
ATOM   1314  CD  GLN    82      -5.175  10.746 -24.950  1.00  0.00           C  
ATOM   1315  OE1 GLN    82      -5.739  11.786 -25.312  1.00  0.00           O  
ATOM   1316  NE2 GLN    82      -3.873  10.850 -24.949  1.00  0.00           N  
ATOM   1317 HE21 GLN    82      -3.451  11.763 -25.044  1.00  0.00           H  
ATOM   1318 HE22 GLN    82      -3.290  10.035 -24.831  1.00  0.00           H  
ATOM   1319  C   GLN    82      -6.507   8.528 -27.727  1.00  0.00           C  
ATOM   1320  O   GLN    82      -5.306   8.624 -28.030  1.00  0.00           O  
ATOM   1321  N   ILE    83      -7.150   7.431 -27.981  1.00  0.00           N  
ATOM   1322  H   ILE    83      -8.070   7.477 -27.566  1.00  0.00           H  
ATOM   1323  CA  ILE    83      -6.692   6.351 -28.877  1.00  0.00           C  
ATOM   1324  HA  ILE    83      -5.703   5.945 -28.664  1.00  0.00           H  
ATOM   1325  CB  ILE    83      -7.875   5.319 -28.687  1.00  0.00           C  
ATOM   1326  HB  ILE    83      -8.880   5.729 -28.795  1.00  0.00           H  
ATOM   1327  CG2 ILE    83      -7.634   4.355 -29.821  1.00  0.00           C  
ATOM   1328 HG21 ILE    83      -7.842   4.836 -30.777  1.00  0.00           H  
ATOM   1329 HG22 ILE    83      -6.575   4.108 -29.887  1.00  0.00           H  
ATOM   1330 HG23 ILE    83      -8.235   3.451 -29.922  1.00  0.00           H  
ATOM   1331  CG1 ILE    83      -7.806   4.597 -27.321  1.00  0.00           C  
ATOM   1332 HG12 ILE    83      -6.812   4.196 -27.124  1.00  0.00           H  
ATOM   1333 HG13 ILE    83      -7.916   5.403 -26.595  1.00  0.00           H  
ATOM   1334  CD1 ILE    83      -9.074   3.608 -27.083  1.00  0.00           C  
ATOM   1335 HD11 ILE    83      -9.166   2.923 -27.926  1.00  0.00           H  
ATOM   1336 HD12 ILE    83      -8.991   3.062 -26.143  1.00  0.00           H  
ATOM   1337 HD13 ILE    83     -10.002   4.179 -27.054  1.00  0.00           H  
ATOM   1338  C   ILE    83      -6.443   6.906 -30.290  1.00  0.00           C  
ATOM   1339  O   ILE    83      -5.365   6.567 -30.806  1.00  0.00           O  
ATOM   1340  N   ALA    84      -7.201   7.887 -30.858  1.00  0.00           N  
ATOM   1341  H   ALA    84      -8.097   8.123 -30.455  1.00  0.00           H  
ATOM   1342  CA  ALA    84      -7.000   8.408 -32.192  1.00  0.00           C  
ATOM   1343  HA  ALA    84      -7.014   7.577 -32.897  1.00  0.00           H  
ATOM   1344  CB  ALA    84      -8.131   9.444 -32.534  1.00  0.00           C  
ATOM   1345  HB1 ALA    84      -8.367   9.419 -33.598  1.00  0.00           H  
ATOM   1346  HB2 ALA    84      -8.999   9.057 -32.000  1.00  0.00           H  
ATOM   1347  HB3 ALA    84      -7.837  10.382 -32.063  1.00  0.00           H  
ATOM   1348  C   ALA    84      -5.648   9.176 -32.361  1.00  0.00           C  
ATOM   1349  O   ALA    84      -5.044   9.184 -33.474  1.00  0.00           O  
ATOM   1350  N   LYS    85      -5.173   9.717 -31.266  1.00  0.00           N  
ATOM   1351  H   LYS    85      -5.652   9.655 -30.379  1.00  0.00           H  
ATOM   1352  CA  LYS    85      -3.916  10.396 -31.210  1.00  0.00           C  
ATOM   1353  HA  LYS    85      -3.814  11.038 -32.085  1.00  0.00           H  
ATOM   1354  CB  LYS    85      -3.719  11.235 -29.978  1.00  0.00           C  
ATOM   1355  HB2 LYS    85      -3.869  10.558 -29.138  1.00  0.00           H  
ATOM   1356  HB3 LYS    85      -2.654  11.407 -29.817  1.00  0.00           H  
ATOM   1357  CG  LYS    85      -4.327  12.443 -29.899  1.00  0.00           C  
ATOM   1358  HG2 LYS    85      -3.882  13.106 -30.641  1.00  0.00           H  
ATOM   1359  HG3 LYS    85      -5.391  12.309 -30.096  1.00  0.00           H  
ATOM   1360  CD  LYS    85      -4.269  12.906 -28.626  1.00  0.00           C  
ATOM   1361  HD2 LYS    85      -4.698  12.273 -27.850  1.00  0.00           H  
ATOM   1362  HD3 LYS    85      -3.217  13.039 -28.375  1.00  0.00           H  
ATOM   1363  CE  LYS    85      -4.853  14.084 -28.534  1.00  0.00           C  
ATOM   1364  HE2 LYS    85      -4.334  14.916 -29.011  1.00  0.00           H  
ATOM   1365  HE3 LYS    85      -5.879  13.985 -28.888  1.00  0.00           H  
ATOM   1366  NZ  LYS    85      -4.984  14.436 -27.072  1.00  0.00           N  
ATOM   1367  HZ1 LYS    85      -5.577  13.782 -26.581  1.00  0.00           H  
ATOM   1368  HZ2 LYS    85      -4.150  14.268 -26.528  1.00  0.00           H  
ATOM   1369  HZ3 LYS    85      -5.367  15.368 -27.004  1.00  0.00           H  
ATOM   1370  C   LYS    85      -2.734   9.406 -31.483  1.00  0.00           C  
ATOM   1371  O   LYS    85      -1.758   9.728 -32.182  1.00  0.00           O  
ATOM   1372  N   MET    86      -2.774   8.311 -30.663  1.00  0.00           N  
ATOM   1373  H   MET    86      -3.652   8.212 -30.173  1.00  0.00           H  
ATOM   1374  CA  MET    86      -1.800   7.228 -30.563  1.00  0.00           C  
ATOM   1375  HA  MET    86      -0.798   7.651 -30.495  1.00  0.00           H  
ATOM   1376  CB  MET    86      -1.902   6.280 -29.347  1.00  0.00           C  
ATOM   1377  HB2 MET    86      -2.525   5.445 -29.666  1.00  0.00           H  
ATOM   1378  HB3 MET    86      -0.961   5.738 -29.249  1.00  0.00           H  
ATOM   1379  CG  MET    86      -2.411   6.878 -28.034  1.00  0.00           C  
ATOM   1380  HG2 MET    86      -1.986   7.854 -27.800  1.00  0.00           H  
ATOM   1381  HG3 MET    86      -3.490   6.955 -28.163  1.00  0.00           H  
ATOM   1382  SD  MET    86      -2.242   5.691 -26.625  1.00  0.00           S  
ATOM   1383  CE  MET    86      -3.346   4.333 -27.118  1.00  0.00           C  
ATOM   1384  HE1 MET    86      -3.545   3.653 -26.290  1.00  0.00           H  
ATOM   1385  HE2 MET    86      -4.253   4.721 -27.583  1.00  0.00           H  
ATOM   1386  HE3 MET    86      -2.704   3.779 -27.803  1.00  0.00           H  
ATOM   1387  C   MET    86      -1.807   6.293 -31.796  1.00  0.00           C  
ATOM   1388  O   MET    86      -0.816   5.758 -32.184  1.00  0.00           O  
ATOM   1389  N   GLU    87      -2.962   6.251 -32.529  1.00  0.00           N  
ATOM   1390  H   GLU    87      -3.736   6.799 -32.182  1.00  0.00           H  
ATOM   1391  CA  GLU    87      -3.204   5.445 -33.713  1.00  0.00           C  
ATOM   1392  HA  GLU    87      -2.634   4.545 -33.484  1.00  0.00           H  
ATOM   1393  CB  GLU    87      -4.710   4.992 -33.599  1.00  0.00           C  
ATOM   1394  HB2 GLU    87      -5.405   5.832 -33.575  1.00  0.00           H  
ATOM   1395  HB3 GLU    87      -4.961   4.379 -34.465  1.00  0.00           H  
ATOM   1396  CG  GLU    87      -4.990   3.985 -32.423  1.00  0.00           C  
ATOM   1397  HG2 GLU    87      -4.682   4.376 -31.454  1.00  0.00           H  
ATOM   1398  HG3 GLU    87      -6.059   3.774 -32.463  1.00  0.00           H  
ATOM   1399  CD  GLU    87      -4.314   2.628 -32.551  1.00  0.00           C  
ATOM   1400  OE1 GLU    87      -3.913   2.033 -31.506  1.00  0.00           O  
ATOM   1401  OE2 GLU    87      -4.154   2.025 -33.636  1.00  0.00           O  
ATOM   1402  C   GLU    87      -2.708   6.115 -35.064  1.00  0.00           C  
ATOM   1403  O   GLU    87      -2.684   5.479 -36.108  1.00  0.00           O  
ATOM   1404  N   GLU    88      -2.495   7.439 -35.009  1.00  0.00           N  
ATOM   1405  H   GLU    88      -2.671   8.077 -34.247  1.00  0.00           H  
ATOM   1406  CA  GLU    88      -2.129   8.179 -36.200  1.00  0.00           C  
ATOM   1407  HA  GLU    88      -2.921   8.064 -36.940  1.00  0.00           H  
ATOM   1408  CB  GLU    88      -2.101   9.677 -35.824  1.00  0.00           C  
ATOM   1409  HB2 GLU    88      -2.885   9.846 -35.087  1.00  0.00           H  
ATOM   1410  HB3 GLU    88      -1.196   9.957 -35.284  1.00  0.00           H  
ATOM   1411  CG  GLU    88      -2.228  10.643 -36.977  1.00  0.00           C  
ATOM   1412  HG2 GLU    88      -2.263  11.654 -36.571  1.00  0.00           H  
ATOM   1413  HG3 GLU    88      -1.345  10.554 -37.610  1.00  0.00           H  
ATOM   1414  CD  GLU    88      -3.463  10.422 -37.820  1.00  0.00           C  
ATOM   1415  OE1 GLU    88      -4.506  10.151 -37.246  1.00  0.00           O  
ATOM   1416  OE2 GLU    88      -3.379  10.715 -39.061  1.00  0.00           O  
ATOM   1417  C   GLU    88      -0.693   7.760 -36.640  1.00  0.00           C  
ATOM   1418  O   GLU    88      -0.413   7.551 -37.839  1.00  0.00           O  
ATOM   1419  N   GLN    89       0.136   7.489 -35.654  1.00  0.00           N  
ATOM   1420  H   GLN    89      -0.221   7.606 -34.717  1.00  0.00           H  
ATOM   1421  CA  GLN    89       1.435   6.891 -35.787  1.00  0.00           C  
ATOM   1422  HA  GLN    89       2.079   7.516 -36.404  1.00  0.00           H  
ATOM   1423  CB  GLN    89       2.217   6.846 -34.423  1.00  0.00           C  
ATOM   1424  HB2 GLN    89       1.514   6.499 -33.666  1.00  0.00           H  
ATOM   1425  HB3 GLN    89       2.918   6.029 -34.593  1.00  0.00           H  
ATOM   1426  CG  GLN    89       2.867   8.102 -33.814  1.00  0.00           C  
ATOM   1427  HG2 GLN    89       3.513   7.758 -33.006  1.00  0.00           H  
ATOM   1428  HG3 GLN    89       3.601   8.568 -34.472  1.00  0.00           H  
ATOM   1429  CD  GLN    89       1.869   9.148 -33.315  1.00  0.00           C  
ATOM   1430  OE1 GLN    89       0.644   8.916 -33.213  1.00  0.00           O  
ATOM   1431  NE2 GLN    89       2.234  10.325 -32.952  1.00  0.00           N  
ATOM   1432 HE21 GLN    89       1.501  10.970 -32.692  1.00  0.00           H  
ATOM   1433 HE22 GLN    89       3.163  10.387 -32.560  1.00  0.00           H  
ATOM   1434  C   GLN    89       1.343   5.483 -36.427  1.00  0.00           C  
ATOM   1435  O   GLN    89       2.150   5.025 -37.191  1.00  0.00           O  
ATOM   1436  N   ASP    90       0.376   4.671 -35.960  1.00  0.00           N  
ATOM   1437  H   ASP    90      -0.190   4.949 -35.171  1.00  0.00           H  
ATOM   1438  CA  ASP    90       0.149   3.355 -36.483  1.00  0.00           C  
ATOM   1439  HA  ASP    90       1.061   2.772 -36.349  1.00  0.00           H  
ATOM   1440  CB  ASP    90      -0.885   2.652 -35.586  1.00  0.00           C  
ATOM   1441  HB2 ASP    90      -0.711   2.809 -34.522  1.00  0.00           H  
ATOM   1442  HB3 ASP    90      -1.881   3.087 -35.667  1.00  0.00           H  
ATOM   1443  CG  ASP    90      -0.939   1.104 -35.623  1.00  0.00           C  
ATOM   1444  OD1 ASP    90       0.133   0.397 -35.517  1.00  0.00           O  
ATOM   1445  OD2 ASP    90      -2.104   0.608 -35.736  1.00  0.00           O  
ATOM   1446  C   ASP    90      -0.254   3.368 -37.970  1.00  0.00           C  
ATOM   1447  O   ASP    90       0.264   2.605 -38.757  1.00  0.00           O  
ATOM   1448  N   LYS    91      -1.023   4.370 -38.366  1.00  0.00           N  
ATOM   1449  H   LYS    91      -1.357   4.977 -37.631  1.00  0.00           H  
ATOM   1450  CA  LYS    91      -1.323   4.584 -39.836  1.00  0.00           C  
ATOM   1451  HA  LYS    91      -1.959   3.783 -40.213  1.00  0.00           H  
ATOM   1452  CB  LYS    91      -2.209   5.859 -39.950  1.00  0.00           C  
ATOM   1453  HB2 LYS    91      -2.591   5.961 -38.934  1.00  0.00           H  
ATOM   1454  HB3 LYS    91      -1.576   6.703 -40.222  1.00  0.00           H  
ATOM   1455  CG  LYS    91      -3.399   5.846 -40.672  1.00  0.00           C  
ATOM   1456  HG2 LYS    91      -3.053   5.366 -41.588  1.00  0.00           H  
ATOM   1457  HG3 LYS    91      -4.056   5.129 -40.178  1.00  0.00           H  
ATOM   1458  CD  LYS    91      -3.935   7.108 -40.957  1.00  0.00           C  
ATOM   1459  HD2 LYS    91      -4.117   7.702 -40.062  1.00  0.00           H  
ATOM   1460  HD3 LYS    91      -3.280   7.649 -41.640  1.00  0.00           H  
ATOM   1461  CE  LYS    91      -5.148   6.929 -41.525  1.00  0.00           C  
ATOM   1462  HE2 LYS    91      -5.006   6.234 -42.352  1.00  0.00           H  
ATOM   1463  HE3 LYS    91      -5.887   6.525 -40.832  1.00  0.00           H  
ATOM   1464  NZ  LYS    91      -5.708   8.219 -42.094  1.00  0.00           N  
ATOM   1465  HZ1 LYS    91      -5.257   8.534 -42.941  1.00  0.00           H  
ATOM   1466  HZ2 LYS    91      -6.683   8.168 -42.349  1.00  0.00           H  
ATOM   1467  HZ3 LYS    91      -5.819   8.853 -41.316  1.00  0.00           H  
ATOM   1468  C   LYS    91      -0.107   4.798 -40.666  1.00  0.00           C  
ATOM   1469  O   LYS    91       0.099   4.204 -41.734  1.00  0.00           O  
ATOM   1470  N   ALA    92       0.873   5.566 -40.204  1.00  0.00           N  
ATOM   1471  H   ALA    92       0.725   6.022 -39.316  1.00  0.00           H  
ATOM   1472  CA  ALA    92       2.175   5.863 -40.881  1.00  0.00           C  
ATOM   1473  HA  ALA    92       2.003   6.027 -41.945  1.00  0.00           H  
ATOM   1474  CB  ALA    92       2.566   7.209 -40.411  1.00  0.00           C  
ATOM   1475  HB1 ALA    92       2.617   7.376 -39.335  1.00  0.00           H  
ATOM   1476  HB2 ALA    92       3.559   7.459 -40.784  1.00  0.00           H  
ATOM   1477  HB3 ALA    92       1.799   7.891 -40.778  1.00  0.00           H  
ATOM   1478  C   ALA    92       3.196   4.728 -40.769  1.00  0.00           C  
ATOM   1479  O   ALA    92       3.628   4.232 -41.814  1.00  0.00           O  
ATOM   1480  N   ASN    93       3.464   4.159 -39.642  1.00  0.00           N  
ATOM   1481  H   ASN    93       2.973   4.661 -38.915  1.00  0.00           H  
ATOM   1482  CA  ASN    93       4.101   2.845 -39.399  1.00  0.00           C  
ATOM   1483  HA  ASN    93       5.121   2.937 -39.773  1.00  0.00           H  
ATOM   1484  CB  ASN    93       4.067   2.702 -37.891  1.00  0.00           C  
ATOM   1485  HB2 ASN    93       4.608   3.555 -37.480  1.00  0.00           H  
ATOM   1486  HB3 ASN    93       3.027   2.687 -37.564  1.00  0.00           H  
ATOM   1487  CG  ASN    93       4.551   1.430 -37.349  1.00  0.00           C  
ATOM   1488  OD1 ASN    93       3.844   0.444 -37.064  1.00  0.00           O  
ATOM   1489  ND2 ASN    93       5.869   1.379 -37.228  1.00  0.00           N  
ATOM   1490 HD21 ASN    93       6.221   0.499 -36.880  1.00  0.00           H  
ATOM   1491 HD22 ASN    93       6.411   2.141 -37.609  1.00  0.00           H  
ATOM   1492  C   ASN    93       3.513   1.685 -40.259  1.00  0.00           C  
ATOM   1493  O   ASN    93       4.315   1.008 -40.834  1.00  0.00           O  
ATOM   1494  N   MET    94       2.146   1.545 -40.359  1.00  0.00           N  
ATOM   1495  H   MET    94       1.630   2.239 -39.837  1.00  0.00           H  
ATOM   1496  CA  MET    94       1.431   0.523 -41.076  1.00  0.00           C  
ATOM   1497  HA  MET    94       1.875  -0.423 -40.769  1.00  0.00           H  
ATOM   1498  CB  MET    94      -0.107   0.510 -40.794  1.00  0.00           C  
ATOM   1499  HB2 MET    94      -0.302   0.385 -39.729  1.00  0.00           H  
ATOM   1500  HB3 MET    94      -0.474   1.500 -41.064  1.00  0.00           H  
ATOM   1501  CG  MET    94      -0.920  -0.474 -41.665  1.00  0.00           C  
ATOM   1502  HG2 MET    94      -1.962  -0.443 -41.345  1.00  0.00           H  
ATOM   1503  HG3 MET    94      -0.867  -0.214 -42.722  1.00  0.00           H  
ATOM   1504  SD  MET    94      -0.430  -2.207 -41.400  1.00  0.00           S  
ATOM   1505  CE  MET    94      -1.697  -3.262 -42.145  1.00  0.00           C  
ATOM   1506  HE1 MET    94      -1.727  -4.245 -41.677  1.00  0.00           H  
ATOM   1507  HE2 MET    94      -2.699  -2.878 -41.954  1.00  0.00           H  
ATOM   1508  HE3 MET    94      -1.530  -3.266 -43.222  1.00  0.00           H  
ATOM   1509  C   MET    94       1.741   0.732 -42.623  1.00  0.00           C  
ATOM   1510  O   MET    94       2.087  -0.240 -43.330  1.00  0.00           O  
ATOM   1511  N   LEU    95       1.829   2.013 -43.049  1.00  0.00           N  
ATOM   1512  H   LEU    95       1.487   2.757 -42.457  1.00  0.00           H  
ATOM   1513  CA  LEU    95       2.193   2.387 -44.511  1.00  0.00           C  
ATOM   1514  HA  LEU    95       1.507   1.812 -45.134  1.00  0.00           H  
ATOM   1515  CB  LEU    95       2.000   3.951 -44.658  1.00  0.00           C  
ATOM   1516  HB2 LEU    95       1.037   4.311 -44.298  1.00  0.00           H  
ATOM   1517  HB3 LEU    95       2.811   4.558 -44.254  1.00  0.00           H  
ATOM   1518  CG  LEU    95       2.057   4.366 -46.194  1.00  0.00           C  
ATOM   1519  HG  LEU    95       2.865   3.895 -46.753  1.00  0.00           H  
ATOM   1520  CD1 LEU    95       0.733   3.942 -46.862  1.00  0.00           C  
ATOM   1521 HD11 LEU    95       0.712   4.218 -47.916  1.00  0.00           H  
ATOM   1522 HD12 LEU    95       0.682   2.855 -46.934  1.00  0.00           H  
ATOM   1523 HD13 LEU    95      -0.194   4.333 -46.442  1.00  0.00           H  
ATOM   1524  CD2 LEU    95       2.230   5.877 -46.486  1.00  0.00           C  
ATOM   1525 HD21 LEU    95       2.171   6.027 -47.565  1.00  0.00           H  
ATOM   1526 HD22 LEU    95       1.544   6.499 -45.910  1.00  0.00           H  
ATOM   1527 HD23 LEU    95       3.118   6.375 -46.097  1.00  0.00           H  
ATOM   1528  C   LEU    95       3.605   1.878 -44.856  1.00  0.00           C  
ATOM   1529  O   LEU    95       3.803   1.433 -45.968  1.00  0.00           O  
ATOM   1530  N   ALA    96       4.472   1.888 -43.856  1.00  0.00           N  
ATOM   1531  H   ALA    96       4.214   2.380 -43.013  1.00  0.00           H  
ATOM   1532  CA  ALA    96       5.899   1.544 -44.023  1.00  0.00           C  
ATOM   1533  HA  ALA    96       6.212   1.688 -45.057  1.00  0.00           H  
ATOM   1534  CB  ALA    96       6.655   2.443 -43.033  1.00  0.00           C  
ATOM   1535  HB1 ALA    96       6.935   3.383 -43.509  1.00  0.00           H  
ATOM   1536  HB2 ALA    96       5.982   2.751 -42.233  1.00  0.00           H  
ATOM   1537  HB3 ALA    96       7.505   1.941 -42.568  1.00  0.00           H  
ATOM   1538  C   ALA    96       6.138   0.029 -43.782  1.00  0.00           C  
ATOM   1539  O   ALA    96       6.871  -0.543 -44.547  1.00  0.00           O  
ATOM   1540  N   HIE    97       5.341  -0.628 -42.860  1.00  0.00           N  
ATOM   1541  H   HIE    97       4.764  -0.005 -42.313  1.00  0.00           H  
ATOM   1542  CA  HIE    97       5.245  -2.068 -42.711  1.00  0.00           C  
ATOM   1543  HA  HIE    97       6.246  -2.465 -42.542  1.00  0.00           H  
ATOM   1544  CB  HIE    97       4.282  -2.437 -41.518  1.00  0.00           C  
ATOM   1545  HB2 HIE    97       4.398  -1.757 -40.674  1.00  0.00           H  
ATOM   1546  HB3 HIE    97       3.229  -2.396 -41.796  1.00  0.00           H  
ATOM   1547  CG  HIE    97       4.595  -3.864 -40.928  1.00  0.00           C  
ATOM   1548  ND1 HIE    97       5.329  -4.130 -39.735  1.00  0.00           N  
ATOM   1549  CE1 HIE    97       5.366  -5.449 -39.561  1.00  0.00           C  
ATOM   1550  HE1 HIE    97       5.753  -5.933 -38.677  1.00  0.00           H  
ATOM   1551  NE2 HIE    97       4.530  -5.966 -40.454  1.00  0.00           N  
ATOM   1552  HE2 HIE    97       4.196  -6.919 -40.442  1.00  0.00           H  
ATOM   1553  CD2 HIE    97       4.044  -4.982 -41.378  1.00  0.00           C  
ATOM   1554  HD2 HIE    97       3.342  -5.034 -42.197  1.00  0.00           H  
ATOM   1555  C   HIE    97       4.733  -2.799 -43.983  1.00  0.00           C  
ATOM   1556  O   HIE    97       5.187  -3.883 -44.226  1.00  0.00           O  
ATOM   1557  N   MET    98       3.748  -2.223 -44.691  1.00  0.00           N  
ATOM   1558  H   MET    98       3.294  -1.443 -44.237  1.00  0.00           H  
ATOM   1559  CA  MET    98       3.213  -2.853 -45.854  1.00  0.00           C  
ATOM   1560  HA  MET    98       3.212  -3.939 -45.756  1.00  0.00           H  
ATOM   1561  CB  MET    98       1.826  -2.289 -46.062  1.00  0.00           C  
ATOM   1562  HB2 MET    98       1.822  -1.201 -46.132  1.00  0.00           H  
ATOM   1563  HB3 MET    98       1.527  -2.614 -47.058  1.00  0.00           H  
ATOM   1564  CG  MET    98       0.871  -2.788 -45.008  1.00  0.00           C  
ATOM   1565  HG2 MET    98       1.276  -2.698 -44.000  1.00  0.00           H  
ATOM   1566  HG3 MET    98       0.032  -2.094 -44.967  1.00  0.00           H  
ATOM   1567  SD  MET    98       0.062  -4.403 -45.353  1.00  0.00           S  
ATOM   1568  CE  MET    98       1.151  -5.511 -44.445  1.00  0.00           C  
ATOM   1569  HE1 MET    98       0.735  -6.455 -44.095  1.00  0.00           H  
ATOM   1570  HE2 MET    98       2.027  -5.617 -45.084  1.00  0.00           H  
ATOM   1571  HE3 MET    98       1.476  -4.885 -43.614  1.00  0.00           H  
ATOM   1572  C   MET    98       4.155  -2.691 -47.015  1.00  0.00           C  
ATOM   1573  O   MET    98       4.323  -3.635 -47.775  1.00  0.00           O  
ATOM   1574  N   GLU    99       4.867  -1.564 -47.125  1.00  0.00           N  
ATOM   1575  H   GLU    99       4.770  -0.853 -46.414  1.00  0.00           H  
ATOM   1576  CA  GLU    99       5.949  -1.554 -48.124  1.00  0.00           C  
ATOM   1577  HA  GLU    99       5.584  -1.805 -49.120  1.00  0.00           H  
ATOM   1578  CB  GLU    99       6.504  -0.093 -48.306  1.00  0.00           C  
ATOM   1579  HB2 GLU    99       5.728   0.628 -48.563  1.00  0.00           H  
ATOM   1580  HB3 GLU    99       6.963   0.137 -47.344  1.00  0.00           H  
ATOM   1581  CG  GLU    99       7.626   0.043 -49.373  1.00  0.00           C  
ATOM   1582  HG2 GLU    99       8.504  -0.350 -48.861  1.00  0.00           H  
ATOM   1583  HG3 GLU    99       7.422  -0.529 -50.277  1.00  0.00           H  
ATOM   1584  CD  GLU    99       7.823   1.548 -49.700  1.00  0.00           C  
ATOM   1585  OE1 GLU    99       8.248   1.843 -50.861  1.00  0.00           O  
ATOM   1586  OE2 GLU    99       7.662   2.420 -48.821  1.00  0.00           O  
ATOM   1587  C   GLU    99       7.051  -2.499 -47.824  1.00  0.00           C  
ATOM   1588  O   GLU    99       7.659  -3.011 -48.780  1.00  0.00           O  
ATOM   1589  N   THR   100       7.396  -2.675 -46.524  1.00  0.00           N  
ATOM   1590  H   THR   100       7.006  -2.070 -45.815  1.00  0.00           H  
ATOM   1591  CA  THR   100       8.388  -3.675 -46.049  1.00  0.00           C  
ATOM   1592  HA  THR   100       9.374  -3.528 -46.491  1.00  0.00           H  
ATOM   1593  CB  THR   100       8.541  -3.569 -44.535  1.00  0.00           C  
ATOM   1594  HB  THR   100       7.548  -3.810 -44.155  1.00  0.00           H  
ATOM   1595  CG2 THR   100       9.417  -4.685 -44.027  1.00  0.00           C  
ATOM   1596 HG21 THR   100       9.513  -4.536 -42.951  1.00  0.00           H  
ATOM   1597 HG22 THR   100       8.968  -5.673 -44.128  1.00  0.00           H  
ATOM   1598 HG23 THR   100      10.386  -4.599 -44.518  1.00  0.00           H  
ATOM   1599  OG1 THR   100       8.966  -2.363 -43.972  1.00  0.00           O  
ATOM   1600  HG1 THR   100       8.361  -1.627 -44.092  1.00  0.00           H  
ATOM   1601  C   THR   100       7.846  -5.048 -46.481  1.00  0.00           C  
ATOM   1602  O   THR   100       8.644  -5.908 -46.966  1.00  0.00           O  
ATOM   1603  N   GLN   101       6.495  -5.321 -46.308  1.00  0.00           N  
ATOM   1604  H   GLN   101       5.891  -4.572 -46.004  1.00  0.00           H  
ATOM   1605  CA  GLN   101       5.963  -6.653 -46.531  1.00  0.00           C  
ATOM   1606  HA  GLN   101       6.659  -7.373 -46.101  1.00  0.00           H  
ATOM   1607  CB  GLN   101       4.514  -6.829 -45.928  1.00  0.00           C  
ATOM   1608  HB2 GLN   101       4.611  -6.595 -44.867  1.00  0.00           H  
ATOM   1609  HB3 GLN   101       3.784  -6.156 -46.376  1.00  0.00           H  
ATOM   1610  CG  GLN   101       3.962  -8.218 -46.135  1.00  0.00           C  
ATOM   1611  HG2 GLN   101       3.009  -8.242 -45.606  1.00  0.00           H  
ATOM   1612  HG3 GLN   101       3.750  -8.475 -47.173  1.00  0.00           H  
ATOM   1613  CD  GLN   101       4.808  -9.364 -45.435  1.00  0.00           C  
ATOM   1614  OE1 GLN   101       4.704  -9.730 -44.245  1.00  0.00           O  
ATOM   1615  NE2 GLN   101       5.719  -9.953 -46.153  1.00  0.00           N  
ATOM   1616 HE21 GLN   101       6.170 -10.756 -45.737  1.00  0.00           H  
ATOM   1617 HE22 GLN   101       5.775  -9.710 -47.131  1.00  0.00           H  
ATOM   1618  C   GLN   101       5.988  -6.992 -48.081  1.00  0.00           C  
ATOM   1619  O   GLN   101       6.288  -8.125 -48.444  1.00  0.00           O  
ATOM   1620  N   ASN   102       5.878  -6.010 -48.938  1.00  0.00           N  
ATOM   1621  H   ASN   102       5.505  -5.154 -48.554  1.00  0.00           H  
ATOM   1622  CA  ASN   102       5.962  -6.045 -50.400  1.00  0.00           C  
ATOM   1623  HA  ASN   102       5.433  -6.913 -50.794  1.00  0.00           H  
ATOM   1624  CB  ASN   102       5.235  -4.848 -51.001  1.00  0.00           C  
ATOM   1625  HB2 ASN   102       4.170  -4.894 -50.773  1.00  0.00           H  
ATOM   1626  HB3 ASN   102       5.606  -3.898 -50.616  1.00  0.00           H  
ATOM   1627  CG  ASN   102       5.535  -4.856 -52.464  1.00  0.00           C  
ATOM   1628  OD1 ASN   102       6.313  -4.109 -52.986  1.00  0.00           O  
ATOM   1629  ND2 ASN   102       4.704  -5.525 -53.243  1.00  0.00           N  
ATOM   1630 HD21 ASN   102       4.829  -5.678 -54.234  1.00  0.00           H  
ATOM   1631 HD22 ASN   102       3.983  -6.023 -52.741  1.00  0.00           H  
ATOM   1632  C   ASN   102       7.497  -6.150 -50.763  1.00  0.00           C  
ATOM   1633  O   ASN   102       7.939  -6.988 -51.559  1.00  0.00           O  
ATOM   1634  N   LYS   103       8.352  -5.364 -50.168  1.00  0.00           N  
ATOM   1635  H   LYS   103       8.008  -4.594 -49.613  1.00  0.00           H  
ATOM   1636  CA  LYS   103       9.776  -5.418 -50.446  1.00  0.00           C  
ATOM   1637  HA  LYS   103       9.882  -5.412 -51.531  1.00  0.00           H  
ATOM   1638  CB  LYS   103      10.558  -4.245 -49.867  1.00  0.00           C  
ATOM   1639  HB2 LYS   103      10.090  -3.831 -48.973  1.00  0.00           H  
ATOM   1640  HB3 LYS   103      11.620  -4.461 -49.753  1.00  0.00           H  
ATOM   1641  CG  LYS   103      10.485  -3.113 -50.672  1.00  0.00           C  
ATOM   1642  HG2 LYS   103      10.816  -3.371 -51.678  1.00  0.00           H  
ATOM   1643  HG3 LYS   103       9.435  -2.854 -50.807  1.00  0.00           H  
ATOM   1644  CD  LYS   103      11.177  -1.968 -50.230  1.00  0.00           C  
ATOM   1645  HD2 LYS   103      10.857  -1.136 -50.858  1.00  0.00           H  
ATOM   1646  HD3 LYS   103      10.781  -1.801 -49.229  1.00  0.00           H  
ATOM   1647  CE  LYS   103      12.553  -2.119 -50.269  1.00  0.00           C  
ATOM   1648  HE2 LYS   103      13.014  -2.776 -49.530  1.00  0.00           H  
ATOM   1649  HE3 LYS   103      12.866  -2.572 -51.209  1.00  0.00           H  
ATOM   1650  NZ  LYS   103      13.217  -0.808 -50.159  1.00  0.00           N  
ATOM   1651  HZ1 LYS   103      14.216  -0.960 -50.162  1.00  0.00           H  
ATOM   1652  HZ2 LYS   103      13.035  -0.239 -50.974  1.00  0.00           H  
ATOM   1653  HZ3 LYS   103      12.907  -0.275 -49.358  1.00  0.00           H  
ATOM   1654  C   LYS   103      10.335  -6.818 -50.122  1.00  0.00           C  
ATOM   1655  O   LYS   103      11.133  -7.342 -50.928  1.00  0.00           O  
ATOM   1656  N   ILE   104       9.823  -7.521 -49.052  1.00  0.00           N  
ATOM   1657  H   ILE   104       9.300  -7.006 -48.359  1.00  0.00           H  
ATOM   1658  CA  ILE   104      10.168  -8.971 -48.902  1.00  0.00           C  
ATOM   1659  HA  ILE   104      11.242  -9.043 -49.074  1.00  0.00           H  
ATOM   1660  CB  ILE   104       9.761  -9.500 -47.444  1.00  0.00           C  
ATOM   1661  HB  ILE   104       8.704  -9.346 -47.226  1.00  0.00           H  
ATOM   1662  CG2 ILE   104       9.851 -10.981 -47.177  1.00  0.00           C  
ATOM   1663 HG21 ILE   104      10.889 -11.281 -47.037  1.00  0.00           H  
ATOM   1664 HG22 ILE   104       9.412 -11.277 -46.224  1.00  0.00           H  
ATOM   1665 HG23 ILE   104       9.311 -11.588 -47.904  1.00  0.00           H  
ATOM   1666  CG1 ILE   104      10.524  -8.693 -46.362  1.00  0.00           C  
ATOM   1667 HG12 ILE   104      11.608  -8.802 -46.389  1.00  0.00           H  
ATOM   1668 HG13 ILE   104      10.369  -7.654 -46.653  1.00  0.00           H  
ATOM   1669  CD1 ILE   104      10.021  -8.955 -44.971  1.00  0.00           C  
ATOM   1670 HD11 ILE   104       8.943  -8.795 -44.987  1.00  0.00           H  
ATOM   1671 HD12 ILE   104      10.160 -10.025 -44.814  1.00  0.00           H  
ATOM   1672 HD13 ILE   104      10.508  -8.351 -44.205  1.00  0.00           H  
ATOM   1673  C   ILE   104       9.517  -9.820 -50.059  1.00  0.00           C  
ATOM   1674  O   ILE   104      10.154 -10.727 -50.519  1.00  0.00           O  
ATOM   1675  N   TYR   105       8.283  -9.534 -50.473  1.00  0.00           N  
ATOM   1676  H   TYR   105       7.784  -8.876 -49.892  1.00  0.00           H  
ATOM   1677  CA  TYR   105       7.614 -10.411 -51.479  1.00  0.00           C  
ATOM   1678  HA  TYR   105       7.518 -11.445 -51.150  1.00  0.00           H  
ATOM   1679  CB  TYR   105       6.182  -9.865 -51.558  1.00  0.00           C  
ATOM   1680  HB2 TYR   105       5.674 -10.053 -50.612  1.00  0.00           H  
ATOM   1681  HB3 TYR   105       6.122  -8.826 -51.882  1.00  0.00           H  
ATOM   1682  CG  TYR   105       5.352 -10.710 -52.504  1.00  0.00           C  
ATOM   1683  CD1 TYR   105       4.930 -12.002 -52.070  1.00  0.00           C  
ATOM   1684  HD1 TYR   105       5.313 -12.368 -51.129  1.00  0.00           H  
ATOM   1685  CE1 TYR   105       4.304 -12.784 -52.977  1.00  0.00           C  
ATOM   1686  HE1 TYR   105       3.948 -13.756 -52.672  1.00  0.00           H  
ATOM   1687  CZ  TYR   105       4.032 -12.313 -54.264  1.00  0.00           C  
ATOM   1688  OH  TYR   105       3.530 -13.199 -55.141  1.00  0.00           O  
ATOM   1689  HH  TYR   105       3.457 -12.791 -56.007  1.00  0.00           H  
ATOM   1690  CE2 TYR   105       4.428 -11.010 -54.723  1.00  0.00           C  
ATOM   1691  HE2 TYR   105       4.287 -10.697 -55.748  1.00  0.00           H  
ATOM   1692  CD2 TYR   105       5.060 -10.188 -53.773  1.00  0.00           C  
ATOM   1693  HD2 TYR   105       5.244  -9.169 -54.080  1.00  0.00           H  
ATOM   1694  C   TYR   105       8.434 -10.354 -52.820  1.00  0.00           C  
ATOM   1695  O   TYR   105       8.663 -11.368 -53.463  1.00  0.00           O  
ATOM   1696  N   ASN   106       8.998  -9.234 -53.146  1.00  0.00           N  
ATOM   1697  H   ASN   106       8.615  -8.421 -52.685  1.00  0.00           H  
ATOM   1698  CA  ASN   106       9.942  -9.108 -54.305  1.00  0.00           C  
ATOM   1699  HA  ASN   106       9.519  -9.724 -55.099  1.00  0.00           H  
ATOM   1700  CB  ASN   106       9.899  -7.660 -54.645  1.00  0.00           C  
ATOM   1701  HB2 ASN   106      10.187  -6.967 -53.855  1.00  0.00           H  
ATOM   1702  HB3 ASN   106      10.642  -7.573 -55.438  1.00  0.00           H  
ATOM   1703  CG  ASN   106       8.540  -7.244 -55.284  1.00  0.00           C  
ATOM   1704  OD1 ASN   106       8.085  -7.930 -56.199  1.00  0.00           O  
ATOM   1705  ND2 ASN   106       7.891  -6.291 -54.693  1.00  0.00           N  
ATOM   1706 HD21 ASN   106       6.946  -6.145 -55.018  1.00  0.00           H  
ATOM   1707 HD22 ASN   106       8.194  -5.890 -53.817  1.00  0.00           H  
ATOM   1708  C   ASN   106      11.303  -9.742 -54.227  1.00  0.00           C  
ATOM   1709  O   ASN   106      11.946  -9.966 -55.273  1.00  0.00           O  
ATOM   1710  N   ILE   107      11.749 -10.021 -53.039  1.00  0.00           N  
ATOM   1711  H   ILE   107      11.104  -9.880 -52.274  1.00  0.00           H  
ATOM   1712  CA  ILE   107      12.967 -10.788 -52.805  1.00  0.00           C  
ATOM   1713  HA  ILE   107      13.659 -10.311 -53.498  1.00  0.00           H  
ATOM   1714  CB  ILE   107      13.589 -10.659 -51.404  1.00  0.00           C  
ATOM   1715  HB  ILE   107      12.819 -10.812 -50.647  1.00  0.00           H  
ATOM   1716  CG2 ILE   107      14.764 -11.691 -51.178  1.00  0.00           C  
ATOM   1717 HG21 ILE   107      14.188 -12.581 -50.926  1.00  0.00           H  
ATOM   1718 HG22 ILE   107      15.340 -11.844 -52.091  1.00  0.00           H  
ATOM   1719 HG23 ILE   107      15.421 -11.367 -50.370  1.00  0.00           H  
ATOM   1720  CG1 ILE   107      14.143  -9.151 -51.352  1.00  0.00           C  
ATOM   1721 HG12 ILE   107      15.101  -9.114 -51.869  1.00  0.00           H  
ATOM   1722 HG13 ILE   107      13.453  -8.398 -51.733  1.00  0.00           H  
ATOM   1723  CD1 ILE   107      14.312  -8.748 -49.860  1.00  0.00           C  
ATOM   1724 HD11 ILE   107      14.331  -9.662 -49.267  1.00  0.00           H  
ATOM   1725 HD12 ILE   107      15.291  -8.338 -49.611  1.00  0.00           H  
ATOM   1726 HD13 ILE   107      13.538  -8.041 -49.560  1.00  0.00           H  
ATOM   1727  C   ILE   107      12.758 -12.285 -53.109  1.00  0.00           C  
ATOM   1728  O   ILE   107      13.564 -13.009 -53.750  1.00  0.00           O  
ATOM   1729  N   LEU   108      11.612 -12.841 -52.672  1.00  0.00           N  
ATOM   1730  H   LEU   108      10.862 -12.307 -52.257  1.00  0.00           H  
ATOM   1731  CA  LEU   108      11.283 -14.260 -52.867  1.00  0.00           C  
ATOM   1732  HA  LEU   108      12.029 -14.926 -52.433  1.00  0.00           H  
ATOM   1733  CB  LEU   108       9.867 -14.478 -52.271  1.00  0.00           C  
ATOM   1734  HB2 LEU   108       9.192 -13.852 -52.855  1.00  0.00           H  
ATOM   1735  HB3 LEU   108       9.603 -15.511 -52.497  1.00  0.00           H  
ATOM   1736  CG  LEU   108       9.723 -14.144 -50.808  1.00  0.00           C  
ATOM   1737  HG  LEU   108       9.828 -13.080 -50.599  1.00  0.00           H  
ATOM   1738  CD1 LEU   108       8.320 -14.538 -50.414  1.00  0.00           C  
ATOM   1739 HD11 LEU   108       8.231 -15.594 -50.157  1.00  0.00           H  
ATOM   1740 HD12 LEU   108       8.081 -13.979 -49.509  1.00  0.00           H  
ATOM   1741 HD13 LEU   108       7.534 -14.184 -51.081  1.00  0.00           H  
ATOM   1742  CD2 LEU   108      10.726 -14.821 -49.811  1.00  0.00           C  
ATOM   1743 HD21 LEU   108      10.965 -15.776 -50.279  1.00  0.00           H  
ATOM   1744 HD22 LEU   108      11.621 -14.220 -49.648  1.00  0.00           H  
ATOM   1745 HD23 LEU   108      10.120 -14.900 -48.908  1.00  0.00           H  
ATOM   1746  C   LEU   108      11.206 -14.596 -54.403  1.00  0.00           C  
ATOM   1747  O   LEU   108      10.769 -13.767 -55.197  1.00  0.00           O  
ATOM   1748  N   THR   109      11.561 -15.825 -54.708  1.00  0.00           N  
ATOM   1749  H   THR   109      12.085 -16.269 -53.968  1.00  0.00           H  
ATOM   1750  CA  THR   109      11.459 -16.494 -56.036  1.00  0.00           C  
ATOM   1751  HA  THR   109      11.817 -15.860 -56.848  1.00  0.00           H  
ATOM   1752  CB  THR   109      12.175 -17.849 -56.094  1.00  0.00           C  
ATOM   1753  HB  THR   109      12.162 -18.095 -57.156  1.00  0.00           H  
ATOM   1754  CG2 THR   109      13.544 -17.949 -55.564  1.00  0.00           C  
ATOM   1755 HG21 THR   109      14.133 -17.097 -55.905  1.00  0.00           H  
ATOM   1756 HG22 THR   109      13.473 -17.704 -54.504  1.00  0.00           H  
ATOM   1757 HG23 THR   109      13.927 -18.921 -55.876  1.00  0.00           H  
ATOM   1758  OG1 THR   109      11.444 -18.904 -55.383  1.00  0.00           O  
ATOM   1759  HG1 THR   109      11.951 -19.717 -55.329  1.00  0.00           H  
ATOM   1760  C   THR   109       9.974 -16.769 -56.528  1.00  0.00           C  
ATOM   1761  O   THR   109       9.073 -16.903 -55.684  1.00  0.00           O  
ATOM   1762  N   PRO   110       9.740 -17.020 -57.829  1.00  0.00           N  
ATOM   1763  CD  PRO   110      10.656 -16.563 -58.926  1.00  0.00           C  
ATOM   1764  HD2 PRO   110      11.549 -17.187 -58.950  1.00  0.00           H  
ATOM   1765  HD3 PRO   110      10.945 -15.522 -58.783  1.00  0.00           H  
ATOM   1766  CG  PRO   110       9.792 -16.667 -60.165  1.00  0.00           C  
ATOM   1767  HG2 PRO   110      10.362 -16.898 -61.065  1.00  0.00           H  
ATOM   1768  HG3 PRO   110       9.251 -15.721 -60.175  1.00  0.00           H  
ATOM   1769  CB  PRO   110       8.747 -17.750 -59.810  1.00  0.00           C  
ATOM   1770  HB2 PRO   110       9.269 -18.707 -59.808  1.00  0.00           H  
ATOM   1771  HB3 PRO   110       7.884 -17.701 -60.474  1.00  0.00           H  
ATOM   1772  CA  PRO   110       8.399 -17.464 -58.344  1.00  0.00           C  
ATOM   1773  HA  PRO   110       7.716 -16.624 -58.472  1.00  0.00           H  
ATOM   1774  C   PRO   110       7.683 -18.683 -57.643  1.00  0.00           C  
ATOM   1775  O   PRO   110       6.494 -18.730 -57.419  1.00  0.00           O  
ATOM   1776  N   GLU   111       8.520 -19.665 -57.178  1.00  0.00           N  
ATOM   1777  H   GLU   111       9.500 -19.580 -57.409  1.00  0.00           H  
ATOM   1778  CA  GLU   111       8.144 -20.770 -56.206  1.00  0.00           C  
ATOM   1779  HA  GLU   111       7.159 -21.107 -56.530  1.00  0.00           H  
ATOM   1780  CB  GLU   111       9.240 -21.870 -56.090  1.00  0.00           C  
ATOM   1781  HB2 GLU   111      10.104 -21.427 -55.595  1.00  0.00           H  
ATOM   1782  HB3 GLU   111       8.776 -22.660 -55.501  1.00  0.00           H  
ATOM   1783  CG  GLU   111       9.724 -22.497 -57.323  1.00  0.00           C  
ATOM   1784  HG2 GLU   111      10.540 -21.939 -57.781  1.00  0.00           H  
ATOM   1785  HG3 GLU   111      10.266 -23.382 -56.989  1.00  0.00           H  
ATOM   1786  CD  GLU   111       8.754 -22.928 -58.453  1.00  0.00           C  
ATOM   1787  OE1 GLU   111       8.893 -22.593 -59.642  1.00  0.00           O  
ATOM   1788  OE2 GLU   111       7.772 -23.705 -58.099  1.00  0.00           O  
ATOM   1789  C   GLU   111       7.942 -20.228 -54.776  1.00  0.00           C  
ATOM   1790  O   GLU   111       7.045 -20.684 -54.013  1.00  0.00           O  
ATOM   1791  N   GLN   112       8.822 -19.359 -54.232  1.00  0.00           N  
ATOM   1792  H   GLN   112       9.665 -19.123 -54.735  1.00  0.00           H  
ATOM   1793  CA  GLN   112       8.774 -18.927 -52.817  1.00  0.00           C  
ATOM   1794  HA  GLN   112       8.519 -19.848 -52.294  1.00  0.00           H  
ATOM   1795  CB  GLN   112      10.057 -18.266 -52.428  1.00  0.00           C  
ATOM   1796  HB2 GLN   112      10.359 -17.594 -53.232  1.00  0.00           H  
ATOM   1797  HB3 GLN   112       9.870 -17.510 -51.665  1.00  0.00           H  
ATOM   1798  CG  GLN   112      11.163 -19.199 -52.047  1.00  0.00           C  
ATOM   1799  HG2 GLN   112      10.963 -19.623 -51.063  1.00  0.00           H  
ATOM   1800  HG3 GLN   112      11.292 -20.026 -52.746  1.00  0.00           H  
ATOM   1801  CD  GLN   112      12.508 -18.489 -52.119  1.00  0.00           C  
ATOM   1802  OE1 GLN   112      12.607 -17.261 -52.082  1.00  0.00           O  
ATOM   1803  NE2 GLN   112      13.544 -19.232 -52.452  1.00  0.00           N  
ATOM   1804 HE21 GLN   112      14.387 -18.684 -52.545  1.00  0.00           H  
ATOM   1805 HE22 GLN   112      13.402 -20.224 -52.577  1.00  0.00           H  
ATOM   1806  C   GLN   112       7.498 -18.029 -52.634  1.00  0.00           C  
ATOM   1807  O   GLN   112       6.895 -18.008 -51.600  1.00  0.00           O  
ATOM   1808  N   LYS   113       7.139 -17.325 -53.700  1.00  0.00           N  
ATOM   1809  H   LYS   113       7.827 -17.250 -54.436  1.00  0.00           H  
ATOM   1810  CA  LYS   113       6.055 -16.380 -53.765  1.00  0.00           C  
ATOM   1811  HA  LYS   113       6.122 -15.644 -52.964  1.00  0.00           H  
ATOM   1812  CB  LYS   113       6.138 -15.652 -55.110  1.00  0.00           C  
ATOM   1813  HB2 LYS   113       6.358 -16.456 -55.813  1.00  0.00           H  
ATOM   1814  HB3 LYS   113       5.124 -15.334 -55.352  1.00  0.00           H  
ATOM   1815  CG  LYS   113       6.974 -14.498 -55.126  1.00  0.00           C  
ATOM   1816  HG2 LYS   113       6.578 -13.717 -54.478  1.00  0.00           H  
ATOM   1817  HG3 LYS   113       7.906 -14.825 -54.665  1.00  0.00           H  
ATOM   1818  CD  LYS   113       7.169 -13.988 -56.323  1.00  0.00           C  
ATOM   1819  HD2 LYS   113       7.910 -14.614 -56.819  1.00  0.00           H  
ATOM   1820  HD3 LYS   113       6.270 -14.001 -56.940  1.00  0.00           H  
ATOM   1821  CE  LYS   113       7.572 -12.724 -56.287  1.00  0.00           C  
ATOM   1822  HE2 LYS   113       6.692 -12.323 -55.783  1.00  0.00           H  
ATOM   1823  HE3 LYS   113       8.383 -12.608 -55.567  1.00  0.00           H  
ATOM   1824  NZ  LYS   113       7.854 -12.142 -57.611  1.00  0.00           N  
ATOM   1825  HZ1 LYS   113       7.354 -11.269 -57.702  1.00  0.00           H  
ATOM   1826  HZ2 LYS   113       8.854 -12.011 -57.670  1.00  0.00           H  
ATOM   1827  HZ3 LYS   113       7.614 -12.763 -58.371  1.00  0.00           H  
ATOM   1828  C   LYS   113       4.717 -17.106 -53.629  1.00  0.00           C  
ATOM   1829  O   LYS   113       3.799 -16.650 -52.984  1.00  0.00           O  
ATOM   1830  N   LYS   114       4.722 -18.290 -54.232  1.00  0.00           N  
ATOM   1831  H   LYS   114       5.518 -18.583 -54.781  1.00  0.00           H  
ATOM   1832  CA  LYS   114       3.623 -19.321 -54.099  1.00  0.00           C  
ATOM   1833  HA  LYS   114       2.681 -18.810 -54.301  1.00  0.00           H  
ATOM   1834  CB  LYS   114       3.871 -20.405 -55.126  1.00  0.00           C  
ATOM   1835  HB2 LYS   114       4.950 -20.527 -55.032  1.00  0.00           H  
ATOM   1836  HB3 LYS   114       3.442 -21.335 -54.755  1.00  0.00           H  
ATOM   1837  CG  LYS   114       3.620 -20.086 -56.385  1.00  0.00           C  
ATOM   1838  HG2 LYS   114       2.570 -19.807 -56.477  1.00  0.00           H  
ATOM   1839  HG3 LYS   114       4.165 -19.166 -56.597  1.00  0.00           H  
ATOM   1840  CD  LYS   114       3.942 -21.042 -57.281  1.00  0.00           C  
ATOM   1841  HD2 LYS   114       5.029 -21.108 -57.312  1.00  0.00           H  
ATOM   1842  HD3 LYS   114       3.465 -21.999 -57.066  1.00  0.00           H  
ATOM   1843  CE  LYS   114       3.499 -20.743 -58.507  1.00  0.00           C  
ATOM   1844  HE2 LYS   114       2.430 -20.528 -58.510  1.00  0.00           H  
ATOM   1845  HE3 LYS   114       4.065 -19.847 -58.761  1.00  0.00           H  
ATOM   1846  NZ  LYS   114       3.968 -21.800 -59.451  1.00  0.00           N  
ATOM   1847  HZ1 LYS   114       4.865 -21.609 -59.875  1.00  0.00           H  
ATOM   1848  HZ2 LYS   114       4.096 -22.633 -58.895  1.00  0.00           H  
ATOM   1849  HZ3 LYS   114       3.315 -21.933 -60.210  1.00  0.00           H  
ATOM   1850  C   LYS   114       3.427 -19.926 -52.685  1.00  0.00           C  
ATOM   1851  O   LYS   114       2.324 -19.972 -52.166  1.00  0.00           O  
ATOM   1852  N   GLN   115       4.540 -20.422 -52.108  1.00  0.00           N  
ATOM   1853  H   GLN   115       5.385 -20.510 -52.655  1.00  0.00           H  
ATOM   1854  CA  GLN   115       4.457 -20.900 -50.738  1.00  0.00           C  
ATOM   1855  HA  GLN   115       3.604 -21.572 -50.638  1.00  0.00           H  
ATOM   1856  CB  GLN   115       5.721 -21.700 -50.338  1.00  0.00           C  
ATOM   1857  HB2 GLN   115       6.517 -20.986 -50.547  1.00  0.00           H  
ATOM   1858  HB3 GLN   115       5.770 -22.019 -49.297  1.00  0.00           H  
ATOM   1859  CG  GLN   115       5.960 -22.939 -51.185  1.00  0.00           C  
ATOM   1860  HG2 GLN   115       5.424 -23.786 -50.757  1.00  0.00           H  
ATOM   1861  HG3 GLN   115       5.737 -22.752 -52.236  1.00  0.00           H  
ATOM   1862  CD  GLN   115       7.462 -23.198 -51.152  1.00  0.00           C  
ATOM   1863  OE1 GLN   115       7.944 -23.892 -50.262  1.00  0.00           O  
ATOM   1864  NE2 GLN   115       8.192 -22.546 -52.060  1.00  0.00           N  
ATOM   1865 HE21 GLN   115       9.200 -22.538 -52.008  1.00  0.00           H  
ATOM   1866 HE22 GLN   115       7.829 -22.003 -52.830  1.00  0.00           H  
ATOM   1867  C   GLN   115       4.037 -19.711 -49.654  1.00  0.00           C  
ATOM   1868  O   GLN   115       3.318 -20.034 -48.725  1.00  0.00           O  
ATOM   1869  N   PHE   116       4.410 -18.452 -49.925  1.00  0.00           N  
ATOM   1870  H   PHE   116       5.089 -18.287 -50.654  1.00  0.00           H  
ATOM   1871  CA  PHE   116       4.055 -17.335 -49.130  1.00  0.00           C  
ATOM   1872  HA  PHE   116       4.194 -17.473 -48.058  1.00  0.00           H  
ATOM   1873  CB  PHE   116       4.908 -16.164 -49.565  1.00  0.00           C  
ATOM   1874  HB2 PHE   116       5.951 -16.469 -49.484  1.00  0.00           H  
ATOM   1875  HB3 PHE   116       4.620 -15.980 -50.600  1.00  0.00           H  
ATOM   1876  CG  PHE   116       4.603 -14.838 -48.825  1.00  0.00           C  
ATOM   1877  CD1 PHE   116       3.727 -14.025 -49.498  1.00  0.00           C  
ATOM   1878  HD1 PHE   116       3.330 -14.291 -50.467  1.00  0.00           H  
ATOM   1879  CE1 PHE   116       3.322 -12.903 -48.817  1.00  0.00           C  
ATOM   1880  HE1 PHE   116       2.694 -12.193 -49.333  1.00  0.00           H  
ATOM   1881  CZ  PHE   116       3.847 -12.583 -47.600  1.00  0.00           C  
ATOM   1882  HZ  PHE   116       3.425 -11.705 -47.135  1.00  0.00           H  
ATOM   1883  CE2 PHE   116       4.708 -13.412 -46.914  1.00  0.00           C  
ATOM   1884  HE2 PHE   116       5.091 -13.138 -45.942  1.00  0.00           H  
ATOM   1885  CD2 PHE   116       5.167 -14.506 -47.596  1.00  0.00           C  
ATOM   1886  HD2 PHE   116       5.991 -15.032 -47.137  1.00  0.00           H  
ATOM   1887  C   PHE   116       2.565 -16.943 -49.292  1.00  0.00           C  
ATOM   1888  O   PHE   116       1.875 -16.802 -48.323  1.00  0.00           O  
ATOM   1889  N   ASN   117       2.022 -16.967 -50.537  1.00  0.00           N  
ATOM   1890  H   ASN   117       2.597 -17.078 -51.360  1.00  0.00           H  
ATOM   1891  CA  ASN   117       0.584 -16.738 -50.812  1.00  0.00           C  
ATOM   1892  HA  ASN   117       0.415 -15.775 -50.330  1.00  0.00           H  
ATOM   1893  CB  ASN   117       0.406 -16.496 -52.359  1.00  0.00           C  
ATOM   1894  HB2 ASN   117       0.825 -17.337 -52.911  1.00  0.00           H  
ATOM   1895  HB3 ASN   117      -0.666 -16.428 -52.544  1.00  0.00           H  
ATOM   1896  CG  ASN   117       1.113 -15.298 -52.936  1.00  0.00           C  
ATOM   1897  OD1 ASN   117       1.308 -14.344 -52.203  1.00  0.00           O  
ATOM   1898  ND2 ASN   117       1.531 -15.332 -54.146  1.00  0.00           N  
ATOM   1899 HD21 ASN   117       2.070 -14.559 -54.510  1.00  0.00           H  
ATOM   1900 HD22 ASN   117       1.340 -16.196 -54.633  1.00  0.00           H  
ATOM   1901  C   ASN   117      -0.336 -17.714 -50.128  1.00  0.00           C  
ATOM   1902  O   ASN   117      -1.236 -17.355 -49.345  1.00  0.00           O  
ATOM   1903  N   ALA   118       0.001 -19.039 -50.222  1.00  0.00           N  
ATOM   1904  H   ALA   118       0.876 -19.308 -50.649  1.00  0.00           H  
ATOM   1905  CA  ALA   118      -0.660 -19.992 -49.301  1.00  0.00           C  
ATOM   1906  HA  ALA   118      -1.724 -20.038 -49.534  1.00  0.00           H  
ATOM   1907  CB  ALA   118      -0.071 -21.372 -49.687  1.00  0.00           C  
ATOM   1908  HB1 ALA   118      -0.283 -21.538 -50.743  1.00  0.00           H  
ATOM   1909  HB2 ALA   118       0.980 -21.386 -49.396  1.00  0.00           H  
ATOM   1910  HB3 ALA   118      -0.582 -22.158 -49.130  1.00  0.00           H  
ATOM   1911  C   ALA   118      -0.425 -19.761 -47.744  1.00  0.00           C  
ATOM   1912  O   ALA   118      -1.319 -20.079 -46.975  1.00  0.00           O  
ATOM   1913  N   ASN   119       0.721 -19.310 -47.267  1.00  0.00           N  
ATOM   1914  H   ASN   119       1.445 -19.053 -47.922  1.00  0.00           H  
ATOM   1915  CA  ASN   119       0.984 -18.984 -45.830  1.00  0.00           C  
ATOM   1916  HA  ASN   119       0.672 -19.826 -45.211  1.00  0.00           H  
ATOM   1917  CB  ASN   119       2.478 -18.782 -45.612  1.00  0.00           C  
ATOM   1918  HB2 ASN   119       2.906 -19.584 -46.212  1.00  0.00           H  
ATOM   1919  HB3 ASN   119       2.879 -17.820 -45.933  1.00  0.00           H  
ATOM   1920  CG  ASN   119       2.846 -19.073 -44.155  1.00  0.00           C  
ATOM   1921  OD1 ASN   119       2.549 -18.417 -43.156  1.00  0.00           O  
ATOM   1922  ND2 ASN   119       3.609 -20.105 -43.991  1.00  0.00           N  
ATOM   1923 HD21 ASN   119       4.195 -20.070 -43.169  1.00  0.00           H  
ATOM   1924 HD22 ASN   119       3.934 -20.730 -44.714  1.00  0.00           H  
ATOM   1925  C   ASN   119       0.202 -17.781 -45.444  1.00  0.00           C  
ATOM   1926  O   ASN   119      -0.358 -17.713 -44.347  1.00  0.00           O  
ATOM   1927  N   PHE   120       0.138 -16.774 -46.211  1.00  0.00           N  
ATOM   1928  H   PHE   120       0.682 -16.685 -47.057  1.00  0.00           H  
ATOM   1929  CA  PHE   120      -0.595 -15.531 -45.818  1.00  0.00           C  
ATOM   1930  HA  PHE   120      -0.189 -15.071 -44.917  1.00  0.00           H  
ATOM   1931  CB  PHE   120      -0.463 -14.549 -46.878  1.00  0.00           C  
ATOM   1932  HB2 PHE   120       0.581 -14.501 -47.187  1.00  0.00           H  
ATOM   1933  HB3 PHE   120      -1.001 -14.894 -47.761  1.00  0.00           H  
ATOM   1934  CG  PHE   120      -0.878 -13.179 -46.641  1.00  0.00           C  
ATOM   1935  CD1 PHE   120      -2.219 -12.730 -46.774  1.00  0.00           C  
ATOM   1936  HD1 PHE   120      -2.996 -13.418 -47.073  1.00  0.00           H  
ATOM   1937  CE1 PHE   120      -2.511 -11.355 -46.512  1.00  0.00           C  
ATOM   1938  HE1 PHE   120      -3.514 -10.985 -46.664  1.00  0.00           H  
ATOM   1939  CZ  PHE   120      -1.577 -10.464 -46.035  1.00  0.00           C  
ATOM   1940  HZ  PHE   120      -1.889  -9.475 -45.731  1.00  0.00           H  
ATOM   1941  CE2 PHE   120      -0.298 -10.920 -45.793  1.00  0.00           C  
ATOM   1942  HE2 PHE   120       0.433 -10.308 -45.286  1.00  0.00           H  
ATOM   1943  CD2 PHE   120       0.106 -12.257 -46.121  1.00  0.00           C  
ATOM   1944  HD2 PHE   120       1.121 -12.595 -45.969  1.00  0.00           H  
ATOM   1945  C   PHE   120      -2.115 -15.767 -45.585  1.00  0.00           C  
ATOM   1946  O   PHE   120      -2.637 -15.355 -44.590  1.00  0.00           O  
ATOM   1947  N   GLU   121      -2.731 -16.496 -46.532  1.00  0.00           N  
ATOM   1948  H   GLU   121      -2.159 -16.807 -47.304  1.00  0.00           H  
ATOM   1949  CA  GLU   121      -4.095 -17.084 -46.477  1.00  0.00           C  
ATOM   1950  HA  GLU   121      -4.848 -16.299 -46.540  1.00  0.00           H  
ATOM   1951  CB  GLU   121      -4.348 -18.003 -47.674  1.00  0.00           C  
ATOM   1952  HB2 GLU   121      -3.492 -18.612 -47.964  1.00  0.00           H  
ATOM   1953  HB3 GLU   121      -5.123 -18.715 -47.391  1.00  0.00           H  
ATOM   1954  CG  GLU   121      -4.841 -17.081 -48.867  1.00  0.00           C  
ATOM   1955  HG2 GLU   121      -4.191 -16.207 -48.917  1.00  0.00           H  
ATOM   1956  HG3 GLU   121      -4.546 -17.697 -49.716  1.00  0.00           H  
ATOM   1957  CD  GLU   121      -6.360 -16.727 -48.880  1.00  0.00           C  
ATOM   1958  OE1 GLU   121      -7.097 -17.653 -48.438  1.00  0.00           O  
ATOM   1959  OE2 GLU   121      -6.817 -15.662 -49.265  1.00  0.00           O  
ATOM   1960  C   GLU   121      -4.320 -17.926 -45.187  1.00  0.00           C  
ATOM   1961  O   GLU   121      -5.305 -17.840 -44.461  1.00  0.00           O  
ATOM   1962  N   LYS   122      -3.292 -18.696 -44.809  1.00  0.00           N  
ATOM   1963  H   LYS   122      -2.575 -18.731 -45.520  1.00  0.00           H  
ATOM   1964  CA  LYS   122      -3.231 -19.470 -43.549  1.00  0.00           C  
ATOM   1965  HA  LYS   122      -4.119 -20.101 -43.507  1.00  0.00           H  
ATOM   1966  CB  LYS   122      -2.041 -20.492 -43.692  1.00  0.00           C  
ATOM   1967  HB2 LYS   122      -2.294 -21.104 -44.559  1.00  0.00           H  
ATOM   1968  HB3 LYS   122      -1.128 -19.936 -43.901  1.00  0.00           H  
ATOM   1969  CG  LYS   122      -1.921 -21.358 -42.611  1.00  0.00           C  
ATOM   1970  HG2 LYS   122      -1.581 -20.806 -41.735  1.00  0.00           H  
ATOM   1971  HG3 LYS   122      -2.899 -21.799 -42.421  1.00  0.00           H  
ATOM   1972  CD  LYS   122      -1.011 -22.354 -42.720  1.00  0.00           C  
ATOM   1973  HD2 LYS   122      -1.362 -22.962 -43.554  1.00  0.00           H  
ATOM   1974  HD3 LYS   122      -0.049 -21.856 -42.838  1.00  0.00           H  
ATOM   1975  CE  LYS   122      -0.908 -23.176 -41.682  1.00  0.00           C  
ATOM   1976  HE2 LYS   122      -0.561 -22.534 -40.872  1.00  0.00           H  
ATOM   1977  HE3 LYS   122      -1.904 -23.547 -41.443  1.00  0.00           H  
ATOM   1978  NZ  LYS   122      -0.015 -24.321 -41.915  1.00  0.00           N  
ATOM   1979  HZ1 LYS   122      -0.299 -24.820 -42.746  1.00  0.00           H  
ATOM   1980  HZ2 LYS   122       0.959 -24.056 -41.964  1.00  0.00           H  
ATOM   1981  HZ3 LYS   122      -0.108 -24.959 -41.137  1.00  0.00           H  
ATOM   1982  C   LYS   122      -3.126 -18.597 -42.299  1.00  0.00           C  
ATOM   1983  O   LYS   122      -3.559 -18.966 -41.245  1.00  0.00           O  
ATOM   1984  N   ARG   123      -2.619 -17.417 -42.557  1.00  0.00           N  
ATOM   1985  H   ARG   123      -2.186 -17.350 -43.467  1.00  0.00           H  
ATOM   1986  CA  ARG   123      -2.325 -16.362 -41.529  1.00  0.00           C  
ATOM   1987  HA  ARG   123      -2.281 -16.883 -40.573  1.00  0.00           H  
ATOM   1988  CB  ARG   123      -0.942 -15.741 -41.796  1.00  0.00           C  
ATOM   1989  HB2 ARG   123      -0.704 -15.745 -42.859  1.00  0.00           H  
ATOM   1990  HB3 ARG   123      -0.973 -14.681 -41.542  1.00  0.00           H  
ATOM   1991  CG  ARG   123       0.026 -16.354 -41.111  1.00  0.00           C  
ATOM   1992  HG2 ARG   123      -0.167 -16.334 -40.038  1.00  0.00           H  
ATOM   1993  HG3 ARG   123      -0.054 -17.419 -41.327  1.00  0.00           H  
ATOM   1994  CD  ARG   123       1.327 -15.954 -41.387  1.00  0.00           C  
ATOM   1995  HD2 ARG   123       1.439 -15.869 -42.468  1.00  0.00           H  
ATOM   1996  HD3 ARG   123       1.506 -14.996 -40.899  1.00  0.00           H  
ATOM   1997  NE  ARG   123       2.313 -16.969 -40.914  1.00  0.00           N  
ATOM   1998  HE  ARG   123       2.403 -17.770 -41.523  1.00  0.00           H  
ATOM   1999  CZ  ARG   123       3.318 -16.821 -40.079  1.00  0.00           C  
ATOM   2000  NH1 ARG   123       3.283 -15.988 -39.094  1.00  0.00           N  
ATOM   2001 HH11 ARG   123       2.436 -15.463 -38.932  1.00  0.00           H  
ATOM   2002 HH12 ARG   123       4.019 -16.027 -38.403  1.00  0.00           H  
ATOM   2003  NH2 ARG   123       4.239 -17.718 -40.101  1.00  0.00           N  
ATOM   2004 HH21 ARG   123       4.219 -18.342 -40.895  1.00  0.00           H  
ATOM   2005 HH22 ARG   123       4.833 -17.853 -39.296  1.00  0.00           H  
ATOM   2006  C   ARG   123      -3.579 -15.388 -41.390  1.00  0.00           C  
ATOM   2007  O   ARG   123      -3.693 -14.547 -40.471  1.00  0.00           O  
ATOM   2008  N   LEU   124      -4.554 -15.605 -42.256  1.00  0.00           N  
ATOM   2009  H   LEU   124      -4.436 -16.433 -42.822  1.00  0.00           H  
ATOM   2010  CA  LEU   124      -6.005 -15.203 -42.091  1.00  0.00           C  
ATOM   2011  HA  LEU   124      -5.990 -14.153 -41.801  1.00  0.00           H  
ATOM   2012  CB  LEU   124      -6.746 -15.236 -43.387  1.00  0.00           C  
ATOM   2013  HB2 LEU   124      -6.985 -16.226 -43.774  1.00  0.00           H  
ATOM   2014  HB3 LEU   124      -7.780 -14.954 -43.186  1.00  0.00           H  
ATOM   2015  CG  LEU   124      -6.213 -14.365 -44.526  1.00  0.00           C  
ATOM   2016  HG  LEU   124      -5.179 -14.634 -44.747  1.00  0.00           H  
ATOM   2017  CD1 LEU   124      -6.939 -14.602 -45.846  1.00  0.00           C  
ATOM   2018 HD11 LEU   124      -6.879 -15.624 -46.220  1.00  0.00           H  
ATOM   2019 HD12 LEU   124      -7.992 -14.331 -45.764  1.00  0.00           H  
ATOM   2020 HD13 LEU   124      -6.568 -13.890 -46.583  1.00  0.00           H  
ATOM   2021  CD2 LEU   124      -6.318 -12.880 -44.174  1.00  0.00           C  
ATOM   2022 HD21 LEU   124      -6.259 -12.277 -45.080  1.00  0.00           H  
ATOM   2023 HD22 LEU   124      -7.312 -12.689 -43.771  1.00  0.00           H  
ATOM   2024 HD23 LEU   124      -5.619 -12.512 -43.423  1.00  0.00           H  
ATOM   2025  C   LEU   124      -6.805 -15.921 -40.883  1.00  0.00           C  
ATOM   2026  O   LEU   124      -7.433 -16.929 -41.175  1.00  0.00           O  
ATOM   2027  N   THR   125      -6.723 -15.539 -39.642  1.00  0.00           N  
ATOM   2028  H   THR   125      -6.141 -14.778 -39.321  1.00  0.00           H  
ATOM   2029  CA  THR   125      -7.510 -16.129 -38.530  1.00  0.00           C  
ATOM   2030  HA  THR   125      -8.448 -16.551 -38.888  1.00  0.00           H  
ATOM   2031  CB  THR   125      -6.721 -17.352 -38.042  1.00  0.00           C  
ATOM   2032  HB  THR   125      -5.765 -17.042 -37.620  1.00  0.00           H  
ATOM   2033  CG2 THR   125      -7.530 -18.245 -37.024  1.00  0.00           C  
ATOM   2034 HG21 THR   125      -8.375 -18.714 -37.528  1.00  0.00           H  
ATOM   2035 HG22 THR   125      -6.843 -19.010 -36.664  1.00  0.00           H  
ATOM   2036 HG23 THR   125      -7.833 -17.559 -36.233  1.00  0.00           H  
ATOM   2037  OG1 THR   125      -6.379 -18.258 -39.009  1.00  0.00           O  
ATOM   2038  HG1 THR   125      -6.566 -17.903 -39.881  1.00  0.00           H  
ATOM   2039  C   THR   125      -7.735 -15.120 -37.440  1.00  0.00           C  
ATOM   2040  O   THR   125      -6.746 -14.417 -37.231  1.00  0.00           O  
ATOM   2041  OXT THR   125      -8.845 -14.885 -36.995  1.00  0.00           O  
TER    2042      THR   125 
ATOM   2042  N   ALA   126       0.621  -2.223 -36.149  1.00  0.00           N  
ATOM   2043  H1  ALA   126       0.172  -2.131 -37.050  1.00  0.00           H  
ATOM   2044  H2  ALA   126       1.614  -2.321 -36.305  1.00  0.00           H  
ATOM   2045  H3  ALA   126       0.479  -1.304 -35.756  1.00  0.00           H  
ATOM   2046  CA  ALA   126       0.110  -3.413 -35.446  1.00  0.00           C  
ATOM   2047  HA  ALA   126       0.292  -4.330 -36.006  1.00  0.00           H  
ATOM   2048  CB  ALA   126       0.910  -3.561 -34.094  1.00  0.00           C  
ATOM   2049  HB1 ALA   126       1.968  -3.495 -34.350  1.00  0.00           H  
ATOM   2050  HB2 ALA   126       0.526  -2.768 -33.453  1.00  0.00           H  
ATOM   2051  HB3 ALA   126       0.695  -4.506 -33.593  1.00  0.00           H  
ATOM   2052  C   ALA   126      -1.337  -3.239 -35.137  1.00  0.00           C  
ATOM   2053  O   ALA   126      -1.822  -2.136 -34.980  1.00  0.00           O  
ATOM   2054  N   ASP   127      -2.020  -4.360 -35.181  1.00  0.00           N  
ATOM   2055  H   ASP   127      -1.473  -5.208 -35.222  1.00  0.00           H  
ATOM   2056  CA  ASP   127      -3.432  -4.481 -34.852  1.00  0.00           C  
ATOM   2057  HA  ASP   127      -3.977  -3.537 -34.816  1.00  0.00           H  
ATOM   2058  CB  ASP   127      -4.160  -5.476 -35.765  1.00  0.00           C  
ATOM   2059  HB2 ASP   127      -3.511  -6.293 -36.082  1.00  0.00           H  
ATOM   2060  HB3 ASP   127      -5.126  -5.804 -35.383  1.00  0.00           H  
ATOM   2061  CG  ASP   127      -4.463  -4.809 -37.139  1.00  0.00           C  
ATOM   2062  OD1 ASP   127      -4.225  -3.566 -37.250  1.00  0.00           O  
ATOM   2063  OD2 ASP   127      -5.088  -5.479 -38.000  1.00  0.00           O  
ATOM   2064  C   ASP   127      -3.696  -5.086 -33.456  1.00  0.00           C  
ATOM   2065  O   ASP   127      -3.092  -6.083 -33.011  1.00  0.00           O  
ATOM   2066  N   THR   128      -4.673  -4.499 -32.733  1.00  0.00           N  
ATOM   2067  H   THR   128      -5.171  -3.745 -33.185  1.00  0.00           H  
ATOM   2068  CA  THR   128      -5.356  -5.020 -31.504  1.00  0.00           C  
ATOM   2069  HA  THR   128      -4.595  -4.865 -30.739  1.00  0.00           H  
ATOM   2070  CB  THR   128      -6.580  -4.162 -31.117  1.00  0.00           C  
ATOM   2071  HB  THR   128      -7.446  -4.343 -31.754  1.00  0.00           H  
ATOM   2072  CG2 THR   128      -7.011  -4.544 -29.655  1.00  0.00           C  
ATOM   2073 HG21 THR   128      -7.924  -4.021 -29.369  1.00  0.00           H  
ATOM   2074 HG22 THR   128      -7.329  -5.586 -29.625  1.00  0.00           H  
ATOM   2075 HG23 THR   128      -6.212  -4.254 -28.972  1.00  0.00           H  
ATOM   2076  OG1 THR   128      -6.376  -2.817 -31.207  1.00  0.00           O  
ATOM   2077  HG1 THR   128      -6.253  -2.623 -32.139  1.00  0.00           H  
ATOM   2078  C   THR   128      -5.656  -6.504 -31.622  1.00  0.00           C  
ATOM   2079  O   THR   128      -6.044  -7.025 -32.636  1.00  0.00           O  
ATOM   2080  N   THR   129      -5.329  -7.271 -30.565  1.00  0.00           N  
ATOM   2081  H   THR   129      -5.110  -6.716 -29.749  1.00  0.00           H  
ATOM   2082  CA  THR   129      -5.675  -8.718 -30.572  1.00  0.00           C  
ATOM   2083  HA  THR   129      -6.645  -8.842 -31.053  1.00  0.00           H  
ATOM   2084  CB  THR   129      -4.576  -9.576 -31.308  1.00  0.00           C  
ATOM   2085  HB  THR   129      -3.600  -9.149 -31.077  1.00  0.00           H  
ATOM   2086  CG2 THR   129      -4.500 -11.088 -31.199  1.00  0.00           C  
ATOM   2087 HG21 THR   129      -4.250 -11.347 -30.170  1.00  0.00           H  
ATOM   2088 HG22 THR   129      -5.502 -11.501 -31.309  1.00  0.00           H  
ATOM   2089 HG23 THR   129      -3.826 -11.555 -31.917  1.00  0.00           H  
ATOM   2090  OG1 THR   129      -4.772  -9.317 -32.724  1.00  0.00           O  
ATOM   2091  HG1 THR   129      -5.117  -8.448 -32.939  1.00  0.00           H  
ATOM   2092  C   THR   129      -5.777  -9.203 -29.161  1.00  0.00           C  
ATOM   2093  O   THR   129      -5.126  -8.625 -28.267  1.00  0.00           O  
ATOM   2094  N   THR   130      -6.532 -10.258 -28.875  1.00  0.00           N  
ATOM   2095  H   THR   130      -6.924 -10.744 -29.669  1.00  0.00           H  
ATOM   2096  CA  THR   130      -6.659 -11.001 -27.592  1.00  0.00           C  
ATOM   2097  HA  THR   130      -5.842 -10.630 -26.973  1.00  0.00           H  
ATOM   2098  CB  THR   130      -8.008 -10.609 -26.993  1.00  0.00           C  
ATOM   2099  HB  THR   130      -7.825  -9.535 -26.971  1.00  0.00           H  
ATOM   2100  CG2 THR   130      -9.215 -10.969 -27.781  1.00  0.00           C  
ATOM   2101 HG21 THR   130      -9.236 -10.270 -28.617  1.00  0.00           H  
ATOM   2102 HG22 THR   130      -9.149 -12.032 -28.013  1.00  0.00           H  
ATOM   2103 HG23 THR   130     -10.114 -10.893 -27.169  1.00  0.00           H  
ATOM   2104  OG1 THR   130      -8.214 -10.980 -25.619  1.00  0.00           O  
ATOM   2105  HG1 THR   130      -8.512 -10.183 -25.174  1.00  0.00           H  
ATOM   2106  C   THR   130      -6.379 -12.489 -27.731  1.00  0.00           C  
ATOM   2107  O   THR   130      -6.252 -12.939 -28.814  1.00  0.00           O  
ATOM   2108  N   ALA   131      -6.194 -13.183 -26.627  1.00  0.00           N  
ATOM   2109  H   ALA   131      -6.444 -12.729 -25.760  1.00  0.00           H  
ATOM   2110  CA  ALA   131      -5.762 -14.540 -26.504  1.00  0.00           C  
ATOM   2111  HA  ALA   131      -5.140 -14.755 -27.373  1.00  0.00           H  
ATOM   2112  CB  ALA   131      -5.014 -14.678 -25.183  1.00  0.00           C  
ATOM   2113  HB1 ALA   131      -5.836 -14.749 -24.471  1.00  0.00           H  
ATOM   2114  HB2 ALA   131      -4.628 -15.686 -25.034  1.00  0.00           H  
ATOM   2115  HB3 ALA   131      -4.330 -13.840 -25.048  1.00  0.00           H  
ATOM   2116  C   ALA   131      -6.940 -15.538 -26.807  1.00  0.00           C  
ATOM   2117  O   ALA   131      -8.128 -15.149 -26.903  1.00  0.00           O  
ATOM   2118  N   ALA   132      -6.637 -16.832 -26.810  1.00  0.00           N  
ATOM   2119  H   ALA   132      -5.656 -17.076 -26.810  1.00  0.00           H  
ATOM   2120  CA  ALA   132      -7.506 -17.971 -26.986  1.00  0.00           C  
ATOM   2121  HA  ALA   132      -8.385 -17.715 -27.577  1.00  0.00           H  
ATOM   2122  CB  ALA   132      -6.712 -19.038 -27.750  1.00  0.00           C  
ATOM   2123  HB1 ALA   132      -5.866 -19.449 -27.200  1.00  0.00           H  
ATOM   2124  HB2 ALA   132      -7.416 -19.787 -28.115  1.00  0.00           H  
ATOM   2125  HB3 ALA   132      -6.348 -18.464 -28.602  1.00  0.00           H  
ATOM   2126  C   ALA   132      -7.909 -18.547 -25.609  1.00  0.00           C  
ATOM   2127  O   ALA   132      -7.254 -18.190 -24.602  1.00  0.00           O  
ATOM   2128  N   PRO   133      -9.033 -19.302 -25.487  1.00  0.00           N  
ATOM   2129  CD  PRO   133      -9.893 -19.770 -26.576  1.00  0.00           C  
ATOM   2130  HD2 PRO   133      -9.296 -20.212 -27.373  1.00  0.00           H  
ATOM   2131  HD3 PRO   133     -10.596 -18.994 -26.879  1.00  0.00           H  
ATOM   2132  CG  PRO   133     -10.692 -20.922 -25.966  1.00  0.00           C  
ATOM   2133  HG2 PRO   133     -10.043 -21.793 -26.051  1.00  0.00           H  
ATOM   2134  HG3 PRO   133     -11.642 -21.047 -26.487  1.00  0.00           H  
ATOM   2135  CB  PRO   133     -10.850 -20.554 -24.503  1.00  0.00           C  
ATOM   2136  HB2 PRO   133     -11.193 -21.430 -23.953  1.00  0.00           H  
ATOM   2137  HB3 PRO   133     -11.501 -19.682 -24.447  1.00  0.00           H  
ATOM   2138  CA  PRO   133      -9.488 -19.906 -24.167  1.00  0.00           C  
ATOM   2139  HA  PRO   133      -9.687 -19.141 -23.415  1.00  0.00           H  
ATOM   2140  C   PRO   133      -8.550 -20.975 -23.603  1.00  0.00           C  
ATOM   2141  O   PRO   133      -7.536 -21.404 -24.159  1.00  0.00           O  
ATOM   2142  N   ALA   134      -8.915 -21.566 -22.480  1.00  0.00           N  
ATOM   2143  H   ALA   134      -9.836 -21.358 -22.121  1.00  0.00           H  
ATOM   2144  CA  ALA   134      -8.081 -22.499 -21.720  1.00  0.00           C  
ATOM   2145  HA  ALA   134      -7.039 -22.194 -21.818  1.00  0.00           H  
ATOM   2146  CB  ALA   134      -8.559 -22.398 -20.179  1.00  0.00           C  
ATOM   2147  HB1 ALA   134      -8.665 -21.351 -19.894  1.00  0.00           H  
ATOM   2148  HB2 ALA   134      -9.437 -23.007 -19.966  1.00  0.00           H  
ATOM   2149  HB3 ALA   134      -7.673 -22.811 -19.698  1.00  0.00           H  
ATOM   2150  C   ALA   134      -8.053 -23.933 -22.257  1.00  0.00           C  
ATOM   2151  O   ALA   134      -7.100 -24.569 -21.824  1.00  0.00           O  
ATOM   2152  N   ASP   135      -8.945 -24.279 -23.172  1.00  0.00           N  
ATOM   2153  H   ASP   135      -9.570 -23.569 -23.526  1.00  0.00           H  
ATOM   2154  CA  ASP   135      -8.792 -25.507 -24.038  1.00  0.00           C  
ATOM   2155  HA  ASP   135      -8.606 -26.371 -23.401  1.00  0.00           H  
ATOM   2156  CB  ASP   135     -10.112 -25.640 -24.871  1.00  0.00           C  
ATOM   2157  HB2 ASP   135     -10.190 -24.709 -25.433  1.00  0.00           H  
ATOM   2158  HB3 ASP   135      -9.987 -26.512 -25.513  1.00  0.00           H  
ATOM   2159  CG  ASP   135     -11.400 -25.800 -24.085  1.00  0.00           C  
ATOM   2160  OD1 ASP   135     -11.441 -25.692 -22.829  1.00  0.00           O  
ATOM   2161  OD2 ASP   135     -12.454 -26.007 -24.784  1.00  0.00           O  
ATOM   2162  C   ASP   135      -7.570 -25.273 -25.057  1.00  0.00           C  
ATOM   2163  O   ASP   135      -7.261 -26.238 -25.741  1.00  0.00           O  
ATOM   2164  N   ALA   136      -6.936 -24.147 -25.155  1.00  0.00           N  
ATOM   2165  H   ALA   136      -7.074 -23.437 -24.451  1.00  0.00           H  
ATOM   2166  CA  ALA   136      -5.735 -24.117 -26.115  1.00  0.00           C  
ATOM   2167  HA  ALA   136      -5.984 -24.528 -27.094  1.00  0.00           H  
ATOM   2168  CB  ALA   136      -5.330 -22.685 -26.463  1.00  0.00           C  
ATOM   2169  HB1 ALA   136      -6.197 -22.049 -26.285  1.00  0.00           H  
ATOM   2170  HB2 ALA   136      -4.456 -22.459 -25.852  1.00  0.00           H  
ATOM   2171  HB3 ALA   136      -5.080 -22.637 -27.523  1.00  0.00           H  
ATOM   2172  C   ALA   136      -4.469 -24.779 -25.528  1.00  0.00           C  
ATOM   2173  O   ALA   136      -4.265 -24.820 -24.290  1.00  0.00           O  
ATOM   2174  N   LYS   137      -3.591 -25.375 -26.405  1.00  0.00           N  
ATOM   2175  H   LYS   137      -3.852 -25.283 -27.377  1.00  0.00           H  
ATOM   2176  CA  LYS   137      -2.355 -26.192 -26.034  1.00  0.00           C  
ATOM   2177  HA  LYS   137      -2.818 -27.126 -25.715  1.00  0.00           H  
ATOM   2178  CB  LYS   137      -1.402 -26.381 -27.224  1.00  0.00           C  
ATOM   2179  HB2 LYS   137      -1.074 -25.439 -27.664  1.00  0.00           H  
ATOM   2180  HB3 LYS   137      -0.423 -26.742 -26.909  1.00  0.00           H  
ATOM   2181  CG  LYS   137      -1.972 -27.300 -28.126  1.00  0.00           C  
ATOM   2182  HG2 LYS   137      -2.090 -28.325 -27.775  1.00  0.00           H  
ATOM   2183  HG3 LYS   137      -2.925 -26.968 -28.538  1.00  0.00           H  
ATOM   2184  CD  LYS   137      -1.252 -27.358 -29.244  1.00  0.00           C  
ATOM   2185  HD2 LYS   137      -1.394 -26.439 -29.812  1.00  0.00           H  
ATOM   2186  HD3 LYS   137      -0.180 -27.347 -29.048  1.00  0.00           H  
ATOM   2187  CE  LYS   137      -1.486 -28.436 -30.042  1.00  0.00           C  
ATOM   2188  HE2 LYS   137      -1.125 -29.304 -29.491  1.00  0.00           H  
ATOM   2189  HE3 LYS   137      -2.560 -28.507 -30.212  1.00  0.00           H  
ATOM   2190  NZ  LYS   137      -0.769 -28.212 -31.324  1.00  0.00           N  
ATOM   2191  HZ1 LYS   137      -1.096 -27.329 -31.688  1.00  0.00           H  
ATOM   2192  HZ2 LYS   137       0.224 -28.231 -31.142  1.00  0.00           H  
ATOM   2193  HZ3 LYS   137      -0.997 -28.777 -32.130  1.00  0.00           H  
ATOM   2194  C   LYS   137      -1.606 -25.809 -24.770  1.00  0.00           C  
ATOM   2195  O   LYS   137      -1.365 -26.715 -23.999  1.00  0.00           O  
ATOM   2196  N   PRO   138      -1.067 -24.578 -24.599  1.00  0.00           N  
ATOM   2197  CD  PRO   138      -0.896 -23.542 -25.573  1.00  0.00           C  
ATOM   2198  HD2 PRO   138      -1.790 -23.270 -26.136  1.00  0.00           H  
ATOM   2199  HD3 PRO   138      -0.270 -23.914 -26.384  1.00  0.00           H  
ATOM   2200  CG  PRO   138      -0.467 -22.401 -24.792  1.00  0.00           C  
ATOM   2201  HG2 PRO   138      -1.358 -21.853 -24.484  1.00  0.00           H  
ATOM   2202  HG3 PRO   138       0.165 -21.754 -25.400  1.00  0.00           H  
ATOM   2203  CB  PRO   138       0.233 -22.895 -23.543  1.00  0.00           C  
ATOM   2204  HB2 PRO   138       0.055 -22.273 -22.666  1.00  0.00           H  
ATOM   2205  HB3 PRO   138       1.301 -23.067 -23.677  1.00  0.00           H  
ATOM   2206  CA  PRO   138      -0.390 -24.350 -23.311  1.00  0.00           C  
ATOM   2207  HA  PRO   138       0.469 -25.008 -23.181  1.00  0.00           H  
ATOM   2208  C   PRO   138      -1.274 -24.558 -22.022  1.00  0.00           C  
ATOM   2209  O   PRO   138      -1.003 -25.425 -21.206  1.00  0.00           O  
ATOM   2210  N   MET   139      -2.428 -23.894 -21.960  1.00  0.00           N  
ATOM   2211  H   MET   139      -2.661 -23.218 -22.673  1.00  0.00           H  
ATOM   2212  CA  MET   139      -3.329 -23.921 -20.775  1.00  0.00           C  
ATOM   2213  HA  MET   139      -2.807 -23.715 -19.841  1.00  0.00           H  
ATOM   2214  CB  MET   139      -4.420 -22.883 -21.008  1.00  0.00           C  
ATOM   2215  HB2 MET   139      -4.987 -23.061 -21.922  1.00  0.00           H  
ATOM   2216  HB3 MET   139      -5.137 -22.960 -20.191  1.00  0.00           H  
ATOM   2217  CG  MET   139      -3.848 -21.443 -20.963  1.00  0.00           C  
ATOM   2218  HG2 MET   139      -4.532 -20.642 -20.679  1.00  0.00           H  
ATOM   2219  HG3 MET   139      -3.038 -21.521 -20.239  1.00  0.00           H  
ATOM   2220  SD  MET   139      -3.194 -21.019 -22.627  1.00  0.00           S  
ATOM   2221  CE  MET   139      -4.767 -20.380 -23.228  1.00  0.00           C  
ATOM   2222  HE1 MET   139      -4.713 -20.311 -24.314  1.00  0.00           H  
ATOM   2223  HE2 MET   139      -5.534 -21.125 -23.013  1.00  0.00           H  
ATOM   2224  HE3 MET   139      -4.915 -19.432 -22.710  1.00  0.00           H  
ATOM   2225  C   MET   139      -4.001 -25.332 -20.619  1.00  0.00           C  
ATOM   2226  O   MET   139      -4.376 -25.672 -19.436  1.00  0.00           O  
ATOM   2227  N   MET   140      -4.043 -26.148 -21.653  1.00  0.00           N  
ATOM   2228  H   MET   140      -3.831 -25.832 -22.589  1.00  0.00           H  
ATOM   2229  CA  MET   140      -4.538 -27.579 -21.629  1.00  0.00           C  
ATOM   2230  HA  MET   140      -5.374 -27.681 -20.936  1.00  0.00           H  
ATOM   2231  CB  MET   140      -5.035 -27.874 -23.080  1.00  0.00           C  
ATOM   2232  HB2 MET   140      -5.664 -27.026 -23.350  1.00  0.00           H  
ATOM   2233  HB3 MET   140      -4.221 -27.728 -23.790  1.00  0.00           H  
ATOM   2234  CG  MET   140      -5.830 -29.215 -23.410  1.00  0.00           C  
ATOM   2235  HG2 MET   140      -6.476 -29.497 -22.579  1.00  0.00           H  
ATOM   2236  HG3 MET   140      -6.542 -29.030 -24.215  1.00  0.00           H  
ATOM   2237  SD  MET   140      -4.952 -30.756 -23.893  1.00  0.00           S  
ATOM   2238  CE  MET   140      -3.699 -30.436 -25.156  1.00  0.00           C  
ATOM   2239  HE1 MET   140      -4.095 -29.974 -26.061  1.00  0.00           H  
ATOM   2240  HE2 MET   140      -2.899 -29.837 -24.721  1.00  0.00           H  
ATOM   2241  HE3 MET   140      -3.324 -31.393 -25.518  1.00  0.00           H  
ATOM   2242  C   MET   140      -3.530 -28.643 -21.190  1.00  0.00           C  
ATOM   2243  O   MET   140      -3.878 -29.837 -21.055  1.00  0.00           O  
ATOM   2244  N   HIE   141      -2.262 -28.346 -21.107  1.00  0.00           N  
ATOM   2245  H   HIE   141      -2.061 -27.370 -21.273  1.00  0.00           H  
ATOM   2246  CA  HIE   141      -1.187 -29.081 -20.503  1.00  0.00           C  
ATOM   2247  HA  HIE   141      -1.132 -30.050 -20.999  1.00  0.00           H  
ATOM   2248  CB  HIE   141       0.102 -28.330 -20.749  1.00  0.00           C  
ATOM   2249  HB2 HIE   141       0.139 -27.923 -21.760  1.00  0.00           H  
ATOM   2250  HB3 HIE   141       0.192 -27.525 -20.021  1.00  0.00           H  
ATOM   2251  CG  HIE   141       1.271 -29.247 -20.628  1.00  0.00           C  
ATOM   2252  ND1 HIE   141       1.788 -29.669 -19.401  1.00  0.00           N  
ATOM   2253  CE1 HIE   141       2.805 -30.480 -19.727  1.00  0.00           C  
ATOM   2254  HE1 HIE   141       3.465 -30.972 -19.028  1.00  0.00           H  
ATOM   2255  NE2 HIE   141       2.901 -30.690 -21.034  1.00  0.00           N  
ATOM   2256  HE2 HIE   141       3.474 -31.309 -21.591  1.00  0.00           H  
ATOM   2257  CD2 HIE   141       1.980 -29.889 -21.640  1.00  0.00           C  
ATOM   2258  HD2 HIE   141       1.718 -29.844 -22.686  1.00  0.00           H  
ATOM   2259  C   HIE   141      -1.443 -29.457 -19.013  1.00  0.00           C  
ATOM   2260  O   HIE   141      -2.018 -28.624 -18.249  1.00  0.00           O  
ATOM   2261  N   HIE   142      -1.266 -30.704 -18.590  1.00  0.00           N  
ATOM   2262  H   HIE   142      -0.706 -31.314 -19.167  1.00  0.00           H  
ATOM   2263  CA  HIE   142      -1.552 -31.198 -17.310  1.00  0.00           C  
ATOM   2264  HA  HIE   142      -2.543 -30.821 -17.059  1.00  0.00           H  
ATOM   2265  CB  HIE   142      -1.503 -32.730 -17.215  1.00  0.00           C  
ATOM   2266  HB2 HIE   142      -2.106 -33.037 -16.361  1.00  0.00           H  
ATOM   2267  HB3 HIE   142      -2.021 -33.174 -18.065  1.00  0.00           H  
ATOM   2268  CG  HIE   142      -0.005 -33.177 -17.205  1.00  0.00           C  
ATOM   2269  ND1 HIE   142       0.963 -32.763 -18.198  1.00  0.00           N  
ATOM   2270  CE1 HIE   142       2.160 -33.317 -17.800  1.00  0.00           C  
ATOM   2271  HE1 HIE   142       3.136 -33.311 -18.263  1.00  0.00           H  
ATOM   2272  NE2 HIE   142       1.984 -34.032 -16.700  1.00  0.00           N  
ATOM   2273  HE2 HIE   142       2.716 -34.524 -16.208  1.00  0.00           H  
ATOM   2274  CD2 HIE   142       0.656 -33.903 -16.285  1.00  0.00           C  
ATOM   2275  HD2 HIE   142       0.296 -34.393 -15.392  1.00  0.00           H  
ATOM   2276  C   HIE   142      -0.629 -30.501 -16.278  1.00  0.00           C  
ATOM   2277  O   HIE   142      -1.016 -30.395 -15.144  1.00  0.00           O  
ATOM   2278  N   LYS   143       0.521 -29.886 -16.617  1.00  0.00           N  
ATOM   2279  H   LYS   143       0.841 -29.942 -17.573  1.00  0.00           H  
ATOM   2280  CA  LYS   143       1.454 -29.155 -15.743  1.00  0.00           C  
ATOM   2281  HA  LYS   143       1.123 -29.110 -14.706  1.00  0.00           H  
ATOM   2282  CB  LYS   143       2.907 -29.832 -15.772  1.00  0.00           C  
ATOM   2283  HB2 LYS   143       3.187 -29.913 -16.822  1.00  0.00           H  
ATOM   2284  HB3 LYS   143       3.533 -29.105 -15.255  1.00  0.00           H  
ATOM   2285  CG  LYS   143       3.018 -31.080 -15.183  1.00  0.00           C  
ATOM   2286  HG2 LYS   143       2.710 -31.108 -14.138  1.00  0.00           H  
ATOM   2287  HG3 LYS   143       2.281 -31.736 -15.647  1.00  0.00           H  
ATOM   2288  CD  LYS   143       4.218 -31.735 -15.325  1.00  0.00           C  
ATOM   2289  HD2 LYS   143       3.848 -32.744 -15.144  1.00  0.00           H  
ATOM   2290  HD3 LYS   143       4.498 -31.773 -16.377  1.00  0.00           H  
ATOM   2291  CE  LYS   143       5.275 -31.335 -14.575  1.00  0.00           C  
ATOM   2292  HE2 LYS   143       5.600 -30.345 -14.898  1.00  0.00           H  
ATOM   2293  HE3 LYS   143       5.014 -31.203 -13.525  1.00  0.00           H  
ATOM   2294  NZ  LYS   143       6.475 -32.210 -14.712  1.00  0.00           N  
ATOM   2295  HZ1 LYS   143       6.633 -32.583 -15.637  1.00  0.00           H  
ATOM   2296  HZ2 LYS   143       7.296 -31.687 -14.443  1.00  0.00           H  
ATOM   2297  HZ3 LYS   143       6.446 -32.830 -13.915  1.00  0.00           H  
ATOM   2298  C   LYS   143       1.617 -27.712 -16.131  1.00  0.00           C  
ATOM   2299  O   LYS   143       1.428 -27.290 -17.280  1.00  0.00           O  
ATOM   2300  N   GLY   144       1.965 -26.870 -15.166  1.00  0.00           N  
ATOM   2301  H   GLY   144       1.934 -27.237 -14.225  1.00  0.00           H  
ATOM   2302  CA  GLY   144       2.305 -25.489 -15.354  1.00  0.00           C  
ATOM   2303  HA2 GLY   144       2.988 -25.210 -14.552  1.00  0.00           H  
ATOM   2304  HA3 GLY   144       2.746 -25.470 -16.351  1.00  0.00           H  
ATOM   2305  C   GLY   144       1.074 -24.627 -15.371  1.00  0.00           C  
ATOM   2306  O   GLY   144       1.145 -23.568 -15.976  1.00  0.00           O  
ATOM   2307  N   LYS   145       0.054 -24.929 -14.647  1.00  0.00           N  
ATOM   2308  H   LYS   145       0.194 -25.785 -14.129  1.00  0.00           H  
ATOM   2309  CA  LYS   145      -1.161 -24.103 -14.570  1.00  0.00           C  
ATOM   2310  HA  LYS   145      -1.476 -24.164 -15.611  1.00  0.00           H  
ATOM   2311  CB  LYS   145      -2.182 -24.760 -13.583  1.00  0.00           C  
ATOM   2312  HB2 LYS   145      -1.997 -25.816 -13.781  1.00  0.00           H  
ATOM   2313  HB3 LYS   145      -1.949 -24.494 -12.552  1.00  0.00           H  
ATOM   2314  CG  LYS   145      -3.434 -24.496 -13.955  1.00  0.00           C  
ATOM   2315  HG2 LYS   145      -3.429 -23.420 -14.127  1.00  0.00           H  
ATOM   2316  HG3 LYS   145      -3.594 -25.030 -14.892  1.00  0.00           H  
ATOM   2317  CD  LYS   145      -4.486 -24.814 -13.061  1.00  0.00           C  
ATOM   2318  HD2 LYS   145      -4.414 -25.878 -12.834  1.00  0.00           H  
ATOM   2319  HD3 LYS   145      -4.503 -24.322 -12.089  1.00  0.00           H  
ATOM   2320  CE  LYS   145      -5.716 -24.634 -13.701  1.00  0.00           C  
ATOM   2321  HE2 LYS   145      -5.827 -23.567 -13.893  1.00  0.00           H  
ATOM   2322  HE3 LYS   145      -5.737 -25.231 -14.612  1.00  0.00           H  
ATOM   2323  NZ  LYS   145      -6.781 -25.224 -12.849  1.00  0.00           N  
ATOM   2324  HZ1 LYS   145      -7.724 -25.184 -13.208  1.00  0.00           H  
ATOM   2325  HZ2 LYS   145      -6.666 -26.213 -12.681  1.00  0.00           H  
ATOM   2326  HZ3 LYS   145      -6.965 -24.792 -11.955  1.00  0.00           H  
ATOM   2327  C   LYS   145      -0.823 -22.597 -14.168  1.00  0.00           C  
ATOM   2328  O   LYS   145      -0.018 -22.380 -13.234  1.00  0.00           O  
ATOM   2329  N   PHE   146      -1.404 -21.620 -14.935  1.00  0.00           N  
ATOM   2330  H   PHE   146      -2.072 -22.011 -15.584  1.00  0.00           H  
ATOM   2331  CA  PHE   146      -1.292 -20.140 -14.964  1.00  0.00           C  
ATOM   2332  HA  PHE   146      -1.957 -19.798 -15.757  1.00  0.00           H  
ATOM   2333  CB  PHE   146      -1.841 -19.650 -13.572  1.00  0.00           C  
ATOM   2334  HB2 PHE   146      -1.151 -19.813 -12.744  1.00  0.00           H  
ATOM   2335  HB3 PHE   146      -2.022 -18.577 -13.635  1.00  0.00           H  
ATOM   2336  CG  PHE   146      -3.179 -20.335 -13.225  1.00  0.00           C  
ATOM   2337  CD1 PHE   146      -4.346 -19.714 -13.740  1.00  0.00           C  
ATOM   2338  HD1 PHE   146      -4.267 -18.950 -14.500  1.00  0.00           H  
ATOM   2339  CE1 PHE   146      -5.573 -20.136 -13.253  1.00  0.00           C  
ATOM   2340  HE1 PHE   146      -6.495 -19.728 -13.641  1.00  0.00           H  
ATOM   2341  CZ  PHE   146      -5.740 -21.047 -12.246  1.00  0.00           C  
ATOM   2342  HZ  PHE   146      -6.723 -21.318 -11.889  1.00  0.00           H  
ATOM   2343  CE2 PHE   146      -4.587 -21.725 -11.750  1.00  0.00           C  
ATOM   2344  HE2 PHE   146      -4.633 -22.469 -10.968  1.00  0.00           H  
ATOM   2345  CD2 PHE   146      -3.280 -21.385 -12.245  1.00  0.00           C  
ATOM   2346  HD2 PHE   146      -2.382 -21.777 -11.791  1.00  0.00           H  
ATOM   2347  C   PHE   146       0.128 -19.539 -15.178  1.00  0.00           C  
ATOM   2348  O   PHE   146       0.374 -18.332 -15.011  1.00  0.00           O  
ATOM   2349  N   GLY   147       1.081 -20.392 -15.533  1.00  0.00           N  
ATOM   2350  H   GLY   147       0.769 -21.340 -15.687  1.00  0.00           H  
ATOM   2351  CA  GLY   147       2.476 -19.907 -15.788  1.00  0.00           C  
ATOM   2352  HA2 GLY   147       2.766 -19.443 -14.845  1.00  0.00           H  
ATOM   2353  HA3 GLY   147       3.135 -20.761 -15.947  1.00  0.00           H  
ATOM   2354  C   GLY   147       2.693 -18.972 -17.049  1.00  0.00           C  
ATOM   2355  O   GLY   147       1.764 -18.701 -17.824  1.00  0.00           O  
ATOM   2356  N   PRO   148       3.917 -18.314 -17.231  1.00  0.00           N  
ATOM   2357  CD  PRO   148       5.118 -18.669 -16.415  1.00  0.00           C  
ATOM   2358  HD2 PRO   148       5.623 -19.530 -16.854  1.00  0.00           H  
ATOM   2359  HD3 PRO   148       4.808 -18.781 -15.376  1.00  0.00           H  
ATOM   2360  CG  PRO   148       6.116 -17.575 -16.689  1.00  0.00           C  
ATOM   2361  HG2 PRO   148       7.121 -17.982 -16.804  1.00  0.00           H  
ATOM   2362  HG3 PRO   148       5.930 -16.862 -15.886  1.00  0.00           H  
ATOM   2363  CB  PRO   148       5.678 -17.013 -17.981  1.00  0.00           C  
ATOM   2364  HB2 PRO   148       6.262 -17.551 -18.728  1.00  0.00           H  
ATOM   2365  HB3 PRO   148       5.970 -15.970 -18.103  1.00  0.00           H  
ATOM   2366  CA  PRO   148       4.190 -17.208 -18.191  1.00  0.00           C  
ATOM   2367  HA  PRO   148       3.716 -16.309 -17.796  1.00  0.00           H  
ATOM   2368  C   PRO   148       3.837 -17.538 -19.624  1.00  0.00           C  
ATOM   2369  O   PRO   148       3.296 -16.640 -20.338  1.00  0.00           O  
ATOM   2370  N   HIE   149       4.062 -18.731 -20.078  1.00  0.00           N  
ATOM   2371  H   HIE   149       4.486 -19.446 -19.504  1.00  0.00           H  
ATOM   2372  CA  HIE   149       3.727 -19.184 -21.436  1.00  0.00           C  
ATOM   2373  HA  HIE   149       4.052 -18.516 -22.234  1.00  0.00           H  
ATOM   2374  CB  HIE   149       4.283 -20.687 -21.594  1.00  0.00           C  
ATOM   2375  HB2 HIE   149       3.968 -21.200 -22.503  1.00  0.00           H  
ATOM   2376  HB3 HIE   149       5.363 -20.555 -21.663  1.00  0.00           H  
ATOM   2377  CG  HIE   149       3.885 -21.619 -20.437  1.00  0.00           C  
ATOM   2378  ND1 HIE   149       4.403 -21.570 -19.164  1.00  0.00           N  
ATOM   2379  CE1 HIE   149       3.865 -22.591 -18.485  1.00  0.00           C  
ATOM   2380  HE1 HIE   149       4.016 -22.809 -17.438  1.00  0.00           H  
ATOM   2381  NE2 HIE   149       3.075 -23.304 -19.264  1.00  0.00           N  
ATOM   2382  HE2 HIE   149       2.596 -24.118 -18.907  1.00  0.00           H  
ATOM   2383  CD2 HIE   149       3.092 -22.749 -20.558  1.00  0.00           C  
ATOM   2384  HD2 HIE   149       2.595 -23.029 -21.475  1.00  0.00           H  
ATOM   2385  C   HIE   149       2.148 -19.235 -21.701  1.00  0.00           C  
ATOM   2386  O   HIE   149       1.720 -19.416 -22.894  1.00  0.00           O  
ATOM   2387  N   GLN   150       1.234 -18.989 -20.705  1.00  0.00           N  
ATOM   2388  H   GLN   150       1.561 -18.688 -19.798  1.00  0.00           H  
ATOM   2389  CA  GLN   150      -0.193 -19.189 -20.935  1.00  0.00           C  
ATOM   2390  HA  GLN   150      -0.329 -19.936 -21.717  1.00  0.00           H  
ATOM   2391  CB  GLN   150      -0.742 -19.700 -19.599  1.00  0.00           C  
ATOM   2392  HB2 GLN   150      -0.654 -18.957 -18.806  1.00  0.00           H  
ATOM   2393  HB3 GLN   150      -1.775 -19.954 -19.835  1.00  0.00           H  
ATOM   2394  CG  GLN   150      -0.060 -21.051 -19.250  1.00  0.00           C  
ATOM   2395  HG2 GLN   150       0.114 -21.639 -20.151  1.00  0.00           H  
ATOM   2396  HG3 GLN   150       0.858 -20.975 -18.667  1.00  0.00           H  
ATOM   2397  CD  GLN   150      -0.981 -21.970 -18.479  1.00  0.00           C  
ATOM   2398  OE1 GLN   150      -1.955 -21.587 -17.845  1.00  0.00           O  
ATOM   2399  NE2 GLN   150      -0.720 -23.284 -18.438  1.00  0.00           N  
ATOM   2400 HE21 GLN   150      -1.340 -23.977 -18.042  1.00  0.00           H  
ATOM   2401 HE22 GLN   150       0.123 -23.695 -18.813  1.00  0.00           H  
ATOM   2402  C   GLN   150      -0.914 -17.880 -21.339  1.00  0.00           C  
ATOM   2403  O   GLN   150      -2.081 -17.817 -21.682  1.00  0.00           O  
ATOM   2404  N   CML   151      -0.131 -16.838 -21.329  1.00  0.00           N  
ATOM   2405  H   CML   151       0.830 -16.866 -21.019  1.00  0.00           H  
ATOM   2406  CA  CML   151      -0.420 -15.642 -22.149  1.00  0.00           C  
ATOM   2407  HA  CML   151      -1.025 -15.943 -23.004  1.00  0.00           H  
ATOM   2408  CB  CML   151       0.901 -15.043 -22.710  1.00  0.00           C  
ATOM   2409  HB2 CML   151       1.549 -14.649 -21.927  1.00  0.00           H  
ATOM   2410  HB3 CML   151       0.652 -14.217 -23.376  1.00  0.00           H  
ATOM   2411  SG  CML   151       1.989 -16.142 -23.646  1.00  0.00           S  
ATOM   2412  S1L CML   151       1.158 -16.811 -25.413  1.00  0.00           S  
ATOM   2413  C1L CML   151       0.051 -18.235 -25.188  1.00  0.00           C  
ATOM   2414  H1L CML   151      -0.461 -18.116 -24.209  1.00  0.00           H  
ATOM   2415  H1M CML   151       0.618 -19.174 -25.012  1.00  0.00           H  
ATOM   2416  C1R CML   151      -0.910 -18.368 -26.337  1.00  0.00           C  
ATOM   2417  C2R CML   151      -0.875 -19.166 -27.374  1.00  0.00           C  
ATOM   2418  H2R CML   151      -0.127 -19.945 -27.581  1.00  0.00           H  
ATOM   2419  C1  CML   151      -2.263 -17.670 -26.388  1.00  0.00           C  
ATOM   2420  C2  CML   151      -2.030 -19.113 -28.403  1.00  0.00           C  
ATOM   2421  N1  CML   151      -2.793 -18.057 -27.709  1.00  0.00           N  
ATOM   2422  O1  CML   151      -4.078 -17.831 -28.050  1.00  0.00           O  
ATOM   2423  C1A CML   151      -2.130 -16.099 -26.189  1.00  0.00           C  
ATOM   2424  H1A CML   151      -1.941 -16.066 -25.095  1.00  0.00           H  
ATOM   2425  H1B CML   151      -3.074 -15.594 -26.484  1.00  0.00           H  
ATOM   2426  H1C CML   151      -1.257 -15.754 -26.784  1.00  0.00           H  
ATOM   2427  C2A CML   151      -1.441 -18.612 -29.712  1.00  0.00           C  
ATOM   2428  H2A CML   151      -2.305 -18.160 -30.244  1.00  0.00           H  
ATOM   2429  H2B CML   151      -1.099 -19.313 -30.503  1.00  0.00           H  
ATOM   2430  H2C CML   151      -0.664 -17.900 -29.361  1.00  0.00           H  
ATOM   2431  C1D CML   151      -3.283 -18.257 -25.354  1.00  0.00           C  
ATOM   2432  H1D CML   151      -3.525 -19.279 -25.716  1.00  0.00           H  
ATOM   2433  H1E CML   151      -4.272 -17.751 -25.361  1.00  0.00           H  
ATOM   2434  H1F CML   151      -2.982 -18.375 -24.292  1.00  0.00           H  
ATOM   2435  C2D CML   151      -2.849 -20.545 -28.411  1.00  0.00           C  
ATOM   2436  H2D CML   151      -2.242 -21.446 -28.645  1.00  0.00           H  
ATOM   2437  H2E CML   151      -3.671 -20.529 -29.158  1.00  0.00           H  
ATOM   2438  H2F CML   151      -3.326 -20.642 -27.413  1.00  0.00           H  
ATOM   2439  C   CML   151      -1.170 -14.572 -21.288  1.00  0.00           C  
ATOM   2440  O   CML   151      -1.466 -13.533 -21.831  1.00  0.00           O  
ATOM   2441  N   ASP   152      -1.498 -14.743 -20.053  1.00  0.00           N  
ATOM   2442  H   ASP   152      -1.089 -15.546 -19.597  1.00  0.00           H  
ATOM   2443  CA  ASP   152      -2.460 -13.903 -19.289  1.00  0.00           C  
ATOM   2444  HA  ASP   152      -3.346 -13.995 -19.917  1.00  0.00           H  
ATOM   2445  CB  ASP   152      -2.987 -14.475 -17.996  1.00  0.00           C  
ATOM   2446  HB2 ASP   152      -2.155 -14.404 -17.295  1.00  0.00           H  
ATOM   2447  HB3 ASP   152      -3.855 -13.929 -17.625  1.00  0.00           H  
ATOM   2448  CG  ASP   152      -3.393 -15.900 -18.079  1.00  0.00           C  
ATOM   2449  OD1 ASP   152      -4.350 -16.203 -18.795  1.00  0.00           O  
ATOM   2450  OD2 ASP   152      -2.635 -16.777 -17.536  1.00  0.00           O  
ATOM   2451  C   ASP   152      -2.071 -12.416 -19.037  1.00  0.00           C  
ATOM   2452  O   ASP   152      -2.943 -11.552 -19.028  1.00  0.00           O  
ATOM   2453  N   MET   153      -0.833 -12.044 -18.756  1.00  0.00           N  
ATOM   2454  H   MET   153      -0.206 -12.835 -18.711  1.00  0.00           H  
ATOM   2455  CA  MET   153      -0.231 -10.645 -18.662  1.00  0.00           C  
ATOM   2456  HA  MET   153       0.822 -10.855 -18.477  1.00  0.00           H  
ATOM   2457  CB  MET   153      -0.608  -9.932 -17.333  1.00  0.00           C  
ATOM   2458  HB2 MET   153      -1.690  -9.826 -17.262  1.00  0.00           H  
ATOM   2459  HB3 MET   153      -0.386 -10.641 -16.535  1.00  0.00           H  
ATOM   2460  CG  MET   153       0.124  -8.661 -16.983  1.00  0.00           C  
ATOM   2461  HG2 MET   153       0.289  -8.647 -15.905  1.00  0.00           H  
ATOM   2462  HG3 MET   153       1.110  -8.652 -17.448  1.00  0.00           H  
ATOM   2463  SD  MET   153      -0.720  -7.053 -17.432  1.00  0.00           S  
ATOM   2464  CE  MET   153      -1.968  -6.984 -16.141  1.00  0.00           C  
ATOM   2465  HE1 MET   153      -2.693  -6.190 -16.319  1.00  0.00           H  
ATOM   2466  HE2 MET   153      -2.439  -7.964 -16.076  1.00  0.00           H  
ATOM   2467  HE3 MET   153      -1.279  -6.780 -15.322  1.00  0.00           H  
ATOM   2468  C   MET   153      -0.294  -9.759 -19.942  1.00  0.00           C  
ATOM   2469  O   MET   153       0.103  -8.655 -19.992  1.00  0.00           O  
ATOM   2470  N   MET   154      -0.773 -10.342 -21.066  1.00  0.00           N  
ATOM   2471  H   MET   154      -1.088 -11.302 -21.080  1.00  0.00           H  
ATOM   2472  CA  MET   154      -1.055  -9.584 -22.266  1.00  0.00           C  
ATOM   2473  HA  MET   154      -1.569  -8.687 -21.921  1.00  0.00           H  
ATOM   2474  CB  MET   154      -2.028 -10.280 -23.243  1.00  0.00           C  
ATOM   2475  HB2 MET   154      -1.502 -11.111 -23.713  1.00  0.00           H  
ATOM   2476  HB3 MET   154      -2.834 -10.721 -22.657  1.00  0.00           H  
ATOM   2477  CG  MET   154      -2.600  -9.351 -24.331  1.00  0.00           C  
ATOM   2478  HG2 MET   154      -3.218  -8.624 -23.804  1.00  0.00           H  
ATOM   2479  HG3 MET   154      -1.830  -8.862 -24.928  1.00  0.00           H  
ATOM   2480  SD  MET   154      -3.850 -10.128 -25.444  1.00  0.00           S  
ATOM   2481  CE  MET   154      -2.797 -11.238 -26.402  1.00  0.00           C  
ATOM   2482  HE1 MET   154      -2.394 -12.013 -25.749  1.00  0.00           H  
ATOM   2483  HE2 MET   154      -3.492 -11.651 -27.133  1.00  0.00           H  
ATOM   2484  HE3 MET   154      -2.019 -10.656 -26.896  1.00  0.00           H  
ATOM   2485  C   MET   154       0.120  -8.920 -23.000  1.00  0.00           C  
ATOM   2486  O   MET   154       0.096  -7.654 -23.060  1.00  0.00           O  
ATOM   2487  N   PHE   155       1.308  -9.553 -23.281  1.00  0.00           N  
ATOM   2488  H   PHE   155       2.044  -9.014 -23.714  1.00  0.00           H  
ATOM   2489  CA  PHE   155       1.566 -10.945 -23.079  1.00  0.00           C  
ATOM   2490  HA  PHE   155       0.613 -11.473 -23.036  1.00  0.00           H  
ATOM   2491  CB  PHE   155       2.320 -11.580 -24.275  1.00  0.00           C  
ATOM   2492  HB2 PHE   155       3.225 -10.985 -24.400  1.00  0.00           H  
ATOM   2493  HB3 PHE   155       2.628 -12.604 -24.060  1.00  0.00           H  
ATOM   2494  CG  PHE   155       1.479 -11.523 -25.571  1.00  0.00           C  
ATOM   2495  CD1 PHE   155       1.058 -12.681 -26.216  1.00  0.00           C  
ATOM   2496  HD1 PHE   155       1.163 -13.648 -25.747  1.00  0.00           H  
ATOM   2497  CE1 PHE   155       0.294 -12.560 -27.395  1.00  0.00           C  
ATOM   2498  HE1 PHE   155      -0.057 -13.453 -27.892  1.00  0.00           H  
ATOM   2499  CZ  PHE   155       0.094 -11.295 -28.000  1.00  0.00           C  
ATOM   2500  HZ  PHE   155      -0.431 -11.219 -28.940  1.00  0.00           H  
ATOM   2501  CE2 PHE   155       0.605 -10.094 -27.411  1.00  0.00           C  
ATOM   2502  HE2 PHE   155       0.486  -9.180 -27.974  1.00  0.00           H  
ATOM   2503  CD2 PHE   155       1.294 -10.217 -26.230  1.00  0.00           C  
ATOM   2504  HD2 PHE   155       1.708  -9.298 -25.840  1.00  0.00           H  
ATOM   2505  C   PHE   155       2.500 -11.216 -21.904  1.00  0.00           C  
ATOM   2506  O   PHE   155       2.405 -12.277 -21.313  1.00  0.00           O  
ATOM   2507  N   LYS   156       3.393 -10.294 -21.670  1.00  0.00           N  
ATOM   2508  H   LYS   156       3.391  -9.431 -22.195  1.00  0.00           H  
ATOM   2509  CA  LYS   156       4.589 -10.401 -20.820  1.00  0.00           C  
ATOM   2510  HA  LYS   156       5.101 -11.310 -21.136  1.00  0.00           H  
ATOM   2511  CB  LYS   156       5.524  -9.173 -20.835  1.00  0.00           C  
ATOM   2512  HB2 LYS   156       5.539  -8.645 -21.788  1.00  0.00           H  
ATOM   2513  HB3 LYS   156       5.112  -8.458 -20.124  1.00  0.00           H  
ATOM   2514  CG  LYS   156       6.832  -9.513 -20.524  1.00  0.00           C  
ATOM   2515  HG2 LYS   156       6.774 -10.009 -19.555  1.00  0.00           H  
ATOM   2516  HG3 LYS   156       7.262 -10.290 -21.156  1.00  0.00           H  
ATOM   2517  CD  LYS   156       7.823  -8.550 -20.521  1.00  0.00           C  
ATOM   2518  HD2 LYS   156       7.960  -8.116 -21.511  1.00  0.00           H  
ATOM   2519  HD3 LYS   156       7.510  -7.736 -19.867  1.00  0.00           H  
ATOM   2520  CE  LYS   156       9.020  -8.991 -20.111  1.00  0.00           C  
ATOM   2521  HE2 LYS   156       9.498  -8.253 -19.467  1.00  0.00           H  
ATOM   2522  HE3 LYS   156       8.975  -9.868 -19.465  1.00  0.00           H  
ATOM   2523  NZ  LYS   156      10.032  -9.361 -21.153  1.00  0.00           N  
ATOM   2524  HZ1 LYS   156       9.580  -9.974 -21.817  1.00  0.00           H  
ATOM   2525  HZ2 LYS   156      10.435  -8.582 -21.653  1.00  0.00           H  
ATOM   2526  HZ3 LYS   156      10.793  -9.830 -20.683  1.00  0.00           H  
ATOM   2527  C   LYS   156       4.068 -10.637 -19.344  1.00  0.00           C  
ATOM   2528  O   LYS   156       3.165  -9.886 -18.880  1.00  0.00           O  
ATOM   2529  N   ASP   157       4.727 -11.494 -18.554  1.00  0.00           N  
ATOM   2530  H   ASP   157       5.454 -12.036 -19.001  1.00  0.00           H  
ATOM   2531  CA  ASP   157       4.403 -11.890 -17.195  1.00  0.00           C  
ATOM   2532  HA  ASP   157       3.316 -11.967 -17.180  1.00  0.00           H  
ATOM   2533  CB  ASP   157       5.059 -13.228 -16.887  1.00  0.00           C  
ATOM   2534  HB2 ASP   157       4.577 -14.001 -17.486  1.00  0.00           H  
ATOM   2535  HB3 ASP   157       6.056 -13.207 -17.327  1.00  0.00           H  
ATOM   2536  CG  ASP   157       5.069 -13.660 -15.428  1.00  0.00           C  
ATOM   2537  OD1 ASP   157       4.080 -13.507 -14.753  1.00  0.00           O  
ATOM   2538  OD2 ASP   157       6.062 -14.103 -14.927  1.00  0.00           O  
ATOM   2539  C   ASP   157       4.803 -10.845 -16.136  1.00  0.00           C  
ATOM   2540  O   ASP   157       5.954 -10.313 -16.147  1.00  0.00           O  
ATOM   2541  N   LEU   158       3.835 -10.566 -15.263  1.00  0.00           N  
ATOM   2542  H   LEU   158       3.055 -11.205 -15.204  1.00  0.00           H  
ATOM   2543  CA  LEU   158       3.993  -9.542 -14.101  1.00  0.00           C  
ATOM   2544  HA  LEU   158       4.981  -9.089 -14.185  1.00  0.00           H  
ATOM   2545  CB  LEU   158       2.976  -8.424 -14.315  1.00  0.00           C  
ATOM   2546  HB2 LEU   158       2.912  -8.229 -15.386  1.00  0.00           H  
ATOM   2547  HB3 LEU   158       2.069  -8.930 -13.983  1.00  0.00           H  
ATOM   2548  CG  LEU   158       3.146  -7.102 -13.617  1.00  0.00           C  
ATOM   2549  HG  LEU   158       3.539  -7.252 -12.612  1.00  0.00           H  
ATOM   2550  CD1 LEU   158       4.255  -6.334 -14.374  1.00  0.00           C  
ATOM   2551 HD11 LEU   158       4.667  -5.563 -13.723  1.00  0.00           H  
ATOM   2552 HD12 LEU   158       5.043  -7.045 -14.624  1.00  0.00           H  
ATOM   2553 HD13 LEU   158       3.721  -5.959 -15.247  1.00  0.00           H  
ATOM   2554  CD2 LEU   158       1.834  -6.321 -13.775  1.00  0.00           C  
ATOM   2555 HD21 LEU   158       0.998  -6.868 -13.338  1.00  0.00           H  
ATOM   2556 HD22 LEU   158       1.946  -5.377 -13.242  1.00  0.00           H  
ATOM   2557 HD23 LEU   158       1.413  -6.070 -14.749  1.00  0.00           H  
ATOM   2558  C   LEU   158       3.963 -10.236 -12.659  1.00  0.00           C  
ATOM   2559  O   LEU   158       3.677  -9.607 -11.685  1.00  0.00           O  
ATOM   2560  N   ASN   159       4.206 -11.540 -12.677  1.00  0.00           N  
ATOM   2561  H   ASN   159       4.237 -11.915 -13.614  1.00  0.00           H  
ATOM   2562  CA  ASN   159       4.184 -12.447 -11.515  1.00  0.00           C  
ATOM   2563  HA  ASN   159       4.281 -13.444 -11.947  1.00  0.00           H  
ATOM   2564  CB  ASN   159       5.528 -12.143 -10.812  1.00  0.00           C  
ATOM   2565  HB2 ASN   159       6.427 -12.251 -11.419  1.00  0.00           H  
ATOM   2566  HB3 ASN   159       5.401 -11.160 -10.358  1.00  0.00           H  
ATOM   2567  CG  ASN   159       5.852 -13.086  -9.634  1.00  0.00           C  
ATOM   2568  OD1 ASN   159       5.876 -12.733  -8.500  1.00  0.00           O  
ATOM   2569  ND2 ASN   159       5.942 -14.358  -9.855  1.00  0.00           N  
ATOM   2570 HD21 ASN   159       6.174 -14.863  -9.011  1.00  0.00           H  
ATOM   2571 HD22 ASN   159       5.956 -14.825 -10.750  1.00  0.00           H  
ATOM   2572  C   ASN   159       2.864 -12.418 -10.609  1.00  0.00           C  
ATOM   2573  O   ASN   159       3.054 -12.623  -9.384  1.00  0.00           O  
ATOM   2574  N   LEU   160       1.690 -12.289 -11.197  1.00  0.00           N  
ATOM   2575  H   LEU   160       1.628 -12.315 -12.204  1.00  0.00           H  
ATOM   2576  CA  LEU   160       0.374 -12.275 -10.529  1.00  0.00           C  
ATOM   2577  HA  LEU   160       0.310 -11.587  -9.685  1.00  0.00           H  
ATOM   2578  CB  LEU   160      -0.672 -11.761 -11.519  1.00  0.00           C  
ATOM   2579  HB2 LEU   160      -0.796 -12.570 -12.238  1.00  0.00           H  
ATOM   2580  HB3 LEU   160      -1.547 -11.746 -10.869  1.00  0.00           H  
ATOM   2581  CG  LEU   160      -0.505 -10.410 -12.207  1.00  0.00           C  
ATOM   2582  HG  LEU   160       0.355 -10.426 -12.877  1.00  0.00           H  
ATOM   2583  CD1 LEU   160      -1.745  -9.959 -13.042  1.00  0.00           C  
ATOM   2584 HD11 LEU   160      -2.603  -9.656 -12.442  1.00  0.00           H  
ATOM   2585 HD12 LEU   160      -1.542  -9.171 -13.766  1.00  0.00           H  
ATOM   2586 HD13 LEU   160      -2.073 -10.757 -13.708  1.00  0.00           H  
ATOM   2587  CD2 LEU   160      -0.192  -9.363 -11.108  1.00  0.00           C  
ATOM   2588 HD21 LEU   160      -0.391  -8.376 -11.526  1.00  0.00           H  
ATOM   2589 HD22 LEU   160      -0.891  -9.440 -10.275  1.00  0.00           H  
ATOM   2590 HD23 LEU   160       0.841  -9.532 -10.804  1.00  0.00           H  
ATOM   2591  C   LEU   160      -0.034 -13.637  -9.930  1.00  0.00           C  
ATOM   2592  O   LEU   160       0.577 -14.680 -10.350  1.00  0.00           O  
ATOM   2593  N   THR   161      -1.150 -13.732  -9.129  1.00  0.00           N  
ATOM   2594  H   THR   161      -1.551 -12.835  -8.892  1.00  0.00           H  
ATOM   2595  CA  THR   161      -1.735 -14.964  -8.477  1.00  0.00           C  
ATOM   2596  HA  THR   161      -0.980 -15.721  -8.266  1.00  0.00           H  
ATOM   2597  CB  THR   161      -2.403 -14.684  -7.132  1.00  0.00           C  
ATOM   2598  HB  THR   161      -2.526 -15.660  -6.661  1.00  0.00           H  
ATOM   2599  CG2 THR   161      -1.679 -13.793  -6.098  1.00  0.00           C  
ATOM   2600 HG21 THR   161      -2.319 -13.553  -5.249  1.00  0.00           H  
ATOM   2601 HG22 THR   161      -0.758 -14.251  -5.737  1.00  0.00           H  
ATOM   2602 HG23 THR   161      -1.382 -12.908  -6.661  1.00  0.00           H  
ATOM   2603  OG1 THR   161      -3.701 -14.144  -7.148  1.00  0.00           O  
ATOM   2604  HG1 THR   161      -4.094 -14.561  -6.378  1.00  0.00           H  
ATOM   2605  C   THR   161      -2.793 -15.732  -9.243  1.00  0.00           C  
ATOM   2606  O   THR   161      -3.563 -15.133 -10.031  1.00  0.00           O  
ATOM   2607  N   ASP   162      -2.894 -17.043  -9.026  1.00  0.00           N  
ATOM   2608  H   ASP   162      -2.384 -17.501  -8.285  1.00  0.00           H  
ATOM   2609  CA  ASP   162      -3.950 -17.882  -9.651  1.00  0.00           C  
ATOM   2610  HA  ASP   162      -3.879 -17.946 -10.737  1.00  0.00           H  
ATOM   2611  CB  ASP   162      -3.842 -19.313  -9.171  1.00  0.00           C  
ATOM   2612  HB2 ASP   162      -4.286 -19.325  -8.175  1.00  0.00           H  
ATOM   2613  HB3 ASP   162      -4.500 -19.867  -9.841  1.00  0.00           H  
ATOM   2614  CG  ASP   162      -2.443 -19.921  -9.157  1.00  0.00           C  
ATOM   2615  OD1 ASP   162      -1.384 -19.302  -9.408  1.00  0.00           O  
ATOM   2616  OD2 ASP   162      -2.417 -21.081  -8.872  1.00  0.00           O  
ATOM   2617  C   ASP   162      -5.413 -17.354  -9.473  1.00  0.00           C  
ATOM   2618  O   ASP   162      -6.143 -17.649 -10.403  1.00  0.00           O  
ATOM   2619  N   ALA   163      -5.761 -16.586  -8.418  1.00  0.00           N  
ATOM   2620  H   ALA   163      -5.232 -16.493  -7.563  1.00  0.00           H  
ATOM   2621  CA  ALA   163      -7.123 -15.999  -8.332  1.00  0.00           C  
ATOM   2622  HA  ALA   163      -7.803 -16.821  -8.554  1.00  0.00           H  
ATOM   2623  CB  ALA   163      -7.484 -15.686  -6.919  1.00  0.00           C  
ATOM   2624  HB1 ALA   163      -7.410 -16.603  -6.334  1.00  0.00           H  
ATOM   2625  HB2 ALA   163      -6.751 -14.952  -6.585  1.00  0.00           H  
ATOM   2626  HB3 ALA   163      -8.505 -15.306  -6.890  1.00  0.00           H  
ATOM   2627  C   ALA   163      -7.384 -14.872  -9.323  1.00  0.00           C  
ATOM   2628  O   ALA   163      -8.499 -14.894  -9.930  1.00  0.00           O  
ATOM   2629  N   GLN   164      -6.277 -14.071  -9.529  1.00  0.00           N  
ATOM   2630  H   GLN   164      -5.437 -14.246  -8.995  1.00  0.00           H  
ATOM   2631  CA  GLN   164      -6.258 -12.830 -10.301  1.00  0.00           C  
ATOM   2632  HA  GLN   164      -7.096 -12.136 -10.249  1.00  0.00           H  
ATOM   2633  CB  GLN   164      -4.872 -12.078 -10.039  1.00  0.00           C  
ATOM   2634  HB2 GLN   164      -4.072 -12.807 -10.165  1.00  0.00           H  
ATOM   2635  HB3 GLN   164      -4.817 -11.304 -10.804  1.00  0.00           H  
ATOM   2636  CG  GLN   164      -4.862 -11.408  -8.626  1.00  0.00           C  
ATOM   2637  HG2 GLN   164      -5.798 -10.888  -8.421  1.00  0.00           H  
ATOM   2638  HG3 GLN   164      -4.748 -12.191  -7.877  1.00  0.00           H  
ATOM   2639  CD  GLN   164      -3.537 -10.583  -8.602  1.00  0.00           C  
ATOM   2640  OE1 GLN   164      -2.490 -11.122  -8.773  1.00  0.00           O  
ATOM   2641  NE2 GLN   164      -3.687  -9.375  -8.289  1.00  0.00           N  
ATOM   2642 HE21 GLN   164      -2.818  -8.874  -8.172  1.00  0.00           H  
ATOM   2643 HE22 GLN   164      -4.564  -8.887  -8.177  1.00  0.00           H  
ATOM   2644  C   GLN   164      -6.333 -13.327 -11.779  1.00  0.00           C  
ATOM   2645  O   GLN   164      -7.328 -13.019 -12.397  1.00  0.00           O  
ATOM   2646  N   LYS   165      -5.351 -14.133 -12.211  1.00  0.00           N  
ATOM   2647  H   LYS   165      -4.620 -14.321 -11.540  1.00  0.00           H  
ATOM   2648  CA  LYS   165      -5.184 -14.705 -13.577  1.00  0.00           C  
ATOM   2649  HA  LYS   165      -4.993 -13.925 -14.314  1.00  0.00           H  
ATOM   2650  CB  LYS   165      -3.936 -15.582 -13.583  1.00  0.00           C  
ATOM   2651  HB2 LYS   165      -3.901 -16.184 -12.675  1.00  0.00           H  
ATOM   2652  HB3 LYS   165      -4.109 -16.082 -14.536  1.00  0.00           H  
ATOM   2653  CG  LYS   165      -2.708 -14.948 -13.508  1.00  0.00           C  
ATOM   2654  HG2 LYS   165      -2.629 -14.238 -14.331  1.00  0.00           H  
ATOM   2655  HG3 LYS   165      -2.733 -14.403 -12.564  1.00  0.00           H  
ATOM   2656  CD  LYS   165      -1.633 -15.817 -13.469  1.00  0.00           C  
ATOM   2657  HD2 LYS   165      -1.634 -16.410 -12.554  1.00  0.00           H  
ATOM   2658  HD3 LYS   165      -1.785 -16.462 -14.335  1.00  0.00           H  
ATOM   2659  CE  LYS   165      -0.452 -15.223 -13.657  1.00  0.00           C  
ATOM   2660  HE2 LYS   165      -0.369 -14.974 -14.715  1.00  0.00           H  
ATOM   2661  HE3 LYS   165      -0.296 -14.383 -12.979  1.00  0.00           H  
ATOM   2662  NZ  LYS   165       0.667 -16.217 -13.354  1.00  0.00           N  
ATOM   2663  HZ1 LYS   165       0.433 -16.567 -12.436  1.00  0.00           H  
ATOM   2664  HZ2 LYS   165       0.500 -17.013 -13.953  1.00  0.00           H  
ATOM   2665  HZ3 LYS   165       1.627 -15.914 -13.440  1.00  0.00           H  
ATOM   2666  C   LYS   165      -6.512 -15.472 -13.929  1.00  0.00           C  
ATOM   2667  O   LYS   165      -6.923 -15.327 -15.095  1.00  0.00           O  
ATOM   2668  N   GLN   166      -7.167 -16.219 -13.049  1.00  0.00           N  
ATOM   2669  H   GLN   166      -6.851 -16.165 -12.091  1.00  0.00           H  
ATOM   2670  CA  GLN   166      -8.496 -16.855 -13.342  1.00  0.00           C  
ATOM   2671  HA  GLN   166      -8.374 -17.535 -14.185  1.00  0.00           H  
ATOM   2672  CB  GLN   166      -8.817 -17.766 -12.079  1.00  0.00           C  
ATOM   2673  HB2 GLN   166      -8.069 -18.537 -11.894  1.00  0.00           H  
ATOM   2674  HB3 GLN   166      -9.023 -17.169 -11.190  1.00  0.00           H  
ATOM   2675  CG  GLN   166     -10.225 -18.409 -12.283  1.00  0.00           C  
ATOM   2676  HG2 GLN   166     -10.979 -17.646 -12.478  1.00  0.00           H  
ATOM   2677  HG3 GLN   166     -10.083 -19.132 -13.086  1.00  0.00           H  
ATOM   2678  CD  GLN   166     -10.643 -19.241 -11.098  1.00  0.00           C  
ATOM   2679  OE1 GLN   166      -9.870 -20.157 -10.725  1.00  0.00           O  
ATOM   2680  NE2 GLN   166     -11.598 -18.856 -10.294  1.00  0.00           N  
ATOM   2681 HE21 GLN   166     -11.835 -19.347  -9.443  1.00  0.00           H  
ATOM   2682 HE22 GLN   166     -12.121 -18.030 -10.548  1.00  0.00           H  
ATOM   2683  C   GLN   166      -9.583 -15.893 -13.686  1.00  0.00           C  
ATOM   2684  O   GLN   166     -10.302 -15.956 -14.697  1.00  0.00           O  
ATOM   2685  N   GLN   167      -9.612 -14.728 -12.904  1.00  0.00           N  
ATOM   2686  H   GLN   167      -9.074 -14.606 -12.058  1.00  0.00           H  
ATOM   2687  CA  GLN   167     -10.575 -13.605 -13.228  1.00  0.00           C  
ATOM   2688  HA  GLN   167     -11.521 -14.022 -13.572  1.00  0.00           H  
ATOM   2689  CB  GLN   167     -11.005 -12.895 -11.921  1.00  0.00           C  
ATOM   2690  HB2 GLN   167     -11.446 -13.642 -11.261  1.00  0.00           H  
ATOM   2691  HB3 GLN   167     -10.142 -12.410 -11.464  1.00  0.00           H  
ATOM   2692  CG  GLN   167     -12.051 -11.763 -12.046  1.00  0.00           C  
ATOM   2693  HG2 GLN   167     -11.633 -10.790 -12.305  1.00  0.00           H  
ATOM   2694  HG3 GLN   167     -12.874 -12.145 -12.650  1.00  0.00           H  
ATOM   2695  CD  GLN   167     -12.678 -11.429 -10.646  1.00  0.00           C  
ATOM   2696  OE1 GLN   167     -12.037 -10.662  -9.935  1.00  0.00           O  
ATOM   2697  NE2 GLN   167     -13.734 -12.053 -10.180  1.00  0.00           N  
ATOM   2698 HE21 GLN   167     -13.920 -12.013  -9.188  1.00  0.00           H  
ATOM   2699 HE22 GLN   167     -14.185 -12.700 -10.810  1.00  0.00           H  
ATOM   2700  C   GLN   167     -10.234 -12.712 -14.452  1.00  0.00           C  
ATOM   2701  O   GLN   167     -11.153 -12.350 -15.206  1.00  0.00           O  
ATOM   2702  N   ILE   168      -8.915 -12.623 -14.760  1.00  0.00           N  
ATOM   2703  H   ILE   168      -8.275 -12.950 -14.049  1.00  0.00           H  
ATOM   2704  CA  ILE   168      -8.373 -12.033 -15.990  1.00  0.00           C  
ATOM   2705  HA  ILE   168      -8.867 -11.064 -16.058  1.00  0.00           H  
ATOM   2706  CB  ILE   168      -6.839 -11.806 -15.853  1.00  0.00           C  
ATOM   2707  HB  ILE   168      -6.407 -12.650 -15.316  1.00  0.00           H  
ATOM   2708  CG2 ILE   168      -6.132 -11.695 -17.249  1.00  0.00           C  
ATOM   2709 HG21 ILE   168      -5.156 -11.209 -17.233  1.00  0.00           H  
ATOM   2710 HG22 ILE   168      -5.982 -12.638 -17.774  1.00  0.00           H  
ATOM   2711 HG23 ILE   168      -6.696 -11.087 -17.955  1.00  0.00           H  
ATOM   2712  CG1 ILE   168      -6.686 -10.447 -15.109  1.00  0.00           C  
ATOM   2713 HG12 ILE   168      -6.749  -9.648 -15.848  1.00  0.00           H  
ATOM   2714 HG13 ILE   168      -7.541 -10.365 -14.437  1.00  0.00           H  
ATOM   2715  CD1 ILE   168      -5.247 -10.391 -14.358  1.00  0.00           C  
ATOM   2716 HD11 ILE   168      -5.268  -9.452 -13.806  1.00  0.00           H  
ATOM   2717 HD12 ILE   168      -5.106 -11.149 -13.588  1.00  0.00           H  
ATOM   2718 HD13 ILE   168      -4.438 -10.476 -15.084  1.00  0.00           H  
ATOM   2719  C   ILE   168      -8.803 -12.883 -17.236  1.00  0.00           C  
ATOM   2720  O   ILE   168      -9.194 -12.292 -18.269  1.00  0.00           O  
ATOM   2721  N   ARG   169      -8.759 -14.241 -17.222  1.00  0.00           N  
ATOM   2722  H   ARG   169      -8.451 -14.647 -16.350  1.00  0.00           H  
ATOM   2723  CA  ARG   169      -9.361 -15.133 -18.243  1.00  0.00           C  
ATOM   2724  HA  ARG   169      -8.927 -14.998 -19.233  1.00  0.00           H  
ATOM   2725  CB  ARG   169      -9.034 -16.613 -17.838  1.00  0.00           C  
ATOM   2726  HB2 ARG   169      -9.284 -16.730 -16.783  1.00  0.00           H  
ATOM   2727  HB3 ARG   169      -9.655 -17.277 -18.438  1.00  0.00           H  
ATOM   2728  CG  ARG   169      -7.689 -16.802 -18.127  1.00  0.00           C  
ATOM   2729  HG2 ARG   169      -7.500 -16.797 -19.200  1.00  0.00           H  
ATOM   2730  HG3 ARG   169      -7.051 -16.052 -17.659  1.00  0.00           H  
ATOM   2731  CD  ARG   169      -7.335 -18.009 -17.695  1.00  0.00           C  
ATOM   2732  HD2 ARG   169      -7.592 -18.071 -16.638  1.00  0.00           H  
ATOM   2733  HD3 ARG   169      -7.794 -18.890 -18.144  1.00  0.00           H  
ATOM   2734  NE  ARG   169      -5.829 -18.203 -17.697  1.00  0.00           N  
ATOM   2735  HE  ARG   169      -5.226 -17.444 -17.978  1.00  0.00           H  
ATOM   2736  CZ  ARG   169      -5.167 -19.299 -17.343  1.00  0.00           C  
ATOM   2737  NH1 ARG   169      -5.739 -20.433 -16.866  1.00  0.00           N  
ATOM   2738 HH11 ARG   169      -6.641 -20.392 -16.412  1.00  0.00           H  
ATOM   2739 HH12 ARG   169      -5.325 -21.354 -16.847  1.00  0.00           H  
ATOM   2740  NH2 ARG   169      -3.896 -19.393 -17.465  1.00  0.00           N  
ATOM   2741 HH21 ARG   169      -3.226 -18.645 -17.576  1.00  0.00           H  
ATOM   2742 HH22 ARG   169      -3.608 -20.355 -17.353  1.00  0.00           H  
ATOM   2743  C   ARG   169     -10.798 -14.877 -18.411  1.00  0.00           C  
ATOM   2744  O   ARG   169     -11.289 -15.134 -19.515  1.00  0.00           O  
ATOM   2745  N   GLU   170     -11.577 -14.452 -17.382  1.00  0.00           N  
ATOM   2746  H   GLU   170     -11.166 -14.250 -16.482  1.00  0.00           H  
ATOM   2747  CA  GLU   170     -13.056 -14.295 -17.532  1.00  0.00           C  
ATOM   2748  HA  GLU   170     -13.461 -15.071 -18.181  1.00  0.00           H  
ATOM   2749  CB  GLU   170     -13.565 -14.226 -16.083  1.00  0.00           C  
ATOM   2750  HB2 GLU   170     -13.293 -15.104 -15.496  1.00  0.00           H  
ATOM   2751  HB3 GLU   170     -13.123 -13.335 -15.636  1.00  0.00           H  
ATOM   2752  CG  GLU   170     -15.096 -14.232 -15.885  1.00  0.00           C  
ATOM   2753  HG2 GLU   170     -15.246 -14.297 -14.808  1.00  0.00           H  
ATOM   2754  HG3 GLU   170     -15.418 -13.270 -16.285  1.00  0.00           H  
ATOM   2755  CD  GLU   170     -15.772 -15.309 -16.679  1.00  0.00           C  
ATOM   2756  OE1 GLU   170     -16.926 -15.129 -17.107  1.00  0.00           O  
ATOM   2757  OE2 GLU   170     -15.260 -16.429 -16.817  1.00  0.00           O  
ATOM   2758  C   GLU   170     -13.332 -12.917 -18.189  1.00  0.00           C  
ATOM   2759  O   GLU   170     -14.278 -12.704 -18.948  1.00  0.00           O  
ATOM   2760  N   ILE   171     -12.441 -11.924 -17.844  1.00  0.00           N  
ATOM   2761  H   ILE   171     -11.628 -12.136 -17.284  1.00  0.00           H  
ATOM   2762  CA  ILE   171     -12.591 -10.534 -18.423  1.00  0.00           C  
ATOM   2763  HA  ILE   171     -13.617 -10.198 -18.278  1.00  0.00           H  
ATOM   2764  CB  ILE   171     -11.575  -9.657 -17.644  1.00  0.00           C  
ATOM   2765  HB  ILE   171     -10.624 -10.182 -17.549  1.00  0.00           H  
ATOM   2766  CG2 ILE   171     -11.235  -8.405 -18.408  1.00  0.00           C  
ATOM   2767 HG21 ILE   171     -10.707  -7.820 -17.654  1.00  0.00           H  
ATOM   2768 HG22 ILE   171     -10.536  -8.588 -19.224  1.00  0.00           H  
ATOM   2769 HG23 ILE   171     -12.127  -7.854 -18.704  1.00  0.00           H  
ATOM   2770  CG1 ILE   171     -11.992  -9.337 -16.165  1.00  0.00           C  
ATOM   2771 HG12 ILE   171     -12.701  -8.510 -16.208  1.00  0.00           H  
ATOM   2772 HG13 ILE   171     -12.605 -10.137 -15.748  1.00  0.00           H  
ATOM   2773  CD1 ILE   171     -10.796  -9.024 -15.190  1.00  0.00           C  
ATOM   2774 HD11 ILE   171      -9.790  -9.366 -15.432  1.00  0.00           H  
ATOM   2775 HD12 ILE   171     -10.666  -7.943 -15.135  1.00  0.00           H  
ATOM   2776 HD13 ILE   171     -11.103  -9.279 -14.176  1.00  0.00           H  
ATOM   2777  C   ILE   171     -12.225 -10.611 -19.955  1.00  0.00           C  
ATOM   2778  O   ILE   171     -12.893  -9.950 -20.732  1.00  0.00           O  
ATOM   2779  N   MET   172     -11.326 -11.519 -20.276  1.00  0.00           N  
ATOM   2780  H   MET   172     -10.764 -11.929 -19.544  1.00  0.00           H  
ATOM   2781  CA  MET   172     -11.065 -11.864 -21.653  1.00  0.00           C  
ATOM   2782  HA  MET   172     -11.092 -10.920 -22.197  1.00  0.00           H  
ATOM   2783  CB  MET   172      -9.633 -12.433 -21.746  1.00  0.00           C  
ATOM   2784  HB2 MET   172      -9.522 -13.296 -21.090  1.00  0.00           H  
ATOM   2785  HB3 MET   172      -9.507 -12.820 -22.757  1.00  0.00           H  
ATOM   2786  CG  MET   172      -8.558 -11.415 -21.511  1.00  0.00           C  
ATOM   2787  HG2 MET   172      -8.966 -10.496 -21.932  1.00  0.00           H  
ATOM   2788  HG3 MET   172      -8.506 -11.375 -20.423  1.00  0.00           H  
ATOM   2789  SD  MET   172      -6.926 -11.774 -22.253  1.00  0.00           S  
ATOM   2790  CE  MET   172      -6.510 -13.297 -21.431  1.00  0.00           C  
ATOM   2791  HE1 MET   172      -6.819 -14.132 -22.059  1.00  0.00           H  
ATOM   2792  HE2 MET   172      -5.436 -13.393 -21.273  1.00  0.00           H  
ATOM   2793  HE3 MET   172      -6.994 -13.282 -20.455  1.00  0.00           H  
ATOM   2794  C   MET   172     -12.160 -12.681 -22.357  1.00  0.00           C  
ATOM   2795  O   MET   172     -12.347 -12.461 -23.575  1.00  0.00           O  
ATOM   2796  N   LYS   173     -12.860 -13.591 -21.643  1.00  0.00           N  
ATOM   2797  H   LYS   173     -12.474 -13.805 -20.734  1.00  0.00           H  
ATOM   2798  CA  LYS   173     -14.080 -14.268 -22.195  1.00  0.00           C  
ATOM   2799  HA  LYS   173     -13.904 -14.692 -23.183  1.00  0.00           H  
ATOM   2800  CB  LYS   173     -14.409 -15.364 -21.229  1.00  0.00           C  
ATOM   2801  HB2 LYS   173     -13.766 -16.178 -21.565  1.00  0.00           H  
ATOM   2802  HB3 LYS   173     -14.092 -15.124 -20.214  1.00  0.00           H  
ATOM   2803  CG  LYS   173     -15.684 -15.848 -21.312  1.00  0.00           C  
ATOM   2804  HG2 LYS   173     -16.440 -15.080 -21.150  1.00  0.00           H  
ATOM   2805  HG3 LYS   173     -15.815 -16.237 -22.322  1.00  0.00           H  
ATOM   2806  CD  LYS   173     -15.988 -16.858 -20.428  1.00  0.00           C  
ATOM   2807  HD2 LYS   173     -15.158 -17.537 -20.623  1.00  0.00           H  
ATOM   2808  HD3 LYS   173     -15.904 -16.453 -19.419  1.00  0.00           H  
ATOM   2809  CE  LYS   173     -17.103 -17.571 -20.686  1.00  0.00           C  
ATOM   2810  HE2 LYS   173     -17.876 -16.804 -20.668  1.00  0.00           H  
ATOM   2811  HE3 LYS   173     -17.101 -18.062 -21.660  1.00  0.00           H  
ATOM   2812  NZ  LYS   173     -17.276 -18.546 -19.572  1.00  0.00           N  
ATOM   2813  HZ1 LYS   173     -16.423 -19.037 -19.346  1.00  0.00           H  
ATOM   2814  HZ2 LYS   173     -17.589 -18.060 -18.744  1.00  0.00           H  
ATOM   2815  HZ3 LYS   173     -17.969 -19.255 -19.765  1.00  0.00           H  
ATOM   2816  C   LYS   173     -15.149 -13.179 -22.402  1.00  0.00           C  
ATOM   2817  O   LYS   173     -15.654 -13.101 -23.518  1.00  0.00           O  
ATOM   2818  N   GLY   174     -15.314 -12.226 -21.517  1.00  0.00           N  
ATOM   2819  H   GLY   174     -14.874 -12.417 -20.628  1.00  0.00           H  
ATOM   2820  CA  GLY   174     -16.152 -11.018 -21.788  1.00  0.00           C  
ATOM   2821  HA2 GLY   174     -17.082 -11.537 -22.017  1.00  0.00           H  
ATOM   2822  HA3 GLY   174     -16.258 -10.405 -20.893  1.00  0.00           H  
ATOM   2823  C   GLY   174     -15.645 -10.219 -22.968  1.00  0.00           C  
ATOM   2824  O   GLY   174     -16.418  -9.972 -23.858  1.00  0.00           O  
ATOM   2825  N   GLN   175     -14.280 -10.050 -23.113  1.00  0.00           N  
ATOM   2826  H   GLN   175     -13.617 -10.199 -22.366  1.00  0.00           H  
ATOM   2827  CA  GLN   175     -13.769  -9.257 -24.271  1.00  0.00           C  
ATOM   2828  HA  GLN   175     -14.371  -8.357 -24.143  1.00  0.00           H  
ATOM   2829  CB  GLN   175     -12.324  -8.983 -24.118  1.00  0.00           C  
ATOM   2830  HB2 GLN   175     -12.173  -8.442 -23.184  1.00  0.00           H  
ATOM   2831  HB3 GLN   175     -11.804  -9.936 -24.025  1.00  0.00           H  
ATOM   2832  CG  GLN   175     -11.680  -8.074 -25.207  1.00  0.00           C  
ATOM   2833  HG2 GLN   175     -12.002  -8.377 -26.203  1.00  0.00           H  
ATOM   2834  HG3 GLN   175     -11.908  -7.010 -25.140  1.00  0.00           H  
ATOM   2835  CD  GLN   175     -10.089  -8.051 -25.209  1.00  0.00           C  
ATOM   2836  OE1 GLN   175      -9.462  -8.812 -24.463  1.00  0.00           O  
ATOM   2837  NE2 GLN   175      -9.505  -7.351 -26.132  1.00  0.00           N  
ATOM   2838 HE21 GLN   175      -8.506  -7.273 -26.001  1.00  0.00           H  
ATOM   2839 HE22 GLN   175     -10.090  -6.791 -26.735  1.00  0.00           H  
ATOM   2840  C   GLN   175     -14.157  -9.916 -25.643  1.00  0.00           C  
ATOM   2841  O   GLN   175     -14.561  -9.222 -26.518  1.00  0.00           O  
ATOM   2842  N   ARG   176     -14.064 -11.242 -25.719  1.00  0.00           N  
ATOM   2843  H   ARG   176     -13.900 -11.761 -24.868  1.00  0.00           H  
ATOM   2844  CA  ARG   176     -14.262 -11.959 -26.913  1.00  0.00           C  
ATOM   2845  HA  ARG   176     -13.824 -11.428 -27.757  1.00  0.00           H  
ATOM   2846  CB  ARG   176     -13.501 -13.331 -26.808  1.00  0.00           C  
ATOM   2847  HB2 ARG   176     -13.915 -13.793 -25.912  1.00  0.00           H  
ATOM   2848  HB3 ARG   176     -13.910 -13.915 -27.632  1.00  0.00           H  
ATOM   2849  CG  ARG   176     -12.143 -13.295 -26.803  1.00  0.00           C  
ATOM   2850  HG2 ARG   176     -11.738 -12.608 -27.545  1.00  0.00           H  
ATOM   2851  HG3 ARG   176     -11.766 -12.960 -25.836  1.00  0.00           H  
ATOM   2852  CD  ARG   176     -11.502 -14.473 -26.991  1.00  0.00           C  
ATOM   2853  HD2 ARG   176     -11.832 -14.699 -28.005  1.00  0.00           H  
ATOM   2854  HD3 ARG   176     -10.426 -14.312 -26.932  1.00  0.00           H  
ATOM   2855  NE  ARG   176     -11.819 -15.552 -26.052  1.00  0.00           N  
ATOM   2856  HE  ARG   176     -12.708 -16.028 -26.102  1.00  0.00           H  
ATOM   2857  CZ  ARG   176     -11.275 -15.949 -24.974  1.00  0.00           C  
ATOM   2858  NH1 ARG   176     -10.064 -15.524 -24.696  1.00  0.00           N  
ATOM   2859 HH11 ARG   176      -9.354 -15.111 -25.285  1.00  0.00           H  
ATOM   2860 HH12 ARG   176      -9.709 -15.785 -23.787  1.00  0.00           H  
ATOM   2861  NH2 ARG   176     -11.926 -16.726 -24.107  1.00  0.00           N  
ATOM   2862 HH21 ARG   176     -12.897 -16.970 -24.238  1.00  0.00           H  
ATOM   2863 HH22 ARG   176     -11.619 -17.098 -23.220  1.00  0.00           H  
ATOM   2864  C   ARG   176     -15.783 -12.176 -27.247  1.00  0.00           C  
ATOM   2865  O   ARG   176     -16.138 -12.504 -28.412  1.00  0.00           O  
ATOM   2866  N   ASP   177     -16.743 -11.982 -26.269  1.00  0.00           N  
ATOM   2867  H   ASP   177     -16.553 -11.976 -25.277  1.00  0.00           H  
ATOM   2868  CA  ASP   177     -18.151 -11.814 -26.627  1.00  0.00           C  
ATOM   2869  HA  ASP   177     -18.346 -12.414 -27.516  1.00  0.00           H  
ATOM   2870  CB  ASP   177     -19.144 -12.199 -25.577  1.00  0.00           C  
ATOM   2871  HB2 ASP   177     -18.841 -11.687 -24.664  1.00  0.00           H  
ATOM   2872  HB3 ASP   177     -20.109 -11.746 -25.802  1.00  0.00           H  
ATOM   2873  CG  ASP   177     -19.333 -13.745 -25.561  1.00  0.00           C  
ATOM   2874  OD1 ASP   177     -20.369 -14.080 -24.937  1.00  0.00           O  
ATOM   2875  OD2 ASP   177     -18.536 -14.537 -26.070  1.00  0.00           O  
ATOM   2876  C   ASP   177     -18.432 -10.353 -27.083  1.00  0.00           C  
ATOM   2877  O   ASP   177     -19.281 -10.130 -27.938  1.00  0.00           O  
ATOM   2878  N   GLN   178     -17.700  -9.381 -26.527  1.00  0.00           N  
ATOM   2879  H   GLN   178     -17.003  -9.671 -25.856  1.00  0.00           H  
ATOM   2880  CA  GLN   178     -17.758  -7.937 -26.849  1.00  0.00           C  
ATOM   2881  HA  GLN   178     -18.831  -7.744 -26.876  1.00  0.00           H  
ATOM   2882  CB  GLN   178     -17.207  -7.098 -25.708  1.00  0.00           C  
ATOM   2883  HB2 GLN   178     -17.597  -7.417 -24.741  1.00  0.00           H  
ATOM   2884  HB3 GLN   178     -16.141  -7.324 -25.654  1.00  0.00           H  
ATOM   2885  CG  GLN   178     -17.303  -5.568 -25.828  1.00  0.00           C  
ATOM   2886  HG2 GLN   178     -16.869  -5.319 -26.796  1.00  0.00           H  
ATOM   2887  HG3 GLN   178     -18.304  -5.151 -25.718  1.00  0.00           H  
ATOM   2888  CD  GLN   178     -16.427  -4.840 -24.845  1.00  0.00           C  
ATOM   2889  OE1 GLN   178     -15.837  -5.414 -23.959  1.00  0.00           O  
ATOM   2890  NE2 GLN   178     -16.345  -3.515 -25.016  1.00  0.00           N  
ATOM   2891 HE21 GLN   178     -15.839  -2.988 -24.318  1.00  0.00           H  
ATOM   2892 HE22 GLN   178     -16.762  -2.961 -25.750  1.00  0.00           H  
ATOM   2893  C   GLN   178     -17.111  -7.523 -28.199  1.00  0.00           C  
ATOM   2894  O   GLN   178     -17.657  -6.656 -28.886  1.00  0.00           O  
ATOM   2895  N   MET   179     -16.074  -8.245 -28.636  1.00  0.00           N  
ATOM   2896  H   MET   179     -15.689  -8.909 -27.979  1.00  0.00           H  
ATOM   2897  CA  MET   179     -15.092  -7.737 -29.621  1.00  0.00           C  
ATOM   2898  HA  MET   179     -15.497  -6.855 -30.118  1.00  0.00           H  
ATOM   2899  CB  MET   179     -13.793  -7.565 -29.000  1.00  0.00           C  
ATOM   2900  HB2 MET   179     -13.963  -6.970 -28.103  1.00  0.00           H  
ATOM   2901  HB3 MET   179     -13.335  -8.509 -28.706  1.00  0.00           H  
ATOM   2902  CG  MET   179     -12.790  -6.759 -29.809  1.00  0.00           C  
ATOM   2903  HG2 MET   179     -12.326  -7.264 -30.656  1.00  0.00           H  
ATOM   2904  HG3 MET   179     -13.216  -5.817 -30.155  1.00  0.00           H  
ATOM   2905  SD  MET   179     -11.471  -6.121 -28.789  1.00  0.00           S  
ATOM   2906  CE  MET   179     -10.349  -7.531 -29.189  1.00  0.00           C  
ATOM   2907  HE1 MET   179     -10.111  -7.587 -30.252  1.00  0.00           H  
ATOM   2908  HE2 MET   179      -9.377  -7.451 -28.702  1.00  0.00           H  
ATOM   2909  HE3 MET   179     -10.887  -8.389 -28.787  1.00  0.00           H  
ATOM   2910  C   MET   179     -14.982  -8.752 -30.740  1.00  0.00           C  
ATOM   2911  O   MET   179     -14.773  -9.929 -30.455  1.00  0.00           O  
ATOM   2912  N   LYS   180     -15.195  -8.237 -31.956  1.00  0.00           N  
ATOM   2913  H   LYS   180     -15.598  -7.311 -31.945  1.00  0.00           H  
ATOM   2914  CA  LYS   180     -14.836  -8.891 -33.255  1.00  0.00           C  
ATOM   2915  HA  LYS   180     -15.238  -9.900 -33.159  1.00  0.00           H  
ATOM   2916  CB  LYS   180     -15.536  -8.225 -34.491  1.00  0.00           C  
ATOM   2917  HB2 LYS   180     -15.341  -7.182 -34.244  1.00  0.00           H  
ATOM   2918  HB3 LYS   180     -15.042  -8.611 -35.383  1.00  0.00           H  
ATOM   2919  CG  LYS   180     -16.888  -8.452 -34.618  1.00  0.00           C  
ATOM   2920  HG2 LYS   180     -16.965  -9.539 -34.654  1.00  0.00           H  
ATOM   2921  HG3 LYS   180     -17.397  -8.201 -33.687  1.00  0.00           H  
ATOM   2922  CD  LYS   180     -17.573  -7.900 -35.660  1.00  0.00           C  
ATOM   2923  HD2 LYS   180     -17.226  -8.176 -36.656  1.00  0.00           H  
ATOM   2924  HD3 LYS   180     -18.595  -8.276 -35.617  1.00  0.00           H  
ATOM   2925  CE  LYS   180     -17.706  -6.498 -35.641  1.00  0.00           C  
ATOM   2926  HE2 LYS   180     -18.372  -6.184 -34.837  1.00  0.00           H  
ATOM   2927  HE3 LYS   180     -16.740  -5.998 -35.583  1.00  0.00           H  
ATOM   2928  NZ  LYS   180     -18.401  -6.028 -36.879  1.00  0.00           N  
ATOM   2929  HZ1 LYS   180     -17.909  -6.324 -37.710  1.00  0.00           H  
ATOM   2930  HZ2 LYS   180     -19.395  -6.202 -36.860  1.00  0.00           H  
ATOM   2931  HZ3 LYS   180     -18.466  -5.023 -36.956  1.00  0.00           H  
ATOM   2932  C   LYS   180     -13.352  -9.135 -33.538  1.00  0.00           C  
ATOM   2933  O   LYS   180     -12.499  -8.527 -32.815  1.00  0.00           O  
ATOM   2934  N   ARG   181     -12.994 -10.076 -34.388  1.00  0.00           N  
ATOM   2935  H   ARG   181     -13.805 -10.520 -34.796  1.00  0.00           H  
ATOM   2936  CA  ARG   181     -11.647 -10.322 -35.080  1.00  0.00           C  
ATOM   2937  HA  ARG   181     -10.892 -10.406 -34.299  1.00  0.00           H  
ATOM   2938  CB  ARG   181     -11.798 -11.640 -35.813  1.00  0.00           C  
ATOM   2939  HB2 ARG   181     -12.763 -11.655 -36.320  1.00  0.00           H  
ATOM   2940  HB3 ARG   181     -11.106 -11.621 -36.655  1.00  0.00           H  
ATOM   2941  CG  ARG   181     -11.604 -12.800 -35.131  1.00  0.00           C  
ATOM   2942  HG2 ARG   181     -12.393 -12.813 -34.379  1.00  0.00           H  
ATOM   2943  HG3 ARG   181     -11.869 -13.602 -35.819  1.00  0.00           H  
ATOM   2944  CD  ARG   181     -10.402 -13.073 -34.537  1.00  0.00           C  
ATOM   2945  HD2 ARG   181      -9.673 -13.296 -35.317  1.00  0.00           H  
ATOM   2946  HD3 ARG   181     -10.153 -12.139 -34.033  1.00  0.00           H  
ATOM   2947  NE  ARG   181     -10.492 -14.086 -33.501  1.00  0.00           N  
ATOM   2948  HE  ARG   181     -10.820 -13.800 -32.590  1.00  0.00           H  
ATOM   2949  CZ  ARG   181     -10.007 -15.339 -33.550  1.00  0.00           C  
ATOM   2950  NH1 ARG   181      -9.363 -15.933 -34.507  1.00  0.00           N  
ATOM   2951 HH11 ARG   181      -9.167 -15.388 -35.335  1.00  0.00           H  
ATOM   2952 HH12 ARG   181      -9.229 -16.930 -34.424  1.00  0.00           H  
ATOM   2953  NH2 ARG   181     -10.363 -16.201 -32.630  1.00  0.00           N  
ATOM   2954 HH21 ARG   181     -11.053 -15.853 -31.979  1.00  0.00           H  
ATOM   2955 HH22 ARG   181      -9.879 -17.088 -32.620  1.00  0.00           H  
ATOM   2956  C   ARG   181     -11.301  -9.079 -36.025  1.00  0.00           C  
ATOM   2957  O   ARG   181     -12.142  -8.238 -36.323  1.00  0.00           O  
ATOM   2958  N   PRO   182     -10.031  -9.081 -36.480  1.00  0.00           N  
ATOM   2959  CD  PRO   182      -8.844  -9.710 -35.948  1.00  0.00           C  
ATOM   2960  HD2 PRO   182      -8.774 -10.682 -36.435  1.00  0.00           H  
ATOM   2961  HD3 PRO   182      -8.767  -9.760 -34.862  1.00  0.00           H  
ATOM   2962  CG  PRO   182      -7.643  -8.915 -36.312  1.00  0.00           C  
ATOM   2963  HG2 PRO   182      -6.695  -9.452 -36.304  1.00  0.00           H  
ATOM   2964  HG3 PRO   182      -7.478  -8.112 -35.593  1.00  0.00           H  
ATOM   2965  CB  PRO   182      -8.020  -8.392 -37.678  1.00  0.00           C  
ATOM   2966  HB2 PRO   182      -7.865  -9.135 -38.459  1.00  0.00           H  
ATOM   2967  HB3 PRO   182      -7.425  -7.505 -37.896  1.00  0.00           H  
ATOM   2968  CA  PRO   182      -9.555  -8.209 -37.598  1.00  0.00           C  
ATOM   2969  HA  PRO   182      -9.779  -7.179 -37.323  1.00  0.00           H  
ATOM   2970  C   PRO   182     -10.313  -8.462 -38.880  1.00  0.00           C  
ATOM   2971  O   PRO   182     -10.572  -9.653 -39.067  1.00  0.00           O  
ATOM   2972  N   PRO   183     -10.661  -7.449 -39.718  1.00  0.00           N  
ATOM   2973  CD  PRO   183     -10.259  -6.059 -39.625  1.00  0.00           C  
ATOM   2974  HD2 PRO   183      -9.223  -5.884 -39.333  1.00  0.00           H  
ATOM   2975  HD3 PRO   183     -10.926  -5.613 -38.887  1.00  0.00           H  
ATOM   2976  CG  PRO   183     -10.508  -5.475 -40.986  1.00  0.00           C  
ATOM   2977  HG2 PRO   183      -9.580  -5.591 -41.547  1.00  0.00           H  
ATOM   2978  HG3 PRO   183     -10.776  -4.422 -40.900  1.00  0.00           H  
ATOM   2979  CB  PRO   183     -11.646  -6.321 -41.540  1.00  0.00           C  
ATOM   2980  HB2 PRO   183     -11.694  -6.448 -42.621  1.00  0.00           H  
ATOM   2981  HB3 PRO   183     -12.638  -5.961 -41.266  1.00  0.00           H  
ATOM   2982  CA  PRO   183     -11.320  -7.695 -40.906  1.00  0.00           C  
ATOM   2983  HA  PRO   183     -12.245  -8.246 -40.736  1.00  0.00           H  
ATOM   2984  C   PRO   183     -10.592  -8.687 -41.897  1.00  0.00           C  
ATOM   2985  O   PRO   183      -9.701  -8.295 -42.617  1.00  0.00           O  
ATOM   2986  N   LEU   184     -11.059  -9.993 -41.948  1.00  0.00           N  
ATOM   2987  H   LEU   184     -11.836 -10.194 -41.336  1.00  0.00           H  
ATOM   2988  CA  LEU   184     -10.485 -11.005 -42.844  1.00  0.00           C  
ATOM   2989  HA  LEU   184      -9.436 -11.113 -42.567  1.00  0.00           H  
ATOM   2990  CB  LEU   184     -11.288 -12.342 -42.580  1.00  0.00           C  
ATOM   2991  HB2 LEU   184     -11.150 -12.587 -41.527  1.00  0.00           H  
ATOM   2992  HB3 LEU   184     -12.330 -12.289 -42.896  1.00  0.00           H  
ATOM   2993  CG  LEU   184     -10.566 -13.472 -43.356  1.00  0.00           C  
ATOM   2994  HG  LEU   184      -9.490 -13.549 -43.199  1.00  0.00           H  
ATOM   2995  CD1 LEU   184     -11.040 -14.714 -42.635  1.00  0.00           C  
ATOM   2996 HD11 LEU   184     -10.465 -14.866 -41.722  1.00  0.00           H  
ATOM   2997 HD12 LEU   184     -12.128 -14.754 -42.579  1.00  0.00           H  
ATOM   2998 HD13 LEU   184     -10.738 -15.595 -43.200  1.00  0.00           H  
ATOM   2999  CD2 LEU   184     -10.875 -13.670 -44.898  1.00  0.00           C  
ATOM   3000 HD21 LEU   184     -10.096 -13.231 -45.521  1.00  0.00           H  
ATOM   3001 HD22 LEU   184     -10.955 -14.745 -45.060  1.00  0.00           H  
ATOM   3002 HD23 LEU   184     -11.809 -13.175 -45.162  1.00  0.00           H  
ATOM   3003  C   LEU   184     -10.692 -10.561 -44.270  1.00  0.00           C  
ATOM   3004  O   LEU   184      -9.772 -10.762 -45.062  1.00  0.00           O  
ATOM   3005  N   GLU   185     -11.812 -10.020 -44.613  1.00  0.00           N  
ATOM   3006  H   GLU   185     -12.536 -10.104 -43.914  1.00  0.00           H  
ATOM   3007  CA  GLU   185     -12.091  -9.333 -45.913  1.00  0.00           C  
ATOM   3008  HA  GLU   185     -11.905 -10.046 -46.715  1.00  0.00           H  
ATOM   3009  CB  GLU   185     -13.541  -8.767 -46.078  1.00  0.00           C  
ATOM   3010  HB2 GLU   185     -13.723  -8.106 -45.231  1.00  0.00           H  
ATOM   3011  HB3 GLU   185     -13.729  -8.282 -47.037  1.00  0.00           H  
ATOM   3012  CG  GLU   185     -14.563  -9.831 -46.074  1.00  0.00           C  
ATOM   3013  HG2 GLU   185     -14.499 -10.530 -45.240  1.00  0.00           H  
ATOM   3014  HG3 GLU   185     -15.591  -9.468 -46.098  1.00  0.00           H  
ATOM   3015  CD  GLU   185     -14.403 -10.547 -47.436  1.00  0.00           C  
ATOM   3016  OE1 GLU   185     -14.584 -11.780 -47.420  1.00  0.00           O  
ATOM   3017  OE2 GLU   185     -14.221 -10.004 -48.523  1.00  0.00           O  
ATOM   3018  C   GLU   185     -11.187  -8.222 -46.357  1.00  0.00           C  
ATOM   3019  O   GLU   185     -10.791  -8.106 -47.545  1.00  0.00           O  
ATOM   3020  N   GLU   186     -10.698  -7.351 -45.478  1.00  0.00           N  
ATOM   3021  H   GLU   186     -10.901  -7.451 -44.494  1.00  0.00           H  
ATOM   3022  CA  GLU   186      -9.751  -6.263 -45.906  1.00  0.00           C  
ATOM   3023  HA  GLU   186      -9.972  -6.048 -46.951  1.00  0.00           H  
ATOM   3024  CB  GLU   186      -9.897  -5.110 -44.882  1.00  0.00           C  
ATOM   3025  HB2 GLU   186      -9.796  -5.562 -43.896  1.00  0.00           H  
ATOM   3026  HB3 GLU   186      -9.210  -4.278 -45.035  1.00  0.00           H  
ATOM   3027  CG  GLU   186     -11.385  -4.576 -45.023  1.00  0.00           C  
ATOM   3028  HG2 GLU   186     -12.072  -5.248 -44.509  1.00  0.00           H  
ATOM   3029  HG3 GLU   186     -11.434  -3.574 -44.595  1.00  0.00           H  
ATOM   3030  CD  GLU   186     -11.767  -4.383 -46.544  1.00  0.00           C  
ATOM   3031  OE1 GLU   186     -12.790  -4.931 -46.985  1.00  0.00           O  
ATOM   3032  OE2 GLU   186     -11.045  -3.614 -47.208  1.00  0.00           O  
ATOM   3033  C   GLU   186      -8.350  -6.732 -45.743  1.00  0.00           C  
ATOM   3034  O   GLU   186      -7.519  -6.395 -46.551  1.00  0.00           O  
ATOM   3035  N   ARG   187      -8.053  -7.617 -44.786  1.00  0.00           N  
ATOM   3036  H   ARG   187      -8.776  -7.907 -44.142  1.00  0.00           H  
ATOM   3037  CA  ARG   187      -6.777  -8.375 -44.797  1.00  0.00           C  
ATOM   3038  HA  ARG   187      -5.980  -7.639 -44.693  1.00  0.00           H  
ATOM   3039  CB  ARG   187      -6.733  -9.370 -43.613  1.00  0.00           C  
ATOM   3040  HB2 ARG   187      -7.652  -9.955 -43.571  1.00  0.00           H  
ATOM   3041  HB3 ARG   187      -5.970 -10.113 -43.841  1.00  0.00           H  
ATOM   3042  CG  ARG   187      -6.446  -8.864 -42.348  1.00  0.00           C  
ATOM   3043  HG2 ARG   187      -5.445  -8.447 -42.459  1.00  0.00           H  
ATOM   3044  HG3 ARG   187      -7.243  -8.122 -42.303  1.00  0.00           H  
ATOM   3045  CD  ARG   187      -6.417  -9.624 -41.251  1.00  0.00           C  
ATOM   3046  HD2 ARG   187      -7.431  -9.852 -40.923  1.00  0.00           H  
ATOM   3047  HD3 ARG   187      -5.873 -10.556 -41.399  1.00  0.00           H  
ATOM   3048  NE  ARG   187      -5.877  -8.850 -40.099  1.00  0.00           N  
ATOM   3049  HE  ARG   187      -6.141  -7.876 -40.132  1.00  0.00           H  
ATOM   3050  CZ  ARG   187      -5.109  -9.206 -39.151  1.00  0.00           C  
ATOM   3051  NH1 ARG   187      -4.761 -10.428 -38.996  1.00  0.00           N  
ATOM   3052 HH11 ARG   187      -5.246 -11.166 -39.486  1.00  0.00           H  
ATOM   3053 HH12 ARG   187      -4.497 -10.693 -38.058  1.00  0.00           H  
ATOM   3054  NH2 ARG   187      -4.665  -8.296 -38.349  1.00  0.00           N  
ATOM   3055 HH21 ARG   187      -5.128  -7.402 -38.421  1.00  0.00           H  
ATOM   3056 HH22 ARG   187      -4.112  -8.640 -37.577  1.00  0.00           H  
ATOM   3057  C   ARG   187      -6.596  -9.037 -46.151  1.00  0.00           C  
ATOM   3058  O   ARG   187      -5.473  -8.926 -46.645  1.00  0.00           O  
ATOM   3059  N   ARG   188      -7.590  -9.788 -46.652  1.00  0.00           N  
ATOM   3060  H   ARG   188      -8.449  -9.684 -46.131  1.00  0.00           H  
ATOM   3061  CA  ARG   188      -7.501 -10.437 -47.986  1.00  0.00           C  
ATOM   3062  HA  ARG   188      -6.563 -10.990 -48.027  1.00  0.00           H  
ATOM   3063  CB  ARG   188      -8.777 -11.278 -48.230  1.00  0.00           C  
ATOM   3064  HB2 ARG   188      -8.934 -11.901 -47.350  1.00  0.00           H  
ATOM   3065  HB3 ARG   188      -9.658 -10.636 -48.220  1.00  0.00           H  
ATOM   3066  CG  ARG   188      -8.664 -12.101 -49.302  1.00  0.00           C  
ATOM   3067  HG2 ARG   188      -8.836 -11.512 -50.203  1.00  0.00           H  
ATOM   3068  HG3 ARG   188      -7.646 -12.453 -49.466  1.00  0.00           H  
ATOM   3069  CD  ARG   188      -9.591 -13.106 -49.440  1.00  0.00           C  
ATOM   3070  HD2 ARG   188     -10.618 -12.776 -49.280  1.00  0.00           H  
ATOM   3071  HD3 ARG   188      -9.451 -13.474 -50.456  1.00  0.00           H  
ATOM   3072  NE  ARG   188      -9.304 -14.138 -48.515  1.00  0.00           N  
ATOM   3073  HE  ARG   188      -8.365 -14.495 -48.616  1.00  0.00           H  
ATOM   3074  CZ  ARG   188     -10.143 -14.921 -47.935  1.00  0.00           C  
ATOM   3075  NH1 ARG   188      -9.696 -15.952 -47.374  1.00  0.00           N  
ATOM   3076 HH11 ARG   188      -8.694 -16.070 -47.340  1.00  0.00           H  
ATOM   3077 HH12 ARG   188     -10.286 -16.667 -46.974  1.00  0.00           H  
ATOM   3078  NH2 ARG   188     -11.452 -14.729 -47.975  1.00  0.00           N  
ATOM   3079 HH21 ARG   188     -11.875 -14.062 -48.605  1.00  0.00           H  
ATOM   3080 HH22 ARG   188     -12.094 -15.390 -47.562  1.00  0.00           H  
ATOM   3081  C   ARG   188      -7.342  -9.405 -49.088  1.00  0.00           C  
ATOM   3082  O   ARG   188      -6.744  -9.710 -50.140  1.00  0.00           O  
ATOM   3083  N   ALA   189      -7.813  -8.187 -48.923  1.00  0.00           N  
ATOM   3084  H   ALA   189      -8.254  -8.015 -48.031  1.00  0.00           H  
ATOM   3085  CA  ALA   189      -7.655  -6.962 -49.831  1.00  0.00           C  
ATOM   3086  HA  ALA   189      -7.756  -7.305 -50.860  1.00  0.00           H  
ATOM   3087  CB  ALA   189      -8.729  -5.860 -49.524  1.00  0.00           C  
ATOM   3088  HB1 ALA   189      -8.738  -5.623 -48.460  1.00  0.00           H  
ATOM   3089  HB2 ALA   189      -8.491  -4.976 -50.116  1.00  0.00           H  
ATOM   3090  HB3 ALA   189      -9.701  -6.323 -49.696  1.00  0.00           H  
ATOM   3091  C   ALA   189      -6.264  -6.385 -49.795  1.00  0.00           C  
ATOM   3092  O   ALA   189      -5.902  -5.745 -50.806  1.00  0.00           O  
ATOM   3093  N   MET   190      -5.546  -6.627 -48.751  1.00  0.00           N  
ATOM   3094  H   MET   190      -6.057  -6.996 -47.963  1.00  0.00           H  
ATOM   3095  CA  MET   190      -4.226  -6.080 -48.460  1.00  0.00           C  
ATOM   3096  HA  MET   190      -4.225  -5.102 -48.942  1.00  0.00           H  
ATOM   3097  CB  MET   190      -3.971  -5.865 -46.986  1.00  0.00           C  
ATOM   3098  HB2 MET   190      -4.800  -5.325 -46.531  1.00  0.00           H  
ATOM   3099  HB3 MET   190      -3.714  -6.864 -46.631  1.00  0.00           H  
ATOM   3100  CG  MET   190      -2.728  -4.975 -46.736  1.00  0.00           C  
ATOM   3101  HG2 MET   190      -2.588  -5.004 -45.656  1.00  0.00           H  
ATOM   3102  HG3 MET   190      -1.890  -5.430 -47.264  1.00  0.00           H  
ATOM   3103  SD  MET   190      -3.000  -3.192 -47.043  1.00  0.00           S  
ATOM   3104  CE  MET   190      -1.648  -2.754 -48.205  1.00  0.00           C  
ATOM   3105  HE1 MET   190      -2.061  -1.952 -48.818  1.00  0.00           H  
ATOM   3106  HE2 MET   190      -0.700  -2.437 -47.772  1.00  0.00           H  
ATOM   3107  HE3 MET   190      -1.368  -3.587 -48.849  1.00  0.00           H  
ATOM   3108  C   MET   190      -3.162  -7.035 -48.980  1.00  0.00           C  
ATOM   3109  O   MET   190      -2.271  -6.635 -49.688  1.00  0.00           O  
ATOM   3110  N   HIE   191      -3.435  -8.300 -49.095  1.00  0.00           N  
ATOM   3111  H   HIE   191      -4.166  -8.555 -48.446  1.00  0.00           H  
ATOM   3112  CA  HIE   191      -2.728  -9.325 -50.019  1.00  0.00           C  
ATOM   3113  HA  HIE   191      -1.747  -9.560 -49.605  1.00  0.00           H  
ATOM   3114  CB  HIE   191      -3.471 -10.670 -50.046  1.00  0.00           C  
ATOM   3115  HB2 HIE   191      -3.943 -10.800 -49.072  1.00  0.00           H  
ATOM   3116  HB3 HIE   191      -4.352 -10.674 -50.687  1.00  0.00           H  
ATOM   3117  CG  HIE   191      -2.682 -11.854 -50.308  1.00  0.00           C  
ATOM   3118  ND1 HIE   191      -3.155 -13.097 -49.869  1.00  0.00           N  
ATOM   3119  CE1 HIE   191      -2.132 -13.916 -50.122  1.00  0.00           C  
ATOM   3120  HE1 HIE   191      -2.050 -14.944 -49.799  1.00  0.00           H  
ATOM   3121  NE2 HIE   191      -1.061 -13.255 -50.687  1.00  0.00           N  
ATOM   3122  HE2 HIE   191      -0.191 -13.708 -50.929  1.00  0.00           H  
ATOM   3123  CD2 HIE   191      -1.442 -11.962 -50.858  1.00  0.00           C  
ATOM   3124  HD2 HIE   191      -0.889 -11.190 -51.373  1.00  0.00           H  
ATOM   3125  C   HIE   191      -2.592  -8.904 -51.477  1.00  0.00           C  
ATOM   3126  O   HIE   191      -1.479  -8.904 -51.988  1.00  0.00           O  
ATOM   3127  N   ASP   192      -3.718  -8.417 -52.011  1.00  0.00           N  
ATOM   3128  H   ASP   192      -4.487  -8.389 -51.357  1.00  0.00           H  
ATOM   3129  CA  ASP   192      -3.851  -7.995 -53.430  1.00  0.00           C  
ATOM   3130  HA  ASP   192      -3.576  -8.856 -54.039  1.00  0.00           H  
ATOM   3131  CB  ASP   192      -5.276  -7.707 -53.728  1.00  0.00           C  
ATOM   3132  HB2 ASP   192      -5.911  -8.561 -53.490  1.00  0.00           H  
ATOM   3133  HB3 ASP   192      -5.621  -6.841 -53.163  1.00  0.00           H  
ATOM   3134  CG  ASP   192      -5.616  -7.490 -55.179  1.00  0.00           C  
ATOM   3135  OD1 ASP   192      -6.502  -6.619 -55.356  1.00  0.00           O  
ATOM   3136  OD2 ASP   192      -5.268  -8.252 -56.108  1.00  0.00           O  
ATOM   3137  C   ASP   192      -2.989  -6.772 -53.765  1.00  0.00           C  
ATOM   3138  O   ASP   192      -2.706  -6.454 -54.909  1.00  0.00           O  
ATOM   3139  N   ILE   193      -2.575  -5.989 -52.736  1.00  0.00           N  
ATOM   3140  H   ILE   193      -2.778  -6.354 -51.816  1.00  0.00           H  
ATOM   3141  CA  ILE   193      -1.533  -4.974 -52.806  1.00  0.00           C  
ATOM   3142  HA  ILE   193      -1.488  -4.666 -53.851  1.00  0.00           H  
ATOM   3143  CB  ILE   193      -2.009  -3.770 -51.988  1.00  0.00           C  
ATOM   3144  HB  ILE   193      -2.291  -4.218 -51.035  1.00  0.00           H  
ATOM   3145  CG2 ILE   193      -0.913  -2.687 -51.693  1.00  0.00           C  
ATOM   3146 HG21 ILE   193      -0.662  -2.231 -52.650  1.00  0.00           H  
ATOM   3147 HG22 ILE   193      -1.253  -2.002 -50.915  1.00  0.00           H  
ATOM   3148 HG23 ILE   193      -0.102  -3.275 -51.263  1.00  0.00           H  
ATOM   3149  CG1 ILE   193      -3.292  -3.021 -52.466  1.00  0.00           C  
ATOM   3150 HG12 ILE   193      -3.051  -2.417 -53.340  1.00  0.00           H  
ATOM   3151 HG13 ILE   193      -3.937  -3.757 -52.947  1.00  0.00           H  
ATOM   3152  CD1 ILE   193      -4.060  -2.175 -51.369  1.00  0.00           C  
ATOM   3153 HD11 ILE   193      -3.994  -2.846 -50.512  1.00  0.00           H  
ATOM   3154 HD12 ILE   193      -3.486  -1.252 -51.435  1.00  0.00           H  
ATOM   3155 HD13 ILE   193      -5.118  -2.074 -51.611  1.00  0.00           H  
ATOM   3156  C   ILE   193      -0.113  -5.384 -52.350  1.00  0.00           C  
ATOM   3157  O   ILE   193       0.879  -4.884 -52.886  1.00  0.00           O  
ATOM   3158  N   ILE   194       0.023  -6.422 -51.517  1.00  0.00           N  
ATOM   3159  H   ILE   194      -0.823  -6.950 -51.358  1.00  0.00           H  
ATOM   3160  CA  ILE   194       1.297  -7.023 -51.098  1.00  0.00           C  
ATOM   3161  HA  ILE   194       1.951  -6.180 -50.873  1.00  0.00           H  
ATOM   3162  CB  ILE   194       1.122  -7.946 -49.827  1.00  0.00           C  
ATOM   3163  HB  ILE   194       0.190  -8.508 -49.898  1.00  0.00           H  
ATOM   3164  CG2 ILE   194       2.331  -8.843 -49.511  1.00  0.00           C  
ATOM   3165 HG21 ILE   194       3.287  -8.353 -49.327  1.00  0.00           H  
ATOM   3166 HG22 ILE   194       2.161  -9.450 -48.622  1.00  0.00           H  
ATOM   3167 HG23 ILE   194       2.600  -9.432 -50.388  1.00  0.00           H  
ATOM   3168  CG1 ILE   194       0.973  -6.976 -48.622  1.00  0.00           C  
ATOM   3169 HG12 ILE   194       1.888  -6.447 -48.354  1.00  0.00           H  
ATOM   3170 HG13 ILE   194       0.451  -6.101 -49.008  1.00  0.00           H  
ATOM   3171  CD1 ILE   194       0.358  -7.657 -47.373  1.00  0.00           C  
ATOM   3172 HD11 ILE   194      -0.632  -8.049 -47.605  1.00  0.00           H  
ATOM   3173 HD12 ILE   194       1.094  -8.341 -46.948  1.00  0.00           H  
ATOM   3174 HD13 ILE   194       0.129  -6.848 -46.680  1.00  0.00           H  
ATOM   3175  C   ILE   194       1.847  -7.768 -52.303  1.00  0.00           C  
ATOM   3176  O   ILE   194       3.025  -7.669 -52.548  1.00  0.00           O  
ATOM   3177  N   ALA   195       1.072  -8.403 -53.121  1.00  0.00           N  
ATOM   3178  H   ALA   195       0.161  -8.698 -52.800  1.00  0.00           H  
ATOM   3179  CA  ALA   195       1.580  -9.155 -54.264  1.00  0.00           C  
ATOM   3180  HA  ALA   195       2.601  -9.416 -53.985  1.00  0.00           H  
ATOM   3181  CB  ALA   195       0.742 -10.478 -54.417  1.00  0.00           C  
ATOM   3182  HB1 ALA   195      -0.321 -10.265 -54.528  1.00  0.00           H  
ATOM   3183  HB2 ALA   195       1.124 -11.097 -55.229  1.00  0.00           H  
ATOM   3184  HB3 ALA   195       0.805 -11.116 -53.536  1.00  0.00           H  
ATOM   3185  C   ALA   195       1.731  -8.288 -55.550  1.00  0.00           C  
ATOM   3186  O   ALA   195       1.430  -8.701 -56.647  1.00  0.00           O  
ATOM   3187  N   SER   196       2.404  -7.148 -55.369  1.00  0.00           N  
ATOM   3188  H   SER   196       2.491  -6.851 -54.407  1.00  0.00           H  
ATOM   3189  CA  SER   196       2.744  -6.150 -56.425  1.00  0.00           C  
ATOM   3190  HA  SER   196       2.284  -6.395 -57.382  1.00  0.00           H  
ATOM   3191  CB  SER   196       2.313  -4.747 -55.911  1.00  0.00           C  
ATOM   3192  HB2 SER   196       2.825  -4.425 -55.005  1.00  0.00           H  
ATOM   3193  HB3 SER   196       2.490  -4.074 -56.750  1.00  0.00           H  
ATOM   3194  OG  SER   196       0.896  -4.750 -55.566  1.00  0.00           O  
ATOM   3195  HG  SER   196       0.813  -4.840 -54.614  1.00  0.00           H  
ATOM   3196  C   SER   196       4.188  -6.308 -56.697  1.00  0.00           C  
ATOM   3197  O   SER   196       4.992  -6.446 -55.807  1.00  0.00           O  
ATOM   3198  N   ASP   197       4.629  -6.254 -58.018  1.00  0.00           N  
ATOM   3199  H   ASP   197       3.956  -5.906 -58.686  1.00  0.00           H  
ATOM   3200  CA  ASP   197       6.066  -6.210 -58.336  1.00  0.00           C  
ATOM   3201  HA  ASP   197       6.464  -7.153 -57.960  1.00  0.00           H  
ATOM   3202  CB  ASP   197       6.141  -6.370 -59.844  1.00  0.00           C  
ATOM   3203  HB2 ASP   197       5.947  -5.412 -60.326  1.00  0.00           H  
ATOM   3204  HB3 ASP   197       7.186  -6.623 -60.025  1.00  0.00           H  
ATOM   3205  CG  ASP   197       5.151  -7.488 -60.384  1.00  0.00           C  
ATOM   3206  OD1 ASP   197       4.258  -7.146 -61.156  1.00  0.00           O  
ATOM   3207  OD2 ASP   197       5.202  -8.652 -59.844  1.00  0.00           O  
ATOM   3208  C   ASP   197       6.759  -4.941 -57.823  1.00  0.00           C  
ATOM   3209  O   ASP   197       7.983  -4.855 -57.755  1.00  0.00           O  
ATOM   3210  N   THR   198       6.000  -3.934 -57.323  1.00  0.00           N  
ATOM   3211  H   THR   198       5.014  -3.941 -57.542  1.00  0.00           H  
ATOM   3212  CA  THR   198       6.338  -2.752 -56.529  1.00  0.00           C  
ATOM   3213  HA  THR   198       7.017  -3.130 -55.765  1.00  0.00           H  
ATOM   3214  CB  THR   198       6.960  -1.624 -57.345  1.00  0.00           C  
ATOM   3215  HB  THR   198       6.299  -1.407 -58.184  1.00  0.00           H  
ATOM   3216  CG2 THR   198       7.250  -0.353 -56.617  1.00  0.00           C  
ATOM   3217 HG21 THR   198       7.842  -0.571 -55.728  1.00  0.00           H  
ATOM   3218 HG22 THR   198       7.900   0.257 -57.244  1.00  0.00           H  
ATOM   3219 HG23 THR   198       6.360   0.213 -56.339  1.00  0.00           H  
ATOM   3220  OG1 THR   198       8.169  -2.171 -57.844  1.00  0.00           O  
ATOM   3221  HG1 THR   198       7.880  -3.069 -58.022  1.00  0.00           H  
ATOM   3222  C   THR   198       5.136  -2.220 -55.860  1.00  0.00           C  
ATOM   3223  O   THR   198       4.132  -2.013 -56.544  1.00  0.00           O  
ATOM   3224  N   PHE   199       5.145  -1.878 -54.569  1.00  0.00           N  
ATOM   3225  H   PHE   199       5.980  -2.076 -54.037  1.00  0.00           H  
ATOM   3226  CA  PHE   199       4.052  -1.452 -53.720  1.00  0.00           C  
ATOM   3227  HA  PHE   199       3.347  -2.277 -53.622  1.00  0.00           H  
ATOM   3228  CB  PHE   199       4.780  -1.155 -52.345  1.00  0.00           C  
ATOM   3229  HB2 PHE   199       5.344  -2.055 -52.101  1.00  0.00           H  
ATOM   3230  HB3 PHE   199       5.439  -0.287 -52.325  1.00  0.00           H  
ATOM   3231  CG  PHE   199       3.694  -0.969 -51.342  1.00  0.00           C  
ATOM   3232  CD1 PHE   199       2.879  -2.060 -50.943  1.00  0.00           C  
ATOM   3233  HD1 PHE   199       2.896  -2.981 -51.505  1.00  0.00           H  
ATOM   3234  CE1 PHE   199       1.980  -1.826 -49.858  1.00  0.00           C  
ATOM   3235  HE1 PHE   199       1.306  -2.549 -49.424  1.00  0.00           H  
ATOM   3236  CZ  PHE   199       1.996  -0.638 -49.099  1.00  0.00           C  
ATOM   3237  HZ  PHE   199       1.333  -0.401 -48.280  1.00  0.00           H  
ATOM   3238  CE2 PHE   199       2.928   0.373 -49.545  1.00  0.00           C  
ATOM   3239  HE2 PHE   199       3.016   1.328 -49.048  1.00  0.00           H  
ATOM   3240  CD2 PHE   199       3.712   0.231 -50.619  1.00  0.00           C  
ATOM   3241  HD2 PHE   199       4.359   1.039 -50.927  1.00  0.00           H  
ATOM   3242  C   PHE   199       3.304  -0.298 -54.360  1.00  0.00           C  
ATOM   3243  O   PHE   199       3.950   0.696 -54.671  1.00  0.00           O  
ATOM   3244  N   ASP   200       1.959  -0.346 -54.362  1.00  0.00           N  
ATOM   3245  H   ASP   200       1.382  -1.053 -53.931  1.00  0.00           H  
ATOM   3246  CA  ASP   200       1.234   0.797 -54.869  1.00  0.00           C  
ATOM   3247  HA  ASP   200       1.859   1.396 -55.530  1.00  0.00           H  
ATOM   3248  CB  ASP   200       0.040   0.353 -55.735  1.00  0.00           C  
ATOM   3249  HB2 ASP   200       0.511  -0.254 -56.508  1.00  0.00           H  
ATOM   3250  HB3 ASP   200      -0.506  -0.308 -55.062  1.00  0.00           H  
ATOM   3251  CG  ASP   200      -0.754   1.508 -56.310  1.00  0.00           C  
ATOM   3252  OD1 ASP   200      -1.602   1.341 -57.202  1.00  0.00           O  
ATOM   3253  OD2 ASP   200      -0.476   2.684 -55.958  1.00  0.00           O  
ATOM   3254  C   ASP   200       0.806   1.720 -53.627  1.00  0.00           C  
ATOM   3255  O   ASP   200      -0.225   1.360 -52.973  1.00  0.00           O  
ATOM   3256  N   LYS   201       1.693   2.672 -53.250  1.00  0.00           N  
ATOM   3257  H   LYS   201       2.385   3.021 -53.898  1.00  0.00           H  
ATOM   3258  CA  LYS   201       1.641   3.408 -52.008  1.00  0.00           C  
ATOM   3259  HA  LYS   201       1.531   2.630 -51.252  1.00  0.00           H  
ATOM   3260  CB  LYS   201       3.066   4.065 -51.763  1.00  0.00           C  
ATOM   3261  HB2 LYS   201       3.949   3.432 -51.855  1.00  0.00           H  
ATOM   3262  HB3 LYS   201       3.241   4.778 -52.569  1.00  0.00           H  
ATOM   3263  CG  LYS   201       3.145   4.736 -50.587  1.00  0.00           C  
ATOM   3264  HG2 LYS   201       2.377   5.492 -50.422  1.00  0.00           H  
ATOM   3265  HG3 LYS   201       2.995   3.999 -49.798  1.00  0.00           H  
ATOM   3266  CD  LYS   201       4.463   5.330 -50.404  1.00  0.00           C  
ATOM   3267  HD2 LYS   201       5.177   4.509 -50.353  1.00  0.00           H  
ATOM   3268  HD3 LYS   201       4.625   6.015 -51.237  1.00  0.00           H  
ATOM   3269  CE  LYS   201       4.592   5.862 -49.153  1.00  0.00           C  
ATOM   3270  HE2 LYS   201       3.864   6.673 -49.170  1.00  0.00           H  
ATOM   3271  HE3 LYS   201       4.340   5.073 -48.444  1.00  0.00           H  
ATOM   3272  NZ  LYS   201       6.012   6.360 -48.937  1.00  0.00           N  
ATOM   3273  HZ1 LYS   201       6.616   5.577 -49.143  1.00  0.00           H  
ATOM   3274  HZ2 LYS   201       6.278   7.115 -49.552  1.00  0.00           H  
ATOM   3275  HZ3 LYS   201       6.113   6.702 -47.992  1.00  0.00           H  
ATOM   3276  C   LYS   201       0.377   4.270 -51.850  1.00  0.00           C  
ATOM   3277  O   LYS   201      -0.149   4.335 -50.750  1.00  0.00           O  
ATOM   3278  N   ALA   202      -0.145   4.830 -52.936  1.00  0.00           N  
ATOM   3279  H   ALA   202       0.225   4.572 -53.840  1.00  0.00           H  
ATOM   3280  CA  ALA   202      -1.322   5.715 -52.875  1.00  0.00           C  
ATOM   3281  HA  ALA   202      -1.288   6.263 -51.934  1.00  0.00           H  
ATOM   3282  CB  ALA   202      -1.123   6.722 -54.015  1.00  0.00           C  
ATOM   3283  HB1 ALA   202      -0.377   7.495 -53.834  1.00  0.00           H  
ATOM   3284  HB2 ALA   202      -0.882   6.151 -54.912  1.00  0.00           H  
ATOM   3285  HB3 ALA   202      -2.061   7.209 -54.282  1.00  0.00           H  
ATOM   3286  C   ALA   202      -2.617   4.939 -52.924  1.00  0.00           C  
ATOM   3287  O   ALA   202      -3.513   5.295 -52.131  1.00  0.00           O  
ATOM   3288  N   LYS   203      -2.651   3.785 -53.530  1.00  0.00           N  
ATOM   3289  H   LYS   203      -1.975   3.692 -54.274  1.00  0.00           H  
ATOM   3290  CA  LYS   203      -3.683   2.708 -53.301  1.00  0.00           C  
ATOM   3291  HA  LYS   203      -4.686   3.088 -53.492  1.00  0.00           H  
ATOM   3292  CB  LYS   203      -3.447   1.606 -54.344  1.00  0.00           C  
ATOM   3293  HB2 LYS   203      -3.556   2.085 -55.317  1.00  0.00           H  
ATOM   3294  HB3 LYS   203      -2.433   1.233 -54.203  1.00  0.00           H  
ATOM   3295  CG  LYS   203      -4.434   0.627 -54.201  1.00  0.00           C  
ATOM   3296  HG2 LYS   203      -4.073   0.084 -53.328  1.00  0.00           H  
ATOM   3297  HG3 LYS   203      -5.411   1.079 -54.033  1.00  0.00           H  
ATOM   3298  CD  LYS   203      -4.479  -0.190 -55.265  1.00  0.00           C  
ATOM   3299  HD2 LYS   203      -4.914   0.402 -56.071  1.00  0.00           H  
ATOM   3300  HD3 LYS   203      -3.436  -0.386 -55.513  1.00  0.00           H  
ATOM   3301  CE  LYS   203      -5.203  -1.299 -55.119  1.00  0.00           C  
ATOM   3302  HE2 LYS   203      -5.100  -1.757 -54.135  1.00  0.00           H  
ATOM   3303  HE3 LYS   203      -6.277  -1.126 -55.173  1.00  0.00           H  
ATOM   3304  NZ  LYS   203      -4.924  -2.442 -56.019  1.00  0.00           N  
ATOM   3305  HZ1 LYS   203      -5.574  -3.214 -55.967  1.00  0.00           H  
ATOM   3306  HZ2 LYS   203      -4.958  -2.162 -56.989  1.00  0.00           H  
ATOM   3307  HZ3 LYS   203      -3.964  -2.722 -55.875  1.00  0.00           H  
ATOM   3308  C   LYS   203      -3.712   2.159 -51.792  1.00  0.00           C  
ATOM   3309  O   LYS   203      -4.805   2.024 -51.222  1.00  0.00           O  
ATOM   3310  N   ALA   204      -2.533   1.786 -51.276  1.00  0.00           N  
ATOM   3311  H   ALA   204      -1.745   1.604 -51.881  1.00  0.00           H  
ATOM   3312  CA  ALA   204      -2.375   1.304 -49.920  1.00  0.00           C  
ATOM   3313  HA  ALA   204      -2.926   0.365 -49.859  1.00  0.00           H  
ATOM   3314  CB  ALA   204      -0.951   0.975 -49.638  1.00  0.00           C  
ATOM   3315  HB1 ALA   204      -0.274   1.796 -49.872  1.00  0.00           H  
ATOM   3316  HB2 ALA   204      -0.961   0.587 -48.619  1.00  0.00           H  
ATOM   3317  HB3 ALA   204      -0.607   0.225 -50.351  1.00  0.00           H  
ATOM   3318  C   ALA   204      -2.894   2.354 -48.949  1.00  0.00           C  
ATOM   3319  O   ALA   204      -3.528   1.947 -47.955  1.00  0.00           O  
ATOM   3320  N   GLU   205      -2.732   3.630 -49.275  1.00  0.00           N  
ATOM   3321  H   GLU   205      -2.443   3.886 -50.208  1.00  0.00           H  
ATOM   3322  CA  GLU   205      -3.059   4.722 -48.290  1.00  0.00           C  
ATOM   3323  HA  GLU   205      -2.465   4.618 -47.383  1.00  0.00           H  
ATOM   3324  CB  GLU   205      -2.736   6.090 -48.924  1.00  0.00           C  
ATOM   3325  HB2 GLU   205      -1.709   6.070 -49.288  1.00  0.00           H  
ATOM   3326  HB3 GLU   205      -3.479   6.269 -49.701  1.00  0.00           H  
ATOM   3327  CG  GLU   205      -2.879   7.109 -47.840  1.00  0.00           C  
ATOM   3328  HG2 GLU   205      -3.863   7.576 -47.806  1.00  0.00           H  
ATOM   3329  HG3 GLU   205      -2.685   6.576 -46.909  1.00  0.00           H  
ATOM   3330  CD  GLU   205      -1.905   8.234 -47.831  1.00  0.00           C  
ATOM   3331  OE1 GLU   205      -1.406   8.631 -48.948  1.00  0.00           O  
ATOM   3332  OE2 GLU   205      -1.586   8.727 -46.723  1.00  0.00           O  
ATOM   3333  C   GLU   205      -4.496   4.628 -47.868  1.00  0.00           C  
ATOM   3334  O   GLU   205      -4.881   4.488 -46.712  1.00  0.00           O  
ATOM   3335  N   ALA   206      -5.407   4.715 -48.910  1.00  0.00           N  
ATOM   3336  H   ALA   206      -5.006   4.847 -49.828  1.00  0.00           H  
ATOM   3337  CA  ALA   206      -6.841   4.578 -48.767  1.00  0.00           C  
ATOM   3338  HA  ALA   206      -7.245   5.349 -48.110  1.00  0.00           H  
ATOM   3339  CB  ALA   206      -7.478   4.715 -50.162  1.00  0.00           C  
ATOM   3340  HB1 ALA   206      -8.532   4.943 -50.007  1.00  0.00           H  
ATOM   3341  HB2 ALA   206      -7.195   5.687 -50.567  1.00  0.00           H  
ATOM   3342  HB3 ALA   206      -7.301   3.922 -50.889  1.00  0.00           H  
ATOM   3343  C   ALA   206      -7.294   3.215 -48.245  1.00  0.00           C  
ATOM   3344  O   ALA   206      -8.281   3.222 -47.446  1.00  0.00           O  
ATOM   3345  N   GLN   207      -6.650   2.094 -48.562  1.00  0.00           N  
ATOM   3346  H   GLN   207      -5.820   2.223 -49.123  1.00  0.00           H  
ATOM   3347  CA  GLN   207      -6.995   0.755 -47.942  1.00  0.00           C  
ATOM   3348  HA  GLN   207      -8.058   0.513 -47.943  1.00  0.00           H  
ATOM   3349  CB  GLN   207      -6.290  -0.276 -48.789  1.00  0.00           C  
ATOM   3350  HB2 GLN   207      -6.665  -0.175 -49.808  1.00  0.00           H  
ATOM   3351  HB3 GLN   207      -5.236  -0.008 -48.852  1.00  0.00           H  
ATOM   3352  CG  GLN   207      -6.468  -1.750 -48.342  1.00  0.00           C  
ATOM   3353  HG2 GLN   207      -5.926  -2.375 -49.053  1.00  0.00           H  
ATOM   3354  HG3 GLN   207      -6.008  -1.929 -47.371  1.00  0.00           H  
ATOM   3355  CD  GLN   207      -7.905  -2.246 -48.390  1.00  0.00           C  
ATOM   3356  OE1 GLN   207      -8.719  -1.742 -49.100  1.00  0.00           O  
ATOM   3357  NE2 GLN   207      -8.303  -3.205 -47.574  1.00  0.00           N  
ATOM   3358 HE21 GLN   207      -9.286  -3.426 -47.507  1.00  0.00           H  
ATOM   3359 HE22 GLN   207      -7.585  -3.658 -47.027  1.00  0.00           H  
ATOM   3360  C   GLN   207      -6.661   0.653 -46.447  1.00  0.00           C  
ATOM   3361  O   GLN   207      -7.500   0.194 -45.618  1.00  0.00           O  
ATOM   3362  N   ILE   208      -5.453   1.127 -46.064  1.00  0.00           N  
ATOM   3363  H   ILE   208      -4.840   1.392 -46.821  1.00  0.00           H  
ATOM   3364  CA  ILE   208      -4.973   1.325 -44.723  1.00  0.00           C  
ATOM   3365  HA  ILE   208      -4.938   0.323 -44.297  1.00  0.00           H  
ATOM   3366  CB  ILE   208      -3.496   1.859 -44.593  1.00  0.00           C  
ATOM   3367  HB  ILE   208      -3.322   2.760 -45.181  1.00  0.00           H  
ATOM   3368  CG2 ILE   208      -3.062   2.237 -43.191  1.00  0.00           C  
ATOM   3369 HG21 ILE   208      -3.709   3.008 -42.771  1.00  0.00           H  
ATOM   3370 HG22 ILE   208      -3.161   1.399 -42.501  1.00  0.00           H  
ATOM   3371 HG23 ILE   208      -2.045   2.628 -43.172  1.00  0.00           H  
ATOM   3372  CG1 ILE   208      -2.674   0.595 -45.152  1.00  0.00           C  
ATOM   3373 HG12 ILE   208      -2.781  -0.176 -44.389  1.00  0.00           H  
ATOM   3374 HG13 ILE   208      -3.173   0.177 -46.026  1.00  0.00           H  
ATOM   3375  CD1 ILE   208      -1.214   0.932 -45.387  1.00  0.00           C  
ATOM   3376 HD11 ILE   208      -1.096   1.472 -46.326  1.00  0.00           H  
ATOM   3377 HD12 ILE   208      -0.839   1.482 -44.525  1.00  0.00           H  
ATOM   3378 HD13 ILE   208      -0.761  -0.050 -45.522  1.00  0.00           H  
ATOM   3379  C   ILE   208      -5.945   2.132 -43.879  1.00  0.00           C  
ATOM   3380  O   ILE   208      -6.306   1.761 -42.761  1.00  0.00           O  
ATOM   3381  N   ALA   209      -6.383   3.315 -44.331  1.00  0.00           N  
ATOM   3382  H   ALA   209      -6.103   3.566 -45.268  1.00  0.00           H  
ATOM   3383  CA  ALA   209      -7.245   4.178 -43.514  1.00  0.00           C  
ATOM   3384  HA  ALA   209      -6.674   4.315 -42.595  1.00  0.00           H  
ATOM   3385  CB  ALA   209      -7.402   5.467 -44.322  1.00  0.00           C  
ATOM   3386  HB1 ALA   209      -8.034   5.360 -45.203  1.00  0.00           H  
ATOM   3387  HB2 ALA   209      -7.939   6.157 -43.670  1.00  0.00           H  
ATOM   3388  HB3 ALA   209      -6.462   5.935 -44.613  1.00  0.00           H  
ATOM   3389  C   ALA   209      -8.562   3.522 -43.056  1.00  0.00           C  
ATOM   3390  O   ALA   209      -8.944   3.530 -41.898  1.00  0.00           O  
ATOM   3391  N   LYS   210      -9.209   2.893 -44.044  1.00  0.00           N  
ATOM   3392  H   LYS   210      -8.705   2.689 -44.895  1.00  0.00           H  
ATOM   3393  CA  LYS   210     -10.374   2.039 -43.776  1.00  0.00           C  
ATOM   3394  HA  LYS   210     -11.025   2.639 -43.139  1.00  0.00           H  
ATOM   3395  CB  LYS   210     -11.183   1.773 -45.091  1.00  0.00           C  
ATOM   3396  HB2 LYS   210     -12.098   1.330 -44.698  1.00  0.00           H  
ATOM   3397  HB3 LYS   210     -11.343   2.777 -45.484  1.00  0.00           H  
ATOM   3398  CG  LYS   210     -10.663   1.008 -46.124  1.00  0.00           C  
ATOM   3399  HG2 LYS   210      -9.861   1.497 -46.677  1.00  0.00           H  
ATOM   3400  HG3 LYS   210     -10.017   0.242 -45.695  1.00  0.00           H  
ATOM   3401  CD  LYS   210     -11.601   0.480 -46.949  1.00  0.00           C  
ATOM   3402  HD2 LYS   210     -12.283  -0.063 -46.295  1.00  0.00           H  
ATOM   3403  HD3 LYS   210     -12.170   1.304 -47.381  1.00  0.00           H  
ATOM   3404  CE  LYS   210     -10.952  -0.257 -47.895  1.00  0.00           C  
ATOM   3405  HE2 LYS   210     -10.344   0.321 -48.591  1.00  0.00           H  
ATOM   3406  HE3 LYS   210     -10.256  -0.958 -47.435  1.00  0.00           H  
ATOM   3407  NZ  LYS   210     -11.917  -1.065 -48.723  1.00  0.00           N  
ATOM   3408  HZ1 LYS   210     -12.690  -0.494 -49.033  1.00  0.00           H  
ATOM   3409  HZ2 LYS   210     -11.510  -1.421 -49.576  1.00  0.00           H  
ATOM   3410  HZ3 LYS   210     -12.314  -1.850 -48.227  1.00  0.00           H  
ATOM   3411  C   LYS   210     -10.249   0.834 -42.772  1.00  0.00           C  
ATOM   3412  O   LYS   210     -11.109   0.607 -41.910  1.00  0.00           O  
ATOM   3413  N   MET   211      -9.257   0.038 -43.083  1.00  0.00           N  
ATOM   3414  H   MET   211      -8.599   0.267 -43.814  1.00  0.00           H  
ATOM   3415  CA  MET   211      -8.935  -1.173 -42.271  1.00  0.00           C  
ATOM   3416  HA  MET   211      -9.826  -1.797 -42.215  1.00  0.00           H  
ATOM   3417  CB  MET   211      -7.756  -1.779 -42.983  1.00  0.00           C  
ATOM   3418  HB2 MET   211      -8.066  -1.955 -44.013  1.00  0.00           H  
ATOM   3419  HB3 MET   211      -6.858  -1.168 -43.069  1.00  0.00           H  
ATOM   3420  CG  MET   211      -7.404  -3.175 -42.393  1.00  0.00           C  
ATOM   3421  HG2 MET   211      -6.563  -3.043 -41.712  1.00  0.00           H  
ATOM   3422  HG3 MET   211      -8.251  -3.641 -41.888  1.00  0.00           H  
ATOM   3423  SD  MET   211      -6.792  -4.387 -43.586  1.00  0.00           S  
ATOM   3424  CE  MET   211      -5.008  -4.345 -43.159  1.00  0.00           C  
ATOM   3425  HE1 MET   211      -4.529  -3.378 -43.317  1.00  0.00           H  
ATOM   3426  HE2 MET   211      -4.892  -4.654 -42.120  1.00  0.00           H  
ATOM   3427  HE3 MET   211      -4.498  -5.118 -43.733  1.00  0.00           H  
ATOM   3428  C   MET   211      -8.448  -0.800 -40.842  1.00  0.00           C  
ATOM   3429  O   MET   211      -9.013  -1.310 -39.892  1.00  0.00           O  
ATOM   3430  N   GLU   212      -7.604   0.180 -40.658  1.00  0.00           N  
ATOM   3431  H   GLU   212      -7.279   0.721 -41.446  1.00  0.00           H  
ATOM   3432  CA  GLU   212      -7.182   0.659 -39.357  1.00  0.00           C  
ATOM   3433  HA  GLU   212      -6.734  -0.196 -38.851  1.00  0.00           H  
ATOM   3434  CB  GLU   212      -6.022   1.625 -39.555  1.00  0.00           C  
ATOM   3435  HB2 GLU   212      -6.414   2.289 -40.325  1.00  0.00           H  
ATOM   3436  HB3 GLU   212      -5.882   2.315 -38.723  1.00  0.00           H  
ATOM   3437  CG  GLU   212      -4.704   1.043 -40.014  1.00  0.00           C  
ATOM   3438  HG2 GLU   212      -4.868   0.394 -40.874  1.00  0.00           H  
ATOM   3439  HG3 GLU   212      -4.033   1.890 -40.156  1.00  0.00           H  
ATOM   3440  CD  GLU   212      -3.962   0.203 -38.972  1.00  0.00           C  
ATOM   3441  OE1 GLU   212      -3.160  -0.725 -39.224  1.00  0.00           O  
ATOM   3442  OE2 GLU   212      -4.333   0.471 -37.825  1.00  0.00           O  
ATOM   3443  C   GLU   212      -8.343   1.366 -38.534  1.00  0.00           C  
ATOM   3444  O   GLU   212      -8.305   1.391 -37.338  1.00  0.00           O  
ATOM   3445  N   GLU   213      -9.418   1.845 -39.091  1.00  0.00           N  
ATOM   3446  H   GLU   213      -9.548   1.565 -40.053  1.00  0.00           H  
ATOM   3447  CA  GLU   213     -10.657   2.167 -38.361  1.00  0.00           C  
ATOM   3448  HA  GLU   213     -10.389   2.965 -37.668  1.00  0.00           H  
ATOM   3449  CB  GLU   213     -11.769   2.626 -39.350  1.00  0.00           C  
ATOM   3450  HB2 GLU   213     -11.307   3.261 -40.106  1.00  0.00           H  
ATOM   3451  HB3 GLU   213     -12.254   1.759 -39.798  1.00  0.00           H  
ATOM   3452  CG  GLU   213     -12.930   3.484 -38.698  1.00  0.00           C  
ATOM   3453  HG2 GLU   213     -13.772   3.645 -39.371  1.00  0.00           H  
ATOM   3454  HG3 GLU   213     -13.303   2.890 -37.863  1.00  0.00           H  
ATOM   3455  CD  GLU   213     -12.640   4.845 -38.205  1.00  0.00           C  
ATOM   3456  OE1 GLU   213     -13.375   5.289 -37.303  1.00  0.00           O  
ATOM   3457  OE2 GLU   213     -11.555   5.423 -38.577  1.00  0.00           O  
ATOM   3458  C   GLU   213     -11.207   0.967 -37.481  1.00  0.00           C  
ATOM   3459  O   GLU   213     -11.922   1.141 -36.470  1.00  0.00           O  
ATOM   3460  N   GLN   214     -11.006  -0.274 -37.939  1.00  0.00           N  
ATOM   3461  H   GLN   214     -10.429  -0.403 -38.757  1.00  0.00           H  
ATOM   3462  CA  GLN   214     -11.358  -1.482 -37.238  1.00  0.00           C  
ATOM   3463  HA  GLN   214     -12.259  -1.235 -36.677  1.00  0.00           H  
ATOM   3464  CB  GLN   214     -11.620  -2.681 -38.194  1.00  0.00           C  
ATOM   3465  HB2 GLN   214     -10.753  -2.985 -38.780  1.00  0.00           H  
ATOM   3466  HB3 GLN   214     -11.953  -3.480 -37.531  1.00  0.00           H  
ATOM   3467  CG  GLN   214     -12.664  -2.429 -39.337  1.00  0.00           C  
ATOM   3468  HG2 GLN   214     -12.196  -1.645 -39.933  1.00  0.00           H  
ATOM   3469  HG3 GLN   214     -12.793  -3.309 -39.967  1.00  0.00           H  
ATOM   3470  CD  GLN   214     -13.992  -1.860 -38.838  1.00  0.00           C  
ATOM   3471  OE1 GLN   214     -14.242  -1.859 -37.656  1.00  0.00           O  
ATOM   3472  NE2 GLN   214     -14.781  -1.319 -39.748  1.00  0.00           N  
ATOM   3473 HE21 GLN   214     -15.572  -0.772 -39.440  1.00  0.00           H  
ATOM   3474 HE22 GLN   214     -14.525  -1.378 -40.723  1.00  0.00           H  
ATOM   3475  C   GLN   214     -10.528  -1.908 -36.091  1.00  0.00           C  
ATOM   3476  O   GLN   214     -11.106  -2.349 -35.117  1.00  0.00           O  
ATOM   3477  N   ASP   215      -9.234  -1.566 -36.208  1.00  0.00           N  
ATOM   3478  H   ASP   215      -9.024  -0.827 -36.863  1.00  0.00           H  
ATOM   3479  CA  ASP   215      -8.342  -1.653 -35.079  1.00  0.00           C  
ATOM   3480  HA  ASP   215      -8.613  -2.556 -34.531  1.00  0.00           H  
ATOM   3481  CB  ASP   215      -6.957  -1.368 -35.646  1.00  0.00           C  
ATOM   3482  HB2 ASP   215      -6.755  -2.148 -36.380  1.00  0.00           H  
ATOM   3483  HB3 ASP   215      -6.911  -0.442 -36.218  1.00  0.00           H  
ATOM   3484  CG  ASP   215      -5.770  -1.512 -34.729  1.00  0.00           C  
ATOM   3485  OD1 ASP   215      -5.921  -2.189 -33.671  1.00  0.00           O  
ATOM   3486  OD2 ASP   215      -4.705  -0.954 -35.111  1.00  0.00           O  
ATOM   3487  C   ASP   215      -8.713  -0.455 -34.083  1.00  0.00           C  
ATOM   3488  O   ASP   215      -8.545  -0.626 -32.894  1.00  0.00           O  
ATOM   3489  N   LYS   216      -9.019   0.773 -34.542  1.00  0.00           N  
ATOM   3490  H   LYS   216      -8.900   0.823 -35.544  1.00  0.00           H  
ATOM   3491  CA  LYS   216      -9.500   1.903 -33.739  1.00  0.00           C  
ATOM   3492  HA  LYS   216      -8.760   2.032 -32.950  1.00  0.00           H  
ATOM   3493  CB  LYS   216      -9.564   3.228 -34.577  1.00  0.00           C  
ATOM   3494  HB2 LYS   216      -8.857   3.202 -35.406  1.00  0.00           H  
ATOM   3495  HB3 LYS   216     -10.529   3.266 -35.083  1.00  0.00           H  
ATOM   3496  CG  LYS   216      -9.399   4.438 -33.872  1.00  0.00           C  
ATOM   3497  HG2 LYS   216     -10.155   4.546 -33.095  1.00  0.00           H  
ATOM   3498  HG3 LYS   216      -8.450   4.293 -33.356  1.00  0.00           H  
ATOM   3499  CD  LYS   216      -9.178   5.617 -34.557  1.00  0.00           C  
ATOM   3500  HD2 LYS   216      -9.297   6.414 -33.824  1.00  0.00           H  
ATOM   3501  HD3 LYS   216      -8.169   5.609 -34.970  1.00  0.00           H  
ATOM   3502  CE  LYS   216     -10.024   5.982 -35.624  1.00  0.00           C  
ATOM   3503  HE2 LYS   216      -9.532   6.722 -36.254  1.00  0.00           H  
ATOM   3504  HE3 LYS   216     -10.173   5.073 -36.208  1.00  0.00           H  
ATOM   3505  NZ  LYS   216     -11.314   6.598 -35.284  1.00  0.00           N  
ATOM   3506  HZ1 LYS   216     -11.967   5.984 -34.819  1.00  0.00           H  
ATOM   3507  HZ2 LYS   216     -11.129   7.349 -34.635  1.00  0.00           H  
ATOM   3508  HZ3 LYS   216     -11.697   7.002 -36.127  1.00  0.00           H  
ATOM   3509  C   LYS   216     -10.720   1.535 -32.864  1.00  0.00           C  
ATOM   3510  O   LYS   216     -10.675   1.870 -31.652  1.00  0.00           O  
ATOM   3511  N   ALA   217     -11.625   0.687 -33.402  1.00  0.00           N  
ATOM   3512  H   ALA   217     -11.455   0.413 -34.359  1.00  0.00           H  
ATOM   3513  CA  ALA   217     -12.704   0.070 -32.611  1.00  0.00           C  
ATOM   3514  HA  ALA   217     -12.980   0.954 -32.037  1.00  0.00           H  
ATOM   3515  CB  ALA   217     -13.766  -0.493 -33.508  1.00  0.00           C  
ATOM   3516  HB1 ALA   217     -13.316  -1.273 -34.122  1.00  0.00           H  
ATOM   3517  HB2 ALA   217     -14.506  -0.845 -32.789  1.00  0.00           H  
ATOM   3518  HB3 ALA   217     -14.156   0.265 -34.187  1.00  0.00           H  
ATOM   3519  C   ALA   217     -12.212  -1.020 -31.651  1.00  0.00           C  
ATOM   3520  O   ALA   217     -12.512  -0.957 -30.457  1.00  0.00           O  
ATOM   3521  N   ASN   218     -11.486  -2.042 -32.050  1.00  0.00           N  
ATOM   3522  H   ASN   218     -11.154  -2.000 -33.003  1.00  0.00           H  
ATOM   3523  CA  ASN   218     -11.096  -3.054 -31.082  1.00  0.00           C  
ATOM   3524  HA  ASN   218     -11.991  -3.465 -30.614  1.00  0.00           H  
ATOM   3525  CB  ASN   218     -10.379  -4.205 -31.817  1.00  0.00           C  
ATOM   3526  HB2 ASN   218      -9.608  -3.785 -32.464  1.00  0.00           H  
ATOM   3527  HB3 ASN   218      -9.856  -4.815 -31.080  1.00  0.00           H  
ATOM   3528  CG  ASN   218     -11.228  -5.133 -32.597  1.00  0.00           C  
ATOM   3529  OD1 ASN   218     -12.447  -4.935 -32.588  1.00  0.00           O  
ATOM   3530  ND2 ASN   218     -10.705  -6.229 -33.028  1.00  0.00           N  
ATOM   3531 HD21 ASN   218     -11.337  -7.001 -33.185  1.00  0.00           H  
ATOM   3532 HD22 ASN   218      -9.710  -6.405 -33.038  1.00  0.00           H  
ATOM   3533  C   ASN   218     -10.169  -2.540 -29.912  1.00  0.00           C  
ATOM   3534  O   ASN   218     -10.299  -2.909 -28.762  1.00  0.00           O  
ATOM   3535  N   MET   219      -9.410  -1.523 -30.304  1.00  0.00           N  
ATOM   3536  H   MET   219      -9.407  -1.368 -31.302  1.00  0.00           H  
ATOM   3537  CA  MET   219      -8.652  -0.750 -29.296  1.00  0.00           C  
ATOM   3538  HA  MET   219      -8.026  -1.452 -28.746  1.00  0.00           H  
ATOM   3539  CB  MET   219      -7.700   0.219 -30.051  1.00  0.00           C  
ATOM   3540  HB2 MET   219      -7.025  -0.472 -30.556  1.00  0.00           H  
ATOM   3541  HB3 MET   219      -8.266   0.906 -30.680  1.00  0.00           H  
ATOM   3542  CG  MET   219      -6.762   1.004 -29.189  1.00  0.00           C  
ATOM   3543  HG2 MET   219      -6.034   1.551 -29.789  1.00  0.00           H  
ATOM   3544  HG3 MET   219      -7.300   1.733 -28.582  1.00  0.00           H  
ATOM   3545  SD  MET   219      -5.927  -0.002 -27.942  1.00  0.00           S  
ATOM   3546  CE  MET   219      -4.326  -0.461 -28.612  1.00  0.00           C  
ATOM   3547  HE1 MET   219      -3.717   0.396 -28.899  1.00  0.00           H  
ATOM   3548  HE2 MET   219      -3.758  -0.876 -27.780  1.00  0.00           H  
ATOM   3549  HE3 MET   219      -4.331  -1.054 -29.527  1.00  0.00           H  
ATOM   3550  C   MET   219      -9.501  -0.010 -28.179  1.00  0.00           C  
ATOM   3551  O   MET   219      -9.160   0.144 -26.970  1.00  0.00           O  
ATOM   3552  N   LEU   220     -10.717   0.486 -28.532  1.00  0.00           N  
ATOM   3553  H   LEU   220     -10.978   0.396 -29.503  1.00  0.00           H  
ATOM   3554  CA  LEU   220     -11.659   1.051 -27.560  1.00  0.00           C  
ATOM   3555  HA  LEU   220     -11.140   1.792 -26.952  1.00  0.00           H  
ATOM   3556  CB  LEU   220     -12.730   1.720 -28.417  1.00  0.00           C  
ATOM   3557  HB2 LEU   220     -12.235   2.394 -29.115  1.00  0.00           H  
ATOM   3558  HB3 LEU   220     -13.270   0.898 -28.888  1.00  0.00           H  
ATOM   3559  CG  LEU   220     -13.731   2.561 -27.648  1.00  0.00           C  
ATOM   3560  HG  LEU   220     -14.256   1.994 -26.880  1.00  0.00           H  
ATOM   3561  CD1 LEU   220     -13.011   3.832 -27.110  1.00  0.00           C  
ATOM   3562 HD11 LEU   220     -13.724   4.556 -26.714  1.00  0.00           H  
ATOM   3563 HD12 LEU   220     -12.253   3.523 -26.391  1.00  0.00           H  
ATOM   3564 HD13 LEU   220     -12.466   4.428 -27.841  1.00  0.00           H  
ATOM   3565  CD2 LEU   220     -14.809   3.047 -28.668  1.00  0.00           C  
ATOM   3566 HD21 LEU   220     -15.671   3.330 -28.063  1.00  0.00           H  
ATOM   3567 HD22 LEU   220     -14.428   3.933 -29.177  1.00  0.00           H  
ATOM   3568 HD23 LEU   220     -15.119   2.278 -29.375  1.00  0.00           H  
ATOM   3569  C   LEU   220     -12.195  -0.004 -26.613  1.00  0.00           C  
ATOM   3570  O   LEU   220     -12.393   0.346 -25.480  1.00  0.00           O  
ATOM   3571  N   ALA   221     -12.430  -1.214 -27.130  1.00  0.00           N  
ATOM   3572  H   ALA   221     -12.341  -1.221 -28.136  1.00  0.00           H  
ATOM   3573  CA  ALA   221     -12.770  -2.429 -26.342  1.00  0.00           C  
ATOM   3574  HA  ALA   221     -13.509  -2.127 -25.600  1.00  0.00           H  
ATOM   3575  CB  ALA   221     -13.356  -3.491 -27.289  1.00  0.00           C  
ATOM   3576  HB1 ALA   221     -14.262  -3.032 -27.686  1.00  0.00           H  
ATOM   3577  HB2 ALA   221     -12.637  -3.736 -28.070  1.00  0.00           H  
ATOM   3578  HB3 ALA   221     -13.769  -4.390 -26.831  1.00  0.00           H  
ATOM   3579  C   ALA   221     -11.598  -2.988 -25.504  1.00  0.00           C  
ATOM   3580  O   ALA   221     -11.815  -3.482 -24.347  1.00  0.00           O  
ATOM   3581  N   HIE   222     -10.412  -2.958 -26.053  1.00  0.00           N  
ATOM   3582  H   HIE   222     -10.432  -2.892 -27.061  1.00  0.00           H  
ATOM   3583  CA  HIE   222      -9.195  -3.443 -25.308  1.00  0.00           C  
ATOM   3584  HA  HIE   222      -9.553  -4.366 -24.853  1.00  0.00           H  
ATOM   3585  CB  HIE   222      -8.139  -3.551 -26.348  1.00  0.00           C  
ATOM   3586  HB2 HIE   222      -8.407  -4.348 -27.042  1.00  0.00           H  
ATOM   3587  HB3 HIE   222      -7.893  -2.556 -26.717  1.00  0.00           H  
ATOM   3588  CG  HIE   222      -6.855  -3.919 -25.628  1.00  0.00           C  
ATOM   3589  ND1 HIE   222      -6.680  -4.875 -24.628  1.00  0.00           N  
ATOM   3590  CE1 HIE   222      -5.340  -4.725 -24.186  1.00  0.00           C  
ATOM   3591  HE1 HIE   222      -4.845  -5.265 -23.392  1.00  0.00           H  
ATOM   3592  NE2 HIE   222      -4.778  -3.745 -24.897  1.00  0.00           N  
ATOM   3593  HE2 HIE   222      -3.800  -3.529 -24.769  1.00  0.00           H  
ATOM   3594  CD2 HIE   222      -5.666  -3.289 -25.852  1.00  0.00           C  
ATOM   3595  HD2 HIE   222      -5.421  -2.508 -26.556  1.00  0.00           H  
ATOM   3596  C   HIE   222      -8.827  -2.503 -24.173  1.00  0.00           C  
ATOM   3597  O   HIE   222      -8.778  -2.988 -23.015  1.00  0.00           O  
ATOM   3598  N   MET   223      -8.864  -1.164 -24.409  1.00  0.00           N  
ATOM   3599  H   MET   223      -8.751  -0.753 -25.325  1.00  0.00           H  
ATOM   3600  CA  MET   223      -8.641  -0.214 -23.241  1.00  0.00           C  
ATOM   3601  HA  MET   223      -7.694  -0.472 -22.769  1.00  0.00           H  
ATOM   3602  CB  MET   223      -8.505   1.217 -23.887  1.00  0.00           C  
ATOM   3603  HB2 MET   223      -9.174   1.293 -24.744  1.00  0.00           H  
ATOM   3604  HB3 MET   223      -8.616   2.024 -23.162  1.00  0.00           H  
ATOM   3605  CG  MET   223      -7.266   1.244 -24.612  1.00  0.00           C  
ATOM   3606  HG2 MET   223      -7.270   0.448 -25.357  1.00  0.00           H  
ATOM   3607  HG3 MET   223      -7.271   2.159 -25.205  1.00  0.00           H  
ATOM   3608  SD  MET   223      -5.746   1.176 -23.575  1.00  0.00           S  
ATOM   3609  CE  MET   223      -4.523   1.492 -24.881  1.00  0.00           C  
ATOM   3610  HE1 MET   223      -4.876   2.312 -25.506  1.00  0.00           H  
ATOM   3611  HE2 MET   223      -3.548   1.613 -24.407  1.00  0.00           H  
ATOM   3612  HE3 MET   223      -4.380   0.646 -25.552  1.00  0.00           H  
ATOM   3613  C   MET   223      -9.732  -0.193 -22.132  1.00  0.00           C  
ATOM   3614  O   MET   223      -9.347  -0.097 -20.966  1.00  0.00           O  
ATOM   3615  N   GLU   224     -10.929  -0.437 -22.589  1.00  0.00           N  
ATOM   3616  H   GLU   224     -11.190  -0.245 -23.545  1.00  0.00           H  
ATOM   3617  CA  GLU   224     -11.935  -0.780 -21.652  1.00  0.00           C  
ATOM   3618  HA  GLU   224     -11.842  -0.052 -20.846  1.00  0.00           H  
ATOM   3619  CB  GLU   224     -13.334  -0.888 -22.433  1.00  0.00           C  
ATOM   3620  HB2 GLU   224     -13.574   0.051 -22.931  1.00  0.00           H  
ATOM   3621  HB3 GLU   224     -13.248  -1.684 -23.173  1.00  0.00           H  
ATOM   3622  CG  GLU   224     -14.384  -1.349 -21.404  1.00  0.00           C  
ATOM   3623  HG2 GLU   224     -14.249  -2.382 -21.086  1.00  0.00           H  
ATOM   3624  HG3 GLU   224     -14.359  -0.735 -20.504  1.00  0.00           H  
ATOM   3625  CD  GLU   224     -15.782  -1.334 -21.980  1.00  0.00           C  
ATOM   3626  OE1 GLU   224     -15.858  -1.312 -23.241  1.00  0.00           O  
ATOM   3627  OE2 GLU   224     -16.711  -1.316 -21.160  1.00  0.00           O  
ATOM   3628  C   GLU   224     -11.599  -2.126 -20.898  1.00  0.00           C  
ATOM   3629  O   GLU   224     -11.582  -2.158 -19.657  1.00  0.00           O  
ATOM   3630  N   THR   225     -11.259  -3.225 -21.633  1.00  0.00           N  
ATOM   3631  H   THR   225     -11.211  -3.253 -22.641  1.00  0.00           H  
ATOM   3632  CA  THR   225     -10.792  -4.419 -20.852  1.00  0.00           C  
ATOM   3633  HA  THR   225     -11.574  -4.726 -20.158  1.00  0.00           H  
ATOM   3634  CB  THR   225     -10.484  -5.534 -21.866  1.00  0.00           C  
ATOM   3635  HB  THR   225      -9.727  -5.179 -22.565  1.00  0.00           H  
ATOM   3636  CG2 THR   225     -10.248  -6.884 -21.357  1.00  0.00           C  
ATOM   3637 HG21 THR   225     -11.201  -7.383 -21.180  1.00  0.00           H  
ATOM   3638 HG22 THR   225      -9.599  -7.416 -22.052  1.00  0.00           H  
ATOM   3639 HG23 THR   225      -9.768  -6.914 -20.379  1.00  0.00           H  
ATOM   3640  OG1 THR   225     -11.635  -5.631 -22.722  1.00  0.00           O  
ATOM   3641  HG1 THR   225     -11.703  -4.882 -23.319  1.00  0.00           H  
ATOM   3642  C   THR   225      -9.565  -4.217 -19.970  1.00  0.00           C  
ATOM   3643  O   THR   225      -9.602  -4.642 -18.786  1.00  0.00           O  
ATOM   3644  N   GLN   226      -8.487  -3.530 -20.325  1.00  0.00           N  
ATOM   3645  H   GLN   226      -8.487  -3.205 -21.281  1.00  0.00           H  
ATOM   3646  CA  GLN   226      -7.315  -3.031 -19.496  1.00  0.00           C  
ATOM   3647  HA  GLN   226      -6.779  -3.936 -19.209  1.00  0.00           H  
ATOM   3648  CB  GLN   226      -6.405  -2.117 -20.287  1.00  0.00           C  
ATOM   3649  HB2 GLN   226      -6.940  -1.260 -20.694  1.00  0.00           H  
ATOM   3650  HB3 GLN   226      -5.666  -1.786 -19.557  1.00  0.00           H  
ATOM   3651  CG  GLN   226      -5.702  -2.808 -21.447  1.00  0.00           C  
ATOM   3652  HG2 GLN   226      -6.323  -3.626 -21.813  1.00  0.00           H  
ATOM   3653  HG3 GLN   226      -5.482  -2.118 -22.262  1.00  0.00           H  
ATOM   3654  CD  GLN   226      -4.386  -3.435 -21.029  1.00  0.00           C  
ATOM   3655  OE1 GLN   226      -3.457  -2.725 -20.641  1.00  0.00           O  
ATOM   3656  NE2 GLN   226      -4.367  -4.791 -20.888  1.00  0.00           N  
ATOM   3657 HE21 GLN   226      -3.561  -5.188 -20.427  1.00  0.00           H  
ATOM   3658 HE22 GLN   226      -5.196  -5.323 -21.113  1.00  0.00           H  
ATOM   3659  C   GLN   226      -7.752  -2.242 -18.308  1.00  0.00           C  
ATOM   3660  O   GLN   226      -7.183  -2.311 -17.207  1.00  0.00           O  
ATOM   3661  N   ASN   227      -8.879  -1.515 -18.449  1.00  0.00           N  
ATOM   3662  H   ASN   227      -9.308  -1.551 -19.363  1.00  0.00           H  
ATOM   3663  CA  ASN   227      -9.534  -0.761 -17.417  1.00  0.00           C  
ATOM   3664  HA  ASN   227      -8.742  -0.279 -16.844  1.00  0.00           H  
ATOM   3665  CB  ASN   227     -10.457   0.337 -17.992  1.00  0.00           C  
ATOM   3666  HB2 ASN   227      -9.896   0.936 -18.709  1.00  0.00           H  
ATOM   3667  HB3 ASN   227     -11.223  -0.177 -18.572  1.00  0.00           H  
ATOM   3668  CG  ASN   227     -11.179   1.188 -17.045  1.00  0.00           C  
ATOM   3669  OD1 ASN   227     -11.970   0.652 -16.317  1.00  0.00           O  
ATOM   3670  ND2 ASN   227     -11.037   2.492 -16.986  1.00  0.00           N  
ATOM   3671 HD21 ASN   227     -11.645   3.024 -16.380  1.00  0.00           H  
ATOM   3672 HD22 ASN   227     -10.575   3.013 -17.718  1.00  0.00           H  
ATOM   3673  C   ASN   227     -10.189  -1.646 -16.367  1.00  0.00           C  
ATOM   3674  O   ASN   227     -10.082  -1.351 -15.173  1.00  0.00           O  
ATOM   3675  N   LYS   228     -10.895  -2.814 -16.821  1.00  0.00           N  
ATOM   3676  H   LYS   228     -10.987  -2.969 -17.815  1.00  0.00           H  
ATOM   3677  CA  LYS   228     -11.547  -3.905 -16.027  1.00  0.00           C  
ATOM   3678  HA  LYS   228     -12.082  -3.447 -15.195  1.00  0.00           H  
ATOM   3679  CB  LYS   228     -12.437  -4.787 -16.839  1.00  0.00           C  
ATOM   3680  HB2 LYS   228     -11.798  -5.243 -17.595  1.00  0.00           H  
ATOM   3681  HB3 LYS   228     -12.836  -5.572 -16.196  1.00  0.00           H  
ATOM   3682  CG  LYS   228     -13.432  -4.183 -17.540  1.00  0.00           C  
ATOM   3683  HG2 LYS   228     -14.095  -3.744 -16.794  1.00  0.00           H  
ATOM   3684  HG3 LYS   228     -12.977  -3.468 -18.225  1.00  0.00           H  
ATOM   3685  CD  LYS   228     -14.171  -5.088 -18.277  1.00  0.00           C  
ATOM   3686  HD2 LYS   228     -13.513  -5.443 -19.071  1.00  0.00           H  
ATOM   3687  HD3 LYS   228     -14.524  -5.892 -17.632  1.00  0.00           H  
ATOM   3688  CE  LYS   228     -15.161  -4.521 -18.901  1.00  0.00           C  
ATOM   3689  HE2 LYS   228     -15.906  -4.229 -18.161  1.00  0.00           H  
ATOM   3690  HE3 LYS   228     -14.799  -3.627 -19.409  1.00  0.00           H  
ATOM   3691  NZ  LYS   228     -15.823  -5.369 -19.885  1.00  0.00           N  
ATOM   3692  HZ1 LYS   228     -16.686  -4.962 -20.216  1.00  0.00           H  
ATOM   3693  HZ2 LYS   228     -15.119  -5.443 -20.605  1.00  0.00           H  
ATOM   3694  HZ3 LYS   228     -16.018  -6.326 -19.624  1.00  0.00           H  
ATOM   3695  C   LYS   228     -10.416  -4.738 -15.362  1.00  0.00           C  
ATOM   3696  O   LYS   228     -10.658  -5.281 -14.250  1.00  0.00           O  
ATOM   3697  N   ILE   229      -9.144  -4.831 -15.901  1.00  0.00           N  
ATOM   3698  H   ILE   229      -9.021  -4.519 -16.854  1.00  0.00           H  
ATOM   3699  CA  ILE   229      -8.081  -5.518 -15.270  1.00  0.00           C  
ATOM   3700  HA  ILE   229      -8.614  -6.309 -14.743  1.00  0.00           H  
ATOM   3701  CB  ILE   229      -7.188  -6.040 -16.382  1.00  0.00           C  
ATOM   3702  HB  ILE   229      -7.091  -5.307 -17.184  1.00  0.00           H  
ATOM   3703  CG2 ILE   229      -5.705  -6.406 -15.979  1.00  0.00           C  
ATOM   3704 HG21 ILE   229      -5.752  -7.127 -15.162  1.00  0.00           H  
ATOM   3705 HG22 ILE   229      -5.024  -6.755 -16.755  1.00  0.00           H  
ATOM   3706 HG23 ILE   229      -5.207  -5.495 -15.646  1.00  0.00           H  
ATOM   3707  CG1 ILE   229      -7.875  -7.275 -17.037  1.00  0.00           C  
ATOM   3708 HG12 ILE   229      -8.091  -8.019 -16.271  1.00  0.00           H  
ATOM   3709 HG13 ILE   229      -8.853  -6.899 -17.339  1.00  0.00           H  
ATOM   3710  CD1 ILE   229      -7.050  -7.882 -18.235  1.00  0.00           C  
ATOM   3711 HD11 ILE   229      -6.169  -8.383 -17.834  1.00  0.00           H  
ATOM   3712 HD12 ILE   229      -7.616  -8.641 -18.775  1.00  0.00           H  
ATOM   3713 HD13 ILE   229      -6.711  -7.101 -18.915  1.00  0.00           H  
ATOM   3714  C   ILE   229      -7.311  -4.701 -14.238  1.00  0.00           C  
ATOM   3715  O   ILE   229      -7.009  -5.285 -13.200  1.00  0.00           O  
ATOM   3716  N   TYR   230      -7.123  -3.390 -14.405  1.00  0.00           N  
ATOM   3717  H   TYR   230      -7.136  -2.963 -15.320  1.00  0.00           H  
ATOM   3718  CA  TYR   230      -6.508  -2.574 -13.374  1.00  0.00           C  
ATOM   3719  HA  TYR   230      -5.420  -2.630 -13.347  1.00  0.00           H  
ATOM   3720  CB  TYR   230      -6.841  -1.081 -13.786  1.00  0.00           C  
ATOM   3721  HB2 TYR   230      -6.246  -0.999 -14.696  1.00  0.00           H  
ATOM   3722  HB3 TYR   230      -7.844  -0.743 -14.049  1.00  0.00           H  
ATOM   3723  CG  TYR   230      -6.222  -0.106 -12.869  1.00  0.00           C  
ATOM   3724  CD1 TYR   230      -4.807   0.081 -12.829  1.00  0.00           C  
ATOM   3725  HD1 TYR   230      -4.157  -0.584 -13.378  1.00  0.00           H  
ATOM   3726  CE1 TYR   230      -4.260   1.042 -11.984  1.00  0.00           C  
ATOM   3727  HE1 TYR   230      -3.188   1.109 -11.866  1.00  0.00           H  
ATOM   3728  CZ  TYR   230      -5.114   1.874 -11.205  1.00  0.00           C  
ATOM   3729  OH  TYR   230      -4.700   2.689 -10.235  1.00  0.00           O  
ATOM   3730  HH  TYR   230      -5.387   3.014  -9.649  1.00  0.00           H  
ATOM   3731  CE2 TYR   230      -6.450   1.761 -11.346  1.00  0.00           C  
ATOM   3732  HE2 TYR   230      -7.075   2.500 -10.868  1.00  0.00           H  
ATOM   3733  CD2 TYR   230      -7.054   0.819 -12.183  1.00  0.00           C  
ATOM   3734  HD2 TYR   230      -8.124   0.677 -12.190  1.00  0.00           H  
ATOM   3735  C   TYR   230      -7.070  -2.853 -11.986  1.00  0.00           C  
ATOM   3736  O   TYR   230      -6.347  -2.927 -10.953  1.00  0.00           O  
ATOM   3737  N   ASN   231      -8.371  -2.938 -11.861  1.00  0.00           N  
ATOM   3738  H   ASN   231      -8.955  -2.839 -12.679  1.00  0.00           H  
ATOM   3739  CA  ASN   231      -9.085  -3.252 -10.638  1.00  0.00           C  
ATOM   3740  HA  ASN   231      -8.925  -2.456  -9.911  1.00  0.00           H  
ATOM   3741  CB  ASN   231     -10.588  -3.305 -11.038  1.00  0.00           C  
ATOM   3742  HB2 ASN   231     -10.701  -4.113 -11.761  1.00  0.00           H  
ATOM   3743  HB3 ASN   231     -11.158  -3.649 -10.175  1.00  0.00           H  
ATOM   3744  CG  ASN   231     -11.081  -1.973 -11.506  1.00  0.00           C  
ATOM   3745  OD1 ASN   231     -10.835  -1.664 -12.688  1.00  0.00           O  
ATOM   3746  ND2 ASN   231     -11.679  -1.173 -10.656  1.00  0.00           N  
ATOM   3747 HD21 ASN   231     -11.844  -0.228 -10.973  1.00  0.00           H  
ATOM   3748 HD22 ASN   231     -12.039  -1.574  -9.801  1.00  0.00           H  
ATOM   3749  C   ASN   231      -8.660  -4.581  -9.860  1.00  0.00           C  
ATOM   3750  O   ASN   231      -9.050  -4.737  -8.689  1.00  0.00           O  
ATOM   3751  N   ILE   232      -8.110  -5.634 -10.514  1.00  0.00           N  
ATOM   3752  H   ILE   232      -8.049  -5.597 -11.522  1.00  0.00           H  
ATOM   3753  CA  ILE   232      -7.885  -6.977  -9.957  1.00  0.00           C  
ATOM   3754  HA  ILE   232      -8.720  -7.212  -9.297  1.00  0.00           H  
ATOM   3755  CB  ILE   232      -7.919  -8.000 -11.087  1.00  0.00           C  
ATOM   3756  HB  ILE   232      -7.050  -7.747 -11.694  1.00  0.00           H  
ATOM   3757  CG2 ILE   232      -7.720  -9.493 -10.694  1.00  0.00           C  
ATOM   3758 HG21 ILE   232      -6.674  -9.627 -10.418  1.00  0.00           H  
ATOM   3759 HG22 ILE   232      -8.365  -9.751  -9.853  1.00  0.00           H  
ATOM   3760 HG23 ILE   232      -7.975 -10.141 -11.533  1.00  0.00           H  
ATOM   3761  CG1 ILE   232      -9.079  -7.852 -12.029  1.00  0.00           C  
ATOM   3762 HG12 ILE   232      -9.113  -6.908 -12.574  1.00  0.00           H  
ATOM   3763 HG13 ILE   232      -8.948  -8.619 -12.792  1.00  0.00           H  
ATOM   3764  CD1 ILE   232     -10.444  -8.209 -11.487  1.00  0.00           C  
ATOM   3765 HD11 ILE   232     -10.701  -7.491 -10.708  1.00  0.00           H  
ATOM   3766 HD12 ILE   232     -11.203  -8.110 -12.263  1.00  0.00           H  
ATOM   3767 HD13 ILE   232     -10.455  -9.216 -11.070  1.00  0.00           H  
ATOM   3768  C   ILE   232      -6.525  -6.984  -9.165  1.00  0.00           C  
ATOM   3769  O   ILE   232      -6.329  -7.834  -8.282  1.00  0.00           O  
ATOM   3770  N   LEU   233      -5.643  -6.007  -9.481  1.00  0.00           N  
ATOM   3771  H   LEU   233      -5.996  -5.267 -10.071  1.00  0.00           H  
ATOM   3772  CA  LEU   233      -4.311  -5.783  -8.861  1.00  0.00           C  
ATOM   3773  HA  LEU   233      -3.910  -6.797  -8.846  1.00  0.00           H  
ATOM   3774  CB  LEU   233      -3.475  -4.884  -9.789  1.00  0.00           C  
ATOM   3775  HB2 LEU   233      -3.709  -3.849  -9.538  1.00  0.00           H  
ATOM   3776  HB3 LEU   233      -2.460  -5.057  -9.433  1.00  0.00           H  
ATOM   3777  CG  LEU   233      -3.493  -5.179 -11.299  1.00  0.00           C  
ATOM   3778  HG  LEU   233      -4.477  -4.787 -11.557  1.00  0.00           H  
ATOM   3779  CD1 LEU   233      -2.466  -4.207 -11.991  1.00  0.00           C  
ATOM   3780 HD11 LEU   233      -2.447  -4.335 -13.074  1.00  0.00           H  
ATOM   3781 HD12 LEU   233      -2.631  -3.136 -11.873  1.00  0.00           H  
ATOM   3782 HD13 LEU   233      -1.427  -4.316 -11.681  1.00  0.00           H  
ATOM   3783  CD2 LEU   233      -3.216  -6.536 -11.808  1.00  0.00           C  
ATOM   3784 HD21 LEU   233      -3.892  -7.262 -11.358  1.00  0.00           H  
ATOM   3785 HD22 LEU   233      -3.319  -6.567 -12.893  1.00  0.00           H  
ATOM   3786 HD23 LEU   233      -2.163  -6.669 -11.558  1.00  0.00           H  
ATOM   3787  C   LEU   233      -4.341  -5.363  -7.329  1.00  0.00           C  
ATOM   3788  O   LEU   233      -5.388  -4.926  -6.875  1.00  0.00           O  
ATOM   3789  N   THR   234      -3.166  -5.489  -6.636  1.00  0.00           N  
ATOM   3790  H   THR   234      -2.378  -5.915  -7.103  1.00  0.00           H  
ATOM   3791  CA  THR   234      -2.845  -4.843  -5.410  1.00  0.00           C  
ATOM   3792  HA  THR   234      -3.760  -4.712  -4.832  1.00  0.00           H  
ATOM   3793  CB  THR   234      -1.925  -5.723  -4.533  1.00  0.00           C  
ATOM   3794  HB  THR   234      -1.874  -5.283  -3.537  1.00  0.00           H  
ATOM   3795  CG2 THR   234      -2.502  -7.132  -4.375  1.00  0.00           C  
ATOM   3796 HG21 THR   234      -1.999  -7.621  -3.540  1.00  0.00           H  
ATOM   3797 HG22 THR   234      -3.558  -7.197  -4.109  1.00  0.00           H  
ATOM   3798 HG23 THR   234      -2.198  -7.657  -5.280  1.00  0.00           H  
ATOM   3799  OG1 THR   234      -0.660  -5.695  -5.026  1.00  0.00           O  
ATOM   3800  HG1 THR   234      -0.080  -5.967  -4.311  1.00  0.00           H  
ATOM   3801  C   THR   234      -2.228  -3.503  -5.674  1.00  0.00           C  
ATOM   3802  O   THR   234      -1.707  -3.327  -6.761  1.00  0.00           O  
ATOM   3803  N   PRO   235      -2.080  -2.628  -4.667  1.00  0.00           N  
ATOM   3804  CD  PRO   235      -2.931  -2.647  -3.493  1.00  0.00           C  
ATOM   3805  HD2 PRO   235      -2.659  -3.397  -2.751  1.00  0.00           H  
ATOM   3806  HD3 PRO   235      -3.940  -2.975  -3.739  1.00  0.00           H  
ATOM   3807  CG  PRO   235      -2.944  -1.227  -2.946  1.00  0.00           C  
ATOM   3808  HG2 PRO   235      -3.019  -1.241  -1.859  1.00  0.00           H  
ATOM   3809  HG3 PRO   235      -3.811  -0.684  -3.321  1.00  0.00           H  
ATOM   3810  CB  PRO   235      -1.648  -0.570  -3.482  1.00  0.00           C  
ATOM   3811  HB2 PRO   235      -0.766  -0.765  -2.872  1.00  0.00           H  
ATOM   3812  HB3 PRO   235      -1.778   0.512  -3.468  1.00  0.00           H  
ATOM   3813  CA  PRO   235      -1.436  -1.235  -4.864  1.00  0.00           C  
ATOM   3814  HA  PRO   235      -1.955  -0.614  -5.594  1.00  0.00           H  
ATOM   3815  C   PRO   235       0.033  -1.292  -5.275  1.00  0.00           C  
ATOM   3816  O   PRO   235       0.405  -0.637  -6.289  1.00  0.00           O  
ATOM   3817  N   GLU   236       0.849  -2.123  -4.674  1.00  0.00           N  
ATOM   3818  H   GLU   236       0.477  -2.576  -3.852  1.00  0.00           H  
ATOM   3819  CA  GLU   236       2.233  -2.377  -5.161  1.00  0.00           C  
ATOM   3820  HA  GLU   236       2.747  -1.461  -4.868  1.00  0.00           H  
ATOM   3821  CB  GLU   236       2.904  -3.497  -4.380  1.00  0.00           C  
ATOM   3822  HB2 GLU   236       2.168  -4.300  -4.348  1.00  0.00           H  
ATOM   3823  HB3 GLU   236       3.706  -3.873  -5.015  1.00  0.00           H  
ATOM   3824  CG  GLU   236       3.541  -2.899  -3.051  1.00  0.00           C  
ATOM   3825  HG2 GLU   236       2.893  -2.164  -2.575  1.00  0.00           H  
ATOM   3826  HG3 GLU   236       3.667  -3.744  -2.374  1.00  0.00           H  
ATOM   3827  CD  GLU   236       4.877  -2.252  -3.294  1.00  0.00           C  
ATOM   3828  OE1 GLU   236       5.913  -2.744  -2.867  1.00  0.00           O  
ATOM   3829  OE2 GLU   236       4.896  -1.249  -4.057  1.00  0.00           O  
ATOM   3830  C   GLU   236       2.169  -2.876  -6.620  1.00  0.00           C  
ATOM   3831  O   GLU   236       3.046  -2.450  -7.408  1.00  0.00           O  
ATOM   3832  N   GLN   237       1.287  -3.798  -7.054  1.00  0.00           N  
ATOM   3833  H   GLN   237       0.730  -4.281  -6.363  1.00  0.00           H  
ATOM   3834  CA  GLN   237       1.166  -4.344  -8.414  1.00  0.00           C  
ATOM   3835  HA  GLN   237       2.108  -4.671  -8.855  1.00  0.00           H  
ATOM   3836  CB  GLN   237       0.213  -5.523  -8.441  1.00  0.00           C  
ATOM   3837  HB2 GLN   237      -0.411  -5.333  -7.568  1.00  0.00           H  
ATOM   3838  HB3 GLN   237      -0.322  -5.536  -9.390  1.00  0.00           H  
ATOM   3839  CG  GLN   237       0.815  -6.867  -8.151  1.00  0.00           C  
ATOM   3840  HG2 GLN   237       1.430  -7.302  -8.939  1.00  0.00           H  
ATOM   3841  HG3 GLN   237       1.549  -6.810  -7.347  1.00  0.00           H  
ATOM   3842  CD  GLN   237      -0.155  -7.965  -7.808  1.00  0.00           C  
ATOM   3843  OE1 GLN   237      -1.347  -7.761  -7.793  1.00  0.00           O  
ATOM   3844  NE2 GLN   237       0.376  -9.111  -7.657  1.00  0.00           N  
ATOM   3845 HE21 GLN   237      -0.095  -9.914  -7.265  1.00  0.00           H  
ATOM   3846 HE22 GLN   237       1.370  -9.233  -7.525  1.00  0.00           H  
ATOM   3847  C   GLN   237       0.648  -3.274  -9.376  1.00  0.00           C  
ATOM   3848  O   GLN   237       0.973  -3.219 -10.510  1.00  0.00           O  
ATOM   3849  N   LYS   238      -0.129  -2.324  -8.904  1.00  0.00           N  
ATOM   3850  H   LYS   238      -0.315  -2.322  -7.911  1.00  0.00           H  
ATOM   3851  CA  LYS   238      -0.649  -1.188  -9.783  1.00  0.00           C  
ATOM   3852  HA  LYS   238      -1.014  -1.521 -10.755  1.00  0.00           H  
ATOM   3853  CB  LYS   238      -1.760  -0.437  -9.032  1.00  0.00           C  
ATOM   3854  HB2 LYS   238      -1.513  -0.299  -7.980  1.00  0.00           H  
ATOM   3855  HB3 LYS   238      -1.795   0.553  -9.488  1.00  0.00           H  
ATOM   3856  CG  LYS   238      -2.915  -1.025  -9.149  1.00  0.00           C  
ATOM   3857  HG2 LYS   238      -3.112  -1.163 -10.212  1.00  0.00           H  
ATOM   3858  HG3 LYS   238      -2.831  -1.991  -8.651  1.00  0.00           H  
ATOM   3859  CD  LYS   238      -3.945  -0.512  -8.479  1.00  0.00           C  
ATOM   3860  HD2 LYS   238      -3.718  -0.435  -7.415  1.00  0.00           H  
ATOM   3861  HD3 LYS   238      -4.053   0.522  -8.806  1.00  0.00           H  
ATOM   3862  CE  LYS   238      -5.160  -1.063  -8.650  1.00  0.00           C  
ATOM   3863  HE2 LYS   238      -5.399  -1.062  -9.713  1.00  0.00           H  
ATOM   3864  HE3 LYS   238      -5.226  -2.087  -8.283  1.00  0.00           H  
ATOM   3865  NZ  LYS   238      -6.148  -0.271  -7.956  1.00  0.00           N  
ATOM   3866  HZ1 LYS   238      -6.005   0.702  -7.727  1.00  0.00           H  
ATOM   3867  HZ2 LYS   238      -7.070  -0.338  -8.362  1.00  0.00           H  
ATOM   3868  HZ3 LYS   238      -6.344  -0.760  -7.094  1.00  0.00           H  
ATOM   3869  C   LYS   238       0.512  -0.403 -10.252  1.00  0.00           C  
ATOM   3870  O   LYS   238       0.650  -0.198 -11.444  1.00  0.00           O  
ATOM   3871  N   LYS   239       1.440  -0.069  -9.343  1.00  0.00           N  
ATOM   3872  H   LYS   239       1.124  -0.204  -8.393  1.00  0.00           H  
ATOM   3873  CA  LYS   239       2.658   0.708  -9.709  1.00  0.00           C  
ATOM   3874  HA  LYS   239       2.355   1.660 -10.146  1.00  0.00           H  
ATOM   3875  CB  LYS   239       3.574   0.951  -8.496  1.00  0.00           C  
ATOM   3876  HB2 LYS   239       4.244   0.106  -8.334  1.00  0.00           H  
ATOM   3877  HB3 LYS   239       4.324   1.661  -8.845  1.00  0.00           H  
ATOM   3878  CG  LYS   239       2.962   1.418  -7.378  1.00  0.00           C  
ATOM   3879  HG2 LYS   239       2.440   2.353  -7.583  1.00  0.00           H  
ATOM   3880  HG3 LYS   239       2.134   0.759  -7.115  1.00  0.00           H  
ATOM   3881  CD  LYS   239       3.845   1.503  -6.325  1.00  0.00           C  
ATOM   3882  HD2 LYS   239       4.508   0.638  -6.306  1.00  0.00           H  
ATOM   3883  HD3 LYS   239       4.410   2.433  -6.372  1.00  0.00           H  
ATOM   3884  CE  LYS   239       3.104   1.695  -5.175  1.00  0.00           C  
ATOM   3885  HE2 LYS   239       2.729   2.713  -5.074  1.00  0.00           H  
ATOM   3886  HE3 LYS   239       2.251   1.016  -5.193  1.00  0.00           H  
ATOM   3887  NZ  LYS   239       3.815   1.307  -3.856  1.00  0.00           N  
ATOM   3888  HZ1 LYS   239       4.612   1.917  -3.743  1.00  0.00           H  
ATOM   3889  HZ2 LYS   239       3.267   1.454  -3.020  1.00  0.00           H  
ATOM   3890  HZ3 LYS   239       4.135   0.354  -3.952  1.00  0.00           H  
ATOM   3891  C   LYS   239       3.475  -0.072 -10.797  1.00  0.00           C  
ATOM   3892  O   LYS   239       3.893   0.506 -11.832  1.00  0.00           O  
ATOM   3893  N   GLN   240       3.621  -1.421 -10.630  1.00  0.00           N  
ATOM   3894  H   GLN   240       3.156  -1.755  -9.798  1.00  0.00           H  
ATOM   3895  CA  GLN   240       4.317  -2.295 -11.572  1.00  0.00           C  
ATOM   3896  HA  GLN   240       5.310  -1.988 -11.900  1.00  0.00           H  
ATOM   3897  CB  GLN   240       4.532  -3.637 -10.828  1.00  0.00           C  
ATOM   3898  HB2 GLN   240       3.524  -4.020 -10.669  1.00  0.00           H  
ATOM   3899  HB3 GLN   240       4.938  -4.323 -11.571  1.00  0.00           H  
ATOM   3900  CG  GLN   240       5.395  -3.581  -9.562  1.00  0.00           C  
ATOM   3901  HG2 GLN   240       6.415  -3.328  -9.850  1.00  0.00           H  
ATOM   3902  HG3 GLN   240       4.927  -2.718  -9.088  1.00  0.00           H  
ATOM   3903  CD  GLN   240       5.279  -4.867  -8.686  1.00  0.00           C  
ATOM   3904  OE1 GLN   240       5.695  -5.977  -9.083  1.00  0.00           O  
ATOM   3905  NE2 GLN   240       4.936  -4.611  -7.417  1.00  0.00           N  
ATOM   3906 HE21 GLN   240       5.368  -5.238  -6.753  1.00  0.00           H  
ATOM   3907 HE22 GLN   240       4.609  -3.700  -7.126  1.00  0.00           H  
ATOM   3908  C   GLN   240       3.582  -2.512 -12.909  1.00  0.00           C  
ATOM   3909  O   GLN   240       4.250  -2.547 -13.943  1.00  0.00           O  
ATOM   3910  N   PHE   241       2.219  -2.659 -12.928  1.00  0.00           N  
ATOM   3911  H   PHE   241       1.716  -2.720 -12.054  1.00  0.00           H  
ATOM   3912  CA  PHE   241       1.388  -2.520 -14.165  1.00  0.00           C  
ATOM   3913  HA  PHE   241       1.708  -3.259 -14.900  1.00  0.00           H  
ATOM   3914  CB  PHE   241      -0.010  -2.970 -13.754  1.00  0.00           C  
ATOM   3915  HB2 PHE   241      -0.185  -4.045 -13.764  1.00  0.00           H  
ATOM   3916  HB3 PHE   241      -0.291  -2.610 -12.764  1.00  0.00           H  
ATOM   3917  CG  PHE   241      -1.020  -2.438 -14.736  1.00  0.00           C  
ATOM   3918  CD1 PHE   241      -1.335  -3.152 -15.928  1.00  0.00           C  
ATOM   3919  HD1 PHE   241      -0.933  -4.155 -15.923  1.00  0.00           H  
ATOM   3920  CE1 PHE   241      -2.150  -2.596 -16.899  1.00  0.00           C  
ATOM   3921  HE1 PHE   241      -2.353  -3.124 -17.819  1.00  0.00           H  
ATOM   3922  CZ  PHE   241      -2.743  -1.285 -16.667  1.00  0.00           C  
ATOM   3923  HZ  PHE   241      -3.373  -0.761 -17.370  1.00  0.00           H  
ATOM   3924  CE2 PHE   241      -2.515  -0.626 -15.431  1.00  0.00           C  
ATOM   3925  HE2 PHE   241      -3.023   0.304 -15.225  1.00  0.00           H  
ATOM   3926  CD2 PHE   241      -1.687  -1.211 -14.486  1.00  0.00           C  
ATOM   3927  HD2 PHE   241      -1.509  -0.691 -13.556  1.00  0.00           H  
ATOM   3928  C   PHE   241       1.568  -1.162 -14.914  1.00  0.00           C  
ATOM   3929  O   PHE   241       1.847  -1.202 -16.059  1.00  0.00           O  
ATOM   3930  N   ASN   242       1.569   0.004 -14.212  1.00  0.00           N  
ATOM   3931  H   ASN   242       1.242  -0.087 -13.261  1.00  0.00           H  
ATOM   3932  CA  ASN   242       1.628   1.341 -14.731  1.00  0.00           C  
ATOM   3933  HA  ASN   242       0.744   1.365 -15.367  1.00  0.00           H  
ATOM   3934  CB  ASN   242       1.496   2.405 -13.618  1.00  0.00           C  
ATOM   3935  HB2 ASN   242       2.373   2.370 -12.971  1.00  0.00           H  
ATOM   3936  HB3 ASN   242       1.523   3.389 -14.087  1.00  0.00           H  
ATOM   3937  CG  ASN   242       0.218   2.347 -12.746  1.00  0.00           C  
ATOM   3938  OD1 ASN   242      -0.848   1.838 -13.199  1.00  0.00           O  
ATOM   3939  ND2 ASN   242       0.285   2.869 -11.545  1.00  0.00           N  
ATOM   3940 HD21 ASN   242      -0.556   2.747 -10.998  1.00  0.00           H  
ATOM   3941 HD22 ASN   242       1.157   3.091 -11.087  1.00  0.00           H  
ATOM   3942  C   ASN   242       2.911   1.512 -15.543  1.00  0.00           C  
ATOM   3943  O   ASN   242       2.877   2.034 -16.651  1.00  0.00           O  
ATOM   3944  N   ALA   243       4.039   1.037 -15.021  1.00  0.00           N  
ATOM   3945  H   ALA   243       4.034   0.718 -14.063  1.00  0.00           H  
ATOM   3946  CA  ALA   243       5.402   1.151 -15.598  1.00  0.00           C  
ATOM   3947  HA  ALA   243       5.708   2.187 -15.744  1.00  0.00           H  
ATOM   3948  CB  ALA   243       6.365   0.405 -14.520  1.00  0.00           C  
ATOM   3949  HB1 ALA   243       6.595   0.971 -13.617  1.00  0.00           H  
ATOM   3950  HB2 ALA   243       5.876  -0.457 -14.068  1.00  0.00           H  
ATOM   3951  HB3 ALA   243       7.243   0.140 -15.108  1.00  0.00           H  
ATOM   3952  C   ALA   243       5.439   0.334 -16.887  1.00  0.00           C  
ATOM   3953  O   ALA   243       5.686   0.815 -17.969  1.00  0.00           O  
ATOM   3954  N   ASN   244       4.928  -0.926 -16.763  1.00  0.00           N  
ATOM   3955  H   ASN   244       4.625  -1.221 -15.846  1.00  0.00           H  
ATOM   3956  CA  ASN   244       4.851  -1.782 -17.953  1.00  0.00           C  
ATOM   3957  HA  ASN   244       5.845  -1.710 -18.395  1.00  0.00           H  
ATOM   3958  CB  ASN   244       4.541  -3.232 -17.485  1.00  0.00           C  
ATOM   3959  HB2 ASN   244       3.732  -3.232 -16.754  1.00  0.00           H  
ATOM   3960  HB3 ASN   244       4.268  -3.781 -18.386  1.00  0.00           H  
ATOM   3961  CG  ASN   244       5.717  -3.882 -16.829  1.00  0.00           C  
ATOM   3962  OD1 ASN   244       6.693  -3.327 -16.493  1.00  0.00           O  
ATOM   3963  ND2 ASN   244       5.781  -5.130 -16.959  1.00  0.00           N  
ATOM   3964 HD21 ASN   244       6.602  -5.557 -16.555  1.00  0.00           H  
ATOM   3965 HD22 ASN   244       5.080  -5.581 -17.529  1.00  0.00           H  
ATOM   3966  C   ASN   244       3.825  -1.336 -19.076  1.00  0.00           C  
ATOM   3967  O   ASN   244       4.137  -1.352 -20.221  1.00  0.00           O  
ATOM   3968  N   PHE   245       2.688  -0.790 -18.721  1.00  0.00           N  
ATOM   3969  H   PHE   245       2.507  -0.717 -17.730  1.00  0.00           H  
ATOM   3970  CA  PHE   245       1.719  -0.061 -19.524  1.00  0.00           C  
ATOM   3971  HA  PHE   245       1.235  -0.795 -20.169  1.00  0.00           H  
ATOM   3972  CB  PHE   245       0.542   0.513 -18.607  1.00  0.00           C  
ATOM   3973  HB2 PHE   245       0.282  -0.252 -17.876  1.00  0.00           H  
ATOM   3974  HB3 PHE   245       0.874   1.339 -17.979  1.00  0.00           H  
ATOM   3975  CG  PHE   245      -0.666   1.003 -19.445  1.00  0.00           C  
ATOM   3976  CD1 PHE   245      -0.733   2.279 -19.942  1.00  0.00           C  
ATOM   3977  HD1 PHE   245       0.015   3.015 -19.684  1.00  0.00           H  
ATOM   3978  CE1 PHE   245      -1.819   2.662 -20.768  1.00  0.00           C  
ATOM   3979  HE1 PHE   245      -1.790   3.652 -21.199  1.00  0.00           H  
ATOM   3980  CZ  PHE   245      -2.861   1.838 -21.029  1.00  0.00           C  
ATOM   3981  HZ  PHE   245      -3.682   2.086 -21.686  1.00  0.00           H  
ATOM   3982  CE2 PHE   245      -2.841   0.537 -20.536  1.00  0.00           C  
ATOM   3983  HE2 PHE   245      -3.652  -0.164 -20.663  1.00  0.00           H  
ATOM   3984  CD2 PHE   245      -1.784   0.128 -19.663  1.00  0.00           C  
ATOM   3985  HD2 PHE   245      -1.735  -0.913 -19.382  1.00  0.00           H  
ATOM   3986  C   PHE   245       2.354   1.167 -20.265  1.00  0.00           C  
ATOM   3987  O   PHE   245       2.105   1.424 -21.452  1.00  0.00           O  
ATOM   3988  N   GLU   246       3.313   1.766 -19.584  1.00  0.00           N  
ATOM   3989  H   GLU   246       3.273   1.658 -18.581  1.00  0.00           H  
ATOM   3990  CA  GLU   246       4.028   2.869 -20.239  1.00  0.00           C  
ATOM   3991  HA  GLU   246       3.366   3.503 -20.830  1.00  0.00           H  
ATOM   3992  CB  GLU   246       4.691   3.863 -19.223  1.00  0.00           C  
ATOM   3993  HB2 GLU   246       4.004   4.181 -18.439  1.00  0.00           H  
ATOM   3994  HB3 GLU   246       5.531   3.346 -18.759  1.00  0.00           H  
ATOM   3995  CG  GLU   246       5.245   5.114 -19.853  1.00  0.00           C  
ATOM   3996  HG2 GLU   246       5.957   4.861 -20.638  1.00  0.00           H  
ATOM   3997  HG3 GLU   246       4.415   5.620 -20.346  1.00  0.00           H  
ATOM   3998  CD  GLU   246       5.888   6.049 -18.813  1.00  0.00           C  
ATOM   3999  OE1 GLU   246       7.132   6.181 -18.834  1.00  0.00           O  
ATOM   4000  OE2 GLU   246       5.125   6.661 -17.919  1.00  0.00           O  
ATOM   4001  C   GLU   246       5.140   2.287 -21.196  1.00  0.00           C  
ATOM   4002  O   GLU   246       5.431   2.793 -22.265  1.00  0.00           O  
ATOM   4003  N   LYS   247       5.791   1.220 -20.846  1.00  0.00           N  
ATOM   4004  H   LYS   247       5.538   0.837 -19.946  1.00  0.00           H  
ATOM   4005  CA  LYS   247       6.839   0.546 -21.688  1.00  0.00           C  
ATOM   4006  HA  LYS   247       7.569   1.292 -22.004  1.00  0.00           H  
ATOM   4007  CB  LYS   247       7.584  -0.536 -20.854  1.00  0.00           C  
ATOM   4008  HB2 LYS   247       6.867  -1.189 -20.356  1.00  0.00           H  
ATOM   4009  HB3 LYS   247       8.036  -1.310 -21.475  1.00  0.00           H  
ATOM   4010  CG  LYS   247       8.413   0.024 -19.943  1.00  0.00           C  
ATOM   4011  HG2 LYS   247       9.149   0.641 -20.459  1.00  0.00           H  
ATOM   4012  HG3 LYS   247       7.924   0.695 -19.237  1.00  0.00           H  
ATOM   4013  CD  LYS   247       9.157  -0.841 -19.136  1.00  0.00           C  
ATOM   4014  HD2 LYS   247       8.533  -1.307 -18.373  1.00  0.00           H  
ATOM   4015  HD3 LYS   247       9.426  -1.733 -19.702  1.00  0.00           H  
ATOM   4016  CE  LYS   247      10.202  -0.214 -18.499  1.00  0.00           C  
ATOM   4017  HE2 LYS   247      10.832   0.286 -19.235  1.00  0.00           H  
ATOM   4018  HE3 LYS   247       9.940   0.511 -17.729  1.00  0.00           H  
ATOM   4019  NZ  LYS   247      11.026  -1.255 -17.747  1.00  0.00           N  
ATOM   4020  HZ1 LYS   247      11.437  -2.027 -18.251  1.00  0.00           H  
ATOM   4021  HZ2 LYS   247      11.762  -0.739 -17.286  1.00  0.00           H  
ATOM   4022  HZ3 LYS   247      10.492  -1.670 -16.997  1.00  0.00           H  
ATOM   4023  C   LYS   247       6.210  -0.022 -23.035  1.00  0.00           C  
ATOM   4024  O   LYS   247       6.954  -0.048 -23.983  1.00  0.00           O  
ATOM   4025  N   ARG   248       4.892  -0.409 -22.963  1.00  0.00           N  
ATOM   4026  H   ARG   248       4.455  -0.563 -22.066  1.00  0.00           H  
ATOM   4027  CA  ARG   248       4.137  -0.848 -24.226  1.00  0.00           C  
ATOM   4028  HA  ARG   248       4.745  -1.534 -24.817  1.00  0.00           H  
ATOM   4029  CB  ARG   248       2.796  -1.647 -23.947  1.00  0.00           C  
ATOM   4030  HB2 ARG   248       2.184  -0.875 -23.480  1.00  0.00           H  
ATOM   4031  HB3 ARG   248       2.261  -1.953 -24.845  1.00  0.00           H  
ATOM   4032  CG  ARG   248       2.976  -2.698 -23.073  1.00  0.00           C  
ATOM   4033  HG2 ARG   248       3.408  -3.459 -23.724  1.00  0.00           H  
ATOM   4034  HG3 ARG   248       3.794  -2.466 -22.390  1.00  0.00           H  
ATOM   4035  CD  ARG   248       1.905  -3.071 -22.318  1.00  0.00           C  
ATOM   4036  HD2 ARG   248       1.646  -2.236 -21.668  1.00  0.00           H  
ATOM   4037  HD3 ARG   248       1.140  -3.244 -23.075  1.00  0.00           H  
ATOM   4038  NE  ARG   248       2.173  -4.266 -21.574  1.00  0.00           N  
ATOM   4039  HE  ARG   248       3.099  -4.618 -21.378  1.00  0.00           H  
ATOM   4040  CZ  ARG   248       1.274  -5.078 -21.080  1.00  0.00           C  
ATOM   4041  NH1 ARG   248       0.037  -4.795 -21.078  1.00  0.00           N  
ATOM   4042 HH11 ARG   248      -0.283  -3.873 -21.338  1.00  0.00           H  
ATOM   4043 HH12 ARG   248      -0.579  -5.505 -20.709  1.00  0.00           H  
ATOM   4044  NH2 ARG   248       1.604  -6.262 -20.597  1.00  0.00           N  
ATOM   4045 HH21 ARG   248       2.591  -6.424 -20.458  1.00  0.00           H  
ATOM   4046 HH22 ARG   248       0.921  -6.981 -20.408  1.00  0.00           H  
ATOM   4047  C   ARG   248       3.913   0.392 -25.203  1.00  0.00           C  
ATOM   4048  O   ARG   248       3.680   0.250 -26.410  1.00  0.00           O  
ATOM   4049  N   LEU   249       3.872   1.627 -24.674  1.00  0.00           N  
ATOM   4050  H   LEU   249       4.079   1.716 -23.690  1.00  0.00           H  
ATOM   4051  CA  LEU   249       3.537   2.849 -25.537  1.00  0.00           C  
ATOM   4052  HA  LEU   249       3.228   2.694 -26.571  1.00  0.00           H  
ATOM   4053  CB  LEU   249       2.368   3.676 -24.927  1.00  0.00           C  
ATOM   4054  HB2 LEU   249       2.775   3.987 -23.965  1.00  0.00           H  
ATOM   4055  HB3 LEU   249       2.298   4.554 -25.570  1.00  0.00           H  
ATOM   4056  CG  LEU   249       1.011   2.956 -24.847  1.00  0.00           C  
ATOM   4057  HG  LEU   249       1.042   1.974 -24.376  1.00  0.00           H  
ATOM   4058  CD1 LEU   249      -0.033   3.713 -23.995  1.00  0.00           C  
ATOM   4059 HD11 LEU   249      -0.197   4.712 -24.398  1.00  0.00           H  
ATOM   4060 HD12 LEU   249      -0.989   3.191 -23.942  1.00  0.00           H  
ATOM   4061 HD13 LEU   249       0.222   3.814 -22.940  1.00  0.00           H  
ATOM   4062  CD2 LEU   249       0.412   2.810 -26.250  1.00  0.00           C  
ATOM   4063 HD21 LEU   249      -0.604   2.423 -26.324  1.00  0.00           H  
ATOM   4064 HD22 LEU   249       0.494   3.799 -26.699  1.00  0.00           H  
ATOM   4065 HD23 LEU   249       0.973   2.052 -26.798  1.00  0.00           H  
ATOM   4066  C   LEU   249       4.846   3.635 -25.746  1.00  0.00           C  
ATOM   4067  O   LEU   249       4.709   4.698 -26.348  1.00  0.00           O  
ATOM   4068  N   THR   250       6.054   3.306 -25.236  1.00  0.00           N  
ATOM   4069  H   THR   250       6.139   2.443 -24.718  1.00  0.00           H  
ATOM   4070  CA  THR   250       7.298   4.034 -25.289  1.00  0.00           C  
ATOM   4071  HA  THR   250       7.094   5.094 -25.442  1.00  0.00           H  
ATOM   4072  CB  THR   250       8.106   3.909 -24.022  1.00  0.00           C  
ATOM   4073  HB  THR   250       8.450   2.876 -23.969  1.00  0.00           H  
ATOM   4074  CG2 THR   250       9.360   4.819 -24.017  1.00  0.00           C  
ATOM   4075 HG21 THR   250       9.104   5.872 -23.903  1.00  0.00           H  
ATOM   4076 HG22 THR   250      10.005   4.608 -23.164  1.00  0.00           H  
ATOM   4077 HG23 THR   250      10.004   4.711 -24.890  1.00  0.00           H  
ATOM   4078  OG1 THR   250       7.365   4.319 -22.870  1.00  0.00           O  
ATOM   4079  HG1 THR   250       6.837   3.547 -22.656  1.00  0.00           H  
ATOM   4080  C   THR   250       8.193   3.609 -26.444  1.00  0.00           C  
ATOM   4081  O   THR   250       8.758   4.411 -27.214  1.00  0.00           O  
ATOM   4082  OXT THR   250       8.355   2.347 -26.730  1.00  0.00           O  
TER    4083      THR   250 
END   
