# Supplementary material for: Insights into the client protein release mechanism of the ATP-independent chaperone Spy
Source: Nat Commun. 2022 May 20;13:2818. doi: 10.1038/s41467-022-30499-x (PMC9122904; doi:10.1038/s41467-022-30499-x)
Supplement: Supplementary file 4 — Supplementary Data 1 [file 41467_2022_30499_MOESM4_ESM.zip › MD-structure/Spy_1-124_CI_R89D_v4_initial.pdb]

CRYST1   88.742   88.742   88.742 109.47 109.47 109.47 P 1           1
ATOM      1  N   ALA     1      33.211  11.584 -55.164  1.00  0.00           N  
ATOM      2  H1  ALA     1      33.014  11.122 -56.040  1.00  0.00           H  
ATOM      3  H2  ALA     1      32.732  11.057 -54.447  1.00  0.00           H  
ATOM      4  H3  ALA     1      34.217  11.623 -55.082  1.00  0.00           H  
ATOM      5  CA  ALA     1      32.568  12.914 -55.226  1.00  0.00           C  
ATOM      6  HA  ALA     1      32.911  13.392 -56.144  1.00  0.00           H  
ATOM      7  CB  ALA     1      30.988  12.778 -55.208  1.00  0.00           C  
ATOM      8  HB1 ALA     1      30.754  12.304 -56.161  1.00  0.00           H  
ATOM      9  HB2 ALA     1      30.696  12.245 -54.302  1.00  0.00           H  
ATOM     10  HB3 ALA     1      30.454  13.722 -55.100  1.00  0.00           H  
ATOM     11  C   ALA     1      33.076  13.809 -54.107  1.00  0.00           C  
ATOM     12  O   ALA     1      33.018  13.383 -52.983  1.00  0.00           O  
ATOM     13  N   ASP     2      33.499  15.002 -54.411  1.00  0.00           N  
ATOM     14  H   ASP     2      33.732  15.176 -55.378  1.00  0.00           H  
ATOM     15  CA  ASP     2      34.282  15.748 -53.397  1.00  0.00           C  
ATOM     16  HA  ASP     2      34.988  15.008 -53.018  1.00  0.00           H  
ATOM     17  CB  ASP     2      35.123  16.926 -54.080  1.00  0.00           C  
ATOM     18  HB2 ASP     2      34.375  17.478 -54.649  1.00  0.00           H  
ATOM     19  HB3 ASP     2      35.568  17.536 -53.294  1.00  0.00           H  
ATOM     20  CG  ASP     2      36.266  16.562 -54.932  1.00  0.00           C  
ATOM     21  OD1 ASP     2      37.234  15.876 -54.491  1.00  0.00           O  
ATOM     22  OD2 ASP     2      36.307  17.032 -56.096  1.00  0.00           O  
ATOM     23  C   ASP     2      33.352  16.246 -52.353  1.00  0.00           C  
ATOM     24  O   ASP     2      33.938  16.633 -51.348  1.00  0.00           O  
ATOM     25  N   THR     3      32.035  16.216 -52.465  1.00  0.00           N  
ATOM     26  H   THR     3      31.591  15.878 -53.308  1.00  0.00           H  
ATOM     27  CA  THR     3      31.113  16.323 -51.329  1.00  0.00           C  
ATOM     28  HA  THR     3      31.106  17.304 -50.853  1.00  0.00           H  
ATOM     29  CB  THR     3      29.685  16.069 -51.928  1.00  0.00           C  
ATOM     30  HB  THR     3      29.003  15.893 -51.096  1.00  0.00           H  
ATOM     31  CG2 THR     3      29.151  17.115 -52.828  1.00  0.00           C  
ATOM     32 HG21 THR     3      28.153  16.887 -53.203  1.00  0.00           H  
ATOM     33 HG22 THR     3      29.162  18.058 -52.281  1.00  0.00           H  
ATOM     34 HG23 THR     3      29.838  17.281 -53.657  1.00  0.00           H  
ATOM     35  OG1 THR     3      29.680  14.945 -52.722  1.00  0.00           O  
ATOM     36  HG1 THR     3      28.843  14.853 -53.183  1.00  0.00           H  
ATOM     37  C   THR     3      31.406  15.233 -50.272  1.00  0.00           C  
ATOM     38  O   THR     3      31.181  15.545 -49.064  1.00  0.00           O  
ATOM     39  N   THR     4      31.864  14.033 -50.641  1.00  0.00           N  
ATOM     40  H   THR     4      32.065  13.929 -51.625  1.00  0.00           H  
ATOM     41  CA  THR     4      32.260  13.026 -49.635  1.00  0.00           C  
ATOM     42  HA  THR     4      31.318  12.755 -49.158  1.00  0.00           H  
ATOM     43  CB  THR     4      32.693  11.707 -50.175  1.00  0.00           C  
ATOM     44  HB  THR     4      32.803  11.083 -49.288  1.00  0.00           H  
ATOM     45  CG2 THR     4      31.567  11.270 -51.110  1.00  0.00           C  
ATOM     46 HG21 THR     4      31.199  11.921 -51.903  1.00  0.00           H  
ATOM     47 HG22 THR     4      31.781  10.302 -51.565  1.00  0.00           H  
ATOM     48 HG23 THR     4      30.679  11.227 -50.480  1.00  0.00           H  
ATOM     49  OG1 THR     4      33.911  11.888 -50.813  1.00  0.00           O  
ATOM     50  HG1 THR     4      33.679  12.388 -51.600  1.00  0.00           H  
ATOM     51  C   THR     4      33.339  13.547 -48.636  1.00  0.00           C  
ATOM     52  O   THR     4      33.346  13.024 -47.536  1.00  0.00           O  
ATOM     53  N   THR     5      34.114  14.631 -48.856  1.00  0.00           N  
ATOM     54  H   THR     5      34.123  15.072 -49.765  1.00  0.00           H  
ATOM     55  CA  THR     5      34.794  15.355 -47.729  1.00  0.00           C  
ATOM     56  HA  THR     5      35.400  14.698 -47.105  1.00  0.00           H  
ATOM     57  CB  THR     5      35.792  16.330 -48.469  1.00  0.00           C  
ATOM     58  HB  THR     5      35.182  17.129 -48.892  1.00  0.00           H  
ATOM     59  CG2 THR     5      36.862  17.056 -47.579  1.00  0.00           C  
ATOM     60 HG21 THR     5      37.181  16.231 -46.942  1.00  0.00           H  
ATOM     61 HG22 THR     5      37.773  17.300 -48.125  1.00  0.00           H  
ATOM     62 HG23 THR     5      36.541  17.909 -46.980  1.00  0.00           H  
ATOM     63  OG1 THR     5      36.468  15.637 -49.479  1.00  0.00           O  
ATOM     64  HG1 THR     5      36.576  14.731 -49.182  1.00  0.00           H  
ATOM     65  C   THR     5      33.836  16.157 -46.838  1.00  0.00           C  
ATOM     66  O   THR     5      33.314  17.096 -47.320  1.00  0.00           O  
ATOM     67  N   ALA     6      33.746  15.775 -45.598  1.00  0.00           N  
ATOM     68  H   ALA     6      34.099  14.872 -45.317  1.00  0.00           H  
ATOM     69  CA  ALA     6      33.047  16.597 -44.654  1.00  0.00           C  
ATOM     70  HA  ALA     6      32.063  16.781 -45.086  1.00  0.00           H  
ATOM     71  CB  ALA     6      32.779  15.721 -43.333  1.00  0.00           C  
ATOM     72  HB1 ALA     6      32.317  14.781 -43.635  1.00  0.00           H  
ATOM     73  HB2 ALA     6      33.654  15.607 -42.693  1.00  0.00           H  
ATOM     74  HB3 ALA     6      31.977  16.221 -42.789  1.00  0.00           H  
ATOM     75  C   ALA     6      33.730  17.978 -44.390  1.00  0.00           C  
ATOM     76  O   ALA     6      34.967  18.147 -44.570  1.00  0.00           O  
ATOM     77  N   ALA     7      32.955  18.850 -43.767  1.00  0.00           N  
ATOM     78  H   ALA     7      31.982  18.707 -43.536  1.00  0.00           H  
ATOM     79  CA  ALA     7      33.405  20.090 -43.078  1.00  0.00           C  
ATOM     80  HA  ALA     7      33.862  20.739 -43.825  1.00  0.00           H  
ATOM     81  CB  ALA     7      32.205  20.866 -42.507  1.00  0.00           C  
ATOM     82  HB1 ALA     7      31.418  21.079 -43.230  1.00  0.00           H  
ATOM     83  HB2 ALA     7      31.766  20.337 -41.661  1.00  0.00           H  
ATOM     84  HB3 ALA     7      32.572  21.756 -41.995  1.00  0.00           H  
ATOM     85  C   ALA     7      34.443  19.707 -42.034  1.00  0.00           C  
ATOM     86  O   ALA     7      34.524  18.627 -41.500  1.00  0.00           O  
ATOM     87  N   PRO     8      35.272  20.694 -41.655  1.00  0.00           N  
ATOM     88  CD  PRO     8      35.438  22.059 -42.173  1.00  0.00           C  
ATOM     89  HD2 PRO     8      34.562  22.708 -42.189  1.00  0.00           H  
ATOM     90  HD3 PRO     8      35.749  21.904 -43.206  1.00  0.00           H  
ATOM     91  CG  PRO     8      36.597  22.731 -41.408  1.00  0.00           C  
ATOM     92  HG2 PRO     8      36.206  23.331 -40.586  1.00  0.00           H  
ATOM     93  HG3 PRO     8      37.243  23.359 -42.021  1.00  0.00           H  
ATOM     94  CB  PRO     8      37.307  21.583 -40.721  1.00  0.00           C  
ATOM     95  HB2 PRO     8      37.617  21.901 -39.726  1.00  0.00           H  
ATOM     96  HB3 PRO     8      38.272  21.414 -41.199  1.00  0.00           H  
ATOM     97  CA  PRO     8      36.345  20.407 -40.734  1.00  0.00           C  
ATOM     98  HA  PRO     8      36.910  19.528 -41.045  1.00  0.00           H  
ATOM     99  C   PRO     8      35.745  20.123 -39.375  1.00  0.00           C  
ATOM    100  O   PRO     8      34.922  20.928 -38.937  1.00  0.00           O  
ATOM    101  N   ALA     9      36.070  19.069 -38.630  1.00  0.00           N  
ATOM    102  H   ALA     9      36.730  18.380 -38.962  1.00  0.00           H  
ATOM    103  CA  ALA     9      35.547  18.857 -37.356  1.00  0.00           C  
ATOM    104  HA  ALA     9      34.464  18.895 -37.474  1.00  0.00           H  
ATOM    105  CB  ALA     9      36.015  17.537 -36.884  1.00  0.00           C  
ATOM    106  HB1 ALA     9      37.103  17.487 -36.842  1.00  0.00           H  
ATOM    107  HB2 ALA     9      35.587  17.379 -35.894  1.00  0.00           H  
ATOM    108  HB3 ALA     9      35.581  16.739 -37.487  1.00  0.00           H  
ATOM    109  C   ALA     9      35.941  19.854 -36.315  1.00  0.00           C  
ATOM    110  O   ALA     9      37.121  20.163 -36.071  1.00  0.00           O  
ATOM    111  N   ASP    10      34.953  20.230 -35.433  1.00  0.00           N  
ATOM    112  H   ASP    10      34.011  19.918 -35.618  1.00  0.00           H  
ATOM    113  CA  ASP    10      35.146  21.003 -34.150  1.00  0.00           C  
ATOM    114  HA  ASP    10      36.197  20.998 -33.860  1.00  0.00           H  
ATOM    115  CB  ASP    10      34.655  22.459 -34.278  1.00  0.00           C  
ATOM    116  HB2 ASP    10      34.935  22.978 -33.361  1.00  0.00           H  
ATOM    117  HB3 ASP    10      35.190  22.908 -35.115  1.00  0.00           H  
ATOM    118  CG  ASP    10      33.165  22.678 -34.410  1.00  0.00           C  
ATOM    119  OD1 ASP    10      32.640  23.856 -34.358  1.00  0.00           O  
ATOM    120  OD2 ASP    10      32.433  21.701 -34.719  1.00  0.00           O  
ATOM    121  C   ASP    10      34.405  20.229 -32.985  1.00  0.00           C  
ATOM    122  O   ASP    10      33.865  20.783 -32.022  1.00  0.00           O  
ATOM    123  N   ALA    11      34.424  18.931 -33.156  1.00  0.00           N  
ATOM    124  H   ALA    11      34.863  18.614 -34.008  1.00  0.00           H  
ATOM    125  CA  ALA    11      33.969  18.087 -32.151  1.00  0.00           C  
ATOM    126  HA  ALA    11      32.910  18.319 -32.045  1.00  0.00           H  
ATOM    127  CB  ALA    11      34.004  16.614 -32.650  1.00  0.00           C  
ATOM    128  HB1 ALA    11      35.022  16.293 -32.870  1.00  0.00           H  
ATOM    129  HB2 ALA    11      33.674  15.890 -31.905  1.00  0.00           H  
ATOM    130  HB3 ALA    11      33.449  16.521 -33.583  1.00  0.00           H  
ATOM    131  C   ALA    11      34.697  18.166 -30.705  1.00  0.00           C  
ATOM    132  O   ALA    11      35.945  18.377 -30.731  1.00  0.00           O  
ATOM    133  N   LYS    12      34.053  17.898 -29.562  1.00  0.00           N  
ATOM    134  H   LYS    12      33.046  17.844 -29.609  1.00  0.00           H  
ATOM    135  CA  LYS    12      34.747  17.659 -28.204  1.00  0.00           C  
ATOM    136  HA  LYS    12      35.620  18.311 -28.227  1.00  0.00           H  
ATOM    137  CB  LYS    12      33.875  18.086 -27.012  1.00  0.00           C  
ATOM    138  HB2 LYS    12      32.956  17.504 -27.087  1.00  0.00           H  
ATOM    139  HB3 LYS    12      34.377  17.739 -26.109  1.00  0.00           H  
ATOM    140  CG  LYS    12      33.616  19.437 -26.869  1.00  0.00           C  
ATOM    141  HG2 LYS    12      34.627  19.840 -26.930  1.00  0.00           H  
ATOM    142  HG3 LYS    12      32.992  19.795 -27.689  1.00  0.00           H  
ATOM    143  CD  LYS    12      33.122  19.808 -25.628  1.00  0.00           C  
ATOM    144  HD2 LYS    12      32.204  19.253 -25.435  1.00  0.00           H  
ATOM    145  HD3 LYS    12      33.739  19.312 -24.879  1.00  0.00           H  
ATOM    146  CE  LYS    12      32.936  21.150 -25.425  1.00  0.00           C  
ATOM    147  HE2 LYS    12      32.648  21.410 -24.406  1.00  0.00           H  
ATOM    148  HE3 LYS    12      33.894  21.625 -25.638  1.00  0.00           H  
ATOM    149  NZ  LYS    12      31.962  21.781 -26.415  1.00  0.00           N  
ATOM    150  HZ1 LYS    12      32.255  21.579 -27.360  1.00  0.00           H  
ATOM    151  HZ2 LYS    12      31.013  21.488 -26.228  1.00  0.00           H  
ATOM    152  HZ3 LYS    12      31.884  22.777 -26.265  1.00  0.00           H  
ATOM    153  C   LYS    12      35.236  16.167 -28.123  1.00  0.00           C  
ATOM    154  O   LYS    12      34.601  15.303 -28.744  1.00  0.00           O  
ATOM    155  N   PRO    13      36.325  15.787 -27.429  1.00  0.00           N  
ATOM    156  CD  PRO    13      37.247  16.708 -26.737  1.00  0.00           C  
ATOM    157  HD2 PRO    13      36.714  17.405 -26.090  1.00  0.00           H  
ATOM    158  HD3 PRO    13      37.874  17.292 -27.410  1.00  0.00           H  
ATOM    159  CG  PRO    13      38.087  15.883 -25.738  1.00  0.00           C  
ATOM    160  HG2 PRO    13      37.398  15.769 -24.902  1.00  0.00           H  
ATOM    161  HG3 PRO    13      38.975  16.366 -25.330  1.00  0.00           H  
ATOM    162  CB  PRO    13      38.168  14.563 -26.527  1.00  0.00           C  
ATOM    163  HB2 PRO    13      38.474  13.715 -25.916  1.00  0.00           H  
ATOM    164  HB3 PRO    13      38.983  14.675 -27.242  1.00  0.00           H  
ATOM    165  CA  PRO    13      36.874  14.416 -27.371  1.00  0.00           C  
ATOM    166  HA  PRO    13      37.244  14.074 -28.338  1.00  0.00           H  
ATOM    167  C   PRO    13      35.842  13.405 -26.714  1.00  0.00           C  
ATOM    168  O   PRO    13      34.822  13.848 -26.210  1.00  0.00           O  
ATOM    169  N   MET    14      36.101  12.155 -26.871  1.00  0.00           N  
ATOM    170  H   MET    14      37.012  11.855 -27.188  1.00  0.00           H  
ATOM    171  CA  MET    14      35.224  11.118 -26.331  1.00  0.00           C  
ATOM    172  HA  MET    14      34.179  11.367 -26.518  1.00  0.00           H  
ATOM    173  CB  MET    14      35.428   9.774 -27.118  1.00  0.00           C  
ATOM    174  HB2 MET    14      36.466   9.442 -27.087  1.00  0.00           H  
ATOM    175  HB3 MET    14      34.910   8.923 -26.677  1.00  0.00           H  
ATOM    176  CG  MET    14      35.130   9.956 -28.611  1.00  0.00           C  
ATOM    177  HG2 MET    14      34.043  10.023 -28.665  1.00  0.00           H  
ATOM    178  HG3 MET    14      35.578  10.890 -28.950  1.00  0.00           H  
ATOM    179  SD  MET    14      35.593   8.411 -29.611  1.00  0.00           S  
ATOM    180  CE  MET    14      37.322   8.821 -30.146  1.00  0.00           C  
ATOM    181  HE1 MET    14      37.377   9.831 -30.555  1.00  0.00           H  
ATOM    182  HE2 MET    14      38.006   8.719 -29.304  1.00  0.00           H  
ATOM    183  HE3 MET    14      37.628   8.158 -30.955  1.00  0.00           H  
ATOM    184  C   MET    14      35.339  10.994 -24.812  1.00  0.00           C  
ATOM    185  O   MET    14      36.402  11.301 -24.189  1.00  0.00           O  
ATOM    186  N   MET    15      34.290  10.504 -24.163  1.00  0.00           N  
ATOM    187  H   MET    15      33.462  10.288 -24.699  1.00  0.00           H  
ATOM    188  CA  MET    15      34.192  10.097 -22.753  1.00  0.00           C  
ATOM    189  HA  MET    15      35.215   9.993 -22.394  1.00  0.00           H  
ATOM    190  CB  MET    15      33.632  11.283 -21.935  1.00  0.00           C  
ATOM    191  HB2 MET    15      33.749  11.028 -20.882  1.00  0.00           H  
ATOM    192  HB3 MET    15      34.316  12.072 -22.248  1.00  0.00           H  
ATOM    193  CG  MET    15      32.157  11.517 -22.215  1.00  0.00           C  
ATOM    194  HG2 MET    15      32.044  11.538 -23.299  1.00  0.00           H  
ATOM    195  HG3 MET    15      31.504  10.704 -21.899  1.00  0.00           H  
ATOM    196  SD  MET    15      31.553  13.129 -21.603  1.00  0.00           S  
ATOM    197  CE  MET    15      31.299  12.531 -19.960  1.00  0.00           C  
ATOM    198  HE1 MET    15      30.887  11.523 -20.007  1.00  0.00           H  
ATOM    199  HE2 MET    15      32.217  12.513 -19.372  1.00  0.00           H  
ATOM    200  HE3 MET    15      30.597  13.149 -19.400  1.00  0.00           H  
ATOM    201  C   MET    15      33.303   8.839 -22.457  1.00  0.00           C  
ATOM    202  O   MET    15      32.450   8.303 -23.182  1.00  0.00           O  
ATOM    203  N   HIE    16      33.314   8.314 -21.198  1.00  0.00           N  
ATOM    204  H   HIE    16      33.987   8.637 -20.518  1.00  0.00           H  
ATOM    205  CA  HIE    16      32.410   7.221 -20.682  1.00  0.00           C  
ATOM    206  HA  HIE    16      32.499   6.311 -21.276  1.00  0.00           H  
ATOM    207  CB  HIE    16      32.909   6.706 -19.312  1.00  0.00           C  
ATOM    208  HB2 HIE    16      33.918   6.300 -19.390  1.00  0.00           H  
ATOM    209  HB3 HIE    16      33.025   7.470 -18.544  1.00  0.00           H  
ATOM    210  CG  HIE    16      32.094   5.574 -18.677  1.00  0.00           C  
ATOM    211  ND1 HIE    16      32.049   4.271 -19.160  1.00  0.00           N  
ATOM    212  CE1 HIE    16      31.140   3.605 -18.402  1.00  0.00           C  
ATOM    213  HE1 HIE    16      30.871   2.559 -18.404  1.00  0.00           H  
ATOM    214  NE2 HIE    16      30.614   4.523 -17.574  1.00  0.00           N  
ATOM    215  HE2 HIE    16      29.947   4.304 -16.848  1.00  0.00           H  
ATOM    216  CD2 HIE    16      31.130   5.758 -17.785  1.00  0.00           C  
ATOM    217  HD2 HIE    16      30.831   6.727 -17.414  1.00  0.00           H  
ATOM    218  C   HIE    16      30.977   7.678 -20.518  1.00  0.00           C  
ATOM    219  O   HIE    16      30.672   8.877 -20.271  1.00  0.00           O  
ATOM    220  N   HIE    17      30.182   6.651 -20.594  1.00  0.00           N  
ATOM    221  H   HIE    17      30.611   5.738 -20.653  1.00  0.00           H  
ATOM    222  CA  HIE    17      28.700   6.734 -20.645  1.00  0.00           C  
ATOM    223  HA  HIE    17      28.362   7.603 -20.081  1.00  0.00           H  
ATOM    224  CB  HIE    17      28.225   6.831 -22.164  1.00  0.00           C  
ATOM    225  HB2 HIE    17      28.723   6.155 -22.860  1.00  0.00           H  
ATOM    226  HB3 HIE    17      27.180   6.527 -22.206  1.00  0.00           H  
ATOM    227  CG  HIE    17      28.485   8.207 -22.762  1.00  0.00           C  
ATOM    228  ND1 HIE    17      27.723   9.330 -22.604  1.00  0.00           N  
ATOM    229  CE1 HIE    17      28.375  10.306 -23.235  1.00  0.00           C  
ATOM    230  HE1 HIE    17      28.057  11.338 -23.261  1.00  0.00           H  
ATOM    231  NE2 HIE    17      29.445   9.838 -23.912  1.00  0.00           N  
ATOM    232  HE2 HIE    17      30.064  10.401 -24.478  1.00  0.00           H  
ATOM    233  CD2 HIE    17      29.467   8.423 -23.676  1.00  0.00           C  
ATOM    234  HD2 HIE    17      30.253   7.774 -24.034  1.00  0.00           H  
ATOM    235  C   HIE    17      28.195   5.365 -20.173  1.00  0.00           C  
ATOM    236  O   HIE    17      28.679   4.314 -20.602  1.00  0.00           O  
ATOM    237  N   LYS    18      27.274   5.393 -19.233  1.00  0.00           N  
ATOM    238  H   LYS    18      26.933   6.315 -19.004  1.00  0.00           H  
ATOM    239  CA  LYS    18      26.717   4.284 -18.452  1.00  0.00           C  
ATOM    240  HA  LYS    18      27.471   3.671 -17.957  1.00  0.00           H  
ATOM    241  CB  LYS    18      25.796   4.923 -17.395  1.00  0.00           C  
ATOM    242  HB2 LYS    18      25.775   4.216 -16.566  1.00  0.00           H  
ATOM    243  HB3 LYS    18      26.307   5.798 -16.993  1.00  0.00           H  
ATOM    244  CG  LYS    18      24.523   5.268 -17.689  1.00  0.00           C  
ATOM    245  HG2 LYS    18      24.624   6.015 -18.477  1.00  0.00           H  
ATOM    246  HG3 LYS    18      23.936   4.399 -17.986  1.00  0.00           H  
ATOM    247  CD  LYS    18      23.798   5.779 -16.629  1.00  0.00           C  
ATOM    248  HD2 LYS    18      23.850   5.085 -15.791  1.00  0.00           H  
ATOM    249  HD3 LYS    18      24.324   6.676 -16.301  1.00  0.00           H  
ATOM    250  CE  LYS    18      22.517   6.130 -16.775  1.00  0.00           C  
ATOM    251  HE2 LYS    18      22.380   6.858 -17.575  1.00  0.00           H  
ATOM    252  HE3 LYS    18      21.859   5.320 -17.089  1.00  0.00           H  
ATOM    253  NZ  LYS    18      21.993   6.531 -15.433  1.00  0.00           N  
ATOM    254  HZ1 LYS    18      22.328   7.451 -15.181  1.00  0.00           H  
ATOM    255  HZ2 LYS    18      20.987   6.605 -15.374  1.00  0.00           H  
ATOM    256  HZ3 LYS    18      22.362   6.036 -14.634  1.00  0.00           H  
ATOM    257  C   LYS    18      25.954   3.178 -19.222  1.00  0.00           C  
ATOM    258  O   LYS    18      25.446   2.216 -18.606  1.00  0.00           O  
ATOM    259  N   GLY    19      25.846   3.323 -20.592  1.00  0.00           N  
ATOM    260  H   GLY    19      26.274   4.048 -21.151  1.00  0.00           H  
ATOM    261  CA  GLY    19      25.371   2.237 -21.495  1.00  0.00           C  
ATOM    262  HA2 GLY    19      25.437   2.616 -22.515  1.00  0.00           H  
ATOM    263  HA3 GLY    19      25.955   1.345 -21.267  1.00  0.00           H  
ATOM    264  C   GLY    19      23.902   1.936 -21.319  1.00  0.00           C  
ATOM    265  O   GLY    19      23.227   2.485 -20.461  1.00  0.00           O  
ATOM    266  N   LYS    20      23.293   1.223 -22.247  1.00  0.00           N  
ATOM    267  H   LYS    20      23.891   0.986 -23.025  1.00  0.00           H  
ATOM    268  CA  LYS    20      21.876   1.203 -22.470  1.00  0.00           C  
ATOM    269  HA  LYS    20      21.581   2.252 -22.482  1.00  0.00           H  
ATOM    270  CB  LYS    20      21.594   0.740 -23.916  1.00  0.00           C  
ATOM    271  HB2 LYS    20      20.522   0.794 -24.105  1.00  0.00           H  
ATOM    272  HB3 LYS    20      22.008   1.462 -24.620  1.00  0.00           H  
ATOM    273  CG  LYS    20      22.053  -0.522 -24.208  1.00  0.00           C  
ATOM    274  HG2 LYS    20      23.073  -0.572 -23.827  1.00  0.00           H  
ATOM    275  HG3 LYS    20      21.453  -1.242 -23.652  1.00  0.00           H  
ATOM    276  CD  LYS    20      22.061  -0.860 -25.521  1.00  0.00           C  
ATOM    277  HD2 LYS    20      21.038  -0.808 -25.893  1.00  0.00           H  
ATOM    278  HD3 LYS    20      22.669  -0.188 -26.127  1.00  0.00           H  
ATOM    279  CE  LYS    20      22.501  -2.159 -25.666  1.00  0.00           C  
ATOM    280  HE2 LYS    20      23.587  -2.142 -25.575  1.00  0.00           H  
ATOM    281  HE3 LYS    20      21.987  -2.772 -24.926  1.00  0.00           H  
ATOM    282  NZ  LYS    20      22.166  -2.833 -26.981  1.00  0.00           N  
ATOM    283  HZ1 LYS    20      22.225  -2.161 -27.733  1.00  0.00           H  
ATOM    284  HZ2 LYS    20      22.608  -3.720 -27.177  1.00  0.00           H  
ATOM    285  HZ3 LYS    20      21.176  -3.029 -26.998  1.00  0.00           H  
ATOM    286  C   LYS    20      21.005   0.559 -21.354  1.00  0.00           C  
ATOM    287  O   LYS    20      19.749   0.626 -21.365  1.00  0.00           O  
ATOM    288  N   PHE    21      21.644  -0.090 -20.361  1.00  0.00           N  
ATOM    289  H   PHE    21      22.629  -0.221 -20.545  1.00  0.00           H  
ATOM    290  CA  PHE    21      21.023  -0.841 -19.233  1.00  0.00           C  
ATOM    291  HA  PHE    21      20.152  -1.357 -19.636  1.00  0.00           H  
ATOM    292  CB  PHE    21      21.961  -2.039 -18.765  1.00  0.00           C  
ATOM    293  HB2 PHE    21      22.136  -2.627 -19.666  1.00  0.00           H  
ATOM    294  HB3 PHE    21      22.845  -1.623 -18.281  1.00  0.00           H  
ATOM    295  CG  PHE    21      21.376  -2.853 -17.673  1.00  0.00           C  
ATOM    296  CD1 PHE    21      21.426  -2.500 -16.336  1.00  0.00           C  
ATOM    297  HD1 PHE    21      21.970  -1.625 -16.010  1.00  0.00           H  
ATOM    298  CE1 PHE    21      20.798  -3.360 -15.410  1.00  0.00           C  
ATOM    299  HE1 PHE    21      20.752  -3.025 -14.384  1.00  0.00           H  
ATOM    300  CZ  PHE    21      20.112  -4.536 -15.843  1.00  0.00           C  
ATOM    301  HZ  PHE    21      19.682  -5.184 -15.094  1.00  0.00           H  
ATOM    302  CE2 PHE    21      20.041  -4.877 -17.180  1.00  0.00           C  
ATOM    303  HE2 PHE    21      19.534  -5.770 -17.513  1.00  0.00           H  
ATOM    304  CD2 PHE    21      20.574  -3.968 -18.103  1.00  0.00           C  
ATOM    305  HD2 PHE    21      20.566  -4.176 -19.163  1.00  0.00           H  
ATOM    306  C   PHE    21      20.475   0.000 -18.107  1.00  0.00           C  
ATOM    307  O   PHE    21      21.143   0.948 -17.655  1.00  0.00           O  
ATOM    308  N   GLY    22      19.282  -0.235 -17.623  1.00  0.00           N  
ATOM    309  H   GLY    22      18.772  -1.048 -17.939  1.00  0.00           H  
ATOM    310  CA  GLY    22      18.663   0.548 -16.476  1.00  0.00           C  
ATOM    311  HA2 GLY    22      19.293   0.479 -15.589  1.00  0.00           H  
ATOM    312  HA3 GLY    22      18.611   1.618 -16.679  1.00  0.00           H  
ATOM    313  C   GLY    22      17.325  -0.010 -15.977  1.00  0.00           C  
ATOM    314  O   GLY    22      16.771  -0.928 -16.635  1.00  0.00           O  
ATOM    315  N   PRO    23      16.761   0.480 -14.873  1.00  0.00           N  
ATOM    316  CD  PRO    23      17.157   1.620 -14.189  1.00  0.00           C  
ATOM    317  HD2 PRO    23      17.364   2.481 -14.823  1.00  0.00           H  
ATOM    318  HD3 PRO    23      18.134   1.348 -13.790  1.00  0.00           H  
ATOM    319  CG  PRO    23      16.123   1.941 -13.118  1.00  0.00           C  
ATOM    320  HG2 PRO    23      15.495   2.738 -13.516  1.00  0.00           H  
ATOM    321  HG3 PRO    23      16.557   2.315 -12.191  1.00  0.00           H  
ATOM    322  CB  PRO    23      15.380   0.594 -12.951  1.00  0.00           C  
ATOM    323  HB2 PRO    23      14.386   0.702 -12.516  1.00  0.00           H  
ATOM    324  HB3 PRO    23      16.083   0.039 -12.329  1.00  0.00           H  
ATOM    325  CA  PRO    23      15.442   0.053 -14.380  1.00  0.00           C  
ATOM    326  HA  PRO    23      15.352  -1.031 -14.308  1.00  0.00           H  
ATOM    327  C   PRO    23      14.264   0.528 -15.138  1.00  0.00           C  
ATOM    328  O   PRO    23      13.118   0.213 -14.813  1.00  0.00           O  
ATOM    329  N   HIE    24      14.484   1.327 -16.252  1.00  0.00           N  
ATOM    330  H   HIE    24      15.436   1.593 -16.457  1.00  0.00           H  
ATOM    331  CA  HIE    24      13.413   1.682 -17.207  1.00  0.00           C  
ATOM    332  HA  HIE    24      12.596   2.179 -16.684  1.00  0.00           H  
ATOM    333  CB  HIE    24      13.986   2.598 -18.358  1.00  0.00           C  
ATOM    334  HB2 HIE    24      13.256   2.767 -19.149  1.00  0.00           H  
ATOM    335  HB3 HIE    24      14.113   3.584 -17.911  1.00  0.00           H  
ATOM    336  CG  HIE    24      15.286   2.159 -18.880  1.00  0.00           C  
ATOM    337  ND1 HIE    24      16.579   2.368 -18.380  1.00  0.00           N  
ATOM    338  CE1 HIE    24      17.441   1.933 -19.334  1.00  0.00           C  
ATOM    339  HE1 HIE    24      18.468   2.265 -19.363  1.00  0.00           H  
ATOM    340  NE2 HIE    24      16.756   1.400 -20.331  1.00  0.00           N  
ATOM    341  HE2 HIE    24      17.098   1.045 -21.212  1.00  0.00           H  
ATOM    342  CD2 HIE    24      15.404   1.614 -20.129  1.00  0.00           C  
ATOM    343  HD2 HIE    24      14.661   1.262 -20.829  1.00  0.00           H  
ATOM    344  C   HIE    24      12.818   0.347 -17.755  1.00  0.00           C  
ATOM    345  O   HIE    24      13.418  -0.368 -18.521  1.00  0.00           O  
ATOM    346  N   GLN    25      11.509   0.107 -17.652  1.00  0.00           N  
ATOM    347  H   GLN    25      11.006   0.901 -17.282  1.00  0.00           H  
ATOM    348  CA  GLN    25      10.805  -1.164 -18.013  1.00  0.00           C  
ATOM    349  HA  GLN    25      11.302  -1.614 -18.872  1.00  0.00           H  
ATOM    350  CB  GLN    25      10.898  -2.121 -16.773  1.00  0.00           C  
ATOM    351  HB2 GLN    25      10.816  -1.450 -15.918  1.00  0.00           H  
ATOM    352  HB3 GLN    25      10.036  -2.788 -16.767  1.00  0.00           H  
ATOM    353  CG  GLN    25      12.165  -2.933 -16.666  1.00  0.00           C  
ATOM    354  HG2 GLN    25      11.877  -3.962 -16.878  1.00  0.00           H  
ATOM    355  HG3 GLN    25      12.974  -2.728 -17.367  1.00  0.00           H  
ATOM    356  CD  GLN    25      12.795  -3.038 -15.317  1.00  0.00           C  
ATOM    357  OE1 GLN    25      14.006  -2.842 -15.163  1.00  0.00           O  
ATOM    358  NE2 GLN    25      12.099  -3.428 -14.238  1.00  0.00           N  
ATOM    359 HE21 GLN    25      12.613  -3.714 -13.417  1.00  0.00           H  
ATOM    360 HE22 GLN    25      11.133  -3.628 -14.458  1.00  0.00           H  
ATOM    361  C   GLN    25       9.301  -0.914 -18.398  1.00  0.00           C  
ATOM    362  O   GLN    25       8.765   0.149 -18.019  1.00  0.00           O  
ATOM    363  N   CML    26       8.783  -1.822 -19.208  1.00  0.00           N  
ATOM    364  H   CML    26       9.215  -2.700 -19.458  1.00  0.00           H  
ATOM    365  CA  CML    26       7.380  -1.723 -19.739  1.00  0.00           C  
ATOM    366  HA  CML    26       7.429  -1.865 -20.818  1.00  0.00           H  
ATOM    367  CB  CML    26       6.688  -2.913 -19.319  1.00  0.00           C  
ATOM    368  HB2 CML    26       7.110  -3.778 -19.829  1.00  0.00           H  
ATOM    369  HB3 CML    26       5.633  -2.748 -19.538  1.00  0.00           H  
ATOM    370  SG  CML    26       6.779  -3.176 -17.489  1.00  0.00           S  
ATOM    371  S1L CML    26       5.995  -4.937 -17.210  1.00  0.00           S  
ATOM    372  C1L CML    26       7.468  -6.010 -17.453  1.00  0.00           C  
ATOM    373  H1L CML    26       7.577  -6.612 -16.525  1.00  0.00           H  
ATOM    374  H1M CML    26       8.461  -5.530 -17.587  1.00  0.00           H  
ATOM    375  C1R CML    26       7.198  -6.797 -18.798  1.00  0.00           C  
ATOM    376  C2R CML    26       7.577  -6.539 -20.064  1.00  0.00           C  
ATOM    377  H2R CML    26       8.194  -5.711 -20.443  1.00  0.00           H  
ATOM    378  C1  CML    26       6.462  -8.180 -18.615  1.00  0.00           C  
ATOM    379  C2  CML    26       7.070  -7.579 -21.012  1.00  0.00           C  
ATOM    380  N1  CML    26       6.517  -8.659 -20.047  1.00  0.00           N  
ATOM    381  O1  CML    26       5.829  -9.621 -20.488  1.00  0.00           O  
ATOM    382  C1A CML    26       4.998  -8.098 -18.237  1.00  0.00           C  
ATOM    383  H1A CML    26       4.468  -9.068 -18.351  1.00  0.00           H  
ATOM    384  H1B CML    26       4.533  -7.496 -19.047  1.00  0.00           H  
ATOM    385  H1C CML    26       4.775  -7.724 -17.215  1.00  0.00           H  
ATOM    386  C2A CML    26       5.985  -7.007 -21.855  1.00  0.00           C  
ATOM    387  H2A CML    26       6.226  -6.127 -22.489  1.00  0.00           H  
ATOM    388  H2B CML    26       5.152  -6.733 -21.172  1.00  0.00           H  
ATOM    389  H2C CML    26       5.617  -7.815 -22.523  1.00  0.00           H  
ATOM    390  C1D CML    26       7.073  -9.345 -17.771  1.00  0.00           C  
ATOM    391  H1D CML    26       7.065  -9.080 -16.692  1.00  0.00           H  
ATOM    392  H1E CML    26       8.106  -9.541 -18.130  1.00  0.00           H  
ATOM    393  H1F CML    26       6.460 -10.258 -17.927  1.00  0.00           H  
ATOM    394  C2D CML    26       8.244  -8.225 -21.775  1.00  0.00           C  
ATOM    395  H2D CML    26       8.633  -7.557 -22.572  1.00  0.00           H  
ATOM    396  H2E CML    26       7.879  -9.128 -22.309  1.00  0.00           H  
ATOM    397  H2F CML    26       9.013  -8.745 -21.164  1.00  0.00           H  
ATOM    398  C   CML    26       6.521  -0.422 -19.535  1.00  0.00           C  
ATOM    399  O   CML    26       5.832  -0.309 -18.550  1.00  0.00           O  
ATOM    400  N   ASP    27       6.567   0.498 -20.480  1.00  0.00           N  
ATOM    401  H   ASP    27       7.293   0.395 -21.174  1.00  0.00           H  
ATOM    402  CA  ASP    27       5.588   1.546 -20.634  1.00  0.00           C  
ATOM    403  HA  ASP    27       5.530   2.220 -19.779  1.00  0.00           H  
ATOM    404  CB  ASP    27       6.090   2.449 -21.785  1.00  0.00           C  
ATOM    405  HB2 ASP    27       7.106   2.820 -21.653  1.00  0.00           H  
ATOM    406  HB3 ASP    27       6.166   1.827 -22.677  1.00  0.00           H  
ATOM    407  CG  ASP    27       5.103   3.591 -22.067  1.00  0.00           C  
ATOM    408  OD1 ASP    27       4.201   3.387 -22.941  1.00  0.00           O  
ATOM    409  OD2 ASP    27       5.134   4.713 -21.484  1.00  0.00           O  
ATOM    410  C   ASP    27       4.074   1.005 -20.648  1.00  0.00           C  
ATOM    411  O   ASP    27       3.251   1.705 -20.150  1.00  0.00           O  
ATOM    412  N   MET    28       3.826  -0.237 -21.030  1.00  0.00           N  
ATOM    413  H   MET    28       4.505  -0.691 -21.624  1.00  0.00           H  
ATOM    414  CA  MET    28       2.457  -0.948 -21.114  1.00  0.00           C  
ATOM    415  HA  MET    28       1.829  -0.331 -21.757  1.00  0.00           H  
ATOM    416  CB  MET    28       2.631  -2.348 -21.840  1.00  0.00           C  
ATOM    417  HB2 MET    28       1.689  -2.864 -22.022  1.00  0.00           H  
ATOM    418  HB3 MET    28       3.017  -2.058 -22.817  1.00  0.00           H  
ATOM    419  CG  MET    28       3.665  -3.383 -21.239  1.00  0.00           C  
ATOM    420  HG2 MET    28       3.714  -4.257 -21.889  1.00  0.00           H  
ATOM    421  HG3 MET    28       4.642  -2.899 -21.231  1.00  0.00           H  
ATOM    422  SD  MET    28       3.124  -3.873 -19.670  1.00  0.00           S  
ATOM    423  CE  MET    28       1.759  -4.974 -20.213  1.00  0.00           C  
ATOM    424  HE1 MET    28       2.191  -5.583 -21.007  1.00  0.00           H  
ATOM    425  HE2 MET    28       1.446  -5.613 -19.387  1.00  0.00           H  
ATOM    426  HE3 MET    28       0.872  -4.402 -20.486  1.00  0.00           H  
ATOM    427  C   MET    28       1.903  -1.021 -19.702  1.00  0.00           C  
ATOM    428  O   MET    28       0.691  -1.083 -19.413  1.00  0.00           O  
ATOM    429  N   MET    29       2.725  -0.801 -18.695  1.00  0.00           N  
ATOM    430  H   MET    29       3.700  -0.750 -18.953  1.00  0.00           H  
ATOM    431  CA  MET    29       2.347  -0.661 -17.252  1.00  0.00           C  
ATOM    432  HA  MET    29       1.273  -0.762 -17.093  1.00  0.00           H  
ATOM    433  CB  MET    29       3.091  -1.783 -16.421  1.00  0.00           C  
ATOM    434  HB2 MET    29       2.787  -2.770 -16.769  1.00  0.00           H  
ATOM    435  HB3 MET    29       4.168  -1.792 -16.588  1.00  0.00           H  
ATOM    436  CG  MET    29       2.844  -1.725 -14.900  1.00  0.00           C  
ATOM    437  HG2 MET    29       3.020  -0.699 -14.578  1.00  0.00           H  
ATOM    438  HG3 MET    29       1.813  -2.032 -14.720  1.00  0.00           H  
ATOM    439  SD  MET    29       3.925  -2.671 -13.813  1.00  0.00           S  
ATOM    440  CE  MET    29       5.515  -1.925 -14.193  1.00  0.00           C  
ATOM    441  HE1 MET    29       5.816  -2.196 -15.205  1.00  0.00           H  
ATOM    442  HE2 MET    29       5.439  -0.856 -13.995  1.00  0.00           H  
ATOM    443  HE3 MET    29       6.236  -2.405 -13.531  1.00  0.00           H  
ATOM    444  C   MET    29       2.758   0.713 -16.705  1.00  0.00           C  
ATOM    445  O   MET    29       1.975   1.534 -16.155  1.00  0.00           O  
ATOM    446  N   PHE    30       4.012   1.129 -16.900  1.00  0.00           N  
ATOM    447  H   PHE    30       4.646   0.576 -17.458  1.00  0.00           H  
ATOM    448  CA  PHE    30       4.727   2.175 -16.105  1.00  0.00           C  
ATOM    449  HA  PHE    30       4.499   1.890 -15.078  1.00  0.00           H  
ATOM    450  CB  PHE    30       6.210   2.035 -16.285  1.00  0.00           C  
ATOM    451  HB2 PHE    30       6.516   1.019 -16.036  1.00  0.00           H  
ATOM    452  HB3 PHE    30       6.391   2.283 -17.331  1.00  0.00           H  
ATOM    453  CG  PHE    30       7.056   2.969 -15.389  1.00  0.00           C  
ATOM    454  CD1 PHE    30       7.390   2.471 -14.100  1.00  0.00           C  
ATOM    455  HD1 PHE    30       7.289   1.436 -13.811  1.00  0.00           H  
ATOM    456  CE1 PHE    30       8.258   3.279 -13.313  1.00  0.00           C  
ATOM    457  HE1 PHE    30       8.515   3.012 -12.299  1.00  0.00           H  
ATOM    458  CZ  PHE    30       8.755   4.462 -13.905  1.00  0.00           C  
ATOM    459  HZ  PHE    30       9.517   4.968 -13.330  1.00  0.00           H  
ATOM    460  CE2 PHE    30       8.342   4.955 -15.161  1.00  0.00           C  
ATOM    461  HE2 PHE    30       8.770   5.862 -15.562  1.00  0.00           H  
ATOM    462  CD2 PHE    30       7.423   4.177 -15.919  1.00  0.00           C  
ATOM    463  HD2 PHE    30       7.260   4.400 -16.963  1.00  0.00           H  
ATOM    464  C   PHE    30       4.218   3.610 -16.406  1.00  0.00           C  
ATOM    465  O   PHE    30       4.314   4.073 -17.589  1.00  0.00           O  
ATOM    466  N   LYS    31       3.753   4.346 -15.374  1.00  0.00           N  
ATOM    467  H   LYS    31       3.818   4.008 -14.424  1.00  0.00           H  
ATOM    468  CA  LYS    31       3.271   5.707 -15.414  1.00  0.00           C  
ATOM    469  HA  LYS    31       3.751   6.237 -16.237  1.00  0.00           H  
ATOM    470  CB  LYS    31       1.730   5.712 -15.755  1.00  0.00           C  
ATOM    471  HB2 LYS    31       1.373   6.732 -15.608  1.00  0.00           H  
ATOM    472  HB3 LYS    31       1.647   5.327 -16.771  1.00  0.00           H  
ATOM    473  CG  LYS    31       0.986   4.944 -14.875  1.00  0.00           C  
ATOM    474  HG2 LYS    31       1.323   3.909 -14.824  1.00  0.00           H  
ATOM    475  HG3 LYS    31       1.070   5.313 -13.853  1.00  0.00           H  
ATOM    476  CD  LYS    31      -0.363   5.023 -15.091  1.00  0.00           C  
ATOM    477  HD2 LYS    31      -0.838   4.523 -14.247  1.00  0.00           H  
ATOM    478  HD3 LYS    31      -0.690   6.060 -15.163  1.00  0.00           H  
ATOM    479  CE  LYS    31      -0.895   4.506 -16.266  1.00  0.00           C  
ATOM    480  HE2 LYS    31      -1.984   4.526 -16.277  1.00  0.00           H  
ATOM    481  HE3 LYS    31      -0.514   5.110 -17.089  1.00  0.00           H  
ATOM    482  NZ  LYS    31      -0.536   3.043 -16.556  1.00  0.00           N  
ATOM    483  HZ1 LYS    31      -1.298   2.716 -17.132  1.00  0.00           H  
ATOM    484  HZ2 LYS    31       0.361   2.959 -17.014  1.00  0.00           H  
ATOM    485  HZ3 LYS    31      -0.503   2.507 -15.701  1.00  0.00           H  
ATOM    486  C   LYS    31       3.640   6.572 -14.135  1.00  0.00           C  
ATOM    487  O   LYS    31       3.013   6.533 -13.100  1.00  0.00           O  
ATOM    488  N   ASP    32       4.621   7.477 -14.318  1.00  0.00           N  
ATOM    489  H   ASP    32       4.959   7.666 -15.251  1.00  0.00           H  
ATOM    490  CA  ASP    32       5.427   8.198 -13.314  1.00  0.00           C  
ATOM    491  HA  ASP    32       5.217   7.851 -12.302  1.00  0.00           H  
ATOM    492  CB  ASP    32       6.941   8.009 -13.578  1.00  0.00           C  
ATOM    493  HB2 ASP    32       7.537   8.390 -12.750  1.00  0.00           H  
ATOM    494  HB3 ASP    32       7.043   6.925 -13.633  1.00  0.00           H  
ATOM    495  CG  ASP    32       7.518   8.547 -14.928  1.00  0.00           C  
ATOM    496  OD1 ASP    32       6.672   8.844 -15.847  1.00  0.00           O  
ATOM    497  OD2 ASP    32       8.770   8.827 -14.968  1.00  0.00           O  
ATOM    498  C   ASP    32       4.994   9.680 -13.210  1.00  0.00           C  
ATOM    499  O   ASP    32       5.814  10.551 -12.977  1.00  0.00           O  
ATOM    500  N   LEU    33       3.699   9.941 -13.385  1.00  0.00           N  
ATOM    501  H   LEU    33       3.139   9.118 -13.551  1.00  0.00           H  
ATOM    502  CA  LEU    33       3.107  11.350 -13.609  1.00  0.00           C  
ATOM    503  HA  LEU    33       3.634  11.707 -14.493  1.00  0.00           H  
ATOM    504  CB  LEU    33       1.681  11.444 -13.821  1.00  0.00           C  
ATOM    505  HB2 LEU    33       1.228  10.951 -12.960  1.00  0.00           H  
ATOM    506  HB3 LEU    33       1.373  12.487 -13.893  1.00  0.00           H  
ATOM    507  CG  LEU    33       1.128  10.800 -15.065  1.00  0.00           C  
ATOM    508  HG  LEU    33       0.072  11.059 -14.999  1.00  0.00           H  
ATOM    509  CD1 LEU    33       1.691  11.573 -16.246  1.00  0.00           C  
ATOM    510 HD11 LEU    33       2.521  11.072 -16.743  1.00  0.00           H  
ATOM    511 HD12 LEU    33       0.929  11.621 -17.023  1.00  0.00           H  
ATOM    512 HD13 LEU    33       1.996  12.574 -15.938  1.00  0.00           H  
ATOM    513  CD2 LEU    33       1.132   9.281 -15.073  1.00  0.00           C  
ATOM    514 HD21 LEU    33       0.677   8.852 -15.966  1.00  0.00           H  
ATOM    515 HD22 LEU    33       2.162   8.928 -15.129  1.00  0.00           H  
ATOM    516 HD23 LEU    33       0.628   8.965 -14.160  1.00  0.00           H  
ATOM    517  C   LEU    33       3.497  12.313 -12.476  1.00  0.00           C  
ATOM    518  O   LEU    33       3.217  12.093 -11.305  1.00  0.00           O  
ATOM    519  N   ASN    34       4.296  13.338 -12.856  1.00  0.00           N  
ATOM    520  H   ASN    34       4.578  13.248 -13.822  1.00  0.00           H  
ATOM    521  CA  ASN    34       4.808  14.476 -12.041  1.00  0.00           C  
ATOM    522  HA  ASN    34       5.566  14.936 -12.675  1.00  0.00           H  
ATOM    523  CB  ASN    34       3.678  15.452 -11.899  1.00  0.00           C  
ATOM    524  HB2 ASN    34       3.189  15.552 -12.868  1.00  0.00           H  
ATOM    525  HB3 ASN    34       3.069  15.001 -11.115  1.00  0.00           H  
ATOM    526  CG  ASN    34       4.042  16.891 -11.499  1.00  0.00           C  
ATOM    527  OD1 ASN    34       4.923  17.452 -12.107  1.00  0.00           O  
ATOM    528  ND2 ASN    34       3.364  17.566 -10.614  1.00  0.00           N  
ATOM    529 HD21 ASN    34       3.661  18.501 -10.375  1.00  0.00           H  
ATOM    530 HD22 ASN    34       2.534  17.127 -10.241  1.00  0.00           H  
ATOM    531  C   ASN    34       5.473  14.141 -10.703  1.00  0.00           C  
ATOM    532  O   ASN    34       5.322  14.868  -9.744  1.00  0.00           O  
ATOM    533  N   LEU    35       6.273  13.090 -10.609  1.00  0.00           N  
ATOM    534  H   LEU    35       6.410  12.508 -11.423  1.00  0.00           H  
ATOM    535  CA  LEU    35       7.032  12.631  -9.376  1.00  0.00           C  
ATOM    536  HA  LEU    35       6.466  12.737  -8.451  1.00  0.00           H  
ATOM    537  CB  LEU    35       7.504  11.172  -9.596  1.00  0.00           C  
ATOM    538  HB2 LEU    35       7.871  11.027 -10.612  1.00  0.00           H  
ATOM    539  HB3 LEU    35       8.369  10.864  -9.008  1.00  0.00           H  
ATOM    540  CG  LEU    35       6.276  10.193  -9.475  1.00  0.00           C  
ATOM    541  HG  LEU    35       5.500  10.482 -10.184  1.00  0.00           H  
ATOM    542  CD1 LEU    35       6.632   8.711  -9.649  1.00  0.00           C  
ATOM    543 HD11 LEU    35       7.239   8.300  -8.843  1.00  0.00           H  
ATOM    544 HD12 LEU    35       5.696   8.160  -9.747  1.00  0.00           H  
ATOM    545 HD13 LEU    35       7.136   8.553 -10.603  1.00  0.00           H  
ATOM    546  CD2 LEU    35       5.636  10.351  -8.083  1.00  0.00           C  
ATOM    547 HD21 LEU    35       4.789  11.035  -8.109  1.00  0.00           H  
ATOM    548 HD22 LEU    35       5.276   9.414  -7.659  1.00  0.00           H  
ATOM    549 HD23 LEU    35       6.490  10.620  -7.461  1.00  0.00           H  
ATOM    550  C   LEU    35       8.306  13.492  -9.180  1.00  0.00           C  
ATOM    551  O   LEU    35       8.946  13.904 -10.164  1.00  0.00           O  
ATOM    552  N   THR    36       8.627  13.727  -7.920  1.00  0.00           N  
ATOM    553  H   THR    36       7.948  13.420  -7.237  1.00  0.00           H  
ATOM    554  CA  THR    36       9.893  14.462  -7.577  1.00  0.00           C  
ATOM    555  HA  THR    36      10.235  14.860  -8.532  1.00  0.00           H  
ATOM    556  CB  THR    36       9.653  15.547  -6.508  1.00  0.00           C  
ATOM    557  HB  THR    36      10.552  16.140  -6.342  1.00  0.00           H  
ATOM    558  CG2 THR    36       8.436  16.470  -6.652  1.00  0.00           C  
ATOM    559 HG21 THR    36       8.311  17.096  -5.768  1.00  0.00           H  
ATOM    560 HG22 THR    36       8.639  17.066  -7.542  1.00  0.00           H  
ATOM    561 HG23 THR    36       7.514  15.948  -6.904  1.00  0.00           H  
ATOM    562  OG1 THR    36       9.353  14.917  -5.271  1.00  0.00           O  
ATOM    563  HG1 THR    36       8.395  14.968  -5.262  1.00  0.00           H  
ATOM    564  C   THR    36      11.079  13.483  -7.210  1.00  0.00           C  
ATOM    565  O   THR    36      10.876  12.262  -7.017  1.00  0.00           O  
ATOM    566  N   ASP    37      12.300  14.026  -7.030  1.00  0.00           N  
ATOM    567  H   ASP    37      12.332  15.023  -7.187  1.00  0.00           H  
ATOM    568  CA  ASP    37      13.577  13.257  -7.112  1.00  0.00           C  
ATOM    569  HA  ASP    37      13.667  12.778  -8.087  1.00  0.00           H  
ATOM    570  CB  ASP    37      14.639  14.295  -6.938  1.00  0.00           C  
ATOM    571  HB2 ASP    37      14.569  14.944  -7.810  1.00  0.00           H  
ATOM    572  HB3 ASP    37      14.491  15.002  -6.122  1.00  0.00           H  
ATOM    573  CG  ASP    37      16.081  13.778  -6.923  1.00  0.00           C  
ATOM    574  OD1 ASP    37      16.863  14.655  -6.494  1.00  0.00           O  
ATOM    575  OD2 ASP    37      16.433  12.674  -7.452  1.00  0.00           O  
ATOM    576  C   ASP    37      13.689  12.170  -5.955  1.00  0.00           C  
ATOM    577  O   ASP    37      13.997  11.001  -6.173  1.00  0.00           O  
ATOM    578  N   ALA    38      13.285  12.453  -4.714  1.00  0.00           N  
ATOM    579  H   ALA    38      13.069  13.414  -4.487  1.00  0.00           H  
ATOM    580  CA  ALA    38      13.179  11.551  -3.589  1.00  0.00           C  
ATOM    581  HA  ALA    38      14.044  10.890  -3.652  1.00  0.00           H  
ATOM    582  CB  ALA    38      13.298  12.168  -2.244  1.00  0.00           C  
ATOM    583  HB1 ALA    38      12.455  12.779  -1.922  1.00  0.00           H  
ATOM    584  HB2 ALA    38      13.318  11.347  -1.528  1.00  0.00           H  
ATOM    585  HB3 ALA    38      14.236  12.701  -2.085  1.00  0.00           H  
ATOM    586  C   ALA    38      12.014  10.538  -3.620  1.00  0.00           C  
ATOM    587  O   ALA    38      12.066   9.479  -3.053  1.00  0.00           O  
ATOM    588  N   GLN    39      10.958  10.874  -4.395  1.00  0.00           N  
ATOM    589  H   GLN    39      10.851  11.825  -4.718  1.00  0.00           H  
ATOM    590  CA  GLN    39       9.862   9.879  -4.675  1.00  0.00           C  
ATOM    591  HA  GLN    39       9.765   9.374  -3.713  1.00  0.00           H  
ATOM    592  CB  GLN    39       8.547  10.659  -5.135  1.00  0.00           C  
ATOM    593  HB2 GLN    39       8.856  11.196  -6.032  1.00  0.00           H  
ATOM    594  HB3 GLN    39       7.935   9.811  -5.444  1.00  0.00           H  
ATOM    595  CG  GLN    39       7.632  11.537  -4.226  1.00  0.00           C  
ATOM    596  HG2 GLN    39       7.236  10.979  -3.378  1.00  0.00           H  
ATOM    597  HG3 GLN    39       8.182  12.453  -4.010  1.00  0.00           H  
ATOM    598  CD  GLN    39       6.410  12.055  -5.041  1.00  0.00           C  
ATOM    599  OE1 GLN    39       6.583  12.884  -5.943  1.00  0.00           O  
ATOM    600  NE2 GLN    39       5.221  11.657  -4.854  1.00  0.00           N  
ATOM    601 HE21 GLN    39       4.447  12.019  -5.392  1.00  0.00           H  
ATOM    602 HE22 GLN    39       5.080  10.972  -4.125  1.00  0.00           H  
ATOM    603  C   GLN    39      10.402   8.915  -5.821  1.00  0.00           C  
ATOM    604  O   GLN    39      10.169   7.716  -5.962  1.00  0.00           O  
ATOM    605  N   LYS    40      11.186   9.463  -6.729  1.00  0.00           N  
ATOM    606  H   LYS    40      11.150  10.472  -6.702  1.00  0.00           H  
ATOM    607  CA  LYS    40      11.918   8.732  -7.844  1.00  0.00           C  
ATOM    608  HA  LYS    40      11.208   8.096  -8.371  1.00  0.00           H  
ATOM    609  CB  LYS    40      12.475   9.698  -8.895  1.00  0.00           C  
ATOM    610  HB2 LYS    40      13.082  10.471  -8.425  1.00  0.00           H  
ATOM    611  HB3 LYS    40      13.030   9.034  -9.557  1.00  0.00           H  
ATOM    612  CG  LYS    40      11.521  10.269  -9.681  1.00  0.00           C  
ATOM    613  HG2 LYS    40      10.924   9.484 -10.144  1.00  0.00           H  
ATOM    614  HG3 LYS    40      10.900  10.853  -9.002  1.00  0.00           H  
ATOM    615  CD  LYS    40      11.992  11.122 -10.675  1.00  0.00           C  
ATOM    616  HD2 LYS    40      12.587  11.858 -10.134  1.00  0.00           H  
ATOM    617  HD3 LYS    40      12.723  10.586 -11.281  1.00  0.00           H  
ATOM    618  CE  LYS    40      11.013  11.736 -11.308  1.00  0.00           C  
ATOM    619  HE2 LYS    40      10.282  11.045 -11.728  1.00  0.00           H  
ATOM    620  HE3 LYS    40      10.437  12.404 -10.667  1.00  0.00           H  
ATOM    621  NZ  LYS    40      11.518  12.453 -12.489  1.00  0.00           N  
ATOM    622  HZ1 LYS    40      12.289  11.985 -12.944  1.00  0.00           H  
ATOM    623  HZ2 LYS    40      10.768  12.657 -13.134  1.00  0.00           H  
ATOM    624  HZ3 LYS    40      11.906  13.345 -12.216  1.00  0.00           H  
ATOM    625  C   LYS    40      12.909   7.743  -7.252  1.00  0.00           C  
ATOM    626  O   LYS    40      13.069   6.587  -7.737  1.00  0.00           O  
ATOM    627  N   GLN    41      13.470   7.965  -6.106  1.00  0.00           N  
ATOM    628  H   GLN    41      13.357   8.933  -5.841  1.00  0.00           H  
ATOM    629  CA  GLN    41      14.383   7.023  -5.436  1.00  0.00           C  
ATOM    630  HA  GLN    41      15.107   6.847  -6.231  1.00  0.00           H  
ATOM    631  CB  GLN    41      15.005   7.774  -4.220  1.00  0.00           C  
ATOM    632  HB2 GLN    41      15.248   8.748  -4.644  1.00  0.00           H  
ATOM    633  HB3 GLN    41      14.210   8.003  -3.510  1.00  0.00           H  
ATOM    634  CG  GLN    41      16.249   7.219  -3.504  1.00  0.00           C  
ATOM    635  HG2 GLN    41      16.852   6.620  -4.186  1.00  0.00           H  
ATOM    636  HG3 GLN    41      16.898   7.987  -3.083  1.00  0.00           H  
ATOM    637  CD  GLN    41      15.909   6.182  -2.393  1.00  0.00           C  
ATOM    638  OE1 GLN    41      14.756   5.937  -2.020  1.00  0.00           O  
ATOM    639  NE2 GLN    41      16.922   5.601  -1.747  1.00  0.00           N  
ATOM    640 HE21 GLN    41      16.725   4.939  -1.010  1.00  0.00           H  
ATOM    641 HE22 GLN    41      17.889   5.726  -2.012  1.00  0.00           H  
ATOM    642  C   GLN    41      13.683   5.751  -5.021  1.00  0.00           C  
ATOM    643  O   GLN    41      14.301   4.674  -5.253  1.00  0.00           O  
ATOM    644  N   GLN    42      12.350   5.800  -4.778  1.00  0.00           N  
ATOM    645  H   GLN    42      11.847   6.673  -4.698  1.00  0.00           H  
ATOM    646  CA  GLN    42      11.595   4.537  -4.336  1.00  0.00           C  
ATOM    647  HA  GLN    42      12.242   3.921  -3.711  1.00  0.00           H  
ATOM    648  CB  GLN    42      10.357   4.947  -3.440  1.00  0.00           C  
ATOM    649  HB2 GLN    42       9.652   5.591  -3.966  1.00  0.00           H  
ATOM    650  HB3 GLN    42       9.935   3.997  -3.111  1.00  0.00           H  
ATOM    651  CG  GLN    42      10.834   5.676  -2.144  1.00  0.00           C  
ATOM    652  HG2 GLN    42      11.652   5.113  -1.695  1.00  0.00           H  
ATOM    653  HG3 GLN    42      11.187   6.679  -2.386  1.00  0.00           H  
ATOM    654  CD  GLN    42       9.638   5.830  -1.184  1.00  0.00           C  
ATOM    655  OE1 GLN    42       8.794   4.949  -1.016  1.00  0.00           O  
ATOM    656  NE2 GLN    42       9.536   6.949  -0.517  1.00  0.00           N  
ATOM    657 HE21 GLN    42       8.724   7.111   0.061  1.00  0.00           H  
ATOM    658 HE22 GLN    42      10.227   7.682  -0.593  1.00  0.00           H  
ATOM    659  C   GLN    42      11.080   3.701  -5.493  1.00  0.00           C  
ATOM    660  O   GLN    42      11.305   2.487  -5.472  1.00  0.00           O  
ATOM    661  N   ILE    43      10.620   4.347  -6.633  1.00  0.00           N  
ATOM    662  H   ILE    43      10.398   5.332  -6.650  1.00  0.00           H  
ATOM    663  CA  ILE    43      10.119   3.550  -7.710  1.00  0.00           C  
ATOM    664  HA  ILE    43       9.447   2.794  -7.303  1.00  0.00           H  
ATOM    665  CB  ILE    43       9.227   4.343  -8.713  1.00  0.00           C  
ATOM    666  HB  ILE    43       8.733   3.785  -9.509  1.00  0.00           H  
ATOM    667  CG2 ILE    43       8.111   4.985  -7.840  1.00  0.00           C  
ATOM    668 HG21 ILE    43       7.268   5.225  -8.487  1.00  0.00           H  
ATOM    669 HG22 ILE    43       7.841   4.289  -7.045  1.00  0.00           H  
ATOM    670 HG23 ILE    43       8.517   5.909  -7.428  1.00  0.00           H  
ATOM    671  CG1 ILE    43      10.118   5.368  -9.477  1.00  0.00           C  
ATOM    672 HG12 ILE    43      10.584   6.017  -8.736  1.00  0.00           H  
ATOM    673 HG13 ILE    43      10.883   4.860 -10.065  1.00  0.00           H  
ATOM    674  CD1 ILE    43       9.338   6.254 -10.467  1.00  0.00           C  
ATOM    675 HD11 ILE    43       8.457   6.735 -10.040  1.00  0.00           H  
ATOM    676 HD12 ILE    43      10.027   6.887 -11.026  1.00  0.00           H  
ATOM    677 HD13 ILE    43       9.032   5.558 -11.249  1.00  0.00           H  
ATOM    678  C   ILE    43      11.239   2.915  -8.516  1.00  0.00           C  
ATOM    679  O   ILE    43      10.925   1.934  -9.161  1.00  0.00           O  
ATOM    680  N   ARG    44      12.523   3.408  -8.393  1.00  0.00           N  
ATOM    681  H   ARG    44      12.671   4.211  -7.797  1.00  0.00           H  
ATOM    682  CA  ARG    44      13.748   2.686  -9.006  1.00  0.00           C  
ATOM    683  HA  ARG    44      13.669   2.456 -10.069  1.00  0.00           H  
ATOM    684  CB  ARG    44      14.930   3.653  -8.832  1.00  0.00           C  
ATOM    685  HB2 ARG    44      14.938   4.023  -7.806  1.00  0.00           H  
ATOM    686  HB3 ARG    44      15.869   3.114  -8.958  1.00  0.00           H  
ATOM    687  CG  ARG    44      14.892   4.752  -9.675  1.00  0.00           C  
ATOM    688  HG2 ARG    44      14.928   4.376 -10.697  1.00  0.00           H  
ATOM    689  HG3 ARG    44      13.905   5.208  -9.600  1.00  0.00           H  
ATOM    690  CD  ARG    44      15.807   5.749  -9.599  1.00  0.00           C  
ATOM    691  HD2 ARG    44      15.739   6.291  -8.656  1.00  0.00           H  
ATOM    692  HD3 ARG    44      16.818   5.342  -9.574  1.00  0.00           H  
ATOM    693  NE  ARG    44      15.557   6.769 -10.698  1.00  0.00           N  
ATOM    694  HE  ARG    44      15.482   6.394 -11.633  1.00  0.00           H  
ATOM    695  CZ  ARG    44      15.424   8.048 -10.576  1.00  0.00           C  
ATOM    696  NH1 ARG    44      15.159   8.825 -11.555  1.00  0.00           N  
ATOM    697 HH11 ARG    44      15.023   8.367 -12.445  1.00  0.00           H  
ATOM    698 HH12 ARG    44      15.071   9.816 -11.385  1.00  0.00           H  
ATOM    699  NH2 ARG    44      15.616   8.656  -9.464  1.00  0.00           N  
ATOM    700 HH21 ARG    44      15.989   8.063  -8.738  1.00  0.00           H  
ATOM    701 HH22 ARG    44      15.566   9.659  -9.360  1.00  0.00           H  
ATOM    702  C   ARG    44      14.027   1.420  -8.211  1.00  0.00           C  
ATOM    703  O   ARG    44      14.558   0.445  -8.805  1.00  0.00           O  
ATOM    704  N   GLU    45      13.621   1.354  -6.932  1.00  0.00           N  
ATOM    705  H   GLU    45      13.045   2.151  -6.701  1.00  0.00           H  
ATOM    706  CA  GLU    45      13.954   0.173  -6.041  1.00  0.00           C  
ATOM    707  HA  GLU    45      14.864  -0.350  -6.336  1.00  0.00           H  
ATOM    708  CB  GLU    45      14.050   0.594  -4.539  1.00  0.00           C  
ATOM    709  HB2 GLU    45      14.771   1.412  -4.555  1.00  0.00           H  
ATOM    710  HB3 GLU    45      13.086   0.899  -4.133  1.00  0.00           H  
ATOM    711  CG  GLU    45      14.497  -0.453  -3.476  1.00  0.00           C  
ATOM    712  HG2 GLU    45      14.628  -0.028  -2.481  1.00  0.00           H  
ATOM    713  HG3 GLU    45      13.735  -1.224  -3.362  1.00  0.00           H  
ATOM    714  CD  GLU    45      15.803  -1.154  -3.871  1.00  0.00           C  
ATOM    715  OE1 GLU    45      16.863  -0.504  -4.038  1.00  0.00           O  
ATOM    716  OE2 GLU    45      15.723  -2.373  -4.157  1.00  0.00           O  
ATOM    717  C   GLU    45      12.867  -0.916  -6.231  1.00  0.00           C  
ATOM    718  O   GLU    45      13.087  -2.117  -6.257  1.00  0.00           O  
ATOM    719  N   ILE    46      11.593  -0.419  -6.352  1.00  0.00           N  
ATOM    720  H   ILE    46      11.514   0.573  -6.176  1.00  0.00           H  
ATOM    721  CA  ILE    46      10.492  -1.206  -6.792  1.00  0.00           C  
ATOM    722  HA  ILE    46      10.304  -2.050  -6.129  1.00  0.00           H  
ATOM    723  CB  ILE    46       9.245  -0.342  -6.823  1.00  0.00           C  
ATOM    724  HB  ILE    46       9.447   0.536  -7.437  1.00  0.00           H  
ATOM    725  CG2 ILE    46       7.960  -1.041  -7.474  1.00  0.00           C  
ATOM    726 HG21 ILE    46       8.013  -2.056  -7.080  1.00  0.00           H  
ATOM    727 HG22 ILE    46       7.025  -0.534  -7.235  1.00  0.00           H  
ATOM    728 HG23 ILE    46       8.170  -1.098  -8.542  1.00  0.00           H  
ATOM    729  CG1 ILE    46       8.741   0.117  -5.399  1.00  0.00           C  
ATOM    730 HG12 ILE    46       8.315  -0.748  -4.890  1.00  0.00           H  
ATOM    731 HG13 ILE    46       9.633   0.439  -4.861  1.00  0.00           H  
ATOM    732  CD1 ILE    46       7.772   1.268  -5.296  1.00  0.00           C  
ATOM    733 HD11 ILE    46       7.675   1.517  -4.239  1.00  0.00           H  
ATOM    734 HD12 ILE    46       8.321   2.135  -5.661  1.00  0.00           H  
ATOM    735 HD13 ILE    46       6.842   1.069  -5.828  1.00  0.00           H  
ATOM    736  C   ILE    46      10.643  -1.785  -8.204  1.00  0.00           C  
ATOM    737  O   ILE    46      10.166  -2.892  -8.468  1.00  0.00           O  
ATOM    738  N   MET    47      11.277  -1.043  -9.131  1.00  0.00           N  
ATOM    739  H   MET    47      11.516  -0.102  -8.852  1.00  0.00           H  
ATOM    740  CA  MET    47      11.488  -1.581 -10.481  1.00  0.00           C  
ATOM    741  HA  MET    47      10.705  -2.335 -10.569  1.00  0.00           H  
ATOM    742  CB  MET    47      11.355  -0.604 -11.607  1.00  0.00           C  
ATOM    743  HB2 MET    47      12.185   0.101 -11.553  1.00  0.00           H  
ATOM    744  HB3 MET    47      11.437  -1.110 -12.569  1.00  0.00           H  
ATOM    745  CG  MET    47      10.034   0.067 -11.602  1.00  0.00           C  
ATOM    746  HG2 MET    47       9.679   0.362 -10.615  1.00  0.00           H  
ATOM    747  HG3 MET    47      10.175   0.980 -12.182  1.00  0.00           H  
ATOM    748  SD  MET    47       8.444  -0.735 -12.373  1.00  0.00           S  
ATOM    749  CE  MET    47       9.084  -1.126 -14.010  1.00  0.00           C  
ATOM    750  HE1 MET    47       9.515  -0.250 -14.494  1.00  0.00           H  
ATOM    751  HE2 MET    47       9.816  -1.933 -13.964  1.00  0.00           H  
ATOM    752  HE3 MET    47       8.293  -1.393 -14.711  1.00  0.00           H  
ATOM    753  C   MET    47      12.785  -2.421 -10.610  1.00  0.00           C  
ATOM    754  O   MET    47      12.815  -3.351 -11.448  1.00  0.00           O  
ATOM    755  N   LYS    48      13.742  -2.335  -9.661  1.00  0.00           N  
ATOM    756  H   LYS    48      13.590  -1.731  -8.867  1.00  0.00           H  
ATOM    757  CA  LYS    48      14.795  -3.368  -9.470  1.00  0.00           C  
ATOM    758  HA  LYS    48      15.323  -3.427 -10.421  1.00  0.00           H  
ATOM    759  CB  LYS    48      15.766  -2.813  -8.345  1.00  0.00           C  
ATOM    760  HB2 LYS    48      16.025  -1.787  -8.605  1.00  0.00           H  
ATOM    761  HB3 LYS    48      15.115  -2.749  -7.473  1.00  0.00           H  
ATOM    762  CG  LYS    48      16.833  -3.527  -8.015  1.00  0.00           C  
ATOM    763  HG2 LYS    48      16.534  -4.517  -7.672  1.00  0.00           H  
ATOM    764  HG3 LYS    48      17.341  -3.560  -8.979  1.00  0.00           H  
ATOM    765  CD  LYS    48      17.695  -2.925  -7.147  1.00  0.00           C  
ATOM    766  HD2 LYS    48      17.963  -2.023  -7.697  1.00  0.00           H  
ATOM    767  HD3 LYS    48      17.143  -2.605  -6.263  1.00  0.00           H  
ATOM    768  CE  LYS    48      18.789  -3.707  -6.845  1.00  0.00           C  
ATOM    769  HE2 LYS    48      18.475  -4.647  -6.390  1.00  0.00           H  
ATOM    770  HE3 LYS    48      19.304  -3.950  -7.775  1.00  0.00           H  
ATOM    771  NZ  LYS    48      19.710  -2.917  -5.981  1.00  0.00           N  
ATOM    772  HZ1 LYS    48      19.934  -1.990  -6.313  1.00  0.00           H  
ATOM    773  HZ2 LYS    48      19.327  -2.709  -5.070  1.00  0.00           H  
ATOM    774  HZ3 LYS    48      20.513  -3.477  -5.737  1.00  0.00           H  
ATOM    775  C   LYS    48      14.243  -4.695  -9.094  1.00  0.00           C  
ATOM    776  O   LYS    48      14.720  -5.735  -9.606  1.00  0.00           O  
ATOM    777  N   GLY    49      13.212  -4.644  -8.233  1.00  0.00           N  
ATOM    778  H   GLY    49      13.057  -3.815  -7.678  1.00  0.00           H  
ATOM    779  CA  GLY    49      12.412  -5.843  -7.874  1.00  0.00           C  
ATOM    780  HA2 GLY    49      13.129  -6.582  -7.518  1.00  0.00           H  
ATOM    781  HA3 GLY    49      11.784  -5.716  -6.992  1.00  0.00           H  
ATOM    782  C   GLY    49      11.543  -6.469  -8.978  1.00  0.00           C  
ATOM    783  O   GLY    49      11.764  -7.643  -9.283  1.00  0.00           O  
ATOM    784  N   GLN    50      10.803  -5.636  -9.643  1.00  0.00           N  
ATOM    785  H   GLN    50      10.835  -4.677  -9.328  1.00  0.00           H  
ATOM    786  CA  GLN    50       9.925  -6.029 -10.813  1.00  0.00           C  
ATOM    787  HA  GLN    50       8.974  -6.410 -10.442  1.00  0.00           H  
ATOM    788  CB  GLN    50       9.522  -4.773 -11.613  1.00  0.00           C  
ATOM    789  HB2 GLN    50       8.929  -4.100 -10.993  1.00  0.00           H  
ATOM    790  HB3 GLN    50      10.348  -4.215 -12.055  1.00  0.00           H  
ATOM    791  CG  GLN    50       8.481  -5.021 -12.764  1.00  0.00           C  
ATOM    792  HG2 GLN    50       7.800  -5.779 -12.377  1.00  0.00           H  
ATOM    793  HG3 GLN    50       7.945  -4.105 -13.014  1.00  0.00           H  
ATOM    794  CD  GLN    50       9.138  -5.638 -14.004  1.00  0.00           C  
ATOM    795  OE1 GLN    50       9.771  -4.914 -14.768  1.00  0.00           O  
ATOM    796  NE2 GLN    50       8.794  -6.856 -14.368  1.00  0.00           N  
ATOM    797 HE21 GLN    50       9.250  -7.184 -15.207  1.00  0.00           H  
ATOM    798 HE22 GLN    50       8.280  -7.545 -13.839  1.00  0.00           H  
ATOM    799  C   GLN    50      10.464  -7.133 -11.695  1.00  0.00           C  
ATOM    800  O   GLN    50       9.728  -8.091 -11.833  1.00  0.00           O  
ATOM    801  N   ARG    51      11.734  -7.072 -12.068  1.00  0.00           N  
ATOM    802  H   ARG    51      12.260  -6.274 -11.740  1.00  0.00           H  
ATOM    803  CA  ARG    51      12.439  -8.179 -12.863  1.00  0.00           C  
ATOM    804  HA  ARG    51      12.037  -8.059 -13.868  1.00  0.00           H  
ATOM    805  CB  ARG    51      13.910  -7.937 -12.999  1.00  0.00           C  
ATOM    806  HB2 ARG    51      14.234  -7.772 -11.971  1.00  0.00           H  
ATOM    807  HB3 ARG    51      14.282  -8.867 -13.428  1.00  0.00           H  
ATOM    808  CG  ARG    51      14.248  -6.800 -13.663  1.00  0.00           C  
ATOM    809  HG2 ARG    51      14.176  -7.021 -14.728  1.00  0.00           H  
ATOM    810  HG3 ARG    51      13.568  -5.954 -13.557  1.00  0.00           H  
ATOM    811  CD  ARG    51      15.455  -6.253 -13.438  1.00  0.00           C  
ATOM    812  HD2 ARG    51      15.534  -6.072 -12.366  1.00  0.00           H  
ATOM    813  HD3 ARG    51      16.205  -6.993 -13.717  1.00  0.00           H  
ATOM    814  NE  ARG    51      15.835  -5.118 -14.244  1.00  0.00           N  
ATOM    815  HE  ARG    51      15.253  -4.917 -15.044  1.00  0.00           H  
ATOM    816  CZ  ARG    51      16.715  -4.155 -13.931  1.00  0.00           C  
ATOM    817  NH1 ARG    51      17.490  -4.049 -12.891  1.00  0.00           N  
ATOM    818 HH11 ARG    51      17.613  -4.862 -12.305  1.00  0.00           H  
ATOM    819 HH12 ARG    51      18.111  -3.261 -12.774  1.00  0.00           H  
ATOM    820  NH2 ARG    51      16.817  -3.209 -14.832  1.00  0.00           N  
ATOM    821 HH21 ARG    51      16.052  -3.004 -15.459  1.00  0.00           H  
ATOM    822 HH22 ARG    51      17.635  -2.618 -14.795  1.00  0.00           H  
ATOM    823  C   ARG    51      12.213  -9.630 -12.437  1.00  0.00           C  
ATOM    824  O   ARG    51      11.891 -10.474 -13.185  1.00  0.00           O  
ATOM    825  N   ASP    52      12.300  -9.805 -11.117  1.00  0.00           N  
ATOM    826  H   ASP    52      12.604  -8.967 -10.643  1.00  0.00           H  
ATOM    827  CA  ASP    52      12.095 -11.124 -10.427  1.00  0.00           C  
ATOM    828  HA  ASP    52      12.191 -11.900 -11.187  1.00  0.00           H  
ATOM    829  CB  ASP    52      13.097 -11.370  -9.354  1.00  0.00           C  
ATOM    830  HB2 ASP    52      13.323 -10.422  -8.866  1.00  0.00           H  
ATOM    831  HB3 ASP    52      12.603 -11.853  -8.512  1.00  0.00           H  
ATOM    832  CG  ASP    52      14.433 -11.867  -9.737  1.00  0.00           C  
ATOM    833  OD1 ASP    52      15.353 -11.855  -8.904  1.00  0.00           O  
ATOM    834  OD2 ASP    52      14.690 -12.167 -10.956  1.00  0.00           O  
ATOM    835  C   ASP    52      10.735 -11.224  -9.823  1.00  0.00           C  
ATOM    836  O   ASP    52      10.254 -12.302  -9.867  1.00  0.00           O  
ATOM    837  N   GLN    53      10.159 -10.161  -9.220  1.00  0.00           N  
ATOM    838  H   GLN    53      10.628  -9.277  -9.353  1.00  0.00           H  
ATOM    839  CA  GLN    53       8.811 -10.255  -8.631  1.00  0.00           C  
ATOM    840  HA  GLN    53       8.786 -11.026  -7.861  1.00  0.00           H  
ATOM    841  CB  GLN    53       8.573  -8.868  -8.018  1.00  0.00           C  
ATOM    842  HB2 GLN    53       9.456  -8.825  -7.381  1.00  0.00           H  
ATOM    843  HB3 GLN    53       8.699  -8.164  -8.840  1.00  0.00           H  
ATOM    844  CG  GLN    53       7.341  -8.539  -7.173  1.00  0.00           C  
ATOM    845  HG2 GLN    53       7.490  -7.483  -6.950  1.00  0.00           H  
ATOM    846  HG3 GLN    53       6.466  -8.737  -7.791  1.00  0.00           H  
ATOM    847  CD  GLN    53       7.117  -9.257  -5.814  1.00  0.00           C  
ATOM    848  OE1 GLN    53       8.067  -9.772  -5.230  1.00  0.00           O  
ATOM    849  NE2 GLN    53       5.965  -9.240  -5.200  1.00  0.00           N  
ATOM    850 HE21 GLN    53       5.927  -9.654  -4.280  1.00  0.00           H  
ATOM    851 HE22 GLN    53       5.083  -9.020  -5.640  1.00  0.00           H  
ATOM    852  C   GLN    53       7.756 -10.551  -9.763  1.00  0.00           C  
ATOM    853  O   GLN    53       6.649 -11.039  -9.408  1.00  0.00           O  
ATOM    854  N   MET    54       8.080 -10.181 -11.019  1.00  0.00           N  
ATOM    855  H   MET    54       8.945  -9.681 -11.170  1.00  0.00           H  
ATOM    856  CA  MET    54       7.227 -10.354 -12.157  1.00  0.00           C  
ATOM    857  HA  MET    54       6.433 -11.069 -11.942  1.00  0.00           H  
ATOM    858  CB  MET    54       6.624  -8.973 -12.531  1.00  0.00           C  
ATOM    859  HB2 MET    54       5.772  -9.055 -11.856  1.00  0.00           H  
ATOM    860  HB3 MET    54       7.265  -8.121 -12.304  1.00  0.00           H  
ATOM    861  CG  MET    54       6.072  -8.839 -13.924  1.00  0.00           C  
ATOM    862  HG2 MET    54       6.834  -8.343 -14.524  1.00  0.00           H  
ATOM    863  HG3 MET    54       5.916  -9.839 -14.330  1.00  0.00           H  
ATOM    864  SD  MET    54       4.492  -7.926 -14.076  1.00  0.00           S  
ATOM    865  CE  MET    54       4.917  -6.333 -13.348  1.00  0.00           C  
ATOM    866  HE1 MET    54       4.012  -5.803 -13.051  1.00  0.00           H  
ATOM    867  HE2 MET    54       5.423  -6.537 -12.405  1.00  0.00           H  
ATOM    868  HE3 MET    54       5.525  -5.805 -14.083  1.00  0.00           H  
ATOM    869  C   MET    54       8.103 -11.095 -13.166  1.00  0.00           C  
ATOM    870  O   MET    54       8.682 -10.481 -14.075  1.00  0.00           O  
ATOM    871  N   LYS    55       8.117 -12.474 -13.086  1.00  0.00           N  
ATOM    872  H   LYS    55       7.558 -12.865 -12.342  1.00  0.00           H  
ATOM    873  CA  LYS    55       9.062 -13.301 -13.926  1.00  0.00           C  
ATOM    874  HA  LYS    55      10.024 -12.790 -13.967  1.00  0.00           H  
ATOM    875  CB  LYS    55       9.332 -14.696 -13.349  1.00  0.00           C  
ATOM    876  HB2 LYS    55       8.462 -15.343 -13.458  1.00  0.00           H  
ATOM    877  HB3 LYS    55      10.128 -15.114 -13.965  1.00  0.00           H  
ATOM    878  CG  LYS    55       9.734 -14.733 -12.025  1.00  0.00           C  
ATOM    879  HG2 LYS    55      10.552 -14.017 -11.940  1.00  0.00           H  
ATOM    880  HG3 LYS    55       8.922 -14.299 -11.441  1.00  0.00           H  
ATOM    881  CD  LYS    55      10.199 -15.918 -11.472  1.00  0.00           C  
ATOM    882  HD2 LYS    55       9.449 -16.679 -11.688  1.00  0.00           H  
ATOM    883  HD3 LYS    55      11.118 -16.253 -11.953  1.00  0.00           H  
ATOM    884  CE  LYS    55      10.278 -16.027 -10.150  1.00  0.00           C  
ATOM    885  HE2 LYS    55       9.318 -16.064  -9.634  1.00  0.00           H  
ATOM    886  HE3 LYS    55      10.729 -17.007  -9.992  1.00  0.00           H  
ATOM    887  NZ  LYS    55      11.124 -15.068  -9.427  1.00  0.00           N  
ATOM    888  HZ1 LYS    55      12.060 -15.109  -9.803  1.00  0.00           H  
ATOM    889  HZ2 LYS    55      10.737 -14.136  -9.381  1.00  0.00           H  
ATOM    890  HZ3 LYS    55      11.271 -15.410  -8.488  1.00  0.00           H  
ATOM    891  C   LYS    55       8.691 -13.405 -15.424  1.00  0.00           C  
ATOM    892  O   LYS    55       7.535 -13.489 -15.711  1.00  0.00           O  
ATOM    893  N   ARG    56       9.692 -13.475 -16.369  1.00  0.00           N  
ATOM    894  H   ARG    56      10.649 -13.430 -16.048  1.00  0.00           H  
ATOM    895  CA  ARG    56       9.369 -13.833 -17.832  1.00  0.00           C  
ATOM    896  HA  ARG    56       8.456 -13.284 -18.063  1.00  0.00           H  
ATOM    897  CB  ARG    56      10.493 -13.405 -18.809  1.00  0.00           C  
ATOM    898  HB2 ARG    56      10.163 -13.761 -19.784  1.00  0.00           H  
ATOM    899  HB3 ARG    56      10.536 -12.317 -18.862  1.00  0.00           H  
ATOM    900  CG  ARG    56      11.731 -13.874 -18.610  1.00  0.00           C  
ATOM    901  HG2 ARG    56      12.136 -13.492 -17.673  1.00  0.00           H  
ATOM    902  HG3 ARG    56      11.681 -14.959 -18.520  1.00  0.00           H  
ATOM    903  CD  ARG    56      12.592 -13.464 -19.553  1.00  0.00           C  
ATOM    904  HD2 ARG    56      12.366 -14.061 -20.437  1.00  0.00           H  
ATOM    905  HD3 ARG    56      12.634 -12.397 -19.770  1.00  0.00           H  
ATOM    906  NE  ARG    56      13.956 -13.968 -19.235  1.00  0.00           N  
ATOM    907  HE  ARG    56      14.000 -14.625 -18.470  1.00  0.00           H  
ATOM    908  CZ  ARG    56      15.011 -13.897 -20.072  1.00  0.00           C  
ATOM    909  NH1 ARG    56      16.124 -14.523 -19.836  1.00  0.00           N  
ATOM    910 HH11 ARG    56      16.162 -15.083 -18.996  1.00  0.00           H  
ATOM    911 HH12 ARG    56      16.936 -14.539 -20.436  1.00  0.00           H  
ATOM    912  NH2 ARG    56      15.065 -12.998 -21.018  1.00  0.00           N  
ATOM    913 HH21 ARG    56      14.331 -12.334 -21.223  1.00  0.00           H  
ATOM    914 HH22 ARG    56      15.864 -13.056 -21.633  1.00  0.00           H  
ATOM    915  C   ARG    56       9.026 -15.286 -18.033  1.00  0.00           C  
ATOM    916  O   ARG    56       9.524 -16.157 -17.289  1.00  0.00           O  
ATOM    917  N   PRO    57       7.972 -15.603 -18.894  1.00  0.00           N  
ATOM    918  CD  PRO    57       7.060 -14.808 -19.582  1.00  0.00           C  
ATOM    919  HD2 PRO    57       7.588 -14.219 -20.331  1.00  0.00           H  
ATOM    920  HD3 PRO    57       6.651 -14.062 -18.899  1.00  0.00           H  
ATOM    921  CG  PRO    57       5.953 -15.727 -20.182  1.00  0.00           C  
ATOM    922  HG2 PRO    57       5.628 -15.175 -21.063  1.00  0.00           H  
ATOM    923  HG3 PRO    57       5.099 -15.871 -19.520  1.00  0.00           H  
ATOM    924  CB  PRO    57       6.747 -17.039 -20.475  1.00  0.00           C  
ATOM    925  HB2 PRO    57       7.178 -17.010 -21.476  1.00  0.00           H  
ATOM    926  HB3 PRO    57       6.057 -17.869 -20.326  1.00  0.00           H  
ATOM    927  CA  PRO    57       7.802 -16.986 -19.366  1.00  0.00           C  
ATOM    928  HA  PRO    57       7.331 -17.606 -18.604  1.00  0.00           H  
ATOM    929  C   PRO    57       9.149 -17.602 -19.719  1.00  0.00           C  
ATOM    930  O   PRO    57       9.984 -16.905 -20.289  1.00  0.00           O  
ATOM    931  N   PRO    58       9.326 -18.885 -19.399  1.00  0.00           N  
ATOM    932  CD  PRO    58       8.367 -19.776 -18.801  1.00  0.00           C  
ATOM    933  HD2 PRO    58       7.698 -20.185 -19.558  1.00  0.00           H  
ATOM    934  HD3 PRO    58       7.832 -19.353 -17.950  1.00  0.00           H  
ATOM    935  CG  PRO    58       9.195 -20.907 -18.313  1.00  0.00           C  
ATOM    936  HG2 PRO    58       8.605 -21.819 -18.220  1.00  0.00           H  
ATOM    937  HG3 PRO    58       9.557 -20.659 -17.315  1.00  0.00           H  
ATOM    938  CB  PRO    58      10.384 -20.986 -19.256  1.00  0.00           C  
ATOM    939  HB2 PRO    58      10.164 -21.695 -20.054  1.00  0.00           H  
ATOM    940  HB3 PRO    58      11.337 -21.353 -18.875  1.00  0.00           H  
ATOM    941  CA  PRO    58      10.591 -19.536 -19.716  1.00  0.00           C  
ATOM    942  HA  PRO    58      11.368 -19.061 -19.116  1.00  0.00           H  
ATOM    943  C   PRO    58      11.026 -19.425 -21.174  1.00  0.00           C  
ATOM    944  O   PRO    58      10.153 -19.488 -22.109  1.00  0.00           O  
ATOM    945  N   LEU    59      12.315 -19.300 -21.433  1.00  0.00           N  
ATOM    946  H   LEU    59      12.947 -19.242 -20.647  1.00  0.00           H  
ATOM    947  CA  LEU    59      12.814 -19.273 -22.809  1.00  0.00           C  
ATOM    948  HA  LEU    59      12.215 -18.555 -23.369  1.00  0.00           H  
ATOM    949  CB  LEU    59      14.324 -18.903 -22.707  1.00  0.00           C  
ATOM    950  HB2 LEU    59      14.900 -19.650 -22.159  1.00  0.00           H  
ATOM    951  HB3 LEU    59      14.682 -18.866 -23.736  1.00  0.00           H  
ATOM    952  CG  LEU    59      14.641 -17.488 -22.115  1.00  0.00           C  
ATOM    953  HG  LEU    59      14.218 -17.247 -21.139  1.00  0.00           H  
ATOM    954  CD1 LEU    59      16.113 -17.455 -21.964  1.00  0.00           C  
ATOM    955 HD11 LEU    59      16.430 -18.105 -21.148  1.00  0.00           H  
ATOM    956 HD12 LEU    59      16.483 -17.825 -22.920  1.00  0.00           H  
ATOM    957 HD13 LEU    59      16.589 -16.475 -21.983  1.00  0.00           H  
ATOM    958  CD2 LEU    59      14.068 -16.485 -23.082  1.00  0.00           C  
ATOM    959 HD21 LEU    59      14.446 -16.586 -24.099  1.00  0.00           H  
ATOM    960 HD22 LEU    59      12.981 -16.408 -23.080  1.00  0.00           H  
ATOM    961 HD23 LEU    59      14.405 -15.481 -22.824  1.00  0.00           H  
ATOM    962  C   LEU    59      12.618 -20.660 -23.421  1.00  0.00           C  
ATOM    963  O   LEU    59      12.592 -20.873 -24.657  1.00  0.00           O  
ATOM    964  N   GLU    60      12.282 -21.727 -22.672  1.00  0.00           N  
ATOM    965  H   GLU    60      12.057 -21.535 -21.707  1.00  0.00           H  
ATOM    966  CA  GLU    60      11.826 -23.048 -23.154  1.00  0.00           C  
ATOM    967  HA  GLU    60      12.502 -23.417 -23.925  1.00  0.00           H  
ATOM    968  CB  GLU    60      11.913 -24.047 -21.962  1.00  0.00           C  
ATOM    969  HB2 GLU    60      12.899 -24.016 -21.498  1.00  0.00           H  
ATOM    970  HB3 GLU    60      11.134 -23.879 -21.219  1.00  0.00           H  
ATOM    971  CG  GLU    60      11.544 -25.528 -22.275  1.00  0.00           C  
ATOM    972  HG2 GLU    60      11.862 -26.158 -21.444  1.00  0.00           H  
ATOM    973  HG3 GLU    60      10.476 -25.625 -22.474  1.00  0.00           H  
ATOM    974  CD  GLU    60      12.366 -26.109 -23.484  1.00  0.00           C  
ATOM    975  OE1 GLU    60      11.812 -27.012 -24.151  1.00  0.00           O  
ATOM    976  OE2 GLU    60      13.535 -25.767 -23.723  1.00  0.00           O  
ATOM    977  C   GLU    60      10.486 -22.926 -23.853  1.00  0.00           C  
ATOM    978  O   GLU    60      10.355 -23.704 -24.788  1.00  0.00           O  
ATOM    979  N   GLU    61       9.567 -21.970 -23.454  1.00  0.00           N  
ATOM    980  H   GLU    61       9.810 -21.345 -22.698  1.00  0.00           H  
ATOM    981  CA  GLU    61       8.309 -21.843 -24.199  1.00  0.00           C  
ATOM    982  HA  GLU    61       7.891 -22.813 -24.469  1.00  0.00           H  
ATOM    983  CB  GLU    61       7.209 -21.155 -23.351  1.00  0.00           C  
ATOM    984  HB2 GLU    61       7.446 -20.094 -23.272  1.00  0.00           H  
ATOM    985  HB3 GLU    61       6.251 -21.370 -23.827  1.00  0.00           H  
ATOM    986  CG  GLU    61       7.050 -21.647 -21.913  1.00  0.00           C  
ATOM    987  HG2 GLU    61       8.030 -21.450 -21.477  1.00  0.00           H  
ATOM    988  HG3 GLU    61       6.247 -21.056 -21.474  1.00  0.00           H  
ATOM    989  CD  GLU    61       6.719 -23.121 -21.701  1.00  0.00           C  
ATOM    990  OE1 GLU    61       6.669 -23.830 -22.727  1.00  0.00           O  
ATOM    991  OE2 GLU    61       6.662 -23.581 -20.552  1.00  0.00           O  
ATOM    992  C   GLU    61       8.499 -21.050 -25.517  1.00  0.00           C  
ATOM    993  O   GLU    61       7.866 -21.275 -26.529  1.00  0.00           O  
ATOM    994  N   ARG    62       9.465 -20.176 -25.599  1.00  0.00           N  
ATOM    995  H   ARG    62      10.084 -20.040 -24.812  1.00  0.00           H  
ATOM    996  CA  ARG    62       9.863 -19.442 -26.827  1.00  0.00           C  
ATOM    997  HA  ARG    62       9.025 -18.872 -27.228  1.00  0.00           H  
ATOM    998  CB  ARG    62      11.004 -18.412 -26.591  1.00  0.00           C  
ATOM    999  HB2 ARG    62      11.904 -18.916 -26.238  1.00  0.00           H  
ATOM   1000  HB3 ARG    62      11.274 -17.950 -27.541  1.00  0.00           H  
ATOM   1001  CG  ARG    62      10.743 -17.327 -25.815  1.00  0.00           C  
ATOM   1002  HG2 ARG    62       9.760 -16.937 -26.079  1.00  0.00           H  
ATOM   1003  HG3 ARG    62      10.622 -17.655 -24.782  1.00  0.00           H  
ATOM   1004  CD  ARG    62      11.573 -16.274 -25.818  1.00  0.00           C  
ATOM   1005  HD2 ARG    62      12.509 -16.605 -25.368  1.00  0.00           H  
ATOM   1006  HD3 ARG    62      11.739 -16.053 -26.873  1.00  0.00           H  
ATOM   1007  NE  ARG    62      11.098 -15.050 -25.154  1.00  0.00           N  
ATOM   1008  HE  ARG    62      11.329 -14.938 -24.177  1.00  0.00           H  
ATOM   1009  CZ  ARG    62      10.553 -14.054 -25.718  1.00  0.00           C  
ATOM   1010  NH1 ARG    62      10.322 -13.968 -26.976  1.00  0.00           N  
ATOM   1011 HH11 ARG    62      10.644 -14.688 -27.608  1.00  0.00           H  
ATOM   1012 HH12 ARG    62      10.133 -13.029 -27.297  1.00  0.00           H  
ATOM   1013  NH2 ARG    62      10.222 -13.023 -24.966  1.00  0.00           N  
ATOM   1014 HH21 ARG    62      10.297 -13.122 -23.963  1.00  0.00           H  
ATOM   1015 HH22 ARG    62       9.890 -12.170 -25.393  1.00  0.00           H  
ATOM   1016  C   ARG    62      10.339 -20.489 -27.851  1.00  0.00           C  
ATOM   1017  O   ARG    62       9.865 -20.521 -29.026  1.00  0.00           O  
ATOM   1018  N   ARG    63      11.172 -21.430 -27.353  1.00  0.00           N  
ATOM   1019  H   ARG    63      11.627 -21.277 -26.465  1.00  0.00           H  
ATOM   1020  CA  ARG    63      11.801 -22.390 -28.234  1.00  0.00           C  
ATOM   1021  HA  ARG    63      12.196 -21.917 -29.133  1.00  0.00           H  
ATOM   1022  CB  ARG    63      12.909 -23.132 -27.461  1.00  0.00           C  
ATOM   1023  HB2 ARG    63      12.452 -23.458 -26.526  1.00  0.00           H  
ATOM   1024  HB3 ARG    63      13.074 -24.018 -28.074  1.00  0.00           H  
ATOM   1025  CG  ARG    63      14.044 -22.442 -27.296  1.00  0.00           C  
ATOM   1026  HG2 ARG    63      14.306 -22.044 -28.277  1.00  0.00           H  
ATOM   1027  HG3 ARG    63      13.927 -21.598 -26.617  1.00  0.00           H  
ATOM   1028  CD  ARG    63      15.172 -23.041 -26.918  1.00  0.00           C  
ATOM   1029  HD2 ARG    63      15.478 -23.855 -27.575  1.00  0.00           H  
ATOM   1030  HD3 ARG    63      15.934 -22.269 -27.024  1.00  0.00           H  
ATOM   1031  NE  ARG    63      15.206 -23.582 -25.566  1.00  0.00           N  
ATOM   1032  HE  ARG    63      15.002 -24.558 -25.406  1.00  0.00           H  
ATOM   1033  CZ  ARG    63      15.453 -22.918 -24.453  1.00  0.00           C  
ATOM   1034  NH1 ARG    63      15.046 -23.485 -23.313  1.00  0.00           N  
ATOM   1035 HH11 ARG    63      14.517 -24.345 -23.276  1.00  0.00           H  
ATOM   1036 HH12 ARG    63      15.143 -22.982 -22.443  1.00  0.00           H  
ATOM   1037  NH2 ARG    63      16.089 -21.807 -24.388  1.00  0.00           N  
ATOM   1038 HH21 ARG    63      16.648 -21.544 -25.188  1.00  0.00           H  
ATOM   1039 HH22 ARG    63      16.360 -21.424 -23.494  1.00  0.00           H  
ATOM   1040  C   ARG    63      10.776 -23.345 -28.793  1.00  0.00           C  
ATOM   1041  O   ARG    63      10.898 -23.792 -29.918  1.00  0.00           O  
ATOM   1042  N   ALA    64       9.735 -23.655 -28.005  1.00  0.00           N  
ATOM   1043  H   ALA    64       9.787 -23.550 -27.002  1.00  0.00           H  
ATOM   1044  CA  ALA    64       8.663 -24.492 -28.500  1.00  0.00           C  
ATOM   1045  HA  ALA    64       9.263 -25.199 -29.073  1.00  0.00           H  
ATOM   1046  CB  ALA    64       7.996 -25.197 -27.306  1.00  0.00           C  
ATOM   1047  HB1 ALA    64       7.377 -24.647 -26.597  1.00  0.00           H  
ATOM   1048  HB2 ALA    64       7.387 -25.979 -27.759  1.00  0.00           H  
ATOM   1049  HB3 ALA    64       8.672 -25.719 -26.629  1.00  0.00           H  
ATOM   1050  C   ALA    64       7.701 -23.840 -29.451  1.00  0.00           C  
ATOM   1051  O   ALA    64       7.187 -24.479 -30.378  1.00  0.00           O  
ATOM   1052  N   MET    65       7.425 -22.598 -29.128  1.00  0.00           N  
ATOM   1053  H   MET    65       7.836 -22.149 -28.323  1.00  0.00           H  
ATOM   1054  CA  MET    65       6.525 -21.828 -29.920  1.00  0.00           C  
ATOM   1055  HA  MET    65       5.574 -22.333 -30.087  1.00  0.00           H  
ATOM   1056  CB  MET    65       6.149 -20.508 -29.161  1.00  0.00           C  
ATOM   1057  HB2 MET    65       5.921 -20.693 -28.111  1.00  0.00           H  
ATOM   1058  HB3 MET    65       6.987 -19.823 -29.032  1.00  0.00           H  
ATOM   1059  CG  MET    65       4.962 -19.717 -29.777  1.00  0.00           C  
ATOM   1060  HG2 MET    65       5.110 -19.571 -30.847  1.00  0.00           H  
ATOM   1061  HG3 MET    65       4.066 -20.328 -29.667  1.00  0.00           H  
ATOM   1062  SD  MET    65       4.789 -18.036 -29.117  1.00  0.00           S  
ATOM   1063  CE  MET    65       4.151 -18.623 -27.520  1.00  0.00           C  
ATOM   1064  HE1 MET    65       4.956 -19.054 -26.925  1.00  0.00           H  
ATOM   1065  HE2 MET    65       3.797 -17.734 -26.998  1.00  0.00           H  
ATOM   1066  HE3 MET    65       3.372 -19.370 -27.673  1.00  0.00           H  
ATOM   1067  C   MET    65       7.154 -21.505 -31.320  1.00  0.00           C  
ATOM   1068  O   MET    65       6.375 -21.386 -32.321  1.00  0.00           O  
ATOM   1069  N   HIE    66       8.462 -21.294 -31.371  1.00  0.00           N  
ATOM   1070  H   HIE    66       8.992 -21.253 -30.512  1.00  0.00           H  
ATOM   1071  CA  HIE    66       9.177 -21.270 -32.640  1.00  0.00           C  
ATOM   1072  HA  HIE    66       8.898 -20.384 -33.210  1.00  0.00           H  
ATOM   1073  CB  HIE    66      10.686 -21.198 -32.282  1.00  0.00           C  
ATOM   1074  HB2 HIE    66      10.836 -20.505 -31.454  1.00  0.00           H  
ATOM   1075  HB3 HIE    66      10.957 -22.197 -31.942  1.00  0.00           H  
ATOM   1076  CG  HIE    66      11.497 -20.798 -33.440  1.00  0.00           C  
ATOM   1077  ND1 HIE    66      12.867 -20.917 -33.550  1.00  0.00           N  
ATOM   1078  CE1 HIE    66      13.211 -20.545 -34.771  1.00  0.00           C  
ATOM   1079  HE1 HIE    66      14.215 -20.729 -35.123  1.00  0.00           H  
ATOM   1080  NE2 HIE    66      12.129 -20.145 -35.482  1.00  0.00           N  
ATOM   1081  HE2 HIE    66      12.182 -19.811 -36.434  1.00  0.00           H  
ATOM   1082  CD2 HIE    66      11.070 -20.319 -34.678  1.00  0.00           C  
ATOM   1083  HD2 HIE    66      10.056 -20.078 -34.962  1.00  0.00           H  
ATOM   1084  C   HIE    66       8.782 -22.340 -33.540  1.00  0.00           C  
ATOM   1085  O   HIE    66       8.532 -22.143 -34.693  1.00  0.00           O  
ATOM   1086  N   ASP    67       8.732 -23.587 -33.060  1.00  0.00           N  
ATOM   1087  H   ASP    67       8.953 -23.635 -32.076  1.00  0.00           H  
ATOM   1088  CA  ASP    67       8.186 -24.761 -33.764  1.00  0.00           C  
ATOM   1089  HA  ASP    67       8.834 -24.885 -34.631  1.00  0.00           H  
ATOM   1090  CB  ASP    67       8.337 -26.095 -32.989  1.00  0.00           C  
ATOM   1091  HB2 ASP    67       7.547 -26.295 -32.266  1.00  0.00           H  
ATOM   1092  HB3 ASP    67       8.286 -26.953 -33.659  1.00  0.00           H  
ATOM   1093  CG  ASP    67       9.675 -26.340 -32.339  1.00  0.00           C  
ATOM   1094  OD1 ASP    67       9.631 -27.027 -31.310  1.00  0.00           O  
ATOM   1095  OD2 ASP    67      10.705 -25.828 -32.786  1.00  0.00           O  
ATOM   1096  C   ASP    67       6.829 -24.668 -34.390  1.00  0.00           C  
ATOM   1097  O   ASP    67       6.486 -25.329 -35.329  1.00  0.00           O  
ATOM   1098  N   ILE    68       5.978 -23.806 -33.814  1.00  0.00           N  
ATOM   1099  H   ILE    68       6.389 -23.183 -33.134  1.00  0.00           H  
ATOM   1100  CA  ILE    68       4.608 -23.608 -34.277  1.00  0.00           C  
ATOM   1101  HA  ILE    68       4.227 -24.514 -34.749  1.00  0.00           H  
ATOM   1102  CB  ILE    68       3.620 -23.307 -33.124  1.00  0.00           C  
ATOM   1103  HB  ILE    68       3.873 -22.418 -32.547  1.00  0.00           H  
ATOM   1104  CG2 ILE    68       2.222 -23.050 -33.693  1.00  0.00           C  
ATOM   1105 HG21 ILE    68       1.452 -22.911 -32.935  1.00  0.00           H  
ATOM   1106 HG22 ILE    68       2.246 -22.200 -34.375  1.00  0.00           H  
ATOM   1107 HG23 ILE    68       1.970 -23.964 -34.231  1.00  0.00           H  
ATOM   1108  CG1 ILE    68       3.658 -24.340 -32.010  1.00  0.00           C  
ATOM   1109 HG12 ILE    68       3.144 -25.213 -32.412  1.00  0.00           H  
ATOM   1110 HG13 ILE    68       4.657 -24.678 -31.735  1.00  0.00           H  
ATOM   1111  CD1 ILE    68       2.847 -23.946 -30.801  1.00  0.00           C  
ATOM   1112 HD11 ILE    68       3.151 -22.952 -30.471  1.00  0.00           H  
ATOM   1113 HD12 ILE    68       1.763 -23.963 -30.910  1.00  0.00           H  
ATOM   1114 HD13 ILE    68       3.060 -24.660 -30.006  1.00  0.00           H  
ATOM   1115  C   ILE    68       4.570 -22.580 -35.412  1.00  0.00           C  
ATOM   1116  O   ILE    68       3.834 -22.662 -36.443  1.00  0.00           O  
ATOM   1117  N   ILE    69       5.358 -21.519 -35.286  1.00  0.00           N  
ATOM   1118  H   ILE    69       5.809 -21.351 -34.398  1.00  0.00           H  
ATOM   1119  CA  ILE    69       5.594 -20.373 -36.236  1.00  0.00           C  
ATOM   1120  HA  ILE    69       4.630 -20.010 -36.593  1.00  0.00           H  
ATOM   1121  CB  ILE    69       6.296 -19.216 -35.543  1.00  0.00           C  
ATOM   1122  HB  ILE    69       7.239 -19.573 -35.128  1.00  0.00           H  
ATOM   1123  CG2 ILE    69       6.682 -18.075 -36.539  1.00  0.00           C  
ATOM   1124 HG21 ILE    69       7.032 -17.221 -35.959  1.00  0.00           H  
ATOM   1125 HG22 ILE    69       7.488 -18.404 -37.195  1.00  0.00           H  
ATOM   1126 HG23 ILE    69       5.869 -17.829 -37.222  1.00  0.00           H  
ATOM   1127  CG1 ILE    69       5.355 -18.621 -34.521  1.00  0.00           C  
ATOM   1128 HG12 ILE    69       4.806 -17.836 -35.041  1.00  0.00           H  
ATOM   1129 HG13 ILE    69       4.680 -19.287 -33.984  1.00  0.00           H  
ATOM   1130  CD1 ILE    69       6.110 -18.029 -33.349  1.00  0.00           C  
ATOM   1131 HD11 ILE    69       6.520 -17.076 -33.682  1.00  0.00           H  
ATOM   1132 HD12 ILE    69       5.564 -17.864 -32.420  1.00  0.00           H  
ATOM   1133 HD13 ILE    69       6.885 -18.756 -33.103  1.00  0.00           H  
ATOM   1134  C   ILE    69       6.274 -20.962 -37.427  1.00  0.00           C  
ATOM   1135  O   ILE    69       5.821 -20.942 -38.538  1.00  0.00           O  
ATOM   1136  N   ALA    70       7.519 -21.449 -37.202  1.00  0.00           N  
ATOM   1137  H   ALA    70       7.850 -21.511 -36.250  1.00  0.00           H  
ATOM   1138  CA  ALA    70       8.550 -21.861 -38.119  1.00  0.00           C  
ATOM   1139  HA  ALA    70       8.619 -21.218 -38.996  1.00  0.00           H  
ATOM   1140  CB  ALA    70       9.905 -21.793 -37.509  1.00  0.00           C  
ATOM   1141  HB1 ALA    70      10.004 -22.481 -36.669  1.00  0.00           H  
ATOM   1142  HB2 ALA    70      10.726 -22.055 -38.177  1.00  0.00           H  
ATOM   1143  HB3 ALA    70      10.132 -20.754 -37.274  1.00  0.00           H  
ATOM   1144  C   ALA    70       8.141 -23.390 -38.601  1.00  0.00           C  
ATOM   1145  O   ALA    70       8.730 -24.358 -38.166  1.00  0.00           O  
ATOM   1146  N   SER    71       7.138 -23.339 -39.483  1.00  0.00           N  
ATOM   1147  H   SER    71       6.689 -22.482 -39.772  1.00  0.00           H  
ATOM   1148  CA  SER    71       6.451 -24.553 -39.915  1.00  0.00           C  
ATOM   1149  HA  SER    71       7.090 -25.434 -39.983  1.00  0.00           H  
ATOM   1150  CB  SER    71       5.456 -24.984 -38.842  1.00  0.00           C  
ATOM   1151  HB2 SER    71       5.905 -25.084 -37.854  1.00  0.00           H  
ATOM   1152  HB3 SER    71       4.711 -24.189 -38.811  1.00  0.00           H  
ATOM   1153  OG  SER    71       4.904 -26.109 -39.423  1.00  0.00           O  
ATOM   1154  HG  SER    71       4.206 -26.530 -38.915  1.00  0.00           H  
ATOM   1155  C   SER    71       5.935 -24.319 -41.373  1.00  0.00           C  
ATOM   1156  O   SER    71       5.516 -23.204 -41.607  1.00  0.00           O  
ATOM   1157  N   ASP    72       5.847 -25.307 -42.246  1.00  0.00           N  
ATOM   1158  H   ASP    72       6.173 -26.201 -41.907  1.00  0.00           H  
ATOM   1159  CA  ASP    72       5.098 -25.148 -43.449  1.00  0.00           C  
ATOM   1160  HA  ASP    72       5.457 -24.317 -44.056  1.00  0.00           H  
ATOM   1161  CB  ASP    72       5.104 -26.509 -44.268  1.00  0.00           C  
ATOM   1162  HB2 ASP    72       4.776 -27.295 -43.588  1.00  0.00           H  
ATOM   1163  HB3 ASP    72       4.419 -26.495 -45.116  1.00  0.00           H  
ATOM   1164  CG  ASP    72       6.415 -26.869 -44.931  1.00  0.00           C  
ATOM   1165  OD1 ASP    72       6.585 -27.960 -45.493  1.00  0.00           O  
ATOM   1166  OD2 ASP    72       7.420 -26.150 -44.639  1.00  0.00           O  
ATOM   1167  C   ASP    72       3.623 -24.830 -43.334  1.00  0.00           C  
ATOM   1168  O   ASP    72       2.941 -24.604 -44.341  1.00  0.00           O  
ATOM   1169  N   THR    73       3.048 -25.073 -42.157  1.00  0.00           N  
ATOM   1170  H   THR    73       3.611 -25.096 -41.319  1.00  0.00           H  
ATOM   1171  CA  THR    73       1.667 -25.224 -41.849  1.00  0.00           C  
ATOM   1172  HA  THR    73       1.152 -24.502 -42.482  1.00  0.00           H  
ATOM   1173  CB  THR    73       1.176 -26.663 -42.047  1.00  0.00           C  
ATOM   1174  HB  THR    73       1.929 -27.376 -41.712  1.00  0.00           H  
ATOM   1175  CG2 THR    73      -0.260 -27.114 -41.497  1.00  0.00           C  
ATOM   1176 HG21 THR    73      -0.458 -28.135 -41.823  1.00  0.00           H  
ATOM   1177 HG22 THR    73      -0.183 -27.014 -40.414  1.00  0.00           H  
ATOM   1178 HG23 THR    73      -1.029 -26.453 -41.896  1.00  0.00           H  
ATOM   1179  OG1 THR    73       1.206 -26.867 -43.508  1.00  0.00           O  
ATOM   1180  HG1 THR    73       1.536 -26.071 -43.932  1.00  0.00           H  
ATOM   1181  C   THR    73       1.351 -24.810 -40.371  1.00  0.00           C  
ATOM   1182  O   THR    73       2.215 -25.065 -39.567  1.00  0.00           O  
ATOM   1183  N   PHE    74       0.162 -24.206 -40.138  1.00  0.00           N  
ATOM   1184  H   PHE    74      -0.513 -24.043 -40.871  1.00  0.00           H  
ATOM   1185  CA  PHE    74      -0.179 -23.806 -38.838  1.00  0.00           C  
ATOM   1186  HA  PHE    74       0.550 -24.279 -38.180  1.00  0.00           H  
ATOM   1187  CB  PHE    74       0.073 -22.291 -38.809  1.00  0.00           C  
ATOM   1188  HB2 PHE    74       1.151 -22.171 -38.701  1.00  0.00           H  
ATOM   1189  HB3 PHE    74      -0.229 -21.839 -39.753  1.00  0.00           H  
ATOM   1190  CG  PHE    74      -0.677 -21.534 -37.687  1.00  0.00           C  
ATOM   1191  CD1 PHE    74      -0.055 -21.402 -36.472  1.00  0.00           C  
ATOM   1192  HD1 PHE    74       0.957 -21.761 -36.359  1.00  0.00           H  
ATOM   1193  CE1 PHE    74      -0.598 -20.659 -35.413  1.00  0.00           C  
ATOM   1194  HE1 PHE    74       0.012 -20.473 -34.541  1.00  0.00           H  
ATOM   1195  CZ  PHE    74      -1.890 -20.118 -35.569  1.00  0.00           C  
ATOM   1196  HZ  PHE    74      -2.345 -19.624 -34.723  1.00  0.00           H  
ATOM   1197  CE2 PHE    74      -2.589 -20.267 -36.804  1.00  0.00           C  
ATOM   1198  HE2 PHE    74      -3.507 -19.723 -36.970  1.00  0.00           H  
ATOM   1199  CD2 PHE    74      -1.951 -20.975 -37.851  1.00  0.00           C  
ATOM   1200  HD2 PHE    74      -2.486 -21.022 -38.788  1.00  0.00           H  
ATOM   1201  C   PHE    74      -1.645 -24.202 -38.409  1.00  0.00           C  
ATOM   1202  O   PHE    74      -2.531 -24.637 -39.200  1.00  0.00           O  
ATOM   1203  N   ASP    75      -1.853 -24.294 -37.130  1.00  0.00           N  
ATOM   1204  H   ASP    75      -1.304 -23.746 -36.482  1.00  0.00           H  
ATOM   1205  CA  ASP    75      -2.867 -25.011 -36.423  1.00  0.00           C  
ATOM   1206  HA  ASP    75      -3.797 -25.064 -36.988  1.00  0.00           H  
ATOM   1207  CB  ASP    75      -2.181 -26.442 -36.255  1.00  0.00           C  
ATOM   1208  HB2 ASP    75      -1.986 -26.892 -37.228  1.00  0.00           H  
ATOM   1209  HB3 ASP    75      -1.237 -26.284 -35.733  1.00  0.00           H  
ATOM   1210  CG  ASP    75      -3.004 -27.442 -35.390  1.00  0.00           C  
ATOM   1211  OD1 ASP    75      -3.902 -27.046 -34.600  1.00  0.00           O  
ATOM   1212  OD2 ASP    75      -2.767 -28.651 -35.530  1.00  0.00           O  
ATOM   1213  C   ASP    75      -3.177 -24.343 -35.099  1.00  0.00           C  
ATOM   1214  O   ASP    75      -2.397 -24.312 -34.135  1.00  0.00           O  
ATOM   1215  N   LYS    76      -4.393 -23.773 -34.978  1.00  0.00           N  
ATOM   1216  H   LYS    76      -4.906 -23.772 -35.848  1.00  0.00           H  
ATOM   1217  CA  LYS    76      -4.966 -22.955 -33.850  1.00  0.00           C  
ATOM   1218  HA  LYS    76      -4.297 -22.134 -33.593  1.00  0.00           H  
ATOM   1219  CB  LYS    76      -6.286 -22.376 -34.234  1.00  0.00           C  
ATOM   1220  HB2 LYS    76      -6.559 -21.592 -33.529  1.00  0.00           H  
ATOM   1221  HB3 LYS    76      -6.032 -21.766 -35.101  1.00  0.00           H  
ATOM   1222  CG  LYS    76      -7.351 -23.189 -34.460  1.00  0.00           C  
ATOM   1223  HG2 LYS    76      -7.025 -23.917 -35.202  1.00  0.00           H  
ATOM   1224  HG3 LYS    76      -7.624 -23.736 -33.557  1.00  0.00           H  
ATOM   1225  CD  LYS    76      -8.516 -22.653 -34.984  1.00  0.00           C  
ATOM   1226  HD2 LYS    76      -8.791 -21.756 -34.430  1.00  0.00           H  
ATOM   1227  HD3 LYS    76      -8.269 -22.356 -36.004  1.00  0.00           H  
ATOM   1228  CE  LYS    76      -9.613 -23.445 -34.934  1.00  0.00           C  
ATOM   1229  HE2 LYS    76      -9.348 -24.338 -35.501  1.00  0.00           H  
ATOM   1230  HE3 LYS    76      -9.798 -23.828 -33.931  1.00  0.00           H  
ATOM   1231  NZ  LYS    76     -10.818 -22.876 -35.564  1.00  0.00           N  
ATOM   1232  HZ1 LYS    76     -11.264 -22.236 -34.923  1.00  0.00           H  
ATOM   1233  HZ2 LYS    76     -10.730 -22.444 -36.473  1.00  0.00           H  
ATOM   1234  HZ3 LYS    76     -11.517 -23.588 -35.719  1.00  0.00           H  
ATOM   1235  C   LYS    76      -5.071 -23.845 -32.599  1.00  0.00           C  
ATOM   1236  O   LYS    76      -5.039 -23.241 -31.549  1.00  0.00           O  
ATOM   1237  N   ALA    77      -5.105 -25.220 -32.555  1.00  0.00           N  
ATOM   1238  H   ALA    77      -4.914 -25.757 -33.388  1.00  0.00           H  
ATOM   1239  CA  ALA    77      -5.278 -25.944 -31.325  1.00  0.00           C  
ATOM   1240  HA  ALA    77      -5.819 -25.354 -30.584  1.00  0.00           H  
ATOM   1241  CB  ALA    77      -6.089 -27.162 -31.565  1.00  0.00           C  
ATOM   1242  HB1 ALA    77      -6.292 -27.762 -30.677  1.00  0.00           H  
ATOM   1243  HB2 ALA    77      -7.052 -26.802 -31.927  1.00  0.00           H  
ATOM   1244  HB3 ALA    77      -5.733 -27.805 -32.369  1.00  0.00           H  
ATOM   1245  C   ALA    77      -3.950 -26.275 -30.679  1.00  0.00           C  
ATOM   1246  O   ALA    77      -3.817 -26.238 -29.511  1.00  0.00           O  
ATOM   1247  N   LYS    78      -2.919 -26.515 -31.529  1.00  0.00           N  
ATOM   1248  H   LYS    78      -3.188 -26.639 -32.494  1.00  0.00           H  
ATOM   1249  CA  LYS    78      -1.412 -26.587 -31.086  1.00  0.00           C  
ATOM   1250  HA  LYS    78      -1.277 -27.346 -30.315  1.00  0.00           H  
ATOM   1251  CB  LYS    78      -0.449 -27.023 -32.300  1.00  0.00           C  
ATOM   1252  HB2 LYS    78      -0.928 -27.877 -32.780  1.00  0.00           H  
ATOM   1253  HB3 LYS    78      -0.343 -26.261 -33.072  1.00  0.00           H  
ATOM   1254  CG  LYS    78       0.774 -27.353 -31.809  1.00  0.00           C  
ATOM   1255  HG2 LYS    78       1.222 -26.433 -31.433  1.00  0.00           H  
ATOM   1256  HG3 LYS    78       0.652 -28.055 -30.985  1.00  0.00           H  
ATOM   1257  CD  LYS    78       1.675 -27.952 -32.666  1.00  0.00           C  
ATOM   1258  HD2 LYS    78       1.864 -27.218 -33.450  1.00  0.00           H  
ATOM   1259  HD3 LYS    78       2.582 -28.193 -32.113  1.00  0.00           H  
ATOM   1260  CE  LYS    78       1.257 -29.119 -33.322  1.00  0.00           C  
ATOM   1261  HE2 LYS    78       1.003 -29.854 -32.558  1.00  0.00           H  
ATOM   1262  HE3 LYS    78       0.441 -28.868 -34.001  1.00  0.00           H  
ATOM   1263  NZ  LYS    78       2.372 -29.628 -34.159  1.00  0.00           N  
ATOM   1264  HZ1 LYS    78       2.120 -30.439 -34.707  1.00  0.00           H  
ATOM   1265  HZ2 LYS    78       2.557 -28.872 -34.803  1.00  0.00           H  
ATOM   1266  HZ3 LYS    78       3.207 -29.752 -33.604  1.00  0.00           H  
ATOM   1267  C   LYS    78      -1.050 -25.204 -30.614  1.00  0.00           C  
ATOM   1268  O   LYS    78      -0.304 -25.078 -29.631  1.00  0.00           O  
ATOM   1269  N   ALA    79      -1.509 -24.149 -31.294  1.00  0.00           N  
ATOM   1270  H   ALA    79      -2.038 -24.281 -32.145  1.00  0.00           H  
ATOM   1271  CA  ALA    79      -1.152 -22.805 -30.938  1.00  0.00           C  
ATOM   1272  HA  ALA    79      -0.068 -22.720 -30.860  1.00  0.00           H  
ATOM   1273  CB  ALA    79      -1.551 -21.812 -32.038  1.00  0.00           C  
ATOM   1274  HB1 ALA    79      -1.315 -20.761 -31.867  1.00  0.00           H  
ATOM   1275  HB2 ALA    79      -1.234 -22.248 -32.985  1.00  0.00           H  
ATOM   1276  HB3 ALA    79      -2.639 -21.782 -32.097  1.00  0.00           H  
ATOM   1277  C   ALA    79      -1.747 -22.464 -29.549  1.00  0.00           C  
ATOM   1278  O   ALA    79      -0.995 -22.232 -28.604  1.00  0.00           O  
ATOM   1279  N   GLU    80      -3.091 -22.613 -29.348  1.00  0.00           N  
ATOM   1280  H   GLU    80      -3.645 -22.827 -30.165  1.00  0.00           H  
ATOM   1281  CA  GLU    80      -3.750 -22.353 -28.014  1.00  0.00           C  
ATOM   1282  HA  GLU    80      -3.552 -21.328 -27.701  1.00  0.00           H  
ATOM   1283  CB  GLU    80      -5.336 -22.492 -28.145  1.00  0.00           C  
ATOM   1284  HB2 GLU    80      -5.680 -23.352 -28.720  1.00  0.00           H  
ATOM   1285  HB3 GLU    80      -5.789 -22.544 -27.155  1.00  0.00           H  
ATOM   1286  CG  GLU    80      -5.960 -21.251 -28.759  1.00  0.00           C  
ATOM   1287  HG2 GLU    80      -5.591 -20.437 -28.135  1.00  0.00           H  
ATOM   1288  HG3 GLU    80      -5.565 -21.187 -29.772  1.00  0.00           H  
ATOM   1289  CD  GLU    80      -7.468 -21.247 -28.700  1.00  0.00           C  
ATOM   1290  OE1 GLU    80      -8.050 -22.199 -28.204  1.00  0.00           O  
ATOM   1291  OE2 GLU    80      -8.028 -20.373 -29.453  1.00  0.00           O  
ATOM   1292  C   GLU    80      -3.192 -23.261 -26.920  1.00  0.00           C  
ATOM   1293  O   GLU    80      -3.260 -22.807 -25.770  1.00  0.00           O  
ATOM   1294  N   ALA    81      -2.643 -24.456 -27.223  1.00  0.00           N  
ATOM   1295  H   ALA    81      -2.398 -24.744 -28.160  1.00  0.00           H  
ATOM   1296  CA  ALA    81      -1.980 -25.185 -26.184  1.00  0.00           C  
ATOM   1297  HA  ALA    81      -2.713 -25.243 -25.380  1.00  0.00           H  
ATOM   1298  CB  ALA    81      -1.739 -26.655 -26.709  1.00  0.00           C  
ATOM   1299  HB1 ALA    81      -1.256 -27.290 -25.966  1.00  0.00           H  
ATOM   1300  HB2 ALA    81      -2.652 -27.203 -26.945  1.00  0.00           H  
ATOM   1301  HB3 ALA    81      -1.215 -26.686 -27.664  1.00  0.00           H  
ATOM   1302  C   ALA    81      -0.599 -24.681 -25.804  1.00  0.00           C  
ATOM   1303  O   ALA    81      -0.377 -24.637 -24.612  1.00  0.00           O  
ATOM   1304  N   GLN    82       0.248 -24.258 -26.737  1.00  0.00           N  
ATOM   1305  H   GLN    82      -0.047 -24.308 -27.702  1.00  0.00           H  
ATOM   1306  CA  GLN    82       1.477 -23.582 -26.329  1.00  0.00           C  
ATOM   1307  HA  GLN    82       1.836 -24.209 -25.513  1.00  0.00           H  
ATOM   1308  CB  GLN    82       2.471 -23.689 -27.469  1.00  0.00           C  
ATOM   1309  HB2 GLN    82       2.534 -24.686 -27.906  1.00  0.00           H  
ATOM   1310  HB3 GLN    82       2.188 -23.077 -28.326  1.00  0.00           H  
ATOM   1311  CG  GLN    82       3.914 -23.425 -27.126  1.00  0.00           C  
ATOM   1312  HG2 GLN    82       4.557 -23.720 -27.955  1.00  0.00           H  
ATOM   1313  HG3 GLN    82       4.186 -22.377 -27.001  1.00  0.00           H  
ATOM   1314  CD  GLN    82       4.377 -24.180 -25.864  1.00  0.00           C  
ATOM   1315  OE1 GLN    82       3.929 -25.180 -25.365  1.00  0.00           O  
ATOM   1316  NE2 GLN    82       5.373 -23.633 -25.178  1.00  0.00           N  
ATOM   1317 HE21 GLN    82       5.500 -23.896 -24.211  1.00  0.00           H  
ATOM   1318 HE22 GLN    82       6.000 -23.003 -25.658  1.00  0.00           H  
ATOM   1319  C   GLN    82       1.311 -22.143 -25.778  1.00  0.00           C  
ATOM   1320  O   GLN    82       1.997 -21.844 -24.798  1.00  0.00           O  
ATOM   1321  N   ILE    83       0.322 -21.359 -26.278  1.00  0.00           N  
ATOM   1322  H   ILE    83      -0.295 -21.765 -26.966  1.00  0.00           H  
ATOM   1323  CA  ILE    83      -0.055 -20.041 -25.683  1.00  0.00           C  
ATOM   1324  HA  ILE    83       0.797 -19.374 -25.552  1.00  0.00           H  
ATOM   1325  CB  ILE    83      -1.037 -19.367 -26.653  1.00  0.00           C  
ATOM   1326  HB  ILE    83      -1.826 -20.095 -26.842  1.00  0.00           H  
ATOM   1327  CG2 ILE    83      -1.641 -18.052 -26.056  1.00  0.00           C  
ATOM   1328 HG21 ILE    83      -2.215 -17.440 -26.752  1.00  0.00           H  
ATOM   1329 HG22 ILE    83      -2.390 -18.446 -25.370  1.00  0.00           H  
ATOM   1330 HG23 ILE    83      -0.781 -17.502 -25.674  1.00  0.00           H  
ATOM   1331  CG1 ILE    83      -0.508 -19.134 -28.099  1.00  0.00           C  
ATOM   1332 HG12 ILE    83       0.076 -18.217 -28.171  1.00  0.00           H  
ATOM   1333 HG13 ILE    83       0.013 -20.042 -28.404  1.00  0.00           H  
ATOM   1334  CD1 ILE    83      -1.617 -19.031 -29.118  1.00  0.00           C  
ATOM   1335 HD11 ILE    83      -2.204 -18.116 -29.045  1.00  0.00           H  
ATOM   1336 HD12 ILE    83      -1.270 -18.983 -30.150  1.00  0.00           H  
ATOM   1337 HD13 ILE    83      -2.336 -19.847 -29.040  1.00  0.00           H  
ATOM   1338  C   ILE    83      -0.595 -20.215 -24.301  1.00  0.00           C  
ATOM   1339  O   ILE    83      -0.371 -19.382 -23.460  1.00  0.00           O  
ATOM   1340  N   ALA    84      -1.199 -21.387 -23.936  1.00  0.00           N  
ATOM   1341  H   ALA    84      -1.341 -22.023 -24.707  1.00  0.00           H  
ATOM   1342  CA  ALA    84      -1.605 -21.739 -22.597  1.00  0.00           C  
ATOM   1343  HA  ALA    84      -2.049 -20.888 -22.080  1.00  0.00           H  
ATOM   1344  CB  ALA    84      -2.627 -22.787 -22.685  1.00  0.00           C  
ATOM   1345  HB1 ALA    84      -2.923 -23.165 -21.707  1.00  0.00           H  
ATOM   1346  HB2 ALA    84      -3.515 -22.407 -23.191  1.00  0.00           H  
ATOM   1347  HB3 ALA    84      -2.141 -23.621 -23.191  1.00  0.00           H  
ATOM   1348  C   ALA    84      -0.365 -22.274 -21.627  1.00  0.00           C  
ATOM   1349  O   ALA    84      -0.468 -22.366 -20.414  1.00  0.00           O  
ATOM   1350  N   LYS    85       0.762 -22.538 -22.278  1.00  0.00           N  
ATOM   1351  H   LYS    85       0.748 -22.663 -23.280  1.00  0.00           H  
ATOM   1352  CA  LYS    85       2.008 -22.746 -21.602  1.00  0.00           C  
ATOM   1353  HA  LYS    85       1.823 -23.113 -20.593  1.00  0.00           H  
ATOM   1354  CB  LYS    85       2.783 -23.856 -22.403  1.00  0.00           C  
ATOM   1355  HB2 LYS    85       2.010 -24.388 -22.958  1.00  0.00           H  
ATOM   1356  HB3 LYS    85       3.474 -23.383 -23.100  1.00  0.00           H  
ATOM   1357  CG  LYS    85       3.380 -24.749 -21.637  1.00  0.00           C  
ATOM   1358  HG2 LYS    85       3.992 -24.122 -20.989  1.00  0.00           H  
ATOM   1359  HG3 LYS    85       2.704 -25.228 -20.929  1.00  0.00           H  
ATOM   1360  CD  LYS    85       4.128 -25.738 -22.225  1.00  0.00           C  
ATOM   1361  HD2 LYS    85       3.463 -26.436 -22.733  1.00  0.00           H  
ATOM   1362  HD3 LYS    85       4.661 -25.363 -23.099  1.00  0.00           H  
ATOM   1363  CE  LYS    85       4.813 -26.585 -21.532  1.00  0.00           C  
ATOM   1364  HE2 LYS    85       4.310 -26.741 -20.578  1.00  0.00           H  
ATOM   1365  HE3 LYS    85       4.847 -27.506 -22.114  1.00  0.00           H  
ATOM   1366  NZ  LYS    85       6.234 -26.160 -21.294  1.00  0.00           N  
ATOM   1367  HZ1 LYS    85       6.234 -25.288 -20.783  1.00  0.00           H  
ATOM   1368  HZ2 LYS    85       6.765 -26.875 -20.818  1.00  0.00           H  
ATOM   1369  HZ3 LYS    85       6.823 -25.828 -22.044  1.00  0.00           H  
ATOM   1370  C   LYS    85       2.801 -21.498 -21.337  1.00  0.00           C  
ATOM   1371  O   LYS    85       3.406 -21.406 -20.249  1.00  0.00           O  
ATOM   1372  N   MET    86       2.858 -20.516 -22.224  1.00  0.00           N  
ATOM   1373  H   MET    86       2.438 -20.648 -23.133  1.00  0.00           H  
ATOM   1374  CA  MET    86       3.203 -19.130 -21.822  1.00  0.00           C  
ATOM   1375  HA  MET    86       4.284 -19.060 -21.700  1.00  0.00           H  
ATOM   1376  CB  MET    86       2.982 -18.220 -23.065  1.00  0.00           C  
ATOM   1377  HB2 MET    86       1.921 -18.211 -23.316  1.00  0.00           H  
ATOM   1378  HB3 MET    86       3.257 -17.192 -22.830  1.00  0.00           H  
ATOM   1379  CG  MET    86       3.799 -18.504 -24.305  1.00  0.00           C  
ATOM   1380  HG2 MET    86       3.862 -19.570 -24.522  1.00  0.00           H  
ATOM   1381  HG3 MET    86       3.265 -17.939 -25.069  1.00  0.00           H  
ATOM   1382  SD  MET    86       5.492 -17.783 -24.268  1.00  0.00           S  
ATOM   1383  CE  MET    86       5.104 -16.098 -24.628  1.00  0.00           C  
ATOM   1384  HE1 MET    86       6.082 -15.623 -24.711  1.00  0.00           H  
ATOM   1385  HE2 MET    86       4.547 -16.010 -25.561  1.00  0.00           H  
ATOM   1386  HE3 MET    86       4.603 -15.602 -23.797  1.00  0.00           H  
ATOM   1387  C   MET    86       2.292 -18.554 -20.823  1.00  0.00           C  
ATOM   1388  O   MET    86       2.683 -17.893 -19.822  1.00  0.00           O  
ATOM   1389  N   GLU    87       0.949 -18.749 -20.962  1.00  0.00           N  
ATOM   1390  H   GLU    87       0.594 -19.073 -21.850  1.00  0.00           H  
ATOM   1391  CA  GLU    87      -0.047 -18.243 -20.011  1.00  0.00           C  
ATOM   1392  HA  GLU    87      -0.283 -17.185 -20.119  1.00  0.00           H  
ATOM   1393  CB  GLU    87      -1.431 -18.895 -20.300  1.00  0.00           C  
ATOM   1394  HB2 GLU    87      -1.859 -18.482 -21.214  1.00  0.00           H  
ATOM   1395  HB3 GLU    87      -1.410 -19.983 -20.349  1.00  0.00           H  
ATOM   1396  CG  GLU    87      -2.491 -18.615 -19.175  1.00  0.00           C  
ATOM   1397  HG2 GLU    87      -2.270 -19.263 -18.327  1.00  0.00           H  
ATOM   1398  HG3 GLU    87      -2.556 -17.543 -18.988  1.00  0.00           H  
ATOM   1399  CD  GLU    87      -3.931 -19.006 -19.537  1.00  0.00           C  
ATOM   1400  OE1 GLU    87      -4.171 -19.868 -20.474  1.00  0.00           O  
ATOM   1401  OE2 GLU    87      -4.815 -18.621 -18.763  1.00  0.00           O  
ATOM   1402  C   GLU    87       0.288 -18.483 -18.492  1.00  0.00           C  
ATOM   1403  O   GLU    87      -0.086 -17.625 -17.711  1.00  0.00           O  
ATOM   1404  N   GLU    88       0.997 -19.596 -18.166  1.00  0.00           N  
ATOM   1405  H   GLU    88       1.152 -20.262 -18.909  1.00  0.00           H  
ATOM   1406  CA  GLU    88       1.404 -20.018 -16.788  1.00  0.00           C  
ATOM   1407  HA  GLU    88       0.466 -20.195 -16.263  1.00  0.00           H  
ATOM   1408  CB  GLU    88       2.247 -21.349 -16.844  1.00  0.00           C  
ATOM   1409  HB2 GLU    88       3.079 -21.064 -17.488  1.00  0.00           H  
ATOM   1410  HB3 GLU    88       2.669 -21.634 -15.880  1.00  0.00           H  
ATOM   1411  CG  GLU    88       1.654 -22.526 -17.474  1.00  0.00           C  
ATOM   1412  HG2 GLU    88       1.241 -22.305 -18.458  1.00  0.00           H  
ATOM   1413  HG3 GLU    88       2.458 -23.227 -17.700  1.00  0.00           H  
ATOM   1414  CD  GLU    88       0.655 -23.091 -16.490  1.00  0.00           C  
ATOM   1415  OE1 GLU    88      -0.413 -22.423 -16.198  1.00  0.00           O  
ATOM   1416  OE2 GLU    88       0.929 -24.153 -15.891  1.00  0.00           O  
ATOM   1417  C   GLU    88       2.214 -18.995 -16.040  1.00  0.00           C  
ATOM   1418  O   GLU    88       2.150 -19.007 -14.797  1.00  0.00           O  
ATOM   1419  N   GLN    89       2.894 -18.124 -16.768  1.00  0.00           N  
ATOM   1420  H   GLN    89       2.700 -18.245 -17.752  1.00  0.00           H  
ATOM   1421  CA  GLN    89       3.488 -16.901 -16.271  1.00  0.00           C  
ATOM   1422  HA  GLN    89       3.287 -16.924 -15.200  1.00  0.00           H  
ATOM   1423  CB  GLN    89       5.064 -17.039 -16.543  1.00  0.00           C  
ATOM   1424  HB2 GLN    89       5.395 -18.012 -16.179  1.00  0.00           H  
ATOM   1425  HB3 GLN    89       5.191 -17.086 -17.625  1.00  0.00           H  
ATOM   1426  CG  GLN    89       5.740 -15.848 -15.895  1.00  0.00           C  
ATOM   1427  HG2 GLN    89       6.807 -15.993 -16.064  1.00  0.00           H  
ATOM   1428  HG3 GLN    89       5.360 -14.922 -16.328  1.00  0.00           H  
ATOM   1429  CD  GLN    89       5.578 -15.902 -14.395  1.00  0.00           C  
ATOM   1430  OE1 GLN    89       5.705 -16.944 -13.757  1.00  0.00           O  
ATOM   1431  NE2 GLN    89       5.507 -14.737 -13.740  1.00  0.00           N  
ATOM   1432 HE21 GLN    89       5.618 -14.731 -12.736  1.00  0.00           H  
ATOM   1433 HE22 GLN    89       5.366 -13.880 -14.254  1.00  0.00           H  
ATOM   1434  C   GLN    89       2.954 -15.633 -16.879  1.00  0.00           C  
ATOM   1435  O   GLN    89       2.880 -14.541 -16.222  1.00  0.00           O  
ATOM   1436  N   ASP    90       2.423 -15.592 -18.151  1.00  0.00           N  
ATOM   1437  H   ASP    90       2.351 -16.459 -18.664  1.00  0.00           H  
ATOM   1438  CA  ASP    90       1.864 -14.443 -18.878  1.00  0.00           C  
ATOM   1439  HA  ASP    90       2.593 -13.654 -18.691  1.00  0.00           H  
ATOM   1440  CB  ASP    90       1.830 -14.522 -20.354  1.00  0.00           C  
ATOM   1441  HB2 ASP    90       2.770 -14.956 -20.695  1.00  0.00           H  
ATOM   1442  HB3 ASP    90       1.100 -15.273 -20.655  1.00  0.00           H  
ATOM   1443  CG  ASP    90       1.528 -13.119 -20.841  1.00  0.00           C  
ATOM   1444  OD1 ASP    90       2.558 -12.326 -21.050  1.00  0.00           O  
ATOM   1445  OD2 ASP    90       0.355 -12.739 -20.977  1.00  0.00           O  
ATOM   1446  C   ASP    90       0.543 -13.985 -18.164  1.00  0.00           C  
ATOM   1447  O   ASP    90       0.512 -12.770 -17.879  1.00  0.00           O  
ATOM   1448  N   LYS    91      -0.481 -14.793 -17.725  1.00  0.00           N  
ATOM   1449  H   LYS    91      -0.339 -15.785 -17.853  1.00  0.00           H  
ATOM   1450  CA  LYS    91      -1.621 -14.383 -16.954  1.00  0.00           C  
ATOM   1451  HA  LYS    91      -2.092 -13.535 -17.451  1.00  0.00           H  
ATOM   1452  CB  LYS    91      -2.783 -15.415 -16.858  1.00  0.00           C  
ATOM   1453  HB2 LYS    91      -2.765 -16.041 -17.750  1.00  0.00           H  
ATOM   1454  HB3 LYS    91      -2.636 -15.998 -15.949  1.00  0.00           H  
ATOM   1455  CG  LYS    91      -4.028 -14.835 -16.898  1.00  0.00           C  
ATOM   1456  HG2 LYS    91      -4.036 -14.218 -16.000  1.00  0.00           H  
ATOM   1457  HG3 LYS    91      -4.081 -14.057 -17.660  1.00  0.00           H  
ATOM   1458  CD  LYS    91      -5.157 -15.537 -16.882  1.00  0.00           C  
ATOM   1459  HD2 LYS    91      -5.982 -14.825 -16.888  1.00  0.00           H  
ATOM   1460  HD3 LYS    91      -5.168 -16.218 -17.734  1.00  0.00           H  
ATOM   1461  CE  LYS    91      -5.317 -16.304 -15.784  1.00  0.00           C  
ATOM   1462  HE2 LYS    91      -4.799 -17.255 -15.908  1.00  0.00           H  
ATOM   1463  HE3 LYS    91      -4.974 -15.755 -14.908  1.00  0.00           H  
ATOM   1464  NZ  LYS    91      -6.700 -16.602 -15.442  1.00  0.00           N  
ATOM   1465  HZ1 LYS    91      -7.156 -15.787 -15.056  1.00  0.00           H  
ATOM   1466  HZ2 LYS    91      -7.215 -16.905 -16.256  1.00  0.00           H  
ATOM   1467  HZ3 LYS    91      -6.739 -17.146 -14.592  1.00  0.00           H  
ATOM   1468  C   LYS    91      -1.193 -13.890 -15.552  1.00  0.00           C  
ATOM   1469  O   LYS    91      -1.783 -12.929 -15.177  1.00  0.00           O  
ATOM   1470  N   ALA    92      -0.252 -14.575 -14.818  1.00  0.00           N  
ATOM   1471  H   ALA    92       0.211 -15.362 -15.248  1.00  0.00           H  
ATOM   1472  CA  ALA    92       0.311 -14.162 -13.534  1.00  0.00           C  
ATOM   1473  HA  ALA    92      -0.546 -14.155 -12.860  1.00  0.00           H  
ATOM   1474  CB  ALA    92       1.219 -15.281 -12.961  1.00  0.00           C  
ATOM   1475  HB1 ALA    92       0.534 -16.062 -12.630  1.00  0.00           H  
ATOM   1476  HB2 ALA    92       1.914 -15.625 -13.727  1.00  0.00           H  
ATOM   1477  HB3 ALA    92       1.745 -14.906 -12.083  1.00  0.00           H  
ATOM   1478  C   ALA    92       0.947 -12.705 -13.547  1.00  0.00           C  
ATOM   1479  O   ALA    92       0.797 -11.972 -12.614  1.00  0.00           O  
ATOM   1480  N   ASN    93       1.400 -12.264 -14.710  1.00  0.00           N  
ATOM   1481  H   ASN    93       1.725 -12.962 -15.364  1.00  0.00           H  
ATOM   1482  CA  ASN    93       2.045 -10.980 -14.931  1.00  0.00           C  
ATOM   1483  HA  ASN    93       2.545 -10.690 -14.007  1.00  0.00           H  
ATOM   1484  CB  ASN    93       3.167 -11.109 -15.985  1.00  0.00           C  
ATOM   1485  HB2 ASN    93       2.733 -11.457 -16.922  1.00  0.00           H  
ATOM   1486  HB3 ASN    93       3.545 -10.114 -16.218  1.00  0.00           H  
ATOM   1487  CG  ASN    93       4.392 -11.962 -15.468  1.00  0.00           C  
ATOM   1488  OD1 ASN    93       4.620 -12.144 -14.328  1.00  0.00           O  
ATOM   1489  ND2 ASN    93       5.159 -12.349 -16.428  1.00  0.00           N  
ATOM   1490 HD21 ASN    93       6.016 -12.806 -16.148  1.00  0.00           H  
ATOM   1491 HD22 ASN    93       4.905 -12.265 -17.402  1.00  0.00           H  
ATOM   1492  C   ASN    93       1.094  -9.819 -15.249  1.00  0.00           C  
ATOM   1493  O   ASN    93       1.512  -8.670 -14.998  1.00  0.00           O  
ATOM   1494  N   MET    94      -0.150 -10.097 -15.648  1.00  0.00           N  
ATOM   1495  H   MET    94      -0.329 -11.061 -15.892  1.00  0.00           H  
ATOM   1496  CA  MET    94      -1.341  -9.145 -15.776  1.00  0.00           C  
ATOM   1497  HA  MET    94      -1.073  -8.239 -16.320  1.00  0.00           H  
ATOM   1498  CB  MET    94      -2.250  -9.817 -16.705  1.00  0.00           C  
ATOM   1499  HB2 MET    94      -1.723 -10.303 -17.526  1.00  0.00           H  
ATOM   1500  HB3 MET    94      -2.748 -10.611 -16.147  1.00  0.00           H  
ATOM   1501  CG  MET    94      -3.300  -8.867 -17.289  1.00  0.00           C  
ATOM   1502  HG2 MET    94      -4.050  -8.719 -16.511  1.00  0.00           H  
ATOM   1503  HG3 MET    94      -2.829  -7.908 -17.500  1.00  0.00           H  
ATOM   1504  SD  MET    94      -4.235  -9.295 -18.790  1.00  0.00           S  
ATOM   1505  CE  MET    94      -2.837  -9.018 -19.973  1.00  0.00           C  
ATOM   1506  HE1 MET    94      -1.957  -9.558 -19.622  1.00  0.00           H  
ATOM   1507  HE2 MET    94      -3.100  -9.385 -20.966  1.00  0.00           H  
ATOM   1508  HE3 MET    94      -2.557  -7.965 -19.998  1.00  0.00           H  
ATOM   1509  C   MET    94      -1.988  -8.714 -14.443  1.00  0.00           C  
ATOM   1510  O   MET    94      -2.501  -7.648 -14.400  1.00  0.00           O  
ATOM   1511  N   LEU    95      -1.787  -9.456 -13.412  1.00  0.00           N  
ATOM   1512  H   LEU    95      -1.472 -10.397 -13.603  1.00  0.00           H  
ATOM   1513  CA  LEU    95      -2.219  -9.132 -12.024  1.00  0.00           C  
ATOM   1514  HA  LEU    95      -3.001  -8.374 -11.977  1.00  0.00           H  
ATOM   1515  CB  LEU    95      -2.717 -10.401 -11.289  1.00  0.00           C  
ATOM   1516  HB2 LEU    95      -3.554 -10.832 -11.837  1.00  0.00           H  
ATOM   1517  HB3 LEU    95      -1.894 -11.111 -11.367  1.00  0.00           H  
ATOM   1518  CG  LEU    95      -3.195 -10.072  -9.834  1.00  0.00           C  
ATOM   1519  HG  LEU    95      -2.341  -9.963  -9.165  1.00  0.00           H  
ATOM   1520  CD1 LEU    95      -4.234  -8.961  -9.669  1.00  0.00           C  
ATOM   1521 HD11 LEU    95      -4.751  -9.010  -8.711  1.00  0.00           H  
ATOM   1522 HD12 LEU    95      -3.662  -8.040  -9.788  1.00  0.00           H  
ATOM   1523 HD13 LEU    95      -4.987  -9.172 -10.428  1.00  0.00           H  
ATOM   1524  CD2 LEU    95      -3.973 -11.353  -9.375  1.00  0.00           C  
ATOM   1525 HD21 LEU    95      -4.879 -11.510  -9.959  1.00  0.00           H  
ATOM   1526 HD22 LEU    95      -3.415 -12.278  -9.520  1.00  0.00           H  
ATOM   1527 HD23 LEU    95      -4.267 -11.206  -8.335  1.00  0.00           H  
ATOM   1528  C   LEU    95      -1.039  -8.496 -11.308  1.00  0.00           C  
ATOM   1529  O   LEU    95      -1.189  -7.409 -10.727  1.00  0.00           O  
ATOM   1530  N   ALA    96       0.201  -9.055 -11.438  1.00  0.00           N  
ATOM   1531  H   ALA    96       0.244  -9.856 -12.051  1.00  0.00           H  
ATOM   1532  CA  ALA    96       1.416  -8.447 -11.005  1.00  0.00           C  
ATOM   1533  HA  ALA    96       1.355  -8.394  -9.918  1.00  0.00           H  
ATOM   1534  CB  ALA    96       2.540  -9.355 -11.339  1.00  0.00           C  
ATOM   1535  HB1 ALA    96       2.687  -9.582 -12.395  1.00  0.00           H  
ATOM   1536  HB2 ALA    96       3.482  -8.938 -10.982  1.00  0.00           H  
ATOM   1537  HB3 ALA    96       2.333 -10.307 -10.850  1.00  0.00           H  
ATOM   1538  C   ALA    96       1.587  -7.017 -11.587  1.00  0.00           C  
ATOM   1539  O   ALA    96       2.127  -6.164 -10.897  1.00  0.00           O  
ATOM   1540  N   HIE    97       1.245  -6.737 -12.882  1.00  0.00           N  
ATOM   1541  H   HIE    97       0.856  -7.469 -13.460  1.00  0.00           H  
ATOM   1542  CA  HIE    97       1.039  -5.367 -13.482  1.00  0.00           C  
ATOM   1543  HA  HIE    97       1.980  -4.836 -13.627  1.00  0.00           H  
ATOM   1544  CB  HIE    97       0.466  -5.659 -14.850  1.00  0.00           C  
ATOM   1545  HB2 HIE    97       1.062  -6.374 -15.417  1.00  0.00           H  
ATOM   1546  HB3 HIE    97      -0.474  -6.204 -14.757  1.00  0.00           H  
ATOM   1547  CG  HIE    97       0.080  -4.472 -15.740  1.00  0.00           C  
ATOM   1548  ND1 HIE    97      -0.921  -3.533 -15.392  1.00  0.00           N  
ATOM   1549  CE1 HIE    97      -1.121  -2.793 -16.482  1.00  0.00           C  
ATOM   1550  HE1 HIE    97      -1.840  -1.990 -16.549  1.00  0.00           H  
ATOM   1551  NE2 HIE    97      -0.166  -3.113 -17.400  1.00  0.00           N  
ATOM   1552  HE2 HIE    97       0.087  -2.585 -18.223  1.00  0.00           H  
ATOM   1553  CD2 HIE    97       0.528  -4.222 -16.983  1.00  0.00           C  
ATOM   1554  HD2 HIE    97       1.333  -4.786 -17.430  1.00  0.00           H  
ATOM   1555  C   HIE    97       0.249  -4.355 -12.647  1.00  0.00           C  
ATOM   1556  O   HIE    97       0.702  -3.345 -12.223  1.00  0.00           O  
ATOM   1557  N   MET    98      -0.884  -4.787 -12.169  1.00  0.00           N  
ATOM   1558  H   MET    98      -1.172  -5.718 -12.437  1.00  0.00           H  
ATOM   1559  CA  MET    98      -1.750  -3.982 -11.237  1.00  0.00           C  
ATOM   1560  HA  MET    98      -1.973  -3.038 -11.734  1.00  0.00           H  
ATOM   1561  CB  MET    98      -3.151  -4.665 -11.093  1.00  0.00           C  
ATOM   1562  HB2 MET    98      -3.102  -5.641 -10.611  1.00  0.00           H  
ATOM   1563  HB3 MET    98      -3.712  -4.046 -10.393  1.00  0.00           H  
ATOM   1564  CG  MET    98      -3.790  -4.884 -12.394  1.00  0.00           C  
ATOM   1565  HG2 MET    98      -4.031  -3.971 -12.938  1.00  0.00           H  
ATOM   1566  HG3 MET    98      -3.281  -5.530 -13.110  1.00  0.00           H  
ATOM   1567  SD  MET    98      -5.347  -5.777 -12.139  1.00  0.00           S  
ATOM   1568  CE  MET    98      -6.280  -4.414 -11.334  1.00  0.00           C  
ATOM   1569  HE1 MET    98      -7.364  -4.507 -11.397  1.00  0.00           H  
ATOM   1570  HE2 MET    98      -6.151  -4.564 -10.262  1.00  0.00           H  
ATOM   1571  HE3 MET    98      -5.921  -3.434 -11.645  1.00  0.00           H  
ATOM   1572  C   MET    98      -1.109  -3.754  -9.860  1.00  0.00           C  
ATOM   1573  O   MET    98      -1.188  -2.694  -9.270  1.00  0.00           O  
ATOM   1574  N   GLU    99      -0.485  -4.801  -9.359  1.00  0.00           N  
ATOM   1575  H   GLU    99      -0.614  -5.641  -9.905  1.00  0.00           H  
ATOM   1576  CA  GLU    99       0.325  -4.730  -8.101  1.00  0.00           C  
ATOM   1577  HA  GLU    99      -0.288  -4.297  -7.311  1.00  0.00           H  
ATOM   1578  CB  GLU    99       0.816  -6.095  -7.670  1.00  0.00           C  
ATOM   1579  HB2 GLU    99       1.504  -6.537  -8.391  1.00  0.00           H  
ATOM   1580  HB3 GLU    99       1.418  -5.715  -6.845  1.00  0.00           H  
ATOM   1581  CG  GLU    99      -0.264  -7.002  -7.218  1.00  0.00           C  
ATOM   1582  HG2 GLU    99      -1.131  -6.416  -6.911  1.00  0.00           H  
ATOM   1583  HG3 GLU    99      -0.475  -7.607  -8.099  1.00  0.00           H  
ATOM   1584  CD  GLU    99       0.253  -8.066  -6.294  1.00  0.00           C  
ATOM   1585  OE1 GLU    99       0.889  -9.045  -6.701  1.00  0.00           O  
ATOM   1586  OE2 GLU    99       0.101  -7.878  -5.053  1.00  0.00           O  
ATOM   1587  C   GLU    99       1.568  -3.850  -8.223  1.00  0.00           C  
ATOM   1588  O   GLU    99       1.811  -3.084  -7.317  1.00  0.00           O  
ATOM   1589  N   THR   100       2.489  -4.047  -9.206  1.00  0.00           N  
ATOM   1590  H   THR   100       2.196  -4.630  -9.978  1.00  0.00           H  
ATOM   1591  CA  THR   100       3.608  -3.045  -9.345  1.00  0.00           C  
ATOM   1592  HA  THR   100       4.140  -3.054  -8.393  1.00  0.00           H  
ATOM   1593  CB  THR   100       4.634  -3.553 -10.387  1.00  0.00           C  
ATOM   1594  HB  THR   100       4.238  -3.454 -11.398  1.00  0.00           H  
ATOM   1595  CG2 THR   100       5.898  -2.769 -10.285  1.00  0.00           C  
ATOM   1596 HG21 THR   100       6.574  -3.182  -9.536  1.00  0.00           H  
ATOM   1597 HG22 THR   100       6.261  -2.763 -11.313  1.00  0.00           H  
ATOM   1598 HG23 THR   100       5.869  -1.741  -9.925  1.00  0.00           H  
ATOM   1599  OG1 THR   100       4.995  -4.925 -10.063  1.00  0.00           O  
ATOM   1600  HG1 THR   100       4.144  -5.337  -9.897  1.00  0.00           H  
ATOM   1601  C   THR   100       3.026  -1.624  -9.503  1.00  0.00           C  
ATOM   1602  O   THR   100       3.475  -0.707  -8.835  1.00  0.00           O  
ATOM   1603  N   GLN   101       1.966  -1.467 -10.313  1.00  0.00           N  
ATOM   1604  H   GLN   101       1.487  -2.221 -10.783  1.00  0.00           H  
ATOM   1605  CA  GLN   101       1.269  -0.163 -10.436  1.00  0.00           C  
ATOM   1606  HA  GLN   101       1.932   0.648 -10.741  1.00  0.00           H  
ATOM   1607  CB  GLN   101       0.154  -0.153 -11.516  1.00  0.00           C  
ATOM   1608  HB2 GLN   101      -0.416  -1.077 -11.412  1.00  0.00           H  
ATOM   1609  HB3 GLN   101      -0.501   0.695 -11.313  1.00  0.00           H  
ATOM   1610  CG  GLN   101       0.884  -0.040 -12.876  1.00  0.00           C  
ATOM   1611  HG2 GLN   101       1.754   0.614 -12.816  1.00  0.00           H  
ATOM   1612  HG3 GLN   101       1.036  -1.109 -13.028  1.00  0.00           H  
ATOM   1613  CD  GLN   101      -0.130   0.465 -13.896  1.00  0.00           C  
ATOM   1614  OE1 GLN   101      -0.307   1.667 -14.147  1.00  0.00           O  
ATOM   1615  NE2 GLN   101      -0.951  -0.421 -14.507  1.00  0.00           N  
ATOM   1616 HE21 GLN   101      -1.603  -0.091 -15.204  1.00  0.00           H  
ATOM   1617 HE22 GLN   101      -0.547  -1.346 -14.465  1.00  0.00           H  
ATOM   1618  C   GLN   101       0.573   0.280  -9.095  1.00  0.00           C  
ATOM   1619  O   GLN   101       0.717   1.463  -8.749  1.00  0.00           O  
ATOM   1620  N   ASN   102      -0.003  -0.538  -8.276  1.00  0.00           N  
ATOM   1621  H   ASN   102      -0.127  -1.494  -8.576  1.00  0.00           H  
ATOM   1622  CA  ASN   102      -0.503  -0.167  -6.988  1.00  0.00           C  
ATOM   1623  HA  ASN   102      -1.234   0.637  -7.068  1.00  0.00           H  
ATOM   1624  CB  ASN   102      -1.280  -1.381  -6.325  1.00  0.00           C  
ATOM   1625  HB2 ASN   102      -2.182  -1.552  -6.913  1.00  0.00           H  
ATOM   1626  HB3 ASN   102      -0.681  -2.277  -6.488  1.00  0.00           H  
ATOM   1627  CG  ASN   102      -1.562  -1.198  -4.849  1.00  0.00           C  
ATOM   1628  OD1 ASN   102      -2.055  -0.133  -4.496  1.00  0.00           O  
ATOM   1629  ND2 ASN   102      -1.433  -2.250  -4.046  1.00  0.00           N  
ATOM   1630 HD21 ASN   102      -1.766  -2.118  -3.101  1.00  0.00           H  
ATOM   1631 HD22 ASN   102      -1.062  -3.127  -4.381  1.00  0.00           H  
ATOM   1632  C   ASN   102       0.628   0.396  -6.138  1.00  0.00           C  
ATOM   1633  O   ASN   102       0.388   1.475  -5.535  1.00  0.00           O  
ATOM   1634  N   LYS   103       1.751  -0.381  -6.056  1.00  0.00           N  
ATOM   1635  H   LYS   103       1.832  -1.231  -6.596  1.00  0.00           H  
ATOM   1636  CA  LYS   103       2.926  -0.014  -5.242  1.00  0.00           C  
ATOM   1637  HA  LYS   103       2.524   0.259  -4.266  1.00  0.00           H  
ATOM   1638  CB  LYS   103       4.017  -1.142  -5.240  1.00  0.00           C  
ATOM   1639  HB2 LYS   103       4.118  -1.450  -6.281  1.00  0.00           H  
ATOM   1640  HB3 LYS   103       4.943  -0.609  -5.025  1.00  0.00           H  
ATOM   1641  CG  LYS   103       3.815  -2.087  -4.264  1.00  0.00           C  
ATOM   1642  HG2 LYS   103       3.870  -1.598  -3.291  1.00  0.00           H  
ATOM   1643  HG3 LYS   103       2.786  -2.438  -4.351  1.00  0.00           H  
ATOM   1644  CD  LYS   103       4.634  -3.184  -4.414  1.00  0.00           C  
ATOM   1645  HD2 LYS   103       4.467  -3.717  -5.350  1.00  0.00           H  
ATOM   1646  HD3 LYS   103       5.649  -2.789  -4.474  1.00  0.00           H  
ATOM   1647  CE  LYS   103       4.715  -4.037  -3.363  1.00  0.00           C  
ATOM   1648  HE2 LYS   103       5.170  -3.486  -2.541  1.00  0.00           H  
ATOM   1649  HE3 LYS   103       3.761  -4.483  -3.080  1.00  0.00           H  
ATOM   1650  NZ  LYS   103       5.568  -5.227  -3.650  1.00  0.00           N  
ATOM   1651  HZ1 LYS   103       5.513  -5.916  -2.914  1.00  0.00           H  
ATOM   1652  HZ2 LYS   103       5.256  -5.688  -4.493  1.00  0.00           H  
ATOM   1653  HZ3 LYS   103       6.555  -5.021  -3.702  1.00  0.00           H  
ATOM   1654  C   LYS   103       3.541   1.312  -5.702  1.00  0.00           C  
ATOM   1655  O   LYS   103       3.939   2.032  -4.781  1.00  0.00           O  
ATOM   1656  N   ILE   104       3.571   1.569  -7.003  1.00  0.00           N  
ATOM   1657  H   ILE   104       3.299   0.782  -7.575  1.00  0.00           H  
ATOM   1658  CA  ILE   104       3.938   2.891  -7.522  1.00  0.00           C  
ATOM   1659  HA  ILE   104       4.923   3.165  -7.145  1.00  0.00           H  
ATOM   1660  CB  ILE   104       4.200   2.753  -9.032  1.00  0.00           C  
ATOM   1661  HB  ILE   104       3.357   2.258  -9.516  1.00  0.00           H  
ATOM   1662  CG2 ILE   104       4.475   4.125  -9.707  1.00  0.00           C  
ATOM   1663 HG21 ILE   104       5.262   4.611  -9.130  1.00  0.00           H  
ATOM   1664 HG22 ILE   104       4.788   4.012 -10.745  1.00  0.00           H  
ATOM   1665 HG23 ILE   104       3.711   4.869  -9.480  1.00  0.00           H  
ATOM   1666  CG1 ILE   104       5.422   1.855  -9.326  1.00  0.00           C  
ATOM   1667 HG12 ILE   104       6.272   2.537  -9.289  1.00  0.00           H  
ATOM   1668 HG13 ILE   104       5.529   1.092  -8.556  1.00  0.00           H  
ATOM   1669  CD1 ILE   104       5.385   1.252 -10.723  1.00  0.00           C  
ATOM   1670 HD11 ILE   104       4.645   0.465 -10.862  1.00  0.00           H  
ATOM   1671 HD12 ILE   104       5.251   2.055 -11.448  1.00  0.00           H  
ATOM   1672 HD13 ILE   104       6.369   0.835 -10.938  1.00  0.00           H  
ATOM   1673  C   ILE   104       2.905   4.025  -7.098  1.00  0.00           C  
ATOM   1674  O   ILE   104       3.306   5.050  -6.508  1.00  0.00           O  
ATOM   1675  N   TYR   105       1.595   3.849  -7.349  1.00  0.00           N  
ATOM   1676  H   TYR   105       1.336   2.954  -7.739  1.00  0.00           H  
ATOM   1677  CA  TYR   105       0.526   4.815  -7.009  1.00  0.00           C  
ATOM   1678  HA  TYR   105       0.535   5.709  -7.632  1.00  0.00           H  
ATOM   1679  CB  TYR   105      -0.798   4.077  -7.347  1.00  0.00           C  
ATOM   1680  HB2 TYR   105      -0.788   3.664  -8.356  1.00  0.00           H  
ATOM   1681  HB3 TYR   105      -0.923   3.297  -6.596  1.00  0.00           H  
ATOM   1682  CG  TYR   105      -2.146   4.942  -7.303  1.00  0.00           C  
ATOM   1683  CD1 TYR   105      -2.360   6.062  -8.144  1.00  0.00           C  
ATOM   1684  HD1 TYR   105      -1.541   6.417  -8.752  1.00  0.00           H  
ATOM   1685  CE1 TYR   105      -3.602   6.742  -8.197  1.00  0.00           C  
ATOM   1686  HE1 TYR   105      -3.766   7.523  -8.925  1.00  0.00           H  
ATOM   1687  CZ  TYR   105      -4.701   6.204  -7.503  1.00  0.00           C  
ATOM   1688  OH  TYR   105      -5.960   6.827  -7.573  1.00  0.00           O  
ATOM   1689  HH  TYR   105      -6.396   6.851  -6.718  1.00  0.00           H  
ATOM   1690  CE2 TYR   105      -4.525   4.933  -6.875  1.00  0.00           C  
ATOM   1691  HE2 TYR   105      -5.365   4.535  -6.325  1.00  0.00           H  
ATOM   1692  CD2 TYR   105      -3.281   4.370  -6.757  1.00  0.00           C  
ATOM   1693  HD2 TYR   105      -3.198   3.378  -6.338  1.00  0.00           H  
ATOM   1694  C   TYR   105       0.413   5.175  -5.464  1.00  0.00           C  
ATOM   1695  O   TYR   105       0.113   6.320  -5.204  1.00  0.00           O  
ATOM   1696  N   ASN   106       0.782   4.320  -4.492  1.00  0.00           N  
ATOM   1697  H   ASN   106       0.957   3.355  -4.732  1.00  0.00           H  
ATOM   1698  CA  ASN   106       0.790   4.617  -3.062  1.00  0.00           C  
ATOM   1699  HA  ASN   106      -0.174   4.935  -2.667  1.00  0.00           H  
ATOM   1700  CB  ASN   106       1.177   3.311  -2.305  1.00  0.00           C  
ATOM   1701  HB2 ASN   106       1.707   2.584  -2.921  1.00  0.00           H  
ATOM   1702  HB3 ASN   106       1.780   3.467  -1.411  1.00  0.00           H  
ATOM   1703  CG  ASN   106       0.039   2.504  -1.849  1.00  0.00           C  
ATOM   1704  OD1 ASN   106      -0.389   2.613  -0.750  1.00  0.00           O  
ATOM   1705  ND2 ASN   106      -0.526   1.732  -2.781  1.00  0.00           N  
ATOM   1706 HD21 ASN   106      -1.435   1.326  -2.609  1.00  0.00           H  
ATOM   1707 HD22 ASN   106      -0.184   1.775  -3.730  1.00  0.00           H  
ATOM   1708  C   ASN   106       1.783   5.729  -2.731  1.00  0.00           C  
ATOM   1709  O   ASN   106       1.634   6.440  -1.723  1.00  0.00           O  
ATOM   1710  N   ILE   107       2.815   5.968  -3.545  1.00  0.00           N  
ATOM   1711  H   ILE   107       2.843   5.338  -4.333  1.00  0.00           H  
ATOM   1712  CA  ILE   107       3.874   7.087  -3.440  1.00  0.00           C  
ATOM   1713  HA  ILE   107       4.088   7.087  -2.371  1.00  0.00           H  
ATOM   1714  CB  ILE   107       5.232   6.767  -4.065  1.00  0.00           C  
ATOM   1715  HB  ILE   107       5.040   6.686  -5.134  1.00  0.00           H  
ATOM   1716  CG2 ILE   107       6.184   7.935  -3.920  1.00  0.00           C  
ATOM   1717 HG21 ILE   107       6.249   8.178  -2.860  1.00  0.00           H  
ATOM   1718 HG22 ILE   107       7.229   7.684  -4.099  1.00  0.00           H  
ATOM   1719 HG23 ILE   107       5.961   8.813  -4.526  1.00  0.00           H  
ATOM   1720  CG1 ILE   107       5.810   5.434  -3.600  1.00  0.00           C  
ATOM   1721 HG12 ILE   107       6.527   5.634  -2.803  1.00  0.00           H  
ATOM   1722 HG13 ILE   107       5.012   4.759  -3.292  1.00  0.00           H  
ATOM   1723  CD1 ILE   107       6.631   4.799  -4.731  1.00  0.00           C  
ATOM   1724 HD11 ILE   107       7.422   5.526  -4.917  1.00  0.00           H  
ATOM   1725 HD12 ILE   107       7.177   3.902  -4.441  1.00  0.00           H  
ATOM   1726 HD13 ILE   107       6.051   4.771  -5.654  1.00  0.00           H  
ATOM   1727  C   ILE   107       3.266   8.445  -3.790  1.00  0.00           C  
ATOM   1728  O   ILE   107       3.795   9.432  -3.375  1.00  0.00           O  
ATOM   1729  N   LEU   108       2.296   8.486  -4.790  1.00  0.00           N  
ATOM   1730  H   LEU   108       1.799   7.646  -5.050  1.00  0.00           H  
ATOM   1731  CA  LEU   108       1.789   9.773  -5.338  1.00  0.00           C  
ATOM   1732  HA  LEU   108       2.695  10.288  -5.656  1.00  0.00           H  
ATOM   1733  CB  LEU   108       0.952   9.420  -6.680  1.00  0.00           C  
ATOM   1734  HB2 LEU   108       0.363   8.505  -6.621  1.00  0.00           H  
ATOM   1735  HB3 LEU   108       0.230  10.216  -6.859  1.00  0.00           H  
ATOM   1736  CG  LEU   108       2.031   9.417  -7.875  1.00  0.00           C  
ATOM   1737  HG  LEU   108       2.678  10.295  -7.884  1.00  0.00           H  
ATOM   1738  CD1 LEU   108       2.881   8.212  -7.895  1.00  0.00           C  
ATOM   1739 HD11 LEU   108       3.593   8.182  -8.720  1.00  0.00           H  
ATOM   1740 HD12 LEU   108       3.502   8.254  -7.000  1.00  0.00           H  
ATOM   1741 HD13 LEU   108       2.342   7.265  -7.872  1.00  0.00           H  
ATOM   1742  CD2 LEU   108       1.280   9.359  -9.174  1.00  0.00           C  
ATOM   1743 HD21 LEU   108       0.876   8.354  -9.295  1.00  0.00           H  
ATOM   1744 HD22 LEU   108       0.382   9.977  -9.145  1.00  0.00           H  
ATOM   1745 HD23 LEU   108       1.835   9.594 -10.083  1.00  0.00           H  
ATOM   1746  C   LEU   108       1.051  10.610  -4.314  1.00  0.00           C  
ATOM   1747  O   LEU   108       0.291  10.135  -3.457  1.00  0.00           O  
ATOM   1748  N   THR   109       1.219  11.887  -4.415  1.00  0.00           N  
ATOM   1749  H   THR   109       1.809  12.228  -5.160  1.00  0.00           H  
ATOM   1750  CA  THR   109       0.412  12.902  -3.637  1.00  0.00           C  
ATOM   1751  HA  THR   109       0.252  12.747  -2.570  1.00  0.00           H  
ATOM   1752  CB  THR   109       1.027  14.354  -3.711  1.00  0.00           C  
ATOM   1753  HB  THR   109       0.554  15.033  -3.002  1.00  0.00           H  
ATOM   1754  CG2 THR   109       2.505  14.392  -3.310  1.00  0.00           C  
ATOM   1755 HG21 THR   109       2.573  14.174  -2.244  1.00  0.00           H  
ATOM   1756 HG22 THR   109       2.991  13.597  -3.875  1.00  0.00           H  
ATOM   1757 HG23 THR   109       2.934  15.375  -3.504  1.00  0.00           H  
ATOM   1758  OG1 THR   109       0.797  14.946  -4.995  1.00  0.00           O  
ATOM   1759  HG1 THR   109       1.472  15.619  -5.112  1.00  0.00           H  
ATOM   1760  C   THR   109      -1.036  12.947  -4.203  1.00  0.00           C  
ATOM   1761  O   THR   109      -1.256  12.539  -5.330  1.00  0.00           O  
ATOM   1762  N   PRO   110      -2.092  13.470  -3.457  1.00  0.00           N  
ATOM   1763  CD  PRO   110      -2.002  13.911  -2.102  1.00  0.00           C  
ATOM   1764  HD2 PRO   110      -1.742  14.962  -2.224  1.00  0.00           H  
ATOM   1765  HD3 PRO   110      -1.299  13.374  -1.466  1.00  0.00           H  
ATOM   1766  CG  PRO   110      -3.457  13.963  -1.635  1.00  0.00           C  
ATOM   1767  HG2 PRO   110      -3.572  14.744  -0.883  1.00  0.00           H  
ATOM   1768  HG3 PRO   110      -3.769  12.959  -1.346  1.00  0.00           H  
ATOM   1769  CB  PRO   110      -4.258  14.309  -2.837  1.00  0.00           C  
ATOM   1770  HB2 PRO   110      -4.219  15.373  -3.069  1.00  0.00           H  
ATOM   1771  HB3 PRO   110      -5.283  13.940  -2.795  1.00  0.00           H  
ATOM   1772  CA  PRO   110      -3.501  13.532  -3.929  1.00  0.00           C  
ATOM   1773  HA  PRO   110      -3.849  12.502  -4.012  1.00  0.00           H  
ATOM   1774  C   PRO   110      -3.718  14.241  -5.276  1.00  0.00           C  
ATOM   1775  O   PRO   110      -4.567  13.771  -6.088  1.00  0.00           O  
ATOM   1776  N   GLU   111      -2.908  15.229  -5.623  1.00  0.00           N  
ATOM   1777  H   GLU   111      -2.196  15.584  -5.002  1.00  0.00           H  
ATOM   1778  CA  GLU   111      -2.973  15.906  -6.954  1.00  0.00           C  
ATOM   1779  HA  GLU   111      -4.027  15.979  -7.224  1.00  0.00           H  
ATOM   1780  CB  GLU   111      -2.389  17.269  -6.882  1.00  0.00           C  
ATOM   1781  HB2 GLU   111      -1.300  17.283  -6.905  1.00  0.00           H  
ATOM   1782  HB3 GLU   111      -2.671  17.607  -7.880  1.00  0.00           H  
ATOM   1783  CG  GLU   111      -3.025  18.234  -5.902  1.00  0.00           C  
ATOM   1784  HG2 GLU   111      -2.659  17.932  -4.921  1.00  0.00           H  
ATOM   1785  HG3 GLU   111      -2.613  19.219  -6.120  1.00  0.00           H  
ATOM   1786  CD  GLU   111      -4.579  18.340  -5.968  1.00  0.00           C  
ATOM   1787  OE1 GLU   111      -5.256  17.708  -5.103  1.00  0.00           O  
ATOM   1788  OE2 GLU   111      -5.125  18.964  -6.860  1.00  0.00           O  
ATOM   1789  C   GLU   111      -2.214  15.072  -8.043  1.00  0.00           C  
ATOM   1790  O   GLU   111      -2.728  14.921  -9.201  1.00  0.00           O  
ATOM   1791  N   GLN   112      -1.087  14.479  -7.584  1.00  0.00           N  
ATOM   1792  H   GLN   112      -0.766  14.519  -6.628  1.00  0.00           H  
ATOM   1793  CA  GLN   112      -0.424  13.586  -8.550  1.00  0.00           C  
ATOM   1794  HA  GLN   112      -0.211  14.269  -9.372  1.00  0.00           H  
ATOM   1795  CB  GLN   112       0.949  13.081  -8.172  1.00  0.00           C  
ATOM   1796  HB2 GLN   112       0.833  12.588  -7.207  1.00  0.00           H  
ATOM   1797  HB3 GLN   112       1.267  12.346  -8.912  1.00  0.00           H  
ATOM   1798  CG  GLN   112       2.093  14.154  -8.040  1.00  0.00           C  
ATOM   1799  HG2 GLN   112       2.356  14.480  -9.047  1.00  0.00           H  
ATOM   1800  HG3 GLN   112       1.684  14.947  -7.413  1.00  0.00           H  
ATOM   1801  CD  GLN   112       3.261  13.666  -7.223  1.00  0.00           C  
ATOM   1802  OE1 GLN   112       3.226  12.581  -6.646  1.00  0.00           O  
ATOM   1803  NE2 GLN   112       4.391  14.291  -7.145  1.00  0.00           N  
ATOM   1804 HE21 GLN   112       5.099  13.844  -6.581  1.00  0.00           H  
ATOM   1805 HE22 GLN   112       4.670  15.074  -7.718  1.00  0.00           H  
ATOM   1806  C   GLN   112      -1.233  12.439  -9.009  1.00  0.00           C  
ATOM   1807  O   GLN   112      -1.246  12.105 -10.154  1.00  0.00           O  
ATOM   1808  N   LYS   113      -2.063  11.827  -8.116  1.00  0.00           N  
ATOM   1809  H   LYS   113      -1.957  12.026  -7.131  1.00  0.00           H  
ATOM   1810  CA  LYS   113      -3.024  10.737  -8.412  1.00  0.00           C  
ATOM   1811  HA  LYS   113      -2.495   9.969  -8.975  1.00  0.00           H  
ATOM   1812  CB  LYS   113      -3.641  10.210  -7.129  1.00  0.00           C  
ATOM   1813  HB2 LYS   113      -3.942  10.989  -6.429  1.00  0.00           H  
ATOM   1814  HB3 LYS   113      -4.520   9.601  -7.339  1.00  0.00           H  
ATOM   1815  CG  LYS   113      -2.835   9.390  -6.346  1.00  0.00           C  
ATOM   1816  HG2 LYS   113      -2.445   8.590  -6.975  1.00  0.00           H  
ATOM   1817  HG3 LYS   113      -2.043   9.987  -5.894  1.00  0.00           H  
ATOM   1818  CD  LYS   113      -3.381   8.743  -5.311  1.00  0.00           C  
ATOM   1819  HD2 LYS   113      -3.772   9.491  -4.621  1.00  0.00           H  
ATOM   1820  HD3 LYS   113      -4.200   8.195  -5.777  1.00  0.00           H  
ATOM   1821  CE  LYS   113      -2.622   7.808  -4.729  1.00  0.00           C  
ATOM   1822  HE2 LYS   113      -2.375   7.066  -5.488  1.00  0.00           H  
ATOM   1823  HE3 LYS   113      -1.783   8.358  -4.301  1.00  0.00           H  
ATOM   1824  NZ  LYS   113      -3.249   7.074  -3.566  1.00  0.00           N  
ATOM   1825  HZ1 LYS   113      -3.453   6.100  -3.738  1.00  0.00           H  
ATOM   1826  HZ2 LYS   113      -2.643   7.046  -2.759  1.00  0.00           H  
ATOM   1827  HZ3 LYS   113      -4.073   7.605  -3.325  1.00  0.00           H  
ATOM   1828  C   LYS   113      -4.063  11.280  -9.440  1.00  0.00           C  
ATOM   1829  O   LYS   113      -4.406  10.622 -10.400  1.00  0.00           O  
ATOM   1830  N   LYS   114      -4.544  12.503  -9.199  1.00  0.00           N  
ATOM   1831  H   LYS   114      -4.115  13.005  -8.434  1.00  0.00           H  
ATOM   1832  CA  LYS   114      -5.508  13.133 -10.212  1.00  0.00           C  
ATOM   1833  HA  LYS   114      -6.376  12.480 -10.293  1.00  0.00           H  
ATOM   1834  CB  LYS   114      -5.855  14.641  -9.943  1.00  0.00           C  
ATOM   1835  HB2 LYS   114      -4.941  15.196  -9.733  1.00  0.00           H  
ATOM   1836  HB3 LYS   114      -6.253  15.114 -10.840  1.00  0.00           H  
ATOM   1837  CG  LYS   114      -6.716  14.768  -8.865  1.00  0.00           C  
ATOM   1838  HG2 LYS   114      -7.645  14.219  -9.018  1.00  0.00           H  
ATOM   1839  HG3 LYS   114      -6.300  14.262  -7.994  1.00  0.00           H  
ATOM   1840  CD  LYS   114      -6.845  16.076  -8.459  1.00  0.00           C  
ATOM   1841  HD2 LYS   114      -5.868  16.530  -8.293  1.00  0.00           H  
ATOM   1842  HD3 LYS   114      -7.461  16.616  -9.178  1.00  0.00           H  
ATOM   1843  CE  LYS   114      -7.591  16.249  -7.371  1.00  0.00           C  
ATOM   1844  HE2 LYS   114      -8.600  15.862  -7.512  1.00  0.00           H  
ATOM   1845  HE3 LYS   114      -7.305  15.599  -6.545  1.00  0.00           H  
ATOM   1846  NZ  LYS   114      -7.646  17.587  -6.841  1.00  0.00           N  
ATOM   1847  HZ1 LYS   114      -6.729  17.848  -6.508  1.00  0.00           H  
ATOM   1848  HZ2 LYS   114      -7.935  18.295  -7.501  1.00  0.00           H  
ATOM   1849  HZ3 LYS   114      -8.206  17.616  -6.001  1.00  0.00           H  
ATOM   1850  C   LYS   114      -4.791  13.190 -11.567  1.00  0.00           C  
ATOM   1851  O   LYS   114      -5.446  12.944 -12.619  1.00  0.00           O  
ATOM   1852  N   GLN   115      -3.534  13.460 -11.629  1.00  0.00           N  
ATOM   1853  H   GLN   115      -2.947  13.620 -10.823  1.00  0.00           H  
ATOM   1854  CA  GLN   115      -2.806  13.497 -12.908  1.00  0.00           C  
ATOM   1855  HA  GLN   115      -3.482  14.045 -13.564  1.00  0.00           H  
ATOM   1856  CB  GLN   115      -1.542  14.335 -12.623  1.00  0.00           C  
ATOM   1857  HB2 GLN   115      -1.782  15.215 -12.027  1.00  0.00           H  
ATOM   1858  HB3 GLN   115      -0.750  13.812 -12.087  1.00  0.00           H  
ATOM   1859  CG  GLN   115      -0.838  14.771 -13.925  1.00  0.00           C  
ATOM   1860  HG2 GLN   115      -0.313  13.859 -14.206  1.00  0.00           H  
ATOM   1861  HG3 GLN   115      -1.546  15.115 -14.680  1.00  0.00           H  
ATOM   1862  CD  GLN   115       0.235  15.904 -13.725  1.00  0.00           C  
ATOM   1863  OE1 GLN   115       0.325  16.503 -12.669  1.00  0.00           O  
ATOM   1864  NE2 GLN   115       1.092  16.208 -14.681  1.00  0.00           N  
ATOM   1865 HE21 GLN   115       1.833  16.878 -14.539  1.00  0.00           H  
ATOM   1866 HE22 GLN   115       1.118  15.604 -15.490  1.00  0.00           H  
ATOM   1867  C   GLN   115      -2.551  12.106 -13.525  1.00  0.00           C  
ATOM   1868  O   GLN   115      -2.695  12.007 -14.746  1.00  0.00           O  
ATOM   1869  N   PHE   116      -2.214  11.042 -12.783  1.00  0.00           N  
ATOM   1870  H   PHE   116      -2.244  11.156 -11.780  1.00  0.00           H  
ATOM   1871  CA  PHE   116      -2.077   9.641 -13.148  1.00  0.00           C  
ATOM   1872  HA  PHE   116      -1.447   9.544 -14.033  1.00  0.00           H  
ATOM   1873  CB  PHE   116      -1.473   8.938 -11.921  1.00  0.00           C  
ATOM   1874  HB2 PHE   116      -0.418   9.212 -11.916  1.00  0.00           H  
ATOM   1875  HB3 PHE   116      -1.853   9.330 -10.979  1.00  0.00           H  
ATOM   1876  CG  PHE   116      -1.507   7.433 -11.826  1.00  0.00           C  
ATOM   1877  CD1 PHE   116      -2.731   6.793 -11.656  1.00  0.00           C  
ATOM   1878  HD1 PHE   116      -3.697   7.271 -11.725  1.00  0.00           H  
ATOM   1879  CE1 PHE   116      -2.650   5.451 -11.314  1.00  0.00           C  
ATOM   1880  HE1 PHE   116      -3.524   4.815 -11.299  1.00  0.00           H  
ATOM   1881  CZ  PHE   116      -1.387   4.737 -11.296  1.00  0.00           C  
ATOM   1882  HZ  PHE   116      -1.347   3.659 -11.233  1.00  0.00           H  
ATOM   1883  CE2 PHE   116      -0.213   5.422 -11.418  1.00  0.00           C  
ATOM   1884  HE2 PHE   116       0.752   4.937 -11.401  1.00  0.00           H  
ATOM   1885  CD2 PHE   116      -0.278   6.758 -11.673  1.00  0.00           C  
ATOM   1886  HD2 PHE   116       0.617   7.361 -11.663  1.00  0.00           H  
ATOM   1887  C   PHE   116      -3.406   9.082 -13.604  1.00  0.00           C  
ATOM   1888  O   PHE   116      -3.431   8.457 -14.656  1.00  0.00           O  
ATOM   1889  N   ASN   117      -4.559   9.362 -12.976  1.00  0.00           N  
ATOM   1890  H   ASN   117      -4.528  10.054 -12.241  1.00  0.00           H  
ATOM   1891  CA  ASN   117      -5.841   8.913 -13.564  1.00  0.00           C  
ATOM   1892  HA  ASN   117      -5.716   7.854 -13.787  1.00  0.00           H  
ATOM   1893  CB  ASN   117      -6.957   9.003 -12.413  1.00  0.00           C  
ATOM   1894  HB2 ASN   117      -7.276  10.021 -12.190  1.00  0.00           H  
ATOM   1895  HB3 ASN   117      -7.839   8.597 -12.909  1.00  0.00           H  
ATOM   1896  CG  ASN   117      -6.625   8.125 -11.248  1.00  0.00           C  
ATOM   1897  OD1 ASN   117      -6.328   6.964 -11.357  1.00  0.00           O  
ATOM   1898  ND2 ASN   117      -6.736   8.611  -9.988  1.00  0.00           N  
ATOM   1899 HD21 ASN   117      -6.635   8.033  -9.165  1.00  0.00           H  
ATOM   1900 HD22 ASN   117      -7.010   9.583 -10.011  1.00  0.00           H  
ATOM   1901  C   ASN   117      -6.197   9.507 -14.940  1.00  0.00           C  
ATOM   1902  O   ASN   117      -6.675   8.758 -15.810  1.00  0.00           O  
ATOM   1903  N   ALA   118      -5.754  10.712 -15.229  1.00  0.00           N  
ATOM   1904  H   ALA   118      -5.416  11.314 -14.491  1.00  0.00           H  
ATOM   1905  CA  ALA   118      -5.785  11.352 -16.559  1.00  0.00           C  
ATOM   1906  HA  ALA   118      -6.806  11.239 -16.921  1.00  0.00           H  
ATOM   1907  CB  ALA   118      -5.498  12.830 -16.548  1.00  0.00           C  
ATOM   1908  HB1 ALA   118      -5.902  13.205 -15.607  1.00  0.00           H  
ATOM   1909  HB2 ALA   118      -4.415  12.881 -16.443  1.00  0.00           H  
ATOM   1910  HB3 ALA   118      -6.006  13.323 -17.377  1.00  0.00           H  
ATOM   1911  C   ALA   118      -4.828  10.637 -17.595  1.00  0.00           C  
ATOM   1912  O   ALA   118      -5.142  10.522 -18.769  1.00  0.00           O  
ATOM   1913  N   ASN   119      -3.702  10.151 -17.197  1.00  0.00           N  
ATOM   1914  H   ASN   119      -3.448  10.192 -16.220  1.00  0.00           H  
ATOM   1915  CA  ASN   119      -2.812   9.343 -18.075  1.00  0.00           C  
ATOM   1916  HA  ASN   119      -2.668   9.943 -18.973  1.00  0.00           H  
ATOM   1917  CB  ASN   119      -1.369   9.142 -17.468  1.00  0.00           C  
ATOM   1918  HB2 ASN   119      -0.951  10.103 -17.169  1.00  0.00           H  
ATOM   1919  HB3 ASN   119      -1.508   8.450 -16.637  1.00  0.00           H  
ATOM   1920  CG  ASN   119      -0.455   8.653 -18.516  1.00  0.00           C  
ATOM   1921  OD1 ASN   119      -0.376   7.490 -18.710  1.00  0.00           O  
ATOM   1922  ND2 ASN   119       0.177   9.440 -19.245  1.00  0.00           N  
ATOM   1923 HD21 ASN   119       0.705   8.944 -19.948  1.00  0.00           H  
ATOM   1924 HD22 ASN   119       0.083  10.434 -19.092  1.00  0.00           H  
ATOM   1925  C   ASN   119      -3.502   8.018 -18.474  1.00  0.00           C  
ATOM   1926  O   ASN   119      -3.651   7.760 -19.662  1.00  0.00           O  
ATOM   1927  N   PHE   120      -3.939   7.243 -17.454  1.00  0.00           N  
ATOM   1928  H   PHE   120      -3.617   7.368 -16.504  1.00  0.00           H  
ATOM   1929  CA  PHE   120      -4.834   6.098 -17.718  1.00  0.00           C  
ATOM   1930  HA  PHE   120      -4.250   5.236 -18.041  1.00  0.00           H  
ATOM   1931  CB  PHE   120      -5.467   5.622 -16.415  1.00  0.00           C  
ATOM   1932  HB2 PHE   120      -5.436   6.469 -15.729  1.00  0.00           H  
ATOM   1933  HB3 PHE   120      -6.542   5.463 -16.501  1.00  0.00           H  
ATOM   1934  CG  PHE   120      -4.926   4.344 -15.759  1.00  0.00           C  
ATOM   1935  CD1 PHE   120      -3.934   4.384 -14.899  1.00  0.00           C  
ATOM   1936  HD1 PHE   120      -3.462   5.333 -14.689  1.00  0.00           H  
ATOM   1937  CE1 PHE   120      -3.442   3.182 -14.308  1.00  0.00           C  
ATOM   1938  HE1 PHE   120      -2.571   3.190 -13.669  1.00  0.00           H  
ATOM   1939  CZ  PHE   120      -3.892   1.908 -14.732  1.00  0.00           C  
ATOM   1940  HZ  PHE   120      -3.386   0.996 -14.451  1.00  0.00           H  
ATOM   1941  CE2 PHE   120      -4.995   1.939 -15.628  1.00  0.00           C  
ATOM   1942  HE2 PHE   120      -5.496   1.028 -15.917  1.00  0.00           H  
ATOM   1943  CD2 PHE   120      -5.475   3.126 -16.236  1.00  0.00           C  
ATOM   1944  HD2 PHE   120      -6.233   2.961 -16.987  1.00  0.00           H  
ATOM   1945  C   PHE   120      -5.991   6.431 -18.769  1.00  0.00           C  
ATOM   1946  O   PHE   120      -6.036   5.748 -19.787  1.00  0.00           O  
ATOM   1947  N   GLU   121      -6.673   7.551 -18.609  1.00  0.00           N  
ATOM   1948  H   GLU   121      -6.366   8.224 -17.921  1.00  0.00           H  
ATOM   1949  CA  GLU   121      -7.815   7.969 -19.564  1.00  0.00           C  
ATOM   1950  HA  GLU   121      -8.526   7.143 -19.570  1.00  0.00           H  
ATOM   1951  CB  GLU   121      -8.571   9.142 -18.930  1.00  0.00           C  
ATOM   1952  HB2 GLU   121      -8.029  10.088 -18.937  1.00  0.00           H  
ATOM   1953  HB3 GLU   121      -9.306   9.347 -19.709  1.00  0.00           H  
ATOM   1954  CG  GLU   121      -9.288   8.892 -17.601  1.00  0.00           C  
ATOM   1955  HG2 GLU   121      -9.367   7.841 -17.324  1.00  0.00           H  
ATOM   1956  HG3 GLU   121      -8.751   9.447 -16.832  1.00  0.00           H  
ATOM   1957  CD  GLU   121     -10.721   9.511 -17.612  1.00  0.00           C  
ATOM   1958  OE1 GLU   121     -10.926  10.764 -17.486  1.00  0.00           O  
ATOM   1959  OE2 GLU   121     -11.679   8.720 -17.766  1.00  0.00           O  
ATOM   1960  C   GLU   121      -7.374   8.337 -20.963  1.00  0.00           C  
ATOM   1961  O   GLU   121      -8.229   8.361 -21.856  1.00  0.00           O  
ATOM   1962  N   LYS   122      -6.054   8.625 -21.169  1.00  0.00           N  
ATOM   1963  H   LYS   122      -5.357   8.527 -20.444  1.00  0.00           H  
ATOM   1964  CA  LYS   122      -5.543   8.969 -22.501  1.00  0.00           C  
ATOM   1965  HA  LYS   122      -6.354   9.498 -23.001  1.00  0.00           H  
ATOM   1966  CB  LYS   122      -4.400   9.943 -22.399  1.00  0.00           C  
ATOM   1967  HB2 LYS   122      -4.866  10.724 -21.798  1.00  0.00           H  
ATOM   1968  HB3 LYS   122      -3.539   9.564 -21.850  1.00  0.00           H  
ATOM   1969  CG  LYS   122      -3.758  10.478 -23.440  1.00  0.00           C  
ATOM   1970  HG2 LYS   122      -3.008  11.136 -23.001  1.00  0.00           H  
ATOM   1971  HG3 LYS   122      -3.220   9.755 -24.053  1.00  0.00           H  
ATOM   1972  CD  LYS   122      -4.477  11.316 -24.215  1.00  0.00           C  
ATOM   1973  HD2 LYS   122      -5.078  10.676 -24.861  1.00  0.00           H  
ATOM   1974  HD3 LYS   122      -5.089  12.017 -23.648  1.00  0.00           H  
ATOM   1975  CE  LYS   122      -3.775  12.083 -25.083  1.00  0.00           C  
ATOM   1976  HE2 LYS   122      -3.195  12.858 -24.583  1.00  0.00           H  
ATOM   1977  HE3 LYS   122      -3.096  11.519 -25.722  1.00  0.00           H  
ATOM   1978  NZ  LYS   122      -4.710  12.725 -26.047  1.00  0.00           N  
ATOM   1979  HZ1 LYS   122      -5.004  12.103 -26.787  1.00  0.00           H  
ATOM   1980  HZ2 LYS   122      -5.598  13.026 -25.673  1.00  0.00           H  
ATOM   1981  HZ3 LYS   122      -4.217  13.470 -26.518  1.00  0.00           H  
ATOM   1982  C   LYS   122      -5.232   7.711 -23.284  1.00  0.00           C  
ATOM   1983  O   LYS   122      -5.192   7.773 -24.498  1.00  0.00           O  
ATOM   1984  N   ARG   123      -5.066   6.552 -22.648  1.00  0.00           N  
ATOM   1985  H   ARG   123      -5.316   6.629 -21.672  1.00  0.00           H  
ATOM   1986  CA  ARG   123      -4.803   5.191 -23.229  1.00  0.00           C  
ATOM   1987  HA  ARG   123      -4.551   5.280 -24.286  1.00  0.00           H  
ATOM   1988  CB  ARG   123      -3.561   4.502 -22.512  1.00  0.00           C  
ATOM   1989  HB2 ARG   123      -3.666   4.620 -21.433  1.00  0.00           H  
ATOM   1990  HB3 ARG   123      -3.475   3.463 -22.831  1.00  0.00           H  
ATOM   1991  CG  ARG   123      -2.462   5.250 -22.866  1.00  0.00           C  
ATOM   1992  HG2 ARG   123      -2.245   5.016 -23.908  1.00  0.00           H  
ATOM   1993  HG3 ARG   123      -2.694   6.313 -22.805  1.00  0.00           H  
ATOM   1994  CD  ARG   123      -1.311   5.030 -22.145  1.00  0.00           C  
ATOM   1995  HD2 ARG   123      -1.586   5.219 -21.108  1.00  0.00           H  
ATOM   1996  HD3 ARG   123      -0.924   4.011 -22.144  1.00  0.00           H  
ATOM   1997  NE  ARG   123      -0.242   5.976 -22.537  1.00  0.00           N  
ATOM   1998  HE  ARG   123      -0.435   6.904 -22.883  1.00  0.00           H  
ATOM   1999  CZ  ARG   123       1.028   5.578 -22.594  1.00  0.00           C  
ATOM   2000  NH1 ARG   123       1.536   4.381 -22.498  1.00  0.00           N  
ATOM   2001 HH11 ARG   123       0.988   3.561 -22.715  1.00  0.00           H  
ATOM   2002 HH12 ARG   123       2.546   4.376 -22.508  1.00  0.00           H  
ATOM   2003  NH2 ARG   123       1.904   6.524 -22.750  1.00  0.00           N  
ATOM   2004 HH21 ARG   123       1.569   7.476 -22.793  1.00  0.00           H  
ATOM   2005 HH22 ARG   123       2.875   6.294 -22.908  1.00  0.00           H  
ATOM   2006  C   ARG   123      -6.045   4.286 -23.181  1.00  0.00           C  
ATOM   2007  O   ARG   123      -6.121   3.357 -23.992  1.00  0.00           O  
ATOM   2008  N   LEU   124      -7.026   4.555 -22.277  1.00  0.00           N  
ATOM   2009  H   LEU   124      -6.847   5.214 -21.532  1.00  0.00           H  
ATOM   2010  CA  LEU   124      -8.360   3.827 -22.230  1.00  0.00           C  
ATOM   2011  HA  LEU   124      -8.190   2.752 -22.188  1.00  0.00           H  
ATOM   2012  CB  LEU   124      -9.032   4.215 -20.904  1.00  0.00           C  
ATOM   2013  HB2 LEU   124      -8.757   5.226 -20.605  1.00  0.00           H  
ATOM   2014  HB3 LEU   124     -10.112   4.203 -21.052  1.00  0.00           H  
ATOM   2015  CG  LEU   124      -8.489   3.203 -19.824  1.00  0.00           C  
ATOM   2016  HG  LEU   124      -7.408   3.116 -19.934  1.00  0.00           H  
ATOM   2017  CD1 LEU   124      -8.828   3.701 -18.444  1.00  0.00           C  
ATOM   2018 HD11 LEU   124      -8.294   3.057 -17.745  1.00  0.00           H  
ATOM   2019 HD12 LEU   124      -8.464   4.704 -18.225  1.00  0.00           H  
ATOM   2020 HD13 LEU   124      -9.893   3.573 -18.246  1.00  0.00           H  
ATOM   2021  CD2 LEU   124      -9.034   1.786 -19.955  1.00  0.00           C  
ATOM   2022 HD21 LEU   124     -10.028   1.800 -19.508  1.00  0.00           H  
ATOM   2023 HD22 LEU   124      -8.983   1.467 -20.996  1.00  0.00           H  
ATOM   2024 HD23 LEU   124      -8.384   1.145 -19.358  1.00  0.00           H  
ATOM   2025  C   LEU   124      -9.234   4.121 -23.530  1.00  0.00           C  
ATOM   2026  O   LEU   124      -9.993   5.046 -23.513  1.00  0.00           O  
ATOM   2027  N   THR   125      -9.043   3.301 -24.585  1.00  0.00           N  
ATOM   2028  H   THR   125      -8.309   2.628 -24.414  1.00  0.00           H  
ATOM   2029  CA  THR   125      -9.537   3.432 -25.986  1.00  0.00           C  
ATOM   2030  HA  THR   125     -10.510   3.917 -25.912  1.00  0.00           H  
ATOM   2031  CB  THR   125      -8.566   4.277 -26.831  1.00  0.00           C  
ATOM   2032  HB  THR   125      -9.079   4.490 -27.769  1.00  0.00           H  
ATOM   2033  CG2 THR   125      -8.305   5.713 -26.283  1.00  0.00           C  
ATOM   2034 HG21 THR   125      -7.947   6.425 -27.026  1.00  0.00           H  
ATOM   2035 HG22 THR   125      -9.181   6.075 -25.744  1.00  0.00           H  
ATOM   2036 HG23 THR   125      -7.516   5.698 -25.530  1.00  0.00           H  
ATOM   2037  OG1 THR   125      -7.274   3.772 -27.047  1.00  0.00           O  
ATOM   2038  HG1 THR   125      -7.485   2.871 -26.791  1.00  0.00           H  
ATOM   2039  C   THR   125      -9.533   2.053 -26.667  1.00  0.00           C  
ATOM   2040  O   THR   125      -8.478   1.413 -26.727  1.00  0.00           O  
ATOM   2041  OXT THR   125     -10.609   1.664 -27.119  1.00  0.00           O  
TER    2042      THR   125 
ATOM   2042  N   ALA   126      47.946  21.630 -34.112  1.00  0.00           N  
ATOM   2043  H1  ALA   126      47.864  21.176 -35.011  1.00  0.00           H  
ATOM   2044  H2  ALA   126      48.875  21.967 -33.905  1.00  0.00           H  
ATOM   2045  H3  ALA   126      47.275  22.378 -34.222  1.00  0.00           H  
ATOM   2046  CA  ALA   126      47.316  20.669 -33.175  1.00  0.00           C  
ATOM   2047  HA  ALA   126      47.828  19.707 -33.189  1.00  0.00           H  
ATOM   2048  CB  ALA   126      47.338  21.211 -31.696  1.00  0.00           C  
ATOM   2049  HB1 ALA   126      46.661  20.572 -31.130  1.00  0.00           H  
ATOM   2050  HB2 ALA   126      48.339  21.110 -31.275  1.00  0.00           H  
ATOM   2051  HB3 ALA   126      46.994  22.245 -31.706  1.00  0.00           H  
ATOM   2052  C   ALA   126      45.884  20.333 -33.592  1.00  0.00           C  
ATOM   2053  O   ALA   126      45.171  21.157 -34.211  1.00  0.00           O  
ATOM   2054  N   ASP   127      45.408  19.157 -33.264  1.00  0.00           N  
ATOM   2055  H   ASP   127      45.879  18.499 -32.659  1.00  0.00           H  
ATOM   2056  CA  ASP   127      44.022  18.783 -33.570  1.00  0.00           C  
ATOM   2057  HA  ASP   127      43.842  18.955 -34.631  1.00  0.00           H  
ATOM   2058  CB  ASP   127      43.691  17.376 -33.160  1.00  0.00           C  
ATOM   2059  HB2 ASP   127      43.634  17.322 -32.073  1.00  0.00           H  
ATOM   2060  HB3 ASP   127      42.657  17.265 -33.488  1.00  0.00           H  
ATOM   2061  CG  ASP   127      44.593  16.281 -33.813  1.00  0.00           C  
ATOM   2062  OD1 ASP   127      44.974  16.305 -35.011  1.00  0.00           O  
ATOM   2063  OD2 ASP   127      44.817  15.323 -33.042  1.00  0.00           O  
ATOM   2064  C   ASP   127      43.124  19.749 -32.888  1.00  0.00           C  
ATOM   2065  O   ASP   127      43.027  19.868 -31.610  1.00  0.00           O  
ATOM   2066  N   THR   128      42.268  20.393 -33.702  1.00  0.00           N  
ATOM   2067  H   THR   128      42.335  20.327 -34.707  1.00  0.00           H  
ATOM   2068  CA  THR   128      41.198  21.333 -33.309  1.00  0.00           C  
ATOM   2069  HA  THR   128      41.632  22.242 -32.895  1.00  0.00           H  
ATOM   2070  CB  THR   128      40.289  21.774 -34.486  1.00  0.00           C  
ATOM   2071  HB  THR   128      39.787  20.902 -34.905  1.00  0.00           H  
ATOM   2072  CG2 THR   128      39.327  22.790 -33.966  1.00  0.00           C  
ATOM   2073 HG21 THR   128      39.746  23.780 -33.782  1.00  0.00           H  
ATOM   2074 HG22 THR   128      38.630  22.896 -34.797  1.00  0.00           H  
ATOM   2075 HG23 THR   128      38.675  22.520 -33.135  1.00  0.00           H  
ATOM   2076  OG1 THR   128      41.119  22.391 -35.391  1.00  0.00           O  
ATOM   2077  HG1 THR   128      41.265  21.707 -36.049  1.00  0.00           H  
ATOM   2078  C   THR   128      40.260  20.730 -32.242  1.00  0.00           C  
ATOM   2079  O   THR   128      39.802  21.299 -31.301  1.00  0.00           O  
ATOM   2080  N   THR   129      40.104  19.417 -32.439  1.00  0.00           N  
ATOM   2081  H   THR   129      40.633  19.028 -33.208  1.00  0.00           H  
ATOM   2082  CA  THR   129      39.178  18.470 -31.743  1.00  0.00           C  
ATOM   2083  HA  THR   129      38.281  18.962 -31.367  1.00  0.00           H  
ATOM   2084  CB  THR   129      38.648  17.436 -32.761  1.00  0.00           C  
ATOM   2085  HB  THR   129      38.079  16.595 -32.364  1.00  0.00           H  
ATOM   2086  CG2 THR   129      37.788  18.019 -33.776  1.00  0.00           C  
ATOM   2087 HG21 THR   129      38.198  18.067 -34.785  1.00  0.00           H  
ATOM   2088 HG22 THR   129      36.949  17.344 -33.947  1.00  0.00           H  
ATOM   2089 HG23 THR   129      37.333  18.946 -33.427  1.00  0.00           H  
ATOM   2090  OG1 THR   129      39.781  16.814 -33.336  1.00  0.00           O  
ATOM   2091  HG1 THR   129      39.954  15.972 -32.910  1.00  0.00           H  
ATOM   2092  C   THR   129      39.879  17.829 -30.533  1.00  0.00           C  
ATOM   2093  O   THR   129      39.356  16.950 -29.860  1.00  0.00           O  
ATOM   2094  N   THR   130      41.113  18.262 -30.225  1.00  0.00           N  
ATOM   2095  H   THR   130      41.393  19.087 -30.736  1.00  0.00           H  
ATOM   2096  CA  THR   130      42.105  17.697 -29.250  1.00  0.00           C  
ATOM   2097  HA  THR   130      42.889  18.374 -29.589  1.00  0.00           H  
ATOM   2098  CB  THR   130      41.784  17.831 -27.784  1.00  0.00           C  
ATOM   2099  HB  THR   130      42.741  17.854 -27.263  1.00  0.00           H  
ATOM   2100  CG2 THR   130      40.911  19.054 -27.316  1.00  0.00           C  
ATOM   2101 HG21 THR   130      41.557  19.899 -27.552  1.00  0.00           H  
ATOM   2102 HG22 THR   130      40.032  19.241 -27.933  1.00  0.00           H  
ATOM   2103 HG23 THR   130      40.466  19.050 -26.321  1.00  0.00           H  
ATOM   2104  OG1 THR   130      41.074  16.600 -27.440  1.00  0.00           O  
ATOM   2105  HG1 THR   130      40.266  16.741 -27.940  1.00  0.00           H  
ATOM   2106  C   THR   130      42.613  16.271 -29.556  1.00  0.00           C  
ATOM   2107  O   THR   130      43.748  15.871 -29.117  1.00  0.00           O  
ATOM   2108  N   ALA   131      41.876  15.556 -30.501  1.00  0.00           N  
ATOM   2109  H   ALA   131      40.941  15.914 -30.636  1.00  0.00           H  
ATOM   2110  CA  ALA   131      42.020  14.158 -30.911  1.00  0.00           C  
ATOM   2111  HA  ALA   131      43.029  13.756 -30.825  1.00  0.00           H  
ATOM   2112  CB  ALA   131      41.179  13.380 -29.874  1.00  0.00           C  
ATOM   2113  HB1 ALA   131      41.175  12.318 -30.121  1.00  0.00           H  
ATOM   2114  HB2 ALA   131      41.681  13.461 -28.910  1.00  0.00           H  
ATOM   2115  HB3 ALA   131      40.173  13.770 -29.725  1.00  0.00           H  
ATOM   2116  C   ALA   131      41.557  13.979 -32.398  1.00  0.00           C  
ATOM   2117  O   ALA   131      40.439  14.374 -32.711  1.00  0.00           O  
ATOM   2118  N   ALA   132      42.421  13.436 -33.283  1.00  0.00           N  
ATOM   2119  H   ALA   132      43.337  13.240 -32.905  1.00  0.00           H  
ATOM   2120  CA  ALA   132      42.104  13.371 -34.700  1.00  0.00           C  
ATOM   2121  HA  ALA   132      41.940  14.400 -35.020  1.00  0.00           H  
ATOM   2122  CB  ALA   132      43.386  12.951 -35.473  1.00  0.00           C  
ATOM   2123  HB1 ALA   132      43.615  11.886 -35.438  1.00  0.00           H  
ATOM   2124  HB2 ALA   132      43.133  13.228 -36.497  1.00  0.00           H  
ATOM   2125  HB3 ALA   132      44.282  13.515 -35.214  1.00  0.00           H  
ATOM   2126  C   ALA   132      40.819  12.451 -34.973  1.00  0.00           C  
ATOM   2127  O   ALA   132      40.939  11.242 -34.768  1.00  0.00           O  
ATOM   2128  N   PRO   133      39.740  13.073 -35.508  1.00  0.00           N  
ATOM   2129  CD  PRO   133      39.715  14.364 -36.100  1.00  0.00           C  
ATOM   2130  HD2 PRO   133      40.611  14.562 -36.689  1.00  0.00           H  
ATOM   2131  HD3 PRO   133      39.806  15.144 -35.343  1.00  0.00           H  
ATOM   2132  CG  PRO   133      38.500  14.427 -37.011  1.00  0.00           C  
ATOM   2133  HG2 PRO   133      38.726  14.172 -38.046  1.00  0.00           H  
ATOM   2134  HG3 PRO   133      37.999  15.395 -37.036  1.00  0.00           H  
ATOM   2135  CB  PRO   133      37.556  13.363 -36.393  1.00  0.00           C  
ATOM   2136  HB2 PRO   133      36.864  12.980 -37.143  1.00  0.00           H  
ATOM   2137  HB3 PRO   133      36.969  13.815 -35.593  1.00  0.00           H  
ATOM   2138  CA  PRO   133      38.498  12.354 -35.780  1.00  0.00           C  
ATOM   2139  HA  PRO   133      38.014  12.030 -34.859  1.00  0.00           H  
ATOM   2140  C   PRO   133      38.824  11.196 -36.741  1.00  0.00           C  
ATOM   2141  O   PRO   133      39.332  11.298 -37.821  1.00  0.00           O  
ATOM   2142  N   ALA   134      38.225   9.983 -36.347  1.00  0.00           N  
ATOM   2143  H   ALA   134      37.785   9.868 -35.445  1.00  0.00           H  
ATOM   2144  CA  ALA   134      38.221   8.934 -37.313  1.00  0.00           C  
ATOM   2145  HA  ALA   134      39.169   8.618 -37.748  1.00  0.00           H  
ATOM   2146  CB  ALA   134      37.865   7.749 -36.454  1.00  0.00           C  
ATOM   2147  HB1 ALA   134      37.892   6.866 -37.092  1.00  0.00           H  
ATOM   2148  HB2 ALA   134      38.639   7.578 -35.705  1.00  0.00           H  
ATOM   2149  HB3 ALA   134      36.927   7.855 -35.909  1.00  0.00           H  
ATOM   2150  C   ALA   134      37.218   9.210 -38.469  1.00  0.00           C  
ATOM   2151  O   ALA   134      36.116   9.696 -38.219  1.00  0.00           O  
ATOM   2152  N   ASP   135      37.614   8.886 -39.683  1.00  0.00           N  
ATOM   2153  H   ASP   135      38.590   8.655 -39.801  1.00  0.00           H  
ATOM   2154  CA  ASP   135      36.936   9.332 -40.872  1.00  0.00           C  
ATOM   2155  HA  ASP   135      36.942  10.409 -40.705  1.00  0.00           H  
ATOM   2156  CB  ASP   135      37.804   9.161 -42.128  1.00  0.00           C  
ATOM   2157  HB2 ASP   135      38.814   9.441 -41.829  1.00  0.00           H  
ATOM   2158  HB3 ASP   135      37.905   8.110 -42.398  1.00  0.00           H  
ATOM   2159  CG  ASP   135      37.365  10.073 -43.307  1.00  0.00           C  
ATOM   2160  OD1 ASP   135      36.266  10.659 -43.126  1.00  0.00           O  
ATOM   2161  OD2 ASP   135      38.204  10.225 -44.185  1.00  0.00           O  
ATOM   2162  C   ASP   135      35.527   8.805 -40.985  1.00  0.00           C  
ATOM   2163  O   ASP   135      35.221   7.555 -41.045  1.00  0.00           O  
ATOM   2164  N   ALA   136      34.456   9.618 -40.995  1.00  0.00           N  
ATOM   2165  H   ALA   136      34.696  10.599 -40.957  1.00  0.00           H  
ATOM   2166  CA  ALA   136      33.053   9.197 -41.154  1.00  0.00           C  
ATOM   2167  HA  ALA   136      33.067   8.110 -41.230  1.00  0.00           H  
ATOM   2168  CB  ALA   136      32.234   9.629 -39.967  1.00  0.00           C  
ATOM   2169  HB1 ALA   136      32.902   9.805 -39.123  1.00  0.00           H  
ATOM   2170  HB2 ALA   136      31.837  10.625 -40.159  1.00  0.00           H  
ATOM   2171  HB3 ALA   136      31.362   9.027 -39.712  1.00  0.00           H  
ATOM   2172  C   ALA   136      32.400   9.694 -42.439  1.00  0.00           C  
ATOM   2173  O   ALA   136      32.399  10.842 -42.798  1.00  0.00           O  
ATOM   2174  N   LYS   137      31.638   8.817 -43.074  1.00  0.00           N  
ATOM   2175  H   LYS   137      31.420   7.875 -42.784  1.00  0.00           H  
ATOM   2176  CA  LYS   137      30.888   9.165 -44.287  1.00  0.00           C  
ATOM   2177  HA  LYS   137      31.599   9.631 -44.970  1.00  0.00           H  
ATOM   2178  CB  LYS   137      30.437   7.957 -45.086  1.00  0.00           C  
ATOM   2179  HB2 LYS   137      30.113   7.236 -44.335  1.00  0.00           H  
ATOM   2180  HB3 LYS   137      29.616   8.138 -45.780  1.00  0.00           H  
ATOM   2181  CG  LYS   137      31.385   7.468 -45.881  1.00  0.00           C  
ATOM   2182  HG2 LYS   137      31.592   8.220 -46.642  1.00  0.00           H  
ATOM   2183  HG3 LYS   137      32.259   7.283 -45.257  1.00  0.00           H  
ATOM   2184  CD  LYS   137      31.126   6.295 -46.511  1.00  0.00           C  
ATOM   2185  HD2 LYS   137      31.006   5.537 -45.737  1.00  0.00           H  
ATOM   2186  HD3 LYS   137      30.220   6.261 -47.117  1.00  0.00           H  
ATOM   2187  CE  LYS   137      32.116   5.876 -47.362  1.00  0.00           C  
ATOM   2188  HE2 LYS   137      32.260   6.680 -48.084  1.00  0.00           H  
ATOM   2189  HE3 LYS   137      32.977   5.764 -46.704  1.00  0.00           H  
ATOM   2190  NZ  LYS   137      31.725   4.544 -47.949  1.00  0.00           N  
ATOM   2191  HZ1 LYS   137      30.772   4.435 -48.265  1.00  0.00           H  
ATOM   2192  HZ2 LYS   137      32.273   4.382 -48.782  1.00  0.00           H  
ATOM   2193  HZ3 LYS   137      31.814   3.851 -47.219  1.00  0.00           H  
ATOM   2194  C   LYS   137      29.693  10.086 -44.022  1.00  0.00           C  
ATOM   2195  O   LYS   137      28.853   9.619 -43.331  1.00  0.00           O  
ATOM   2196  N   PRO   138      29.571  11.326 -44.573  1.00  0.00           N  
ATOM   2197  CD  PRO   138      30.457  11.923 -45.555  1.00  0.00           C  
ATOM   2198  HD2 PRO   138      30.709  11.163 -46.294  1.00  0.00           H  
ATOM   2199  HD3 PRO   138      31.302  12.481 -45.150  1.00  0.00           H  
ATOM   2200  CG  PRO   138      29.638  13.027 -46.252  1.00  0.00           C  
ATOM   2201  HG2 PRO   138      29.034  12.598 -47.052  1.00  0.00           H  
ATOM   2202  HG3 PRO   138      30.484  13.665 -46.506  1.00  0.00           H  
ATOM   2203  CB  PRO   138      28.659  13.467 -45.083  1.00  0.00           C  
ATOM   2204  HB2 PRO   138      27.674  13.699 -45.488  1.00  0.00           H  
ATOM   2205  HB3 PRO   138      29.173  14.284 -44.577  1.00  0.00           H  
ATOM   2206  CA  PRO   138      28.452  12.241 -44.184  1.00  0.00           C  
ATOM   2207  HA  PRO   138      28.606  12.412 -43.118  1.00  0.00           H  
ATOM   2208  C   PRO   138      27.080  11.623 -44.431  1.00  0.00           C  
ATOM   2209  O   PRO   138      26.107  11.966 -43.732  1.00  0.00           O  
ATOM   2210  N   MET   139      26.857  10.717 -45.418  1.00  0.00           N  
ATOM   2211  H   MET   139      27.667  10.486 -45.975  1.00  0.00           H  
ATOM   2212  CA  MET   139      25.676   9.982 -45.795  1.00  0.00           C  
ATOM   2213  HA  MET   139      24.912  10.756 -45.853  1.00  0.00           H  
ATOM   2214  CB  MET   139      25.952   9.518 -47.227  1.00  0.00           C  
ATOM   2215  HB2 MET   139      25.079   8.962 -47.567  1.00  0.00           H  
ATOM   2216  HB3 MET   139      26.154  10.321 -47.936  1.00  0.00           H  
ATOM   2217  CG  MET   139      27.046   8.523 -47.452  1.00  0.00           C  
ATOM   2218  HG2 MET   139      27.981   9.074 -47.549  1.00  0.00           H  
ATOM   2219  HG3 MET   139      27.211   8.004 -46.508  1.00  0.00           H  
ATOM   2220  SD  MET   139      26.858   7.347 -48.921  1.00  0.00           S  
ATOM   2221  CE  MET   139      25.695   5.992 -48.453  1.00  0.00           C  
ATOM   2222  HE1 MET   139      24.669   6.359 -48.417  1.00  0.00           H  
ATOM   2223  HE2 MET   139      25.730   5.209 -49.211  1.00  0.00           H  
ATOM   2224  HE3 MET   139      26.044   5.615 -47.492  1.00  0.00           H  
ATOM   2225  C   MET   139      25.288   8.757 -44.965  1.00  0.00           C  
ATOM   2226  O   MET   139      24.285   8.178 -45.289  1.00  0.00           O  
ATOM   2227  N   MET   140      26.138   8.364 -43.943  1.00  0.00           N  
ATOM   2228  H   MET   140      26.948   8.937 -43.753  1.00  0.00           H  
ATOM   2229  CA  MET   140      26.083   7.172 -43.090  1.00  0.00           C  
ATOM   2230  HA  MET   140      27.008   7.283 -42.525  1.00  0.00           H  
ATOM   2231  CB  MET   140      24.884   7.108 -42.131  1.00  0.00           C  
ATOM   2232  HB2 MET   140      24.796   7.946 -41.440  1.00  0.00           H  
ATOM   2233  HB3 MET   140      23.951   7.065 -42.693  1.00  0.00           H  
ATOM   2234  CG  MET   140      25.017   5.824 -41.341  1.00  0.00           C  
ATOM   2235  HG2 MET   140      24.109   5.741 -40.743  1.00  0.00           H  
ATOM   2236  HG3 MET   140      24.973   4.941 -41.977  1.00  0.00           H  
ATOM   2237  SD  MET   140      26.393   5.710 -40.258  1.00  0.00           S  
ATOM   2238  CE  MET   140      26.066   7.267 -39.332  1.00  0.00           C  
ATOM   2239  HE1 MET   140      26.494   8.152 -39.803  1.00  0.00           H  
ATOM   2240  HE2 MET   140      24.992   7.416 -39.224  1.00  0.00           H  
ATOM   2241  HE3 MET   140      26.601   7.396 -38.392  1.00  0.00           H  
ATOM   2242  C   MET   140      26.149   5.893 -43.883  1.00  0.00           C  
ATOM   2243  O   MET   140      25.186   5.406 -44.369  1.00  0.00           O  
ATOM   2244  N   HIE   141      27.283   5.274 -44.102  1.00  0.00           N  
ATOM   2245  H   HIE   141      28.204   5.572 -43.813  1.00  0.00           H  
ATOM   2246  CA  HIE   141      27.285   3.960 -44.827  1.00  0.00           C  
ATOM   2247  HA  HIE   141      26.910   4.193 -45.823  1.00  0.00           H  
ATOM   2248  CB  HIE   141      28.803   3.584 -44.951  1.00  0.00           C  
ATOM   2249  HB2 HIE   141      29.390   4.497 -45.058  1.00  0.00           H  
ATOM   2250  HB3 HIE   141      29.119   3.027 -44.069  1.00  0.00           H  
ATOM   2251  CG  HIE   141      29.004   2.701 -46.171  1.00  0.00           C  
ATOM   2252  ND1 HIE   141      28.929   3.103 -47.523  1.00  0.00           N  
ATOM   2253  CE1 HIE   141      29.190   2.030 -48.302  1.00  0.00           C  
ATOM   2254  HE1 HIE   141      28.986   1.946 -49.359  1.00  0.00           H  
ATOM   2255  NE2 HIE   141      29.498   0.970 -47.501  1.00  0.00           N  
ATOM   2256  HE2 HIE   141      29.741   0.024 -47.759  1.00  0.00           H  
ATOM   2257  CD2 HIE   141      29.307   1.396 -46.175  1.00  0.00           C  
ATOM   2258  HD2 HIE   141      29.657   0.860 -45.305  1.00  0.00           H  
ATOM   2259  C   HIE   141      26.463   2.931 -44.027  1.00  0.00           C  
ATOM   2260  O   HIE   141      26.443   3.012 -42.836  1.00  0.00           O  
ATOM   2261  N   HIE   142      25.733   2.018 -44.717  1.00  0.00           N  
ATOM   2262  H   HIE   142      25.720   2.081 -45.725  1.00  0.00           H  
ATOM   2263  CA  HIE   142      24.863   1.006 -44.062  1.00  0.00           C  
ATOM   2264  HA  HIE   142      24.412   0.401 -44.848  1.00  0.00           H  
ATOM   2265  CB  HIE   142      25.743   0.034 -43.190  1.00  0.00           C  
ATOM   2266  HB2 HIE   142      26.055   0.563 -42.290  1.00  0.00           H  
ATOM   2267  HB3 HIE   142      25.100  -0.768 -42.824  1.00  0.00           H  
ATOM   2268  CG  HIE   142      26.942  -0.638 -43.821  1.00  0.00           C  
ATOM   2269  ND1 HIE   142      27.912  -1.446 -43.150  1.00  0.00           N  
ATOM   2270  CE1 HIE   142      28.844  -1.816 -44.021  1.00  0.00           C  
ATOM   2271  HE1 HIE   142      29.769  -2.313 -43.770  1.00  0.00           H  
ATOM   2272  NE2 HIE   142      28.321  -1.589 -45.246  1.00  0.00           N  
ATOM   2273  HE2 HIE   142      28.726  -1.815 -46.143  1.00  0.00           H  
ATOM   2274  CD2 HIE   142      27.171  -0.820 -45.128  1.00  0.00           C  
ATOM   2275  HD2 HIE   142      26.605  -0.485 -45.985  1.00  0.00           H  
ATOM   2276  C   HIE   142      23.617   1.568 -43.269  1.00  0.00           C  
ATOM   2277  O   HIE   142      23.165   0.949 -42.332  1.00  0.00           O  
ATOM   2278  N   LYS   143      23.080   2.748 -43.685  1.00  0.00           N  
ATOM   2279  H   LYS   143      23.303   3.110 -44.602  1.00  0.00           H  
ATOM   2280  CA  LYS   143      22.032   3.462 -42.945  1.00  0.00           C  
ATOM   2281  HA  LYS   143      22.398   3.564 -41.923  1.00  0.00           H  
ATOM   2282  CB  LYS   143      21.713   4.747 -43.675  1.00  0.00           C  
ATOM   2283  HB2 LYS   143      22.664   5.138 -44.037  1.00  0.00           H  
ATOM   2284  HB3 LYS   143      21.048   4.481 -44.496  1.00  0.00           H  
ATOM   2285  CG  LYS   143      21.057   5.683 -42.964  1.00  0.00           C  
ATOM   2286  HG2 LYS   143      20.109   5.208 -42.711  1.00  0.00           H  
ATOM   2287  HG3 LYS   143      21.701   5.916 -42.116  1.00  0.00           H  
ATOM   2288  CD  LYS   143      20.763   6.882 -43.580  1.00  0.00           C  
ATOM   2289  HD2 LYS   143      21.702   7.420 -43.709  1.00  0.00           H  
ATOM   2290  HD3 LYS   143      20.390   6.679 -44.584  1.00  0.00           H  
ATOM   2291  CE  LYS   143      19.882   7.687 -42.894  1.00  0.00           C  
ATOM   2292  HE2 LYS   143      19.125   7.005 -42.506  1.00  0.00           H  
ATOM   2293  HE3 LYS   143      20.353   7.994 -41.960  1.00  0.00           H  
ATOM   2294  NZ  LYS   143      19.453   8.879 -43.653  1.00  0.00           N  
ATOM   2295  HZ1 LYS   143      18.938   8.668 -44.496  1.00  0.00           H  
ATOM   2296  HZ2 LYS   143      18.852   9.490 -43.119  1.00  0.00           H  
ATOM   2297  HZ3 LYS   143      20.288   9.422 -43.821  1.00  0.00           H  
ATOM   2298  C   LYS   143      20.777   2.577 -42.679  1.00  0.00           C  
ATOM   2299  O   LYS   143      20.288   2.519 -41.509  1.00  0.00           O  
ATOM   2300  N   GLY   144      20.194   1.783 -43.616  1.00  0.00           N  
ATOM   2301  H   GLY   144      20.594   1.845 -44.541  1.00  0.00           H  
ATOM   2302  CA  GLY   144      19.122   0.794 -43.407  1.00  0.00           C  
ATOM   2303  HA2 GLY   144      18.211   1.319 -43.119  1.00  0.00           H  
ATOM   2304  HA3 GLY   144      18.939   0.301 -44.361  1.00  0.00           H  
ATOM   2305  C   GLY   144      19.436  -0.311 -42.440  1.00  0.00           C  
ATOM   2306  O   GLY   144      18.578  -0.637 -41.587  1.00  0.00           O  
ATOM   2307  N   LYS   145      20.713  -0.888 -42.514  1.00  0.00           N  
ATOM   2308  H   LYS   145      21.421  -0.476 -43.105  1.00  0.00           H  
ATOM   2309  CA  LYS   145      21.165  -2.035 -41.772  1.00  0.00           C  
ATOM   2310  HA  LYS   145      20.404  -2.814 -41.832  1.00  0.00           H  
ATOM   2311  CB  LYS   145      22.376  -2.658 -42.524  1.00  0.00           C  
ATOM   2312  HB2 LYS   145      22.118  -2.601 -43.582  1.00  0.00           H  
ATOM   2313  HB3 LYS   145      23.287  -2.061 -42.504  1.00  0.00           H  
ATOM   2314  CG  LYS   145      22.764  -3.982 -42.222  1.00  0.00           C  
ATOM   2315  HG2 LYS   145      22.959  -4.031 -41.151  1.00  0.00           H  
ATOM   2316  HG3 LYS   145      21.977  -4.666 -42.541  1.00  0.00           H  
ATOM   2317  CD  LYS   145      23.913  -4.398 -42.812  1.00  0.00           C  
ATOM   2318  HD2 LYS   145      23.903  -4.310 -43.898  1.00  0.00           H  
ATOM   2319  HD3 LYS   145      24.775  -3.814 -42.489  1.00  0.00           H  
ATOM   2320  CE  LYS   145      24.128  -5.713 -42.646  1.00  0.00           C  
ATOM   2321  HE2 LYS   145      24.479  -5.748 -41.615  1.00  0.00           H  
ATOM   2322  HE3 LYS   145      23.138  -6.160 -42.731  1.00  0.00           H  
ATOM   2323  NZ  LYS   145      25.037  -6.279 -43.617  1.00  0.00           N  
ATOM   2324  HZ1 LYS   145      24.723  -6.170 -44.571  1.00  0.00           H  
ATOM   2325  HZ2 LYS   145      25.971  -5.898 -43.580  1.00  0.00           H  
ATOM   2326  HZ3 LYS   145      25.103  -7.258 -43.377  1.00  0.00           H  
ATOM   2327  C   LYS   145      21.402  -1.739 -40.291  1.00  0.00           C  
ATOM   2328  O   LYS   145      21.162  -2.622 -39.440  1.00  0.00           O  
ATOM   2329  N   PHE   146      21.800  -0.529 -39.888  1.00  0.00           N  
ATOM   2330  H   PHE   146      22.160   0.109 -40.582  1.00  0.00           H  
ATOM   2331  CA  PHE   146      21.837   0.012 -38.492  1.00  0.00           C  
ATOM   2332  HA  PHE   146      22.290  -0.803 -37.928  1.00  0.00           H  
ATOM   2333  CB  PHE   146      22.703   1.304 -38.466  1.00  0.00           C  
ATOM   2334  HB2 PHE   146      22.438   1.900 -39.339  1.00  0.00           H  
ATOM   2335  HB3 PHE   146      22.428   1.945 -37.629  1.00  0.00           H  
ATOM   2336  CG  PHE   146      24.197   1.269 -38.288  1.00  0.00           C  
ATOM   2337  CD1 PHE   146      25.008   1.642 -39.351  1.00  0.00           C  
ATOM   2338  HD1 PHE   146      24.583   2.020 -40.269  1.00  0.00           H  
ATOM   2339  CE1 PHE   146      26.360   1.462 -39.183  1.00  0.00           C  
ATOM   2340  HE1 PHE   146      26.941   1.625 -40.079  1.00  0.00           H  
ATOM   2341  CZ  PHE   146      26.928   0.939 -38.005  1.00  0.00           C  
ATOM   2342  HZ  PHE   146      27.997   0.785 -37.988  1.00  0.00           H  
ATOM   2343  CE2 PHE   146      26.061   0.608 -36.928  1.00  0.00           C  
ATOM   2344  HE2 PHE   146      26.433   0.239 -35.984  1.00  0.00           H  
ATOM   2345  CD2 PHE   146      24.667   0.689 -37.106  1.00  0.00           C  
ATOM   2346  HD2 PHE   146      23.995   0.222 -36.401  1.00  0.00           H  
ATOM   2347  C   PHE   146      20.466   0.101 -37.848  1.00  0.00           C  
ATOM   2348  O   PHE   146      20.350   0.359 -36.654  1.00  0.00           O  
ATOM   2349  N   GLY   147      19.338  -0.011 -38.575  1.00  0.00           N  
ATOM   2350  H   GLY   147      19.488  -0.263 -39.542  1.00  0.00           H  
ATOM   2351  CA  GLY   147      18.000   0.221 -38.017  1.00  0.00           C  
ATOM   2352  HA2 GLY   147      18.013   1.273 -37.731  1.00  0.00           H  
ATOM   2353  HA3 GLY   147      17.260   0.054 -38.799  1.00  0.00           H  
ATOM   2354  C   GLY   147      17.531  -0.589 -36.798  1.00  0.00           C  
ATOM   2355  O   GLY   147      17.881  -1.752 -36.624  1.00  0.00           O  
ATOM   2356  N   PRO   148      16.690  -0.099 -35.829  1.00  0.00           N  
ATOM   2357  CD  PRO   148      15.958   1.213 -35.926  1.00  0.00           C  
ATOM   2358  HD2 PRO   148      15.632   1.195 -36.966  1.00  0.00           H  
ATOM   2359  HD3 PRO   148      16.612   2.016 -35.585  1.00  0.00           H  
ATOM   2360  CG  PRO   148      14.698   1.048 -35.058  1.00  0.00           C  
ATOM   2361  HG2 PRO   148      13.873   0.649 -35.648  1.00  0.00           H  
ATOM   2362  HG3 PRO   148      14.422   2.020 -34.648  1.00  0.00           H  
ATOM   2363  CB  PRO   148      15.211   0.165 -33.935  1.00  0.00           C  
ATOM   2364  HB2 PRO   148      14.435  -0.353 -33.372  1.00  0.00           H  
ATOM   2365  HB3 PRO   148      15.853   0.723 -33.252  1.00  0.00           H  
ATOM   2366  CA  PRO   148      16.092  -0.909 -34.658  1.00  0.00           C  
ATOM   2367  HA  PRO   148      16.861  -1.359 -34.030  1.00  0.00           H  
ATOM   2368  C   PRO   148      15.184  -2.033 -35.140  1.00  0.00           C  
ATOM   2369  O   PRO   148      14.298  -1.828 -35.975  1.00  0.00           O  
ATOM   2370  N   HIE   149      15.259  -3.181 -34.457  1.00  0.00           N  
ATOM   2371  H   HIE   149      16.033  -3.289 -33.819  1.00  0.00           H  
ATOM   2372  CA  HIE   149      14.564  -4.360 -34.834  1.00  0.00           C  
ATOM   2373  HA  HIE   149      14.290  -4.174 -35.872  1.00  0.00           H  
ATOM   2374  CB  HIE   149      15.502  -5.615 -34.776  1.00  0.00           C  
ATOM   2375  HB2 HIE   149      15.805  -5.738 -33.736  1.00  0.00           H  
ATOM   2376  HB3 HIE   149      14.826  -6.459 -34.913  1.00  0.00           H  
ATOM   2377  CG  HIE   149      16.688  -5.746 -35.650  1.00  0.00           C  
ATOM   2378  ND1 HIE   149      17.715  -6.547 -35.371  1.00  0.00           N  
ATOM   2379  CE1 HIE   149      18.623  -6.312 -36.260  1.00  0.00           C  
ATOM   2380  HE1 HIE   149      19.501  -6.923 -36.414  1.00  0.00           H  
ATOM   2381  NE2 HIE   149      18.190  -5.330 -37.071  1.00  0.00           N  
ATOM   2382  HE2 HIE   149      18.573  -5.059 -37.965  1.00  0.00           H  
ATOM   2383  CD2 HIE   149      17.047  -4.804 -36.635  1.00  0.00           C  
ATOM   2384  HD2 HIE   149      16.520  -3.997 -37.122  1.00  0.00           H  
ATOM   2385  C   HIE   149      13.253  -4.630 -34.054  1.00  0.00           C  
ATOM   2386  O   HIE   149      12.594  -5.654 -34.265  1.00  0.00           O  
ATOM   2387  N   GLN   150      12.950  -3.816 -33.103  1.00  0.00           N  
ATOM   2388  H   GLN   150      13.592  -3.041 -33.024  1.00  0.00           H  
ATOM   2389  CA  GLN   150      11.675  -3.801 -32.428  1.00  0.00           C  
ATOM   2390  HA  GLN   150      11.284  -4.818 -32.425  1.00  0.00           H  
ATOM   2391  CB  GLN   150      11.896  -3.272 -30.974  1.00  0.00           C  
ATOM   2392  HB2 GLN   150      10.918  -3.260 -30.493  1.00  0.00           H  
ATOM   2393  HB3 GLN   150      12.546  -3.908 -30.372  1.00  0.00           H  
ATOM   2394  CG  GLN   150      12.434  -1.816 -30.837  1.00  0.00           C  
ATOM   2395  HG2 GLN   150      13.397  -1.838 -31.347  1.00  0.00           H  
ATOM   2396  HG3 GLN   150      11.840  -1.112 -31.419  1.00  0.00           H  
ATOM   2397  CD  GLN   150      12.573  -1.227 -29.435  1.00  0.00           C  
ATOM   2398  OE1 GLN   150      11.625  -0.683 -28.828  1.00  0.00           O  
ATOM   2399  NE2 GLN   150      13.729  -1.228 -28.786  1.00  0.00           N  
ATOM   2400 HE21 GLN   150      13.789  -0.825 -27.862  1.00  0.00           H  
ATOM   2401 HE22 GLN   150      14.520  -1.793 -29.062  1.00  0.00           H  
ATOM   2402  C   GLN   150      10.586  -2.937 -33.131  1.00  0.00           C  
ATOM   2403  O   GLN   150      10.805  -1.910 -33.785  1.00  0.00           O  
ATOM   2404  N   CML   151       9.321  -3.228 -33.001  1.00  0.00           N  
ATOM   2405  H   CML   151       8.644  -2.674 -33.505  1.00  0.00           H  
ATOM   2406  CA  CML   151       8.699  -4.303 -32.242  1.00  0.00           C  
ATOM   2407  HA  CML   151       9.241  -4.565 -31.333  1.00  0.00           H  
ATOM   2408  CB  CML   151       7.361  -3.674 -31.694  1.00  0.00           C  
ATOM   2409  HB2 CML   151       6.741  -3.190 -32.448  1.00  0.00           H  
ATOM   2410  HB3 CML   151       7.595  -2.804 -31.081  1.00  0.00           H  
ATOM   2411  SG  CML   151       6.260  -4.898 -30.873  1.00  0.00           S  
ATOM   2412  S1L CML   151       7.349  -5.471 -29.306  1.00  0.00           S  
ATOM   2413  C1L CML   151       7.374  -4.320 -28.007  1.00  0.00           C  
ATOM   2414  H1L CML   151       6.375  -4.433 -27.534  1.00  0.00           H  
ATOM   2415  H1M CML   151       7.364  -3.283 -28.405  1.00  0.00           H  
ATOM   2416  C1R CML   151       8.499  -4.418 -27.034  1.00  0.00           C  
ATOM   2417  C2R CML   151       9.766  -4.052 -27.255  1.00  0.00           C  
ATOM   2418  H2R CML   151      10.264  -3.999 -28.234  1.00  0.00           H  
ATOM   2419  C1  CML   151       8.218  -4.787 -25.618  1.00  0.00           C  
ATOM   2420  C2  CML   151      10.616  -4.150 -26.001  1.00  0.00           C  
ATOM   2421  N1  CML   151       9.474  -4.403 -25.014  1.00  0.00           N  
ATOM   2422  O1  CML   151       9.735  -4.492 -23.755  1.00  0.00           O  
ATOM   2423  C1A CML   151       7.834  -6.283 -25.343  1.00  0.00           C  
ATOM   2424  H1A CML   151       7.521  -6.801 -26.275  1.00  0.00           H  
ATOM   2425  H1B CML   151       7.057  -6.409 -24.560  1.00  0.00           H  
ATOM   2426  H1C CML   151       8.727  -6.832 -24.975  1.00  0.00           H  
ATOM   2427  C2A CML   151      11.731  -5.214 -26.240  1.00  0.00           C  
ATOM   2428  H2A CML   151      12.002  -5.647 -25.253  1.00  0.00           H  
ATOM   2429  H2B CML   151      12.538  -4.658 -26.763  1.00  0.00           H  
ATOM   2430  H2C CML   151      11.268  -5.946 -26.936  1.00  0.00           H  
ATOM   2431  C1D CML   151       7.053  -3.891 -24.973  1.00  0.00           C  
ATOM   2432  H1D CML   151       6.333  -3.699 -25.796  1.00  0.00           H  
ATOM   2433  H1E CML   151       7.511  -2.931 -24.655  1.00  0.00           H  
ATOM   2434  H1F CML   151       6.593  -4.382 -24.089  1.00  0.00           H  
ATOM   2435  C2D CML   151      11.059  -2.617 -25.769  1.00  0.00           C  
ATOM   2436  H2D CML   151      11.442  -2.451 -24.739  1.00  0.00           H  
ATOM   2437  H2E CML   151      10.239  -1.870 -25.815  1.00  0.00           H  
ATOM   2438  H2F CML   151      11.787  -2.251 -26.524  1.00  0.00           H  
ATOM   2439  C   CML   151       8.364  -5.538 -33.083  1.00  0.00           C  
ATOM   2440  O   CML   151       8.044  -5.506 -34.297  1.00  0.00           O  
ATOM   2441  N   ASP   152       8.290  -6.737 -32.482  1.00  0.00           N  
ATOM   2442  H   ASP   152       8.597  -6.751 -31.520  1.00  0.00           H  
ATOM   2443  CA  ASP   152       7.910  -7.951 -33.241  1.00  0.00           C  
ATOM   2444  HA  ASP   152       8.575  -7.913 -34.103  1.00  0.00           H  
ATOM   2445  CB  ASP   152       8.074  -9.202 -32.367  1.00  0.00           C  
ATOM   2446  HB2 ASP   152       7.423  -9.124 -31.496  1.00  0.00           H  
ATOM   2447  HB3 ASP   152       7.715 -10.058 -32.938  1.00  0.00           H  
ATOM   2448  CG  ASP   152       9.479  -9.446 -31.809  1.00  0.00           C  
ATOM   2449  OD1 ASP   152      10.436  -8.759 -32.183  1.00  0.00           O  
ATOM   2450  OD2 ASP   152       9.598 -10.377 -30.951  1.00  0.00           O  
ATOM   2451  C   ASP   152       6.476  -7.983 -33.763  1.00  0.00           C  
ATOM   2452  O   ASP   152       6.115  -8.636 -34.766  1.00  0.00           O  
ATOM   2453  N   MET   153       5.595  -7.270 -33.145  1.00  0.00           N  
ATOM   2454  H   MET   153       5.883  -6.682 -32.375  1.00  0.00           H  
ATOM   2455  CA  MET   153       4.227  -7.096 -33.652  1.00  0.00           C  
ATOM   2456  HA  MET   153       3.915  -8.070 -34.029  1.00  0.00           H  
ATOM   2457  CB  MET   153       3.393  -6.524 -32.478  1.00  0.00           C  
ATOM   2458  HB2 MET   153       3.849  -5.589 -32.153  1.00  0.00           H  
ATOM   2459  HB3 MET   153       2.366  -6.390 -32.815  1.00  0.00           H  
ATOM   2460  CG  MET   153       3.411  -7.470 -31.180  1.00  0.00           C  
ATOM   2461  HG2 MET   153       4.471  -7.611 -30.967  1.00  0.00           H  
ATOM   2462  HG3 MET   153       2.907  -7.030 -30.320  1.00  0.00           H  
ATOM   2463  SD  MET   153       2.743  -9.109 -31.660  1.00  0.00           S  
ATOM   2464  CE  MET   153       3.094  -9.969 -30.173  1.00  0.00           C  
ATOM   2465  HE1 MET   153       4.172 -10.083 -30.062  1.00  0.00           H  
ATOM   2466  HE2 MET   153       2.776  -9.488 -29.248  1.00  0.00           H  
ATOM   2467  HE3 MET   153       2.700 -10.984 -30.209  1.00  0.00           H  
ATOM   2468  C   MET   153       4.223  -6.277 -34.996  1.00  0.00           C  
ATOM   2469  O   MET   153       3.102  -6.055 -35.550  1.00  0.00           O  
ATOM   2470  N   MET   154       5.372  -5.726 -35.537  1.00  0.00           N  
ATOM   2471  H   MET   154       6.265  -5.945 -35.119  1.00  0.00           H  
ATOM   2472  CA  MET   154       5.342  -4.998 -36.775  1.00  0.00           C  
ATOM   2473  HA  MET   154       4.555  -5.403 -37.412  1.00  0.00           H  
ATOM   2474  CB  MET   154       4.971  -3.443 -36.480  1.00  0.00           C  
ATOM   2475  HB2 MET   154       5.120  -2.795 -37.344  1.00  0.00           H  
ATOM   2476  HB3 MET   154       3.902  -3.289 -36.331  1.00  0.00           H  
ATOM   2477  CG  MET   154       5.586  -2.770 -35.223  1.00  0.00           C  
ATOM   2478  HG2 MET   154       5.015  -1.893 -34.918  1.00  0.00           H  
ATOM   2479  HG3 MET   154       5.632  -3.430 -34.357  1.00  0.00           H  
ATOM   2480  SD  MET   154       7.208  -2.162 -35.254  1.00  0.00           S  
ATOM   2481  CE  MET   154       6.877  -0.739 -36.356  1.00  0.00           C  
ATOM   2482  HE1 MET   154       5.892  -0.705 -36.821  1.00  0.00           H  
ATOM   2483  HE2 MET   154       6.874   0.218 -35.832  1.00  0.00           H  
ATOM   2484  HE3 MET   154       7.564  -0.764 -37.202  1.00  0.00           H  
ATOM   2485  C   MET   154       6.694  -4.902 -37.614  1.00  0.00           C  
ATOM   2486  O   MET   154       6.656  -4.670 -38.851  1.00  0.00           O  
ATOM   2487  N   PHE   155       7.808  -5.255 -37.084  1.00  0.00           N  
ATOM   2488  H   PHE   155       7.846  -5.449 -36.094  1.00  0.00           H  
ATOM   2489  CA  PHE   155       9.068  -5.312 -37.790  1.00  0.00           C  
ATOM   2490  HA  PHE   155       9.224  -4.402 -38.369  1.00  0.00           H  
ATOM   2491  CB  PHE   155      10.169  -5.479 -36.684  1.00  0.00           C  
ATOM   2492  HB2 PHE   155      10.094  -4.609 -36.031  1.00  0.00           H  
ATOM   2493  HB3 PHE   155       9.889  -6.347 -36.088  1.00  0.00           H  
ATOM   2494  CG  PHE   155      11.491  -5.671 -37.297  1.00  0.00           C  
ATOM   2495  CD1 PHE   155      12.181  -4.557 -37.731  1.00  0.00           C  
ATOM   2496  HD1 PHE   155      11.708  -3.622 -37.468  1.00  0.00           H  
ATOM   2497  CE1 PHE   155      13.439  -4.612 -38.362  1.00  0.00           C  
ATOM   2498  HE1 PHE   155      13.942  -3.700 -38.647  1.00  0.00           H  
ATOM   2499  CZ  PHE   155      14.170  -5.786 -38.348  1.00  0.00           C  
ATOM   2500  HZ  PHE   155      15.219  -5.700 -38.589  1.00  0.00           H  
ATOM   2501  CE2 PHE   155      13.500  -6.891 -37.745  1.00  0.00           C  
ATOM   2502  HE2 PHE   155      14.066  -7.810 -37.788  1.00  0.00           H  
ATOM   2503  CD2 PHE   155      12.155  -6.878 -37.315  1.00  0.00           C  
ATOM   2504  HD2 PHE   155      11.741  -7.730 -36.797  1.00  0.00           H  
ATOM   2505  C   PHE   155       8.928  -6.522 -38.673  1.00  0.00           C  
ATOM   2506  O   PHE   155       8.496  -7.597 -38.352  1.00  0.00           O  
ATOM   2507  N   LYS   156       9.336  -6.316 -39.948  1.00  0.00           N  
ATOM   2508  H   LYS   156       9.817  -5.437 -40.073  1.00  0.00           H  
ATOM   2509  CA  LYS   156       9.243  -7.359 -40.993  1.00  0.00           C  
ATOM   2510  HA  LYS   156       9.197  -8.329 -40.497  1.00  0.00           H  
ATOM   2511  CB  LYS   156       7.769  -7.293 -41.581  1.00  0.00           C  
ATOM   2512  HB2 LYS   156       7.455  -8.245 -42.009  1.00  0.00           H  
ATOM   2513  HB3 LYS   156       7.052  -7.040 -40.799  1.00  0.00           H  
ATOM   2514  CG  LYS   156       7.504  -6.342 -42.513  1.00  0.00           C  
ATOM   2515  HG2 LYS   156       8.211  -6.565 -43.312  1.00  0.00           H  
ATOM   2516  HG3 LYS   156       6.489  -6.591 -42.822  1.00  0.00           H  
ATOM   2517  CD  LYS   156       7.626  -5.023 -42.228  1.00  0.00           C  
ATOM   2518  HD2 LYS   156       7.082  -4.798 -41.310  1.00  0.00           H  
ATOM   2519  HD3 LYS   156       8.679  -4.755 -42.147  1.00  0.00           H  
ATOM   2520  CE  LYS   156       7.166  -4.334 -43.248  1.00  0.00           C  
ATOM   2521  HE2 LYS   156       7.801  -4.436 -44.128  1.00  0.00           H  
ATOM   2522  HE3 LYS   156       6.131  -4.628 -43.424  1.00  0.00           H  
ATOM   2523  NZ  LYS   156       7.122  -2.887 -42.879  1.00  0.00           N  
ATOM   2524  HZ1 LYS   156       6.655  -2.340 -43.589  1.00  0.00           H  
ATOM   2525  HZ2 LYS   156       6.462  -2.758 -42.126  1.00  0.00           H  
ATOM   2526  HZ3 LYS   156       8.065  -2.556 -42.736  1.00  0.00           H  
ATOM   2527  C   LYS   156      10.314  -7.419 -42.097  1.00  0.00           C  
ATOM   2528  O   LYS   156      10.364  -8.431 -42.779  1.00  0.00           O  
ATOM   2529  N   ASP   157      11.146  -6.391 -42.119  1.00  0.00           N  
ATOM   2530  H   ASP   157      10.949  -5.530 -41.629  1.00  0.00           H  
ATOM   2531  CA  ASP   157      12.323  -6.420 -43.003  1.00  0.00           C  
ATOM   2532  HA  ASP   157      12.114  -6.656 -44.046  1.00  0.00           H  
ATOM   2533  CB  ASP   157      13.107  -5.104 -42.796  1.00  0.00           C  
ATOM   2534  HB2 ASP   157      12.466  -4.331 -43.219  1.00  0.00           H  
ATOM   2535  HB3 ASP   157      13.242  -4.850 -41.745  1.00  0.00           H  
ATOM   2536  CG  ASP   157      14.444  -4.934 -43.488  1.00  0.00           C  
ATOM   2537  OD1 ASP   157      14.638  -5.599 -44.538  1.00  0.00           O  
ATOM   2538  OD2 ASP   157      15.273  -4.218 -42.934  1.00  0.00           O  
ATOM   2539  C   ASP   157      13.248  -7.616 -42.569  1.00  0.00           C  
ATOM   2540  O   ASP   157      13.844  -7.625 -41.488  1.00  0.00           O  
ATOM   2541  N   LEU   158      13.559  -8.446 -43.574  1.00  0.00           N  
ATOM   2542  H   LEU   158      13.166  -8.241 -44.481  1.00  0.00           H  
ATOM   2543  CA  LEU   158      14.703  -9.447 -43.673  1.00  0.00           C  
ATOM   2544  HA  LEU   158      15.451  -9.112 -42.955  1.00  0.00           H  
ATOM   2545  CB  LEU   158      14.189 -10.785 -42.990  1.00  0.00           C  
ATOM   2546  HB2 LEU   158      13.688 -10.460 -42.078  1.00  0.00           H  
ATOM   2547  HB3 LEU   158      13.462 -11.210 -43.681  1.00  0.00           H  
ATOM   2548  CG  LEU   158      15.240 -11.818 -42.554  1.00  0.00           C  
ATOM   2549  HG  LEU   158      16.252 -11.471 -42.763  1.00  0.00           H  
ATOM   2550  CD1 LEU   158      15.143 -12.093 -41.087  1.00  0.00           C  
ATOM   2551 HD11 LEU   158      14.139 -12.329 -40.734  1.00  0.00           H  
ATOM   2552 HD12 LEU   158      15.669 -13.035 -40.934  1.00  0.00           H  
ATOM   2553 HD13 LEU   158      15.604 -11.295 -40.506  1.00  0.00           H  
ATOM   2554  CD2 LEU   158      15.089 -13.228 -43.303  1.00  0.00           C  
ATOM   2555 HD21 LEU   158      14.150 -13.710 -43.031  1.00  0.00           H  
ATOM   2556 HD22 LEU   158      15.066 -13.208 -44.392  1.00  0.00           H  
ATOM   2557 HD23 LEU   158      15.918 -13.901 -43.083  1.00  0.00           H  
ATOM   2558  C   LEU   158      15.384  -9.542 -45.049  1.00  0.00           C  
ATOM   2559  O   LEU   158      15.881 -10.547 -45.463  1.00  0.00           O  
ATOM   2560  N   ASN   159      15.581  -8.350 -45.649  1.00  0.00           N  
ATOM   2561  H   ASN   159      15.269  -7.577 -45.078  1.00  0.00           H  
ATOM   2562  CA  ASN   159      16.225  -8.082 -46.868  1.00  0.00           C  
ATOM   2563  HA  ASN   159      16.191  -7.025 -47.131  1.00  0.00           H  
ATOM   2564  CB  ASN   159      17.703  -8.434 -46.828  1.00  0.00           C  
ATOM   2565  HB2 ASN   159      17.820  -9.501 -47.013  1.00  0.00           H  
ATOM   2566  HB3 ASN   159      18.248  -7.943 -47.634  1.00  0.00           H  
ATOM   2567  CG  ASN   159      18.304  -7.926 -45.528  1.00  0.00           C  
ATOM   2568  OD1 ASN   159      18.321  -6.769 -45.230  1.00  0.00           O  
ATOM   2569  ND2 ASN   159      18.814  -8.913 -44.774  1.00  0.00           N  
ATOM   2570 HD21 ASN   159      19.018  -8.673 -43.814  1.00  0.00           H  
ATOM   2571 HD22 ASN   159      18.532  -9.850 -45.024  1.00  0.00           H  
ATOM   2572  C   ASN   159      15.546  -8.827 -48.060  1.00  0.00           C  
ATOM   2573  O   ASN   159      15.998  -9.716 -48.646  1.00  0.00           O  
ATOM   2574  N   LEU   160      14.354  -8.357 -48.438  1.00  0.00           N  
ATOM   2575  H   LEU   160      13.935  -7.649 -47.852  1.00  0.00           H  
ATOM   2576  CA  LEU   160      13.381  -9.027 -49.324  1.00  0.00           C  
ATOM   2577  HA  LEU   160      13.411 -10.116 -49.290  1.00  0.00           H  
ATOM   2578  CB  LEU   160      12.047  -8.726 -48.719  1.00  0.00           C  
ATOM   2579  HB2 LEU   160      11.910  -7.645 -48.702  1.00  0.00           H  
ATOM   2580  HB3 LEU   160      11.304  -9.124 -49.411  1.00  0.00           H  
ATOM   2581  CG  LEU   160      11.884  -9.392 -47.320  1.00  0.00           C  
ATOM   2582  HG  LEU   160      12.806  -9.191 -46.776  1.00  0.00           H  
ATOM   2583  CD1 LEU   160      10.656  -8.675 -46.743  1.00  0.00           C  
ATOM   2584 HD11 LEU   160       9.743  -8.661 -47.338  1.00  0.00           H  
ATOM   2585 HD12 LEU   160      10.562  -9.154 -45.769  1.00  0.00           H  
ATOM   2586 HD13 LEU   160      10.800  -7.607 -46.577  1.00  0.00           H  
ATOM   2587  CD2 LEU   160      11.574 -10.855 -47.252  1.00  0.00           C  
ATOM   2588 HD21 LEU   160      10.744 -11.293 -47.806  1.00  0.00           H  
ATOM   2589 HD22 LEU   160      12.497 -11.283 -47.642  1.00  0.00           H  
ATOM   2590 HD23 LEU   160      11.594 -11.202 -46.219  1.00  0.00           H  
ATOM   2591  C   LEU   160      13.453  -8.544 -50.748  1.00  0.00           C  
ATOM   2592  O   LEU   160      13.884  -7.438 -50.948  1.00  0.00           O  
ATOM   2593  N   THR   161      12.887  -9.319 -51.677  1.00  0.00           N  
ATOM   2594  H   THR   161      12.474 -10.199 -51.405  1.00  0.00           H  
ATOM   2595  CA  THR   161      12.618  -8.842 -52.988  1.00  0.00           C  
ATOM   2596  HA  THR   161      13.442  -8.220 -53.338  1.00  0.00           H  
ATOM   2597  CB  THR   161      12.296 -10.043 -53.958  1.00  0.00           C  
ATOM   2598  HB  THR   161      12.143  -9.744 -54.995  1.00  0.00           H  
ATOM   2599  CG2 THR   161      13.472 -11.004 -54.076  1.00  0.00           C  
ATOM   2600 HG21 THR   161      14.459 -10.583 -54.269  1.00  0.00           H  
ATOM   2601 HG22 THR   161      13.525 -11.646 -53.197  1.00  0.00           H  
ATOM   2602 HG23 THR   161      13.185 -11.705 -54.860  1.00  0.00           H  
ATOM   2603  OG1 THR   161      11.134 -10.804 -53.553  1.00  0.00           O  
ATOM   2604  HG1 THR   161      10.886 -11.434 -54.234  1.00  0.00           H  
ATOM   2605  C   THR   161      11.292  -8.022 -53.004  1.00  0.00           C  
ATOM   2606  O   THR   161      10.459  -8.137 -52.116  1.00  0.00           O  
ATOM   2607  N   ASP   162      11.102  -7.302 -54.166  1.00  0.00           N  
ATOM   2608  H   ASP   162      11.843  -7.380 -54.848  1.00  0.00           H  
ATOM   2609  CA  ASP   162       9.995  -6.396 -54.354  1.00  0.00           C  
ATOM   2610  HA  ASP   162      10.023  -5.796 -53.445  1.00  0.00           H  
ATOM   2611  CB  ASP   162      10.152  -5.591 -55.685  1.00  0.00           C  
ATOM   2612  HB2 ASP   162      10.184  -6.320 -56.496  1.00  0.00           H  
ATOM   2613  HB3 ASP   162       9.359  -4.845 -55.730  1.00  0.00           H  
ATOM   2614  CG  ASP   162      11.534  -4.859 -55.737  1.00  0.00           C  
ATOM   2615  OD1 ASP   162      12.207  -4.620 -54.786  1.00  0.00           O  
ATOM   2616  OD2 ASP   162      11.814  -4.421 -56.897  1.00  0.00           O  
ATOM   2617  C   ASP   162       8.689  -7.132 -54.541  1.00  0.00           C  
ATOM   2618  O   ASP   162       7.625  -6.634 -54.134  1.00  0.00           O  
ATOM   2619  N   ALA   163       8.600  -8.346 -55.178  1.00  0.00           N  
ATOM   2620  H   ALA   163       9.464  -8.791 -55.452  1.00  0.00           H  
ATOM   2621  CA  ALA   163       7.447  -9.204 -55.115  1.00  0.00           C  
ATOM   2622  HA  ALA   163       6.634  -8.631 -55.562  1.00  0.00           H  
ATOM   2623  CB  ALA   163       7.552 -10.384 -56.026  1.00  0.00           C  
ATOM   2624  HB1 ALA   163       7.704 -10.056 -57.055  1.00  0.00           H  
ATOM   2625  HB2 ALA   163       8.392 -11.047 -55.818  1.00  0.00           H  
ATOM   2626  HB3 ALA   163       6.686 -11.036 -55.920  1.00  0.00           H  
ATOM   2627  C   ALA   163       7.192  -9.537 -53.585  1.00  0.00           C  
ATOM   2628  O   ALA   163       6.075  -9.427 -53.145  1.00  0.00           O  
ATOM   2629  N   GLN   164       8.244  -9.978 -52.835  1.00  0.00           N  
ATOM   2630  H   GLN   164       9.162 -10.113 -53.234  1.00  0.00           H  
ATOM   2631  CA  GLN   164       7.896 -10.407 -51.474  1.00  0.00           C  
ATOM   2632  HA  GLN   164       7.165 -11.216 -51.475  1.00  0.00           H  
ATOM   2633  CB  GLN   164       9.227 -10.892 -50.826  1.00  0.00           C  
ATOM   2634  HB2 GLN   164      10.053 -10.230 -51.087  1.00  0.00           H  
ATOM   2635  HB3 GLN   164       9.089 -10.819 -49.747  1.00  0.00           H  
ATOM   2636  CG  GLN   164       9.781 -12.300 -51.187  1.00  0.00           C  
ATOM   2637  HG2 GLN   164       9.052 -13.055 -50.892  1.00  0.00           H  
ATOM   2638  HG3 GLN   164       9.775 -12.346 -52.276  1.00  0.00           H  
ATOM   2639  CD  GLN   164      11.160 -12.770 -50.808  1.00  0.00           C  
ATOM   2640  OE1 GLN   164      12.092 -12.016 -50.659  1.00  0.00           O  
ATOM   2641  NE2 GLN   164      11.256 -14.003 -50.425  1.00  0.00           N  
ATOM   2642 HE21 GLN   164      12.060 -14.247 -49.865  1.00  0.00           H  
ATOM   2643 HE22 GLN   164      10.390 -14.512 -50.321  1.00  0.00           H  
ATOM   2644  C   GLN   164       7.429  -9.183 -50.609  1.00  0.00           C  
ATOM   2645  O   GLN   164       6.463  -9.298 -49.778  1.00  0.00           O  
ATOM   2646  N   LYS   165       7.969  -7.959 -50.922  1.00  0.00           N  
ATOM   2647  H   LYS   165       8.788  -7.954 -51.513  1.00  0.00           H  
ATOM   2648  CA  LYS   165       7.470  -6.673 -50.315  1.00  0.00           C  
ATOM   2649  HA  LYS   165       7.522  -6.675 -49.226  1.00  0.00           H  
ATOM   2650  CB  LYS   165       8.514  -5.606 -50.729  1.00  0.00           C  
ATOM   2651  HB2 LYS   165       8.684  -5.742 -51.797  1.00  0.00           H  
ATOM   2652  HB3 LYS   165       8.078  -4.630 -50.518  1.00  0.00           H  
ATOM   2653  CG  LYS   165       9.711  -5.636 -50.085  1.00  0.00           C  
ATOM   2654  HG2 LYS   165       9.520  -5.530 -49.017  1.00  0.00           H  
ATOM   2655  HG3 LYS   165      10.150  -6.628 -50.186  1.00  0.00           H  
ATOM   2656  CD  LYS   165      10.657  -4.670 -50.339  1.00  0.00           C  
ATOM   2657  HD2 LYS   165      10.827  -4.616 -51.414  1.00  0.00           H  
ATOM   2658  HD3 LYS   165      10.296  -3.701 -49.995  1.00  0.00           H  
ATOM   2659  CE  LYS   165      11.887  -4.961 -49.834  1.00  0.00           C  
ATOM   2660  HE2 LYS   165      11.681  -5.319 -48.825  1.00  0.00           H  
ATOM   2661  HE3 LYS   165      12.270  -5.877 -50.284  1.00  0.00           H  
ATOM   2662  NZ  LYS   165      12.870  -3.860 -49.973  1.00  0.00           N  
ATOM   2663  HZ1 LYS   165      12.987  -3.799 -50.974  1.00  0.00           H  
ATOM   2664  HZ2 LYS   165      12.421  -3.004 -49.680  1.00  0.00           H  
ATOM   2665  HZ3 LYS   165      13.783  -3.976 -49.558  1.00  0.00           H  
ATOM   2666  C   LYS   165       5.972  -6.382 -50.631  1.00  0.00           C  
ATOM   2667  O   LYS   165       5.338  -5.943 -49.757  1.00  0.00           O  
ATOM   2668  N   GLN   166       5.487  -6.683 -51.831  1.00  0.00           N  
ATOM   2669  H   GLN   166       6.032  -7.307 -52.409  1.00  0.00           H  
ATOM   2670  CA  GLN   166       4.045  -6.493 -52.250  1.00  0.00           C  
ATOM   2671  HA  GLN   166       3.691  -5.590 -51.753  1.00  0.00           H  
ATOM   2672  CB  GLN   166       3.807  -6.409 -53.707  1.00  0.00           C  
ATOM   2673  HB2 GLN   166       4.368  -5.552 -54.079  1.00  0.00           H  
ATOM   2674  HB3 GLN   166       4.290  -7.277 -54.158  1.00  0.00           H  
ATOM   2675  CG  GLN   166       2.392  -6.396 -54.266  1.00  0.00           C  
ATOM   2676  HG2 GLN   166       1.840  -5.633 -53.718  1.00  0.00           H  
ATOM   2677  HG3 GLN   166       2.471  -6.147 -55.324  1.00  0.00           H  
ATOM   2678  CD  GLN   166       1.683  -7.734 -54.216  1.00  0.00           C  
ATOM   2679  OE1 GLN   166       2.143  -8.849 -53.976  1.00  0.00           O  
ATOM   2680  NE2 GLN   166       0.378  -7.661 -54.220  1.00  0.00           N  
ATOM   2681 HE21 GLN   166      -0.174  -8.488 -54.046  1.00  0.00           H  
ATOM   2682 HE22 GLN   166      -0.096  -6.775 -54.324  1.00  0.00           H  
ATOM   2683  C   GLN   166       3.182  -7.505 -51.487  1.00  0.00           C  
ATOM   2684  O   GLN   166       2.150  -7.175 -50.854  1.00  0.00           O  
ATOM   2685  N   GLN   167       3.643  -8.780 -51.428  1.00  0.00           N  
ATOM   2686  H   GLN   167       4.536  -8.869 -51.893  1.00  0.00           H  
ATOM   2687  CA  GLN   167       3.011  -9.955 -50.855  1.00  0.00           C  
ATOM   2688  HA  GLN   167       1.992 -10.138 -51.198  1.00  0.00           H  
ATOM   2689  CB  GLN   167       3.866 -11.285 -51.112  1.00  0.00           C  
ATOM   2690  HB2 GLN   167       4.916 -11.017 -51.000  1.00  0.00           H  
ATOM   2691  HB3 GLN   167       3.589 -12.003 -50.341  1.00  0.00           H  
ATOM   2692  CG  GLN   167       3.663 -11.829 -52.558  1.00  0.00           C  
ATOM   2693  HG2 GLN   167       2.849 -12.553 -52.594  1.00  0.00           H  
ATOM   2694  HG3 GLN   167       3.483 -10.958 -53.189  1.00  0.00           H  
ATOM   2695  CD  GLN   167       4.871 -12.612 -53.082  1.00  0.00           C  
ATOM   2696  OE1 GLN   167       5.859 -12.904 -52.457  1.00  0.00           O  
ATOM   2697  NE2 GLN   167       4.832 -13.132 -54.272  1.00  0.00           N  
ATOM   2698 HE21 GLN   167       5.707 -13.556 -54.545  1.00  0.00           H  
ATOM   2699 HE22 GLN   167       4.043 -12.972 -54.882  1.00  0.00           H  
ATOM   2700  C   GLN   167       2.715  -9.748 -49.379  1.00  0.00           C  
ATOM   2701  O   GLN   167       1.609  -9.949 -48.827  1.00  0.00           O  
ATOM   2702  N   ILE   168       3.786  -9.525 -48.560  1.00  0.00           N  
ATOM   2703  H   ILE   168       4.682  -9.336 -48.987  1.00  0.00           H  
ATOM   2704  CA  ILE   168       3.599  -9.462 -47.060  1.00  0.00           C  
ATOM   2705  HA  ILE   168       2.891 -10.276 -46.903  1.00  0.00           H  
ATOM   2706  CB  ILE   168       4.813  -9.837 -46.243  1.00  0.00           C  
ATOM   2707  HB  ILE   168       4.581  -9.967 -45.187  1.00  0.00           H  
ATOM   2708  CG2 ILE   168       5.382 -11.245 -46.535  1.00  0.00           C  
ATOM   2709 HG21 ILE   168       6.230 -11.429 -45.876  1.00  0.00           H  
ATOM   2710 HG22 ILE   168       4.566 -11.941 -46.338  1.00  0.00           H  
ATOM   2711 HG23 ILE   168       5.621 -11.301 -47.596  1.00  0.00           H  
ATOM   2712  CG1 ILE   168       5.922  -8.721 -46.443  1.00  0.00           C  
ATOM   2713 HG12 ILE   168       6.603  -8.915 -47.272  1.00  0.00           H  
ATOM   2714 HG13 ILE   168       5.392  -7.812 -46.730  1.00  0.00           H  
ATOM   2715  CD1 ILE   168       6.754  -8.361 -45.138  1.00  0.00           C  
ATOM   2716 HD11 ILE   168       6.050  -8.137 -44.337  1.00  0.00           H  
ATOM   2717 HD12 ILE   168       7.286  -9.254 -44.810  1.00  0.00           H  
ATOM   2718 HD13 ILE   168       7.421  -7.511 -45.283  1.00  0.00           H  
ATOM   2719  C   ILE   168       2.844  -8.276 -46.523  1.00  0.00           C  
ATOM   2720  O   ILE   168       2.410  -8.289 -45.310  1.00  0.00           O  
ATOM   2721  N   ARG   169       2.526  -7.266 -47.357  1.00  0.00           N  
ATOM   2722  H   ARG   169       2.857  -7.528 -48.274  1.00  0.00           H  
ATOM   2723  CA  ARG   169       1.628  -6.065 -47.078  1.00  0.00           C  
ATOM   2724  HA  ARG   169       2.171  -5.560 -46.279  1.00  0.00           H  
ATOM   2725  CB  ARG   169       1.351  -5.147 -48.257  1.00  0.00           C  
ATOM   2726  HB2 ARG   169       0.919  -5.821 -48.998  1.00  0.00           H  
ATOM   2727  HB3 ARG   169       0.523  -4.457 -48.100  1.00  0.00           H  
ATOM   2728  CG  ARG   169       2.430  -4.461 -48.673  1.00  0.00           C  
ATOM   2729  HG2 ARG   169       2.974  -4.099 -47.800  1.00  0.00           H  
ATOM   2730  HG3 ARG   169       3.173  -5.090 -49.164  1.00  0.00           H  
ATOM   2731  CD  ARG   169       2.252  -3.319 -49.340  1.00  0.00           C  
ATOM   2732  HD2 ARG   169       1.612  -3.484 -50.207  1.00  0.00           H  
ATOM   2733  HD3 ARG   169       1.825  -2.618 -48.623  1.00  0.00           H  
ATOM   2734  NE  ARG   169       3.510  -2.673 -49.755  1.00  0.00           N  
ATOM   2735  HE  ARG   169       4.201  -2.543 -49.030  1.00  0.00           H  
ATOM   2736  CZ  ARG   169       3.984  -2.496 -50.977  1.00  0.00           C  
ATOM   2737  NH1 ARG   169       3.322  -2.751 -52.009  1.00  0.00           N  
ATOM   2738 HH11 ARG   169       2.332  -2.850 -51.833  1.00  0.00           H  
ATOM   2739 HH12 ARG   169       3.782  -2.511 -52.876  1.00  0.00           H  
ATOM   2740  NH2 ARG   169       5.213  -2.114 -51.206  1.00  0.00           N  
ATOM   2741 HH21 ARG   169       5.870  -1.928 -50.462  1.00  0.00           H  
ATOM   2742 HH22 ARG   169       5.563  -1.874 -52.122  1.00  0.00           H  
ATOM   2743  C   ARG   169       0.227  -6.534 -46.542  1.00  0.00           C  
ATOM   2744  O   ARG   169      -0.225  -6.226 -45.426  1.00  0.00           O  
ATOM   2745  N   GLU   170      -0.367  -7.446 -47.290  1.00  0.00           N  
ATOM   2746  H   GLU   170       0.040  -7.675 -48.185  1.00  0.00           H  
ATOM   2747  CA  GLU   170      -1.681  -8.001 -47.031  1.00  0.00           C  
ATOM   2748  HA  GLU   170      -2.329  -7.247 -46.586  1.00  0.00           H  
ATOM   2749  CB  GLU   170      -2.256  -8.739 -48.238  1.00  0.00           C  
ATOM   2750  HB2 GLU   170      -2.082  -8.130 -49.125  1.00  0.00           H  
ATOM   2751  HB3 GLU   170      -1.706  -9.674 -48.343  1.00  0.00           H  
ATOM   2752  CG  GLU   170      -3.733  -9.191 -48.225  1.00  0.00           C  
ATOM   2753  HG2 GLU   170      -4.010  -9.784 -49.097  1.00  0.00           H  
ATOM   2754  HG3 GLU   170      -3.877  -9.857 -47.375  1.00  0.00           H  
ATOM   2755  CD  GLU   170      -4.769  -8.042 -48.017  1.00  0.00           C  
ATOM   2756  OE1 GLU   170      -4.805  -7.126 -48.904  1.00  0.00           O  
ATOM   2757  OE2 GLU   170      -5.509  -8.090 -47.006  1.00  0.00           O  
ATOM   2758  C   GLU   170      -1.593  -8.932 -45.885  1.00  0.00           C  
ATOM   2759  O   GLU   170      -2.558  -8.953 -45.051  1.00  0.00           O  
ATOM   2760  N   ILE   171      -0.399  -9.575 -45.641  1.00  0.00           N  
ATOM   2761  H   ILE   171       0.360  -9.466 -46.299  1.00  0.00           H  
ATOM   2762  CA  ILE   171      -0.286 -10.317 -44.396  1.00  0.00           C  
ATOM   2763  HA  ILE   171      -1.129 -11.007 -44.364  1.00  0.00           H  
ATOM   2764  CB  ILE   171       1.015 -11.316 -44.518  1.00  0.00           C  
ATOM   2765  HB  ILE   171       1.856 -10.791 -44.971  1.00  0.00           H  
ATOM   2766  CG2 ILE   171       1.385 -11.887 -43.170  1.00  0.00           C  
ATOM   2767 HG21 ILE   171       0.582 -12.348 -42.595  1.00  0.00           H  
ATOM   2768 HG22 ILE   171       2.274 -12.514 -43.237  1.00  0.00           H  
ATOM   2769 HG23 ILE   171       1.617 -11.137 -42.413  1.00  0.00           H  
ATOM   2770  CG1 ILE   171       0.734 -12.498 -45.460  1.00  0.00           C  
ATOM   2771 HG12 ILE   171       0.177 -13.279 -44.944  1.00  0.00           H  
ATOM   2772 HG13 ILE   171       0.165 -12.176 -46.333  1.00  0.00           H  
ATOM   2773  CD1 ILE   171       2.072 -13.238 -46.042  1.00  0.00           C  
ATOM   2774 HD11 ILE   171       2.498 -12.528 -46.751  1.00  0.00           H  
ATOM   2775 HD12 ILE   171       2.779 -13.541 -45.270  1.00  0.00           H  
ATOM   2776 HD13 ILE   171       1.742 -14.125 -46.584  1.00  0.00           H  
ATOM   2777  C   ILE   171      -0.159  -9.397 -43.136  1.00  0.00           C  
ATOM   2778  O   ILE   171      -0.716  -9.772 -42.101  1.00  0.00           O  
ATOM   2779  N   MET   172       0.361  -8.209 -43.297  1.00  0.00           N  
ATOM   2780  H   MET   172       0.622  -7.870 -44.212  1.00  0.00           H  
ATOM   2781  CA  MET   172       0.314  -7.108 -42.337  1.00  0.00           C  
ATOM   2782  HA  MET   172       0.554  -7.540 -41.365  1.00  0.00           H  
ATOM   2783  CB  MET   172       1.478  -6.145 -42.555  1.00  0.00           C  
ATOM   2784  HB2 MET   172       1.471  -5.716 -43.557  1.00  0.00           H  
ATOM   2785  HB3 MET   172       1.260  -5.291 -41.915  1.00  0.00           H  
ATOM   2786  CG  MET   172       2.839  -6.831 -42.218  1.00  0.00           C  
ATOM   2787  HG2 MET   172       3.204  -7.438 -43.046  1.00  0.00           H  
ATOM   2788  HG3 MET   172       3.516  -5.983 -42.112  1.00  0.00           H  
ATOM   2789  SD  MET   172       3.009  -8.022 -40.872  1.00  0.00           S  
ATOM   2790  CE  MET   172       2.516  -7.155 -39.375  1.00  0.00           C  
ATOM   2791  HE1 MET   172       1.598  -6.660 -39.692  1.00  0.00           H  
ATOM   2792  HE2 MET   172       2.379  -7.871 -38.566  1.00  0.00           H  
ATOM   2793  HE3 MET   172       3.253  -6.364 -39.229  1.00  0.00           H  
ATOM   2794  C   MET   172      -1.121  -6.465 -42.195  1.00  0.00           C  
ATOM   2795  O   MET   172      -1.594  -6.263 -41.045  1.00  0.00           O  
ATOM   2796  N   LYS   173      -1.855  -6.238 -43.278  1.00  0.00           N  
ATOM   2797  H   LYS   173      -1.408  -6.221 -44.184  1.00  0.00           H  
ATOM   2798  CA  LYS   173      -3.303  -5.758 -43.231  1.00  0.00           C  
ATOM   2799  HA  LYS   173      -3.480  -4.954 -42.516  1.00  0.00           H  
ATOM   2800  CB  LYS   173      -3.615  -5.104 -44.642  1.00  0.00           C  
ATOM   2801  HB2 LYS   173      -2.800  -4.425 -44.895  1.00  0.00           H  
ATOM   2802  HB3 LYS   173      -3.647  -5.976 -45.295  1.00  0.00           H  
ATOM   2803  CG  LYS   173      -4.799  -4.475 -44.641  1.00  0.00           C  
ATOM   2804  HG2 LYS   173      -5.511  -5.262 -44.392  1.00  0.00           H  
ATOM   2805  HG3 LYS   173      -4.784  -3.608 -43.982  1.00  0.00           H  
ATOM   2806  CD  LYS   173      -5.196  -4.014 -45.850  1.00  0.00           C  
ATOM   2807  HD2 LYS   173      -4.442  -3.404 -46.348  1.00  0.00           H  
ATOM   2808  HD3 LYS   173      -5.325  -4.840 -46.550  1.00  0.00           H  
ATOM   2809  CE  LYS   173      -6.393  -3.283 -45.871  1.00  0.00           C  
ATOM   2810  HE2 LYS   173      -6.400  -2.502 -45.110  1.00  0.00           H  
ATOM   2811  HE3 LYS   173      -6.466  -2.786 -46.839  1.00  0.00           H  
ATOM   2812  NZ  LYS   173      -7.607  -4.102 -45.830  1.00  0.00           N  
ATOM   2813  HZ1 LYS   173      -8.465  -3.595 -45.664  1.00  0.00           H  
ATOM   2814  HZ2 LYS   173      -7.688  -4.829 -46.526  1.00  0.00           H  
ATOM   2815  HZ3 LYS   173      -7.562  -4.666 -44.993  1.00  0.00           H  
ATOM   2816  C   LYS   173      -4.369  -6.772 -42.699  1.00  0.00           C  
ATOM   2817  O   LYS   173      -5.456  -6.366 -42.254  1.00  0.00           O  
ATOM   2818  N   GLY   174      -3.974  -8.070 -42.729  1.00  0.00           N  
ATOM   2819  H   GLY   174      -3.059  -8.215 -43.132  1.00  0.00           H  
ATOM   2820  CA  GLY   174      -4.747  -9.184 -42.146  1.00  0.00           C  
ATOM   2821  HA2 GLY   174      -5.801  -8.944 -42.282  1.00  0.00           H  
ATOM   2822  HA3 GLY   174      -4.637 -10.091 -42.741  1.00  0.00           H  
ATOM   2823  C   GLY   174      -4.458  -9.398 -40.671  1.00  0.00           C  
ATOM   2824  O   GLY   174      -5.400  -9.520 -39.867  1.00  0.00           O  
ATOM   2825  N   GLN   175      -3.174  -9.248 -40.238  1.00  0.00           N  
ATOM   2826  H   GLN   175      -2.430  -9.127 -40.910  1.00  0.00           H  
ATOM   2827  CA  GLN   175      -2.928  -9.014 -38.812  1.00  0.00           C  
ATOM   2828  HA  GLN   175      -3.248  -9.886 -38.241  1.00  0.00           H  
ATOM   2829  CB  GLN   175      -1.404  -8.813 -38.547  1.00  0.00           C  
ATOM   2830  HB2 GLN   175      -0.819  -9.582 -39.051  1.00  0.00           H  
ATOM   2831  HB3 GLN   175      -1.105  -7.873 -39.013  1.00  0.00           H  
ATOM   2832  CG  GLN   175      -1.005  -8.922 -37.066  1.00  0.00           C  
ATOM   2833  HG2 GLN   175      -1.937  -8.961 -36.501  1.00  0.00           H  
ATOM   2834  HG3 GLN   175      -0.429  -9.847 -37.072  1.00  0.00           H  
ATOM   2835  CD  GLN   175      -0.169  -7.683 -36.723  1.00  0.00           C  
ATOM   2836  OE1 GLN   175      -0.532  -6.545 -36.764  1.00  0.00           O  
ATOM   2837  NE2 GLN   175       1.085  -7.913 -36.315  1.00  0.00           N  
ATOM   2838 HE21 GLN   175       1.578  -7.049 -36.140  1.00  0.00           H  
ATOM   2839 HE22 GLN   175       1.412  -8.812 -35.991  1.00  0.00           H  
ATOM   2840  C   GLN   175      -3.754  -7.936 -38.128  1.00  0.00           C  
ATOM   2841  O   GLN   175      -4.164  -8.026 -36.996  1.00  0.00           O  
ATOM   2842  N   ARG   176      -4.101  -6.862 -38.913  1.00  0.00           N  
ATOM   2843  H   ARG   176      -3.666  -6.757 -39.818  1.00  0.00           H  
ATOM   2844  CA  ARG   176      -5.052  -5.749 -38.544  1.00  0.00           C  
ATOM   2845  HA  ARG   176      -4.704  -5.378 -37.580  1.00  0.00           H  
ATOM   2846  CB  ARG   176      -5.027  -4.616 -39.582  1.00  0.00           C  
ATOM   2847  HB2 ARG   176      -4.178  -4.780 -40.247  1.00  0.00           H  
ATOM   2848  HB3 ARG   176      -5.887  -4.708 -40.245  1.00  0.00           H  
ATOM   2849  CG  ARG   176      -5.097  -3.422 -38.969  1.00  0.00           C  
ATOM   2850  HG2 ARG   176      -6.140  -3.343 -38.661  1.00  0.00           H  
ATOM   2851  HG3 ARG   176      -4.415  -3.299 -38.128  1.00  0.00           H  
ATOM   2852  CD  ARG   176      -4.900  -2.379 -39.863  1.00  0.00           C  
ATOM   2853  HD2 ARG   176      -3.895  -2.515 -40.263  1.00  0.00           H  
ATOM   2854  HD3 ARG   176      -5.701  -2.435 -40.600  1.00  0.00           H  
ATOM   2855  NE  ARG   176      -4.932  -1.052 -39.249  1.00  0.00           N  
ATOM   2856  HE  ARG   176      -5.303  -0.822 -38.338  1.00  0.00           H  
ATOM   2857  CZ  ARG   176      -4.645   0.081 -39.862  1.00  0.00           C  
ATOM   2858  NH1 ARG   176      -4.129   0.262 -40.999  1.00  0.00           N  
ATOM   2859 HH11 ARG   176      -3.752  -0.566 -41.437  1.00  0.00           H  
ATOM   2860 HH12 ARG   176      -3.960   1.204 -41.321  1.00  0.00           H  
ATOM   2861  NH2 ARG   176      -4.891   1.165 -39.184  1.00  0.00           N  
ATOM   2862 HH21 ARG   176      -5.468   1.067 -38.361  1.00  0.00           H  
ATOM   2863 HH22 ARG   176      -5.079   2.022 -39.683  1.00  0.00           H  
ATOM   2864  C   ARG   176      -6.541  -6.149 -38.296  1.00  0.00           C  
ATOM   2865  O   ARG   176      -7.336  -5.407 -37.673  1.00  0.00           O  
ATOM   2866  N   ASP   177      -6.957  -7.356 -38.728  1.00  0.00           N  
ATOM   2867  H   ASP   177      -6.306  -8.059 -39.049  1.00  0.00           H  
ATOM   2868  CA  ASP   177      -8.290  -7.858 -38.544  1.00  0.00           C  
ATOM   2869  HA  ASP   177      -8.943  -7.088 -38.135  1.00  0.00           H  
ATOM   2870  CB  ASP   177      -8.897  -8.138 -39.868  1.00  0.00           C  
ATOM   2871  HB2 ASP   177      -8.067  -8.458 -40.499  1.00  0.00           H  
ATOM   2872  HB3 ASP   177      -9.705  -8.864 -39.776  1.00  0.00           H  
ATOM   2873  CG  ASP   177      -9.706  -6.944 -40.483  1.00  0.00           C  
ATOM   2874  OD1 ASP   177     -10.374  -6.155 -39.743  1.00  0.00           O  
ATOM   2875  OD2 ASP   177      -9.922  -7.095 -41.664  1.00  0.00           O  
ATOM   2876  C   ASP   177      -8.293  -8.945 -37.466  1.00  0.00           C  
ATOM   2877  O   ASP   177      -9.252  -8.886 -36.674  1.00  0.00           O  
ATOM   2878  N   GLN   178      -7.298  -9.860 -37.373  1.00  0.00           N  
ATOM   2879  H   GLN   178      -6.503  -9.703 -37.975  1.00  0.00           H  
ATOM   2880  CA  GLN   178      -7.206 -10.903 -36.414  1.00  0.00           C  
ATOM   2881  HA  GLN   178      -8.231 -11.269 -36.352  1.00  0.00           H  
ATOM   2882  CB  GLN   178      -6.324 -11.957 -36.842  1.00  0.00           C  
ATOM   2883  HB2 GLN   178      -5.377 -11.458 -37.045  1.00  0.00           H  
ATOM   2884  HB3 GLN   178      -6.250 -12.704 -36.051  1.00  0.00           H  
ATOM   2885  CG  GLN   178      -6.899 -12.611 -38.095  1.00  0.00           C  
ATOM   2886  HG2 GLN   178      -6.917 -11.868 -38.892  1.00  0.00           H  
ATOM   2887  HG3 GLN   178      -6.176 -13.339 -38.462  1.00  0.00           H  
ATOM   2888  CD  GLN   178      -8.171 -13.420 -37.840  1.00  0.00           C  
ATOM   2889  OE1 GLN   178      -9.033 -13.398 -38.665  1.00  0.00           O  
ATOM   2890  NE2 GLN   178      -8.243 -14.295 -36.848  1.00  0.00           N  
ATOM   2891 HE21 GLN   178      -9.129 -14.748 -36.673  1.00  0.00           H  
ATOM   2892 HE22 GLN   178      -7.402 -14.504 -36.329  1.00  0.00           H  
ATOM   2893  C   GLN   178      -6.778 -10.427 -34.951  1.00  0.00           C  
ATOM   2894  O   GLN   178      -7.133 -11.059 -33.957  1.00  0.00           O  
ATOM   2895  N   MET   179      -6.017  -9.333 -34.875  1.00  0.00           N  
ATOM   2896  H   MET   179      -5.807  -8.924 -35.775  1.00  0.00           H  
ATOM   2897  CA  MET   179      -5.776  -8.540 -33.585  1.00  0.00           C  
ATOM   2898  HA  MET   179      -5.783  -9.247 -32.756  1.00  0.00           H  
ATOM   2899  CB  MET   179      -4.440  -7.833 -33.567  1.00  0.00           C  
ATOM   2900  HB2 MET   179      -4.400  -7.232 -34.475  1.00  0.00           H  
ATOM   2901  HB3 MET   179      -4.353  -7.202 -32.682  1.00  0.00           H  
ATOM   2902  CG  MET   179      -3.345  -8.822 -33.619  1.00  0.00           C  
ATOM   2903  HG2 MET   179      -3.521  -9.514 -32.795  1.00  0.00           H  
ATOM   2904  HG3 MET   179      -3.359  -9.404 -34.540  1.00  0.00           H  
ATOM   2905  SD  MET   179      -1.702  -8.134 -33.392  1.00  0.00           S  
ATOM   2906  CE  MET   179      -0.753  -9.685 -33.625  1.00  0.00           C  
ATOM   2907  HE1 MET   179      -0.816 -10.032 -34.657  1.00  0.00           H  
ATOM   2908  HE2 MET   179       0.292  -9.538 -33.353  1.00  0.00           H  
ATOM   2909  HE3 MET   179      -1.171 -10.511 -33.048  1.00  0.00           H  
ATOM   2910  C   MET   179      -6.842  -7.577 -33.256  1.00  0.00           C  
ATOM   2911  O   MET   179      -7.424  -7.060 -34.192  1.00  0.00           O  
ATOM   2912  N   LYS   180      -7.127  -7.388 -31.950  1.00  0.00           N  
ATOM   2913  H   LYS   180      -6.494  -7.829 -31.297  1.00  0.00           H  
ATOM   2914  CA  LYS   180      -8.185  -6.508 -31.380  1.00  0.00           C  
ATOM   2915  HA  LYS   180      -8.266  -5.572 -31.932  1.00  0.00           H  
ATOM   2916  CB  LYS   180      -9.527  -7.176 -31.449  1.00  0.00           C  
ATOM   2917  HB2 LYS   180      -9.706  -7.453 -32.488  1.00  0.00           H  
ATOM   2918  HB3 LYS   180      -9.475  -8.065 -30.819  1.00  0.00           H  
ATOM   2919  CG  LYS   180     -10.511  -6.236 -31.122  1.00  0.00           C  
ATOM   2920  HG2 LYS   180     -10.526  -6.072 -30.044  1.00  0.00           H  
ATOM   2921  HG3 LYS   180     -10.338  -5.269 -31.594  1.00  0.00           H  
ATOM   2922  CD  LYS   180     -11.761  -6.649 -31.438  1.00  0.00           C  
ATOM   2923  HD2 LYS   180     -11.858  -6.534 -32.517  1.00  0.00           H  
ATOM   2924  HD3 LYS   180     -11.941  -7.678 -31.127  1.00  0.00           H  
ATOM   2925  CE  LYS   180     -12.787  -5.937 -30.891  1.00  0.00           C  
ATOM   2926  HE2 LYS   180     -12.641  -6.083 -29.821  1.00  0.00           H  
ATOM   2927  HE3 LYS   180     -12.715  -4.880 -31.147  1.00  0.00           H  
ATOM   2928  NZ  LYS   180     -14.133  -6.353 -31.212  1.00  0.00           N  
ATOM   2929  HZ1 LYS   180     -14.813  -5.779 -30.735  1.00  0.00           H  
ATOM   2930  HZ2 LYS   180     -14.261  -6.189 -32.200  1.00  0.00           H  
ATOM   2931  HZ3 LYS   180     -14.310  -7.319 -30.975  1.00  0.00           H  
ATOM   2932  C   LYS   180      -7.733  -6.167 -29.916  1.00  0.00           C  
ATOM   2933  O   LYS   180      -7.194  -7.095 -29.258  1.00  0.00           O  
ATOM   2934  N   ARG   181      -8.109  -5.009 -29.408  1.00  0.00           N  
ATOM   2935  H   ARG   181      -8.605  -4.325 -29.960  1.00  0.00           H  
ATOM   2936  CA  ARG   181      -8.033  -4.672 -27.939  1.00  0.00           C  
ATOM   2937  HA  ARG   181      -7.044  -5.024 -27.643  1.00  0.00           H  
ATOM   2938  CB  ARG   181      -8.117  -3.204 -27.564  1.00  0.00           C  
ATOM   2939  HB2 ARG   181      -9.069  -2.777 -27.876  1.00  0.00           H  
ATOM   2940  HB3 ARG   181      -8.202  -3.118 -26.481  1.00  0.00           H  
ATOM   2941  CG  ARG   181      -7.117  -2.484 -28.084  1.00  0.00           C  
ATOM   2942  HG2 ARG   181      -6.161  -2.933 -27.816  1.00  0.00           H  
ATOM   2943  HG3 ARG   181      -7.196  -2.562 -29.168  1.00  0.00           H  
ATOM   2944  CD  ARG   181      -7.062  -1.137 -27.746  1.00  0.00           C  
ATOM   2945  HD2 ARG   181      -7.931  -0.684 -28.224  1.00  0.00           H  
ATOM   2946  HD3 ARG   181      -7.080  -0.955 -26.671  1.00  0.00           H  
ATOM   2947  NE  ARG   181      -5.791  -0.583 -28.218  1.00  0.00           N  
ATOM   2948  HE  ARG   181      -4.957  -1.111 -28.004  1.00  0.00           H  
ATOM   2949  CZ  ARG   181      -5.516   0.697 -28.460  1.00  0.00           C  
ATOM   2950  NH1 ARG   181      -6.427   1.523 -28.692  1.00  0.00           N  
ATOM   2951 HH11 ARG   181      -7.306   1.239 -28.284  1.00  0.00           H  
ATOM   2952 HH12 ARG   181      -6.182   2.501 -28.758  1.00  0.00           H  
ATOM   2953  NH2 ARG   181      -4.286   1.102 -28.693  1.00  0.00           N  
ATOM   2954 HH21 ARG   181      -3.572   0.422 -28.474  1.00  0.00           H  
ATOM   2955 HH22 ARG   181      -4.072   2.089 -28.658  1.00  0.00           H  
ATOM   2956  C   ARG   181      -9.071  -5.456 -27.076  1.00  0.00           C  
ATOM   2957  O   ARG   181     -10.203  -5.444 -27.464  1.00  0.00           O  
ATOM   2958  N   PRO   182      -8.736  -5.926 -25.833  1.00  0.00           N  
ATOM   2959  CD  PRO   182      -7.417  -6.208 -25.351  1.00  0.00           C  
ATOM   2960  HD2 PRO   182      -7.110  -5.431 -24.651  1.00  0.00           H  
ATOM   2961  HD3 PRO   182      -6.715  -6.456 -26.147  1.00  0.00           H  
ATOM   2962  CG  PRO   182      -7.520  -7.461 -24.481  1.00  0.00           C  
ATOM   2963  HG2 PRO   182      -6.783  -7.403 -23.680  1.00  0.00           H  
ATOM   2964  HG3 PRO   182      -7.451  -8.421 -24.994  1.00  0.00           H  
ATOM   2965  CB  PRO   182      -8.902  -7.310 -23.830  1.00  0.00           C  
ATOM   2966  HB2 PRO   182      -8.847  -6.658 -22.959  1.00  0.00           H  
ATOM   2967  HB3 PRO   182      -9.259  -8.324 -23.648  1.00  0.00           H  
ATOM   2968  CA  PRO   182      -9.708  -6.659 -24.955  1.00  0.00           C  
ATOM   2969  HA  PRO   182     -10.263  -7.430 -25.490  1.00  0.00           H  
ATOM   2970  C   PRO   182     -10.695  -5.715 -24.390  1.00  0.00           C  
ATOM   2971  O   PRO   182     -10.489  -4.529 -24.470  1.00  0.00           O  
ATOM   2972  N   PRO   183     -11.765  -6.208 -23.838  1.00  0.00           N  
ATOM   2973  CD  PRO   183     -12.065  -7.584 -23.464  1.00  0.00           C  
ATOM   2974  HD2 PRO   183     -11.721  -7.813 -22.456  1.00  0.00           H  
ATOM   2975  HD3 PRO   183     -11.683  -8.336 -24.155  1.00  0.00           H  
ATOM   2976  CG  PRO   183     -13.597  -7.632 -23.383  1.00  0.00           C  
ATOM   2977  HG2 PRO   183     -14.003  -8.459 -22.801  1.00  0.00           H  
ATOM   2978  HG3 PRO   183     -13.957  -7.723 -24.408  1.00  0.00           H  
ATOM   2979  CB  PRO   183     -13.984  -6.295 -22.888  1.00  0.00           C  
ATOM   2980  HB2 PRO   183     -13.713  -6.135 -21.844  1.00  0.00           H  
ATOM   2981  HB3 PRO   183     -15.007  -6.005 -23.129  1.00  0.00           H  
ATOM   2982  CA  PRO   183     -12.988  -5.414 -23.728  1.00  0.00           C  
ATOM   2983  HA  PRO   183     -13.257  -5.183 -24.759  1.00  0.00           H  
ATOM   2984  C   PRO   183     -12.747  -4.183 -22.961  1.00  0.00           C  
ATOM   2985  O   PRO   183     -12.237  -4.222 -21.823  1.00  0.00           O  
ATOM   2986  N   LEU   184     -12.929  -3.035 -23.607  1.00  0.00           N  
ATOM   2987  H   LEU   184     -13.356  -3.116 -24.519  1.00  0.00           H  
ATOM   2988  CA  LEU   184     -12.641  -1.654 -23.186  1.00  0.00           C  
ATOM   2989  HA  LEU   184     -11.597  -1.350 -23.109  1.00  0.00           H  
ATOM   2990  CB  LEU   184     -13.299  -0.655 -24.200  1.00  0.00           C  
ATOM   2991  HB2 LEU   184     -12.830  -0.830 -25.168  1.00  0.00           H  
ATOM   2992  HB3 LEU   184     -14.368  -0.852 -24.282  1.00  0.00           H  
ATOM   2993  CG  LEU   184     -13.186   0.811 -23.871  1.00  0.00           C  
ATOM   2994  HG  LEU   184     -13.617   1.081 -22.906  1.00  0.00           H  
ATOM   2995  CD1 LEU   184     -11.656   1.170 -23.910  1.00  0.00           C  
ATOM   2996 HD11 LEU   184     -11.165   0.671 -24.746  1.00  0.00           H  
ATOM   2997 HD12 LEU   184     -11.572   2.256 -23.903  1.00  0.00           H  
ATOM   2998 HD13 LEU   184     -11.253   0.784 -22.974  1.00  0.00           H  
ATOM   2999  CD2 LEU   184     -13.919   1.721 -24.864  1.00  0.00           C  
ATOM   3000 HD21 LEU   184     -13.414   1.628 -25.826  1.00  0.00           H  
ATOM   3001 HD22 LEU   184     -14.959   1.407 -24.947  1.00  0.00           H  
ATOM   3002 HD23 LEU   184     -14.021   2.755 -24.533  1.00  0.00           H  
ATOM   3003  C   LEU   184     -13.223  -1.359 -21.774  1.00  0.00           C  
ATOM   3004  O   LEU   184     -12.502  -0.933 -20.832  1.00  0.00           O  
ATOM   3005  N   GLU   185     -14.513  -1.632 -21.586  1.00  0.00           N  
ATOM   3006  H   GLU   185     -15.009  -2.049 -22.360  1.00  0.00           H  
ATOM   3007  CA  GLU   185     -15.222  -1.386 -20.310  1.00  0.00           C  
ATOM   3008  HA  GLU   185     -14.931  -0.388 -19.983  1.00  0.00           H  
ATOM   3009  CB  GLU   185     -16.796  -1.432 -20.468  1.00  0.00           C  
ATOM   3010  HB2 GLU   185     -17.041  -2.336 -21.026  1.00  0.00           H  
ATOM   3011  HB3 GLU   185     -17.273  -1.439 -19.488  1.00  0.00           H  
ATOM   3012  CG  GLU   185     -17.363  -0.280 -21.335  1.00  0.00           C  
ATOM   3013  HG2 GLU   185     -17.173  -0.531 -22.379  1.00  0.00           H  
ATOM   3014  HG3 GLU   185     -18.432  -0.165 -21.154  1.00  0.00           H  
ATOM   3015  CD  GLU   185     -16.698   1.039 -21.058  1.00  0.00           C  
ATOM   3016  OE1 GLU   185     -15.899   1.549 -21.834  1.00  0.00           O  
ATOM   3017  OE2 GLU   185     -16.825   1.447 -19.895  1.00  0.00           O  
ATOM   3018  C   GLU   185     -14.599  -2.311 -19.215  1.00  0.00           C  
ATOM   3019  O   GLU   185     -14.392  -1.850 -18.082  1.00  0.00           O  
ATOM   3020  N   GLU   186     -14.216  -3.521 -19.535  1.00  0.00           N  
ATOM   3021  H   GLU   186     -14.329  -3.952 -20.441  1.00  0.00           H  
ATOM   3022  CA  GLU   186     -13.488  -4.404 -18.576  1.00  0.00           C  
ATOM   3023  HA  GLU   186     -14.081  -4.335 -17.664  1.00  0.00           H  
ATOM   3024  CB  GLU   186     -13.585  -5.857 -18.955  1.00  0.00           C  
ATOM   3025  HB2 GLU   186     -12.956  -6.069 -19.819  1.00  0.00           H  
ATOM   3026  HB3 GLU   186     -13.247  -6.444 -18.100  1.00  0.00           H  
ATOM   3027  CG  GLU   186     -14.982  -6.471 -19.331  1.00  0.00           C  
ATOM   3028  HG2 GLU   186     -15.307  -5.953 -20.234  1.00  0.00           H  
ATOM   3029  HG3 GLU   186     -14.841  -7.537 -19.504  1.00  0.00           H  
ATOM   3030  CD  GLU   186     -16.016  -6.256 -18.262  1.00  0.00           C  
ATOM   3031  OE1 GLU   186     -17.183  -6.192 -18.808  1.00  0.00           O  
ATOM   3032  OE2 GLU   186     -15.735  -6.242 -17.055  1.00  0.00           O  
ATOM   3033  C   GLU   186     -12.075  -3.928 -18.200  1.00  0.00           C  
ATOM   3034  O   GLU   186     -11.578  -4.196 -17.094  1.00  0.00           O  
ATOM   3035  N   ARG   187     -11.496  -3.048 -19.058  1.00  0.00           N  
ATOM   3036  H   ARG   187     -11.883  -3.023 -19.991  1.00  0.00           H  
ATOM   3037  CA  ARG   187     -10.201  -2.290 -18.745  1.00  0.00           C  
ATOM   3038  HA  ARG   187      -9.517  -2.872 -18.127  1.00  0.00           H  
ATOM   3039  CB  ARG   187      -9.340  -1.985 -20.102  1.00  0.00           C  
ATOM   3040  HB2 ARG   187     -10.167  -1.529 -20.647  1.00  0.00           H  
ATOM   3041  HB3 ARG   187      -8.553  -1.306 -19.773  1.00  0.00           H  
ATOM   3042  CG  ARG   187      -8.759  -2.991 -20.728  1.00  0.00           C  
ATOM   3043  HG2 ARG   187      -8.004  -3.378 -20.044  1.00  0.00           H  
ATOM   3044  HG3 ARG   187      -9.559  -3.715 -20.886  1.00  0.00           H  
ATOM   3045  CD  ARG   187      -8.207  -2.837 -21.910  1.00  0.00           C  
ATOM   3046  HD2 ARG   187      -8.880  -2.920 -22.764  1.00  0.00           H  
ATOM   3047  HD3 ARG   187      -7.716  -1.867 -21.982  1.00  0.00           H  
ATOM   3048  NE  ARG   187      -7.057  -3.713 -22.194  1.00  0.00           N  
ATOM   3049  HE  ARG   187      -7.189  -4.601 -21.732  1.00  0.00           H  
ATOM   3050  CZ  ARG   187      -5.997  -3.561 -22.957  1.00  0.00           C  
ATOM   3051  NH1 ARG   187      -5.694  -2.364 -23.432  1.00  0.00           N  
ATOM   3052 HH11 ARG   187      -6.168  -1.506 -23.191  1.00  0.00           H  
ATOM   3053 HH12 ARG   187      -4.826  -2.327 -23.948  1.00  0.00           H  
ATOM   3054  NH2 ARG   187      -5.212  -4.543 -23.240  1.00  0.00           N  
ATOM   3055 HH21 ARG   187      -5.397  -5.501 -22.981  1.00  0.00           H  
ATOM   3056 HH22 ARG   187      -4.247  -4.388 -23.497  1.00  0.00           H  
ATOM   3057  C   ARG   187     -10.373  -0.980 -17.954  1.00  0.00           C  
ATOM   3058  O   ARG   187      -9.640  -0.740 -17.025  1.00  0.00           O  
ATOM   3059  N   ARG   188     -11.467  -0.255 -18.199  1.00  0.00           N  
ATOM   3060  H   ARG   188     -11.932  -0.544 -19.048  1.00  0.00           H  
ATOM   3061  CA  ARG   188     -12.004   0.849 -17.407  1.00  0.00           C  
ATOM   3062  HA  ARG   188     -11.223   1.605 -17.329  1.00  0.00           H  
ATOM   3063  CB  ARG   188     -13.240   1.409 -18.151  1.00  0.00           C  
ATOM   3064  HB2 ARG   188     -13.048   1.259 -19.213  1.00  0.00           H  
ATOM   3065  HB3 ARG   188     -14.124   0.850 -17.845  1.00  0.00           H  
ATOM   3066  CG  ARG   188     -13.385   2.710 -17.857  1.00  0.00           C  
ATOM   3067  HG2 ARG   188     -13.458   2.809 -16.774  1.00  0.00           H  
ATOM   3068  HG3 ARG   188     -12.551   3.261 -18.291  1.00  0.00           H  
ATOM   3069  CD  ARG   188     -14.509   3.372 -18.361  1.00  0.00           C  
ATOM   3070  HD2 ARG   188     -15.450   2.959 -17.997  1.00  0.00           H  
ATOM   3071  HD3 ARG   188     -14.446   4.418 -18.061  1.00  0.00           H  
ATOM   3072  NE  ARG   188     -14.516   3.182 -19.841  1.00  0.00           N  
ATOM   3073  HE  ARG   188     -15.064   2.406 -20.184  1.00  0.00           H  
ATOM   3074  CZ  ARG   188     -13.881   3.992 -20.694  1.00  0.00           C  
ATOM   3075  NH1 ARG   188     -13.895   3.592 -21.889  1.00  0.00           N  
ATOM   3076 HH11 ARG   188     -14.477   2.777 -22.020  1.00  0.00           H  
ATOM   3077 HH12 ARG   188     -13.371   4.067 -22.610  1.00  0.00           H  
ATOM   3078  NH2 ARG   188     -13.110   5.062 -20.387  1.00  0.00           N  
ATOM   3079 HH21 ARG   188     -12.980   5.422 -19.453  1.00  0.00           H  
ATOM   3080 HH22 ARG   188     -12.474   5.506 -21.034  1.00  0.00           H  
ATOM   3081  C   ARG   188     -12.353   0.359 -15.903  1.00  0.00           C  
ATOM   3082  O   ARG   188     -12.044   1.016 -14.909  1.00  0.00           O  
ATOM   3083  N   ALA   189     -12.873  -0.861 -15.774  1.00  0.00           N  
ATOM   3084  H   ALA   189     -13.415  -1.233 -16.541  1.00  0.00           H  
ATOM   3085  CA  ALA   189     -13.227  -1.426 -14.410  1.00  0.00           C  
ATOM   3086  HA  ALA   189     -13.362  -0.620 -13.689  1.00  0.00           H  
ATOM   3087  CB  ALA   189     -14.627  -2.176 -14.586  1.00  0.00           C  
ATOM   3088  HB1 ALA   189     -15.440  -1.486 -14.815  1.00  0.00           H  
ATOM   3089  HB2 ALA   189     -14.539  -2.920 -15.377  1.00  0.00           H  
ATOM   3090  HB3 ALA   189     -14.931  -2.585 -13.622  1.00  0.00           H  
ATOM   3091  C   ALA   189     -12.096  -2.210 -13.759  1.00  0.00           C  
ATOM   3092  O   ALA   189     -12.210  -2.566 -12.623  1.00  0.00           O  
ATOM   3093  N   MET   190     -10.968  -2.499 -14.460  1.00  0.00           N  
ATOM   3094  H   MET   190     -11.101  -2.395 -15.456  1.00  0.00           H  
ATOM   3095  CA  MET   190      -9.619  -2.829 -13.938  1.00  0.00           C  
ATOM   3096  HA  MET   190      -9.621  -3.644 -13.215  1.00  0.00           H  
ATOM   3097  CB  MET   190      -8.822  -3.423 -15.140  1.00  0.00           C  
ATOM   3098  HB2 MET   190      -9.250  -4.390 -15.402  1.00  0.00           H  
ATOM   3099  HB3 MET   190      -8.961  -2.808 -16.029  1.00  0.00           H  
ATOM   3100  CG  MET   190      -7.359  -3.702 -14.780  1.00  0.00           C  
ATOM   3101  HG2 MET   190      -7.297  -4.131 -13.780  1.00  0.00           H  
ATOM   3102  HG3 MET   190      -6.995  -4.530 -15.388  1.00  0.00           H  
ATOM   3103  SD  MET   190      -6.162  -2.416 -15.016  1.00  0.00           S  
ATOM   3104  CE  MET   190      -6.297  -2.117 -16.774  1.00  0.00           C  
ATOM   3105  HE1 MET   190      -5.971  -3.052 -17.230  1.00  0.00           H  
ATOM   3106  HE2 MET   190      -7.329  -1.839 -16.985  1.00  0.00           H  
ATOM   3107  HE3 MET   190      -5.658  -1.317 -17.148  1.00  0.00           H  
ATOM   3108  C   MET   190      -8.970  -1.549 -13.336  1.00  0.00           C  
ATOM   3109  O   MET   190      -8.589  -1.555 -12.166  1.00  0.00           O  
ATOM   3110  N   HIE   191      -9.071  -0.442 -14.021  1.00  0.00           N  
ATOM   3111  H   HIE   191      -9.548  -0.534 -14.906  1.00  0.00           H  
ATOM   3112  CA  HIE   191      -8.499   0.845 -13.621  1.00  0.00           C  
ATOM   3113  HA  HIE   191      -7.463   0.543 -13.470  1.00  0.00           H  
ATOM   3114  CB  HIE   191      -8.629   1.889 -14.721  1.00  0.00           C  
ATOM   3115  HB2 HIE   191      -7.960   1.617 -15.539  1.00  0.00           H  
ATOM   3116  HB3 HIE   191      -9.648   1.886 -15.109  1.00  0.00           H  
ATOM   3117  CG  HIE   191      -8.318   3.294 -14.320  1.00  0.00           C  
ATOM   3118  ND1 HIE   191      -9.199   4.408 -14.018  1.00  0.00           N  
ATOM   3119  CE1 HIE   191      -8.510   5.482 -13.472  1.00  0.00           C  
ATOM   3120  HE1 HIE   191      -8.893   6.491 -13.420  1.00  0.00           H  
ATOM   3121  NE2 HIE   191      -7.216   5.060 -13.431  1.00  0.00           N  
ATOM   3122  HE2 HIE   191      -6.548   5.607 -12.907  1.00  0.00           H  
ATOM   3123  CD2 HIE   191      -7.121   3.803 -13.880  1.00  0.00           C  
ATOM   3124  HD2 HIE   191      -6.220   3.207 -13.856  1.00  0.00           H  
ATOM   3125  C   HIE   191      -9.200   1.430 -12.420  1.00  0.00           C  
ATOM   3126  O   HIE   191      -8.416   1.974 -11.623  1.00  0.00           O  
ATOM   3127  N   ASP   192     -10.478   1.119 -12.187  1.00  0.00           N  
ATOM   3128  H   ASP   192     -11.051   0.884 -12.985  1.00  0.00           H  
ATOM   3129  CA  ASP   192     -11.238   1.431 -10.947  1.00  0.00           C  
ATOM   3130  HA  ASP   192     -11.234   2.511 -10.800  1.00  0.00           H  
ATOM   3131  CB  ASP   192     -12.742   0.984 -11.042  1.00  0.00           C  
ATOM   3132  HB2 ASP   192     -13.134   1.196 -12.037  1.00  0.00           H  
ATOM   3133  HB3 ASP   192     -12.687  -0.104 -11.069  1.00  0.00           H  
ATOM   3134  CG  ASP   192     -13.668   1.575 -10.005  1.00  0.00           C  
ATOM   3135  OD1 ASP   192     -14.140   2.735 -10.154  1.00  0.00           O  
ATOM   3136  OD2 ASP   192     -13.909   0.928  -8.947  1.00  0.00           O  
ATOM   3137  C   ASP   192     -10.620   0.689  -9.714  1.00  0.00           C  
ATOM   3138  O   ASP   192     -10.604   1.383  -8.675  1.00  0.00           O  
ATOM   3139  N   ILE   193     -10.166  -0.557  -9.827  1.00  0.00           N  
ATOM   3140  H   ILE   193     -10.201  -1.101 -10.677  1.00  0.00           H  
ATOM   3141  CA  ILE   193      -9.496  -1.304  -8.700  1.00  0.00           C  
ATOM   3142  HA  ILE   193     -10.159  -1.157  -7.848  1.00  0.00           H  
ATOM   3143  CB  ILE   193      -9.362  -2.751  -9.188  1.00  0.00           C  
ATOM   3144  HB  ILE   193      -8.693  -2.730 -10.048  1.00  0.00           H  
ATOM   3145  CG2 ILE   193      -8.866  -3.729  -8.067  1.00  0.00           C  
ATOM   3146 HG21 ILE   193      -9.624  -3.847  -7.293  1.00  0.00           H  
ATOM   3147 HG22 ILE   193      -8.601  -4.725  -8.423  1.00  0.00           H  
ATOM   3148 HG23 ILE   193      -7.957  -3.423  -7.550  1.00  0.00           H  
ATOM   3149  CG1 ILE   193     -10.760  -3.307  -9.682  1.00  0.00           C  
ATOM   3150 HG12 ILE   193     -11.371  -3.551  -8.813  1.00  0.00           H  
ATOM   3151 HG13 ILE   193     -11.314  -2.622 -10.324  1.00  0.00           H  
ATOM   3152  CD1 ILE   193     -10.519  -4.542 -10.563  1.00  0.00           C  
ATOM   3153 HD11 ILE   193      -9.666  -4.311 -11.201  1.00  0.00           H  
ATOM   3154 HD12 ILE   193     -10.370  -5.426  -9.943  1.00  0.00           H  
ATOM   3155 HD13 ILE   193     -11.402  -4.764 -11.162  1.00  0.00           H  
ATOM   3156  C   ILE   193      -8.106  -0.647  -8.395  1.00  0.00           C  
ATOM   3157  O   ILE   193      -7.669  -0.604  -7.225  1.00  0.00           O  
ATOM   3158  N   ILE   194      -7.449  -0.049  -9.469  1.00  0.00           N  
ATOM   3159  H   ILE   194      -7.926  -0.017 -10.358  1.00  0.00           H  
ATOM   3160  CA  ILE   194      -6.229   0.755  -9.241  1.00  0.00           C  
ATOM   3161  HA  ILE   194      -5.602   0.297  -8.476  1.00  0.00           H  
ATOM   3162  CB  ILE   194      -5.365   0.993 -10.506  1.00  0.00           C  
ATOM   3163  HB  ILE   194      -5.985   1.169 -11.385  1.00  0.00           H  
ATOM   3164  CG2 ILE   194      -4.353   2.120 -10.366  1.00  0.00           C  
ATOM   3165 HG21 ILE   194      -3.786   1.933  -9.454  1.00  0.00           H  
ATOM   3166 HG22 ILE   194      -3.721   2.172 -11.252  1.00  0.00           H  
ATOM   3167 HG23 ILE   194      -4.850   3.089 -10.326  1.00  0.00           H  
ATOM   3168  CG1 ILE   194      -4.690  -0.387 -10.847  1.00  0.00           C  
ATOM   3169 HG12 ILE   194      -4.033  -0.515  -9.987  1.00  0.00           H  
ATOM   3170 HG13 ILE   194      -5.462  -1.134 -11.033  1.00  0.00           H  
ATOM   3171  CD1 ILE   194      -3.847  -0.477 -12.102  1.00  0.00           C  
ATOM   3172 HD11 ILE   194      -3.343  -1.442 -12.056  1.00  0.00           H  
ATOM   3173 HD12 ILE   194      -4.485  -0.472 -12.985  1.00  0.00           H  
ATOM   3174 HD13 ILE   194      -3.093   0.307 -12.159  1.00  0.00           H  
ATOM   3175  C   ILE   194      -6.646   2.085  -8.580  1.00  0.00           C  
ATOM   3176  O   ILE   194      -6.163   2.383  -7.555  1.00  0.00           O  
ATOM   3177  N   ALA   195      -7.598   2.722  -9.135  1.00  0.00           N  
ATOM   3178  H   ALA   195      -7.993   2.500 -10.038  1.00  0.00           H  
ATOM   3179  CA  ALA   195      -7.924   4.053  -8.728  1.00  0.00           C  
ATOM   3180  HA  ALA   195      -7.008   4.586  -8.477  1.00  0.00           H  
ATOM   3181  CB  ALA   195      -8.436   4.814  -9.961  1.00  0.00           C  
ATOM   3182  HB1 ALA   195      -7.790   4.549 -10.798  1.00  0.00           H  
ATOM   3183  HB2 ALA   195      -9.427   4.431 -10.209  1.00  0.00           H  
ATOM   3184  HB3 ALA   195      -8.471   5.885  -9.763  1.00  0.00           H  
ATOM   3185  C   ALA   195      -8.669   4.175  -7.349  1.00  0.00           C  
ATOM   3186  O   ALA   195      -8.758   5.314  -6.826  1.00  0.00           O  
ATOM   3187  N   SER   196      -9.267   3.093  -6.778  1.00  0.00           N  
ATOM   3188  H   SER   196      -9.233   2.244  -7.324  1.00  0.00           H  
ATOM   3189  CA  SER   196     -10.032   3.119  -5.538  1.00  0.00           C  
ATOM   3190  HA  SER   196     -10.934   3.714  -5.681  1.00  0.00           H  
ATOM   3191  CB  SER   196     -10.564   1.707  -5.266  1.00  0.00           C  
ATOM   3192  HB2 SER   196     -11.287   1.439  -6.036  1.00  0.00           H  
ATOM   3193  HB3 SER   196      -9.738   0.997  -5.231  1.00  0.00           H  
ATOM   3194  OG  SER   196     -11.357   1.631  -4.040  1.00  0.00           O  
ATOM   3195  HG  SER   196     -12.089   2.238  -4.168  1.00  0.00           H  
ATOM   3196  C   SER   196      -9.023   3.541  -4.423  1.00  0.00           C  
ATOM   3197  O   SER   196      -7.828   3.250  -4.532  1.00  0.00           O  
ATOM   3198  N   ASP   197      -9.573   3.797  -3.244  1.00  0.00           N  
ATOM   3199  H   ASP   197     -10.568   3.652  -3.148  1.00  0.00           H  
ATOM   3200  CA  ASP   197      -8.834   4.378  -2.130  1.00  0.00           C  
ATOM   3201  HA  ASP   197      -8.371   5.279  -2.532  1.00  0.00           H  
ATOM   3202  CB  ASP   197      -9.773   5.008  -1.183  1.00  0.00           C  
ATOM   3203  HB2 ASP   197      -9.115   5.397  -0.406  1.00  0.00           H  
ATOM   3204  HB3 ASP   197     -10.248   5.816  -1.739  1.00  0.00           H  
ATOM   3205  CG  ASP   197     -10.790   4.085  -0.497  1.00  0.00           C  
ATOM   3206  OD1 ASP   197     -11.922   4.548  -0.164  1.00  0.00           O  
ATOM   3207  OD2 ASP   197     -10.623   2.814  -0.433  1.00  0.00           O  
ATOM   3208  C   ASP   197      -7.829   3.390  -1.514  1.00  0.00           C  
ATOM   3209  O   ASP   197      -6.957   3.828  -0.874  1.00  0.00           O  
ATOM   3210  N   THR   198      -8.117   2.122  -1.773  1.00  0.00           N  
ATOM   3211  H   THR   198      -9.006   1.995  -2.235  1.00  0.00           H  
ATOM   3212  CA  THR   198      -7.284   0.925  -1.450  1.00  0.00           C  
ATOM   3213  HA  THR   198      -6.246   1.178  -1.236  1.00  0.00           H  
ATOM   3214  CB  THR   198      -7.875   0.392  -0.138  1.00  0.00           C  
ATOM   3215  HB  THR   198      -8.930   0.648  -0.227  1.00  0.00           H  
ATOM   3216  CG2 THR   198      -7.775  -1.134   0.305  1.00  0.00           C  
ATOM   3217 HG21 THR   198      -8.532  -1.652  -0.284  1.00  0.00           H  
ATOM   3218 HG22 THR   198      -6.788  -1.518   0.049  1.00  0.00           H  
ATOM   3219 HG23 THR   198      -8.072  -1.266   1.346  1.00  0.00           H  
ATOM   3220  OG1 THR   198      -7.204   1.175   0.809  1.00  0.00           O  
ATOM   3221  HG1 THR   198      -7.592   2.006   0.523  1.00  0.00           H  
ATOM   3222  C   THR   198      -7.493  -0.200  -2.547  1.00  0.00           C  
ATOM   3223  O   THR   198      -8.587  -0.484  -2.983  1.00  0.00           O  
ATOM   3224  N   PHE   199      -6.372  -0.663  -3.051  1.00  0.00           N  
ATOM   3225  H   PHE   199      -5.469  -0.282  -2.808  1.00  0.00           H  
ATOM   3226  CA  PHE   199      -6.227  -1.730  -4.021  1.00  0.00           C  
ATOM   3227  HA  PHE   199      -6.772  -1.510  -4.939  1.00  0.00           H  
ATOM   3228  CB  PHE   199      -4.761  -1.853  -4.366  1.00  0.00           C  
ATOM   3229  HB2 PHE   199      -4.377  -0.871  -4.643  1.00  0.00           H  
ATOM   3230  HB3 PHE   199      -4.207  -2.159  -3.479  1.00  0.00           H  
ATOM   3231  CG  PHE   199      -4.448  -2.781  -5.444  1.00  0.00           C  
ATOM   3232  CD1 PHE   199      -4.836  -2.561  -6.812  1.00  0.00           C  
ATOM   3233  HD1 PHE   199      -5.446  -1.716  -7.095  1.00  0.00           H  
ATOM   3234  CE1 PHE   199      -4.667  -3.565  -7.785  1.00  0.00           C  
ATOM   3235  HE1 PHE   199      -5.066  -3.412  -8.777  1.00  0.00           H  
ATOM   3236  CZ  PHE   199      -3.995  -4.772  -7.418  1.00  0.00           C  
ATOM   3237  HZ  PHE   199      -3.800  -5.465  -8.223  1.00  0.00           H  
ATOM   3238  CE2 PHE   199      -3.556  -4.972  -6.164  1.00  0.00           C  
ATOM   3239  HE2 PHE   199      -2.972  -5.854  -5.948  1.00  0.00           H  
ATOM   3240  CD2 PHE   199      -3.894  -4.041  -5.172  1.00  0.00           C  
ATOM   3241  HD2 PHE   199      -3.653  -4.314  -4.156  1.00  0.00           H  
ATOM   3242  C   PHE   199      -6.670  -3.127  -3.516  1.00  0.00           C  
ATOM   3243  O   PHE   199      -6.543  -3.361  -2.323  1.00  0.00           O  
ATOM   3244  N   ASP   200      -7.234  -4.011  -4.335  1.00  0.00           N  
ATOM   3245  H   ASP   200      -7.416  -3.766  -5.298  1.00  0.00           H  
ATOM   3246  CA  ASP   200      -7.956  -5.291  -3.941  1.00  0.00           C  
ATOM   3247  HA  ASP   200      -7.621  -5.443  -2.915  1.00  0.00           H  
ATOM   3248  CB  ASP   200      -9.440  -5.037  -4.021  1.00  0.00           C  
ATOM   3249  HB2 ASP   200      -9.615  -4.053  -3.587  1.00  0.00           H  
ATOM   3250  HB3 ASP   200      -9.887  -5.069  -5.014  1.00  0.00           H  
ATOM   3251  CG  ASP   200     -10.260  -6.063  -3.264  1.00  0.00           C  
ATOM   3252  OD1 ASP   200     -11.326  -5.581  -2.873  1.00  0.00           O  
ATOM   3253  OD2 ASP   200     -10.056  -7.266  -3.300  1.00  0.00           O  
ATOM   3254  C   ASP   200      -7.496  -6.445  -4.837  1.00  0.00           C  
ATOM   3255  O   ASP   200      -7.979  -6.542  -5.976  1.00  0.00           O  
ATOM   3256  N   LYS   201      -6.637  -7.338  -4.468  1.00  0.00           N  
ATOM   3257  H   LYS   201      -6.069  -7.206  -3.643  1.00  0.00           H  
ATOM   3258  CA  LYS   201      -6.071  -8.406  -5.312  1.00  0.00           C  
ATOM   3259  HA  LYS   201      -5.995  -7.920  -6.285  1.00  0.00           H  
ATOM   3260  CB  LYS   201      -4.686  -8.926  -4.821  1.00  0.00           C  
ATOM   3261  HB2 LYS   201      -4.085  -8.141  -4.361  1.00  0.00           H  
ATOM   3262  HB3 LYS   201      -4.943  -9.539  -3.957  1.00  0.00           H  
ATOM   3263  CG  LYS   201      -3.976  -9.758  -5.609  1.00  0.00           C  
ATOM   3264  HG2 LYS   201      -4.641 -10.596  -5.820  1.00  0.00           H  
ATOM   3265  HG3 LYS   201      -3.788  -9.195  -6.523  1.00  0.00           H  
ATOM   3266  CD  LYS   201      -2.828 -10.181  -5.090  1.00  0.00           C  
ATOM   3267  HD2 LYS   201      -2.235  -9.292  -4.872  1.00  0.00           H  
ATOM   3268  HD3 LYS   201      -2.934 -10.639  -4.107  1.00  0.00           H  
ATOM   3269  CE  LYS   201      -2.048 -10.964  -5.871  1.00  0.00           C  
ATOM   3270  HE2 LYS   201      -2.597 -11.900  -5.970  1.00  0.00           H  
ATOM   3271  HE3 LYS   201      -1.890 -10.623  -6.894  1.00  0.00           H  
ATOM   3272  NZ  LYS   201      -0.743 -11.215  -5.237  1.00  0.00           N  
ATOM   3273  HZ1 LYS   201      -0.115 -11.617  -5.919  1.00  0.00           H  
ATOM   3274  HZ2 LYS   201      -0.351 -10.387  -4.813  1.00  0.00           H  
ATOM   3275  HZ3 LYS   201      -0.746 -11.869  -4.467  1.00  0.00           H  
ATOM   3276  C   LYS   201      -7.069  -9.548  -5.689  1.00  0.00           C  
ATOM   3277  O   LYS   201      -6.985 -10.018  -6.818  1.00  0.00           O  
ATOM   3278  N   ALA   202      -8.095  -9.865  -4.852  1.00  0.00           N  
ATOM   3279  H   ALA   202      -8.078  -9.465  -3.925  1.00  0.00           H  
ATOM   3280  CA  ALA   202      -9.143 -10.931  -5.119  1.00  0.00           C  
ATOM   3281  HA  ALA   202      -8.672 -11.805  -5.570  1.00  0.00           H  
ATOM   3282  CB  ALA   202      -9.978 -11.312  -3.864  1.00  0.00           C  
ATOM   3283  HB1 ALA   202      -9.328 -11.553  -3.023  1.00  0.00           H  
ATOM   3284  HB2 ALA   202     -10.452 -10.439  -3.415  1.00  0.00           H  
ATOM   3285  HB3 ALA   202     -10.805 -11.994  -4.065  1.00  0.00           H  
ATOM   3286  C   ALA   202     -10.136 -10.347  -6.127  1.00  0.00           C  
ATOM   3287  O   ALA   202     -10.534 -11.037  -7.077  1.00  0.00           O  
ATOM   3288  N   LYS   203     -10.535  -9.070  -6.033  1.00  0.00           N  
ATOM   3289  H   LYS   203     -10.166  -8.481  -5.300  1.00  0.00           H  
ATOM   3290  CA  LYS   203     -11.336  -8.404  -7.081  1.00  0.00           C  
ATOM   3291  HA  LYS   203     -12.256  -8.976  -7.198  1.00  0.00           H  
ATOM   3292  CB  LYS   203     -11.686  -7.001  -6.501  1.00  0.00           C  
ATOM   3293  HB2 LYS   203     -11.997  -7.206  -5.477  1.00  0.00           H  
ATOM   3294  HB3 LYS   203     -10.822  -6.354  -6.354  1.00  0.00           H  
ATOM   3295  CG  LYS   203     -12.588  -6.313  -7.212  1.00  0.00           C  
ATOM   3296  HG2 LYS   203     -12.117  -5.834  -8.070  1.00  0.00           H  
ATOM   3297  HG3 LYS   203     -13.299  -7.064  -7.557  1.00  0.00           H  
ATOM   3298  CD  LYS   203     -13.385  -5.408  -6.533  1.00  0.00           C  
ATOM   3299  HD2 LYS   203     -13.961  -5.962  -5.792  1.00  0.00           H  
ATOM   3300  HD3 LYS   203     -12.711  -4.714  -6.032  1.00  0.00           H  
ATOM   3301  CE  LYS   203     -14.194  -4.767  -7.385  1.00  0.00           C  
ATOM   3302  HE2 LYS   203     -13.498  -4.229  -8.028  1.00  0.00           H  
ATOM   3303  HE3 LYS   203     -14.798  -5.448  -7.984  1.00  0.00           H  
ATOM   3304  NZ  LYS   203     -14.985  -3.794  -6.616  1.00  0.00           N  
ATOM   3305  HZ1 LYS   203     -15.448  -3.151  -7.242  1.00  0.00           H  
ATOM   3306  HZ2 LYS   203     -15.724  -4.278  -6.126  1.00  0.00           H  
ATOM   3307  HZ3 LYS   203     -14.461  -3.256  -5.940  1.00  0.00           H  
ATOM   3308  C   LYS   203     -10.574  -8.319  -8.446  1.00  0.00           C  
ATOM   3309  O   LYS   203     -11.147  -8.568  -9.527  1.00  0.00           O  
ATOM   3310  N   ALA   204      -9.274  -7.944  -8.463  1.00  0.00           N  
ATOM   3311  H   ALA   204      -8.836  -7.473  -7.684  1.00  0.00           H  
ATOM   3312  CA  ALA   204      -8.558  -7.985  -9.778  1.00  0.00           C  
ATOM   3313  HA  ALA   204      -8.918  -7.180 -10.419  1.00  0.00           H  
ATOM   3314  CB  ALA   204      -7.156  -7.591  -9.476  1.00  0.00           C  
ATOM   3315  HB1 ALA   204      -6.758  -8.118  -8.609  1.00  0.00           H  
ATOM   3316  HB2 ALA   204      -6.597  -7.648 -10.410  1.00  0.00           H  
ATOM   3317  HB3 ALA   204      -7.126  -6.520  -9.275  1.00  0.00           H  
ATOM   3318  C   ALA   204      -8.463  -9.347 -10.518  1.00  0.00           C  
ATOM   3319  O   ALA   204      -8.574  -9.396 -11.733  1.00  0.00           O  
ATOM   3320  N   GLU   205      -8.338 -10.542  -9.807  1.00  0.00           N  
ATOM   3321  H   GLU   205      -8.164 -10.607  -8.814  1.00  0.00           H  
ATOM   3322  CA  GLU   205      -8.121 -11.754 -10.599  1.00  0.00           C  
ATOM   3323  HA  GLU   205      -7.339 -11.512 -11.319  1.00  0.00           H  
ATOM   3324  CB  GLU   205      -7.809 -12.807  -9.589  1.00  0.00           C  
ATOM   3325  HB2 GLU   205      -7.232 -12.357  -8.781  1.00  0.00           H  
ATOM   3326  HB3 GLU   205      -8.714 -13.291  -9.223  1.00  0.00           H  
ATOM   3327  CG  GLU   205      -7.063 -14.029 -10.201  1.00  0.00           C  
ATOM   3328  HG2 GLU   205      -7.847 -14.730 -10.486  1.00  0.00           H  
ATOM   3329  HG3 GLU   205      -6.427 -13.751 -11.041  1.00  0.00           H  
ATOM   3330  CD  GLU   205      -6.176 -14.655  -9.173  1.00  0.00           C  
ATOM   3331  OE1 GLU   205      -6.527 -14.755  -7.978  1.00  0.00           O  
ATOM   3332  OE2 GLU   205      -5.081 -15.087  -9.577  1.00  0.00           O  
ATOM   3333  C   GLU   205      -9.417 -12.085 -11.385  1.00  0.00           C  
ATOM   3334  O   GLU   205      -9.505 -12.536 -12.540  1.00  0.00           O  
ATOM   3335  N   ALA   206     -10.564 -11.970 -10.782  1.00  0.00           N  
ATOM   3336  H   ALA   206     -10.552 -11.628  -9.832  1.00  0.00           H  
ATOM   3337  CA  ALA   206     -11.904 -12.041 -11.375  1.00  0.00           C  
ATOM   3338  HA  ALA   206     -12.081 -12.992 -11.878  1.00  0.00           H  
ATOM   3339  CB  ALA   206     -12.847 -11.970 -10.218  1.00  0.00           C  
ATOM   3340  HB1 ALA   206     -12.901 -10.943  -9.856  1.00  0.00           H  
ATOM   3341  HB2 ALA   206     -13.806 -12.371 -10.542  1.00  0.00           H  
ATOM   3342  HB3 ALA   206     -12.552 -12.669  -9.435  1.00  0.00           H  
ATOM   3343  C   ALA   206     -12.184 -10.969 -12.497  1.00  0.00           C  
ATOM   3344  O   ALA   206     -12.988 -11.259 -13.381  1.00  0.00           O  
ATOM   3345  N   GLN   207     -11.548  -9.775 -12.427  1.00  0.00           N  
ATOM   3346  H   GLN   207     -10.952  -9.455 -11.677  1.00  0.00           H  
ATOM   3347  CA  GLN   207     -11.533  -8.897 -13.595  1.00  0.00           C  
ATOM   3348  HA  GLN   207     -12.545  -8.846 -13.998  1.00  0.00           H  
ATOM   3349  CB  GLN   207     -11.157  -7.505 -13.025  1.00  0.00           C  
ATOM   3350  HB2 GLN   207     -11.645  -7.265 -12.080  1.00  0.00           H  
ATOM   3351  HB3 GLN   207     -10.089  -7.536 -12.810  1.00  0.00           H  
ATOM   3352  CG  GLN   207     -11.442  -6.323 -13.906  1.00  0.00           C  
ATOM   3353  HG2 GLN   207     -11.323  -5.372 -13.387  1.00  0.00           H  
ATOM   3354  HG3 GLN   207     -10.770  -6.339 -14.763  1.00  0.00           H  
ATOM   3355  CD  GLN   207     -12.919  -6.335 -14.399  1.00  0.00           C  
ATOM   3356  OE1 GLN   207     -13.874  -6.788 -13.737  1.00  0.00           O  
ATOM   3357  NE2 GLN   207     -13.238  -5.909 -15.564  1.00  0.00           N  
ATOM   3358 HE21 GLN   207     -14.164  -5.951 -15.965  1.00  0.00           H  
ATOM   3359 HE22 GLN   207     -12.610  -5.334 -16.106  1.00  0.00           H  
ATOM   3360  C   GLN   207     -10.649  -9.278 -14.702  1.00  0.00           C  
ATOM   3361  O   GLN   207     -11.090  -9.064 -15.829  1.00  0.00           O  
ATOM   3362  N   ILE   208      -9.499  -9.917 -14.533  1.00  0.00           N  
ATOM   3363  H   ILE   208      -9.264 -10.022 -13.556  1.00  0.00           H  
ATOM   3364  CA  ILE   208      -8.618 -10.270 -15.649  1.00  0.00           C  
ATOM   3365  HA  ILE   208      -8.575  -9.389 -16.290  1.00  0.00           H  
ATOM   3366  CB  ILE   208      -7.147 -10.543 -15.069  1.00  0.00           C  
ATOM   3367  HB  ILE   208      -7.194 -11.162 -14.173  1.00  0.00           H  
ATOM   3368  CG2 ILE   208      -6.259 -11.154 -16.164  1.00  0.00           C  
ATOM   3369 HG21 ILE   208      -6.510 -12.211 -16.254  1.00  0.00           H  
ATOM   3370 HG22 ILE   208      -6.426 -10.502 -17.022  1.00  0.00           H  
ATOM   3371 HG23 ILE   208      -5.208 -11.141 -15.877  1.00  0.00           H  
ATOM   3372  CG1 ILE   208      -6.482  -9.234 -14.568  1.00  0.00           C  
ATOM   3373 HG12 ILE   208      -6.098  -8.679 -15.424  1.00  0.00           H  
ATOM   3374 HG13 ILE   208      -7.229  -8.625 -14.060  1.00  0.00           H  
ATOM   3375  CD1 ILE   208      -5.489  -9.414 -13.511  1.00  0.00           C  
ATOM   3376 HD11 ILE   208      -5.034  -8.494 -13.143  1.00  0.00           H  
ATOM   3377 HD12 ILE   208      -5.935  -9.885 -12.635  1.00  0.00           H  
ATOM   3378 HD13 ILE   208      -4.698 -10.054 -13.902  1.00  0.00           H  
ATOM   3379  C   ILE   208      -9.166 -11.432 -16.499  1.00  0.00           C  
ATOM   3380  O   ILE   208      -9.029 -11.469 -17.708  1.00  0.00           O  
ATOM   3381  N   ALA   209      -9.794 -12.409 -15.898  1.00  0.00           N  
ATOM   3382  H   ALA   209      -9.831 -12.329 -14.892  1.00  0.00           H  
ATOM   3383  CA  ALA   209     -10.478 -13.559 -16.461  1.00  0.00           C  
ATOM   3384  HA  ALA   209      -9.771 -14.306 -16.820  1.00  0.00           H  
ATOM   3385  CB  ALA   209     -11.114 -14.307 -15.249  1.00  0.00           C  
ATOM   3386  HB1 ALA   209     -10.423 -14.917 -14.667  1.00  0.00           H  
ATOM   3387  HB2 ALA   209     -11.628 -13.609 -14.588  1.00  0.00           H  
ATOM   3388  HB3 ALA   209     -11.761 -15.024 -15.754  1.00  0.00           H  
ATOM   3389  C   ALA   209     -11.618 -13.272 -17.509  1.00  0.00           C  
ATOM   3390  O   ALA   209     -11.772 -14.006 -18.479  1.00  0.00           O  
ATOM   3391  N   LYS   210     -12.245 -12.090 -17.416  1.00  0.00           N  
ATOM   3392  H   LYS   210     -12.113 -11.634 -16.524  1.00  0.00           H  
ATOM   3393  CA  LYS   210     -13.125 -11.387 -18.393  1.00  0.00           C  
ATOM   3394  HA  LYS   210     -13.863 -12.127 -18.703  1.00  0.00           H  
ATOM   3395  CB  LYS   210     -13.929 -10.310 -17.603  1.00  0.00           C  
ATOM   3396  HB2 LYS   210     -13.109  -9.679 -17.261  1.00  0.00           H  
ATOM   3397  HB3 LYS   210     -14.516  -9.766 -18.343  1.00  0.00           H  
ATOM   3398  CG  LYS   210     -14.673 -10.763 -16.528  1.00  0.00           C  
ATOM   3399  HG2 LYS   210     -15.336 -11.547 -16.894  1.00  0.00           H  
ATOM   3400  HG3 LYS   210     -14.102 -11.331 -15.794  1.00  0.00           H  
ATOM   3401  CD  LYS   210     -15.271  -9.765 -15.783  1.00  0.00           C  
ATOM   3402  HD2 LYS   210     -15.425 -10.187 -14.790  1.00  0.00           H  
ATOM   3403  HD3 LYS   210     -14.659  -8.867 -15.694  1.00  0.00           H  
ATOM   3404  CE  LYS   210     -16.495  -9.361 -16.252  1.00  0.00           C  
ATOM   3405  HE2 LYS   210     -16.438  -9.226 -17.332  1.00  0.00           H  
ATOM   3406  HE3 LYS   210     -17.239 -10.124 -16.019  1.00  0.00           H  
ATOM   3407  NZ  LYS   210     -16.965  -8.131 -15.619  1.00  0.00           N  
ATOM   3408  HZ1 LYS   210     -16.449  -7.323 -15.938  1.00  0.00           H  
ATOM   3409  HZ2 LYS   210     -17.941  -7.942 -15.797  1.00  0.00           H  
ATOM   3410  HZ3 LYS   210     -16.887  -8.107 -14.613  1.00  0.00           H  
ATOM   3411  C   LYS   210     -12.451 -10.710 -19.587  1.00  0.00           C  
ATOM   3412  O   LYS   210     -13.202 -10.158 -20.381  1.00  0.00           O  
ATOM   3413  N   MET   211     -11.101 -10.950 -19.781  1.00  0.00           N  
ATOM   3414  H   MET   211     -10.659 -11.561 -19.109  1.00  0.00           H  
ATOM   3415  CA  MET   211     -10.287 -10.255 -20.830  1.00  0.00           C  
ATOM   3416  HA  MET   211     -10.897 -10.052 -21.710  1.00  0.00           H  
ATOM   3417  CB  MET   211      -9.640  -8.982 -20.397  1.00  0.00           C  
ATOM   3418  HB2 MET   211      -8.867  -9.304 -19.699  1.00  0.00           H  
ATOM   3419  HB3 MET   211      -9.230  -8.436 -21.247  1.00  0.00           H  
ATOM   3420  CG  MET   211     -10.670  -8.039 -19.694  1.00  0.00           C  
ATOM   3421  HG2 MET   211     -11.538  -7.992 -20.352  1.00  0.00           H  
ATOM   3422  HG3 MET   211     -10.965  -8.396 -18.708  1.00  0.00           H  
ATOM   3423  SD  MET   211      -9.969  -6.336 -19.470  1.00  0.00           S  
ATOM   3424  CE  MET   211      -9.117  -6.664 -17.894  1.00  0.00           C  
ATOM   3425  HE1 MET   211      -8.534  -5.813 -17.541  1.00  0.00           H  
ATOM   3426  HE2 MET   211      -9.865  -6.988 -17.171  1.00  0.00           H  
ATOM   3427  HE3 MET   211      -8.446  -7.521 -17.956  1.00  0.00           H  
ATOM   3428  C   MET   211      -9.243 -11.189 -21.480  1.00  0.00           C  
ATOM   3429  O   MET   211      -8.671 -10.907 -22.468  1.00  0.00           O  
ATOM   3430  N   GLU   212      -8.843 -12.199 -20.764  1.00  0.00           N  
ATOM   3431  H   GLU   212      -9.094 -12.203 -19.786  1.00  0.00           H  
ATOM   3432  CA  GLU   212      -7.802 -13.258 -21.189  1.00  0.00           C  
ATOM   3433  HA  GLU   212      -6.840 -12.751 -21.255  1.00  0.00           H  
ATOM   3434  CB  GLU   212      -7.610 -14.238 -20.043  1.00  0.00           C  
ATOM   3435  HB2 GLU   212      -6.822 -14.953 -20.280  1.00  0.00           H  
ATOM   3436  HB3 GLU   212      -7.190 -13.659 -19.221  1.00  0.00           H  
ATOM   3437  CG  GLU   212      -8.809 -15.076 -19.687  1.00  0.00           C  
ATOM   3438  HG2 GLU   212      -9.541 -14.442 -19.187  1.00  0.00           H  
ATOM   3439  HG3 GLU   212      -9.218 -15.417 -20.638  1.00  0.00           H  
ATOM   3440  CD  GLU   212      -8.496 -16.289 -18.877  1.00  0.00           C  
ATOM   3441  OE1 GLU   212      -8.419 -17.420 -19.430  1.00  0.00           O  
ATOM   3442  OE2 GLU   212      -8.259 -16.219 -17.634  1.00  0.00           O  
ATOM   3443  C   GLU   212      -7.933 -13.911 -22.547  1.00  0.00           C  
ATOM   3444  O   GLU   212      -6.951 -14.238 -23.133  1.00  0.00           O  
ATOM   3445  N   GLU   213      -9.092 -14.138 -23.007  1.00  0.00           N  
ATOM   3446  H   GLU   213      -9.843 -14.239 -22.340  1.00  0.00           H  
ATOM   3447  CA  GLU   213      -9.444 -14.696 -24.273  1.00  0.00           C  
ATOM   3448  HA  GLU   213      -8.946 -15.665 -24.231  1.00  0.00           H  
ATOM   3449  CB  GLU   213     -10.918 -15.019 -24.306  1.00  0.00           C  
ATOM   3450  HB2 GLU   213     -11.160 -15.948 -23.789  1.00  0.00           H  
ATOM   3451  HB3 GLU   213     -11.472 -14.180 -23.887  1.00  0.00           H  
ATOM   3452  CG  GLU   213     -11.598 -15.058 -25.627  1.00  0.00           C  
ATOM   3453  HG2 GLU   213     -11.441 -14.102 -26.125  1.00  0.00           H  
ATOM   3454  HG3 GLU   213     -11.170 -15.781 -26.322  1.00  0.00           H  
ATOM   3455  CD  GLU   213     -13.114 -15.249 -25.621  1.00  0.00           C  
ATOM   3456  OE1 GLU   213     -13.514 -16.297 -25.213  1.00  0.00           O  
ATOM   3457  OE2 GLU   213     -13.854 -14.383 -26.040  1.00  0.00           O  
ATOM   3458  C   GLU   213      -9.005 -13.874 -25.409  1.00  0.00           C  
ATOM   3459  O   GLU   213      -8.360 -14.366 -26.343  1.00  0.00           O  
ATOM   3460  N   GLN   214      -9.213 -12.588 -25.401  1.00  0.00           N  
ATOM   3461  H   GLN   214      -9.688 -12.157 -24.621  1.00  0.00           H  
ATOM   3462  CA  GLN   214      -8.660 -11.665 -26.367  1.00  0.00           C  
ATOM   3463  HA  GLN   214      -8.799 -12.018 -27.388  1.00  0.00           H  
ATOM   3464  CB  GLN   214      -9.286 -10.280 -26.225  1.00  0.00           C  
ATOM   3465  HB2 GLN   214      -9.056  -9.863 -25.245  1.00  0.00           H  
ATOM   3466  HB3 GLN   214      -8.847  -9.681 -27.022  1.00  0.00           H  
ATOM   3467  CG  GLN   214     -10.792 -10.275 -26.450  1.00  0.00           C  
ATOM   3468  HG2 GLN   214     -11.201 -11.203 -26.049  1.00  0.00           H  
ATOM   3469  HG3 GLN   214     -11.209  -9.499 -25.808  1.00  0.00           H  
ATOM   3470  CD  GLN   214     -11.320 -10.017 -27.869  1.00  0.00           C  
ATOM   3471  OE1 GLN   214     -11.801  -8.974 -28.220  1.00  0.00           O  
ATOM   3472  NE2 GLN   214     -11.214 -10.972 -28.797  1.00  0.00           N  
ATOM   3473 HE21 GLN   214     -11.348 -10.629 -29.738  1.00  0.00           H  
ATOM   3474 HE22 GLN   214     -10.872 -11.911 -28.647  1.00  0.00           H  
ATOM   3475  C   GLN   214      -7.147 -11.442 -26.220  1.00  0.00           C  
ATOM   3476  O   GLN   214      -6.435 -11.359 -27.168  1.00  0.00           O  
ATOM   3477  N   ASP   215      -6.623 -11.509 -25.006  1.00  0.00           N  
ATOM   3478  H   ASP   215      -7.160 -11.418 -24.155  1.00  0.00           H  
ATOM   3479  CA  ASP   215      -5.177 -11.350 -24.787  1.00  0.00           C  
ATOM   3480  HA  ASP   215      -4.977 -10.479 -25.411  1.00  0.00           H  
ATOM   3481  CB  ASP   215      -4.832 -11.031 -23.317  1.00  0.00           C  
ATOM   3482  HB2 ASP   215      -5.558 -10.368 -22.846  1.00  0.00           H  
ATOM   3483  HB3 ASP   215      -5.005 -11.889 -22.668  1.00  0.00           H  
ATOM   3484  CG  ASP   215      -3.374 -10.657 -23.166  1.00  0.00           C  
ATOM   3485  OD1 ASP   215      -2.546 -11.539 -22.774  1.00  0.00           O  
ATOM   3486  OD2 ASP   215      -3.004  -9.443 -23.417  1.00  0.00           O  
ATOM   3487  C   ASP   215      -4.416 -12.507 -25.429  1.00  0.00           C  
ATOM   3488  O   ASP   215      -3.478 -12.294 -26.221  1.00  0.00           O  
ATOM   3489  N   LYS   216      -4.908 -13.795 -25.306  1.00  0.00           N  
ATOM   3490  H   LYS   216      -5.740 -13.840 -24.735  1.00  0.00           H  
ATOM   3491  CA  LYS   216      -4.382 -15.068 -25.831  1.00  0.00           C  
ATOM   3492  HA  LYS   216      -3.295 -14.989 -25.806  1.00  0.00           H  
ATOM   3493  CB  LYS   216      -4.909 -16.264 -24.953  1.00  0.00           C  
ATOM   3494  HB2 LYS   216      -5.964 -16.126 -24.715  1.00  0.00           H  
ATOM   3495  HB3 LYS   216      -4.789 -17.209 -25.483  1.00  0.00           H  
ATOM   3496  CG  LYS   216      -4.246 -16.412 -23.810  1.00  0.00           C  
ATOM   3497  HG2 LYS   216      -3.227 -16.662 -24.108  1.00  0.00           H  
ATOM   3498  HG3 LYS   216      -4.110 -15.426 -23.368  1.00  0.00           H  
ATOM   3499  CD  LYS   216      -4.653 -17.394 -22.944  1.00  0.00           C  
ATOM   3500  HD2 LYS   216      -4.888 -18.344 -23.423  1.00  0.00           H  
ATOM   3501  HD3 LYS   216      -3.763 -17.670 -22.379  1.00  0.00           H  
ATOM   3502  CE  LYS   216      -5.688 -17.029 -22.139  1.00  0.00           C  
ATOM   3503  HE2 LYS   216      -5.344 -16.321 -21.385  1.00  0.00           H  
ATOM   3504  HE3 LYS   216      -6.425 -16.431 -22.676  1.00  0.00           H  
ATOM   3505  NZ  LYS   216      -6.280 -18.156 -21.357  1.00  0.00           N  
ATOM   3506  HZ1 LYS   216      -6.714 -18.837 -21.964  1.00  0.00           H  
ATOM   3507  HZ2 LYS   216      -5.551 -18.706 -20.925  1.00  0.00           H  
ATOM   3508  HZ3 LYS   216      -6.878 -17.860 -20.598  1.00  0.00           H  
ATOM   3509  C   LYS   216      -4.699 -15.266 -27.314  1.00  0.00           C  
ATOM   3510  O   LYS   216      -3.893 -15.801 -28.046  1.00  0.00           O  
ATOM   3511  N   ALA   217      -5.728 -14.557 -27.811  1.00  0.00           N  
ATOM   3512  H   ALA   217      -6.353 -13.976 -27.271  1.00  0.00           H  
ATOM   3513  CA  ALA   217      -6.085 -14.427 -29.190  1.00  0.00           C  
ATOM   3514  HA  ALA   217      -6.078 -15.385 -29.710  1.00  0.00           H  
ATOM   3515  CB  ALA   217      -7.580 -13.951 -29.289  1.00  0.00           C  
ATOM   3516  HB1 ALA   217      -7.803 -13.667 -30.317  1.00  0.00           H  
ATOM   3517  HB2 ALA   217      -8.298 -14.706 -28.969  1.00  0.00           H  
ATOM   3518  HB3 ALA   217      -7.709 -13.092 -28.631  1.00  0.00           H  
ATOM   3519  C   ALA   217      -5.150 -13.479 -29.983  1.00  0.00           C  
ATOM   3520  O   ALA   217      -4.817 -13.796 -31.126  1.00  0.00           O  
ATOM   3521  N   ASN   218      -4.622 -12.440 -29.312  1.00  0.00           N  
ATOM   3522  H   ASN   218      -5.101 -12.138 -28.476  1.00  0.00           H  
ATOM   3523  CA  ASN   218      -3.618 -11.553 -29.939  1.00  0.00           C  
ATOM   3524  HA  ASN   218      -3.974 -11.299 -30.937  1.00  0.00           H  
ATOM   3525  CB  ASN   218      -3.492 -10.295 -29.083  1.00  0.00           C  
ATOM   3526  HB2 ASN   218      -3.292 -10.437 -28.021  1.00  0.00           H  
ATOM   3527  HB3 ASN   218      -2.597  -9.776 -29.425  1.00  0.00           H  
ATOM   3528  CG  ASN   218      -4.599  -9.215 -29.283  1.00  0.00           C  
ATOM   3529  OD1 ASN   218      -5.170  -8.974 -30.346  1.00  0.00           O  
ATOM   3530  ND2 ASN   218      -5.042  -8.479 -28.265  1.00  0.00           N  
ATOM   3531 HD21 ASN   218      -5.817  -7.845 -28.401  1.00  0.00           H  
ATOM   3532 HD22 ASN   218      -4.719  -8.501 -27.308  1.00  0.00           H  
ATOM   3533  C   ASN   218      -2.253 -12.226 -30.032  1.00  0.00           C  
ATOM   3534  O   ASN   218      -1.410 -11.833 -30.869  1.00  0.00           O  
ATOM   3535  N   MET   219      -1.976 -13.204 -29.220  1.00  0.00           N  
ATOM   3536  H   MET   219      -2.733 -13.413 -28.585  1.00  0.00           H  
ATOM   3537  CA  MET   219      -0.748 -13.970 -29.300  1.00  0.00           C  
ATOM   3538  HA  MET   219       0.032 -13.241 -29.519  1.00  0.00           H  
ATOM   3539  CB  MET   219      -0.508 -14.661 -27.892  1.00  0.00           C  
ATOM   3540  HB2 MET   219      -0.814 -13.921 -27.152  1.00  0.00           H  
ATOM   3541  HB3 MET   219      -1.091 -15.580 -27.828  1.00  0.00           H  
ATOM   3542  CG  MET   219       1.017 -14.993 -27.776  1.00  0.00           C  
ATOM   3543  HG2 MET   219       1.414 -15.531 -28.637  1.00  0.00           H  
ATOM   3544  HG3 MET   219       1.499 -14.018 -27.830  1.00  0.00           H  
ATOM   3545  SD  MET   219       1.772 -15.763 -26.248  1.00  0.00           S  
ATOM   3546  CE  MET   219       1.709 -14.524 -25.015  1.00  0.00           C  
ATOM   3547  HE1 MET   219       1.485 -14.959 -24.041  1.00  0.00           H  
ATOM   3548  HE2 MET   219       2.672 -14.014 -24.986  1.00  0.00           H  
ATOM   3549  HE3 MET   219       0.881 -13.822 -25.113  1.00  0.00           H  
ATOM   3550  C   MET   219      -0.893 -15.099 -30.328  1.00  0.00           C  
ATOM   3551  O   MET   219       0.085 -15.331 -31.042  1.00  0.00           O  
ATOM   3552  N   LEU   220      -2.102 -15.681 -30.540  1.00  0.00           N  
ATOM   3553  H   LEU   220      -2.752 -15.540 -29.780  1.00  0.00           H  
ATOM   3554  CA  LEU   220      -2.456 -16.601 -31.654  1.00  0.00           C  
ATOM   3555  HA  LEU   220      -1.704 -17.386 -31.577  1.00  0.00           H  
ATOM   3556  CB  LEU   220      -3.905 -17.116 -31.383  1.00  0.00           C  
ATOM   3557  HB2 LEU   220      -4.077 -17.406 -30.347  1.00  0.00           H  
ATOM   3558  HB3 LEU   220      -4.556 -16.255 -31.538  1.00  0.00           H  
ATOM   3559  CG  LEU   220      -4.205 -18.282 -32.363  1.00  0.00           C  
ATOM   3560  HG  LEU   220      -3.225 -18.646 -32.672  1.00  0.00           H  
ATOM   3561  CD1 LEU   220      -4.966 -19.432 -31.633  1.00  0.00           C  
ATOM   3562 HD11 LEU   220      -5.123 -20.318 -32.247  1.00  0.00           H  
ATOM   3563 HD12 LEU   220      -4.355 -19.663 -30.760  1.00  0.00           H  
ATOM   3564 HD13 LEU   220      -5.949 -19.021 -31.400  1.00  0.00           H  
ATOM   3565  CD2 LEU   220      -4.914 -17.958 -33.641  1.00  0.00           C  
ATOM   3566 HD21 LEU   220      -5.627 -17.153 -33.462  1.00  0.00           H  
ATOM   3567 HD22 LEU   220      -4.253 -17.537 -34.398  1.00  0.00           H  
ATOM   3568 HD23 LEU   220      -5.443 -18.794 -34.100  1.00  0.00           H  
ATOM   3569  C   LEU   220      -2.364 -15.819 -32.910  1.00  0.00           C  
ATOM   3570  O   LEU   220      -1.901 -16.386 -33.946  1.00  0.00           O  
ATOM   3571  N   ALA   221      -2.872 -14.591 -32.959  1.00  0.00           N  
ATOM   3572  H   ALA   221      -3.462 -14.276 -32.202  1.00  0.00           H  
ATOM   3573  CA  ALA   221      -2.760 -13.628 -33.989  1.00  0.00           C  
ATOM   3574  HA  ALA   221      -3.133 -14.201 -34.837  1.00  0.00           H  
ATOM   3575  CB  ALA   221      -3.616 -12.475 -33.749  1.00  0.00           C  
ATOM   3576  HB1 ALA   221      -3.570 -11.853 -34.643  1.00  0.00           H  
ATOM   3577  HB2 ALA   221      -4.590 -12.917 -33.537  1.00  0.00           H  
ATOM   3578  HB3 ALA   221      -3.193 -11.881 -32.939  1.00  0.00           H  
ATOM   3579  C   ALA   221      -1.317 -13.273 -34.356  1.00  0.00           C  
ATOM   3580  O   ALA   221      -0.979 -13.125 -35.578  1.00  0.00           O  
ATOM   3581  N   HIE   222      -0.386 -13.256 -33.365  1.00  0.00           N  
ATOM   3582  H   HIE   222      -0.656 -13.301 -32.393  1.00  0.00           H  
ATOM   3583  CA  HIE   222       1.051 -13.111 -33.663  1.00  0.00           C  
ATOM   3584  HA  HIE   222       1.078 -12.225 -34.298  1.00  0.00           H  
ATOM   3585  CB  HIE   222       1.769 -12.716 -32.368  1.00  0.00           C  
ATOM   3586  HB2 HIE   222       1.239 -11.879 -31.915  1.00  0.00           H  
ATOM   3587  HB3 HIE   222       1.701 -13.521 -31.636  1.00  0.00           H  
ATOM   3588  CG  HIE   222       3.155 -12.394 -32.689  1.00  0.00           C  
ATOM   3589  ND1 HIE   222       3.706 -11.547 -33.646  1.00  0.00           N  
ATOM   3590  CE1 HIE   222       5.021 -11.608 -33.504  1.00  0.00           C  
ATOM   3591  HE1 HIE   222       5.699 -10.970 -34.052  1.00  0.00           H  
ATOM   3592  NE2 HIE   222       5.381 -12.360 -32.470  1.00  0.00           N  
ATOM   3593  HE2 HIE   222       6.310 -12.504 -32.101  1.00  0.00           H  
ATOM   3594  CD2 HIE   222       4.214 -12.904 -31.959  1.00  0.00           C  
ATOM   3595  HD2 HIE   222       4.244 -13.643 -31.172  1.00  0.00           H  
ATOM   3596  C   HIE   222       1.652 -14.381 -34.297  1.00  0.00           C  
ATOM   3597  O   HIE   222       1.998 -14.365 -35.513  1.00  0.00           O  
ATOM   3598  N   MET   223       1.470 -15.474 -33.625  1.00  0.00           N  
ATOM   3599  H   MET   223       0.918 -15.474 -32.780  1.00  0.00           H  
ATOM   3600  CA  MET   223       1.976 -16.713 -34.196  1.00  0.00           C  
ATOM   3601  HA  MET   223       3.065 -16.704 -34.249  1.00  0.00           H  
ATOM   3602  CB  MET   223       1.675 -17.879 -33.234  1.00  0.00           C  
ATOM   3603  HB2 MET   223       0.593 -17.970 -33.137  1.00  0.00           H  
ATOM   3604  HB3 MET   223       1.915 -18.882 -33.587  1.00  0.00           H  
ATOM   3605  CG  MET   223       2.270 -17.694 -31.833  1.00  0.00           C  
ATOM   3606  HG2 MET   223       3.335 -17.841 -32.012  1.00  0.00           H  
ATOM   3607  HG3 MET   223       2.090 -16.654 -31.563  1.00  0.00           H  
ATOM   3608  SD  MET   223       1.628 -18.822 -30.596  1.00  0.00           S  
ATOM   3609  CE  MET   223       1.836 -20.379 -31.540  1.00  0.00           C  
ATOM   3610  HE1 MET   223       2.805 -20.365 -32.038  1.00  0.00           H  
ATOM   3611  HE2 MET   223       1.763 -21.163 -30.786  1.00  0.00           H  
ATOM   3612  HE3 MET   223       1.046 -20.506 -32.280  1.00  0.00           H  
ATOM   3613  C   MET   223       1.460 -17.116 -35.581  1.00  0.00           C  
ATOM   3614  O   MET   223       2.272 -17.577 -36.430  1.00  0.00           O  
ATOM   3615  N   GLU   224       0.154 -16.917 -35.920  1.00  0.00           N  
ATOM   3616  H   GLU   224      -0.495 -16.630 -35.201  1.00  0.00           H  
ATOM   3617  CA  GLU   224      -0.366 -17.011 -37.283  1.00  0.00           C  
ATOM   3618  HA  GLU   224      -0.270 -18.041 -37.628  1.00  0.00           H  
ATOM   3619  CB  GLU   224      -1.864 -16.720 -37.163  1.00  0.00           C  
ATOM   3620  HB2 GLU   224      -2.299 -17.555 -36.614  1.00  0.00           H  
ATOM   3621  HB3 GLU   224      -1.967 -15.766 -36.646  1.00  0.00           H  
ATOM   3622  CG  GLU   224      -2.473 -16.621 -38.536  1.00  0.00           C  
ATOM   3623  HG2 GLU   224      -2.063 -15.778 -39.093  1.00  0.00           H  
ATOM   3624  HG3 GLU   224      -2.168 -17.549 -39.021  1.00  0.00           H  
ATOM   3625  CD  GLU   224      -3.960 -16.583 -38.461  1.00  0.00           C  
ATOM   3626  OE1 GLU   224      -4.648 -17.257 -39.250  1.00  0.00           O  
ATOM   3627  OE2 GLU   224      -4.549 -15.898 -37.561  1.00  0.00           O  
ATOM   3628  C   GLU   224       0.236 -16.025 -38.297  1.00  0.00           C  
ATOM   3629  O   GLU   224       0.817 -16.551 -39.204  1.00  0.00           O  
ATOM   3630  N   THR   225       0.264 -14.732 -38.059  1.00  0.00           N  
ATOM   3631  H   THR   225      -0.029 -14.392 -37.154  1.00  0.00           H  
ATOM   3632  CA  THR   225       0.910 -13.782 -38.917  1.00  0.00           C  
ATOM   3633  HA  THR   225       0.402 -13.713 -39.879  1.00  0.00           H  
ATOM   3634  CB  THR   225       0.837 -12.277 -38.435  1.00  0.00           C  
ATOM   3635  HB  THR   225       1.470 -12.115 -37.563  1.00  0.00           H  
ATOM   3636  CG2 THR   225       1.320 -11.296 -39.548  1.00  0.00           C  
ATOM   3637 HG21 THR   225       0.612 -11.079 -40.348  1.00  0.00           H  
ATOM   3638 HG22 THR   225       1.641 -10.392 -39.031  1.00  0.00           H  
ATOM   3639 HG23 THR   225       2.252 -11.637 -39.999  1.00  0.00           H  
ATOM   3640  OG1 THR   225      -0.508 -12.092 -38.164  1.00  0.00           O  
ATOM   3641  HG1 THR   225      -0.764 -12.466 -37.317  1.00  0.00           H  
ATOM   3642  C   THR   225       2.384 -14.088 -39.134  1.00  0.00           C  
ATOM   3643  O   THR   225       2.746 -14.124 -40.267  1.00  0.00           O  
ATOM   3644  N   GLN   226       3.223 -14.437 -38.169  1.00  0.00           N  
ATOM   3645  H   GLN   226       2.976 -14.325 -37.196  1.00  0.00           H  
ATOM   3646  CA  GLN   226       4.650 -14.891 -38.385  1.00  0.00           C  
ATOM   3647  HA  GLN   226       4.922 -14.154 -39.141  1.00  0.00           H  
ATOM   3648  CB  GLN   226       5.308 -14.844 -37.100  1.00  0.00           C  
ATOM   3649  HB2 GLN   226       4.828 -15.583 -36.459  1.00  0.00           H  
ATOM   3650  HB3 GLN   226       6.322 -15.230 -37.202  1.00  0.00           H  
ATOM   3651  CG  GLN   226       5.400 -13.414 -36.454  1.00  0.00           C  
ATOM   3652  HG2 GLN   226       4.828 -12.669 -37.007  1.00  0.00           H  
ATOM   3653  HG3 GLN   226       4.957 -13.542 -35.466  1.00  0.00           H  
ATOM   3654  CD  GLN   226       6.785 -12.791 -36.331  1.00  0.00           C  
ATOM   3655  OE1 GLN   226       7.704 -13.324 -35.700  1.00  0.00           O  
ATOM   3656  NE2 GLN   226       6.954 -11.650 -36.878  1.00  0.00           N  
ATOM   3657 HE21 GLN   226       7.900 -11.297 -36.896  1.00  0.00           H  
ATOM   3658 HE22 GLN   226       6.198 -10.982 -36.938  1.00  0.00           H  
ATOM   3659  C   GLN   226       4.772 -16.213 -39.140  1.00  0.00           C  
ATOM   3660  O   GLN   226       5.552 -16.287 -40.092  1.00  0.00           O  
ATOM   3661  N   ASN   227       3.931 -17.199 -38.872  1.00  0.00           N  
ATOM   3662  H   ASN   227       3.279 -17.216 -38.100  1.00  0.00           H  
ATOM   3663  CA  ASN   227       3.752 -18.301 -39.853  1.00  0.00           C  
ATOM   3664  HA  ASN   227       4.697 -18.840 -39.916  1.00  0.00           H  
ATOM   3665  CB  ASN   227       2.733 -19.403 -39.320  1.00  0.00           C  
ATOM   3666  HB2 ASN   227       3.242 -19.823 -38.452  1.00  0.00           H  
ATOM   3667  HB3 ASN   227       1.737 -19.017 -39.102  1.00  0.00           H  
ATOM   3668  CG  ASN   227       2.701 -20.531 -40.357  1.00  0.00           C  
ATOM   3669  OD1 ASN   227       1.884 -20.540 -41.268  1.00  0.00           O  
ATOM   3670  ND2 ASN   227       3.510 -21.473 -40.159  1.00  0.00           N  
ATOM   3671 HD21 ASN   227       3.458 -22.241 -40.813  1.00  0.00           H  
ATOM   3672 HD22 ASN   227       4.271 -21.360 -39.505  1.00  0.00           H  
ATOM   3673  C   ASN   227       3.363 -17.939 -41.306  1.00  0.00           C  
ATOM   3674  O   ASN   227       4.059 -18.405 -42.226  1.00  0.00           O  
ATOM   3675  N   LYS   228       2.411 -17.003 -41.489  1.00  0.00           N  
ATOM   3676  H   LYS   228       1.892 -16.652 -40.697  1.00  0.00           H  
ATOM   3677  CA  LYS   228       2.183 -16.414 -42.837  1.00  0.00           C  
ATOM   3678  HA  LYS   228       2.000 -17.229 -43.536  1.00  0.00           H  
ATOM   3679  CB  LYS   228       0.862 -15.577 -42.762  1.00  0.00           C  
ATOM   3680  HB2 LYS   228       1.108 -14.817 -42.021  1.00  0.00           H  
ATOM   3681  HB3 LYS   228       0.628 -15.016 -43.666  1.00  0.00           H  
ATOM   3682  CG  LYS   228      -0.205 -16.276 -42.449  1.00  0.00           C  
ATOM   3683  HG2 LYS   228      -0.448 -16.991 -43.235  1.00  0.00           H  
ATOM   3684  HG3 LYS   228      -0.051 -16.906 -41.573  1.00  0.00           H  
ATOM   3685  CD  LYS   228      -1.355 -15.478 -42.272  1.00  0.00           C  
ATOM   3686  HD2 LYS   228      -1.319 -14.938 -41.325  1.00  0.00           H  
ATOM   3687  HD3 LYS   228      -1.409 -14.857 -43.166  1.00  0.00           H  
ATOM   3688  CE  LYS   228      -2.430 -16.246 -42.283  1.00  0.00           C  
ATOM   3689  HE2 LYS   228      -2.467 -16.719 -43.264  1.00  0.00           H  
ATOM   3690  HE3 LYS   228      -2.365 -16.974 -41.474  1.00  0.00           H  
ATOM   3691  NZ  LYS   228      -3.647 -15.452 -42.097  1.00  0.00           N  
ATOM   3692  HZ1 LYS   228      -3.640 -14.794 -42.862  1.00  0.00           H  
ATOM   3693  HZ2 LYS   228      -4.455 -16.046 -42.218  1.00  0.00           H  
ATOM   3694  HZ3 LYS   228      -3.787 -15.118 -41.154  1.00  0.00           H  
ATOM   3695  C   LYS   228       3.365 -15.594 -43.410  1.00  0.00           C  
ATOM   3696  O   LYS   228       3.641 -15.821 -44.595  1.00  0.00           O  
ATOM   3697  N   ILE   229       4.149 -14.748 -42.674  1.00  0.00           N  
ATOM   3698  H   ILE   229       3.844 -14.651 -41.716  1.00  0.00           H  
ATOM   3699  CA  ILE   229       5.512 -14.254 -43.163  1.00  0.00           C  
ATOM   3700  HA  ILE   229       5.322 -13.729 -44.100  1.00  0.00           H  
ATOM   3701  CB  ILE   229       6.034 -13.325 -42.071  1.00  0.00           C  
ATOM   3702  HB  ILE   229       6.133 -14.031 -41.246  1.00  0.00           H  
ATOM   3703  CG2 ILE   229       7.349 -12.732 -42.536  1.00  0.00           C  
ATOM   3704 HG21 ILE   229       7.736 -12.027 -41.801  1.00  0.00           H  
ATOM   3705 HG22 ILE   229       8.122 -13.496 -42.607  1.00  0.00           H  
ATOM   3706 HG23 ILE   229       7.325 -12.162 -43.465  1.00  0.00           H  
ATOM   3707  CG1 ILE   229       5.124 -12.136 -41.848  1.00  0.00           C  
ATOM   3708 HG12 ILE   229       5.327 -11.417 -42.641  1.00  0.00           H  
ATOM   3709 HG13 ILE   229       4.054 -12.307 -41.968  1.00  0.00           H  
ATOM   3710  CD1 ILE   229       5.397 -11.569 -40.412  1.00  0.00           C  
ATOM   3711 HD11 ILE   229       6.441 -11.501 -40.105  1.00  0.00           H  
ATOM   3712 HD12 ILE   229       4.978 -10.566 -40.336  1.00  0.00           H  
ATOM   3713 HD13 ILE   229       4.897 -12.123 -39.618  1.00  0.00           H  
ATOM   3714  C   ILE   229       6.561 -15.360 -43.607  1.00  0.00           C  
ATOM   3715  O   ILE   229       7.094 -15.318 -44.692  1.00  0.00           O  
ATOM   3716  N   TYR   230       6.878 -16.250 -42.652  1.00  0.00           N  
ATOM   3717  H   TYR   230       6.538 -16.096 -41.714  1.00  0.00           H  
ATOM   3718  CA  TYR   230       7.942 -17.205 -42.752  1.00  0.00           C  
ATOM   3719  HA  TYR   230       8.893 -16.691 -42.890  1.00  0.00           H  
ATOM   3720  CB  TYR   230       7.958 -18.107 -41.437  1.00  0.00           C  
ATOM   3721  HB2 TYR   230       8.071 -17.427 -40.593  1.00  0.00           H  
ATOM   3722  HB3 TYR   230       6.959 -18.528 -41.329  1.00  0.00           H  
ATOM   3723  CG  TYR   230       8.909 -19.302 -41.395  1.00  0.00           C  
ATOM   3724  CD1 TYR   230      10.207 -19.137 -40.970  1.00  0.00           C  
ATOM   3725  HD1 TYR   230      10.535 -18.131 -40.753  1.00  0.00           H  
ATOM   3726  CE1 TYR   230      11.144 -20.144 -40.934  1.00  0.00           C  
ATOM   3727  HE1 TYR   230      12.085 -19.974 -40.430  1.00  0.00           H  
ATOM   3728  CZ  TYR   230      10.793 -21.404 -41.362  1.00  0.00           C  
ATOM   3729  OH  TYR   230      11.642 -22.411 -41.005  1.00  0.00           O  
ATOM   3730  HH  TYR   230      11.519 -23.204 -41.530  1.00  0.00           H  
ATOM   3731  CE2 TYR   230       9.467 -21.691 -41.763  1.00  0.00           C  
ATOM   3732  HE2 TYR   230       9.112 -22.655 -42.097  1.00  0.00           H  
ATOM   3733  CD2 TYR   230       8.564 -20.609 -41.860  1.00  0.00           C  
ATOM   3734  HD2 TYR   230       7.594 -20.765 -42.308  1.00  0.00           H  
ATOM   3735  C   TYR   230       7.850 -18.160 -44.009  1.00  0.00           C  
ATOM   3736  O   TYR   230       8.870 -18.275 -44.682  1.00  0.00           O  
ATOM   3737  N   ASN   231       6.664 -18.573 -44.428  1.00  0.00           N  
ATOM   3738  H   ASN   231       5.846 -18.301 -43.900  1.00  0.00           H  
ATOM   3739  CA  ASN   231       6.513 -19.379 -45.620  1.00  0.00           C  
ATOM   3740  HA  ASN   231       7.320 -20.081 -45.830  1.00  0.00           H  
ATOM   3741  CB  ASN   231       5.110 -20.070 -45.484  1.00  0.00           C  
ATOM   3742  HB2 ASN   231       4.340 -19.335 -45.252  1.00  0.00           H  
ATOM   3743  HB3 ASN   231       4.833 -20.465 -46.462  1.00  0.00           H  
ATOM   3744  CG  ASN   231       5.269 -21.221 -44.528  1.00  0.00           C  
ATOM   3745  OD1 ASN   231       6.019 -22.115 -44.836  1.00  0.00           O  
ATOM   3746  ND2 ASN   231       4.733 -21.164 -43.368  1.00  0.00           N  
ATOM   3747 HD21 ASN   231       4.943 -21.917 -42.729  1.00  0.00           H  
ATOM   3748 HD22 ASN   231       4.194 -20.329 -43.192  1.00  0.00           H  
ATOM   3749  C   ASN   231       6.650 -18.456 -46.937  1.00  0.00           C  
ATOM   3750  O   ASN   231       6.799 -19.029 -48.008  1.00  0.00           O  
ATOM   3751  N   ILE   232       6.515 -17.115 -46.897  1.00  0.00           N  
ATOM   3752  H   ILE   232       6.321 -16.660 -46.016  1.00  0.00           H  
ATOM   3753  CA  ILE   232       6.932 -16.188 -48.015  1.00  0.00           C  
ATOM   3754  HA  ILE   232       6.554 -16.704 -48.898  1.00  0.00           H  
ATOM   3755  CB  ILE   232       6.114 -14.879 -47.993  1.00  0.00           C  
ATOM   3756  HB  ILE   232       6.370 -14.450 -47.024  1.00  0.00           H  
ATOM   3757  CG2 ILE   232       6.428 -13.881 -49.101  1.00  0.00           C  
ATOM   3758 HG21 ILE   232       5.655 -13.116 -49.172  1.00  0.00           H  
ATOM   3759 HG22 ILE   232       7.395 -13.389 -48.996  1.00  0.00           H  
ATOM   3760 HG23 ILE   232       6.458 -14.362 -50.079  1.00  0.00           H  
ATOM   3761  CG1 ILE   232       4.582 -15.026 -47.995  1.00  0.00           C  
ATOM   3762 HG12 ILE   232       4.316 -15.652 -47.143  1.00  0.00           H  
ATOM   3763 HG13 ILE   232       4.025 -14.104 -47.832  1.00  0.00           H  
ATOM   3764  CD1 ILE   232       4.015 -15.690 -49.212  1.00  0.00           C  
ATOM   3765 HD11 ILE   232       4.453 -15.354 -50.152  1.00  0.00           H  
ATOM   3766 HD12 ILE   232       4.422 -16.686 -49.387  1.00  0.00           H  
ATOM   3767 HD13 ILE   232       2.925 -15.717 -49.219  1.00  0.00           H  
ATOM   3768  C   ILE   232       8.545 -15.995 -48.198  1.00  0.00           C  
ATOM   3769  O   ILE   232       9.043 -15.742 -49.269  1.00  0.00           O  
ATOM   3770  N   LEU   233       9.340 -16.231 -47.175  1.00  0.00           N  
ATOM   3771  H   LEU   233       8.880 -16.582 -46.347  1.00  0.00           H  
ATOM   3772  CA  LEU   233      10.843 -16.443 -47.327  1.00  0.00           C  
ATOM   3773  HA  LEU   233      11.119 -15.547 -47.883  1.00  0.00           H  
ATOM   3774  CB  LEU   233      11.450 -16.423 -45.872  1.00  0.00           C  
ATOM   3775  HB2 LEU   233      11.143 -17.388 -45.468  1.00  0.00           H  
ATOM   3776  HB3 LEU   233      12.518 -16.426 -46.091  1.00  0.00           H  
ATOM   3777  CG  LEU   233      10.913 -15.357 -44.934  1.00  0.00           C  
ATOM   3778  HG  LEU   233       9.839 -15.467 -44.782  1.00  0.00           H  
ATOM   3779  CD1 LEU   233      11.559 -15.427 -43.600  1.00  0.00           C  
ATOM   3780 HD11 LEU   233      11.598 -16.482 -43.328  1.00  0.00           H  
ATOM   3781 HD12 LEU   233      12.633 -15.238 -43.612  1.00  0.00           H  
ATOM   3782 HD13 LEU   233      11.086 -14.753 -42.886  1.00  0.00           H  
ATOM   3783  CD2 LEU   233      11.307 -14.005 -45.477  1.00  0.00           C  
ATOM   3784 HD21 LEU   233      11.408 -13.224 -44.724  1.00  0.00           H  
ATOM   3785 HD22 LEU   233      12.283 -14.116 -45.950  1.00  0.00           H  
ATOM   3786 HD23 LEU   233      10.575 -13.715 -46.231  1.00  0.00           H  
ATOM   3787  C   LEU   233      11.400 -17.614 -48.210  1.00  0.00           C  
ATOM   3788  O   LEU   233      10.770 -18.681 -48.319  1.00  0.00           O  
ATOM   3789  N   THR   234      12.550 -17.381 -48.853  1.00  0.00           N  
ATOM   3790  H   THR   234      12.968 -16.463 -48.800  1.00  0.00           H  
ATOM   3791  CA  THR   234      13.473 -18.466 -49.453  1.00  0.00           C  
ATOM   3792  HA  THR   234      12.861 -19.180 -50.004  1.00  0.00           H  
ATOM   3793  CB  THR   234      14.282 -17.821 -50.537  1.00  0.00           C  
ATOM   3794  HB  THR   234      14.986 -18.578 -50.883  1.00  0.00           H  
ATOM   3795  CG2 THR   234      13.460 -17.294 -51.733  1.00  0.00           C  
ATOM   3796 HG21 THR   234      12.618 -16.722 -51.344  1.00  0.00           H  
ATOM   3797 HG22 THR   234      14.142 -16.680 -52.321  1.00  0.00           H  
ATOM   3798 HG23 THR   234      13.223 -18.078 -52.452  1.00  0.00           H  
ATOM   3799  OG1 THR   234      14.921 -16.724 -49.904  1.00  0.00           O  
ATOM   3800  HG1 THR   234      15.843 -16.746 -50.173  1.00  0.00           H  
ATOM   3801  C   THR   234      14.260 -19.261 -48.423  1.00  0.00           C  
ATOM   3802  O   THR   234      14.325 -18.826 -47.302  1.00  0.00           O  
ATOM   3803  N   PRO   235      14.849 -20.459 -48.801  1.00  0.00           N  
ATOM   3804  CD  PRO   235      14.705 -21.155 -50.020  1.00  0.00           C  
ATOM   3805  HD2 PRO   235      15.296 -20.719 -50.826  1.00  0.00           H  
ATOM   3806  HD3 PRO   235      13.679 -21.078 -50.380  1.00  0.00           H  
ATOM   3807  CG  PRO   235      15.269 -22.589 -49.803  1.00  0.00           C  
ATOM   3808  HG2 PRO   235      15.772 -22.952 -50.700  1.00  0.00           H  
ATOM   3809  HG3 PRO   235      14.432 -23.281 -49.708  1.00  0.00           H  
ATOM   3810  CB  PRO   235      16.224 -22.432 -48.625  1.00  0.00           C  
ATOM   3811  HB2 PRO   235      17.228 -22.216 -48.991  1.00  0.00           H  
ATOM   3812  HB3 PRO   235      16.282 -23.361 -48.058  1.00  0.00           H  
ATOM   3813  CA  PRO   235      15.627 -21.253 -47.822  1.00  0.00           C  
ATOM   3814  HA  PRO   235      14.913 -21.593 -47.072  1.00  0.00           H  
ATOM   3815  C   PRO   235      16.643 -20.511 -46.989  1.00  0.00           C  
ATOM   3816  O   PRO   235      16.597 -20.689 -45.800  1.00  0.00           O  
ATOM   3817  N   GLU   236      17.496 -19.663 -47.583  1.00  0.00           N  
ATOM   3818  H   GLU   236      17.525 -19.614 -48.592  1.00  0.00           H  
ATOM   3819  CA  GLU   236      18.625 -18.991 -46.880  1.00  0.00           C  
ATOM   3820  HA  GLU   236      19.078 -19.697 -46.184  1.00  0.00           H  
ATOM   3821  CB  GLU   236      19.775 -18.637 -47.812  1.00  0.00           C  
ATOM   3822  HB2 GLU   236      20.742 -18.594 -47.312  1.00  0.00           H  
ATOM   3823  HB3 GLU   236      19.964 -19.474 -48.485  1.00  0.00           H  
ATOM   3824  CG  GLU   236      19.503 -17.355 -48.713  1.00  0.00           C  
ATOM   3825  HG2 GLU   236      19.284 -16.545 -48.018  1.00  0.00           H  
ATOM   3826  HG3 GLU   236      20.465 -17.167 -49.190  1.00  0.00           H  
ATOM   3827  CD  GLU   236      18.382 -17.564 -49.728  1.00  0.00           C  
ATOM   3828  OE1 GLU   236      17.557 -16.646 -49.983  1.00  0.00           O  
ATOM   3829  OE2 GLU   236      18.244 -18.701 -50.253  1.00  0.00           O  
ATOM   3830  C   GLU   236      18.125 -17.731 -46.092  1.00  0.00           C  
ATOM   3831  O   GLU   236      18.649 -17.460 -45.025  1.00  0.00           O  
ATOM   3832  N   GLN   237      16.949 -17.167 -46.456  1.00  0.00           N  
ATOM   3833  H   GLN   237      16.391 -17.593 -47.182  1.00  0.00           H  
ATOM   3834  CA  GLN   237      16.181 -16.157 -45.619  1.00  0.00           C  
ATOM   3835  HA  GLN   237      16.853 -15.354 -45.314  1.00  0.00           H  
ATOM   3836  CB  GLN   237      15.063 -15.544 -46.456  1.00  0.00           C  
ATOM   3837  HB2 GLN   237      14.612 -16.332 -47.059  1.00  0.00           H  
ATOM   3838  HB3 GLN   237      14.322 -15.148 -45.762  1.00  0.00           H  
ATOM   3839  CG  GLN   237      15.628 -14.393 -47.389  1.00  0.00           C  
ATOM   3840  HG2 GLN   237      16.050 -13.568 -46.815  1.00  0.00           H  
ATOM   3841  HG3 GLN   237      16.433 -14.715 -48.049  1.00  0.00           H  
ATOM   3842  CD  GLN   237      14.455 -13.917 -48.269  1.00  0.00           C  
ATOM   3843  OE1 GLN   237      13.442 -14.564 -48.411  1.00  0.00           O  
ATOM   3844  NE2 GLN   237      14.651 -12.801 -48.932  1.00  0.00           N  
ATOM   3845 HE21 GLN   237      14.001 -12.598 -49.678  1.00  0.00           H  
ATOM   3846 HE22 GLN   237      15.469 -12.251 -48.712  1.00  0.00           H  
ATOM   3847  C   GLN   237      15.549 -16.909 -44.405  1.00  0.00           C  
ATOM   3848  O   GLN   237      15.582 -16.506 -43.230  1.00  0.00           O  
ATOM   3849  N   LYS   238      14.858 -18.065 -44.613  1.00  0.00           N  
ATOM   3850  H   LYS   238      14.811 -18.434 -45.552  1.00  0.00           H  
ATOM   3851  CA  LYS   238      14.230 -18.864 -43.543  1.00  0.00           C  
ATOM   3852  HA  LYS   238      13.479 -18.217 -43.091  1.00  0.00           H  
ATOM   3853  CB  LYS   238      13.662 -20.202 -44.024  1.00  0.00           C  
ATOM   3854  HB2 LYS   238      14.430 -20.663 -44.645  1.00  0.00           H  
ATOM   3855  HB3 LYS   238      13.352 -20.745 -43.131  1.00  0.00           H  
ATOM   3856  CG  LYS   238      12.404 -20.023 -44.673  1.00  0.00           C  
ATOM   3857  HG2 LYS   238      11.741 -19.460 -44.016  1.00  0.00           H  
ATOM   3858  HG3 LYS   238      12.658 -19.322 -45.468  1.00  0.00           H  
ATOM   3859  CD  LYS   238      11.949 -21.234 -45.117  1.00  0.00           C  
ATOM   3860  HD2 LYS   238      12.751 -21.702 -45.688  1.00  0.00           H  
ATOM   3861  HD3 LYS   238      11.687 -21.828 -44.242  1.00  0.00           H  
ATOM   3862  CE  LYS   238      10.698 -21.190 -45.683  1.00  0.00           C  
ATOM   3863  HE2 LYS   238       9.925 -20.792 -45.026  1.00  0.00           H  
ATOM   3864  HE3 LYS   238      10.682 -20.358 -46.386  1.00  0.00           H  
ATOM   3865  NZ  LYS   238      10.320 -22.522 -46.346  1.00  0.00           N  
ATOM   3866  HZ1 LYS   238       9.573 -22.401 -47.015  1.00  0.00           H  
ATOM   3867  HZ2 LYS   238      11.084 -22.913 -46.878  1.00  0.00           H  
ATOM   3868  HZ3 LYS   238       9.926 -23.176 -45.685  1.00  0.00           H  
ATOM   3869  C   LYS   238      15.309 -19.243 -42.481  1.00  0.00           C  
ATOM   3870  O   LYS   238      15.217 -19.033 -41.278  1.00  0.00           O  
ATOM   3871  N   LYS   239      16.423 -19.801 -42.975  1.00  0.00           N  
ATOM   3872  H   LYS   239      16.447 -19.868 -43.982  1.00  0.00           H  
ATOM   3873  CA  LYS   239      17.688 -19.941 -42.306  1.00  0.00           C  
ATOM   3874  HA  LYS   239      17.563 -20.725 -41.559  1.00  0.00           H  
ATOM   3875  CB  LYS   239      18.794 -20.489 -43.180  1.00  0.00           C  
ATOM   3876  HB2 LYS   239      18.389 -21.358 -43.699  1.00  0.00           H  
ATOM   3877  HB3 LYS   239      18.929 -19.617 -43.820  1.00  0.00           H  
ATOM   3878  CG  LYS   239      20.016 -20.778 -42.628  1.00  0.00           C  
ATOM   3879  HG2 LYS   239      20.455 -19.857 -42.246  1.00  0.00           H  
ATOM   3880  HG3 LYS   239      19.931 -21.415 -41.747  1.00  0.00           H  
ATOM   3881  CD  LYS   239      20.829 -21.358 -43.509  1.00  0.00           C  
ATOM   3882  HD2 LYS   239      20.403 -22.305 -43.839  1.00  0.00           H  
ATOM   3883  HD3 LYS   239      20.924 -20.725 -44.391  1.00  0.00           H  
ATOM   3884  CE  LYS   239      22.054 -21.466 -42.989  1.00  0.00           C  
ATOM   3885  HE2 LYS   239      22.325 -20.466 -42.651  1.00  0.00           H  
ATOM   3886  HE3 LYS   239      22.061 -22.152 -42.142  1.00  0.00           H  
ATOM   3887  NZ  LYS   239      23.058 -22.081 -43.953  1.00  0.00           N  
ATOM   3888  HZ1 LYS   239      23.024 -23.090 -43.980  1.00  0.00           H  
ATOM   3889  HZ2 LYS   239      23.015 -21.673 -44.876  1.00  0.00           H  
ATOM   3890  HZ3 LYS   239      23.992 -21.882 -43.623  1.00  0.00           H  
ATOM   3891  C   LYS   239      18.068 -18.716 -41.459  1.00  0.00           C  
ATOM   3892  O   LYS   239      18.154 -18.747 -40.224  1.00  0.00           O  
ATOM   3893  N   GLN   240      18.305 -17.571 -42.139  1.00  0.00           N  
ATOM   3894  H   GLN   240      18.192 -17.497 -43.140  1.00  0.00           H  
ATOM   3895  CA  GLN   240      18.690 -16.287 -41.446  1.00  0.00           C  
ATOM   3896  HA  GLN   240      19.645 -16.486 -40.961  1.00  0.00           H  
ATOM   3897  CB  GLN   240      18.917 -15.222 -42.580  1.00  0.00           C  
ATOM   3898  HB2 GLN   240      19.550 -15.704 -43.325  1.00  0.00           H  
ATOM   3899  HB3 GLN   240      17.997 -14.944 -43.094  1.00  0.00           H  
ATOM   3900  CG  GLN   240      19.492 -13.870 -42.209  1.00  0.00           C  
ATOM   3901  HG2 GLN   240      19.613 -13.225 -43.079  1.00  0.00           H  
ATOM   3902  HG3 GLN   240      18.862 -13.281 -41.542  1.00  0.00           H  
ATOM   3903  CD  GLN   240      20.833 -14.036 -41.499  1.00  0.00           C  
ATOM   3904  OE1 GLN   240      21.718 -14.778 -42.010  1.00  0.00           O  
ATOM   3905  NE2 GLN   240      21.105 -13.109 -40.657  1.00  0.00           N  
ATOM   3906 HE21 GLN   240      22.096 -13.109 -40.461  1.00  0.00           H  
ATOM   3907 HE22 GLN   240      20.381 -12.440 -40.437  1.00  0.00           H  
ATOM   3908  C   GLN   240      17.729 -15.838 -40.332  1.00  0.00           C  
ATOM   3909  O   GLN   240      18.157 -15.303 -39.317  1.00  0.00           O  
ATOM   3910  N   PHE   241      16.438 -16.086 -40.537  1.00  0.00           N  
ATOM   3911  H   PHE   241      16.129 -16.553 -41.377  1.00  0.00           H  
ATOM   3912  CA  PHE   241      15.360 -15.754 -39.552  1.00  0.00           C  
ATOM   3913  HA  PHE   241      15.463 -14.733 -39.184  1.00  0.00           H  
ATOM   3914  CB  PHE   241      13.980 -15.775 -40.130  1.00  0.00           C  
ATOM   3915  HB2 PHE   241      13.887 -14.898 -40.771  1.00  0.00           H  
ATOM   3916  HB3 PHE   241      13.856 -16.582 -40.852  1.00  0.00           H  
ATOM   3917  CG  PHE   241      12.773 -15.733 -39.189  1.00  0.00           C  
ATOM   3918  CD1 PHE   241      12.153 -16.909 -38.798  1.00  0.00           C  
ATOM   3919  HD1 PHE   241      12.389 -17.822 -39.325  1.00  0.00           H  
ATOM   3920  CE1 PHE   241      11.145 -16.835 -37.802  1.00  0.00           C  
ATOM   3921  HE1 PHE   241      10.557 -17.702 -37.538  1.00  0.00           H  
ATOM   3922  CZ  PHE   241      10.642 -15.603 -37.266  1.00  0.00           C  
ATOM   3923  HZ  PHE   241       9.791 -15.647 -36.602  1.00  0.00           H  
ATOM   3924  CE2 PHE   241      11.269 -14.431 -37.675  1.00  0.00           C  
ATOM   3925  HE2 PHE   241      11.024 -13.434 -37.340  1.00  0.00           H  
ATOM   3926  CD2 PHE   241      12.289 -14.482 -38.715  1.00  0.00           C  
ATOM   3927  HD2 PHE   241      12.744 -13.604 -39.151  1.00  0.00           H  
ATOM   3928  C   PHE   241      15.454 -16.766 -38.352  1.00  0.00           C  
ATOM   3929  O   PHE   241      15.411 -16.264 -37.220  1.00  0.00           O  
ATOM   3930  N   ASN   242      15.547 -18.045 -38.550  1.00  0.00           N  
ATOM   3931  H   ASN   242      15.608 -18.414 -39.488  1.00  0.00           H  
ATOM   3932  CA  ASN   242      15.658 -19.031 -37.398  1.00  0.00           C  
ATOM   3933  HA  ASN   242      14.793 -18.952 -36.739  1.00  0.00           H  
ATOM   3934  CB  ASN   242      15.459 -20.350 -38.038  1.00  0.00           C  
ATOM   3935  HB2 ASN   242      16.018 -20.448 -38.969  1.00  0.00           H  
ATOM   3936  HB3 ASN   242      15.867 -21.105 -37.365  1.00  0.00           H  
ATOM   3937  CG  ASN   242      14.083 -20.696 -38.414  1.00  0.00           C  
ATOM   3938  OD1 ASN   242      13.121 -20.150 -37.973  1.00  0.00           O  
ATOM   3939  ND2 ASN   242      13.893 -21.725 -39.163  1.00  0.00           N  
ATOM   3940 HD21 ASN   242      12.969 -21.995 -39.470  1.00  0.00           H  
ATOM   3941 HD22 ASN   242      14.656 -22.012 -39.759  1.00  0.00           H  
ATOM   3942  C   ASN   242      16.912 -18.887 -36.566  1.00  0.00           C  
ATOM   3943  O   ASN   242      16.807 -18.957 -35.332  1.00  0.00           O  
ATOM   3944  N   ALA   243      18.068 -18.745 -37.193  1.00  0.00           N  
ATOM   3945  H   ALA   243      17.930 -18.670 -38.191  1.00  0.00           H  
ATOM   3946  CA  ALA   243      19.389 -18.334 -36.716  1.00  0.00           C  
ATOM   3947  HA  ALA   243      19.836 -19.148 -36.145  1.00  0.00           H  
ATOM   3948  CB  ALA   243      20.336 -18.070 -37.920  1.00  0.00           C  
ATOM   3949  HB1 ALA   243      21.277 -17.655 -37.561  1.00  0.00           H  
ATOM   3950  HB2 ALA   243      20.400 -19.014 -38.461  1.00  0.00           H  
ATOM   3951  HB3 ALA   243      19.760 -17.379 -38.537  1.00  0.00           H  
ATOM   3952  C   ALA   243      19.223 -17.125 -35.738  1.00  0.00           C  
ATOM   3953  O   ALA   243      19.574 -17.158 -34.561  1.00  0.00           O  
ATOM   3954  N   ASN   244      18.579 -16.059 -36.220  1.00  0.00           N  
ATOM   3955  H   ASN   244      18.430 -16.015 -37.218  1.00  0.00           H  
ATOM   3956  CA  ASN   244      18.298 -14.876 -35.493  1.00  0.00           C  
ATOM   3957  HA  ASN   244      19.255 -14.485 -35.147  1.00  0.00           H  
ATOM   3958  CB  ASN   244      17.782 -13.778 -36.489  1.00  0.00           C  
ATOM   3959  HB2 ASN   244      18.505 -13.633 -37.292  1.00  0.00           H  
ATOM   3960  HB3 ASN   244      16.823 -14.099 -36.894  1.00  0.00           H  
ATOM   3961  CG  ASN   244      17.578 -12.492 -35.697  1.00  0.00           C  
ATOM   3962  OD1 ASN   244      18.571 -11.719 -35.461  1.00  0.00           O  
ATOM   3963  ND2 ASN   244      16.387 -11.988 -35.397  1.00  0.00           N  
ATOM   3964 HD21 ASN   244      16.319 -11.111 -34.902  1.00  0.00           H  
ATOM   3965 HD22 ASN   244      15.567 -12.496 -35.696  1.00  0.00           H  
ATOM   3966  C   ASN   244      17.429 -15.126 -34.317  1.00  0.00           C  
ATOM   3967  O   ASN   244      17.759 -14.647 -33.246  1.00  0.00           O  
ATOM   3968  N   PHE   245      16.418 -15.996 -34.328  1.00  0.00           N  
ATOM   3969  H   PHE   245      16.114 -16.285 -35.247  1.00  0.00           H  
ATOM   3970  CA  PHE   245      15.690 -16.563 -33.193  1.00  0.00           C  
ATOM   3971  HA  PHE   245      15.214 -15.680 -32.767  1.00  0.00           H  
ATOM   3972  CB  PHE   245      14.633 -17.570 -33.707  1.00  0.00           C  
ATOM   3973  HB2 PHE   245      14.469 -17.482 -34.781  1.00  0.00           H  
ATOM   3974  HB3 PHE   245      15.069 -18.548 -33.502  1.00  0.00           H  
ATOM   3975  CG  PHE   245      13.249 -17.526 -33.057  1.00  0.00           C  
ATOM   3976  CD1 PHE   245      12.140 -17.085 -33.863  1.00  0.00           C  
ATOM   3977  HD1 PHE   245      12.314 -16.814 -34.894  1.00  0.00           H  
ATOM   3978  CE1 PHE   245      10.892 -17.018 -33.296  1.00  0.00           C  
ATOM   3979  HE1 PHE   245      10.180 -16.499 -33.921  1.00  0.00           H  
ATOM   3980  CZ  PHE   245      10.660 -17.472 -31.953  1.00  0.00           C  
ATOM   3981  HZ  PHE   245       9.690 -17.385 -31.484  1.00  0.00           H  
ATOM   3982  CE2 PHE   245      11.773 -17.952 -31.184  1.00  0.00           C  
ATOM   3983  HE2 PHE   245      11.595 -18.349 -30.195  1.00  0.00           H  
ATOM   3984  CD2 PHE   245      13.081 -17.997 -31.739  1.00  0.00           C  
ATOM   3985  HD2 PHE   245      13.949 -18.299 -31.172  1.00  0.00           H  
ATOM   3986  C   PHE   245      16.574 -17.188 -32.158  1.00  0.00           C  
ATOM   3987  O   PHE   245      16.499 -16.893 -30.961  1.00  0.00           O  
ATOM   3988  N   GLU   246      17.670 -17.886 -32.533  1.00  0.00           N  
ATOM   3989  H   GLU   246      17.729 -18.107 -33.517  1.00  0.00           H  
ATOM   3990  CA  GLU   246      18.662 -18.469 -31.601  1.00  0.00           C  
ATOM   3991  HA  GLU   246      18.144 -19.020 -30.816  1.00  0.00           H  
ATOM   3992  CB  GLU   246      19.503 -19.372 -32.404  1.00  0.00           C  
ATOM   3993  HB2 GLU   246      18.834 -20.096 -32.870  1.00  0.00           H  
ATOM   3994  HB3 GLU   246      20.022 -18.783 -33.161  1.00  0.00           H  
ATOM   3995  CG  GLU   246      20.475 -20.305 -31.528  1.00  0.00           C  
ATOM   3996  HG2 GLU   246      21.184 -20.642 -32.283  1.00  0.00           H  
ATOM   3997  HG3 GLU   246      21.020 -19.633 -30.865  1.00  0.00           H  
ATOM   3998  CD  GLU   246      19.819 -21.522 -30.843  1.00  0.00           C  
ATOM   3999  OE1 GLU   246      20.061 -21.679 -29.631  1.00  0.00           O  
ATOM   4000  OE2 GLU   246      19.147 -22.362 -31.535  1.00  0.00           O  
ATOM   4001  C   GLU   246      19.446 -17.345 -30.975  1.00  0.00           C  
ATOM   4002  O   GLU   246      19.696 -17.490 -29.789  1.00  0.00           O  
ATOM   4003  N   LYS   247      19.786 -16.253 -31.703  1.00  0.00           N  
ATOM   4004  H   LYS   247      19.443 -16.185 -32.651  1.00  0.00           H  
ATOM   4005  CA  LYS   247      20.344 -15.089 -31.037  1.00  0.00           C  
ATOM   4006  HA  LYS   247      21.283 -15.429 -30.602  1.00  0.00           H  
ATOM   4007  CB  LYS   247      20.678 -13.994 -32.106  1.00  0.00           C  
ATOM   4008  HB2 LYS   247      19.769 -13.721 -32.643  1.00  0.00           H  
ATOM   4009  HB3 LYS   247      20.943 -13.093 -31.553  1.00  0.00           H  
ATOM   4010  CG  LYS   247      21.679 -14.255 -32.963  1.00  0.00           C  
ATOM   4011  HG2 LYS   247      22.598 -14.296 -32.380  1.00  0.00           H  
ATOM   4012  HG3 LYS   247      21.559 -15.205 -33.484  1.00  0.00           H  
ATOM   4013  CD  LYS   247      21.860 -13.330 -33.947  1.00  0.00           C  
ATOM   4014  HD2 LYS   247      20.985 -13.134 -34.565  1.00  0.00           H  
ATOM   4015  HD3 LYS   247      22.150 -12.449 -33.375  1.00  0.00           H  
ATOM   4016  CE  LYS   247      22.871 -13.584 -34.819  1.00  0.00           C  
ATOM   4017  HE2 LYS   247      23.593 -14.313 -34.451  1.00  0.00           H  
ATOM   4018  HE3 LYS   247      22.288 -14.123 -35.565  1.00  0.00           H  
ATOM   4019  NZ  LYS   247      23.571 -12.383 -35.306  1.00  0.00           N  
ATOM   4020  HZ1 LYS   247      23.797 -11.708 -34.589  1.00  0.00           H  
ATOM   4021  HZ2 LYS   247      24.432 -12.533 -35.812  1.00  0.00           H  
ATOM   4022  HZ3 LYS   247      22.935 -11.945 -35.958  1.00  0.00           H  
ATOM   4023  C   LYS   247      19.531 -14.497 -29.903  1.00  0.00           C  
ATOM   4024  O   LYS   247      20.051 -14.288 -28.841  1.00  0.00           O  
ATOM   4025  N   ARG   248      18.201 -14.325 -30.137  1.00  0.00           N  
ATOM   4026  H   ARG   248      17.912 -14.491 -31.090  1.00  0.00           H  
ATOM   4027  CA  ARG   248      17.327 -13.483 -29.162  1.00  0.00           C  
ATOM   4028  HA  ARG   248      17.904 -12.585 -28.939  1.00  0.00           H  
ATOM   4029  CB  ARG   248      16.042 -13.081 -29.864  1.00  0.00           C  
ATOM   4030  HB2 ARG   248      15.610 -13.979 -30.305  1.00  0.00           H  
ATOM   4031  HB3 ARG   248      15.338 -12.662 -29.145  1.00  0.00           H  
ATOM   4032  CG  ARG   248      16.313 -12.179 -30.823  1.00  0.00           C  
ATOM   4033  HG2 ARG   248      16.784 -11.267 -30.456  1.00  0.00           H  
ATOM   4034  HG3 ARG   248      17.006 -12.582 -31.562  1.00  0.00           H  
ATOM   4035  CD  ARG   248      15.167 -11.827 -31.512  1.00  0.00           C  
ATOM   4036  HD2 ARG   248      15.497 -11.467 -32.487  1.00  0.00           H  
ATOM   4037  HD3 ARG   248      14.600 -12.700 -31.833  1.00  0.00           H  
ATOM   4038  NE  ARG   248      14.385 -10.790 -30.859  1.00  0.00           N  
ATOM   4039  HE  ARG   248      14.699 -10.445 -29.964  1.00  0.00           H  
ATOM   4040  CZ  ARG   248      13.161 -10.315 -31.199  1.00  0.00           C  
ATOM   4041  NH1 ARG   248      12.490 -10.870 -32.167  1.00  0.00           N  
ATOM   4042 HH11 ARG   248      12.912 -11.610 -32.711  1.00  0.00           H  
ATOM   4043 HH12 ARG   248      11.507 -10.674 -32.294  1.00  0.00           H  
ATOM   4044  NH2 ARG   248      12.561  -9.412 -30.478  1.00  0.00           N  
ATOM   4045 HH21 ARG   248      13.084  -8.855 -29.818  1.00  0.00           H  
ATOM   4046 HH22 ARG   248      11.725  -9.006 -30.873  1.00  0.00           H  
ATOM   4047  C   ARG   248      17.025 -14.096 -27.796  1.00  0.00           C  
ATOM   4048  O   ARG   248      16.465 -13.467 -26.964  1.00  0.00           O  
ATOM   4049  N   LEU   249      17.262 -15.332 -27.582  1.00  0.00           N  
ATOM   4050  H   LEU   249      17.495 -15.792 -28.450  1.00  0.00           H  
ATOM   4051  CA  LEU   249      17.006 -16.050 -26.341  1.00  0.00           C  
ATOM   4052  HA  LEU   249      16.002 -15.827 -25.978  1.00  0.00           H  
ATOM   4053  CB  LEU   249      16.966 -17.578 -26.589  1.00  0.00           C  
ATOM   4054  HB2 LEU   249      17.921 -17.929 -26.982  1.00  0.00           H  
ATOM   4055  HB3 LEU   249      16.813 -18.071 -25.629  1.00  0.00           H  
ATOM   4056  CG  LEU   249      15.932 -18.171 -27.523  1.00  0.00           C  
ATOM   4057  HG  LEU   249      16.063 -17.664 -28.479  1.00  0.00           H  
ATOM   4058  CD1 LEU   249      16.113 -19.691 -27.700  1.00  0.00           C  
ATOM   4059 HD11 LEU   249      17.169 -19.890 -27.884  1.00  0.00           H  
ATOM   4060 HD12 LEU   249      15.976 -20.145 -26.719  1.00  0.00           H  
ATOM   4061 HD13 LEU   249      15.375 -19.962 -28.455  1.00  0.00           H  
ATOM   4062  CD2 LEU   249      14.490 -17.978 -26.968  1.00  0.00           C  
ATOM   4063 HD21 LEU   249      14.194 -18.353 -25.988  1.00  0.00           H  
ATOM   4064 HD22 LEU   249      14.178 -16.944 -27.115  1.00  0.00           H  
ATOM   4065 HD23 LEU   249      13.901 -18.577 -27.663  1.00  0.00           H  
ATOM   4066  C   LEU   249      18.016 -15.719 -25.252  1.00  0.00           C  
ATOM   4067  O   LEU   249      18.685 -16.644 -24.707  1.00  0.00           O  
ATOM   4068  N   THR   250      18.220 -14.449 -24.969  1.00  0.00           N  
ATOM   4069  H   THR   250      17.757 -13.718 -25.491  1.00  0.00           H  
ATOM   4070  CA  THR   250      19.098 -13.946 -23.901  1.00  0.00           C  
ATOM   4071  HA  THR   250      19.909 -14.634 -23.662  1.00  0.00           H  
ATOM   4072  CB  THR   250      19.779 -12.659 -24.277  1.00  0.00           C  
ATOM   4073  HB  THR   250      19.875 -12.028 -23.394  1.00  0.00           H  
ATOM   4074  CG2 THR   250      21.011 -12.746 -25.179  1.00  0.00           C  
ATOM   4075 HG21 THR   250      20.885 -13.440 -26.010  1.00  0.00           H  
ATOM   4076 HG22 THR   250      21.084 -11.766 -25.650  1.00  0.00           H  
ATOM   4077 HG23 THR   250      21.834 -13.111 -24.565  1.00  0.00           H  
ATOM   4078  OG1 THR   250      18.874 -11.923 -24.998  1.00  0.00           O  
ATOM   4079  HG1 THR   250      18.114 -12.012 -24.418  1.00  0.00           H  
ATOM   4080  C   THR   250      18.255 -13.725 -22.686  1.00  0.00           C  
ATOM   4081  O   THR   250      17.360 -12.851 -22.609  1.00  0.00           O  
ATOM   4082  OXT THR   250      18.440 -14.453 -21.676  1.00  0.00           O  
TER    4083      THR   250 
END   
