# Supplementary material for: Insights into the client protein release mechanism of the ATP-independent chaperone Spy
Source: Nat Commun. 2022 May 20;13:2818. doi: 10.1038/s41467-022-30499-x (PMC9122904; doi:10.1038/s41467-022-30499-x)
Supplement: Supplementary file 4 — Supplementary Data 1 [file 41467_2022_30499_MOESM4_ESM.zip › MD-structure/Spy_1-124_CI_v1_initial.pdb]

CRYST1   80.977   80.977   80.977 109.47 109.47 109.47 P 1           1
ATOM      1  N   ALA     1      24.485  -4.297 -25.186  1.00  0.00           N  
ATOM      2  H1  ALA     1      23.509  -4.396 -24.942  1.00  0.00           H  
ATOM      3  H2  ALA     1      24.979  -3.835 -24.436  1.00  0.00           H  
ATOM      4  H3  ALA     1      24.913  -5.205 -25.297  1.00  0.00           H  
ATOM      5  CA  ALA     1      24.547  -3.455 -26.402  1.00  0.00           C  
ATOM      6  HA  ALA     1      25.437  -2.834 -26.297  1.00  0.00           H  
ATOM      7  CB  ALA     1      24.747  -4.390 -27.653  1.00  0.00           C  
ATOM      8  HB1 ALA     1      24.796  -3.821 -28.582  1.00  0.00           H  
ATOM      9  HB2 ALA     1      25.683  -4.943 -27.578  1.00  0.00           H  
ATOM     10  HB3 ALA     1      24.070  -5.244 -27.670  1.00  0.00           H  
ATOM     11  C   ALA     1      23.284  -2.670 -26.539  1.00  0.00           C  
ATOM     12  O   ALA     1      22.400  -3.069 -27.228  1.00  0.00           O  
ATOM     13  N   ASP     2      23.176  -1.490 -25.854  1.00  0.00           N  
ATOM     14  H   ASP     2      23.946  -1.170 -25.284  1.00  0.00           H  
ATOM     15  CA  ASP     2      22.069  -0.480 -25.975  1.00  0.00           C  
ATOM     16  HA  ASP     2      21.174  -0.905 -25.521  1.00  0.00           H  
ATOM     17  CB  ASP     2      22.528   0.845 -25.288  1.00  0.00           C  
ATOM     18  HB2 ASP     2      23.437   1.265 -25.717  1.00  0.00           H  
ATOM     19  HB3 ASP     2      21.689   1.540 -25.254  1.00  0.00           H  
ATOM     20  CG  ASP     2      22.863   0.740 -23.766  1.00  0.00           C  
ATOM     21  OD1 ASP     2      23.881   1.382 -23.364  1.00  0.00           O  
ATOM     22  OD2 ASP     2      22.242  -0.054 -23.030  1.00  0.00           O  
ATOM     23  C   ASP     2      21.841  -0.066 -27.388  1.00  0.00           C  
ATOM     24  O   ASP     2      20.668   0.163 -27.729  1.00  0.00           O  
ATOM     25  N   THR     3      22.861  -0.074 -28.232  1.00  0.00           N  
ATOM     26  H   THR     3      23.738  -0.328 -27.801  1.00  0.00           H  
ATOM     27  CA  THR     3      22.741   0.166 -29.711  1.00  0.00           C  
ATOM     28  HA  THR     3      23.674   0.507 -30.160  1.00  0.00           H  
ATOM     29  CB  THR     3      22.267  -1.117 -30.412  1.00  0.00           C  
ATOM     30  HB  THR     3      21.298  -1.423 -30.018  1.00  0.00           H  
ATOM     31  CG2 THR     3      22.424  -1.128 -31.883  1.00  0.00           C  
ATOM     32 HG21 THR     3      21.929  -1.972 -32.365  1.00  0.00           H  
ATOM     33 HG22 THR     3      21.839  -0.336 -32.351  1.00  0.00           H  
ATOM     34 HG23 THR     3      23.483  -1.029 -32.120  1.00  0.00           H  
ATOM     35  OG1 THR     3      23.053  -2.216 -30.078  1.00  0.00           O  
ATOM     36  HG1 THR     3      23.110  -2.192 -29.120  1.00  0.00           H  
ATOM     37  C   THR     3      21.814   1.413 -30.012  1.00  0.00           C  
ATOM     38  O   THR     3      20.824   1.412 -30.765  1.00  0.00           O  
ATOM     39  N   THR     4      22.101   2.482 -29.305  1.00  0.00           N  
ATOM     40  H   THR     4      23.037   2.418 -28.929  1.00  0.00           H  
ATOM     41  CA  THR     4      21.354   3.699 -29.080  1.00  0.00           C  
ATOM     42  HA  THR     4      20.766   4.019 -29.940  1.00  0.00           H  
ATOM     43  CB  THR     4      20.437   3.516 -27.891  1.00  0.00           C  
ATOM     44  HB  THR     4      21.058   3.176 -27.063  1.00  0.00           H  
ATOM     45  CG2 THR     4      19.680   4.814 -27.540  1.00  0.00           C  
ATOM     46 HG21 THR     4      20.247   5.735 -27.403  1.00  0.00           H  
ATOM     47 HG22 THR     4      18.965   5.092 -28.314  1.00  0.00           H  
ATOM     48 HG23 THR     4      19.121   4.618 -26.625  1.00  0.00           H  
ATOM     49  OG1 THR     4      19.452   2.575 -28.327  1.00  0.00           O  
ATOM     50  HG1 THR     4      19.960   1.768 -28.436  1.00  0.00           H  
ATOM     51  C   THR     4      22.451   4.645 -28.680  1.00  0.00           C  
ATOM     52  O   THR     4      23.260   4.316 -27.881  1.00  0.00           O  
ATOM     53  N   THR     5      22.374   5.862 -29.172  1.00  0.00           N  
ATOM     54  H   THR     5      21.639   6.068 -29.833  1.00  0.00           H  
ATOM     55  CA  THR     5      23.373   6.962 -28.866  1.00  0.00           C  
ATOM     56  HA  THR     5      23.905   6.681 -27.957  1.00  0.00           H  
ATOM     57  CB  THR     5      24.306   7.198 -30.042  1.00  0.00           C  
ATOM     58  HB  THR     5      24.892   8.095 -29.843  1.00  0.00           H  
ATOM     59  CG2 THR     5      25.338   6.117 -30.137  1.00  0.00           C  
ATOM     60 HG21 THR     5      26.182   6.533 -30.687  1.00  0.00           H  
ATOM     61 HG22 THR     5      25.715   5.839 -29.152  1.00  0.00           H  
ATOM     62 HG23 THR     5      24.922   5.222 -30.599  1.00  0.00           H  
ATOM     63  OG1 THR     5      23.551   7.360 -31.269  1.00  0.00           O  
ATOM     64  HG1 THR     5      23.269   8.273 -31.361  1.00  0.00           H  
ATOM     65  C   THR     5      22.765   8.373 -28.626  1.00  0.00           C  
ATOM     66  O   THR     5      21.738   8.822 -29.115  1.00  0.00           O  
ATOM     67  N   ALA     6      23.536   9.092 -27.838  1.00  0.00           N  
ATOM     68  H   ALA     6      24.150   8.633 -27.181  1.00  0.00           H  
ATOM     69  CA  ALA     6      23.361  10.501 -27.546  1.00  0.00           C  
ATOM     70  HA  ALA     6      22.335  10.862 -27.609  1.00  0.00           H  
ATOM     71  CB  ALA     6      23.868  10.615 -26.066  1.00  0.00           C  
ATOM     72  HB1 ALA     6      23.225   9.914 -25.534  1.00  0.00           H  
ATOM     73  HB2 ALA     6      24.911  10.313 -25.970  1.00  0.00           H  
ATOM     74  HB3 ALA     6      23.637  11.633 -25.751  1.00  0.00           H  
ATOM     75  C   ALA     6      24.213  11.456 -28.366  1.00  0.00           C  
ATOM     76  O   ALA     6      24.136  12.660 -28.192  1.00  0.00           O  
ATOM     77  N   ALA     7      24.977  10.991 -29.353  1.00  0.00           N  
ATOM     78  H   ALA     7      24.880  10.039 -29.676  1.00  0.00           H  
ATOM     79  CA  ALA     7      25.822  11.859 -30.107  1.00  0.00           C  
ATOM     80  HA  ALA     7      26.398  12.374 -29.339  1.00  0.00           H  
ATOM     81  CB  ALA     7      26.682  10.933 -30.969  1.00  0.00           C  
ATOM     82  HB1 ALA     7      27.440  11.540 -31.463  1.00  0.00           H  
ATOM     83  HB2 ALA     7      27.324  10.228 -30.441  1.00  0.00           H  
ATOM     84  HB3 ALA     7      26.147  10.499 -31.813  1.00  0.00           H  
ATOM     85  C   ALA     7      25.057  12.934 -30.965  1.00  0.00           C  
ATOM     86  O   ALA     7      24.020  12.670 -31.511  1.00  0.00           O  
ATOM     87  N   PRO     8      25.569  14.137 -31.173  1.00  0.00           N  
ATOM     88  CD  PRO     8      26.919  14.656 -30.859  1.00  0.00           C  
ATOM     89  HD2 PRO     8      27.681  14.111 -31.416  1.00  0.00           H  
ATOM     90  HD3 PRO     8      27.039  14.439 -29.798  1.00  0.00           H  
ATOM     91  CG  PRO     8      26.916  16.155 -31.262  1.00  0.00           C  
ATOM     92  HG2 PRO     8      27.301  16.259 -32.276  1.00  0.00           H  
ATOM     93  HG3 PRO     8      27.411  16.844 -30.577  1.00  0.00           H  
ATOM     94  CB  PRO     8      25.396  16.516 -31.210  1.00  0.00           C  
ATOM     95  HB2 PRO     8      25.015  17.281 -31.885  1.00  0.00           H  
ATOM     96  HB3 PRO     8      25.021  16.593 -30.189  1.00  0.00           H  
ATOM     97  CA  PRO     8      24.715  15.232 -31.656  1.00  0.00           C  
ATOM     98  HA  PRO     8      23.720  15.050 -31.252  1.00  0.00           H  
ATOM     99  C   PRO     8      24.573  15.240 -33.175  1.00  0.00           C  
ATOM    100  O   PRO     8      25.372  14.764 -33.903  1.00  0.00           O  
ATOM    101  N   ALA     9      23.473  15.827 -33.644  1.00  0.00           N  
ATOM    102  H   ALA     9      22.820  15.996 -32.892  1.00  0.00           H  
ATOM    103  CA  ALA     9      23.058  15.835 -35.027  1.00  0.00           C  
ATOM    104  HA  ALA     9      23.276  14.843 -35.423  1.00  0.00           H  
ATOM    105  CB  ALA     9      21.558  16.097 -34.953  1.00  0.00           C  
ATOM    106  HB1 ALA     9      21.214  17.122 -34.810  1.00  0.00           H  
ATOM    107  HB2 ALA     9      21.070  15.786 -35.877  1.00  0.00           H  
ATOM    108  HB3 ALA     9      21.082  15.561 -34.132  1.00  0.00           H  
ATOM    109  C   ALA     9      23.862  16.851 -35.809  1.00  0.00           C  
ATOM    110  O   ALA     9      23.815  16.725 -37.020  1.00  0.00           O  
ATOM    111  N   ASP    10      24.451  17.882 -35.135  1.00  0.00           N  
ATOM    112  H   ASP    10      24.441  17.884 -34.125  1.00  0.00           H  
ATOM    113  CA  ASP    10      24.627  19.204 -35.798  1.00  0.00           C  
ATOM    114  HA  ASP    10      24.684  18.947 -36.856  1.00  0.00           H  
ATOM    115  CB  ASP    10      23.438  20.088 -35.342  1.00  0.00           C  
ATOM    116  HB2 ASP    10      23.471  21.009 -35.925  1.00  0.00           H  
ATOM    117  HB3 ASP    10      22.539  19.526 -35.595  1.00  0.00           H  
ATOM    118  CG  ASP    10      23.337  20.511 -33.846  1.00  0.00           C  
ATOM    119  OD1 ASP    10      23.798  19.703 -32.959  1.00  0.00           O  
ATOM    120  OD2 ASP    10      22.797  21.574 -33.576  1.00  0.00           O  
ATOM    121  C   ASP    10      25.877  20.107 -35.401  1.00  0.00           C  
ATOM    122  O   ASP    10      26.064  21.277 -35.695  1.00  0.00           O  
ATOM    123  N   ALA    11      26.777  19.426 -34.692  1.00  0.00           N  
ATOM    124  H   ALA    11      26.546  18.507 -34.342  1.00  0.00           H  
ATOM    125  CA  ALA    11      28.111  19.869 -34.438  1.00  0.00           C  
ATOM    126  HA  ALA    11      28.066  20.777 -33.837  1.00  0.00           H  
ATOM    127  CB  ALA    11      28.854  18.746 -33.659  1.00  0.00           C  
ATOM    128  HB1 ALA    11      29.871  19.054 -33.418  1.00  0.00           H  
ATOM    129  HB2 ALA    11      28.349  18.568 -32.710  1.00  0.00           H  
ATOM    130  HB3 ALA    11      28.759  17.753 -34.099  1.00  0.00           H  
ATOM    131  C   ALA    11      28.913  20.197 -35.757  1.00  0.00           C  
ATOM    132  O   ALA    11      29.105  19.387 -36.700  1.00  0.00           O  
ATOM    133  N   LYS    12      29.441  21.366 -35.693  1.00  0.00           N  
ATOM    134  H   LYS    12      29.203  21.888 -34.861  1.00  0.00           H  
ATOM    135  CA  LYS    12      30.151  22.138 -36.758  1.00  0.00           C  
ATOM    136  HA  LYS    12      29.492  22.359 -37.598  1.00  0.00           H  
ATOM    137  CB  LYS    12      30.539  23.472 -36.132  1.00  0.00           C  
ATOM    138  HB2 LYS    12      29.625  24.000 -35.860  1.00  0.00           H  
ATOM    139  HB3 LYS    12      31.059  23.300 -35.190  1.00  0.00           H  
ATOM    140  CG  LYS    12      31.191  24.364 -36.951  1.00  0.00           C  
ATOM    141  HG2 LYS    12      32.120  23.933 -37.325  1.00  0.00           H  
ATOM    142  HG3 LYS    12      30.518  24.562 -37.785  1.00  0.00           H  
ATOM    143  CD  LYS    12      31.545  25.516 -36.342  1.00  0.00           C  
ATOM    144  HD2 LYS    12      30.738  26.060 -35.851  1.00  0.00           H  
ATOM    145  HD3 LYS    12      32.268  25.259 -35.567  1.00  0.00           H  
ATOM    146  CE  LYS    12      32.223  26.418 -36.999  1.00  0.00           C  
ATOM    147  HE2 LYS    12      32.459  27.145 -36.222  1.00  0.00           H  
ATOM    148  HE3 LYS    12      33.140  25.999 -37.412  1.00  0.00           H  
ATOM    149  NZ  LYS    12      31.435  27.141 -38.070  1.00  0.00           N  
ATOM    150  HZ1 LYS    12      30.812  26.500 -38.541  1.00  0.00           H  
ATOM    151  HZ2 LYS    12      30.759  27.717 -37.589  1.00  0.00           H  
ATOM    152  HZ3 LYS    12      32.027  27.651 -38.709  1.00  0.00           H  
ATOM    153  C   LYS    12      31.286  21.371 -37.429  1.00  0.00           C  
ATOM    154  O   LYS    12      31.397  21.659 -38.633  1.00  0.00           O  
ATOM    155  N   PRO    13      32.119  20.531 -36.787  1.00  0.00           N  
ATOM    156  CD  PRO    13      32.311  20.336 -35.337  1.00  0.00           C  
ATOM    157  HD2 PRO    13      31.490  19.712 -34.983  1.00  0.00           H  
ATOM    158  HD3 PRO    13      32.267  21.308 -34.847  1.00  0.00           H  
ATOM    159  CG  PRO    13      33.617  19.728 -35.053  1.00  0.00           C  
ATOM    160  HG2 PRO    13      33.558  18.977 -34.265  1.00  0.00           H  
ATOM    161  HG3 PRO    13      34.288  20.540 -34.774  1.00  0.00           H  
ATOM    162  CB  PRO    13      33.986  19.064 -36.402  1.00  0.00           C  
ATOM    163  HB2 PRO    13      33.681  18.018 -36.449  1.00  0.00           H  
ATOM    164  HB3 PRO    13      35.055  18.926 -36.565  1.00  0.00           H  
ATOM    165  CA  PRO    13      33.198  19.882 -37.466  1.00  0.00           C  
ATOM    166  HA  PRO    13      33.753  20.693 -37.939  1.00  0.00           H  
ATOM    167  C   PRO    13      32.746  18.957 -38.629  1.00  0.00           C  
ATOM    168  O   PRO    13      33.472  18.874 -39.628  1.00  0.00           O  
ATOM    169  N   MET    14      31.602  18.250 -38.453  1.00  0.00           N  
ATOM    170  H   MET    14      31.174  18.348 -37.544  1.00  0.00           H  
ATOM    171  CA  MET    14      31.266  17.048 -39.367  1.00  0.00           C  
ATOM    172  HA  MET    14      31.981  17.041 -40.190  1.00  0.00           H  
ATOM    173  CB  MET    14      31.259  15.798 -38.498  1.00  0.00           C  
ATOM    174  HB2 MET    14      30.646  15.879 -37.601  1.00  0.00           H  
ATOM    175  HB3 MET    14      30.963  14.989 -39.165  1.00  0.00           H  
ATOM    176  CG  MET    14      32.721  15.565 -38.035  1.00  0.00           C  
ATOM    177  HG2 MET    14      33.047  16.463 -37.509  1.00  0.00           H  
ATOM    178  HG3 MET    14      32.741  14.786 -37.273  1.00  0.00           H  
ATOM    179  SD  MET    14      33.898  15.191 -39.290  1.00  0.00           S  
ATOM    180  CE  MET    14      35.281  15.814 -38.413  1.00  0.00           C  
ATOM    181  HE1 MET    14      35.428  15.441 -37.399  1.00  0.00           H  
ATOM    182  HE2 MET    14      36.166  15.697 -39.039  1.00  0.00           H  
ATOM    183  HE3 MET    14      35.048  16.876 -38.338  1.00  0.00           H  
ATOM    184  C   MET    14      29.873  17.178 -39.940  1.00  0.00           C  
ATOM    185  O   MET    14      29.624  16.692 -40.991  1.00  0.00           O  
ATOM    186  N   MET    15      28.955  17.773 -39.171  1.00  0.00           N  
ATOM    187  H   MET    15      29.250  18.203 -38.306  1.00  0.00           H  
ATOM    188  CA  MET    15      27.525  17.931 -39.622  1.00  0.00           C  
ATOM    189  HA  MET    15      27.357  17.524 -40.618  1.00  0.00           H  
ATOM    190  CB  MET    15      26.570  17.188 -38.747  1.00  0.00           C  
ATOM    191  HB2 MET    15      26.462  17.638 -37.760  1.00  0.00           H  
ATOM    192  HB3 MET    15      25.557  17.213 -39.149  1.00  0.00           H  
ATOM    193  CG  MET    15      26.938  15.675 -38.728  1.00  0.00           C  
ATOM    194  HG2 MET    15      26.009  15.120 -38.590  1.00  0.00           H  
ATOM    195  HG3 MET    15      27.362  15.388 -39.690  1.00  0.00           H  
ATOM    196  SD  MET    15      28.062  15.119 -37.403  1.00  0.00           S  
ATOM    197  CE  MET    15      27.372  15.888 -35.932  1.00  0.00           C  
ATOM    198  HE1 MET    15      27.488  16.971 -35.978  1.00  0.00           H  
ATOM    199  HE2 MET    15      26.301  15.691 -35.907  1.00  0.00           H  
ATOM    200  HE3 MET    15      27.662  15.444 -34.980  1.00  0.00           H  
ATOM    201  C   MET    15      26.959  19.387 -39.751  1.00  0.00           C  
ATOM    202  O   MET    15      27.465  20.371 -39.180  1.00  0.00           O  
ATOM    203  N   HIE    16      25.810  19.453 -40.462  1.00  0.00           N  
ATOM    204  H   HIE    16      25.598  18.637 -41.018  1.00  0.00           H  
ATOM    205  CA  HIE    16      25.037  20.663 -40.848  1.00  0.00           C  
ATOM    206  HA  HIE    16      25.681  21.456 -41.228  1.00  0.00           H  
ATOM    207  CB  HIE    16      24.124  20.197 -41.920  1.00  0.00           C  
ATOM    208  HB2 HIE    16      24.742  19.883 -42.761  1.00  0.00           H  
ATOM    209  HB3 HIE    16      23.413  19.423 -41.631  1.00  0.00           H  
ATOM    210  CG  HIE    16      23.255  21.212 -42.557  1.00  0.00           C  
ATOM    211  ND1 HIE    16      21.898  21.309 -42.300  1.00  0.00           N  
ATOM    212  CE1 HIE    16      21.507  22.351 -43.053  1.00  0.00           C  
ATOM    213  HE1 HIE    16      20.511  22.767 -43.058  1.00  0.00           H  
ATOM    214  NE2 HIE    16      22.552  22.794 -43.801  1.00  0.00           N  
ATOM    215  HE2 HIE    16      22.454  23.393 -44.608  1.00  0.00           H  
ATOM    216  CD2 HIE    16      23.694  22.181 -43.397  1.00  0.00           C  
ATOM    217  HD2 HIE    16      24.677  22.312 -43.826  1.00  0.00           H  
ATOM    218  C   HIE    16      24.219  21.270 -39.739  1.00  0.00           C  
ATOM    219  O   HIE    16      23.810  20.523 -38.814  1.00  0.00           O  
ATOM    220  N   HIE    17      23.917  22.611 -39.643  1.00  0.00           N  
ATOM    221  H   HIE    17      24.179  23.224 -40.402  1.00  0.00           H  
ATOM    222  CA  HIE    17      23.236  23.186 -38.492  1.00  0.00           C  
ATOM    223  HA  HIE    17      23.518  22.634 -37.596  1.00  0.00           H  
ATOM    224  CB  HIE    17      23.631  24.649 -38.404  1.00  0.00           C  
ATOM    225  HB2 HIE    17      23.326  24.996 -37.417  1.00  0.00           H  
ATOM    226  HB3 HIE    17      24.709  24.812 -38.389  1.00  0.00           H  
ATOM    227  CG  HIE    17      22.948  25.509 -39.442  1.00  0.00           C  
ATOM    228  ND1 HIE    17      23.058  25.352 -40.878  1.00  0.00           N  
ATOM    229  CE1 HIE    17      22.255  26.298 -41.437  1.00  0.00           C  
ATOM    230  HE1 HIE    17      22.244  26.433 -42.509  1.00  0.00           H  
ATOM    231  NE2 HIE    17      21.565  26.929 -40.480  1.00  0.00           N  
ATOM    232  HE2 HIE    17      20.940  27.709 -40.621  1.00  0.00           H  
ATOM    233  CD2 HIE    17      22.009  26.492 -39.257  1.00  0.00           C  
ATOM    234  HD2 HIE    17      21.695  26.797 -38.269  1.00  0.00           H  
ATOM    235  C   HIE    17      21.807  22.876 -38.372  1.00  0.00           C  
ATOM    236  O   HIE    17      21.220  23.174 -37.349  1.00  0.00           O  
ATOM    237  N   LYS    18      21.153  22.273 -39.362  1.00  0.00           N  
ATOM    238  H   LYS    18      21.695  22.087 -40.193  1.00  0.00           H  
ATOM    239  CA  LYS    18      19.859  21.736 -39.312  1.00  0.00           C  
ATOM    240  HA  LYS    18      19.475  21.894 -38.304  1.00  0.00           H  
ATOM    241  CB  LYS    18      18.815  22.373 -40.305  1.00  0.00           C  
ATOM    242  HB2 LYS    18      19.152  22.188 -41.325  1.00  0.00           H  
ATOM    243  HB3 LYS    18      17.898  21.823 -40.093  1.00  0.00           H  
ATOM    244  CG  LYS    18      18.439  23.635 -40.162  1.00  0.00           C  
ATOM    245  HG2 LYS    18      17.954  23.615 -39.187  1.00  0.00           H  
ATOM    246  HG3 LYS    18      19.387  24.170 -40.106  1.00  0.00           H  
ATOM    247  CD  LYS    18      17.681  24.194 -41.140  1.00  0.00           C  
ATOM    248  HD2 LYS    18      18.296  24.142 -42.038  1.00  0.00           H  
ATOM    249  HD3 LYS    18      16.777  23.606 -41.298  1.00  0.00           H  
ATOM    250  CE  LYS    18      17.528  25.530 -40.982  1.00  0.00           C  
ATOM    251  HE2 LYS    18      17.023  25.705 -40.032  1.00  0.00           H  
ATOM    252  HE3 LYS    18      18.494  26.033 -40.989  1.00  0.00           H  
ATOM    253  NZ  LYS    18      16.686  26.116 -42.050  1.00  0.00           N  
ATOM    254  HZ1 LYS    18      15.720  25.830 -41.983  1.00  0.00           H  
ATOM    255  HZ2 LYS    18      16.576  27.120 -42.023  1.00  0.00           H  
ATOM    256  HZ3 LYS    18      17.061  25.976 -42.977  1.00  0.00           H  
ATOM    257  C   LYS    18      20.024  20.226 -39.483  1.00  0.00           C  
ATOM    258  O   LYS    18      19.048  19.486 -39.787  1.00  0.00           O  
ATOM    259  N   GLY    19      21.194  19.638 -39.188  1.00  0.00           N  
ATOM    260  H   GLY    19      21.982  20.149 -38.818  1.00  0.00           H  
ATOM    261  CA  GLY    19      21.424  18.159 -39.109  1.00  0.00           C  
ATOM    262  HA2 GLY    19      21.501  17.840 -40.148  1.00  0.00           H  
ATOM    263  HA3 GLY    19      22.374  17.869 -38.660  1.00  0.00           H  
ATOM    264  C   GLY    19      20.422  17.350 -38.279  1.00  0.00           C  
ATOM    265  O   GLY    19      19.791  17.883 -37.371  1.00  0.00           O  
ATOM    266  N   LYS    20      20.138  16.148 -38.687  1.00  0.00           N  
ATOM    267  H   LYS    20      20.765  15.823 -39.408  1.00  0.00           H  
ATOM    268  CA  LYS    20      19.179  15.209 -38.064  1.00  0.00           C  
ATOM    269  HA  LYS    20      18.675  15.709 -37.237  1.00  0.00           H  
ATOM    270  CB  LYS    20      18.174  14.807 -39.189  1.00  0.00           C  
ATOM    271  HB2 LYS    20      18.767  14.283 -39.939  1.00  0.00           H  
ATOM    272  HB3 LYS    20      17.634  13.924 -38.849  1.00  0.00           H  
ATOM    273  CG  LYS    20      17.322  15.715 -39.671  1.00  0.00           C  
ATOM    274  HG2 LYS    20      16.756  16.090 -38.819  1.00  0.00           H  
ATOM    275  HG3 LYS    20      17.900  16.552 -40.062  1.00  0.00           H  
ATOM    276  CD  LYS    20      16.465  15.268 -40.601  1.00  0.00           C  
ATOM    277  HD2 LYS    20      17.060  15.016 -41.478  1.00  0.00           H  
ATOM    278  HD3 LYS    20      15.905  14.440 -40.165  1.00  0.00           H  
ATOM    279  CE  LYS    20      15.512  16.123 -41.049  1.00  0.00           C  
ATOM    280  HE2 LYS    20      15.250  16.810 -40.244  1.00  0.00           H  
ATOM    281  HE3 LYS    20      16.071  16.703 -41.784  1.00  0.00           H  
ATOM    282  NZ  LYS    20      14.424  15.434 -41.791  1.00  0.00           N  
ATOM    283  HZ1 LYS    20      13.806  14.941 -41.163  1.00  0.00           H  
ATOM    284  HZ2 LYS    20      13.825  16.021 -42.353  1.00  0.00           H  
ATOM    285  HZ3 LYS    20      14.712  14.638 -42.342  1.00  0.00           H  
ATOM    286  C   LYS    20      19.843  13.966 -37.479  1.00  0.00           C  
ATOM    287  O   LYS    20      20.872  13.597 -37.885  1.00  0.00           O  
ATOM    288  N   PHE    21      19.221  13.329 -36.451  1.00  0.00           N  
ATOM    289  H   PHE    21      18.415  13.738 -36.001  1.00  0.00           H  
ATOM    290  CA  PHE    21      19.673  11.980 -35.989  1.00  0.00           C  
ATOM    291  HA  PHE    21      20.737  11.877 -35.775  1.00  0.00           H  
ATOM    292  CB  PHE    21      19.003  11.618 -34.657  1.00  0.00           C  
ATOM    293  HB2 PHE    21      17.957  11.325 -34.736  1.00  0.00           H  
ATOM    294  HB3 PHE    21      19.500  10.663 -34.486  1.00  0.00           H  
ATOM    295  CG  PHE    21      19.216  12.534 -33.504  1.00  0.00           C  
ATOM    296  CD1 PHE    21      20.370  12.347 -32.712  1.00  0.00           C  
ATOM    297  HD1 PHE    21      21.099  11.568 -32.877  1.00  0.00           H  
ATOM    298  CE1 PHE    21      20.524  13.246 -31.619  1.00  0.00           C  
ATOM    299  HE1 PHE    21      21.390  13.111 -30.987  1.00  0.00           H  
ATOM    300  CZ  PHE    21      19.623  14.184 -31.246  1.00  0.00           C  
ATOM    301  HZ  PHE    21      19.841  14.726 -30.337  1.00  0.00           H  
ATOM    302  CE2 PHE    21      18.517  14.356 -32.129  1.00  0.00           C  
ATOM    303  HE2 PHE    21      17.845  15.191 -32.002  1.00  0.00           H  
ATOM    304  CD2 PHE    21      18.339  13.557 -33.232  1.00  0.00           C  
ATOM    305  HD2 PHE    21      17.493  13.775 -33.868  1.00  0.00           H  
ATOM    306  C   PHE    21      19.269  10.960 -37.114  1.00  0.00           C  
ATOM    307  O   PHE    21      18.412  11.156 -37.969  1.00  0.00           O  
ATOM    308  N   GLY    22      19.971   9.836 -37.019  1.00  0.00           N  
ATOM    309  H   GLY    22      20.657   9.716 -36.287  1.00  0.00           H  
ATOM    310  CA  GLY    22      19.761   8.679 -37.909  1.00  0.00           C  
ATOM    311  HA2 GLY    22      19.951   8.892 -38.961  1.00  0.00           H  
ATOM    312  HA3 GLY    22      20.493   7.884 -37.760  1.00  0.00           H  
ATOM    313  C   GLY    22      18.347   8.026 -37.895  1.00  0.00           C  
ATOM    314  O   GLY    22      17.524   8.449 -37.142  1.00  0.00           O  
ATOM    315  N   PRO    23      18.107   6.945 -38.635  1.00  0.00           N  
ATOM    316  CD  PRO    23      18.950   6.394 -39.664  1.00  0.00           C  
ATOM    317  HD2 PRO    23      19.508   5.561 -39.239  1.00  0.00           H  
ATOM    318  HD3 PRO    23      19.580   7.123 -40.173  1.00  0.00           H  
ATOM    319  CG  PRO    23      17.985   5.735 -40.703  1.00  0.00           C  
ATOM    320  HG2 PRO    23      18.558   4.886 -41.076  1.00  0.00           H  
ATOM    321  HG3 PRO    23      17.798   6.502 -41.455  1.00  0.00           H  
ATOM    322  CB  PRO    23      16.743   5.452 -39.885  1.00  0.00           C  
ATOM    323  HB2 PRO    23      16.744   4.413 -39.556  1.00  0.00           H  
ATOM    324  HB3 PRO    23      15.807   5.599 -40.425  1.00  0.00           H  
ATOM    325  CA  PRO    23      16.744   6.349 -38.650  1.00  0.00           C  
ATOM    326  HA  PRO    23      16.096   7.152 -39.001  1.00  0.00           H  
ATOM    327  C   PRO    23      16.231   5.668 -37.366  1.00  0.00           C  
ATOM    328  O   PRO    23      15.032   5.737 -37.129  1.00  0.00           O  
ATOM    329  N   HIE    24      17.100   5.104 -36.496  1.00  0.00           N  
ATOM    330  H   HIE    24      18.022   4.837 -36.812  1.00  0.00           H  
ATOM    331  CA  HIE    24      16.670   4.742 -35.115  1.00  0.00           C  
ATOM    332  HA  HIE    24      16.050   3.850 -35.030  1.00  0.00           H  
ATOM    333  CB  HIE    24      17.984   4.436 -34.407  1.00  0.00           C  
ATOM    334  HB2 HIE    24      18.536   3.785 -35.083  1.00  0.00           H  
ATOM    335  HB3 HIE    24      18.487   5.389 -34.242  1.00  0.00           H  
ATOM    336  CG  HIE    24      17.803   3.818 -33.054  1.00  0.00           C  
ATOM    337  ND1 HIE    24      17.734   2.481 -32.872  1.00  0.00           N  
ATOM    338  CE1 HIE    24      17.774   2.321 -31.540  1.00  0.00           C  
ATOM    339  HE1 HIE    24      17.865   1.415 -30.959  1.00  0.00           H  
ATOM    340  NE2 HIE    24      17.862   3.532 -30.921  1.00  0.00           N  
ATOM    341  HE2 HIE    24      17.844   3.620 -29.915  1.00  0.00           H  
ATOM    342  CD2 HIE    24      17.741   4.514 -31.899  1.00  0.00           C  
ATOM    343  HD2 HIE    24      17.728   5.587 -31.776  1.00  0.00           H  
ATOM    344  C   HIE    24      15.956   5.857 -34.358  1.00  0.00           C  
ATOM    345  O   HIE    24      16.222   7.008 -34.727  1.00  0.00           O  
ATOM    346  N   GLN    25      14.987   5.574 -33.575  1.00  0.00           N  
ATOM    347  H   GLN    25      14.950   4.609 -33.279  1.00  0.00           H  
ATOM    348  CA  GLN    25      14.310   6.510 -32.685  1.00  0.00           C  
ATOM    349  HA  GLN    25      15.032   7.325 -32.628  1.00  0.00           H  
ATOM    350  CB  GLN    25      12.981   7.048 -33.217  1.00  0.00           C  
ATOM    351  HB2 GLN    25      12.389   6.185 -33.521  1.00  0.00           H  
ATOM    352  HB3 GLN    25      12.522   7.615 -32.408  1.00  0.00           H  
ATOM    353  CG  GLN    25      13.092   7.909 -34.394  1.00  0.00           C  
ATOM    354  HG2 GLN    25      14.065   8.383 -34.263  1.00  0.00           H  
ATOM    355  HG3 GLN    25      13.090   7.289 -35.291  1.00  0.00           H  
ATOM    356  CD  GLN    25      12.028   8.990 -34.538  1.00  0.00           C  
ATOM    357  OE1 GLN    25      10.963   8.952 -33.893  1.00  0.00           O  
ATOM    358  NE2 GLN    25      12.262  10.073 -35.266  1.00  0.00           N  
ATOM    359 HE21 GLN    25      11.661  10.885 -35.251  1.00  0.00           H  
ATOM    360 HE22 GLN    25      13.163  10.029 -35.721  1.00  0.00           H  
ATOM    361  C   GLN    25      14.052   5.934 -31.341  1.00  0.00           C  
ATOM    362  O   GLN    25      14.284   4.736 -31.178  1.00  0.00           O  
ATOM    363  N   CML    26      13.701   6.738 -30.355  1.00  0.00           N  
ATOM    364  H   CML    26      13.489   7.691 -30.615  1.00  0.00           H  
ATOM    365  CA  CML    26      13.482   6.561 -28.951  1.00  0.00           C  
ATOM    366  HA  CML    26      13.740   5.528 -28.716  1.00  0.00           H  
ATOM    367  CB  CML    26      14.574   7.281 -28.267  1.00  0.00           C  
ATOM    368  HB2 CML    26      14.491   6.954 -27.231  1.00  0.00           H  
ATOM    369  HB3 CML    26      14.404   8.357 -28.276  1.00  0.00           H  
ATOM    370  SG  CML    26      16.253   6.900 -28.770  1.00  0.00           S  
ATOM    371  S1L CML    26      17.509   8.230 -27.946  1.00  0.00           S  
ATOM    372  C1L CML    26      17.242   7.948 -26.191  1.00  0.00           C  
ATOM    373  H1L CML    26      16.777   6.941 -26.125  1.00  0.00           H  
ATOM    374  H1M CML    26      16.484   8.672 -25.822  1.00  0.00           H  
ATOM    375  C1R CML    26      18.449   8.018 -25.259  1.00  0.00           C  
ATOM    376  C2R CML    26      19.353   7.128 -24.902  1.00  0.00           C  
ATOM    377  H2R CML    26      19.349   6.063 -25.175  1.00  0.00           H  
ATOM    378  C1  CML    26      18.906   9.359 -24.796  1.00  0.00           C  
ATOM    379  C2  CML    26      20.543   7.511 -24.070  1.00  0.00           C  
ATOM    380  N1  CML    26      20.155   8.951 -23.952  1.00  0.00           N  
ATOM    381  O1  CML    26      20.779   9.728 -23.218  1.00  0.00           O  
ATOM    382  C1A CML    26      17.824  10.000 -23.782  1.00  0.00           C  
ATOM    383  H1A CML    26      17.035  10.457 -24.417  1.00  0.00           H  
ATOM    384  H1B CML    26      18.370  10.718 -23.133  1.00  0.00           H  
ATOM    385  H1C CML    26      17.413   9.186 -23.148  1.00  0.00           H  
ATOM    386  C2A CML    26      20.520   6.857 -22.655  1.00  0.00           C  
ATOM    387  H2A CML    26      21.097   5.915 -22.538  1.00  0.00           H  
ATOM    388  H2B CML    26      19.499   6.523 -22.372  1.00  0.00           H  
ATOM    389  H2C CML    26      20.935   7.479 -21.833  1.00  0.00           H  
ATOM    390  C1D CML    26      19.326  10.423 -25.833  1.00  0.00           C  
ATOM    391  H1D CML    26      20.038  11.193 -25.464  1.00  0.00           H  
ATOM    392  H1E CML    26      18.305  10.783 -26.080  1.00  0.00           H  
ATOM    393  H1F CML    26      19.746  10.014 -26.776  1.00  0.00           H  
ATOM    394  C2D CML    26      21.854   7.333 -24.881  1.00  0.00           C  
ATOM    395  H2D CML    26      22.648   7.916 -24.368  1.00  0.00           H  
ATOM    396  H2E CML    26      21.828   7.583 -25.963  1.00  0.00           H  
ATOM    397  H2F CML    26      22.232   6.290 -24.814  1.00  0.00           H  
ATOM    398  C   CML    26      12.151   6.773 -28.315  1.00  0.00           C  
ATOM    399  O   CML    26      11.344   7.539 -28.832  1.00  0.00           O  
ATOM    400  N   ASP    27      11.954   6.138 -27.165  1.00  0.00           N  
ATOM    401  H   ASP    27      12.604   5.437 -26.839  1.00  0.00           H  
ATOM    402  CA  ASP    27      10.814   6.401 -26.270  1.00  0.00           C  
ATOM    403  HA  ASP    27      10.353   7.337 -26.586  1.00  0.00           H  
ATOM    404  CB  ASP    27       9.741   5.381 -26.419  1.00  0.00           C  
ATOM    405  HB2 ASP    27       9.217   5.409 -27.374  1.00  0.00           H  
ATOM    406  HB3 ASP    27      10.211   4.406 -26.294  1.00  0.00           H  
ATOM    407  CG  ASP    27       8.616   5.619 -25.434  1.00  0.00           C  
ATOM    408  OD1 ASP    27       8.354   6.753 -25.015  1.00  0.00           O  
ATOM    409  OD2 ASP    27       7.965   4.588 -25.130  1.00  0.00           O  
ATOM    410  C   ASP    27      11.262   6.593 -24.845  1.00  0.00           C  
ATOM    411  O   ASP    27      11.097   5.720 -23.949  1.00  0.00           O  
ATOM    412  N   MET    28      11.916   7.719 -24.573  1.00  0.00           N  
ATOM    413  H   MET    28      12.067   8.212 -25.442  1.00  0.00           H  
ATOM    414  CA  MET    28      12.560   8.161 -23.251  1.00  0.00           C  
ATOM    415  HA  MET    28      12.093   7.500 -22.521  1.00  0.00           H  
ATOM    416  CB  MET    28      14.125   8.023 -23.295  1.00  0.00           C  
ATOM    417  HB2 MET    28      14.573   8.733 -23.990  1.00  0.00           H  
ATOM    418  HB3 MET    28      14.499   8.371 -22.332  1.00  0.00           H  
ATOM    419  CG  MET    28      14.479   6.614 -23.668  1.00  0.00           C  
ATOM    420  HG2 MET    28      13.756   5.874 -23.326  1.00  0.00           H  
ATOM    421  HG3 MET    28      14.498   6.417 -24.740  1.00  0.00           H  
ATOM    422  SD  MET    28      16.048   6.118 -23.091  1.00  0.00           S  
ATOM    423  CE  MET    28      15.963   4.274 -23.131  1.00  0.00           C  
ATOM    424  HE1 MET    28      16.944   3.933 -22.799  1.00  0.00           H  
ATOM    425  HE2 MET    28      15.196   3.904 -22.451  1.00  0.00           H  
ATOM    426  HE3 MET    28      15.905   3.820 -24.120  1.00  0.00           H  
ATOM    427  C   MET    28      12.063   9.537 -22.935  1.00  0.00           C  
ATOM    428  O   MET    28      11.885  10.410 -23.814  1.00  0.00           O  
ATOM    429  N   MET    29      11.753   9.873 -21.642  1.00  0.00           N  
ATOM    430  H   MET    29      11.916   9.272 -20.847  1.00  0.00           H  
ATOM    431  CA  MET    29      11.182  11.161 -21.281  1.00  0.00           C  
ATOM    432  HA  MET    29      10.478  11.317 -22.099  1.00  0.00           H  
ATOM    433  CB  MET    29      10.397  11.012 -19.901  1.00  0.00           C  
ATOM    434  HB2 MET    29      11.064  10.375 -19.320  1.00  0.00           H  
ATOM    435  HB3 MET    29      10.334  11.971 -19.387  1.00  0.00           H  
ATOM    436  CG  MET    29       8.968  10.398 -19.947  1.00  0.00           C  
ATOM    437  HG2 MET    29       8.473  10.761 -20.847  1.00  0.00           H  
ATOM    438  HG3 MET    29       9.061   9.314 -20.007  1.00  0.00           H  
ATOM    439  SD  MET    29       7.729  10.832 -18.717  1.00  0.00           S  
ATOM    440  CE  MET    29       8.588  10.825 -17.039  1.00  0.00           C  
ATOM    441  HE1 MET    29       9.405  11.547 -17.029  1.00  0.00           H  
ATOM    442  HE2 MET    29       7.809  11.201 -16.376  1.00  0.00           H  
ATOM    443  HE3 MET    29       8.843   9.793 -16.799  1.00  0.00           H  
ATOM    444  C   MET    29      12.222  12.274 -21.177  1.00  0.00           C  
ATOM    445  O   MET    29      11.844  13.389 -21.397  1.00  0.00           O  
ATOM    446  N   PHE    30      13.497  11.975 -20.971  1.00  0.00           N  
ATOM    447  H   PHE    30      14.118  12.704 -21.290  1.00  0.00           H  
ATOM    448  CA  PHE    30      14.139  11.042 -20.049  1.00  0.00           C  
ATOM    449  HA  PHE    30      13.951   9.994 -20.284  1.00  0.00           H  
ATOM    450  CB  PHE    30      15.655  11.212 -20.129  1.00  0.00           C  
ATOM    451  HB2 PHE    30      16.157  10.775 -20.992  1.00  0.00           H  
ATOM    452  HB3 PHE    30      15.966  12.252 -20.225  1.00  0.00           H  
ATOM    453  CG  PHE    30      16.435  10.558 -19.025  1.00  0.00           C  
ATOM    454  CD1 PHE    30      16.542   9.164 -18.987  1.00  0.00           C  
ATOM    455  HD1 PHE    30      15.945   8.567 -19.661  1.00  0.00           H  
ATOM    456  CE1 PHE    30      17.239   8.645 -17.924  1.00  0.00           C  
ATOM    457  HE1 PHE    30      17.385   7.594 -17.721  1.00  0.00           H  
ATOM    458  CZ  PHE    30      17.967   9.466 -16.987  1.00  0.00           C  
ATOM    459  HZ  PHE    30      18.570   9.000 -16.221  1.00  0.00           H  
ATOM    460  CE2 PHE    30      17.967  10.850 -17.104  1.00  0.00           C  
ATOM    461  HE2 PHE    30      18.330  11.427 -16.267  1.00  0.00           H  
ATOM    462  CD2 PHE    30      17.172  11.381 -18.109  1.00  0.00           C  
ATOM    463  HD2 PHE    30      17.203  12.457 -18.192  1.00  0.00           H  
ATOM    464  C   PHE    30      13.548  11.265 -18.571  1.00  0.00           C  
ATOM    465  O   PHE    30      13.359  12.399 -18.080  1.00  0.00           O  
ATOM    466  N   LYS    31      13.347  10.156 -17.832  1.00  0.00           N  
ATOM    467  H   LYS    31      13.499   9.282 -18.315  1.00  0.00           H  
ATOM    468  CA  LYS    31      12.588  10.096 -16.558  1.00  0.00           C  
ATOM    469  HA  LYS    31      11.584  10.499 -16.689  1.00  0.00           H  
ATOM    470  CB  LYS    31      12.520   8.654 -15.979  1.00  0.00           C  
ATOM    471  HB2 LYS    31      13.533   8.308 -15.773  1.00  0.00           H  
ATOM    472  HB3 LYS    31      12.014   8.694 -15.014  1.00  0.00           H  
ATOM    473  CG  LYS    31      11.873   7.681 -16.740  1.00  0.00           C  
ATOM    474  HG2 LYS    31      10.916   8.166 -16.934  1.00  0.00           H  
ATOM    475  HG3 LYS    31      12.379   7.460 -17.680  1.00  0.00           H  
ATOM    476  CD  LYS    31      11.689   6.451 -16.080  1.00  0.00           C  
ATOM    477  HD2 LYS    31      12.580   6.036 -15.610  1.00  0.00           H  
ATOM    478  HD3 LYS    31      10.967   6.693 -15.301  1.00  0.00           H  
ATOM    479  CE  LYS    31      11.057   5.504 -16.868  1.00  0.00           C  
ATOM    480  HE2 LYS    31       9.993   5.735 -16.824  1.00  0.00           H  
ATOM    481  HE3 LYS    31      11.389   5.533 -17.906  1.00  0.00           H  
ATOM    482  NZ  LYS    31      11.358   4.144 -16.351  1.00  0.00           N  
ATOM    483  HZ1 LYS    31      10.838   3.977 -15.501  1.00  0.00           H  
ATOM    484  HZ2 LYS    31      11.079   3.386 -16.957  1.00  0.00           H  
ATOM    485  HZ3 LYS    31      12.353   4.016 -16.236  1.00  0.00           H  
ATOM    486  C   LYS    31      13.171  10.965 -15.485  1.00  0.00           C  
ATOM    487  O   LYS    31      12.516  11.768 -14.817  1.00  0.00           O  
ATOM    488  N   ASP    32      14.499  10.957 -15.378  1.00  0.00           N  
ATOM    489  H   ASP    32      15.004  10.377 -16.034  1.00  0.00           H  
ATOM    490  CA  ASP    32      15.201  11.700 -14.343  1.00  0.00           C  
ATOM    491  HA  ASP    32      14.522  11.833 -13.501  1.00  0.00           H  
ATOM    492  CB  ASP    32      16.272  10.825 -13.568  1.00  0.00           C  
ATOM    493  HB2 ASP    32      17.171  10.764 -14.181  1.00  0.00           H  
ATOM    494  HB3 ASP    32      16.577  11.288 -12.629  1.00  0.00           H  
ATOM    495  CG  ASP    32      15.820   9.432 -13.226  1.00  0.00           C  
ATOM    496  OD1 ASP    32      14.695   8.967 -13.526  1.00  0.00           O  
ATOM    497  OD2 ASP    32      16.590   8.702 -12.518  1.00  0.00           O  
ATOM    498  C   ASP    32      15.668  13.079 -14.746  1.00  0.00           C  
ATOM    499  O   ASP    32      16.512  13.637 -14.069  1.00  0.00           O  
ATOM    500  N   LEU    33      15.391  13.487 -16.002  1.00  0.00           N  
ATOM    501  H   LEU    33      14.786  12.921 -16.579  1.00  0.00           H  
ATOM    502  CA  LEU    33      15.912  14.682 -16.672  1.00  0.00           C  
ATOM    503  HA  LEU    33      17.002  14.699 -16.674  1.00  0.00           H  
ATOM    504  CB  LEU    33      15.384  14.765 -18.149  1.00  0.00           C  
ATOM    505  HB2 LEU    33      15.632  13.791 -18.571  1.00  0.00           H  
ATOM    506  HB3 LEU    33      14.296  14.783 -18.081  1.00  0.00           H  
ATOM    507  CG  LEU    33      15.833  15.848 -19.150  1.00  0.00           C  
ATOM    508  HG  LEU    33      15.843  16.861 -18.747  1.00  0.00           H  
ATOM    509  CD1 LEU    33      17.181  15.470 -19.712  1.00  0.00           C  
ATOM    510 HD11 LEU    33      17.610  16.308 -20.262  1.00  0.00           H  
ATOM    511 HD12 LEU    33      17.814  15.126 -18.894  1.00  0.00           H  
ATOM    512 HD13 LEU    33      17.231  14.657 -20.436  1.00  0.00           H  
ATOM    513  CD2 LEU    33      14.805  15.852 -20.272  1.00  0.00           C  
ATOM    514 HD21 LEU    33      14.569  14.836 -20.589  1.00  0.00           H  
ATOM    515 HD22 LEU    33      13.932  16.437 -19.984  1.00  0.00           H  
ATOM    516 HD23 LEU    33      15.243  16.358 -21.132  1.00  0.00           H  
ATOM    517  C   LEU    33      15.536  15.944 -15.892  1.00  0.00           C  
ATOM    518  O   LEU    33      14.424  15.960 -15.292  1.00  0.00           O  
ATOM    519  N   ASN    34      16.439  16.896 -15.895  1.00  0.00           N  
ATOM    520  H   ASN    34      17.301  16.642 -16.357  1.00  0.00           H  
ATOM    521  CA  ASN    34      16.541  18.061 -15.036  1.00  0.00           C  
ATOM    522  HA  ASN    34      17.510  18.486 -15.300  1.00  0.00           H  
ATOM    523  CB  ASN    34      15.541  19.110 -15.439  1.00  0.00           C  
ATOM    524  HB2 ASN    34      15.706  19.327 -16.495  1.00  0.00           H  
ATOM    525  HB3 ASN    34      14.523  18.743 -15.303  1.00  0.00           H  
ATOM    526  CG  ASN    34      15.777  20.406 -14.798  1.00  0.00           C  
ATOM    527  OD1 ASN    34      14.805  21.067 -14.310  1.00  0.00           O  
ATOM    528  ND2 ASN    34      16.930  21.021 -14.931  1.00  0.00           N  
ATOM    529 HD21 ASN    34      17.148  21.869 -14.427  1.00  0.00           H  
ATOM    530 HD22 ASN    34      17.565  20.499 -15.518  1.00  0.00           H  
ATOM    531  C   ASN    34      16.685  17.849 -13.506  1.00  0.00           C  
ATOM    532  O   ASN    34      17.073  18.761 -12.802  1.00  0.00           O  
ATOM    533  N   LEU    35      16.512  16.595 -12.974  1.00  0.00           N  
ATOM    534  H   LEU    35      16.243  15.851 -13.603  1.00  0.00           H  
ATOM    535  CA  LEU    35      16.221  16.386 -11.569  1.00  0.00           C  
ATOM    536  HA  LEU    35      15.611  17.236 -11.263  1.00  0.00           H  
ATOM    537  CB  LEU    35      15.310  15.174 -11.319  1.00  0.00           C  
ATOM    538  HB2 LEU    35      15.886  14.251 -11.385  1.00  0.00           H  
ATOM    539  HB3 LEU    35      15.002  15.086 -10.277  1.00  0.00           H  
ATOM    540  CG  LEU    35      14.017  15.013 -12.120  1.00  0.00           C  
ATOM    541  HG  LEU    35      14.279  14.612 -13.099  1.00  0.00           H  
ATOM    542  CD1 LEU    35      13.105  13.941 -11.502  1.00  0.00           C  
ATOM    543 HD11 LEU    35      12.192  13.780 -12.075  1.00  0.00           H  
ATOM    544 HD12 LEU    35      13.499  12.931 -11.392  1.00  0.00           H  
ATOM    545 HD13 LEU    35      12.693  14.206 -10.528  1.00  0.00           H  
ATOM    546  CD2 LEU    35      13.216  16.332 -12.280  1.00  0.00           C  
ATOM    547 HD21 LEU    35      13.843  17.171 -12.581  1.00  0.00           H  
ATOM    548 HD22 LEU    35      12.498  16.180 -13.086  1.00  0.00           H  
ATOM    549 HD23 LEU    35      12.576  16.603 -11.440  1.00  0.00           H  
ATOM    550  C   LEU    35      17.530  16.369 -10.722  1.00  0.00           C  
ATOM    551  O   LEU    35      18.575  15.889 -11.155  1.00  0.00           O  
ATOM    552  N   THR    36      17.456  16.968  -9.502  1.00  0.00           N  
ATOM    553  H   THR    36      16.617  17.494  -9.302  1.00  0.00           H  
ATOM    554  CA  THR    36      18.519  17.029  -8.428  1.00  0.00           C  
ATOM    555  HA  THR    36      19.466  17.033  -8.966  1.00  0.00           H  
ATOM    556  CB  THR    36      18.435  18.188  -7.328  1.00  0.00           C  
ATOM    557  HB  THR    36      18.276  19.092  -7.918  1.00  0.00           H  
ATOM    558  CG2 THR    36      17.272  18.124  -6.312  1.00  0.00           C  
ATOM    559 HG21 THR    36      17.677  18.074  -5.301  1.00  0.00           H  
ATOM    560 HG22 THR    36      16.884  19.141  -6.255  1.00  0.00           H  
ATOM    561 HG23 THR    36      16.504  17.359  -6.424  1.00  0.00           H  
ATOM    562  OG1 THR    36      19.649  18.505  -6.697  1.00  0.00           O  
ATOM    563  HG1 THR    36      20.285  18.642  -7.403  1.00  0.00           H  
ATOM    564  C   THR    36      18.706  15.683  -7.701  1.00  0.00           C  
ATOM    565  O   THR    36      17.743  14.919  -7.622  1.00  0.00           O  
ATOM    566  N   ASP    37      19.867  15.458  -7.067  1.00  0.00           N  
ATOM    567  H   ASP    37      20.616  16.109  -7.254  1.00  0.00           H  
ATOM    568  CA  ASP    37      20.261  14.202  -6.309  1.00  0.00           C  
ATOM    569  HA  ASP    37      20.352  13.437  -7.080  1.00  0.00           H  
ATOM    570  CB  ASP    37      21.645  14.420  -5.754  1.00  0.00           C  
ATOM    571  HB2 ASP    37      21.708  15.462  -5.441  1.00  0.00           H  
ATOM    572  HB3 ASP    37      21.914  13.800  -4.899  1.00  0.00           H  
ATOM    573  CG  ASP    37      22.844  14.239  -6.635  1.00  0.00           C  
ATOM    574  OD1 ASP    37      22.938  13.313  -7.497  1.00  0.00           O  
ATOM    575  OD2 ASP    37      23.814  15.010  -6.492  1.00  0.00           O  
ATOM    576  C   ASP    37      19.260  13.766  -5.238  1.00  0.00           C  
ATOM    577  O   ASP    37      19.005  12.563  -5.051  1.00  0.00           O  
ATOM    578  N   ALA    38      18.605  14.753  -4.611  1.00  0.00           N  
ATOM    579  H   ALA    38      18.908  15.711  -4.717  1.00  0.00           H  
ATOM    580  CA  ALA    38      17.513  14.476  -3.708  1.00  0.00           C  
ATOM    581  HA  ALA    38      17.840  13.777  -2.938  1.00  0.00           H  
ATOM    582  CB  ALA    38      17.180  15.809  -2.962  1.00  0.00           C  
ATOM    583  HB1 ALA    38      17.389  16.637  -3.639  1.00  0.00           H  
ATOM    584  HB2 ALA    38      16.115  15.935  -2.765  1.00  0.00           H  
ATOM    585  HB3 ALA    38      17.793  16.019  -2.085  1.00  0.00           H  
ATOM    586  C   ALA    38      16.292  13.836  -4.397  1.00  0.00           C  
ATOM    587  O   ALA    38      15.759  12.834  -3.878  1.00  0.00           O  
ATOM    588  N   GLN    39      15.775  14.412  -5.495  1.00  0.00           N  
ATOM    589  H   GLN    39      16.314  15.167  -5.894  1.00  0.00           H  
ATOM    590  CA  GLN    39      14.681  13.839  -6.313  1.00  0.00           C  
ATOM    591  HA  GLN    39      13.804  13.679  -5.686  1.00  0.00           H  
ATOM    592  CB  GLN    39      14.340  14.733  -7.501  1.00  0.00           C  
ATOM    593  HB2 GLN    39      15.216  14.865  -8.136  1.00  0.00           H  
ATOM    594  HB3 GLN    39      13.557  14.307  -8.128  1.00  0.00           H  
ATOM    595  CG  GLN    39      13.764  16.130  -7.023  1.00  0.00           C  
ATOM    596  HG2 GLN    39      12.761  16.173  -6.599  1.00  0.00           H  
ATOM    597  HG3 GLN    39      14.403  16.520  -6.232  1.00  0.00           H  
ATOM    598  CD  GLN    39      13.784  17.111  -8.253  1.00  0.00           C  
ATOM    599  OE1 GLN    39      14.752  17.612  -8.702  1.00  0.00           O  
ATOM    600  NE2 GLN    39      12.596  17.519  -8.733  1.00  0.00           N  
ATOM    601 HE21 GLN    39      12.680  18.228  -9.448  1.00  0.00           H  
ATOM    602 HE22 GLN    39      11.779  16.967  -8.515  1.00  0.00           H  
ATOM    603  C   GLN    39      15.110  12.495  -6.764  1.00  0.00           C  
ATOM    604  O   GLN    39      14.313  11.629  -6.731  1.00  0.00           O  
ATOM    605  N   LYS    40      16.366  12.236  -7.145  1.00  0.00           N  
ATOM    606  H   LYS    40      17.022  12.999  -7.223  1.00  0.00           H  
ATOM    607  CA  LYS    40      16.896  10.942  -7.630  1.00  0.00           C  
ATOM    608  HA  LYS    40      16.068  10.519  -8.199  1.00  0.00           H  
ATOM    609  CB  LYS    40      18.186  11.160  -8.399  1.00  0.00           C  
ATOM    610  HB2 LYS    40      18.822  11.697  -7.695  1.00  0.00           H  
ATOM    611  HB3 LYS    40      18.580  10.176  -8.652  1.00  0.00           H  
ATOM    612  CG  LYS    40      18.016  11.928  -9.547  1.00  0.00           C  
ATOM    613  HG2 LYS    40      17.437  11.211 -10.129  1.00  0.00           H  
ATOM    614  HG3 LYS    40      17.525  12.896  -9.445  1.00  0.00           H  
ATOM    615  CD  LYS    40      19.223  12.182 -10.180  1.00  0.00           C  
ATOM    616  HD2 LYS    40      19.855  12.837  -9.580  1.00  0.00           H  
ATOM    617  HD3 LYS    40      19.831  11.300 -10.379  1.00  0.00           H  
ATOM    618  CE  LYS    40      19.148  12.711 -11.392  1.00  0.00           C  
ATOM    619  HE2 LYS    40      18.682  11.994 -12.068  1.00  0.00           H  
ATOM    620  HE3 LYS    40      18.581  13.641 -11.425  1.00  0.00           H  
ATOM    621  NZ  LYS    40      20.488  12.915 -12.021  1.00  0.00           N  
ATOM    622  HZ1 LYS    40      21.005  12.051 -12.101  1.00  0.00           H  
ATOM    623  HZ2 LYS    40      20.412  13.411 -12.897  1.00  0.00           H  
ATOM    624  HZ3 LYS    40      21.047  13.543 -11.461  1.00  0.00           H  
ATOM    625  C   LYS    40      17.055   9.916  -6.537  1.00  0.00           C  
ATOM    626  O   LYS    40      16.821   8.749  -6.924  1.00  0.00           O  
ATOM    627  N   GLN    41      17.404  10.272  -5.271  1.00  0.00           N  
ATOM    628  H   GLN    41      17.863  11.161  -5.133  1.00  0.00           H  
ATOM    629  CA  GLN    41      17.514   9.351  -4.157  1.00  0.00           C  
ATOM    630  HA  GLN    41      18.049   8.542  -4.654  1.00  0.00           H  
ATOM    631  CB  GLN    41      18.234   9.971  -2.974  1.00  0.00           C  
ATOM    632  HB2 GLN    41      19.232  10.308  -3.258  1.00  0.00           H  
ATOM    633  HB3 GLN    41      17.625  10.818  -2.657  1.00  0.00           H  
ATOM    634  CG  GLN    41      18.379   9.010  -1.767  1.00  0.00           C  
ATOM    635  HG2 GLN    41      18.818   9.517  -0.908  1.00  0.00           H  
ATOM    636  HG3 GLN    41      17.379   8.680  -1.488  1.00  0.00           H  
ATOM    637  CD  GLN    41      19.365   7.847  -1.998  1.00  0.00           C  
ATOM    638  OE1 GLN    41      19.003   6.702  -2.349  1.00  0.00           O  
ATOM    639  NE2 GLN    41      20.672   8.004  -1.878  1.00  0.00           N  
ATOM    640 HE21 GLN    41      21.236   7.280  -2.300  1.00  0.00           H  
ATOM    641 HE22 GLN    41      21.101   8.760  -1.364  1.00  0.00           H  
ATOM    642  C   GLN    41      16.137   8.754  -3.873  1.00  0.00           C  
ATOM    643  O   GLN    41      15.927   7.568  -3.887  1.00  0.00           O  
ATOM    644  N   GLN    42      15.126   9.609  -3.507  1.00  0.00           N  
ATOM    645  H   GLN    42      15.271  10.597  -3.657  1.00  0.00           H  
ATOM    646  CA  GLN    42      13.740   9.342  -3.176  1.00  0.00           C  
ATOM    647  HA  GLN    42      13.716   8.887  -2.186  1.00  0.00           H  
ATOM    648  CB  GLN    42      12.963  10.673  -3.025  1.00  0.00           C  
ATOM    649  HB2 GLN    42      13.080  11.234  -3.952  1.00  0.00           H  
ATOM    650  HB3 GLN    42      11.895  10.468  -2.953  1.00  0.00           H  
ATOM    651  CG  GLN    42      13.360  11.584  -1.856  1.00  0.00           C  
ATOM    652  HG2 GLN    42      13.087  11.113  -0.911  1.00  0.00           H  
ATOM    653  HG3 GLN    42      14.441  11.698  -1.926  1.00  0.00           H  
ATOM    654  CD  GLN    42      12.633  12.879  -1.981  1.00  0.00           C  
ATOM    655  OE1 GLN    42      11.604  13.028  -1.375  1.00  0.00           O  
ATOM    656  NE2 GLN    42      13.181  13.761  -2.793  1.00  0.00           N  
ATOM    657 HE21 GLN    42      12.651  14.580  -3.054  1.00  0.00           H  
ATOM    658 HE22 GLN    42      14.070  13.420  -3.131  1.00  0.00           H  
ATOM    659  C   GLN    42      13.079   8.403  -4.156  1.00  0.00           C  
ATOM    660  O   GLN    42      12.571   7.364  -3.793  1.00  0.00           O  
ATOM    661  N   ILE    43      13.061   8.687  -5.488  1.00  0.00           N  
ATOM    662  H   ILE    43      13.511   9.549  -5.763  1.00  0.00           H  
ATOM    663  CA  ILE    43      12.198   7.908  -6.472  1.00  0.00           C  
ATOM    664  HA  ILE    43      11.231   7.758  -5.991  1.00  0.00           H  
ATOM    665  CB  ILE    43      11.862   8.748  -7.762  1.00  0.00           C  
ATOM    666  HB  ILE    43      11.254   8.073  -8.365  1.00  0.00           H  
ATOM    667  CG2 ILE    43      11.143  10.064  -7.501  1.00  0.00           C  
ATOM    668 HG21 ILE    43      11.733  10.646  -6.792  1.00  0.00           H  
ATOM    669 HG22 ILE    43      10.930  10.655  -8.392  1.00  0.00           H  
ATOM    670 HG23 ILE    43      10.196   9.873  -6.996  1.00  0.00           H  
ATOM    671  CG1 ILE    43      13.148   9.052  -8.632  1.00  0.00           C  
ATOM    672 HG12 ILE    43      13.930   9.374  -7.945  1.00  0.00           H  
ATOM    673 HG13 ILE    43      13.454   8.077  -9.011  1.00  0.00           H  
ATOM    674  CD1 ILE    43      13.065  10.073  -9.752  1.00  0.00           C  
ATOM    675 HD11 ILE    43      12.194  10.097 -10.407  1.00  0.00           H  
ATOM    676 HD12 ILE    43      13.329  11.112  -9.554  1.00  0.00           H  
ATOM    677 HD13 ILE    43      13.849   9.783 -10.451  1.00  0.00           H  
ATOM    678  C   ILE    43      12.751   6.547  -6.746  1.00  0.00           C  
ATOM    679  O   ILE    43      11.970   5.680  -7.229  1.00  0.00           O  
ATOM    680  N   ARG    44      14.035   6.282  -6.571  1.00  0.00           N  
ATOM    681  H   ARG    44      14.633   7.057  -6.322  1.00  0.00           H  
ATOM    682  CA  ARG    44      14.601   4.876  -6.777  1.00  0.00           C  
ATOM    683  HA  ARG    44      14.232   4.329  -7.645  1.00  0.00           H  
ATOM    684  CB  ARG    44      16.150   4.957  -7.012  1.00  0.00           C  
ATOM    685  HB2 ARG    44      16.418   5.602  -6.176  1.00  0.00           H  
ATOM    686  HB3 ARG    44      16.627   3.987  -6.870  1.00  0.00           H  
ATOM    687  CG  ARG    44      16.472   5.513  -8.214  1.00  0.00           C  
ATOM    688  HG2 ARG    44      16.096   4.937  -9.060  1.00  0.00           H  
ATOM    689  HG3 ARG    44      15.997   6.493  -8.264  1.00  0.00           H  
ATOM    690  CD  ARG    44      17.825   5.658  -8.487  1.00  0.00           C  
ATOM    691  HD2 ARG    44      18.239   6.180  -7.624  1.00  0.00           H  
ATOM    692  HD3 ARG    44      18.254   4.673  -8.674  1.00  0.00           H  
ATOM    693  NE  ARG    44      17.974   6.518  -9.658  1.00  0.00           N  
ATOM    694  HE  ARG    44      17.136   6.668 -10.201  1.00  0.00           H  
ATOM    695  CZ  ARG    44      19.021   7.329  -9.921  1.00  0.00           C  
ATOM    696  NH1 ARG    44      18.937   8.359 -10.701  1.00  0.00           N  
ATOM    697 HH11 ARG    44      18.112   8.696 -11.177  1.00  0.00           H  
ATOM    698 HH12 ARG    44      19.845   8.619 -11.058  1.00  0.00           H  
ATOM    699  NH2 ARG    44      20.172   7.091  -9.334  1.00  0.00           N  
ATOM    700 HH21 ARG    44      20.175   6.427  -8.573  1.00  0.00           H  
ATOM    701 HH22 ARG    44      20.895   7.779  -9.488  1.00  0.00           H  
ATOM    702  C   ARG    44      14.245   3.919  -5.619  1.00  0.00           C  
ATOM    703  O   ARG    44      14.032   2.692  -5.683  1.00  0.00           O  
ATOM    704  N   GLU    45      14.152   4.550  -4.437  1.00  0.00           N  
ATOM    705  H   GLU    45      14.261   5.545  -4.568  1.00  0.00           H  
ATOM    706  CA  GLU    45      13.748   3.972  -3.157  1.00  0.00           C  
ATOM    707  HA  GLU    45      14.314   3.052  -3.011  1.00  0.00           H  
ATOM    708  CB  GLU    45      14.156   4.847  -1.892  1.00  0.00           C  
ATOM    709  HB2 GLU    45      15.153   5.194  -2.165  1.00  0.00           H  
ATOM    710  HB3 GLU    45      13.498   5.715  -1.905  1.00  0.00           H  
ATOM    711  CG  GLU    45      14.116   4.187  -0.488  1.00  0.00           C  
ATOM    712  HG2 GLU    45      14.475   4.890   0.264  1.00  0.00           H  
ATOM    713  HG3 GLU    45      13.042   4.109  -0.321  1.00  0.00           H  
ATOM    714  CD  GLU    45      14.763   2.819  -0.471  1.00  0.00           C  
ATOM    715  OE1 GLU    45      14.190   1.866   0.163  1.00  0.00           O  
ATOM    716  OE2 GLU    45      15.793   2.669  -1.190  1.00  0.00           O  
ATOM    717  C   GLU    45      12.179   3.750  -3.045  1.00  0.00           C  
ATOM    718  O   GLU    45      11.725   2.674  -2.570  1.00  0.00           O  
ATOM    719  N   ILE    46      11.415   4.723  -3.560  1.00  0.00           N  
ATOM    720  H   ILE    46      11.860   5.585  -3.843  1.00  0.00           H  
ATOM    721  CA  ILE    46       9.925   4.638  -3.789  1.00  0.00           C  
ATOM    722  HA  ILE    46       9.467   4.348  -2.843  1.00  0.00           H  
ATOM    723  CB  ILE    46       9.443   6.011  -4.132  1.00  0.00           C  
ATOM    724  HB  ILE    46      10.139   6.405  -4.873  1.00  0.00           H  
ATOM    725  CG2 ILE    46       7.948   5.969  -4.660  1.00  0.00           C  
ATOM    726 HG21 ILE    46       8.056   5.794  -5.730  1.00  0.00           H  
ATOM    727 HG22 ILE    46       7.405   5.133  -4.220  1.00  0.00           H  
ATOM    728 HG23 ILE    46       7.543   6.954  -4.428  1.00  0.00           H  
ATOM    729  CG1 ILE    46       9.523   6.853  -2.866  1.00  0.00           C  
ATOM    730 HG12 ILE    46       8.755   6.410  -2.232  1.00  0.00           H  
ATOM    731 HG13 ILE    46      10.498   6.859  -2.379  1.00  0.00           H  
ATOM    732  CD1 ILE    46       9.328   8.404  -3.088  1.00  0.00           C  
ATOM    733 HD11 ILE    46       8.262   8.574  -3.239  1.00  0.00           H  
ATOM    734 HD12 ILE    46       9.701   9.155  -2.392  1.00  0.00           H  
ATOM    735 HD13 ILE    46       9.687   8.622  -4.093  1.00  0.00           H  
ATOM    736  C   ILE    46       9.591   3.508  -4.742  1.00  0.00           C  
ATOM    737  O   ILE    46       8.574   2.851  -4.511  1.00  0.00           O  
ATOM    738  N   MET    47      10.462   3.164  -5.735  1.00  0.00           N  
ATOM    739  H   MET    47      11.174   3.843  -5.962  1.00  0.00           H  
ATOM    740  CA  MET    47      10.179   2.157  -6.701  1.00  0.00           C  
ATOM    741  HA  MET    47       9.089   2.156  -6.706  1.00  0.00           H  
ATOM    742  CB  MET    47      10.691   2.485  -8.127  1.00  0.00           C  
ATOM    743  HB2 MET    47      10.700   3.557  -8.322  1.00  0.00           H  
ATOM    744  HB3 MET    47      11.713   2.220  -8.395  1.00  0.00           H  
ATOM    745  CG  MET    47       9.827   1.757  -9.187  1.00  0.00           C  
ATOM    746  HG2 MET    47      10.091   0.709  -9.323  1.00  0.00           H  
ATOM    747  HG3 MET    47       8.855   1.625  -8.712  1.00  0.00           H  
ATOM    748  SD  MET    47       9.608   2.449 -10.815  1.00  0.00           S  
ATOM    749  CE  MET    47       8.571   3.873 -10.621  1.00  0.00           C  
ATOM    750  HE1 MET    47       7.543   3.603 -10.379  1.00  0.00           H  
ATOM    751  HE2 MET    47       8.862   4.542  -9.811  1.00  0.00           H  
ATOM    752  HE3 MET    47       8.720   4.508 -11.494  1.00  0.00           H  
ATOM    753  C   MET    47      10.586   0.745  -6.305  1.00  0.00           C  
ATOM    754  O   MET    47       9.956  -0.204  -6.633  1.00  0.00           O  
ATOM    755  N   LYS    48      11.556   0.675  -5.391  1.00  0.00           N  
ATOM    756  H   LYS    48      11.990   1.564  -5.188  1.00  0.00           H  
ATOM    757  CA  LYS    48      11.800  -0.512  -4.534  1.00  0.00           C  
ATOM    758  HA  LYS    48      11.745  -1.422  -5.132  1.00  0.00           H  
ATOM    759  CB  LYS    48      13.137  -0.326  -3.843  1.00  0.00           C  
ATOM    760  HB2 LYS    48      13.902  -0.041  -4.565  1.00  0.00           H  
ATOM    761  HB3 LYS    48      12.951   0.417  -3.067  1.00  0.00           H  
ATOM    762  CG  LYS    48      13.538  -1.431  -3.207  1.00  0.00           C  
ATOM    763  HG2 LYS    48      12.763  -1.742  -2.506  1.00  0.00           H  
ATOM    764  HG3 LYS    48      13.523  -2.263  -3.912  1.00  0.00           H  
ATOM    765  CD  LYS    48      14.716  -1.314  -2.571  1.00  0.00           C  
ATOM    766  HD2 LYS    48      15.463  -1.397  -3.361  1.00  0.00           H  
ATOM    767  HD3 LYS    48      14.920  -0.379  -2.049  1.00  0.00           H  
ATOM    768  CE  LYS    48      14.947  -2.360  -1.662  1.00  0.00           C  
ATOM    769  HE2 LYS    48      14.052  -2.323  -1.042  1.00  0.00           H  
ATOM    770  HE3 LYS    48      14.950  -3.310  -2.197  1.00  0.00           H  
ATOM    771  NZ  LYS    48      16.119  -2.083  -0.788  1.00  0.00           N  
ATOM    772  HZ1 LYS    48      16.061  -1.211  -0.281  1.00  0.00           H  
ATOM    773  HZ2 LYS    48      16.222  -2.811  -0.096  1.00  0.00           H  
ATOM    774  HZ3 LYS    48      16.900  -2.145  -1.425  1.00  0.00           H  
ATOM    775  C   LYS    48      10.635  -0.771  -3.561  1.00  0.00           C  
ATOM    776  O   LYS    48      10.249  -1.890  -3.380  1.00  0.00           O  
ATOM    777  N   GLY    49      10.108   0.280  -2.933  1.00  0.00           N  
ATOM    778  H   GLY    49      10.529   1.181  -3.111  1.00  0.00           H  
ATOM    779  CA  GLY    49       8.821   0.227  -2.173  1.00  0.00           C  
ATOM    780  HA2 GLY    49       8.967  -0.504  -1.377  1.00  0.00           H  
ATOM    781  HA3 GLY    49       8.546   1.184  -1.729  1.00  0.00           H  
ATOM    782  C   GLY    49       7.614  -0.257  -2.988  1.00  0.00           C  
ATOM    783  O   GLY    49       6.968  -1.148  -2.535  1.00  0.00           O  
ATOM    784  N   GLN    50       7.479   0.246  -4.204  1.00  0.00           N  
ATOM    785  H   GLN    50       8.116   0.963  -4.520  1.00  0.00           H  
ATOM    786  CA  GLN    50       6.437  -0.069  -5.165  1.00  0.00           C  
ATOM    787  HA  GLN    50       5.478   0.259  -4.764  1.00  0.00           H  
ATOM    788  CB  GLN    50       6.713   0.683  -6.455  1.00  0.00           C  
ATOM    789  HB2 GLN    50       6.747   1.756  -6.267  1.00  0.00           H  
ATOM    790  HB3 GLN    50       7.628   0.403  -6.977  1.00  0.00           H  
ATOM    791  CG  GLN    50       5.451   0.576  -7.342  1.00  0.00           C  
ATOM    792  HG2 GLN    50       5.220  -0.471  -7.538  1.00  0.00           H  
ATOM    793  HG3 GLN    50       4.638   1.108  -6.847  1.00  0.00           H  
ATOM    794  CD  GLN    50       5.608   1.146  -8.755  1.00  0.00           C  
ATOM    795  OE1 GLN    50       5.095   2.166  -9.154  1.00  0.00           O  
ATOM    796  NE2 GLN    50       6.357   0.601  -9.612  1.00  0.00           N  
ATOM    797 HE21 GLN    50       6.265   0.939 -10.559  1.00  0.00           H  
ATOM    798 HE22 GLN    50       6.870  -0.250  -9.433  1.00  0.00           H  
ATOM    799  C   GLN    50       6.520  -1.589  -5.399  1.00  0.00           C  
ATOM    800  O   GLN    50       5.469  -2.247  -5.469  1.00  0.00           O  
ATOM    801  N   ARG    51       7.674  -2.177  -5.562  1.00  0.00           N  
ATOM    802  H   ARG    51       8.453  -1.534  -5.533  1.00  0.00           H  
ATOM    803  CA  ARG    51       7.953  -3.655  -5.680  1.00  0.00           C  
ATOM    804  HA  ARG    51       7.541  -3.931  -6.651  1.00  0.00           H  
ATOM    805  CB  ARG    51       9.456  -3.902  -5.794  1.00  0.00           C  
ATOM    806  HB2 ARG    51       9.897  -3.333  -6.612  1.00  0.00           H  
ATOM    807  HB3 ARG    51       9.885  -3.497  -4.877  1.00  0.00           H  
ATOM    808  CG  ARG    51       9.787  -5.177  -5.955  1.00  0.00           C  
ATOM    809  HG2 ARG    51       9.359  -5.720  -5.112  1.00  0.00           H  
ATOM    810  HG3 ARG    51       9.344  -5.504  -6.895  1.00  0.00           H  
ATOM    811  CD  ARG    51      11.091  -5.467  -5.989  1.00  0.00           C  
ATOM    812  HD2 ARG    51      11.588  -4.875  -6.758  1.00  0.00           H  
ATOM    813  HD3 ARG    51      11.689  -5.141  -5.138  1.00  0.00           H  
ATOM    814  NE  ARG    51      11.330  -6.924  -6.280  1.00  0.00           N  
ATOM    815  HE  ARG    51      10.720  -7.549  -5.774  1.00  0.00           H  
ATOM    816  CZ  ARG    51      12.117  -7.551  -7.114  1.00  0.00           C  
ATOM    817  NH1 ARG    51      12.879  -6.930  -7.957  1.00  0.00           N  
ATOM    818 HH11 ARG    51      13.034  -5.937  -7.851  1.00  0.00           H  
ATOM    819 HH12 ARG    51      13.341  -7.457  -8.684  1.00  0.00           H  
ATOM    820  NH2 ARG    51      12.074  -8.858  -7.082  1.00  0.00           N  
ATOM    821 HH21 ARG    51      11.388  -9.333  -6.513  1.00  0.00           H  
ATOM    822 HH22 ARG    51      12.705  -9.317  -7.723  1.00  0.00           H  
ATOM    823  C   ARG    51       7.270  -4.442  -4.569  1.00  0.00           C  
ATOM    824  O   ARG    51       6.818  -5.556  -4.826  1.00  0.00           O  
ATOM    825  N   ASP    52       7.260  -3.997  -3.346  1.00  0.00           N  
ATOM    826  H   ASP    52       7.885  -3.282  -3.003  1.00  0.00           H  
ATOM    827  CA  ASP    52       6.589  -4.738  -2.251  1.00  0.00           C  
ATOM    828  HA  ASP    52       6.773  -5.812  -2.237  1.00  0.00           H  
ATOM    829  CB  ASP    52       6.987  -4.303  -0.869  1.00  0.00           C  
ATOM    830  HB2 ASP    52       6.771  -3.242  -0.739  1.00  0.00           H  
ATOM    831  HB3 ASP    52       6.420  -4.814  -0.091  1.00  0.00           H  
ATOM    832  CG  ASP    52       8.491  -4.555  -0.539  1.00  0.00           C  
ATOM    833  OD1 ASP    52       8.896  -4.042   0.482  1.00  0.00           O  
ATOM    834  OD2 ASP    52       9.074  -5.382  -1.219  1.00  0.00           O  
ATOM    835  C   ASP    52       5.051  -4.552  -2.306  1.00  0.00           C  
ATOM    836  O   ASP    52       4.266  -5.467  -2.000  1.00  0.00           O  
ATOM    837  N   GLN    53       4.610  -3.342  -2.554  1.00  0.00           N  
ATOM    838  H   GLN    53       5.187  -2.554  -2.812  1.00  0.00           H  
ATOM    839  CA  GLN    53       3.162  -3.025  -2.480  1.00  0.00           C  
ATOM    840  HA  GLN    53       2.661  -3.383  -1.581  1.00  0.00           H  
ATOM    841  CB  GLN    53       3.139  -1.467  -2.491  1.00  0.00           C  
ATOM    842  HB2 GLN    53       3.754  -1.268  -1.613  1.00  0.00           H  
ATOM    843  HB3 GLN    53       3.676  -1.124  -3.376  1.00  0.00           H  
ATOM    844  CG  GLN    53       1.755  -0.790  -2.528  1.00  0.00           C  
ATOM    845  HG2 GLN    53       1.200  -1.042  -3.432  1.00  0.00           H  
ATOM    846  HG3 GLN    53       1.239  -1.190  -1.655  1.00  0.00           H  
ATOM    847  CD  GLN    53       1.954   0.718  -2.442  1.00  0.00           C  
ATOM    848  OE1 GLN    53       3.026   1.314  -2.593  1.00  0.00           O  
ATOM    849  NE2 GLN    53       0.835   1.401  -2.253  1.00  0.00           N  
ATOM    850 HE21 GLN    53       0.844   2.410  -2.196  1.00  0.00           H  
ATOM    851 HE22 GLN    53      -0.051   0.945  -2.088  1.00  0.00           H  
ATOM    852  C   GLN    53       2.441  -3.597  -3.745  1.00  0.00           C  
ATOM    853  O   GLN    53       1.399  -4.253  -3.602  1.00  0.00           O  
ATOM    854  N   MET    54       3.074  -3.486  -4.931  1.00  0.00           N  
ATOM    855  H   MET    54       3.941  -2.969  -4.890  1.00  0.00           H  
ATOM    856  CA  MET    54       2.622  -3.870  -6.292  1.00  0.00           C  
ATOM    857  HA  MET    54       1.540  -3.991  -6.236  1.00  0.00           H  
ATOM    858  CB  MET    54       2.861  -2.685  -7.239  1.00  0.00           C  
ATOM    859  HB2 MET    54       2.753  -1.719  -6.747  1.00  0.00           H  
ATOM    860  HB3 MET    54       3.861  -2.736  -7.668  1.00  0.00           H  
ATOM    861  CG  MET    54       1.992  -2.630  -8.476  1.00  0.00           C  
ATOM    862  HG2 MET    54       2.434  -3.239  -9.264  1.00  0.00           H  
ATOM    863  HG3 MET    54       0.981  -2.918  -8.186  1.00  0.00           H  
ATOM    864  SD  MET    54       1.719  -0.921  -9.040  1.00  0.00           S  
ATOM    865  CE  MET    54       3.158  -0.552 -10.043  1.00  0.00           C  
ATOM    866  HE1 MET    54       4.039  -1.007  -9.589  1.00  0.00           H  
ATOM    867  HE2 MET    54       2.976  -1.089 -10.973  1.00  0.00           H  
ATOM    868  HE3 MET    54       3.125   0.537 -10.091  1.00  0.00           H  
ATOM    869  C   MET    54       3.123  -5.265  -6.883  1.00  0.00           C  
ATOM    870  O   MET    54       3.761  -5.251  -7.923  1.00  0.00           O  
ATOM    871  N   LYS    55       2.949  -6.411  -6.190  1.00  0.00           N  
ATOM    872  H   LYS    55       2.444  -6.402  -5.315  1.00  0.00           H  
ATOM    873  CA  LYS    55       3.302  -7.825  -6.639  1.00  0.00           C  
ATOM    874  HA  LYS    55       4.391  -7.863  -6.663  1.00  0.00           H  
ATOM    875  CB  LYS    55       2.836  -8.616  -5.483  1.00  0.00           C  
ATOM    876  HB2 LYS    55       3.355  -8.248  -4.598  1.00  0.00           H  
ATOM    877  HB3 LYS    55       1.766  -8.409  -5.483  1.00  0.00           H  
ATOM    878  CG  LYS    55       3.099 -10.020  -5.531  1.00  0.00           C  
ATOM    879  HG2 LYS    55       2.532 -10.431  -6.366  1.00  0.00           H  
ATOM    880  HG3 LYS    55       4.150  -9.933  -5.810  1.00  0.00           H  
ATOM    881  CD  LYS    55       3.020 -10.807  -4.398  1.00  0.00           C  
ATOM    882  HD2 LYS    55       3.676 -10.446  -3.606  1.00  0.00           H  
ATOM    883  HD3 LYS    55       1.954 -10.735  -4.180  1.00  0.00           H  
ATOM    884  CE  LYS    55       3.293 -12.143  -4.648  1.00  0.00           C  
ATOM    885  HE2 LYS    55       2.570 -12.467  -5.397  1.00  0.00           H  
ATOM    886  HE3 LYS    55       4.214 -12.300  -5.211  1.00  0.00           H  
ATOM    887  NZ  LYS    55       3.193 -13.140  -3.546  1.00  0.00           N  
ATOM    888  HZ1 LYS    55       3.303 -14.070  -3.926  1.00  0.00           H  
ATOM    889  HZ2 LYS    55       3.919 -13.071  -2.847  1.00  0.00           H  
ATOM    890  HZ3 LYS    55       2.317 -13.171  -3.046  1.00  0.00           H  
ATOM    891  C   LYS    55       2.644  -8.150  -7.934  1.00  0.00           C  
ATOM    892  O   LYS    55       1.416  -8.109  -8.093  1.00  0.00           O  
ATOM    893  N   ARG    56       3.453  -8.558  -8.896  1.00  0.00           N  
ATOM    894  H   ARG    56       4.419  -8.730  -8.656  1.00  0.00           H  
ATOM    895  CA  ARG    56       2.914  -9.169 -10.176  1.00  0.00           C  
ATOM    896  HA  ARG    56       2.058  -8.628 -10.579  1.00  0.00           H  
ATOM    897  CB  ARG    56       4.024  -9.097 -11.177  1.00  0.00           C  
ATOM    898  HB2 ARG    56       3.611  -9.370 -12.148  1.00  0.00           H  
ATOM    899  HB3 ARG    56       4.265  -8.037 -11.097  1.00  0.00           H  
ATOM    900  CG  ARG    56       5.220  -9.873 -11.021  1.00  0.00           C  
ATOM    901  HG2 ARG    56       5.730  -9.428 -10.167  1.00  0.00           H  
ATOM    902  HG3 ARG    56       5.029 -10.919 -10.782  1.00  0.00           H  
ATOM    903  CD  ARG    56       6.154  -9.806 -12.018  1.00  0.00           C  
ATOM    904  HD2 ARG    56       5.782 -10.342 -12.891  1.00  0.00           H  
ATOM    905  HD3 ARG    56       6.477  -8.785 -12.222  1.00  0.00           H  
ATOM    906  NE  ARG    56       7.422 -10.435 -11.596  1.00  0.00           N  
ATOM    907  HE  ARG    56       7.381 -11.315 -11.103  1.00  0.00           H  
ATOM    908  CZ  ARG    56       8.688  -9.995 -11.799  1.00  0.00           C  
ATOM    909  NH1 ARG    56       9.745 -10.627 -11.359  1.00  0.00           N  
ATOM    910 HH11 ARG    56       9.711 -11.477 -10.814  1.00  0.00           H  
ATOM    911 HH12 ARG    56      10.642 -10.165 -11.399  1.00  0.00           H  
ATOM    912  NH2 ARG    56       8.969  -8.950 -12.495  1.00  0.00           N  
ATOM    913 HH21 ARG    56       8.345  -8.172 -12.654  1.00  0.00           H  
ATOM    914 HH22 ARG    56       9.937  -8.790 -12.736  1.00  0.00           H  
ATOM    915  C   ARG    56       2.456 -10.623 -10.063  1.00  0.00           C  
ATOM    916  O   ARG    56       2.762 -11.309  -9.126  1.00  0.00           O  
ATOM    917  N   PRO    57       1.551 -11.052 -10.978  1.00  0.00           N  
ATOM    918  CD  PRO    57       0.942 -10.433 -12.132  1.00  0.00           C  
ATOM    919  HD2 PRO    57       1.720 -10.520 -12.890  1.00  0.00           H  
ATOM    920  HD3 PRO    57       0.726  -9.376 -11.979  1.00  0.00           H  
ATOM    921  CG  PRO    57      -0.276 -11.289 -12.548  1.00  0.00           C  
ATOM    922  HG2 PRO    57      -0.492 -11.118 -13.602  1.00  0.00           H  
ATOM    923  HG3 PRO    57      -1.115 -11.121 -11.872  1.00  0.00           H  
ATOM    924  CB  PRO    57       0.254 -12.672 -12.315  1.00  0.00           C  
ATOM    925  HB2 PRO    57       1.009 -12.903 -13.066  1.00  0.00           H  
ATOM    926  HB3 PRO    57      -0.516 -13.442 -12.265  1.00  0.00           H  
ATOM    927  CA  PRO    57       1.046 -12.437 -10.986  1.00  0.00           C  
ATOM    928  HA  PRO    57       0.350 -12.487 -10.148  1.00  0.00           H  
ATOM    929  C   PRO    57       2.042 -13.569 -10.907  1.00  0.00           C  
ATOM    930  O   PRO    57       3.165 -13.376 -11.290  1.00  0.00           O  
ATOM    931  N   PRO    58       1.673 -14.774 -10.330  1.00  0.00           N  
ATOM    932  CD  PRO    58       0.381 -15.104  -9.861  1.00  0.00           C  
ATOM    933  HD2 PRO    58      -0.308 -15.336 -10.673  1.00  0.00           H  
ATOM    934  HD3 PRO    58      -0.083 -14.302  -9.287  1.00  0.00           H  
ATOM    935  CG  PRO    58       0.633 -16.377  -9.004  1.00  0.00           C  
ATOM    936  HG2 PRO    58      -0.135 -17.139  -9.139  1.00  0.00           H  
ATOM    937  HG3 PRO    58       0.765 -16.037  -7.976  1.00  0.00           H  
ATOM    938  CB  PRO    58       1.910 -16.967  -9.545  1.00  0.00           C  
ATOM    939  HB2 PRO    58       1.691 -17.697 -10.324  1.00  0.00           H  
ATOM    940  HB3 PRO    58       2.536 -17.465  -8.805  1.00  0.00           H  
ATOM    941  CA  PRO    58       2.683 -15.809 -10.110  1.00  0.00           C  
ATOM    942  HA  PRO    58       3.366 -15.441  -9.345  1.00  0.00           H  
ATOM    943  C   PRO    58       3.347 -16.305 -11.404  1.00  0.00           C  
ATOM    944  O   PRO    58       2.850 -16.056 -12.514  1.00  0.00           O  
ATOM    945  N   LEU    59       4.397 -17.055 -11.231  1.00  0.00           N  
ATOM    946  H   LEU    59       4.658 -17.217 -10.269  1.00  0.00           H  
ATOM    947  CA  LEU    59       5.354 -17.480 -12.256  1.00  0.00           C  
ATOM    948  HA  LEU    59       5.522 -16.650 -12.943  1.00  0.00           H  
ATOM    949  CB  LEU    59       6.613 -17.862 -11.536  1.00  0.00           C  
ATOM    950  HB2 LEU    59       6.971 -17.004 -10.966  1.00  0.00           H  
ATOM    951  HB3 LEU    59       6.421 -18.620 -10.777  1.00  0.00           H  
ATOM    952  CG  LEU    59       7.686 -18.337 -12.588  1.00  0.00           C  
ATOM    953  HG  LEU    59       7.298 -19.170 -13.175  1.00  0.00           H  
ATOM    954  CD1 LEU    59       8.116 -17.452 -13.796  1.00  0.00           C  
ATOM    955 HD11 LEU    59       9.046 -17.745 -14.283  1.00  0.00           H  
ATOM    956 HD12 LEU    59       7.305 -17.471 -14.525  1.00  0.00           H  
ATOM    957 HD13 LEU    59       8.318 -16.458 -13.396  1.00  0.00           H  
ATOM    958  CD2 LEU    59       8.932 -18.761 -11.879  1.00  0.00           C  
ATOM    959 HD21 LEU    59       9.512 -17.938 -11.461  1.00  0.00           H  
ATOM    960 HD22 LEU    59       8.615 -19.420 -11.071  1.00  0.00           H  
ATOM    961 HD23 LEU    59       9.588 -19.147 -12.660  1.00  0.00           H  
ATOM    962  C   LEU    59       4.711 -18.619 -13.104  1.00  0.00           C  
ATOM    963  O   LEU    59       4.968 -18.793 -14.300  1.00  0.00           O  
ATOM    964  N   GLU    60       3.702 -19.334 -12.544  1.00  0.00           N  
ATOM    965  H   GLU    60       3.702 -19.271 -11.536  1.00  0.00           H  
ATOM    966  CA  GLU    60       2.997 -20.421 -13.251  1.00  0.00           C  
ATOM    967  HA  GLU    60       3.684 -21.047 -13.821  1.00  0.00           H  
ATOM    968  CB  GLU    60       2.141 -21.315 -12.402  1.00  0.00           C  
ATOM    969  HB2 GLU    60       1.221 -20.863 -12.031  1.00  0.00           H  
ATOM    970  HB3 GLU    60       2.004 -22.215 -13.000  1.00  0.00           H  
ATOM    971  CG  GLU    60       2.744 -21.948 -11.083  1.00  0.00           C  
ATOM    972  HG2 GLU    60       2.788 -21.135 -10.359  1.00  0.00           H  
ATOM    973  HG3 GLU    60       2.190 -22.807 -10.703  1.00  0.00           H  
ATOM    974  CD  GLU    60       4.254 -22.285 -11.293  1.00  0.00           C  
ATOM    975  OE1 GLU    60       5.091 -21.893 -10.419  1.00  0.00           O  
ATOM    976  OE2 GLU    60       4.587 -22.958 -12.371  1.00  0.00           O  
ATOM    977  C   GLU    60       2.068 -19.789 -14.339  1.00  0.00           C  
ATOM    978  O   GLU    60       1.776 -20.346 -15.385  1.00  0.00           O  
ATOM    979  N   GLU    61       1.580 -18.596 -13.982  1.00  0.00           N  
ATOM    980  H   GLU    61       1.869 -18.167 -13.115  1.00  0.00           H  
ATOM    981  CA  GLU    61       0.531 -17.801 -14.806  1.00  0.00           C  
ATOM    982  HA  GLU    61      -0.192 -18.512 -15.206  1.00  0.00           H  
ATOM    983  CB  GLU    61      -0.284 -16.779 -13.895  1.00  0.00           C  
ATOM    984  HB2 GLU    61       0.259 -15.900 -13.547  1.00  0.00           H  
ATOM    985  HB3 GLU    61      -1.092 -16.289 -14.439  1.00  0.00           H  
ATOM    986  CG  GLU    61      -0.834 -17.458 -12.747  1.00  0.00           C  
ATOM    987  HG2 GLU    61      -0.167 -17.439 -11.885  1.00  0.00           H  
ATOM    988  HG3 GLU    61      -1.580 -16.757 -12.374  1.00  0.00           H  
ATOM    989  CD  GLU    61      -1.263 -18.845 -12.656  1.00  0.00           C  
ATOM    990  OE1 GLU    61      -1.854 -19.355 -13.600  1.00  0.00           O  
ATOM    991  OE2 GLU    61      -1.102 -19.453 -11.567  1.00  0.00           O  
ATOM    992  C   GLU    61       1.274 -17.060 -15.863  1.00  0.00           C  
ATOM    993  O   GLU    61       1.001 -17.205 -17.072  1.00  0.00           O  
ATOM    994  N   ARG    62       2.467 -16.463 -15.517  1.00  0.00           N  
ATOM    995  H   ARG    62       2.700 -16.460 -14.534  1.00  0.00           H  
ATOM    996  CA  ARG    62       3.386 -15.837 -16.416  1.00  0.00           C  
ATOM    997  HA  ARG    62       2.832 -15.035 -16.902  1.00  0.00           H  
ATOM    998  CB  ARG    62       4.527 -15.143 -15.604  1.00  0.00           C  
ATOM    999  HB2 ARG    62       4.934 -15.864 -14.895  1.00  0.00           H  
ATOM   1000  HB3 ARG    62       5.318 -14.809 -16.275  1.00  0.00           H  
ATOM   1001  CG  ARG    62       3.982 -14.032 -15.001  1.00  0.00           C  
ATOM   1002  HG2 ARG    62       3.460 -13.426 -15.741  1.00  0.00           H  
ATOM   1003  HG3 ARG    62       3.211 -14.210 -14.252  1.00  0.00           H  
ATOM   1004  CD  ARG    62       4.892 -13.224 -14.359  1.00  0.00           C  
ATOM   1005  HD2 ARG    62       5.622 -12.891 -15.097  1.00  0.00           H  
ATOM   1006  HD3 ARG    62       4.330 -12.339 -14.058  1.00  0.00           H  
ATOM   1007  NE  ARG    62       5.452 -13.709 -13.066  1.00  0.00           N  
ATOM   1008  HE  ARG    62       4.873 -13.807 -12.244  1.00  0.00           H  
ATOM   1009  CZ  ARG    62       6.661 -13.850 -12.611  1.00  0.00           C  
ATOM   1010  NH1 ARG    62       7.708 -13.708 -13.357  1.00  0.00           N  
ATOM   1011 HH11 ARG    62       7.581 -13.297 -14.272  1.00  0.00           H  
ATOM   1012 HH12 ARG    62       8.590 -14.052 -13.005  1.00  0.00           H  
ATOM   1013  NH2 ARG    62       6.831 -14.127 -11.369  1.00  0.00           N  
ATOM   1014 HH21 ARG    62       6.028 -14.407 -10.824  1.00  0.00           H  
ATOM   1015 HH22 ARG    62       7.753 -14.220 -10.966  1.00  0.00           H  
ATOM   1016  C   ARG    62       3.938 -16.826 -17.461  1.00  0.00           C  
ATOM   1017  O   ARG    62       4.101 -16.485 -18.605  1.00  0.00           O  
ATOM   1018  N   ARG    63       4.046 -18.133 -17.049  1.00  0.00           N  
ATOM   1019  H   ARG    63       4.254 -18.303 -16.075  1.00  0.00           H  
ATOM   1020  CA  ARG    63       4.214 -19.284 -18.003  1.00  0.00           C  
ATOM   1021  HA  ARG    63       4.839 -18.871 -18.795  1.00  0.00           H  
ATOM   1022  CB  ARG    63       4.874 -20.446 -17.339  1.00  0.00           C  
ATOM   1023  HB2 ARG    63       4.326 -20.748 -16.445  1.00  0.00           H  
ATOM   1024  HB3 ARG    63       4.891 -21.299 -18.017  1.00  0.00           H  
ATOM   1025  CG  ARG    63       6.137 -20.206 -17.065  1.00  0.00           C  
ATOM   1026  HG2 ARG    63       6.643 -19.896 -17.979  1.00  0.00           H  
ATOM   1027  HG3 ARG    63       6.219 -19.461 -16.273  1.00  0.00           H  
ATOM   1028  CD  ARG    63       6.841 -21.302 -16.627  1.00  0.00           C  
ATOM   1029  HD2 ARG    63       6.661 -22.091 -17.358  1.00  0.00           H  
ATOM   1030  HD3 ARG    63       7.912 -21.103 -16.659  1.00  0.00           H  
ATOM   1031  NE  ARG    63       6.587 -21.797 -15.183  1.00  0.00           N  
ATOM   1032  HE  ARG    63       5.835 -22.435 -14.964  1.00  0.00           H  
ATOM   1033  CZ  ARG    63       7.434 -21.698 -14.169  1.00  0.00           C  
ATOM   1034  NH1 ARG    63       7.064 -22.149 -13.043  1.00  0.00           N  
ATOM   1035 HH11 ARG    63       6.147 -22.552 -12.916  1.00  0.00           H  
ATOM   1036 HH12 ARG    63       7.680 -22.170 -12.244  1.00  0.00           H  
ATOM   1037  NH2 ARG    63       8.622 -21.359 -14.375  1.00  0.00           N  
ATOM   1038 HH21 ARG    63       8.901 -21.399 -15.345  1.00  0.00           H  
ATOM   1039 HH22 ARG    63       9.365 -21.346 -13.691  1.00  0.00           H  
ATOM   1040  C   ARG    63       2.965 -19.731 -18.774  1.00  0.00           C  
ATOM   1041  O   ARG    63       3.063 -19.908 -19.953  1.00  0.00           O  
ATOM   1042  N   ALA    64       1.787 -19.762 -18.198  1.00  0.00           N  
ATOM   1043  H   ALA    64       1.695 -19.667 -17.197  1.00  0.00           H  
ATOM   1044  CA  ALA    64       0.523 -20.144 -18.901  1.00  0.00           C  
ATOM   1045  HA  ALA    64       0.674 -21.136 -19.326  1.00  0.00           H  
ATOM   1046  CB  ALA    64      -0.630 -20.216 -17.807  1.00  0.00           C  
ATOM   1047  HB1 ALA    64      -0.718 -19.237 -17.337  1.00  0.00           H  
ATOM   1048  HB2 ALA    64      -1.531 -20.529 -18.334  1.00  0.00           H  
ATOM   1049  HB3 ALA    64      -0.376 -20.764 -16.900  1.00  0.00           H  
ATOM   1050  C   ALA    64       0.123 -19.180 -20.025  1.00  0.00           C  
ATOM   1051  O   ALA    64      -0.382 -19.533 -21.091  1.00  0.00           O  
ATOM   1052  N   MET    65       0.423 -17.884 -19.896  1.00  0.00           N  
ATOM   1053  H   MET    65       0.864 -17.595 -19.035  1.00  0.00           H  
ATOM   1054  CA  MET    65       0.286 -16.818 -20.905  1.00  0.00           C  
ATOM   1055  HA  MET    65      -0.728 -16.875 -21.300  1.00  0.00           H  
ATOM   1056  CB  MET    65       0.563 -15.367 -20.308  1.00  0.00           C  
ATOM   1057  HB2 MET    65       1.586 -15.237 -19.955  1.00  0.00           H  
ATOM   1058  HB3 MET    65       0.498 -14.642 -21.120  1.00  0.00           H  
ATOM   1059  CG  MET    65      -0.277 -14.962 -19.065  1.00  0.00           C  
ATOM   1060  HG2 MET    65      -0.393 -15.746 -18.316  1.00  0.00           H  
ATOM   1061  HG3 MET    65       0.308 -14.127 -18.679  1.00  0.00           H  
ATOM   1062  SD  MET    65      -1.855 -14.251 -19.633  1.00  0.00           S  
ATOM   1063  CE  MET    65      -1.261 -12.613 -20.119  1.00  0.00           C  
ATOM   1064  HE1 MET    65      -0.557 -12.241 -19.375  1.00  0.00           H  
ATOM   1065  HE2 MET    65      -0.662 -12.753 -21.019  1.00  0.00           H  
ATOM   1066  HE3 MET    65      -2.073 -11.925 -20.353  1.00  0.00           H  
ATOM   1067  C   MET    65       1.261 -16.936 -22.044  1.00  0.00           C  
ATOM   1068  O   MET    65       0.722 -16.908 -23.153  1.00  0.00           O  
ATOM   1069  N   HIE    66       2.562 -17.180 -21.923  1.00  0.00           N  
ATOM   1070  H   HIE    66       2.937 -17.317 -20.995  1.00  0.00           H  
ATOM   1071  CA  HIE    66       3.412 -17.530 -23.009  1.00  0.00           C  
ATOM   1072  HA  HIE    66       3.284 -16.675 -23.674  1.00  0.00           H  
ATOM   1073  CB  HIE    66       4.969 -17.718 -22.664  1.00  0.00           C  
ATOM   1074  HB2 HIE    66       5.338 -16.759 -22.300  1.00  0.00           H  
ATOM   1075  HB3 HIE    66       5.125 -18.340 -21.783  1.00  0.00           H  
ATOM   1076  CG  HIE    66       5.968 -18.318 -23.682  1.00  0.00           C  
ATOM   1077  ND1 HIE    66       7.146 -18.827 -23.270  1.00  0.00           N  
ATOM   1078  CE1 HIE    66       7.685 -19.483 -24.325  1.00  0.00           C  
ATOM   1079  HE1 HIE    66       8.635 -19.993 -24.279  1.00  0.00           H  
ATOM   1080  NE2 HIE    66       6.936 -19.131 -25.408  1.00  0.00           N  
ATOM   1081  HE2 HIE    66       7.183 -19.387 -26.354  1.00  0.00           H  
ATOM   1082  CD2 HIE    66       5.875 -18.364 -25.032  1.00  0.00           C  
ATOM   1083  HD2 HIE    66       5.092 -18.045 -25.705  1.00  0.00           H  
ATOM   1084  C   HIE    66       3.028 -18.841 -23.679  1.00  0.00           C  
ATOM   1085  O   HIE    66       3.079 -18.861 -24.956  1.00  0.00           O  
ATOM   1086  N   ASP    67       2.518 -19.773 -22.947  1.00  0.00           N  
ATOM   1087  H   ASP    67       2.304 -19.599 -21.975  1.00  0.00           H  
ATOM   1088  CA  ASP    67       2.073 -21.001 -23.445  1.00  0.00           C  
ATOM   1089  HA  ASP    67       2.913 -21.462 -23.965  1.00  0.00           H  
ATOM   1090  CB  ASP    67       1.566 -21.986 -22.397  1.00  0.00           C  
ATOM   1091  HB2 ASP    67       2.221 -22.154 -21.542  1.00  0.00           H  
ATOM   1092  HB3 ASP    67       0.649 -21.546 -22.007  1.00  0.00           H  
ATOM   1093  CG  ASP    67       1.149 -23.258 -23.087  1.00  0.00           C  
ATOM   1094  OD1 ASP    67      -0.092 -23.472 -23.224  1.00  0.00           O  
ATOM   1095  OD2 ASP    67       2.089 -23.938 -23.574  1.00  0.00           O  
ATOM   1096  C   ASP    67       0.936 -20.957 -24.503  1.00  0.00           C  
ATOM   1097  O   ASP    67       0.908 -21.640 -25.534  1.00  0.00           O  
ATOM   1098  N   ILE    68      -0.090 -20.075 -24.332  1.00  0.00           N  
ATOM   1099  H   ILE    68      -0.136 -19.805 -23.360  1.00  0.00           H  
ATOM   1100  CA  ILE    68      -1.154 -19.741 -25.337  1.00  0.00           C  
ATOM   1101  HA  ILE    68      -1.513 -20.732 -25.613  1.00  0.00           H  
ATOM   1102  CB  ILE    68      -2.102 -18.709 -24.659  1.00  0.00           C  
ATOM   1103  HB  ILE    68      -1.455 -17.962 -24.198  1.00  0.00           H  
ATOM   1104  CG2 ILE    68      -3.259 -18.186 -25.539  1.00  0.00           C  
ATOM   1105 HG21 ILE    68      -3.692 -17.350 -24.990  1.00  0.00           H  
ATOM   1106 HG22 ILE    68      -2.872 -17.807 -26.485  1.00  0.00           H  
ATOM   1107 HG23 ILE    68      -4.006 -18.976 -25.598  1.00  0.00           H  
ATOM   1108  CG1 ILE    68      -2.767 -19.462 -23.444  1.00  0.00           C  
ATOM   1109 HG12 ILE    68      -3.431 -20.258 -23.781  1.00  0.00           H  
ATOM   1110 HG13 ILE    68      -1.989 -19.939 -22.848  1.00  0.00           H  
ATOM   1111  CD1 ILE    68      -3.552 -18.634 -22.421  1.00  0.00           C  
ATOM   1112 HD11 ILE    68      -2.971 -17.777 -22.077  1.00  0.00           H  
ATOM   1113 HD12 ILE    68      -4.378 -18.080 -22.867  1.00  0.00           H  
ATOM   1114 HD13 ILE    68      -3.905 -19.263 -21.605  1.00  0.00           H  
ATOM   1115  C   ILE    68      -0.514 -19.216 -26.657  1.00  0.00           C  
ATOM   1116  O   ILE    68      -1.050 -19.322 -27.733  1.00  0.00           O  
ATOM   1117  N   ILE    69       0.619 -18.583 -26.556  1.00  0.00           N  
ATOM   1118  H   ILE    69       1.113 -18.623 -25.676  1.00  0.00           H  
ATOM   1119  CA  ILE    69       1.204 -17.893 -27.735  1.00  0.00           C  
ATOM   1120  HA  ILE    69       0.401 -17.491 -28.353  1.00  0.00           H  
ATOM   1121  CB  ILE    69       2.072 -16.689 -27.232  1.00  0.00           C  
ATOM   1122  HB  ILE    69       2.711 -16.980 -26.398  1.00  0.00           H  
ATOM   1123  CG2 ILE    69       2.867 -16.144 -28.374  1.00  0.00           C  
ATOM   1124 HG21 ILE    69       3.401 -15.266 -28.008  1.00  0.00           H  
ATOM   1125 HG22 ILE    69       3.594 -16.908 -28.650  1.00  0.00           H  
ATOM   1126 HG23 ILE    69       2.178 -15.760 -29.126  1.00  0.00           H  
ATOM   1127  CG1 ILE    69       1.091 -15.601 -26.797  1.00  0.00           C  
ATOM   1128 HG12 ILE    69       0.865 -14.915 -27.612  1.00  0.00           H  
ATOM   1129 HG13 ILE    69       0.171 -15.982 -26.354  1.00  0.00           H  
ATOM   1130  CD1 ILE    69       1.753 -14.585 -25.768  1.00  0.00           C  
ATOM   1131 HD11 ILE    69       2.186 -15.201 -24.980  1.00  0.00           H  
ATOM   1132 HD12 ILE    69       2.449 -13.906 -26.261  1.00  0.00           H  
ATOM   1133 HD13 ILE    69       1.010 -13.887 -25.382  1.00  0.00           H  
ATOM   1134  C   ILE    69       2.040 -18.946 -28.570  1.00  0.00           C  
ATOM   1135  O   ILE    69       1.981 -19.055 -29.788  1.00  0.00           O  
ATOM   1136  N   ALA    70       2.752 -19.786 -27.842  1.00  0.00           N  
ATOM   1137  H   ALA    70       2.632 -19.732 -26.841  1.00  0.00           H  
ATOM   1138  CA  ALA    70       3.495 -20.929 -28.456  1.00  0.00           C  
ATOM   1139  HA  ALA    70       3.960 -20.452 -29.319  1.00  0.00           H  
ATOM   1140  CB  ALA    70       4.649 -21.414 -27.538  1.00  0.00           C  
ATOM   1141  HB1 ALA    70       5.247 -20.572 -27.188  1.00  0.00           H  
ATOM   1142  HB2 ALA    70       4.228 -21.874 -26.644  1.00  0.00           H  
ATOM   1143  HB3 ALA    70       5.269 -22.133 -28.072  1.00  0.00           H  
ATOM   1144  C   ALA    70       2.613 -22.156 -28.816  1.00  0.00           C  
ATOM   1145  O   ALA    70       3.083 -23.181 -29.349  1.00  0.00           O  
ATOM   1146  N   SER    71       1.250 -22.051 -28.708  1.00  0.00           N  
ATOM   1147  H   SER    71       0.825 -21.198 -28.374  1.00  0.00           H  
ATOM   1148  CA  SER    71       0.260 -23.039 -29.207  1.00  0.00           C  
ATOM   1149  HA  SER    71       0.711 -24.018 -29.044  1.00  0.00           H  
ATOM   1150  CB  SER    71      -1.060 -22.920 -28.320  1.00  0.00           C  
ATOM   1151  HB2 SER    71      -1.357 -21.872 -28.337  1.00  0.00           H  
ATOM   1152  HB3 SER    71      -1.848 -23.547 -28.738  1.00  0.00           H  
ATOM   1153  OG  SER    71      -0.758 -23.355 -27.026  1.00  0.00           O  
ATOM   1154  HG  SER    71      -0.250 -22.665 -26.594  1.00  0.00           H  
ATOM   1155  C   SER    71      -0.151 -22.845 -30.685  1.00  0.00           C  
ATOM   1156  O   SER    71      -0.270 -21.759 -31.277  1.00  0.00           O  
ATOM   1157  N   ASP    72      -0.567 -23.908 -31.398  1.00  0.00           N  
ATOM   1158  H   ASP    72      -0.585 -24.775 -30.881  1.00  0.00           H  
ATOM   1159  CA  ASP    72      -0.943 -23.997 -32.878  1.00  0.00           C  
ATOM   1160  HA  ASP    72      -0.043 -23.635 -33.376  1.00  0.00           H  
ATOM   1161  CB  ASP    72      -1.406 -25.386 -33.260  1.00  0.00           C  
ATOM   1162  HB2 ASP    72      -2.027 -25.788 -32.460  1.00  0.00           H  
ATOM   1163  HB3 ASP    72      -1.904 -25.486 -34.225  1.00  0.00           H  
ATOM   1164  CG  ASP    72      -0.319 -26.436 -33.191  1.00  0.00           C  
ATOM   1165  OD1 ASP    72       0.834 -26.183 -32.888  1.00  0.00           O  
ATOM   1166  OD2 ASP    72      -0.701 -27.507 -33.506  1.00  0.00           O  
ATOM   1167  C   ASP    72      -2.169 -23.073 -33.222  1.00  0.00           C  
ATOM   1168  O   ASP    72      -2.406 -22.867 -34.348  1.00  0.00           O  
ATOM   1169  N   THR    73      -2.908 -22.541 -32.209  1.00  0.00           N  
ATOM   1170  H   THR    73      -2.700 -22.896 -31.287  1.00  0.00           H  
ATOM   1171  CA  THR    73      -3.951 -21.618 -32.471  1.00  0.00           C  
ATOM   1172  HA  THR    73      -3.714 -20.981 -33.323  1.00  0.00           H  
ATOM   1173  CB  THR    73      -5.194 -22.382 -33.034  1.00  0.00           C  
ATOM   1174  HB  THR    73      -4.828 -23.222 -33.625  1.00  0.00           H  
ATOM   1175  CG2 THR    73      -6.102 -22.967 -32.015  1.00  0.00           C  
ATOM   1176 HG21 THR    73      -5.474 -23.599 -31.386  1.00  0.00           H  
ATOM   1177 HG22 THR    73      -6.517 -22.195 -31.368  1.00  0.00           H  
ATOM   1178 HG23 THR    73      -6.894 -23.567 -32.462  1.00  0.00           H  
ATOM   1179  OG1 THR    73      -5.961 -21.570 -33.904  1.00  0.00           O  
ATOM   1180  HG1 THR    73      -6.405 -22.057 -34.602  1.00  0.00           H  
ATOM   1181  C   THR    73      -4.284 -20.852 -31.196  1.00  0.00           C  
ATOM   1182  O   THR    73      -4.160 -21.339 -30.041  1.00  0.00           O  
ATOM   1183  N   PHE    74      -4.758 -19.628 -31.460  1.00  0.00           N  
ATOM   1184  H   PHE    74      -4.997 -19.368 -32.407  1.00  0.00           H  
ATOM   1185  CA  PHE    74      -5.302 -18.829 -30.363  1.00  0.00           C  
ATOM   1186  HA  PHE    74      -4.595 -18.932 -29.540  1.00  0.00           H  
ATOM   1187  CB  PHE    74      -5.407 -17.327 -30.672  1.00  0.00           C  
ATOM   1188  HB2 PHE    74      -4.570 -16.997 -31.287  1.00  0.00           H  
ATOM   1189  HB3 PHE    74      -6.336 -17.332 -31.243  1.00  0.00           H  
ATOM   1190  CG  PHE    74      -5.558 -16.429 -29.491  1.00  0.00           C  
ATOM   1191  CD1 PHE    74      -4.582 -16.260 -28.413  1.00  0.00           C  
ATOM   1192  HD1 PHE    74      -3.643 -16.786 -28.503  1.00  0.00           H  
ATOM   1193  CE1 PHE    74      -4.797 -15.449 -27.282  1.00  0.00           C  
ATOM   1194  HE1 PHE    74      -3.981 -15.344 -26.583  1.00  0.00           H  
ATOM   1195  CZ  PHE    74      -5.944 -14.663 -27.249  1.00  0.00           C  
ATOM   1196  HZ  PHE    74      -6.208 -14.146 -26.337  1.00  0.00           H  
ATOM   1197  CE2 PHE    74      -6.937 -14.835 -28.264  1.00  0.00           C  
ATOM   1198  HE2 PHE    74      -7.844 -14.263 -28.137  1.00  0.00           H  
ATOM   1199  CD2 PHE    74      -6.825 -15.714 -29.373  1.00  0.00           C  
ATOM   1200  HD2 PHE    74      -7.550 -15.945 -30.139  1.00  0.00           H  
ATOM   1201  C   PHE    74      -6.628 -19.322 -29.818  1.00  0.00           C  
ATOM   1202  O   PHE    74      -7.408 -19.924 -30.565  1.00  0.00           O  
ATOM   1203  N   ASP    75      -6.858 -19.223 -28.529  1.00  0.00           N  
ATOM   1204  H   ASP    75      -6.238 -18.647 -27.978  1.00  0.00           H  
ATOM   1205  CA  ASP    75      -8.096 -19.631 -27.833  1.00  0.00           C  
ATOM   1206  HA  ASP    75      -8.901 -19.755 -28.558  1.00  0.00           H  
ATOM   1207  CB  ASP    75      -7.814 -21.002 -27.185  1.00  0.00           C  
ATOM   1208  HB2 ASP    75      -7.494 -21.705 -27.954  1.00  0.00           H  
ATOM   1209  HB3 ASP    75      -6.921 -20.921 -26.564  1.00  0.00           H  
ATOM   1210  CG  ASP    75      -9.017 -21.647 -26.470  1.00  0.00           C  
ATOM   1211  OD1 ASP    75     -10.012 -20.919 -26.221  1.00  0.00           O  
ATOM   1212  OD2 ASP    75      -9.011 -22.796 -26.081  1.00  0.00           O  
ATOM   1213  C   ASP    75      -8.546 -18.533 -26.848  1.00  0.00           C  
ATOM   1214  O   ASP    75      -8.096 -18.456 -25.689  1.00  0.00           O  
ATOM   1215  N   LYS    76      -9.345 -17.577 -27.277  1.00  0.00           N  
ATOM   1216  H   LYS    76      -9.902 -17.674 -28.114  1.00  0.00           H  
ATOM   1217  CA  LYS    76      -9.742 -16.387 -26.447  1.00  0.00           C  
ATOM   1218  HA  LYS    76      -8.790 -15.931 -26.175  1.00  0.00           H  
ATOM   1219  CB  LYS    76     -10.329 -15.426 -27.429  1.00  0.00           C  
ATOM   1220  HB2 LYS    76      -9.733 -15.496 -28.339  1.00  0.00           H  
ATOM   1221  HB3 LYS    76     -11.311 -15.779 -27.744  1.00  0.00           H  
ATOM   1222  CG  LYS    76     -10.410 -14.097 -26.967  1.00  0.00           C  
ATOM   1223  HG2 LYS    76     -11.048 -14.052 -26.085  1.00  0.00           H  
ATOM   1224  HG3 LYS    76      -9.413 -13.763 -26.678  1.00  0.00           H  
ATOM   1225  CD  LYS    76     -10.919 -13.228 -27.890  1.00  0.00           C  
ATOM   1226  HD2 LYS    76     -10.243 -13.110 -28.737  1.00  0.00           H  
ATOM   1227  HD3 LYS    76     -11.910 -13.599 -28.153  1.00  0.00           H  
ATOM   1228  CE  LYS    76     -11.177 -11.973 -27.334  1.00  0.00           C  
ATOM   1229  HE2 LYS    76     -12.032 -12.018 -26.659  1.00  0.00           H  
ATOM   1230  HE3 LYS    76     -10.274 -11.793 -26.750  1.00  0.00           H  
ATOM   1231  NZ  LYS    76     -11.213 -10.869 -28.296  1.00  0.00           N  
ATOM   1232  HZ1 LYS    76     -10.387 -10.854 -28.877  1.00  0.00           H  
ATOM   1233  HZ2 LYS    76     -11.987 -11.016 -28.927  1.00  0.00           H  
ATOM   1234  HZ3 LYS    76     -11.196  -9.920 -27.949  1.00  0.00           H  
ATOM   1235  C   LYS    76     -10.541 -16.520 -25.130  1.00  0.00           C  
ATOM   1236  O   LYS    76     -10.269 -15.730 -24.213  1.00  0.00           O  
ATOM   1237  N   ALA    77     -11.356 -17.553 -24.991  1.00  0.00           N  
ATOM   1238  H   ALA    77     -11.380 -18.215 -25.753  1.00  0.00           H  
ATOM   1239  CA  ALA    77     -11.937 -17.913 -23.755  1.00  0.00           C  
ATOM   1240  HA  ALA    77     -12.312 -17.065 -23.182  1.00  0.00           H  
ATOM   1241  CB  ALA    77     -13.140 -18.839 -24.126  1.00  0.00           C  
ATOM   1242  HB1 ALA    77     -13.420 -19.233 -23.149  1.00  0.00           H  
ATOM   1243  HB2 ALA    77     -13.980 -18.251 -24.494  1.00  0.00           H  
ATOM   1244  HB3 ALA    77     -12.821 -19.647 -24.784  1.00  0.00           H  
ATOM   1245  C   ALA    77     -10.909 -18.656 -22.892  1.00  0.00           C  
ATOM   1246  O   ALA    77     -10.926 -18.408 -21.694  1.00  0.00           O  
ATOM   1247  N   LYS    78      -9.993 -19.471 -23.468  1.00  0.00           N  
ATOM   1248  H   LYS    78      -9.952 -19.634 -24.464  1.00  0.00           H  
ATOM   1249  CA  LYS    78      -8.815 -19.889 -22.658  1.00  0.00           C  
ATOM   1250  HA  LYS    78      -9.158 -20.381 -21.747  1.00  0.00           H  
ATOM   1251  CB  LYS    78      -8.000 -21.085 -23.325  1.00  0.00           C  
ATOM   1252  HB2 LYS    78      -8.678 -21.893 -23.601  1.00  0.00           H  
ATOM   1253  HB3 LYS    78      -7.664 -20.705 -24.290  1.00  0.00           H  
ATOM   1254  CG  LYS    78      -6.998 -21.600 -22.522  1.00  0.00           C  
ATOM   1255  HG2 LYS    78      -6.445 -20.719 -22.196  1.00  0.00           H  
ATOM   1256  HG3 LYS    78      -7.441 -22.088 -21.654  1.00  0.00           H  
ATOM   1257  CD  LYS    78      -6.110 -22.479 -23.052  1.00  0.00           C  
ATOM   1258  HD2 LYS    78      -6.690 -23.239 -23.575  1.00  0.00           H  
ATOM   1259  HD3 LYS    78      -5.662 -22.040 -23.944  1.00  0.00           H  
ATOM   1260  CE  LYS    78      -5.176 -23.112 -22.389  1.00  0.00           C  
ATOM   1261  HE2 LYS    78      -4.400 -22.462 -21.984  1.00  0.00           H  
ATOM   1262  HE3 LYS    78      -5.558 -23.695 -21.551  1.00  0.00           H  
ATOM   1263  NZ  LYS    78      -4.423 -24.150 -23.191  1.00  0.00           N  
ATOM   1264  HZ1 LYS    78      -4.950 -24.897 -23.619  1.00  0.00           H  
ATOM   1265  HZ2 LYS    78      -3.929 -23.733 -23.967  1.00  0.00           H  
ATOM   1266  HZ3 LYS    78      -3.755 -24.559 -22.554  1.00  0.00           H  
ATOM   1267  C   LYS    78      -7.957 -18.663 -22.157  1.00  0.00           C  
ATOM   1268  O   LYS    78      -7.779 -18.667 -20.921  1.00  0.00           O  
ATOM   1269  N   ALA    79      -7.603 -17.681 -22.898  1.00  0.00           N  
ATOM   1270  H   ALA    79      -7.801 -17.788 -23.882  1.00  0.00           H  
ATOM   1271  CA  ALA    79      -6.986 -16.431 -22.467  1.00  0.00           C  
ATOM   1272  HA  ALA    79      -6.104 -16.650 -21.866  1.00  0.00           H  
ATOM   1273  CB  ALA    79      -6.628 -15.628 -23.734  1.00  0.00           C  
ATOM   1274  HB1 ALA    79      -6.025 -16.150 -24.477  1.00  0.00           H  
ATOM   1275  HB2 ALA    79      -7.555 -15.401 -24.260  1.00  0.00           H  
ATOM   1276  HB3 ALA    79      -6.061 -14.709 -23.580  1.00  0.00           H  
ATOM   1277  C   ALA    79      -7.857 -15.638 -21.525  1.00  0.00           C  
ATOM   1278  O   ALA    79      -7.367 -15.205 -20.523  1.00  0.00           O  
ATOM   1279  N   GLU    80      -9.170 -15.458 -21.707  1.00  0.00           N  
ATOM   1280  H   GLU    80      -9.564 -15.873 -22.539  1.00  0.00           H  
ATOM   1281  CA  GLU    80     -10.084 -14.802 -20.747  1.00  0.00           C  
ATOM   1282  HA  GLU    80      -9.967 -13.724 -20.637  1.00  0.00           H  
ATOM   1283  CB  GLU    80     -11.480 -14.823 -21.253  1.00  0.00           C  
ATOM   1284  HB2 GLU    80     -11.784 -15.800 -21.629  1.00  0.00           H  
ATOM   1285  HB3 GLU    80     -12.172 -14.813 -20.411  1.00  0.00           H  
ATOM   1286  CG  GLU    80     -11.899 -13.792 -22.255  1.00  0.00           C  
ATOM   1287  HG2 GLU    80     -11.015 -13.393 -22.753  1.00  0.00           H  
ATOM   1288  HG3 GLU    80     -12.496 -14.264 -23.036  1.00  0.00           H  
ATOM   1289  CD  GLU    80     -12.740 -12.637 -21.637  1.00  0.00           C  
ATOM   1290  OE1 GLU    80     -12.271 -12.051 -20.627  1.00  0.00           O  
ATOM   1291  OE2 GLU    80     -13.860 -12.387 -22.127  1.00  0.00           O  
ATOM   1292  C   GLU    80     -10.150 -15.545 -19.376  1.00  0.00           C  
ATOM   1293  O   GLU    80     -10.181 -14.820 -18.391  1.00  0.00           O  
ATOM   1294  N   ALA    81     -10.145 -16.859 -19.245  1.00  0.00           N  
ATOM   1295  H   ALA    81     -10.050 -17.438 -20.068  1.00  0.00           H  
ATOM   1296  CA  ALA    81     -10.109 -17.668 -18.083  1.00  0.00           C  
ATOM   1297  HA  ALA    81     -10.966 -17.310 -17.512  1.00  0.00           H  
ATOM   1298  CB  ALA    81     -10.376 -19.131 -18.441  1.00  0.00           C  
ATOM   1299  HB1 ALA    81     -10.550 -19.714 -17.536  1.00  0.00           H  
ATOM   1300  HB2 ALA    81     -11.241 -19.293 -19.085  1.00  0.00           H  
ATOM   1301  HB3 ALA    81      -9.488 -19.565 -18.901  1.00  0.00           H  
ATOM   1302  C   ALA    81      -8.725 -17.563 -17.390  1.00  0.00           C  
ATOM   1303  O   ALA    81      -8.632 -17.453 -16.139  1.00  0.00           O  
ATOM   1304  N   GLN    82      -7.693 -17.411 -18.192  1.00  0.00           N  
ATOM   1305  H   GLN    82      -7.802 -17.519 -19.190  1.00  0.00           H  
ATOM   1306  CA  GLN    82      -6.378 -17.170 -17.636  1.00  0.00           C  
ATOM   1307  HA  GLN    82      -6.373 -17.881 -16.810  1.00  0.00           H  
ATOM   1308  CB  GLN    82      -5.293 -17.566 -18.691  1.00  0.00           C  
ATOM   1309  HB2 GLN    82      -5.425 -18.608 -18.986  1.00  0.00           H  
ATOM   1310  HB3 GLN    82      -5.327 -16.953 -19.592  1.00  0.00           H  
ATOM   1311  CG  GLN    82      -3.892 -17.410 -18.102  1.00  0.00           C  
ATOM   1312  HG2 GLN    82      -3.207 -17.965 -18.743  1.00  0.00           H  
ATOM   1313  HG3 GLN    82      -3.508 -16.391 -18.159  1.00  0.00           H  
ATOM   1314  CD  GLN    82      -3.753 -18.132 -16.747  1.00  0.00           C  
ATOM   1315  OE1 GLN    82      -4.078 -19.311 -16.589  1.00  0.00           O  
ATOM   1316  NE2 GLN    82      -3.153 -17.535 -15.719  1.00  0.00           N  
ATOM   1317 HE21 GLN    82      -2.859 -18.108 -14.941  1.00  0.00           H  
ATOM   1318 HE22 GLN    82      -2.991 -16.538 -15.736  1.00  0.00           H  
ATOM   1319  C   GLN    82      -6.050 -15.766 -17.162  1.00  0.00           C  
ATOM   1320  O   GLN    82      -5.520 -15.629 -16.075  1.00  0.00           O  
ATOM   1321  N   ILE    83      -6.516 -14.777 -17.870  1.00  0.00           N  
ATOM   1322  H   ILE    83      -6.818 -14.972 -18.814  1.00  0.00           H  
ATOM   1323  CA  ILE    83      -6.510 -13.352 -17.366  1.00  0.00           C  
ATOM   1324  HA  ILE    83      -5.495 -13.055 -17.103  1.00  0.00           H  
ATOM   1325  CB  ILE    83      -6.944 -12.471 -18.546  1.00  0.00           C  
ATOM   1326  HB  ILE    83      -7.847 -12.900 -18.979  1.00  0.00           H  
ATOM   1327  CG2 ILE    83      -7.172 -11.002 -18.025  1.00  0.00           C  
ATOM   1328 HG21 ILE    83      -7.464 -10.317 -18.822  1.00  0.00           H  
ATOM   1329 HG22 ILE    83      -8.014 -11.149 -17.348  1.00  0.00           H  
ATOM   1330 HG23 ILE    83      -6.256 -10.673 -17.536  1.00  0.00           H  
ATOM   1331  CG1 ILE    83      -5.973 -12.445 -19.686  1.00  0.00           C  
ATOM   1332 HG12 ILE    83      -5.137 -11.878 -19.276  1.00  0.00           H  
ATOM   1333 HG13 ILE    83      -5.720 -13.462 -19.986  1.00  0.00           H  
ATOM   1334  CD1 ILE    83      -6.426 -11.733 -21.032  1.00  0.00           C  
ATOM   1335 HD11 ILE    83      -6.372 -10.645 -21.005  1.00  0.00           H  
ATOM   1336 HD12 ILE    83      -5.702 -12.055 -21.780  1.00  0.00           H  
ATOM   1337 HD13 ILE    83      -7.403 -12.143 -21.291  1.00  0.00           H  
ATOM   1338  C   ILE    83      -7.477 -13.214 -16.195  1.00  0.00           C  
ATOM   1339  O   ILE    83      -7.169 -12.448 -15.256  1.00  0.00           O  
ATOM   1340  N   ALA    84      -8.580 -14.011 -16.048  1.00  0.00           N  
ATOM   1341  H   ALA    84      -8.805 -14.668 -16.781  1.00  0.00           H  
ATOM   1342  CA  ALA    84      -9.480 -13.964 -14.856  1.00  0.00           C  
ATOM   1343  HA  ALA    84      -9.688 -12.905 -14.699  1.00  0.00           H  
ATOM   1344  CB  ALA    84     -10.748 -14.615 -15.253  1.00  0.00           C  
ATOM   1345  HB1 ALA    84     -11.192 -14.004 -16.039  1.00  0.00           H  
ATOM   1346  HB2 ALA    84     -10.513 -15.624 -15.590  1.00  0.00           H  
ATOM   1347  HB3 ALA    84     -11.301 -14.641 -14.315  1.00  0.00           H  
ATOM   1348  C   ALA    84      -8.879 -14.586 -13.598  1.00  0.00           C  
ATOM   1349  O   ALA    84      -8.954 -13.969 -12.502  1.00  0.00           O  
ATOM   1350  N   LYS    85      -7.955 -15.550 -13.827  1.00  0.00           N  
ATOM   1351  H   LYS    85      -7.975 -15.965 -14.748  1.00  0.00           H  
ATOM   1352  CA  LYS    85      -7.085 -16.154 -12.828  1.00  0.00           C  
ATOM   1353  HA  LYS    85      -7.687 -16.633 -12.056  1.00  0.00           H  
ATOM   1354  CB  LYS    85      -6.226 -17.230 -13.428  1.00  0.00           C  
ATOM   1355  HB2 LYS    85      -6.685 -17.733 -14.279  1.00  0.00           H  
ATOM   1356  HB3 LYS    85      -5.347 -16.739 -13.844  1.00  0.00           H  
ATOM   1357  CG  LYS    85      -5.873 -18.188 -12.529  1.00  0.00           C  
ATOM   1358  HG2 LYS    85      -5.173 -17.702 -11.850  1.00  0.00           H  
ATOM   1359  HG3 LYS    85      -6.794 -18.413 -11.989  1.00  0.00           H  
ATOM   1360  CD  LYS    85      -5.261 -19.311 -12.953  1.00  0.00           C  
ATOM   1361  HD2 LYS    85      -5.840 -19.756 -13.763  1.00  0.00           H  
ATOM   1362  HD3 LYS    85      -4.307 -19.005 -13.382  1.00  0.00           H  
ATOM   1363  CE  LYS    85      -5.021 -20.237 -12.000  1.00  0.00           C  
ATOM   1364  HE2 LYS    85      -4.514 -19.731 -11.178  1.00  0.00           H  
ATOM   1365  HE3 LYS    85      -5.977 -20.547 -11.577  1.00  0.00           H  
ATOM   1366  NZ  LYS    85      -4.280 -21.395 -12.513  1.00  0.00           N  
ATOM   1367  HZ1 LYS    85      -4.167 -22.176 -11.884  1.00  0.00           H  
ATOM   1368  HZ2 LYS    85      -4.674 -22.032 -13.191  1.00  0.00           H  
ATOM   1369  HZ3 LYS    85      -3.352 -21.135 -12.816  1.00  0.00           H  
ATOM   1370  C   LYS    85      -6.245 -15.022 -12.172  1.00  0.00           C  
ATOM   1371  O   LYS    85      -6.131 -15.096 -10.977  1.00  0.00           O  
ATOM   1372  N   MET    86      -5.683 -13.999 -12.910  1.00  0.00           N  
ATOM   1373  H   MET    86      -5.855 -13.994 -13.905  1.00  0.00           H  
ATOM   1374  CA  MET    86      -4.888 -12.982 -12.274  1.00  0.00           C  
ATOM   1375  HA  MET    86      -4.651 -13.351 -11.276  1.00  0.00           H  
ATOM   1376  CB  MET    86      -3.722 -12.756 -13.173  1.00  0.00           C  
ATOM   1377  HB2 MET    86      -2.938 -12.244 -12.615  1.00  0.00           H  
ATOM   1378  HB3 MET    86      -3.296 -13.673 -13.580  1.00  0.00           H  
ATOM   1379  CG  MET    86      -3.903 -12.069 -14.541  1.00  0.00           C  
ATOM   1380  HG2 MET    86      -4.610 -12.596 -15.182  1.00  0.00           H  
ATOM   1381  HG3 MET    86      -4.238 -11.047 -14.370  1.00  0.00           H  
ATOM   1382  SD  MET    86      -2.342 -11.837 -15.335  1.00  0.00           S  
ATOM   1383  CE  MET    86      -3.102 -11.130 -16.850  1.00  0.00           C  
ATOM   1384  HE1 MET    86      -3.675 -10.229 -16.628  1.00  0.00           H  
ATOM   1385  HE2 MET    86      -2.334 -10.854 -17.573  1.00  0.00           H  
ATOM   1386  HE3 MET    86      -3.711 -11.862 -17.381  1.00  0.00           H  
ATOM   1387  C   MET    86      -5.627 -11.663 -11.966  1.00  0.00           C  
ATOM   1388  O   MET    86      -4.917 -10.656 -11.706  1.00  0.00           O  
ATOM   1389  N   GLU    87      -6.957 -11.621 -12.010  1.00  0.00           N  
ATOM   1390  H   GLU    87      -7.380 -12.532 -12.112  1.00  0.00           H  
ATOM   1391  CA  GLU    87      -7.837 -10.394 -11.945  1.00  0.00           C  
ATOM   1392  HA  GLU    87      -7.408  -9.740 -12.704  1.00  0.00           H  
ATOM   1393  CB  GLU    87      -9.253 -10.842 -12.236  1.00  0.00           C  
ATOM   1394  HB2 GLU    87      -9.143 -11.387 -13.174  1.00  0.00           H  
ATOM   1395  HB3 GLU    87      -9.526 -11.581 -11.482  1.00  0.00           H  
ATOM   1396  CG  GLU    87     -10.274  -9.761 -12.315  1.00  0.00           C  
ATOM   1397  HG2 GLU    87     -11.224 -10.246 -12.539  1.00  0.00           H  
ATOM   1398  HG3 GLU    87     -10.252  -9.250 -11.353  1.00  0.00           H  
ATOM   1399  CD  GLU    87     -10.078  -8.698 -13.388  1.00  0.00           C  
ATOM   1400  OE1 GLU    87      -9.480  -9.009 -14.452  1.00  0.00           O  
ATOM   1401  OE2 GLU    87     -10.423  -7.527 -13.089  1.00  0.00           O  
ATOM   1402  C   GLU    87      -7.719  -9.588 -10.591  1.00  0.00           C  
ATOM   1403  O   GLU    87      -7.399  -8.350 -10.574  1.00  0.00           O  
ATOM   1404  N   GLU    88      -7.878 -10.307  -9.478  1.00  0.00           N  
ATOM   1405  H   GLU    88      -8.228 -11.244  -9.623  1.00  0.00           H  
ATOM   1406  CA  GLU    88      -7.883  -9.681  -8.149  1.00  0.00           C  
ATOM   1407  HA  GLU    88      -8.584  -8.850  -8.216  1.00  0.00           H  
ATOM   1408  CB  GLU    88      -8.393 -10.664  -7.075  1.00  0.00           C  
ATOM   1409  HB2 GLU    88      -7.662 -11.471  -7.015  1.00  0.00           H  
ATOM   1410  HB3 GLU    88      -8.464 -10.125  -6.130  1.00  0.00           H  
ATOM   1411  CG  GLU    88      -9.771 -11.318  -7.247  1.00  0.00           C  
ATOM   1412  HG2 GLU    88      -9.562 -12.154  -7.915  1.00  0.00           H  
ATOM   1413  HG3 GLU    88     -10.177 -11.822  -6.370  1.00  0.00           H  
ATOM   1414  CD  GLU    88     -10.836 -10.362  -7.837  1.00  0.00           C  
ATOM   1415  OE1 GLU    88     -11.505 -10.687  -8.849  1.00  0.00           O  
ATOM   1416  OE2 GLU    88     -11.047  -9.270  -7.272  1.00  0.00           O  
ATOM   1417  C   GLU    88      -6.502  -9.058  -7.756  1.00  0.00           C  
ATOM   1418  O   GLU    88      -6.491  -8.034  -7.072  1.00  0.00           O  
ATOM   1419  N   GLN    89      -5.323  -9.547  -8.231  1.00  0.00           N  
ATOM   1420  H   GLN    89      -5.386 -10.439  -8.699  1.00  0.00           H  
ATOM   1421  CA  GLN    89      -3.963  -8.908  -8.285  1.00  0.00           C  
ATOM   1422  HA  GLN    89      -3.859  -8.568  -7.255  1.00  0.00           H  
ATOM   1423  CB  GLN    89      -2.767  -9.828  -8.655  1.00  0.00           C  
ATOM   1424  HB2 GLN    89      -2.938 -10.706  -8.031  1.00  0.00           H  
ATOM   1425  HB3 GLN    89      -2.942 -10.086  -9.699  1.00  0.00           H  
ATOM   1426  CG  GLN    89      -1.316  -9.365  -8.446  1.00  0.00           C  
ATOM   1427  HG2 GLN    89      -0.762 -10.278  -8.666  1.00  0.00           H  
ATOM   1428  HG3 GLN    89      -1.003  -8.546  -9.094  1.00  0.00           H  
ATOM   1429  CD  GLN    89      -1.055  -9.073  -6.946  1.00  0.00           C  
ATOM   1430  OE1 GLN    89      -0.706 -10.004  -6.229  1.00  0.00           O  
ATOM   1431  NE2 GLN    89      -1.025  -7.805  -6.442  1.00  0.00           N  
ATOM   1432 HE21 GLN    89      -1.001  -7.630  -5.447  1.00  0.00           H  
ATOM   1433 HE22 GLN    89      -1.150  -6.976  -7.005  1.00  0.00           H  
ATOM   1434  C   GLN    89      -3.910  -7.642  -9.130  1.00  0.00           C  
ATOM   1435  O   GLN    89      -3.424  -6.608  -8.616  1.00  0.00           O  
ATOM   1436  N   ARG    90      -4.351  -7.638 -10.395  1.00  0.00           N  
ATOM   1437  H   ARG    90      -4.727  -8.472 -10.823  1.00  0.00           H  
ATOM   1438  CA  ARG    90      -4.388  -6.531 -11.324  1.00  0.00           C  
ATOM   1439  HA  ARG    90      -3.374  -6.138 -11.396  1.00  0.00           H  
ATOM   1440  CB  ARG    90      -4.893  -7.067 -12.655  1.00  0.00           C  
ATOM   1441  HB2 ARG    90      -4.119  -7.731 -13.040  1.00  0.00           H  
ATOM   1442  HB3 ARG    90      -5.748  -7.720 -12.482  1.00  0.00           H  
ATOM   1443  CG  ARG    90      -5.181  -6.248 -13.719  1.00  0.00           C  
ATOM   1444  HG2 ARG    90      -5.560  -6.875 -14.526  1.00  0.00           H  
ATOM   1445  HG3 ARG    90      -6.070  -5.697 -13.413  1.00  0.00           H  
ATOM   1446  CD  ARG    90      -4.226  -5.424 -14.148  1.00  0.00           C  
ATOM   1447  HD2 ARG    90      -4.007  -4.717 -13.348  1.00  0.00           H  
ATOM   1448  HD3 ARG    90      -3.351  -6.050 -14.329  1.00  0.00           H  
ATOM   1449  NE  ARG    90      -4.509  -4.725 -15.406  1.00  0.00           N  
ATOM   1450  HE  ARG    90      -5.257  -5.128 -15.953  1.00  0.00           H  
ATOM   1451  CZ  ARG    90      -4.120  -3.504 -15.750  1.00  0.00           C  
ATOM   1452  NH1 ARG    90      -3.114  -2.929 -15.218  1.00  0.00           N  
ATOM   1453 HH11 ARG    90      -2.520  -3.479 -14.614  1.00  0.00           H  
ATOM   1454 HH12 ARG    90      -2.794  -2.077 -15.656  1.00  0.00           H  
ATOM   1455  NH2 ARG    90      -4.707  -2.831 -16.723  1.00  0.00           N  
ATOM   1456 HH21 ARG    90      -5.559  -3.189 -17.130  1.00  0.00           H  
ATOM   1457 HH22 ARG    90      -4.334  -1.952 -17.053  1.00  0.00           H  
ATOM   1458  C   ARG    90      -5.243  -5.371 -10.851  1.00  0.00           C  
ATOM   1459  O   ARG    90      -4.785  -4.245 -11.062  1.00  0.00           O  
ATOM   1460  N   LYS    91      -6.418  -5.639 -10.352  1.00  0.00           N  
ATOM   1461  H   LYS    91      -6.741  -6.587 -10.218  1.00  0.00           H  
ATOM   1462  CA  LYS    91      -7.203  -4.658  -9.549  1.00  0.00           C  
ATOM   1463  HA  LYS    91      -7.613  -3.854 -10.160  1.00  0.00           H  
ATOM   1464  CB  LYS    91      -8.426  -5.393  -8.854  1.00  0.00           C  
ATOM   1465  HB2 LYS    91      -8.039  -6.310  -8.411  1.00  0.00           H  
ATOM   1466  HB3 LYS    91      -8.760  -4.763  -8.030  1.00  0.00           H  
ATOM   1467  CG  LYS    91      -9.525  -5.674  -9.685  1.00  0.00           C  
ATOM   1468  HG2 LYS    91      -9.876  -4.724 -10.087  1.00  0.00           H  
ATOM   1469  HG3 LYS    91      -9.105  -6.143 -10.574  1.00  0.00           H  
ATOM   1470  CD  LYS    91     -10.525  -6.307  -9.045  1.00  0.00           C  
ATOM   1471  HD2 LYS    91     -10.165  -7.156  -8.464  1.00  0.00           H  
ATOM   1472  HD3 LYS    91     -11.002  -5.526  -8.453  1.00  0.00           H  
ATOM   1473  CE  LYS    91     -11.500  -6.862  -9.931  1.00  0.00           C  
ATOM   1474  HE2 LYS    91     -11.982  -6.102 -10.546  1.00  0.00           H  
ATOM   1475  HE3 LYS    91     -10.917  -7.539 -10.555  1.00  0.00           H  
ATOM   1476  NZ  LYS    91     -12.475  -7.673  -9.263  1.00  0.00           N  
ATOM   1477  HZ1 LYS    91     -13.227  -7.090  -8.926  1.00  0.00           H  
ATOM   1478  HZ2 LYS    91     -12.996  -8.320  -9.838  1.00  0.00           H  
ATOM   1479  HZ3 LYS    91     -12.102  -8.344  -8.607  1.00  0.00           H  
ATOM   1480  C   LYS    91      -6.449  -3.821  -8.514  1.00  0.00           C  
ATOM   1481  O   LYS    91      -6.518  -2.572  -8.465  1.00  0.00           O  
ATOM   1482  N   ALA    92      -5.703  -4.465  -7.665  1.00  0.00           N  
ATOM   1483  H   ALA    92      -5.732  -5.469  -7.559  1.00  0.00           H  
ATOM   1484  CA  ALA    92      -4.954  -3.595  -6.700  1.00  0.00           C  
ATOM   1485  HA  ALA    92      -5.622  -2.917  -6.168  1.00  0.00           H  
ATOM   1486  CB  ALA    92      -4.411  -4.661  -5.693  1.00  0.00           C  
ATOM   1487  HB1 ALA    92      -5.169  -5.086  -5.035  1.00  0.00           H  
ATOM   1488  HB2 ALA    92      -3.931  -5.477  -6.233  1.00  0.00           H  
ATOM   1489  HB3 ALA    92      -3.609  -4.195  -5.120  1.00  0.00           H  
ATOM   1490  C   ALA    92      -3.828  -2.850  -7.458  1.00  0.00           C  
ATOM   1491  O   ALA    92      -3.705  -1.637  -7.197  1.00  0.00           O  
ATOM   1492  N   ASN    93      -3.096  -3.593  -8.339  1.00  0.00           N  
ATOM   1493  H   ASN    93      -3.445  -4.539  -8.404  1.00  0.00           H  
ATOM   1494  CA  ASN    93      -1.983  -2.997  -9.042  1.00  0.00           C  
ATOM   1495  HA  ASN    93      -1.208  -2.730  -8.323  1.00  0.00           H  
ATOM   1496  CB  ASN    93      -1.364  -4.041  -9.981  1.00  0.00           C  
ATOM   1497  HB2 ASN    93      -2.138  -4.498 -10.598  1.00  0.00           H  
ATOM   1498  HB3 ASN    93      -0.629  -3.592 -10.649  1.00  0.00           H  
ATOM   1499  CG  ASN    93      -0.670  -5.194  -9.241  1.00  0.00           C  
ATOM   1500  OD1 ASN    93      -0.846  -5.424  -8.047  1.00  0.00           O  
ATOM   1501  ND2 ASN    93      -0.021  -6.079  -9.961  1.00  0.00           N  
ATOM   1502 HD21 ASN    93       0.469  -6.755  -9.392  1.00  0.00           H  
ATOM   1503 HD22 ASN    93       0.070  -6.048 -10.967  1.00  0.00           H  
ATOM   1504  C   ASN    93      -2.308  -1.831  -9.950  1.00  0.00           C  
ATOM   1505  O   ASN    93      -1.474  -0.889 -10.048  1.00  0.00           O  
ATOM   1506  N   MET    94      -3.575  -1.699 -10.364  1.00  0.00           N  
ATOM   1507  H   MET    94      -4.228  -2.433 -10.131  1.00  0.00           H  
ATOM   1508  CA  MET    94      -3.993  -0.527 -11.103  1.00  0.00           C  
ATOM   1509  HA  MET    94      -3.252  -0.270 -11.860  1.00  0.00           H  
ATOM   1510  CB  MET    94      -5.366  -0.659 -11.810  1.00  0.00           C  
ATOM   1511  HB2 MET    94      -6.084  -1.076 -11.104  1.00  0.00           H  
ATOM   1512  HB3 MET    94      -5.726   0.267 -12.258  1.00  0.00           H  
ATOM   1513  CG  MET    94      -5.149  -1.588 -12.987  1.00  0.00           C  
ATOM   1514  HG2 MET    94      -4.391  -1.108 -13.605  1.00  0.00           H  
ATOM   1515  HG3 MET    94      -4.782  -2.582 -12.731  1.00  0.00           H  
ATOM   1516  SD  MET    94      -6.647  -1.920 -13.994  1.00  0.00           S  
ATOM   1517  CE  MET    94      -7.505  -3.117 -12.893  1.00  0.00           C  
ATOM   1518  HE1 MET    94      -6.699  -3.603 -12.343  1.00  0.00           H  
ATOM   1519  HE2 MET    94      -8.198  -2.659 -12.187  1.00  0.00           H  
ATOM   1520  HE3 MET    94      -8.138  -3.789 -13.473  1.00  0.00           H  
ATOM   1521  C   MET    94      -4.121   0.723 -10.215  1.00  0.00           C  
ATOM   1522  O   MET    94      -4.339   1.836 -10.721  1.00  0.00           O  
ATOM   1523  N   LEU    95      -3.982   0.620  -8.937  1.00  0.00           N  
ATOM   1524  H   LEU    95      -3.952  -0.302  -8.527  1.00  0.00           H  
ATOM   1525  CA  LEU    95      -4.267   1.765  -7.912  1.00  0.00           C  
ATOM   1526  HA  LEU    95      -4.607   2.638  -8.469  1.00  0.00           H  
ATOM   1527  CB  LEU    95      -5.506   1.399  -7.085  1.00  0.00           C  
ATOM   1528  HB2 LEU    95      -6.325   1.154  -7.761  1.00  0.00           H  
ATOM   1529  HB3 LEU    95      -5.231   0.554  -6.453  1.00  0.00           H  
ATOM   1530  CG  LEU    95      -5.936   2.532  -6.037  1.00  0.00           C  
ATOM   1531  HG  LEU    95      -5.039   2.717  -5.447  1.00  0.00           H  
ATOM   1532  CD1 LEU    95      -6.369   3.804  -6.799  1.00  0.00           C  
ATOM   1533 HD11 LEU    95      -7.246   3.564  -7.402  1.00  0.00           H  
ATOM   1534 HD12 LEU    95      -6.558   4.543  -6.021  1.00  0.00           H  
ATOM   1535 HD13 LEU    95      -5.566   4.143  -7.454  1.00  0.00           H  
ATOM   1536  CD2 LEU    95      -7.039   1.984  -5.217  1.00  0.00           C  
ATOM   1537 HD21 LEU    95      -7.179   2.626  -4.348  1.00  0.00           H  
ATOM   1538 HD22 LEU    95      -7.956   2.056  -5.802  1.00  0.00           H  
ATOM   1539 HD23 LEU    95      -6.831   0.966  -4.888  1.00  0.00           H  
ATOM   1540  C   LEU    95      -2.988   2.068  -7.075  1.00  0.00           C  
ATOM   1541  O   LEU    95      -2.566   3.250  -6.946  1.00  0.00           O  
ATOM   1542  N   ALA    96      -2.223   1.061  -6.646  1.00  0.00           N  
ATOM   1543  H   ALA    96      -2.528   0.132  -6.899  1.00  0.00           H  
ATOM   1544  CA  ALA    96      -0.782   1.193  -6.192  1.00  0.00           C  
ATOM   1545  HA  ALA    96      -0.740   1.647  -5.202  1.00  0.00           H  
ATOM   1546  CB  ALA    96      -0.118  -0.194  -6.135  1.00  0.00           C  
ATOM   1547  HB1 ALA    96      -0.497  -0.800  -5.312  1.00  0.00           H  
ATOM   1548  HB2 ALA    96      -0.177  -0.620  -7.137  1.00  0.00           H  
ATOM   1549  HB3 ALA    96       0.939  -0.122  -5.877  1.00  0.00           H  
ATOM   1550  C   ALA    96       0.022   2.032  -7.160  1.00  0.00           C  
ATOM   1551  O   ALA    96       0.748   2.954  -6.757  1.00  0.00           O  
ATOM   1552  N   HIE    97      -0.152   1.809  -8.485  1.00  0.00           N  
ATOM   1553  H   HIE    97      -0.557   0.961  -8.855  1.00  0.00           H  
ATOM   1554  CA  HIE    97       0.438   2.741  -9.461  1.00  0.00           C  
ATOM   1555  HA  HIE    97       1.526   2.687  -9.410  1.00  0.00           H  
ATOM   1556  CB  HIE    97       0.075   2.117 -10.777  1.00  0.00           C  
ATOM   1557  HB2 HIE    97       0.602   1.207 -11.064  1.00  0.00           H  
ATOM   1558  HB3 HIE    97      -0.952   1.754 -10.766  1.00  0.00           H  
ATOM   1559  CG  HIE    97       0.325   2.941 -12.067  1.00  0.00           C  
ATOM   1560  ND1 HIE    97       1.518   2.931 -12.853  1.00  0.00           N  
ATOM   1561  CE1 HIE    97       1.324   3.792 -13.845  1.00  0.00           C  
ATOM   1562  HE1 HIE    97       2.055   4.152 -14.555  1.00  0.00           H  
ATOM   1563  NE2 HIE    97       0.172   4.416 -13.617  1.00  0.00           N  
ATOM   1564  HE2 HIE    97      -0.087   5.165 -14.243  1.00  0.00           H  
ATOM   1565  CD2 HIE    97      -0.515   3.908 -12.540  1.00  0.00           C  
ATOM   1566  HD2 HIE    97      -1.354   4.374 -12.044  1.00  0.00           H  
ATOM   1567  C   HIE    97      -0.034   4.174  -9.475  1.00  0.00           C  
ATOM   1568  O   HIE    97       0.714   5.080  -9.617  1.00  0.00           O  
ATOM   1569  N   MET    98      -1.399   4.432  -9.448  1.00  0.00           N  
ATOM   1570  H   MET    98      -1.938   3.588  -9.319  1.00  0.00           H  
ATOM   1571  CA  MET    98      -2.029   5.733  -9.512  1.00  0.00           C  
ATOM   1572  HA  MET    98      -1.705   6.211 -10.437  1.00  0.00           H  
ATOM   1573  CB  MET    98      -3.559   5.686  -9.445  1.00  0.00           C  
ATOM   1574  HB2 MET    98      -3.710   5.093  -8.544  1.00  0.00           H  
ATOM   1575  HB3 MET    98      -3.839   6.718  -9.234  1.00  0.00           H  
ATOM   1576  CG  MET    98      -4.327   5.138 -10.685  1.00  0.00           C  
ATOM   1577  HG2 MET    98      -3.824   4.217 -10.979  1.00  0.00           H  
ATOM   1578  HG3 MET    98      -5.364   4.902 -10.447  1.00  0.00           H  
ATOM   1579  SD  MET    98      -4.385   6.315 -12.100  1.00  0.00           S  
ATOM   1580  CE  MET    98      -5.276   7.793 -11.592  1.00  0.00           C  
ATOM   1581  HE1 MET    98      -5.000   8.173 -10.609  1.00  0.00           H  
ATOM   1582  HE2 MET    98      -5.228   8.519 -12.404  1.00  0.00           H  
ATOM   1583  HE3 MET    98      -6.283   7.378 -11.567  1.00  0.00           H  
ATOM   1584  C   MET    98      -1.449   6.607  -8.354  1.00  0.00           C  
ATOM   1585  O   MET    98      -1.068   7.730  -8.616  1.00  0.00           O  
ATOM   1586  N   GLU    99      -1.281   6.073  -7.104  1.00  0.00           N  
ATOM   1587  H   GLU    99      -1.609   5.147  -6.870  1.00  0.00           H  
ATOM   1588  CA  GLU    99      -0.693   6.800  -6.048  1.00  0.00           C  
ATOM   1589  HA  GLU    99      -1.106   7.804  -5.954  1.00  0.00           H  
ATOM   1590  CB  GLU    99      -0.977   6.089  -4.711  1.00  0.00           C  
ATOM   1591  HB2 GLU    99      -0.647   5.051  -4.654  1.00  0.00           H  
ATOM   1592  HB3 GLU    99      -0.473   6.628  -3.909  1.00  0.00           H  
ATOM   1593  CG  GLU    99      -2.404   6.104  -4.247  1.00  0.00           C  
ATOM   1594  HG2 GLU    99      -2.616   7.173  -4.253  1.00  0.00           H  
ATOM   1595  HG3 GLU    99      -3.093   5.518  -4.855  1.00  0.00           H  
ATOM   1596  CD  GLU    99      -2.586   5.659  -2.786  1.00  0.00           C  
ATOM   1597  OE1 GLU    99      -2.112   4.577  -2.427  1.00  0.00           O  
ATOM   1598  OE2 GLU    99      -2.990   6.474  -1.923  1.00  0.00           O  
ATOM   1599  C   GLU    99       0.822   6.830  -6.081  1.00  0.00           C  
ATOM   1600  O   GLU    99       1.464   7.769  -5.608  1.00  0.00           O  
ATOM   1601  N   THR   100       1.493   5.809  -6.664  1.00  0.00           N  
ATOM   1602  H   THR   100       0.944   5.043  -7.027  1.00  0.00           H  
ATOM   1603  CA  THR   100       2.996   5.882  -6.772  1.00  0.00           C  
ATOM   1604  HA  THR   100       3.467   6.195  -5.840  1.00  0.00           H  
ATOM   1605  CB  THR   100       3.631   4.562  -7.282  1.00  0.00           C  
ATOM   1606  HB  THR   100       3.152   4.293  -8.224  1.00  0.00           H  
ATOM   1607  CG2 THR   100       5.194   4.630  -7.418  1.00  0.00           C  
ATOM   1608 HG21 THR   100       5.399   4.758  -8.481  1.00  0.00           H  
ATOM   1609 HG22 THR   100       5.571   5.493  -6.869  1.00  0.00           H  
ATOM   1610 HG23 THR   100       5.686   3.729  -7.052  1.00  0.00           H  
ATOM   1611  OG1 THR   100       3.359   3.499  -6.329  1.00  0.00           O  
ATOM   1612  HG1 THR   100       2.441   3.223  -6.267  1.00  0.00           H  
ATOM   1613  C   THR   100       3.373   6.938  -7.692  1.00  0.00           C  
ATOM   1614  O   THR   100       4.396   7.627  -7.511  1.00  0.00           O  
ATOM   1615  N   GLN   101       2.652   7.143  -8.835  1.00  0.00           N  
ATOM   1616  H   GLN   101       1.891   6.493  -8.972  1.00  0.00           H  
ATOM   1617  CA  GLN   101       2.863   8.115  -9.848  1.00  0.00           C  
ATOM   1618  HA  GLN   101       3.867   8.054 -10.268  1.00  0.00           H  
ATOM   1619  CB  GLN   101       1.823   7.978 -10.992  1.00  0.00           C  
ATOM   1620  HB2 GLN   101       0.820   7.715 -10.656  1.00  0.00           H  
ATOM   1621  HB3 GLN   101       1.812   8.921 -11.540  1.00  0.00           H  
ATOM   1622  CG  GLN   101       2.216   6.796 -11.989  1.00  0.00           C  
ATOM   1623  HG2 GLN   101       2.303   5.910 -11.360  1.00  0.00           H  
ATOM   1624  HG3 GLN   101       1.431   6.598 -12.719  1.00  0.00           H  
ATOM   1625  CD  GLN   101       3.524   7.137 -12.601  1.00  0.00           C  
ATOM   1626  OE1 GLN   101       3.595   8.052 -13.399  1.00  0.00           O  
ATOM   1627  NE2 GLN   101       4.610   6.400 -12.356  1.00  0.00           N  
ATOM   1628 HE21 GLN   101       5.326   6.517 -13.058  1.00  0.00           H  
ATOM   1629 HE22 GLN   101       4.621   5.512 -11.876  1.00  0.00           H  
ATOM   1630  C   GLN   101       2.766   9.517  -9.234  1.00  0.00           C  
ATOM   1631  O   GLN   101       3.555  10.428  -9.451  1.00  0.00           O  
ATOM   1632  N   ASN   102       1.638   9.768  -8.482  1.00  0.00           N  
ATOM   1633  H   ASN   102       0.983   9.029  -8.271  1.00  0.00           H  
ATOM   1634  CA  ASN   102       1.546  11.069  -7.794  1.00  0.00           C  
ATOM   1635  HA  ASN   102       1.523  11.866  -8.537  1.00  0.00           H  
ATOM   1636  CB  ASN   102       0.086  11.152  -7.226  1.00  0.00           C  
ATOM   1637  HB2 ASN   102      -0.592  11.015  -8.068  1.00  0.00           H  
ATOM   1638  HB3 ASN   102      -0.112  10.377  -6.485  1.00  0.00           H  
ATOM   1639  CG  ASN   102      -0.159  12.504  -6.528  1.00  0.00           C  
ATOM   1640  OD1 ASN   102       0.050  13.536  -7.163  1.00  0.00           O  
ATOM   1641  ND2 ASN   102      -0.399  12.592  -5.210  1.00  0.00           N  
ATOM   1642 HD21 ASN   102      -0.620  13.467  -4.756  1.00  0.00           H  
ATOM   1643 HD22 ASN   102      -0.351  11.665  -4.813  1.00  0.00           H  
ATOM   1644  C   ASN   102       2.607  11.327  -6.752  1.00  0.00           C  
ATOM   1645  O   ASN   102       2.924  12.489  -6.632  1.00  0.00           O  
ATOM   1646  N   LYS   103       2.931  10.298  -5.943  1.00  0.00           N  
ATOM   1647  H   LYS   103       2.427   9.433  -6.075  1.00  0.00           H  
ATOM   1648  CA  LYS   103       4.034  10.415  -5.030  1.00  0.00           C  
ATOM   1649  HA  LYS   103       3.738  11.190  -4.323  1.00  0.00           H  
ATOM   1650  CB  LYS   103       4.132   9.111  -4.189  1.00  0.00           C  
ATOM   1651  HB2 LYS   103       3.153   8.896  -3.760  1.00  0.00           H  
ATOM   1652  HB3 LYS   103       4.386   8.285  -4.853  1.00  0.00           H  
ATOM   1653  CG  LYS   103       5.015   9.097  -3.161  1.00  0.00           C  
ATOM   1654  HG2 LYS   103       6.017   9.006  -3.581  1.00  0.00           H  
ATOM   1655  HG3 LYS   103       4.870  10.046  -2.646  1.00  0.00           H  
ATOM   1656  CD  LYS   103       5.010   7.968  -2.353  1.00  0.00           C  
ATOM   1657  HD2 LYS   103       4.042   7.791  -1.885  1.00  0.00           H  
ATOM   1658  HD3 LYS   103       5.189   7.072  -2.948  1.00  0.00           H  
ATOM   1659  CE  LYS   103       5.748   7.927  -1.237  1.00  0.00           C  
ATOM   1660  HE2 LYS   103       6.790   7.991  -1.551  1.00  0.00           H  
ATOM   1661  HE3 LYS   103       5.432   8.710  -0.547  1.00  0.00           H  
ATOM   1662  NZ  LYS   103       5.590   6.649  -0.557  1.00  0.00           N  
ATOM   1663  HZ1 LYS   103       4.745   6.635  -0.005  1.00  0.00           H  
ATOM   1664  HZ2 LYS   103       5.524   5.951  -1.283  1.00  0.00           H  
ATOM   1665  HZ3 LYS   103       6.377   6.494   0.057  1.00  0.00           H  
ATOM   1666  C   LYS   103       5.319  10.826  -5.623  1.00  0.00           C  
ATOM   1667  O   LYS   103       6.014  11.669  -5.088  1.00  0.00           O  
ATOM   1668  N   ILE   104       5.622  10.341  -6.845  1.00  0.00           N  
ATOM   1669  H   ILE   104       5.115   9.514  -7.127  1.00  0.00           H  
ATOM   1670  CA  ILE   104       6.677  10.950  -7.739  1.00  0.00           C  
ATOM   1671  HA  ILE   104       7.648  11.000  -7.247  1.00  0.00           H  
ATOM   1672  CB  ILE   104       6.998   9.944  -8.874  1.00  0.00           C  
ATOM   1673  HB  ILE   104       6.054   9.725  -9.373  1.00  0.00           H  
ATOM   1674  CG2 ILE   104       8.042  10.562  -9.814  1.00  0.00           C  
ATOM   1675 HG21 ILE   104       7.400  10.962 -10.600  1.00  0.00           H  
ATOM   1676 HG22 ILE   104       8.716  11.261  -9.319  1.00  0.00           H  
ATOM   1677 HG23 ILE   104       8.597   9.818 -10.385  1.00  0.00           H  
ATOM   1678  CG1 ILE   104       7.492   8.630  -8.211  1.00  0.00           C  
ATOM   1679 HG12 ILE   104       8.514   8.829  -7.887  1.00  0.00           H  
ATOM   1680 HG13 ILE   104       6.877   8.198  -7.421  1.00  0.00           H  
ATOM   1681  CD1 ILE   104       7.708   7.531  -9.277  1.00  0.00           C  
ATOM   1682 HD11 ILE   104       7.232   7.780 -10.225  1.00  0.00           H  
ATOM   1683 HD12 ILE   104       8.775   7.378  -9.436  1.00  0.00           H  
ATOM   1684 HD13 ILE   104       7.316   6.656  -8.758  1.00  0.00           H  
ATOM   1685  C   ILE   104       6.276  12.336  -8.271  1.00  0.00           C  
ATOM   1686  O   ILE   104       7.110  13.190  -8.338  1.00  0.00           O  
ATOM   1687  N   TYR   105       4.986  12.643  -8.569  1.00  0.00           N  
ATOM   1688  H   TYR   105       4.245  11.967  -8.456  1.00  0.00           H  
ATOM   1689  CA  TYR   105       4.654  14.019  -9.074  1.00  0.00           C  
ATOM   1690  HA  TYR   105       5.241  14.236  -9.966  1.00  0.00           H  
ATOM   1691  CB  TYR   105       3.256  13.935  -9.597  1.00  0.00           C  
ATOM   1692  HB2 TYR   105       3.270  13.154 -10.357  1.00  0.00           H  
ATOM   1693  HB3 TYR   105       2.616  13.709  -8.744  1.00  0.00           H  
ATOM   1694  CG  TYR   105       2.615  15.181 -10.233  1.00  0.00           C  
ATOM   1695  CD1 TYR   105       2.784  15.262 -11.643  1.00  0.00           C  
ATOM   1696  HD1 TYR   105       3.366  14.509 -12.153  1.00  0.00           H  
ATOM   1697  CE1 TYR   105       2.171  16.337 -12.302  1.00  0.00           C  
ATOM   1698  HE1 TYR   105       2.367  16.499 -13.351  1.00  0.00           H  
ATOM   1699  CZ  TYR   105       1.489  17.419 -11.613  1.00  0.00           C  
ATOM   1700  OH  TYR   105       0.950  18.440 -12.383  1.00  0.00           O  
ATOM   1701  HH  TYR   105       0.666  19.185 -11.848  1.00  0.00           H  
ATOM   1702  CE2 TYR   105       1.328  17.260 -10.212  1.00  0.00           C  
ATOM   1703  HE2 TYR   105       0.711  17.959  -9.668  1.00  0.00           H  
ATOM   1704  CD2 TYR   105       1.849  16.089  -9.572  1.00  0.00           C  
ATOM   1705  HD2 TYR   105       1.688  16.049  -8.505  1.00  0.00           H  
ATOM   1706  C   TYR   105       4.945  15.127  -8.016  1.00  0.00           C  
ATOM   1707  O   TYR   105       5.503  16.178  -8.280  1.00  0.00           O  
ATOM   1708  N   ASN   106       4.547  14.784  -6.799  1.00  0.00           N  
ATOM   1709  H   ASN   106       4.239  13.828  -6.693  1.00  0.00           H  
ATOM   1710  CA  ASN   106       4.761  15.671  -5.635  1.00  0.00           C  
ATOM   1711  HA  ASN   106       4.232  16.616  -5.754  1.00  0.00           H  
ATOM   1712  CB  ASN   106       4.296  14.888  -4.323  1.00  0.00           C  
ATOM   1713  HB2 ASN   106       4.931  14.005  -4.381  1.00  0.00           H  
ATOM   1714  HB3 ASN   106       4.407  15.460  -3.402  1.00  0.00           H  
ATOM   1715  CG  ASN   106       2.824  14.372  -4.259  1.00  0.00           C  
ATOM   1716  OD1 ASN   106       2.471  13.270  -3.773  1.00  0.00           O  
ATOM   1717  ND2 ASN   106       1.968  15.112  -4.884  1.00  0.00           N  
ATOM   1718 HD21 ASN   106       0.998  14.833  -4.902  1.00  0.00           H  
ATOM   1719 HD22 ASN   106       2.314  15.834  -5.501  1.00  0.00           H  
ATOM   1720  C   ASN   106       6.247  16.040  -5.429  1.00  0.00           C  
ATOM   1721  O   ASN   106       6.504  17.083  -4.831  1.00  0.00           O  
ATOM   1722  N   ILE   107       7.206  15.236  -5.855  1.00  0.00           N  
ATOM   1723  H   ILE   107       6.881  14.419  -6.352  1.00  0.00           H  
ATOM   1724  CA  ILE   107       8.682  15.366  -5.857  1.00  0.00           C  
ATOM   1725  HA  ILE   107       8.862  15.776  -4.863  1.00  0.00           H  
ATOM   1726  CB  ILE   107       9.295  13.962  -5.903  1.00  0.00           C  
ATOM   1727  HB  ILE   107       8.634  13.278  -6.435  1.00  0.00           H  
ATOM   1728  CG2 ILE   107      10.662  13.675  -6.596  1.00  0.00           C  
ATOM   1729 HG21 ILE   107      11.500  13.889  -5.934  1.00  0.00           H  
ATOM   1730 HG22 ILE   107      10.848  12.698  -7.043  1.00  0.00           H  
ATOM   1731 HG23 ILE   107      10.684  14.253  -7.520  1.00  0.00           H  
ATOM   1732  CG1 ILE   107       9.541  13.394  -4.490  1.00  0.00           C  
ATOM   1733 HG12 ILE   107      10.442  13.844  -4.073  1.00  0.00           H  
ATOM   1734 HG13 ILE   107       8.673  13.664  -3.888  1.00  0.00           H  
ATOM   1735  CD1 ILE   107       9.703  11.843  -4.443  1.00  0.00           C  
ATOM   1736 HD11 ILE   107      10.582  11.581  -5.031  1.00  0.00           H  
ATOM   1737 HD12 ILE   107       9.832  11.546  -3.402  1.00  0.00           H  
ATOM   1738 HD13 ILE   107       8.814  11.319  -4.794  1.00  0.00           H  
ATOM   1739  C   ILE   107       9.112  16.343  -6.992  1.00  0.00           C  
ATOM   1740  O   ILE   107      10.207  16.766  -7.002  1.00  0.00           O  
ATOM   1741  N   LEU   108       8.342  16.606  -8.065  1.00  0.00           N  
ATOM   1742  H   LEU   108       7.416  16.214  -8.161  1.00  0.00           H  
ATOM   1743  CA  LEU   108       8.752  17.663  -8.997  1.00  0.00           C  
ATOM   1744  HA  LEU   108       9.841  17.717  -9.011  1.00  0.00           H  
ATOM   1745  CB  LEU   108       8.211  17.223 -10.358  1.00  0.00           C  
ATOM   1746  HB2 LEU   108       7.281  16.673 -10.213  1.00  0.00           H  
ATOM   1747  HB3 LEU   108       7.920  18.160 -10.832  1.00  0.00           H  
ATOM   1748  CG  LEU   108       9.089  16.317 -11.225  1.00  0.00           C  
ATOM   1749  HG  LEU   108       9.959  16.821 -11.647  1.00  0.00           H  
ATOM   1750  CD1 LEU   108       9.445  14.980 -10.493  1.00  0.00           C  
ATOM   1751 HD11 LEU   108       8.552  14.542 -10.046  1.00  0.00           H  
ATOM   1752 HD12 LEU   108       9.896  14.315 -11.228  1.00  0.00           H  
ATOM   1753 HD13 LEU   108      10.288  15.137  -9.821  1.00  0.00           H  
ATOM   1754  CD2 LEU   108       8.178  15.780 -12.346  1.00  0.00           C  
ATOM   1755 HD21 LEU   108       7.365  15.143 -11.998  1.00  0.00           H  
ATOM   1756 HD22 LEU   108       7.671  16.557 -12.919  1.00  0.00           H  
ATOM   1757 HD23 LEU   108       8.748  15.182 -13.057  1.00  0.00           H  
ATOM   1758  C   LEU   108       8.385  19.121  -8.648  1.00  0.00           C  
ATOM   1759  O   LEU   108       7.324  19.387  -8.164  1.00  0.00           O  
ATOM   1760  N   THR   109       9.115  20.094  -9.119  1.00  0.00           N  
ATOM   1761  H   THR   109      10.010  19.849  -9.518  1.00  0.00           H  
ATOM   1762  CA  THR   109       8.796  21.604  -9.133  1.00  0.00           C  
ATOM   1763  HA  THR   109       8.297  21.819  -8.188  1.00  0.00           H  
ATOM   1764  CB  THR   109      10.071  22.475  -9.228  1.00  0.00           C  
ATOM   1765  HB  THR   109       9.773  23.465  -8.883  1.00  0.00           H  
ATOM   1766  CG2 THR   109      11.254  22.019  -8.412  1.00  0.00           C  
ATOM   1767 HG21 THR   109      11.265  22.305  -7.360  1.00  0.00           H  
ATOM   1768 HG22 THR   109      11.436  20.944  -8.433  1.00  0.00           H  
ATOM   1769 HG23 THR   109      12.136  22.449  -8.884  1.00  0.00           H  
ATOM   1770  OG1 THR   109      10.332  22.490 -10.635  1.00  0.00           O  
ATOM   1771  HG1 THR   109      11.193  22.899 -10.751  1.00  0.00           H  
ATOM   1772  C   THR   109       7.732  22.084 -10.214  1.00  0.00           C  
ATOM   1773  O   THR   109       7.645  21.331 -11.197  1.00  0.00           O  
ATOM   1774  N   PRO   110       7.089  23.276 -10.089  1.00  0.00           N  
ATOM   1775  CD  PRO   110       7.079  24.112  -8.955  1.00  0.00           C  
ATOM   1776  HD2 PRO   110       7.882  24.846  -9.024  1.00  0.00           H  
ATOM   1777  HD3 PRO   110       7.078  23.618  -7.984  1.00  0.00           H  
ATOM   1778  CG  PRO   110       5.762  24.921  -9.053  1.00  0.00           C  
ATOM   1779  HG2 PRO   110       5.635  25.853  -8.502  1.00  0.00           H  
ATOM   1780  HG3 PRO   110       4.960  24.254  -8.734  1.00  0.00           H  
ATOM   1781  CB  PRO   110       5.649  25.063 -10.613  1.00  0.00           C  
ATOM   1782  HB2 PRO   110       6.300  25.863 -10.966  1.00  0.00           H  
ATOM   1783  HB3 PRO   110       4.633  25.205 -10.980  1.00  0.00           H  
ATOM   1784  CA  PRO   110       6.099  23.718 -11.078  1.00  0.00           C  
ATOM   1785  HA  PRO   110       5.202  23.099 -11.101  1.00  0.00           H  
ATOM   1786  C   PRO   110       6.534  23.722 -12.614  1.00  0.00           C  
ATOM   1787  O   PRO   110       5.760  23.414 -13.543  1.00  0.00           O  
ATOM   1788  N   GLU   111       7.797  23.999 -12.832  1.00  0.00           N  
ATOM   1789  H   GLU   111       8.290  24.411 -12.053  1.00  0.00           H  
ATOM   1790  CA  GLU   111       8.417  23.966 -14.152  1.00  0.00           C  
ATOM   1791  HA  GLU   111       7.875  24.587 -14.866  1.00  0.00           H  
ATOM   1792  CB  GLU   111       9.788  24.545 -14.052  1.00  0.00           C  
ATOM   1793  HB2 GLU   111      10.449  23.809 -13.594  1.00  0.00           H  
ATOM   1794  HB3 GLU   111      10.101  24.655 -15.090  1.00  0.00           H  
ATOM   1795  CG  GLU   111      10.008  26.004 -13.549  1.00  0.00           C  
ATOM   1796  HG2 GLU   111       9.427  26.642 -14.215  1.00  0.00           H  
ATOM   1797  HG3 GLU   111       9.707  26.242 -12.529  1.00  0.00           H  
ATOM   1798  CD  GLU   111      11.442  26.456 -13.736  1.00  0.00           C  
ATOM   1799  OE1 GLU   111      12.406  25.617 -13.545  1.00  0.00           O  
ATOM   1800  OE2 GLU   111      11.571  27.598 -14.161  1.00  0.00           O  
ATOM   1801  C   GLU   111       8.390  22.465 -14.689  1.00  0.00           C  
ATOM   1802  O   GLU   111       7.886  22.259 -15.790  1.00  0.00           O  
ATOM   1803  N   GLN   112       9.006  21.616 -13.961  1.00  0.00           N  
ATOM   1804  H   GLN   112       9.502  21.856 -13.114  1.00  0.00           H  
ATOM   1805  CA  GLN   112       9.233  20.266 -14.221  1.00  0.00           C  
ATOM   1806  HA  GLN   112       9.779  20.116 -15.152  1.00  0.00           H  
ATOM   1807  CB  GLN   112       9.937  19.565 -13.064  1.00  0.00           C  
ATOM   1808  HB2 GLN   112       9.507  19.911 -12.124  1.00  0.00           H  
ATOM   1809  HB3 GLN   112       9.815  18.482 -13.046  1.00  0.00           H  
ATOM   1810  CG  GLN   112      11.462  19.940 -13.082  1.00  0.00           C  
ATOM   1811  HG2 GLN   112      11.954  19.211 -13.725  1.00  0.00           H  
ATOM   1812  HG3 GLN   112      11.684  20.946 -13.438  1.00  0.00           H  
ATOM   1813  CD  GLN   112      12.180  19.791 -11.759  1.00  0.00           C  
ATOM   1814  OE1 GLN   112      11.671  19.435 -10.686  1.00  0.00           O  
ATOM   1815  NE2 GLN   112      13.444  20.125 -11.643  1.00  0.00           N  
ATOM   1816 HE21 GLN   112      13.986  19.956 -10.807  1.00  0.00           H  
ATOM   1817 HE22 GLN   112      13.970  20.498 -12.420  1.00  0.00           H  
ATOM   1818  C   GLN   112       7.806  19.588 -14.373  1.00  0.00           C  
ATOM   1819  O   GLN   112       7.637  18.702 -15.238  1.00  0.00           O  
ATOM   1820  N   LYS   113       6.814  20.068 -13.573  1.00  0.00           N  
ATOM   1821  H   LYS   113       7.101  20.667 -12.812  1.00  0.00           H  
ATOM   1822  CA  LYS   113       5.402  19.701 -13.711  1.00  0.00           C  
ATOM   1823  HA  LYS   113       5.327  18.615 -13.772  1.00  0.00           H  
ATOM   1824  CB  LYS   113       4.544  20.114 -12.552  1.00  0.00           C  
ATOM   1825  HB2 LYS   113       4.882  21.130 -12.343  1.00  0.00           H  
ATOM   1826  HB3 LYS   113       3.535  19.978 -12.939  1.00  0.00           H  
ATOM   1827  CG  LYS   113       4.666  19.340 -11.464  1.00  0.00           C  
ATOM   1828  HG2 LYS   113       4.455  18.281 -11.616  1.00  0.00           H  
ATOM   1829  HG3 LYS   113       5.734  19.357 -11.250  1.00  0.00           H  
ATOM   1830  CD  LYS   113       3.899  19.649 -10.399  1.00  0.00           C  
ATOM   1831  HD2 LYS   113       4.177  20.669 -10.135  1.00  0.00           H  
ATOM   1832  HD3 LYS   113       2.842  19.713 -10.658  1.00  0.00           H  
ATOM   1833  CE  LYS   113       4.082  18.840  -9.329  1.00  0.00           C  
ATOM   1834  HE2 LYS   113       3.889  17.805  -9.613  1.00  0.00           H  
ATOM   1835  HE3 LYS   113       5.137  18.850  -9.058  1.00  0.00           H  
ATOM   1836  NZ  LYS   113       3.268  19.313  -8.217  1.00  0.00           N  
ATOM   1837  HZ1 LYS   113       3.153  18.564  -7.549  1.00  0.00           H  
ATOM   1838  HZ2 LYS   113       3.812  20.099  -7.892  1.00  0.00           H  
ATOM   1839  HZ3 LYS   113       2.337  19.535  -8.541  1.00  0.00           H  
ATOM   1840  C   LYS   113       4.880  20.008 -15.084  1.00  0.00           C  
ATOM   1841  O   LYS   113       4.508  19.050 -15.756  1.00  0.00           O  
ATOM   1842  N   LYS   114       4.941  21.238 -15.588  1.00  0.00           N  
ATOM   1843  H   LYS   114       5.274  21.952 -14.957  1.00  0.00           H  
ATOM   1844  CA  LYS   114       4.657  21.575 -16.988  1.00  0.00           C  
ATOM   1845  HA  LYS   114       3.615  21.390 -17.249  1.00  0.00           H  
ATOM   1846  CB  LYS   114       4.817  23.098 -17.189  1.00  0.00           C  
ATOM   1847  HB2 LYS   114       4.283  23.402 -16.289  1.00  0.00           H  
ATOM   1848  HB3 LYS   114       5.860  23.400 -17.093  1.00  0.00           H  
ATOM   1849  CG  LYS   114       4.364  23.700 -18.324  1.00  0.00           C  
ATOM   1850  HG2 LYS   114       4.976  23.278 -19.121  1.00  0.00           H  
ATOM   1851  HG3 LYS   114       3.353  23.329 -18.492  1.00  0.00           H  
ATOM   1852  CD  LYS   114       4.394  25.045 -18.417  1.00  0.00           C  
ATOM   1853  HD2 LYS   114       3.800  25.374 -17.565  1.00  0.00           H  
ATOM   1854  HD3 LYS   114       5.406  25.407 -18.237  1.00  0.00           H  
ATOM   1855  CE  LYS   114       3.955  25.672 -19.547  1.00  0.00           C  
ATOM   1856  HE2 LYS   114       4.265  26.702 -19.370  1.00  0.00           H  
ATOM   1857  HE3 LYS   114       4.407  25.255 -20.446  1.00  0.00           H  
ATOM   1858  NZ  LYS   114       2.447  25.651 -19.743  1.00  0.00           N  
ATOM   1859  HZ1 LYS   114       2.120  26.590 -19.923  1.00  0.00           H  
ATOM   1860  HZ2 LYS   114       2.261  25.049 -20.533  1.00  0.00           H  
ATOM   1861  HZ3 LYS   114       1.992  25.295 -18.915  1.00  0.00           H  
ATOM   1862  C   LYS   114       5.438  20.708 -17.953  1.00  0.00           C  
ATOM   1863  O   LYS   114       4.915  20.243 -18.924  1.00  0.00           O  
ATOM   1864  N   GLN   115       6.724  20.520 -17.712  1.00  0.00           N  
ATOM   1865  H   GLN   115       7.153  20.748 -16.826  1.00  0.00           H  
ATOM   1866  CA  GLN   115       7.570  19.692 -18.613  1.00  0.00           C  
ATOM   1867  HA  GLN   115       7.381  20.088 -19.611  1.00  0.00           H  
ATOM   1868  CB  GLN   115       9.059  19.888 -18.198  1.00  0.00           C  
ATOM   1869  HB2 GLN   115       9.215  19.847 -17.120  1.00  0.00           H  
ATOM   1870  HB3 GLN   115       9.670  19.080 -18.599  1.00  0.00           H  
ATOM   1871  CG  GLN   115       9.627  21.280 -18.678  1.00  0.00           C  
ATOM   1872  HG2 GLN   115      10.128  21.041 -19.616  1.00  0.00           H  
ATOM   1873  HG3 GLN   115       8.801  21.952 -18.911  1.00  0.00           H  
ATOM   1874  CD  GLN   115      10.532  22.107 -17.762  1.00  0.00           C  
ATOM   1875  OE1 GLN   115      10.333  23.294 -17.545  1.00  0.00           O  
ATOM   1876  NE2 GLN   115      11.577  21.570 -17.154  1.00  0.00           N  
ATOM   1877 HE21 GLN   115      11.801  22.114 -16.333  1.00  0.00           H  
ATOM   1878 HE22 GLN   115      11.820  20.600 -17.300  1.00  0.00           H  
ATOM   1879  C   GLN   115       7.133  18.261 -18.729  1.00  0.00           C  
ATOM   1880  O   GLN   115       7.210  17.686 -19.821  1.00  0.00           O  
ATOM   1881  N   PHE   116       6.747  17.652 -17.630  1.00  0.00           N  
ATOM   1882  H   PHE   116       6.931  18.170 -16.783  1.00  0.00           H  
ATOM   1883  CA  PHE   116       6.161  16.270 -17.505  1.00  0.00           C  
ATOM   1884  HA  PHE   116       6.714  15.602 -18.166  1.00  0.00           H  
ATOM   1885  CB  PHE   116       6.282  15.826 -16.074  1.00  0.00           C  
ATOM   1886  HB2 PHE   116       7.348  15.658 -15.924  1.00  0.00           H  
ATOM   1887  HB3 PHE   116       6.026  16.706 -15.485  1.00  0.00           H  
ATOM   1888  CG  PHE   116       5.600  14.550 -15.667  1.00  0.00           C  
ATOM   1889  CD1 PHE   116       4.214  14.562 -15.450  1.00  0.00           C  
ATOM   1890  HD1 PHE   116       3.648  15.470 -15.593  1.00  0.00           H  
ATOM   1891  CE1 PHE   116       3.589  13.352 -15.275  1.00  0.00           C  
ATOM   1892  HE1 PHE   116       2.520  13.389 -15.126  1.00  0.00           H  
ATOM   1893  CZ  PHE   116       4.253  12.102 -15.158  1.00  0.00           C  
ATOM   1894  HZ  PHE   116       3.740  11.164 -15.003  1.00  0.00           H  
ATOM   1895  CE2 PHE   116       5.645  12.188 -15.001  1.00  0.00           C  
ATOM   1896  HE2 PHE   116       6.100  11.265 -14.673  1.00  0.00           H  
ATOM   1897  CD2 PHE   116       6.333  13.406 -15.342  1.00  0.00           C  
ATOM   1898  HD2 PHE   116       7.406  13.417 -15.466  1.00  0.00           H  
ATOM   1899  C   PHE   116       4.703  16.186 -18.068  1.00  0.00           C  
ATOM   1900  O   PHE   116       4.383  15.308 -18.857  1.00  0.00           O  
ATOM   1901  N   ASN   117       3.874  17.240 -17.874  1.00  0.00           N  
ATOM   1902  H   ASN   117       4.122  17.966 -17.217  1.00  0.00           H  
ATOM   1903  CA  ASN   117       2.491  17.361 -18.479  1.00  0.00           C  
ATOM   1904  HA  ASN   117       2.172  16.320 -18.416  1.00  0.00           H  
ATOM   1905  CB  ASN   117       1.728  18.287 -17.582  1.00  0.00           C  
ATOM   1906  HB2 ASN   117       2.275  19.222 -17.455  1.00  0.00           H  
ATOM   1907  HB3 ASN   117       0.756  18.447 -18.048  1.00  0.00           H  
ATOM   1908  CG  ASN   117       1.526  17.749 -16.125  1.00  0.00           C  
ATOM   1909  OD1 ASN   117       1.763  16.650 -15.744  1.00  0.00           O  
ATOM   1910  ND2 ASN   117       1.415  18.698 -15.163  1.00  0.00           N  
ATOM   1911 HD21 ASN   117       1.304  18.265 -14.257  1.00  0.00           H  
ATOM   1912 HD22 ASN   117       1.229  19.679 -15.316  1.00  0.00           H  
ATOM   1913  C   ASN   117       2.574  17.704 -19.943  1.00  0.00           C  
ATOM   1914  O   ASN   117       1.809  17.111 -20.674  1.00  0.00           O  
ATOM   1915  N   ALA   118       3.505  18.516 -20.415  1.00  0.00           N  
ATOM   1916  H   ALA   118       4.137  18.954 -19.760  1.00  0.00           H  
ATOM   1917  CA  ALA   118       3.686  18.597 -21.879  1.00  0.00           C  
ATOM   1918  HA  ALA   118       2.668  18.720 -22.248  1.00  0.00           H  
ATOM   1919  CB  ALA   118       4.433  19.945 -22.194  1.00  0.00           C  
ATOM   1920  HB1 ALA   118       5.416  19.938 -21.723  1.00  0.00           H  
ATOM   1921  HB2 ALA   118       4.525  20.113 -23.267  1.00  0.00           H  
ATOM   1922  HB3 ALA   118       3.933  20.816 -21.769  1.00  0.00           H  
ATOM   1923  C   ALA   118       4.322  17.319 -22.557  1.00  0.00           C  
ATOM   1924  O   ALA   118       4.106  17.025 -23.738  1.00  0.00           O  
ATOM   1925  N   ASN   119       5.068  16.491 -21.806  1.00  0.00           N  
ATOM   1926  H   ASN   119       5.275  16.761 -20.855  1.00  0.00           H  
ATOM   1927  CA  ASN   119       5.603  15.160 -22.330  1.00  0.00           C  
ATOM   1928  HA  ASN   119       6.017  15.183 -23.338  1.00  0.00           H  
ATOM   1929  CB  ASN   119       6.730  14.645 -21.451  1.00  0.00           C  
ATOM   1930  HB2 ASN   119       7.448  15.462 -21.521  1.00  0.00           H  
ATOM   1931  HB3 ASN   119       6.471  14.477 -20.406  1.00  0.00           H  
ATOM   1932  CG  ASN   119       7.302  13.356 -21.934  1.00  0.00           C  
ATOM   1933  OD1 ASN   119       6.578  12.401 -22.053  1.00  0.00           O  
ATOM   1934  ND2 ASN   119       8.602  13.269 -22.258  1.00  0.00           N  
ATOM   1935 HD21 ASN   119       8.909  12.414 -22.698  1.00  0.00           H  
ATOM   1936 HD22 ASN   119       9.292  13.976 -22.050  1.00  0.00           H  
ATOM   1937  C   ASN   119       4.409  14.245 -22.501  1.00  0.00           C  
ATOM   1938  O   ASN   119       4.085  13.703 -23.585  1.00  0.00           O  
ATOM   1939  N   PHE   120       3.604  14.087 -21.466  1.00  0.00           N  
ATOM   1940  H   PHE   120       3.914  14.401 -20.557  1.00  0.00           H  
ATOM   1941  CA  PHE   120       2.349  13.306 -21.639  1.00  0.00           C  
ATOM   1942  HA  PHE   120       2.634  12.338 -22.051  1.00  0.00           H  
ATOM   1943  CB  PHE   120       1.641  13.053 -20.270  1.00  0.00           C  
ATOM   1944  HB2 PHE   120       2.354  12.647 -19.554  1.00  0.00           H  
ATOM   1945  HB3 PHE   120       1.274  14.029 -19.949  1.00  0.00           H  
ATOM   1946  CG  PHE   120       0.565  12.069 -20.438  1.00  0.00           C  
ATOM   1947  CD1 PHE   120       0.847  10.695 -20.823  1.00  0.00           C  
ATOM   1948  HD1 PHE   120       1.895  10.451 -20.904  1.00  0.00           H  
ATOM   1949  CE1 PHE   120      -0.229   9.842 -21.082  1.00  0.00           C  
ATOM   1950  HE1 PHE   120       0.038   8.834 -21.360  1.00  0.00           H  
ATOM   1951  CZ  PHE   120      -1.574  10.315 -21.030  1.00  0.00           C  
ATOM   1952  HZ  PHE   120      -2.373   9.681 -21.383  1.00  0.00           H  
ATOM   1953  CE2 PHE   120      -1.819  11.597 -20.573  1.00  0.00           C  
ATOM   1954  HE2 PHE   120      -2.857  11.894 -20.567  1.00  0.00           H  
ATOM   1955  CD2 PHE   120      -0.776  12.485 -20.299  1.00  0.00           C  
ATOM   1956  HD2 PHE   120      -1.033  13.513 -20.089  1.00  0.00           H  
ATOM   1957  C   PHE   120       1.293  13.971 -22.645  1.00  0.00           C  
ATOM   1958  O   PHE   120       0.610  13.199 -23.372  1.00  0.00           O  
ATOM   1959  N   GLU   121       1.274  15.254 -22.834  1.00  0.00           N  
ATOM   1960  H   GLU   121       1.762  15.929 -22.264  1.00  0.00           H  
ATOM   1961  CA  GLU   121       0.417  15.935 -23.908  1.00  0.00           C  
ATOM   1962  HA  GLU   121      -0.594  15.629 -23.641  1.00  0.00           H  
ATOM   1963  CB  GLU   121       0.569  17.430 -23.655  1.00  0.00           C  
ATOM   1964  HB2 GLU   121       0.294  17.633 -22.619  1.00  0.00           H  
ATOM   1965  HB3 GLU   121       1.646  17.556 -23.765  1.00  0.00           H  
ATOM   1966  CG  GLU   121      -0.297  18.302 -24.558  1.00  0.00           C  
ATOM   1967  HG2 GLU   121      -0.017  19.352 -24.486  1.00  0.00           H  
ATOM   1968  HG3 GLU   121      -0.137  17.952 -25.578  1.00  0.00           H  
ATOM   1969  CD  GLU   121      -1.735  18.247 -24.017  1.00  0.00           C  
ATOM   1970  OE1 GLU   121      -2.603  17.989 -24.863  1.00  0.00           O  
ATOM   1971  OE2 GLU   121      -1.942  18.229 -22.764  1.00  0.00           O  
ATOM   1972  C   GLU   121       0.765  15.592 -25.349  1.00  0.00           C  
ATOM   1973  O   GLU   121      -0.064  15.162 -26.123  1.00  0.00           O  
ATOM   1974  N   LYS   122       2.036  15.462 -25.544  1.00  0.00           N  
ATOM   1975  H   LYS   122       2.694  15.808 -24.861  1.00  0.00           H  
ATOM   1976  CA  LYS   122       2.760  14.852 -26.646  1.00  0.00           C  
ATOM   1977  HA  LYS   122       2.273  15.207 -27.554  1.00  0.00           H  
ATOM   1978  CB  LYS   122       4.268  15.245 -26.736  1.00  0.00           C  
ATOM   1979  HB2 LYS   122       4.756  15.034 -25.785  1.00  0.00           H  
ATOM   1980  HB3 LYS   122       4.836  14.521 -27.322  1.00  0.00           H  
ATOM   1981  CG  LYS   122       4.422  16.566 -27.110  1.00  0.00           C  
ATOM   1982  HG2 LYS   122       4.044  16.663 -28.128  1.00  0.00           H  
ATOM   1983  HG3 LYS   122       3.931  17.260 -26.428  1.00  0.00           H  
ATOM   1984  CD  LYS   122       5.746  16.943 -27.161  1.00  0.00           C  
ATOM   1985  HD2 LYS   122       6.039  16.951 -26.111  1.00  0.00           H  
ATOM   1986  HD3 LYS   122       6.283  16.192 -27.740  1.00  0.00           H  
ATOM   1987  CE  LYS   122       5.947  18.200 -27.656  1.00  0.00           C  
ATOM   1988  HE2 LYS   122       6.051  18.007 -28.724  1.00  0.00           H  
ATOM   1989  HE3 LYS   122       5.050  18.780 -27.441  1.00  0.00           H  
ATOM   1990  NZ  LYS   122       7.207  18.900 -27.177  1.00  0.00           N  
ATOM   1991  HZ1 LYS   122       7.231  18.913 -26.168  1.00  0.00           H  
ATOM   1992  HZ2 LYS   122       8.069  18.425 -27.405  1.00  0.00           H  
ATOM   1993  HZ3 LYS   122       7.374  19.804 -27.597  1.00  0.00           H  
ATOM   1994  C   LYS   122       2.430  13.338 -26.850  1.00  0.00           C  
ATOM   1995  O   LYS   122       2.372  12.829 -27.927  1.00  0.00           O  
ATOM   1996  N   ARG   123       2.430  12.643 -25.702  1.00  0.00           N  
ATOM   1997  H   ARG   123       2.522  13.206 -24.869  1.00  0.00           H  
ATOM   1998  CA  ARG   123       2.042  11.194 -25.714  1.00  0.00           C  
ATOM   1999  HA  ARG   123       2.483  10.656 -26.552  1.00  0.00           H  
ATOM   2000  CB  ARG   123       2.492  10.589 -24.325  1.00  0.00           C  
ATOM   2001  HB2 ARG   123       3.423  11.024 -23.961  1.00  0.00           H  
ATOM   2002  HB3 ARG   123       1.621  10.682 -23.677  1.00  0.00           H  
ATOM   2003  CG  ARG   123       2.738   9.292 -24.482  1.00  0.00           C  
ATOM   2004  HG2 ARG   123       1.822   8.803 -24.814  1.00  0.00           H  
ATOM   2005  HG3 ARG   123       3.481   9.099 -25.256  1.00  0.00           H  
ATOM   2006  CD  ARG   123       3.221   8.639 -23.385  1.00  0.00           C  
ATOM   2007  HD2 ARG   123       4.006   9.248 -22.937  1.00  0.00           H  
ATOM   2008  HD3 ARG   123       2.440   8.485 -22.640  1.00  0.00           H  
ATOM   2009  NE  ARG   123       3.715   7.301 -23.716  1.00  0.00           N  
ATOM   2010  HE  ARG   123       3.074   6.524 -23.637  1.00  0.00           H  
ATOM   2011  CZ  ARG   123       4.939   7.001 -24.090  1.00  0.00           C  
ATOM   2012  NH1 ARG   123       5.897   7.830 -24.221  1.00  0.00           N  
ATOM   2013 HH11 ARG   123       5.626   8.798 -24.121  1.00  0.00           H  
ATOM   2014 HH12 ARG   123       6.740   7.507 -24.673  1.00  0.00           H  
ATOM   2015  NH2 ARG   123       5.328   5.745 -24.285  1.00  0.00           N  
ATOM   2016 HH21 ARG   123       4.658   4.998 -24.178  1.00  0.00           H  
ATOM   2017 HH22 ARG   123       6.311   5.606 -24.473  1.00  0.00           H  
ATOM   2018  C   ARG   123       0.570  10.997 -26.019  1.00  0.00           C  
ATOM   2019  O   ARG   123       0.212   9.950 -26.550  1.00  0.00           O  
ATOM   2020  N   LEU   124      -0.284  12.016 -25.785  1.00  0.00           N  
ATOM   2021  H   LEU   124       0.111  12.899 -25.497  1.00  0.00           H  
ATOM   2022  CA  LEU   124      -1.648  11.933 -26.307  1.00  0.00           C  
ATOM   2023  HA  LEU   124      -1.979  10.956 -25.954  1.00  0.00           H  
ATOM   2024  CB  LEU   124      -2.669  12.964 -25.678  1.00  0.00           C  
ATOM   2025  HB2 LEU   124      -2.393  13.970 -25.995  1.00  0.00           H  
ATOM   2026  HB3 LEU   124      -3.636  12.711 -26.113  1.00  0.00           H  
ATOM   2027  CG  LEU   124      -2.674  13.006 -24.122  1.00  0.00           C  
ATOM   2028  HG  LEU   124      -1.678  13.047 -23.680  1.00  0.00           H  
ATOM   2029  CD1 LEU   124      -3.324  14.329 -23.692  1.00  0.00           C  
ATOM   2030 HD11 LEU   124      -4.333  14.254 -24.097  1.00  0.00           H  
ATOM   2031 HD12 LEU   124      -3.442  14.486 -22.619  1.00  0.00           H  
ATOM   2032 HD13 LEU   124      -2.795  15.159 -24.159  1.00  0.00           H  
ATOM   2033  CD2 LEU   124      -3.551  11.787 -23.648  1.00  0.00           C  
ATOM   2034 HD21 LEU   124      -3.033  10.853 -23.866  1.00  0.00           H  
ATOM   2035 HD22 LEU   124      -3.861  11.842 -22.604  1.00  0.00           H  
ATOM   2036 HD23 LEU   124      -4.457  11.825 -24.252  1.00  0.00           H  
ATOM   2037  C   LEU   124      -1.831  11.903 -27.827  1.00  0.00           C  
ATOM   2038  O   LEU   124      -2.406  11.006 -28.421  1.00  0.00           O  
ATOM   2039  N   THR   125      -1.203  12.928 -28.464  1.00  0.00           N  
ATOM   2040  H   THR   125      -0.696  13.607 -27.916  1.00  0.00           H  
ATOM   2041  CA  THR   125      -1.249  13.185 -29.925  1.00  0.00           C  
ATOM   2042  HA  THR   125      -1.150  12.204 -30.390  1.00  0.00           H  
ATOM   2043  CB  THR   125      -2.619  13.960 -30.303  1.00  0.00           C  
ATOM   2044  HB  THR   125      -2.422  14.806 -30.961  1.00  0.00           H  
ATOM   2045  CG2 THR   125      -3.668  13.069 -30.872  1.00  0.00           C  
ATOM   2046 HG21 THR   125      -4.600  13.563 -31.145  1.00  0.00           H  
ATOM   2047 HG22 THR   125      -3.293  12.849 -31.871  1.00  0.00           H  
ATOM   2048 HG23 THR   125      -3.792  12.108 -30.372  1.00  0.00           H  
ATOM   2049  OG1 THR   125      -3.178  14.538 -29.132  1.00  0.00           O  
ATOM   2050  HG1 THR   125      -2.419  14.608 -28.548  1.00  0.00           H  
ATOM   2051  C   THR   125      -0.015  13.949 -30.396  1.00  0.00           C  
ATOM   2052  O   THR   125       0.354  14.905 -29.736  1.00  0.00           O  
ATOM   2053  OXT THR   125       0.452  13.632 -31.465  1.00  0.00           O  
TER    2054      THR   125 
ATOM   2054  N   ALA   126       1.126   3.589 -45.586  1.00  0.00           N  
ATOM   2055  H1  ALA   126       0.900   2.859 -44.925  1.00  0.00           H  
ATOM   2056  H2  ALA   126       0.242   3.939 -45.928  1.00  0.00           H  
ATOM   2057  H3  ALA   126       1.650   4.331 -45.145  1.00  0.00           H  
ATOM   2058  CA  ALA   126       2.099   3.141 -46.652  1.00  0.00           C  
ATOM   2059  HA  ALA   126       1.622   2.659 -47.505  1.00  0.00           H  
ATOM   2060  CB  ALA   126       2.817   4.334 -47.320  1.00  0.00           C  
ATOM   2061  HB1 ALA   126       2.226   4.719 -48.150  1.00  0.00           H  
ATOM   2062  HB2 ALA   126       2.827   5.147 -46.594  1.00  0.00           H  
ATOM   2063  HB3 ALA   126       3.842   4.113 -47.619  1.00  0.00           H  
ATOM   2064  C   ALA   126       3.130   2.209 -45.952  1.00  0.00           C  
ATOM   2065  O   ALA   126       3.604   2.502 -44.846  1.00  0.00           O  
ATOM   2066  N   ASP   127       3.716   1.382 -46.841  1.00  0.00           N  
ATOM   2067  H   ASP   127       3.393   1.436 -47.796  1.00  0.00           H  
ATOM   2068  CA  ASP   127       4.785   0.422 -46.395  1.00  0.00           C  
ATOM   2069  HA  ASP   127       4.559  -0.212 -45.537  1.00  0.00           H  
ATOM   2070  CB  ASP   127       5.056  -0.698 -47.441  1.00  0.00           C  
ATOM   2071  HB2 ASP   127       5.316  -0.315 -48.428  1.00  0.00           H  
ATOM   2072  HB3 ASP   127       5.945  -1.255 -47.145  1.00  0.00           H  
ATOM   2073  CG  ASP   127       3.946  -1.754 -47.621  1.00  0.00           C  
ATOM   2074  OD1 ASP   127       3.920  -2.467 -48.640  1.00  0.00           O  
ATOM   2075  OD2 ASP   127       3.152  -2.030 -46.627  1.00  0.00           O  
ATOM   2076  C   ASP   127       6.165   0.937 -46.096  1.00  0.00           C  
ATOM   2077  O   ASP   127       6.771   0.526 -45.095  1.00  0.00           O  
ATOM   2078  N   THR   128       6.638   2.003 -46.828  1.00  0.00           N  
ATOM   2079  H   THR   128       5.995   2.318 -47.540  1.00  0.00           H  
ATOM   2080  CA  THR   128       7.690   2.909 -46.467  1.00  0.00           C  
ATOM   2081  HA  THR   128       8.074   3.349 -47.387  1.00  0.00           H  
ATOM   2082  CB  THR   128       7.159   3.976 -45.525  1.00  0.00           C  
ATOM   2083  HB  THR   128       7.407   3.660 -44.512  1.00  0.00           H  
ATOM   2084  CG2 THR   128       7.879   5.350 -45.765  1.00  0.00           C  
ATOM   2085 HG21 THR   128       8.954   5.171 -45.796  1.00  0.00           H  
ATOM   2086 HG22 THR   128       7.560   5.794 -46.708  1.00  0.00           H  
ATOM   2087 HG23 THR   128       7.702   6.023 -44.926  1.00  0.00           H  
ATOM   2088  OG1 THR   128       5.764   4.169 -45.625  1.00  0.00           O  
ATOM   2089  HG1 THR   128       5.397   3.371 -45.238  1.00  0.00           H  
ATOM   2090  C   THR   128       9.038   2.198 -45.925  1.00  0.00           C  
ATOM   2091  O   THR   128       9.613   2.605 -44.939  1.00  0.00           O  
ATOM   2092  N   THR   129       9.428   1.098 -46.583  1.00  0.00           N  
ATOM   2093  H   THR   129       8.784   0.788 -47.296  1.00  0.00           H  
ATOM   2094  CA  THR   129      10.612   0.293 -46.363  1.00  0.00           C  
ATOM   2095  HA  THR   129      10.706   0.047 -45.305  1.00  0.00           H  
ATOM   2096  CB  THR   129      10.556  -1.015 -47.109  1.00  0.00           C  
ATOM   2097  HB  THR   129      11.519  -1.522 -47.164  1.00  0.00           H  
ATOM   2098  CG2 THR   129       9.577  -2.071 -46.635  1.00  0.00           C  
ATOM   2099 HG21 THR   129       9.965  -2.582 -45.754  1.00  0.00           H  
ATOM   2100 HG22 THR   129       8.598  -1.665 -46.379  1.00  0.00           H  
ATOM   2101 HG23 THR   129       9.470  -2.848 -47.393  1.00  0.00           H  
ATOM   2102  OG1 THR   129      10.137  -0.666 -48.433  1.00  0.00           O  
ATOM   2103  HG1 THR   129      10.788  -0.087 -48.835  1.00  0.00           H  
ATOM   2104  C   THR   129      11.954   0.973 -46.691  1.00  0.00           C  
ATOM   2105  O   THR   129      13.049   0.527 -46.232  1.00  0.00           O  
ATOM   2106  N   THR   130      11.879   2.181 -47.297  1.00  0.00           N  
ATOM   2107  H   THR   130      10.973   2.614 -47.402  1.00  0.00           H  
ATOM   2108  CA  THR   130      13.019   3.042 -47.406  1.00  0.00           C  
ATOM   2109  HA  THR   130      13.941   2.474 -47.282  1.00  0.00           H  
ATOM   2110  CB  THR   130      12.981   3.751 -48.827  1.00  0.00           C  
ATOM   2111  HB  THR   130      12.032   4.282 -48.897  1.00  0.00           H  
ATOM   2112  CG2 THR   130      14.174   4.638 -49.121  1.00  0.00           C  
ATOM   2113 HG21 THR   130      14.100   5.458 -48.406  1.00  0.00           H  
ATOM   2114 HG22 THR   130      15.148   4.201 -48.898  1.00  0.00           H  
ATOM   2115 HG23 THR   130      14.181   5.110 -50.104  1.00  0.00           H  
ATOM   2116  OG1 THR   130      12.930   2.829 -49.868  1.00  0.00           O  
ATOM   2117  HG1 THR   130      12.748   3.346 -50.656  1.00  0.00           H  
ATOM   2118  C   THR   130      13.151   4.046 -46.244  1.00  0.00           C  
ATOM   2119  O   THR   130      12.155   4.608 -45.831  1.00  0.00           O  
ATOM   2120  N   ALA   131      14.339   4.184 -45.666  1.00  0.00           N  
ATOM   2121  H   ALA   131      15.079   3.536 -45.896  1.00  0.00           H  
ATOM   2122  CA  ALA   131      14.661   5.139 -44.654  1.00  0.00           C  
ATOM   2123  HA  ALA   131      13.843   5.222 -43.938  1.00  0.00           H  
ATOM   2124  CB  ALA   131      15.908   4.620 -43.880  1.00  0.00           C  
ATOM   2125  HB1 ALA   131      16.153   5.391 -43.149  1.00  0.00           H  
ATOM   2126  HB2 ALA   131      15.548   3.765 -43.308  1.00  0.00           H  
ATOM   2127  HB3 ALA   131      16.748   4.451 -44.553  1.00  0.00           H  
ATOM   2128  C   ALA   131      14.899   6.441 -45.364  1.00  0.00           C  
ATOM   2129  O   ALA   131      15.426   6.568 -46.472  1.00  0.00           O  
ATOM   2130  N   ALA   132      14.431   7.550 -44.685  1.00  0.00           N  
ATOM   2131  H   ALA   132      14.051   7.425 -43.757  1.00  0.00           H  
ATOM   2132  CA  ALA   132      14.687   8.922 -45.098  1.00  0.00           C  
ATOM   2133  HA  ALA   132      14.558   8.998 -46.178  1.00  0.00           H  
ATOM   2134  CB  ALA   132      13.753   9.824 -44.398  1.00  0.00           C  
ATOM   2135  HB1 ALA   132      13.952   9.906 -43.329  1.00  0.00           H  
ATOM   2136  HB2 ALA   132      13.772  10.839 -44.794  1.00  0.00           H  
ATOM   2137  HB3 ALA   132      12.755   9.426 -44.580  1.00  0.00           H  
ATOM   2138  C   ALA   132      16.132   9.266 -44.762  1.00  0.00           C  
ATOM   2139  O   ALA   132      16.733   8.747 -43.837  1.00  0.00           O  
ATOM   2140  N   PRO   133      16.724  10.228 -45.529  1.00  0.00           N  
ATOM   2141  CD  PRO   133      16.169  10.841 -46.770  1.00  0.00           C  
ATOM   2142  HD2 PRO   133      15.540  11.586 -46.283  1.00  0.00           H  
ATOM   2143  HD3 PRO   133      15.713  10.158 -47.487  1.00  0.00           H  
ATOM   2144  CG  PRO   133      17.409  11.424 -47.535  1.00  0.00           C  
ATOM   2145  HG2 PRO   133      17.115  12.306 -48.103  1.00  0.00           H  
ATOM   2146  HG3 PRO   133      17.670  10.651 -48.258  1.00  0.00           H  
ATOM   2147  CB  PRO   133      18.506  11.709 -46.523  1.00  0.00           C  
ATOM   2148  HB2 PRO   133      18.520  12.720 -46.116  1.00  0.00           H  
ATOM   2149  HB3 PRO   133      19.512  11.568 -46.917  1.00  0.00           H  
ATOM   2150  CA  PRO   133      18.187  10.595 -45.504  1.00  0.00           C  
ATOM   2151  HA  PRO   133      18.760   9.692 -45.716  1.00  0.00           H  
ATOM   2152  C   PRO   133      18.575  11.058 -44.049  1.00  0.00           C  
ATOM   2153  O   PRO   133      17.990  12.037 -43.520  1.00  0.00           O  
ATOM   2154  N   ALA   134      19.521  10.401 -43.396  1.00  0.00           N  
ATOM   2155  H   ALA   134      20.084   9.724 -43.891  1.00  0.00           H  
ATOM   2156  CA  ALA   134      19.778  10.436 -41.974  1.00  0.00           C  
ATOM   2157  HA  ALA   134      19.751  11.467 -41.619  1.00  0.00           H  
ATOM   2158  CB  ALA   134      18.535   9.778 -41.327  1.00  0.00           C  
ATOM   2159  HB1 ALA   134      18.647   9.907 -40.251  1.00  0.00           H  
ATOM   2160  HB2 ALA   134      17.595  10.199 -41.684  1.00  0.00           H  
ATOM   2161  HB3 ALA   134      18.490   8.702 -41.496  1.00  0.00           H  
ATOM   2162  C   ALA   134      21.014   9.588 -41.668  1.00  0.00           C  
ATOM   2163  O   ALA   134      21.034   8.586 -40.892  1.00  0.00           O  
ATOM   2164  N   ASP   135      22.121   9.916 -42.263  1.00  0.00           N  
ATOM   2165  H   ASP   135      22.017  10.664 -42.933  1.00  0.00           H  
ATOM   2166  CA  ASP   135      23.469   9.226 -42.180  1.00  0.00           C  
ATOM   2167  HA  ASP   135      23.257   8.202 -42.488  1.00  0.00           H  
ATOM   2168  CB  ASP   135      24.479   9.867 -43.156  1.00  0.00           C  
ATOM   2169  HB2 ASP   135      24.865  10.853 -42.899  1.00  0.00           H  
ATOM   2170  HB3 ASP   135      25.437   9.353 -43.080  1.00  0.00           H  
ATOM   2171  CG  ASP   135      24.131   9.805 -44.631  1.00  0.00           C  
ATOM   2172  OD1 ASP   135      24.643  10.534 -45.505  1.00  0.00           O  
ATOM   2173  OD2 ASP   135      23.379   8.869 -44.982  1.00  0.00           O  
ATOM   2174  C   ASP   135      24.099   9.064 -40.846  1.00  0.00           C  
ATOM   2175  O   ASP   135      23.811   9.863 -39.936  1.00  0.00           O  
ATOM   2176  N   ALA   136      24.848   8.003 -40.617  1.00  0.00           N  
ATOM   2177  H   ALA   136      25.118   7.401 -41.382  1.00  0.00           H  
ATOM   2178  CA  ALA   136      25.387   7.652 -39.368  1.00  0.00           C  
ATOM   2179  HA  ALA   136      24.649   7.717 -38.568  1.00  0.00           H  
ATOM   2180  CB  ALA   136      25.775   6.144 -39.374  1.00  0.00           C  
ATOM   2181  HB1 ALA   136      24.898   5.508 -39.501  1.00  0.00           H  
ATOM   2182  HB2 ALA   136      26.645   5.999 -40.014  1.00  0.00           H  
ATOM   2183  HB3 ALA   136      26.115   5.920 -38.363  1.00  0.00           H  
ATOM   2184  C   ALA   136      26.638   8.588 -38.937  1.00  0.00           C  
ATOM   2185  O   ALA   136      27.440   8.175 -38.036  1.00  0.00           O  
ATOM   2186  N   LYS   137      26.699   9.781 -39.425  1.00  0.00           N  
ATOM   2187  H   LYS   137      25.928   9.985 -40.046  1.00  0.00           H  
ATOM   2188  CA  LYS   137      27.904  10.663 -39.438  1.00  0.00           C  
ATOM   2189  HA  LYS   137      28.656  10.021 -39.896  1.00  0.00           H  
ATOM   2190  CB  LYS   137      27.706  11.824 -40.354  1.00  0.00           C  
ATOM   2191  HB2 LYS   137      26.873  11.652 -41.037  1.00  0.00           H  
ATOM   2192  HB3 LYS   137      27.195  12.637 -39.839  1.00  0.00           H  
ATOM   2193  CG  LYS   137      28.842  12.288 -40.942  1.00  0.00           C  
ATOM   2194  HG2 LYS   137      29.585  12.520 -40.179  1.00  0.00           H  
ATOM   2195  HG3 LYS   137      29.171  11.514 -41.635  1.00  0.00           H  
ATOM   2196  CD  LYS   137      28.721  13.401 -41.716  1.00  0.00           C  
ATOM   2197  HD2 LYS   137      28.157  13.068 -42.587  1.00  0.00           H  
ATOM   2198  HD3 LYS   137      28.210  14.224 -41.217  1.00  0.00           H  
ATOM   2199  CE  LYS   137      29.910  13.884 -42.263  1.00  0.00           C  
ATOM   2200  HE2 LYS   137      30.444  14.368 -41.446  1.00  0.00           H  
ATOM   2201  HE3 LYS   137      30.533  13.029 -42.529  1.00  0.00           H  
ATOM   2202  NZ  LYS   137      29.767  14.817 -43.382  1.00  0.00           N  
ATOM   2203  HZ1 LYS   137      30.670  14.961 -43.812  1.00  0.00           H  
ATOM   2204  HZ2 LYS   137      29.265  14.411 -44.158  1.00  0.00           H  
ATOM   2205  HZ3 LYS   137      29.380  15.721 -43.151  1.00  0.00           H  
ATOM   2206  C   LYS   137      28.489  11.019 -38.021  1.00  0.00           C  
ATOM   2207  O   LYS   137      29.667  11.314 -38.012  1.00  0.00           O  
ATOM   2208  N   PRO   138      27.795  11.046 -36.861  1.00  0.00           N  
ATOM   2209  CD  PRO   138      26.397  11.333 -36.779  1.00  0.00           C  
ATOM   2210  HD2 PRO   138      25.754  10.461 -36.659  1.00  0.00           H  
ATOM   2211  HD3 PRO   138      25.955  11.717 -37.699  1.00  0.00           H  
ATOM   2212  CG  PRO   138      26.293  12.290 -35.651  1.00  0.00           C  
ATOM   2213  HG2 PRO   138      25.311  12.264 -35.180  1.00  0.00           H  
ATOM   2214  HG3 PRO   138      26.527  13.272 -36.062  1.00  0.00           H  
ATOM   2215  CB  PRO   138      27.332  11.689 -34.735  1.00  0.00           C  
ATOM   2216  HB2 PRO   138      26.893  10.893 -34.134  1.00  0.00           H  
ATOM   2217  HB3 PRO   138      27.777  12.376 -34.015  1.00  0.00           H  
ATOM   2218  CA  PRO   138      28.412  11.122 -35.604  1.00  0.00           C  
ATOM   2219  HA  PRO   138      29.203  11.873 -35.595  1.00  0.00           H  
ATOM   2220  C   PRO   138      29.051   9.833 -35.008  1.00  0.00           C  
ATOM   2221  O   PRO   138      29.953   9.964 -34.135  1.00  0.00           O  
ATOM   2222  N   MET   139      28.565   8.627 -35.381  1.00  0.00           N  
ATOM   2223  H   MET   139      28.024   8.537 -36.230  1.00  0.00           H  
ATOM   2224  CA  MET   139      29.022   7.371 -34.742  1.00  0.00           C  
ATOM   2225  HA  MET   139      29.545   7.731 -33.856  1.00  0.00           H  
ATOM   2226  CB  MET   139      27.839   6.493 -34.436  1.00  0.00           C  
ATOM   2227  HB2 MET   139      27.380   6.259 -35.397  1.00  0.00           H  
ATOM   2228  HB3 MET   139      28.157   5.532 -34.030  1.00  0.00           H  
ATOM   2229  CG  MET   139      26.877   7.094 -33.414  1.00  0.00           C  
ATOM   2230  HG2 MET   139      26.311   6.289 -32.945  1.00  0.00           H  
ATOM   2231  HG3 MET   139      27.426   7.695 -32.689  1.00  0.00           H  
ATOM   2232  SD  MET   139      25.662   8.291 -34.064  1.00  0.00           S  
ATOM   2233  CE  MET   139      24.484   7.268 -34.975  1.00  0.00           C  
ATOM   2234  HE1 MET   139      23.609   7.869 -35.221  1.00  0.00           H  
ATOM   2235  HE2 MET   139      24.933   6.926 -35.908  1.00  0.00           H  
ATOM   2236  HE3 MET   139      24.146   6.457 -34.330  1.00  0.00           H  
ATOM   2237  C   MET   139      30.035   6.593 -35.603  1.00  0.00           C  
ATOM   2238  O   MET   139      30.761   5.719 -35.147  1.00  0.00           O  
ATOM   2239  N   MET   140      30.211   7.005 -36.856  1.00  0.00           N  
ATOM   2240  H   MET   140      29.527   7.637 -37.246  1.00  0.00           H  
ATOM   2241  CA  MET   140      30.996   6.396 -37.874  1.00  0.00           C  
ATOM   2242  HA  MET   140      32.040   6.193 -37.634  1.00  0.00           H  
ATOM   2243  CB  MET   140      30.303   5.075 -38.198  1.00  0.00           C  
ATOM   2244  HB2 MET   140      31.009   4.597 -38.878  1.00  0.00           H  
ATOM   2245  HB3 MET   140      30.257   4.328 -37.406  1.00  0.00           H  
ATOM   2246  CG  MET   140      28.876   5.030 -38.791  1.00  0.00           C  
ATOM   2247  HG2 MET   140      28.199   5.460 -38.054  1.00  0.00           H  
ATOM   2248  HG3 MET   140      28.959   5.748 -39.607  1.00  0.00           H  
ATOM   2249  SD  MET   140      28.192   3.462 -39.346  1.00  0.00           S  
ATOM   2250  CE  MET   140      27.832   2.696 -37.811  1.00  0.00           C  
ATOM   2251  HE1 MET   140      27.380   1.708 -37.902  1.00  0.00           H  
ATOM   2252  HE2 MET   140      28.692   2.630 -37.145  1.00  0.00           H  
ATOM   2253  HE3 MET   140      27.088   3.272 -37.261  1.00  0.00           H  
ATOM   2254  C   MET   140      30.966   7.366 -39.112  1.00  0.00           C  
ATOM   2255  O   MET   140      30.278   8.365 -39.255  1.00  0.00           O  
ATOM   2256  N   HIE   141      31.665   7.004 -40.151  1.00  0.00           N  
ATOM   2257  H   HIE   141      32.363   6.289 -40.002  1.00  0.00           H  
ATOM   2258  CA  HIE   141      31.625   7.695 -41.466  1.00  0.00           C  
ATOM   2259  HA  HIE   141      31.728   8.756 -41.238  1.00  0.00           H  
ATOM   2260  CB  HIE   141      32.877   7.332 -42.318  1.00  0.00           C  
ATOM   2261  HB2 HIE   141      33.738   7.492 -41.669  1.00  0.00           H  
ATOM   2262  HB3 HIE   141      32.840   6.283 -42.611  1.00  0.00           H  
ATOM   2263  CG  HIE   141      32.892   8.213 -43.520  1.00  0.00           C  
ATOM   2264  ND1 HIE   141      32.259   8.093 -44.794  1.00  0.00           N  
ATOM   2265  CE1 HIE   141      32.735   9.084 -45.595  1.00  0.00           C  
ATOM   2266  HE1 HIE   141      32.639   9.192 -46.665  1.00  0.00           H  
ATOM   2267  NE2 HIE   141      33.736   9.714 -44.952  1.00  0.00           N  
ATOM   2268  HE2 HIE   141      34.250  10.474 -45.373  1.00  0.00           H  
ATOM   2269  CD2 HIE   141      33.850   9.224 -43.636  1.00  0.00           C  
ATOM   2270  HD2 HIE   141      34.606   9.554 -42.939  1.00  0.00           H  
ATOM   2271  C   HIE   141      30.321   7.468 -42.253  1.00  0.00           C  
ATOM   2272  O   HIE   141      29.774   6.398 -42.042  1.00  0.00           O  
ATOM   2273  N   HIE   142      29.729   8.384 -42.974  1.00  0.00           N  
ATOM   2274  H   HIE   142      30.287   9.226 -43.011  1.00  0.00           H  
ATOM   2275  CA  HIE   142      28.413   8.309 -43.658  1.00  0.00           C  
ATOM   2276  HA  HIE   142      27.748   7.876 -42.911  1.00  0.00           H  
ATOM   2277  CB  HIE   142      27.970   9.745 -44.144  1.00  0.00           C  
ATOM   2278  HB2 HIE   142      27.054   9.806 -44.732  1.00  0.00           H  
ATOM   2279  HB3 HIE   142      27.881  10.450 -43.317  1.00  0.00           H  
ATOM   2280  CG  HIE   142      28.970  10.344 -45.019  1.00  0.00           C  
ATOM   2281  ND1 HIE   142      30.059  11.108 -44.560  1.00  0.00           N  
ATOM   2282  CE1 HIE   142      30.674  11.582 -45.647  1.00  0.00           C  
ATOM   2283  HE1 HIE   142      31.558  12.202 -45.616  1.00  0.00           H  
ATOM   2284  NE2 HIE   142      30.075  11.153 -46.720  1.00  0.00           N  
ATOM   2285  HE2 HIE   142      30.404  11.386 -47.646  1.00  0.00           H  
ATOM   2286  CD2 HIE   142      29.047  10.307 -46.415  1.00  0.00           C  
ATOM   2287  HD2 HIE   142      28.356   9.859 -47.114  1.00  0.00           H  
ATOM   2288  C   HIE   142      28.402   7.354 -44.839  1.00  0.00           C  
ATOM   2289  O   HIE   142      27.399   7.265 -45.567  1.00  0.00           O  
ATOM   2290  N   LYS   143      29.398   6.459 -44.973  1.00  0.00           N  
ATOM   2291  H   LYS   143      30.269   6.647 -44.497  1.00  0.00           H  
ATOM   2292  CA  LYS   143      29.248   5.127 -45.547  1.00  0.00           C  
ATOM   2293  HA  LYS   143      29.007   5.434 -46.565  1.00  0.00           H  
ATOM   2294  CB  LYS   143      30.554   4.392 -45.290  1.00  0.00           C  
ATOM   2295  HB2 LYS   143      30.614   4.333 -44.204  1.00  0.00           H  
ATOM   2296  HB3 LYS   143      30.408   3.368 -45.636  1.00  0.00           H  
ATOM   2297  CG  LYS   143      31.709   4.847 -45.903  1.00  0.00           C  
ATOM   2298  HG2 LYS   143      31.562   4.980 -46.974  1.00  0.00           H  
ATOM   2299  HG3 LYS   143      31.981   5.811 -45.472  1.00  0.00           H  
ATOM   2300  CD  LYS   143      32.760   4.064 -45.597  1.00  0.00           C  
ATOM   2301  HD2 LYS   143      32.831   3.987 -44.512  1.00  0.00           H  
ATOM   2302  HD3 LYS   143      32.633   3.063 -46.009  1.00  0.00           H  
ATOM   2303  CE  LYS   143      33.961   4.425 -46.141  1.00  0.00           C  
ATOM   2304  HE2 LYS   143      33.829   4.193 -47.198  1.00  0.00           H  
ATOM   2305  HE3 LYS   143      34.039   5.486 -45.901  1.00  0.00           H  
ATOM   2306  NZ  LYS   143      35.178   3.733 -45.596  1.00  0.00           N  
ATOM   2307  HZ1 LYS   143      36.064   4.156 -45.831  1.00  0.00           H  
ATOM   2308  HZ2 LYS   143      35.204   3.728 -44.586  1.00  0.00           H  
ATOM   2309  HZ3 LYS   143      35.032   2.763 -45.836  1.00  0.00           H  
ATOM   2310  C   LYS   143      27.999   4.294 -45.100  1.00  0.00           C  
ATOM   2311  O   LYS   143      27.437   4.496 -44.076  1.00  0.00           O  
ATOM   2312  N   GLY   144      27.595   3.280 -45.921  1.00  0.00           N  
ATOM   2313  H   GLY   144      28.261   3.021 -46.634  1.00  0.00           H  
ATOM   2314  CA  GLY   144      26.463   2.389 -45.655  1.00  0.00           C  
ATOM   2315  HA2 GLY   144      25.636   3.087 -45.528  1.00  0.00           H  
ATOM   2316  HA3 GLY   144      26.362   1.748 -46.532  1.00  0.00           H  
ATOM   2317  C   GLY   144      26.607   1.412 -44.551  1.00  0.00           C  
ATOM   2318  O   GLY   144      27.662   0.783 -44.398  1.00  0.00           O  
ATOM   2319  N   LYS   145      25.471   1.228 -43.892  1.00  0.00           N  
ATOM   2320  H   LYS   145      24.837   2.010 -43.967  1.00  0.00           H  
ATOM   2321  CA  LYS   145      25.232   0.316 -42.689  1.00  0.00           C  
ATOM   2322  HA  LYS   145      26.217  -0.074 -42.431  1.00  0.00           H  
ATOM   2323  CB  LYS   145      24.611   1.258 -41.624  1.00  0.00           C  
ATOM   2324  HB2 LYS   145      24.957   2.280 -41.781  1.00  0.00           H  
ATOM   2325  HB3 LYS   145      23.559   1.362 -41.889  1.00  0.00           H  
ATOM   2326  CG  LYS   145      24.825   0.818 -40.304  1.00  0.00           C  
ATOM   2327  HG2 LYS   145      24.240  -0.101 -40.323  1.00  0.00           H  
ATOM   2328  HG3 LYS   145      25.905   0.726 -40.189  1.00  0.00           H  
ATOM   2329  CD  LYS   145      24.331   1.579 -39.324  1.00  0.00           C  
ATOM   2330  HD2 LYS   145      25.083   2.358 -39.195  1.00  0.00           H  
ATOM   2331  HD3 LYS   145      23.324   1.972 -39.466  1.00  0.00           H  
ATOM   2332  CE  LYS   145      24.389   0.951 -38.064  1.00  0.00           C  
ATOM   2333  HE2 LYS   145      25.254   0.294 -37.979  1.00  0.00           H  
ATOM   2334  HE3 LYS   145      24.466   1.686 -37.263  1.00  0.00           H  
ATOM   2335  NZ  LYS   145      23.160   0.227 -37.817  1.00  0.00           N  
ATOM   2336  HZ1 LYS   145      22.320   0.443 -38.334  1.00  0.00           H  
ATOM   2337  HZ2 LYS   145      23.303  -0.755 -38.003  1.00  0.00           H  
ATOM   2338  HZ3 LYS   145      22.838   0.296 -36.862  1.00  0.00           H  
ATOM   2339  C   LYS   145      24.311  -0.958 -42.987  1.00  0.00           C  
ATOM   2340  O   LYS   145      24.685  -2.079 -42.524  1.00  0.00           O  
ATOM   2341  N   PHE   146      23.237  -0.777 -43.813  1.00  0.00           N  
ATOM   2342  H   PHE   146      23.169   0.109 -44.294  1.00  0.00           H  
ATOM   2343  CA  PHE   146      22.019  -1.615 -43.939  1.00  0.00           C  
ATOM   2344  HA  PHE   146      21.369  -0.920 -44.470  1.00  0.00           H  
ATOM   2345  CB  PHE   146      22.332  -2.980 -44.750  1.00  0.00           C  
ATOM   2346  HB2 PHE   146      23.155  -3.548 -44.315  1.00  0.00           H  
ATOM   2347  HB3 PHE   146      21.417  -3.570 -44.700  1.00  0.00           H  
ATOM   2348  CG  PHE   146      22.678  -2.808 -46.140  1.00  0.00           C  
ATOM   2349  CD1 PHE   146      21.683  -2.347 -47.021  1.00  0.00           C  
ATOM   2350  HD1 PHE   146      20.664  -2.059 -46.813  1.00  0.00           H  
ATOM   2351  CE1 PHE   146      21.997  -2.204 -48.343  1.00  0.00           C  
ATOM   2352  HE1 PHE   146      21.224  -1.806 -48.983  1.00  0.00           H  
ATOM   2353  CZ  PHE   146      23.213  -2.589 -48.868  1.00  0.00           C  
ATOM   2354  HZ  PHE   146      23.381  -2.476 -49.929  1.00  0.00           H  
ATOM   2355  CE2 PHE   146      24.200  -3.098 -47.992  1.00  0.00           C  
ATOM   2356  HE2 PHE   146      25.137  -3.427 -48.416  1.00  0.00           H  
ATOM   2357  CD2 PHE   146      23.884  -3.128 -46.618  1.00  0.00           C  
ATOM   2358  HD2 PHE   146      24.569  -3.554 -45.900  1.00  0.00           H  
ATOM   2359  C   PHE   146      21.260  -1.932 -42.627  1.00  0.00           C  
ATOM   2360  O   PHE   146      21.758  -2.001 -41.522  1.00  0.00           O  
ATOM   2361  N   GLY   147      19.955  -2.236 -42.773  1.00  0.00           N  
ATOM   2362  H   GLY   147      19.549  -2.042 -43.677  1.00  0.00           H  
ATOM   2363  CA  GLY   147      19.025  -2.722 -41.752  1.00  0.00           C  
ATOM   2364  HA2 GLY   147      18.703  -3.759 -41.852  1.00  0.00           H  
ATOM   2365  HA3 GLY   147      19.511  -2.631 -40.781  1.00  0.00           H  
ATOM   2366  C   GLY   147      17.727  -1.862 -41.632  1.00  0.00           C  
ATOM   2367  O   GLY   147      17.775  -0.719 -42.086  1.00  0.00           O  
ATOM   2368  N   PRO   148      16.607  -2.406 -41.061  1.00  0.00           N  
ATOM   2369  CD  PRO   148      16.528  -3.674 -40.397  1.00  0.00           C  
ATOM   2370  HD2 PRO   148      17.386  -3.867 -39.754  1.00  0.00           H  
ATOM   2371  HD3 PRO   148      16.572  -4.394 -41.214  1.00  0.00           H  
ATOM   2372  CG  PRO   148      15.234  -3.725 -39.597  1.00  0.00           C  
ATOM   2373  HG2 PRO   148      15.373  -3.463 -38.549  1.00  0.00           H  
ATOM   2374  HG3 PRO   148      14.789  -4.718 -39.656  1.00  0.00           H  
ATOM   2375  CB  PRO   148      14.304  -2.745 -40.412  1.00  0.00           C  
ATOM   2376  HB2 PRO   148      13.560  -2.322 -39.736  1.00  0.00           H  
ATOM   2377  HB3 PRO   148      13.861  -3.337 -41.213  1.00  0.00           H  
ATOM   2378  CA  PRO   148      15.271  -1.792 -40.964  1.00  0.00           C  
ATOM   2379  HA  PRO   148      15.012  -1.443 -41.964  1.00  0.00           H  
ATOM   2380  C   PRO   148      15.322  -0.510 -40.090  1.00  0.00           C  
ATOM   2381  O   PRO   148      16.298  -0.243 -39.348  1.00  0.00           O  
ATOM   2382  N   HIE   149      14.186   0.282 -40.177  1.00  0.00           N  
ATOM   2383  H   HIE   149      13.549   0.026 -40.918  1.00  0.00           H  
ATOM   2384  CA  HIE   149      14.006   1.599 -39.465  1.00  0.00           C  
ATOM   2385  HA  HIE   149      14.768   1.660 -38.688  1.00  0.00           H  
ATOM   2386  CB  HIE   149      14.346   2.771 -40.436  1.00  0.00           C  
ATOM   2387  HB2 HIE   149      14.493   3.689 -39.868  1.00  0.00           H  
ATOM   2388  HB3 HIE   149      15.199   2.474 -41.047  1.00  0.00           H  
ATOM   2389  CG  HIE   149      13.297   3.078 -41.445  1.00  0.00           C  
ATOM   2390  ND1 HIE   149      12.437   4.212 -41.364  1.00  0.00           N  
ATOM   2391  CE1 HIE   149      11.448   3.996 -42.298  1.00  0.00           C  
ATOM   2392  HE1 HIE   149      10.547   4.578 -42.423  1.00  0.00           H  
ATOM   2393  NE2 HIE   149      11.786   2.940 -43.018  1.00  0.00           N  
ATOM   2394  HE2 HIE   149      11.216   2.617 -43.787  1.00  0.00           H  
ATOM   2395  CD2 HIE   149      12.830   2.253 -42.466  1.00  0.00           C  
ATOM   2396  HD2 HIE   149      13.318   1.353 -42.811  1.00  0.00           H  
ATOM   2397  C   HIE   149      12.650   1.725 -38.793  1.00  0.00           C  
ATOM   2398  O   HIE   149      12.547   2.515 -37.836  1.00  0.00           O  
ATOM   2399  N   GLN   150      11.642   0.919 -39.178  1.00  0.00           N  
ATOM   2400  H   GLN   150      11.946   0.211 -39.832  1.00  0.00           H  
ATOM   2401  CA  GLN   150      10.359   0.674 -38.461  1.00  0.00           C  
ATOM   2402  HA  GLN   150      10.133   1.598 -37.929  1.00  0.00           H  
ATOM   2403  CB  GLN   150       9.260   0.431 -39.492  1.00  0.00           C  
ATOM   2404  HB2 GLN   150       9.555  -0.470 -40.029  1.00  0.00           H  
ATOM   2405  HB3 GLN   150       8.289   0.289 -39.017  1.00  0.00           H  
ATOM   2406  CG  GLN   150       9.053   1.551 -40.642  1.00  0.00           C  
ATOM   2407  HG2 GLN   150       8.354   2.368 -40.463  1.00  0.00           H  
ATOM   2408  HG3 GLN   150       9.959   2.145 -40.759  1.00  0.00           H  
ATOM   2409  CD  GLN   150       8.631   0.882 -41.983  1.00  0.00           C  
ATOM   2410  OE1 GLN   150       9.193  -0.042 -42.514  1.00  0.00           O  
ATOM   2411  NE2 GLN   150       7.541   1.447 -42.503  1.00  0.00           N  
ATOM   2412 HE21 GLN   150       7.240   1.083 -43.395  1.00  0.00           H  
ATOM   2413 HE22 GLN   150       7.179   2.274 -42.051  1.00  0.00           H  
ATOM   2414  C   GLN   150      10.457  -0.560 -37.541  1.00  0.00           C  
ATOM   2415  O   GLN   150      11.393  -1.330 -37.708  1.00  0.00           O  
ATOM   2416  N   CML   151       9.585  -0.597 -36.557  1.00  0.00           N  
ATOM   2417  H   CML   151       8.792   0.026 -36.605  1.00  0.00           H  
ATOM   2418  CA  CML   151       9.513  -1.665 -35.550  1.00  0.00           C  
ATOM   2419  HA  CML   151      10.546  -2.005 -35.488  1.00  0.00           H  
ATOM   2420  CB  CML   151       8.614  -2.790 -36.077  1.00  0.00           C  
ATOM   2421  HB2 CML   151       8.783  -3.770 -35.632  1.00  0.00           H  
ATOM   2422  HB3 CML   151       8.891  -3.013 -37.107  1.00  0.00           H  
ATOM   2423  SG  CML   151       6.774  -2.464 -35.958  1.00  0.00           S  
ATOM   2424  S1L CML   151       6.265  -1.607 -37.711  1.00  0.00           S  
ATOM   2425  C1L CML   151       5.858  -2.884 -39.002  1.00  0.00           C  
ATOM   2426  H1L CML   151       5.271  -2.435 -39.832  1.00  0.00           H  
ATOM   2427  H1M CML   151       5.052  -3.470 -38.512  1.00  0.00           H  
ATOM   2428  C1R CML   151       7.039  -3.659 -39.495  1.00  0.00           C  
ATOM   2429  C2R CML   151       8.204  -3.193 -39.942  1.00  0.00           C  
ATOM   2430  H2R CML   151       8.573  -2.161 -40.039  1.00  0.00           H  
ATOM   2431  C1  CML   151       6.871  -5.154 -39.847  1.00  0.00           C  
ATOM   2432  C2  CML   151       9.123  -4.170 -40.615  1.00  0.00           C  
ATOM   2433  N1  CML   151       8.259  -5.392 -40.274  1.00  0.00           N  
ATOM   2434  O1  CML   151       8.849  -6.563 -40.319  1.00  0.00           O  
ATOM   2435  C1A CML   151       5.913  -5.645 -41.041  1.00  0.00           C  
ATOM   2436  H1A CML   151       6.240  -6.688 -41.236  1.00  0.00           H  
ATOM   2437  H1B CML   151       5.990  -5.128 -42.021  1.00  0.00           H  
ATOM   2438  H1C CML   151       4.869  -5.606 -40.662  1.00  0.00           H  
ATOM   2439  C2A CML   151       9.319  -4.031 -42.189  1.00  0.00           C  
ATOM   2440  H2A CML   151       9.904  -3.104 -42.370  1.00  0.00           H  
ATOM   2441  H2B CML   151       8.367  -4.040 -42.762  1.00  0.00           H  
ATOM   2442  H2C CML   151       9.873  -4.946 -42.487  1.00  0.00           H  
ATOM   2443  C1D CML   151       6.778  -5.958 -38.545  1.00  0.00           C  
ATOM   2444  H1D CML   151       7.623  -5.692 -37.873  1.00  0.00           H  
ATOM   2445  H1E CML   151       6.754  -7.047 -38.762  1.00  0.00           H  
ATOM   2446  H1F CML   151       5.856  -5.777 -37.952  1.00  0.00           H  
ATOM   2447  C2D CML   151      10.444  -4.323 -39.869  1.00  0.00           C  
ATOM   2448  H2D CML   151      11.111  -3.462 -40.089  1.00  0.00           H  
ATOM   2449  H2E CML   151      11.009  -5.223 -40.193  1.00  0.00           H  
ATOM   2450  H2F CML   151      10.306  -4.413 -38.770  1.00  0.00           H  
ATOM   2451  C   CML   151       9.096  -1.122 -34.200  1.00  0.00           C  
ATOM   2452  O   CML   151       8.828   0.119 -34.132  1.00  0.00           O  
ATOM   2453  N   ASP   152       9.070  -1.980 -33.163  1.00  0.00           N  
ATOM   2454  H   ASP   152       9.333  -2.944 -33.313  1.00  0.00           H  
ATOM   2455  CA  ASP   152       8.709  -1.602 -31.875  1.00  0.00           C  
ATOM   2456  HA  ASP   152       8.329  -0.580 -31.891  1.00  0.00           H  
ATOM   2457  CB  ASP   152       7.560  -2.541 -31.459  1.00  0.00           C  
ATOM   2458  HB2 ASP   152       6.783  -2.490 -32.221  1.00  0.00           H  
ATOM   2459  HB3 ASP   152       7.927  -3.562 -31.348  1.00  0.00           H  
ATOM   2460  CG  ASP   152       6.937  -2.158 -30.098  1.00  0.00           C  
ATOM   2461  OD1 ASP   152       7.108  -1.031 -29.678  1.00  0.00           O  
ATOM   2462  OD2 ASP   152       6.305  -3.061 -29.519  1.00  0.00           O  
ATOM   2463  C   ASP   152       9.932  -1.664 -30.932  1.00  0.00           C  
ATOM   2464  O   ASP   152       9.972  -2.255 -29.801  1.00  0.00           O  
ATOM   2465  N   MET   153      11.097  -1.111 -31.359  1.00  0.00           N  
ATOM   2466  H   MET   153      11.156  -0.899 -32.345  1.00  0.00           H  
ATOM   2467  CA  MET   153      12.148  -0.444 -30.537  1.00  0.00           C  
ATOM   2468  HA  MET   153      12.084  -0.721 -29.485  1.00  0.00           H  
ATOM   2469  CB  MET   153      12.031   1.094 -30.618  1.00  0.00           C  
ATOM   2470  HB2 MET   153      12.857   1.567 -30.088  1.00  0.00           H  
ATOM   2471  HB3 MET   153      12.095   1.377 -31.669  1.00  0.00           H  
ATOM   2472  CG  MET   153      10.725   1.724 -30.033  1.00  0.00           C  
ATOM   2473  HG2 MET   153       9.965   0.974 -29.814  1.00  0.00           H  
ATOM   2474  HG3 MET   153      11.064   2.291 -29.166  1.00  0.00           H  
ATOM   2475  SD  MET   153       9.756   3.016 -30.923  1.00  0.00           S  
ATOM   2476  CE  MET   153      11.130   4.271 -31.061  1.00  0.00           C  
ATOM   2477  HE1 MET   153      11.932   3.846 -31.666  1.00  0.00           H  
ATOM   2478  HE2 MET   153      10.825   5.118 -31.676  1.00  0.00           H  
ATOM   2479  HE3 MET   153      11.349   4.579 -30.039  1.00  0.00           H  
ATOM   2480  C   MET   153      13.626  -0.838 -30.825  1.00  0.00           C  
ATOM   2481  O   MET   153      13.901  -1.145 -31.971  1.00  0.00           O  
ATOM   2482  N   MET   154      14.639  -0.800 -29.883  1.00  0.00           N  
ATOM   2483  H   MET   154      15.532  -1.038 -30.292  1.00  0.00           H  
ATOM   2484  CA  MET   154      14.527  -0.657 -28.421  1.00  0.00           C  
ATOM   2485  HA  MET   154      13.585  -0.213 -28.099  1.00  0.00           H  
ATOM   2486  CB  MET   154      15.652   0.331 -27.919  1.00  0.00           C  
ATOM   2487  HB2 MET   154      15.616   0.298 -26.830  1.00  0.00           H  
ATOM   2488  HB3 MET   154      16.587  -0.165 -28.179  1.00  0.00           H  
ATOM   2489  CG  MET   154      15.741   1.735 -28.493  1.00  0.00           C  
ATOM   2490  HG2 MET   154      16.669   2.234 -28.214  1.00  0.00           H  
ATOM   2491  HG3 MET   154      15.767   1.632 -29.578  1.00  0.00           H  
ATOM   2492  SD  MET   154      14.479   2.889 -28.094  1.00  0.00           S  
ATOM   2493  CE  MET   154      15.121   3.358 -26.438  1.00  0.00           C  
ATOM   2494  HE1 MET   154      14.714   2.569 -25.806  1.00  0.00           H  
ATOM   2495  HE2 MET   154      16.205   3.343 -26.324  1.00  0.00           H  
ATOM   2496  HE3 MET   154      14.703   4.278 -26.029  1.00  0.00           H  
ATOM   2497  C   MET   154      14.604  -1.979 -27.591  1.00  0.00           C  
ATOM   2498  O   MET   154      14.546  -1.868 -26.376  1.00  0.00           O  
ATOM   2499  N   PHE   155      14.816  -3.162 -28.091  1.00  0.00           N  
ATOM   2500  H   PHE   155      15.127  -3.701 -27.295  1.00  0.00           H  
ATOM   2501  CA  PHE   155      14.738  -3.839 -29.361  1.00  0.00           C  
ATOM   2502  HA  PHE   155      14.119  -3.217 -30.007  1.00  0.00           H  
ATOM   2503  CB  PHE   155      16.189  -3.783 -29.951  1.00  0.00           C  
ATOM   2504  HB2 PHE   155      16.569  -2.761 -29.982  1.00  0.00           H  
ATOM   2505  HB3 PHE   155      16.775  -4.285 -29.181  1.00  0.00           H  
ATOM   2506  CG  PHE   155      16.453  -4.530 -31.219  1.00  0.00           C  
ATOM   2507  CD1 PHE   155      16.970  -5.851 -31.147  1.00  0.00           C  
ATOM   2508  HD1 PHE   155      17.232  -6.304 -30.201  1.00  0.00           H  
ATOM   2509  CE1 PHE   155      17.306  -6.475 -32.375  1.00  0.00           C  
ATOM   2510  HE1 PHE   155      17.706  -7.477 -32.330  1.00  0.00           H  
ATOM   2511  CZ  PHE   155      17.219  -5.834 -33.559  1.00  0.00           C  
ATOM   2512  HZ  PHE   155      17.432  -6.363 -34.477  1.00  0.00           H  
ATOM   2513  CE2 PHE   155      16.600  -4.523 -33.632  1.00  0.00           C  
ATOM   2514  HE2 PHE   155      16.396  -4.017 -34.565  1.00  0.00           H  
ATOM   2515  CD2 PHE   155      16.125  -3.950 -32.487  1.00  0.00           C  
ATOM   2516  HD2 PHE   155      15.562  -3.028 -32.492  1.00  0.00           H  
ATOM   2517  C   PHE   155      14.276  -5.248 -29.238  1.00  0.00           C  
ATOM   2518  O   PHE   155      14.766  -6.079 -28.418  1.00  0.00           O  
ATOM   2519  N   LYS   156      13.255  -5.612 -30.079  1.00  0.00           N  
ATOM   2520  H   LYS   156      12.760  -4.889 -30.582  1.00  0.00           H  
ATOM   2521  CA  LYS   156      12.624  -6.986 -29.975  1.00  0.00           C  
ATOM   2522  HA  LYS   156      13.269  -7.800 -29.642  1.00  0.00           H  
ATOM   2523  CB  LYS   156      11.387  -6.930 -28.985  1.00  0.00           C  
ATOM   2524  HB2 LYS   156      10.945  -7.925 -28.924  1.00  0.00           H  
ATOM   2525  HB3 LYS   156      11.873  -6.799 -28.018  1.00  0.00           H  
ATOM   2526  CG  LYS   156      10.477  -5.921 -29.215  1.00  0.00           C  
ATOM   2527  HG2 LYS   156      10.885  -4.914 -29.120  1.00  0.00           H  
ATOM   2528  HG3 LYS   156      10.261  -6.011 -30.280  1.00  0.00           H  
ATOM   2529  CD  LYS   156       9.342  -5.970 -28.422  1.00  0.00           C  
ATOM   2530  HD2 LYS   156       8.775  -6.861 -28.692  1.00  0.00           H  
ATOM   2531  HD3 LYS   156       9.511  -6.009 -27.346  1.00  0.00           H  
ATOM   2532  CE  LYS   156       8.508  -4.909 -28.505  1.00  0.00           C  
ATOM   2533  HE2 LYS   156       9.073  -3.980 -28.431  1.00  0.00           H  
ATOM   2534  HE3 LYS   156       8.133  -4.901 -29.528  1.00  0.00           H  
ATOM   2535  NZ  LYS   156       7.449  -4.879 -27.494  1.00  0.00           N  
ATOM   2536  HZ1 LYS   156       7.767  -4.917 -26.536  1.00  0.00           H  
ATOM   2537  HZ2 LYS   156       6.973  -4.004 -27.658  1.00  0.00           H  
ATOM   2538  HZ3 LYS   156       6.811  -5.662 -27.518  1.00  0.00           H  
ATOM   2539  C   LYS   156      12.197  -7.470 -31.353  1.00  0.00           C  
ATOM   2540  O   LYS   156      11.224  -8.240 -31.452  1.00  0.00           O  
ATOM   2541  N   ASP   157      13.037  -7.251 -32.357  1.00  0.00           N  
ATOM   2542  H   ASP   157      13.788  -6.583 -32.257  1.00  0.00           H  
ATOM   2543  CA  ASP   157      12.957  -7.617 -33.751  1.00  0.00           C  
ATOM   2544  HA  ASP   157      12.074  -7.038 -34.020  1.00  0.00           H  
ATOM   2545  CB  ASP   157      14.310  -7.207 -34.321  1.00  0.00           C  
ATOM   2546  HB2 ASP   157      14.521  -6.145 -34.198  1.00  0.00           H  
ATOM   2547  HB3 ASP   157      15.171  -7.655 -33.826  1.00  0.00           H  
ATOM   2548  CG  ASP   157      14.495  -7.568 -35.820  1.00  0.00           C  
ATOM   2549  OD1 ASP   157      15.695  -7.605 -36.219  1.00  0.00           O  
ATOM   2550  OD2 ASP   157      13.509  -7.509 -36.597  1.00  0.00           O  
ATOM   2551  C   ASP   157      12.678  -9.107 -33.966  1.00  0.00           C  
ATOM   2552  O   ASP   157      13.261 -10.009 -33.349  1.00  0.00           O  
ATOM   2553  N   LEU   158      11.685  -9.345 -34.720  1.00  0.00           N  
ATOM   2554  H   LEU   158      11.106  -8.538 -34.903  1.00  0.00           H  
ATOM   2555  CA  LEU   158      11.321 -10.747 -35.177  1.00  0.00           C  
ATOM   2556  HA  LEU   158      11.554 -11.458 -34.384  1.00  0.00           H  
ATOM   2557  CB  LEU   158       9.839 -10.913 -35.527  1.00  0.00           C  
ATOM   2558  HB2 LEU   158       9.664 -10.205 -36.337  1.00  0.00           H  
ATOM   2559  HB3 LEU   158       9.609 -11.889 -35.955  1.00  0.00           H  
ATOM   2560  CG  LEU   158       8.867 -10.577 -34.347  1.00  0.00           C  
ATOM   2561  HG  LEU   158       9.232  -9.623 -33.967  1.00  0.00           H  
ATOM   2562  CD1 LEU   158       7.419 -10.427 -34.893  1.00  0.00           C  
ATOM   2563 HD11 LEU   158       6.972 -11.381 -35.172  1.00  0.00           H  
ATOM   2564 HD12 LEU   158       6.859  -9.826 -34.176  1.00  0.00           H  
ATOM   2565 HD13 LEU   158       7.370  -9.872 -35.829  1.00  0.00           H  
ATOM   2566  CD2 LEU   158       8.920 -11.542 -33.170  1.00  0.00           C  
ATOM   2567 HD21 LEU   158       8.801 -12.584 -33.469  1.00  0.00           H  
ATOM   2568 HD22 LEU   158       9.827 -11.405 -32.581  1.00  0.00           H  
ATOM   2569 HD23 LEU   158       8.085 -11.387 -32.488  1.00  0.00           H  
ATOM   2570  C   LEU   158      12.243 -11.263 -36.383  1.00  0.00           C  
ATOM   2571  O   LEU   158      12.325 -12.447 -36.648  1.00  0.00           O  
ATOM   2572  N   ASN   159      12.976 -10.367 -37.066  1.00  0.00           N  
ATOM   2573  H   ASN   159      12.756  -9.395 -36.901  1.00  0.00           H  
ATOM   2574  CA  ASN   159      14.013 -10.645 -38.111  1.00  0.00           C  
ATOM   2575  HA  ASN   159      14.327  -9.691 -38.534  1.00  0.00           H  
ATOM   2576  CB  ASN   159      15.271 -11.380 -37.543  1.00  0.00           C  
ATOM   2577  HB2 ASN   159      15.570 -10.935 -36.594  1.00  0.00           H  
ATOM   2578  HB3 ASN   159      15.007 -12.430 -37.416  1.00  0.00           H  
ATOM   2579  CG  ASN   159      16.495 -11.484 -38.395  1.00  0.00           C  
ATOM   2580  OD1 ASN   159      17.100 -12.511 -38.777  1.00  0.00           O  
ATOM   2581  ND2 ASN   159      16.984 -10.375 -38.828  1.00  0.00           N  
ATOM   2582 HD21 ASN   159      17.679 -10.611 -39.522  1.00  0.00           H  
ATOM   2583 HD22 ASN   159      16.337  -9.602 -38.758  1.00  0.00           H  
ATOM   2584  C   ASN   159      13.366 -11.318 -39.354  1.00  0.00           C  
ATOM   2585  O   ASN   159      13.936 -12.367 -39.705  1.00  0.00           O  
ATOM   2586  N   LEU   160      12.151 -10.957 -39.805  1.00  0.00           N  
ATOM   2587  H   LEU   160      11.751 -10.079 -39.506  1.00  0.00           H  
ATOM   2588  CA  LEU   160      11.400 -11.742 -40.725  1.00  0.00           C  
ATOM   2589  HA  LEU   160      11.454 -12.812 -40.523  1.00  0.00           H  
ATOM   2590  CB  LEU   160       9.895 -11.387 -40.570  1.00  0.00           C  
ATOM   2591  HB2 LEU   160       9.685 -10.372 -40.909  1.00  0.00           H  
ATOM   2592  HB3 LEU   160       9.313 -11.996 -41.261  1.00  0.00           H  
ATOM   2593  CG  LEU   160       9.315 -11.651 -39.142  1.00  0.00           C  
ATOM   2594  HG  LEU   160       9.692 -10.907 -38.440  1.00  0.00           H  
ATOM   2595  CD1 LEU   160       7.779 -11.468 -39.237  1.00  0.00           C  
ATOM   2596 HD11 LEU   160       7.601 -10.403 -39.385  1.00  0.00           H  
ATOM   2597 HD12 LEU   160       7.298 -11.983 -40.069  1.00  0.00           H  
ATOM   2598 HD13 LEU   160       7.434 -11.614 -38.214  1.00  0.00           H  
ATOM   2599  CD2 LEU   160       9.483 -13.052 -38.686  1.00  0.00           C  
ATOM   2600 HD21 LEU   160      10.530 -13.280 -38.482  1.00  0.00           H  
ATOM   2601 HD22 LEU   160       8.952 -13.217 -37.749  1.00  0.00           H  
ATOM   2602 HD23 LEU   160       9.180 -13.773 -39.445  1.00  0.00           H  
ATOM   2603  C   LEU   160      11.840 -11.569 -42.175  1.00  0.00           C  
ATOM   2604  O   LEU   160      12.380 -10.522 -42.589  1.00  0.00           O  
ATOM   2605  N   THR   161      11.698 -12.609 -42.960  1.00  0.00           N  
ATOM   2606  H   THR   161      11.219 -13.451 -42.675  1.00  0.00           H  
ATOM   2607  CA  THR   161      12.035 -12.543 -44.393  1.00  0.00           C  
ATOM   2608  HA  THR   161      12.953 -11.968 -44.510  1.00  0.00           H  
ATOM   2609  CB  THR   161      12.264 -13.928 -44.999  1.00  0.00           C  
ATOM   2610  HB  THR   161      12.616 -13.877 -46.029  1.00  0.00           H  
ATOM   2611  CG2 THR   161      13.310 -14.727 -44.304  1.00  0.00           C  
ATOM   2612 HG21 THR   161      13.498 -15.619 -44.901  1.00  0.00           H  
ATOM   2613 HG22 THR   161      14.202 -14.115 -44.431  1.00  0.00           H  
ATOM   2614 HG23 THR   161      13.045 -14.735 -43.247  1.00  0.00           H  
ATOM   2615  OG1 THR   161      11.083 -14.644 -44.998  1.00  0.00           O  
ATOM   2616  HG1 THR   161      11.405 -15.528 -45.190  1.00  0.00           H  
ATOM   2617  C   THR   161      10.928 -11.792 -45.204  1.00  0.00           C  
ATOM   2618  O   THR   161       9.821 -11.703 -44.788  1.00  0.00           O  
ATOM   2619  N   ASP   162      11.262 -11.330 -46.436  1.00  0.00           N  
ATOM   2620  H   ASP   162      12.208 -11.357 -46.789  1.00  0.00           H  
ATOM   2621  CA  ASP   162      10.261 -10.621 -47.271  1.00  0.00           C  
ATOM   2622  HA  ASP   162      10.055  -9.722 -46.691  1.00  0.00           H  
ATOM   2623  CB  ASP   162      10.944 -10.260 -48.502  1.00  0.00           C  
ATOM   2624  HB2 ASP   162      10.289  -9.633 -49.108  1.00  0.00           H  
ATOM   2625  HB3 ASP   162      11.856  -9.752 -48.190  1.00  0.00           H  
ATOM   2626  CG  ASP   162      11.400 -11.362 -49.447  1.00  0.00           C  
ATOM   2627  OD1 ASP   162      11.189 -12.539 -49.214  1.00  0.00           O  
ATOM   2628  OD2 ASP   162      11.941 -10.956 -50.472  1.00  0.00           O  
ATOM   2629  C   ASP   162       8.932 -11.266 -47.470  1.00  0.00           C  
ATOM   2630  O   ASP   162       7.789 -10.686 -47.441  1.00  0.00           O  
ATOM   2631  N   ALA   163       8.968 -12.597 -47.560  1.00  0.00           N  
ATOM   2632  H   ALA   163       9.893 -12.994 -47.638  1.00  0.00           H  
ATOM   2633  CA  ALA   163       7.775 -13.440 -47.691  1.00  0.00           C  
ATOM   2634  HA  ALA   163       7.135 -13.061 -48.488  1.00  0.00           H  
ATOM   2635  CB  ALA   163       8.206 -14.888 -47.921  1.00  0.00           C  
ATOM   2636  HB1 ALA   163       7.345 -15.553 -47.859  1.00  0.00           H  
ATOM   2637  HB2 ALA   163       8.715 -15.042 -48.872  1.00  0.00           H  
ATOM   2638  HB3 ALA   163       8.932 -15.156 -47.153  1.00  0.00           H  
ATOM   2639  C   ALA   163       6.857 -13.445 -46.453  1.00  0.00           C  
ATOM   2640  O   ALA   163       5.666 -13.226 -46.521  1.00  0.00           O  
ATOM   2641  N   GLN   164       7.524 -13.580 -45.334  1.00  0.00           N  
ATOM   2642  H   GLN   164       8.527 -13.471 -45.358  1.00  0.00           H  
ATOM   2643  CA  GLN   164       6.838 -13.575 -44.016  1.00  0.00           C  
ATOM   2644  HA  GLN   164       6.017 -14.292 -44.009  1.00  0.00           H  
ATOM   2645  CB  GLN   164       7.840 -13.941 -42.893  1.00  0.00           C  
ATOM   2646  HB2 GLN   164       8.767 -13.408 -43.106  1.00  0.00           H  
ATOM   2647  HB3 GLN   164       7.398 -13.734 -41.919  1.00  0.00           H  
ATOM   2648  CG  GLN   164       8.130 -15.517 -42.851  1.00  0.00           C  
ATOM   2649  HG2 GLN   164       7.259 -16.105 -42.561  1.00  0.00           H  
ATOM   2650  HG3 GLN   164       8.560 -15.772 -43.820  1.00  0.00           H  
ATOM   2651  CD  GLN   164       9.203 -15.737 -41.809  1.00  0.00           C  
ATOM   2652  OE1 GLN   164      10.335 -15.229 -41.776  1.00  0.00           O  
ATOM   2653  NE2 GLN   164       9.097 -16.634 -40.893  1.00  0.00           N  
ATOM   2654 HE21 GLN   164       9.803 -16.757 -40.181  1.00  0.00           H  
ATOM   2655 HE22 GLN   164       8.232 -17.145 -40.796  1.00  0.00           H  
ATOM   2656  C   GLN   164       6.288 -12.216 -43.629  1.00  0.00           C  
ATOM   2657  O   GLN   164       5.218 -12.049 -43.094  1.00  0.00           O  
ATOM   2658  N   LYS   165       7.018 -11.103 -43.899  1.00  0.00           N  
ATOM   2659  H   LYS   165       7.977 -11.279 -44.161  1.00  0.00           H  
ATOM   2660  CA  LYS   165       6.774  -9.629 -43.796  1.00  0.00           C  
ATOM   2661  HA  LYS   165       6.680  -9.484 -42.720  1.00  0.00           H  
ATOM   2662  CB  LYS   165       7.999  -8.883 -44.328  1.00  0.00           C  
ATOM   2663  HB2 LYS   165       8.524  -9.522 -45.038  1.00  0.00           H  
ATOM   2664  HB3 LYS   165       7.614  -8.081 -44.959  1.00  0.00           H  
ATOM   2665  CG  LYS   165       8.907  -8.473 -43.385  1.00  0.00           C  
ATOM   2666  HG2 LYS   165       8.392  -7.757 -42.745  1.00  0.00           H  
ATOM   2667  HG3 LYS   165       9.202  -9.341 -42.795  1.00  0.00           H  
ATOM   2668  CD  LYS   165      10.092  -7.922 -43.876  1.00  0.00           C  
ATOM   2669  HD2 LYS   165      10.436  -8.643 -44.617  1.00  0.00           H  
ATOM   2670  HD3 LYS   165       9.876  -6.942 -44.303  1.00  0.00           H  
ATOM   2671  CE  LYS   165      11.098  -7.702 -42.977  1.00  0.00           C  
ATOM   2672  HE2 LYS   165      10.806  -6.918 -42.279  1.00  0.00           H  
ATOM   2673  HE3 LYS   165      11.243  -8.485 -42.232  1.00  0.00           H  
ATOM   2674  NZ  LYS   165      12.446  -7.341 -43.570  1.00  0.00           N  
ATOM   2675  HZ1 LYS   165      13.151  -7.365 -42.847  1.00  0.00           H  
ATOM   2676  HZ2 LYS   165      12.814  -8.025 -44.216  1.00  0.00           H  
ATOM   2677  HZ3 LYS   165      12.370  -6.430 -44.000  1.00  0.00           H  
ATOM   2678  C   LYS   165       5.472  -9.293 -44.602  1.00  0.00           C  
ATOM   2679  O   LYS   165       4.575  -8.505 -44.246  1.00  0.00           O  
ATOM   2680  N   GLN   166       5.309  -9.994 -45.756  1.00  0.00           N  
ATOM   2681  H   GLN   166       5.948 -10.707 -46.077  1.00  0.00           H  
ATOM   2682  CA  GLN   166       3.953  -9.986 -46.377  1.00  0.00           C  
ATOM   2683  HA  GLN   166       3.580  -8.962 -46.349  1.00  0.00           H  
ATOM   2684  CB  GLN   166       4.026 -10.298 -47.881  1.00  0.00           C  
ATOM   2685  HB2 GLN   166       4.651  -9.560 -48.384  1.00  0.00           H  
ATOM   2686  HB3 GLN   166       4.537 -11.261 -47.880  1.00  0.00           H  
ATOM   2687  CG  GLN   166       2.613 -10.478 -48.581  1.00  0.00           C  
ATOM   2688  HG2 GLN   166       2.767 -10.939 -49.557  1.00  0.00           H  
ATOM   2689  HG3 GLN   166       2.069 -11.252 -48.041  1.00  0.00           H  
ATOM   2690  CD  GLN   166       1.818  -9.158 -48.603  1.00  0.00           C  
ATOM   2691  OE1 GLN   166       2.312  -8.052 -48.349  1.00  0.00           O  
ATOM   2692  NE2 GLN   166       0.529  -9.235 -48.541  1.00  0.00           N  
ATOM   2693 HE21 GLN   166       0.007  -8.387 -48.373  1.00  0.00           H  
ATOM   2694 HE22 GLN   166       0.054 -10.124 -48.608  1.00  0.00           H  
ATOM   2695  C   GLN   166       2.896 -10.829 -45.692  1.00  0.00           C  
ATOM   2696  O   GLN   166       1.777 -10.395 -45.348  1.00  0.00           O  
ATOM   2697  N   GLN   167       3.118 -12.053 -45.237  1.00  0.00           N  
ATOM   2698  H   GLN   167       4.070 -12.353 -45.392  1.00  0.00           H  
ATOM   2699  CA  GLN   167       2.187 -13.011 -44.540  1.00  0.00           C  
ATOM   2700  HA  GLN   167       1.325 -13.217 -45.175  1.00  0.00           H  
ATOM   2701  CB  GLN   167       3.007 -14.255 -44.502  1.00  0.00           C  
ATOM   2702  HB2 GLN   167       3.365 -14.443 -45.514  1.00  0.00           H  
ATOM   2703  HB3 GLN   167       3.911 -14.057 -43.925  1.00  0.00           H  
ATOM   2704  CG  GLN   167       2.354 -15.596 -44.021  1.00  0.00           C  
ATOM   2705  HG2 GLN   167       2.287 -15.691 -42.937  1.00  0.00           H  
ATOM   2706  HG3 GLN   167       1.334 -15.604 -44.404  1.00  0.00           H  
ATOM   2707  CD  GLN   167       3.063 -16.871 -44.675  1.00  0.00           C  
ATOM   2708  OE1 GLN   167       4.157 -16.798 -45.292  1.00  0.00           O  
ATOM   2709  NE2 GLN   167       2.616 -18.077 -44.603  1.00  0.00           N  
ATOM   2710 HE21 GLN   167       3.195 -18.783 -45.036  1.00  0.00           H  
ATOM   2711 HE22 GLN   167       1.799 -18.241 -44.032  1.00  0.00           H  
ATOM   2712  C   GLN   167       1.711 -12.617 -43.162  1.00  0.00           C  
ATOM   2713  O   GLN   167       0.547 -12.902 -42.839  1.00  0.00           O  
ATOM   2714  N   ILE   168       2.454 -11.783 -42.402  1.00  0.00           N  
ATOM   2715  H   ILE   168       3.399 -11.565 -42.685  1.00  0.00           H  
ATOM   2716  CA  ILE   168       1.922 -11.058 -41.203  1.00  0.00           C  
ATOM   2717  HA  ILE   168       1.430 -11.911 -40.734  1.00  0.00           H  
ATOM   2718  CB  ILE   168       3.046 -10.649 -40.197  1.00  0.00           C  
ATOM   2719  HB  ILE   168       2.633 -10.220 -39.285  1.00  0.00           H  
ATOM   2720  CG2 ILE   168       3.845 -11.895 -39.755  1.00  0.00           C  
ATOM   2721 HG21 ILE   168       3.135 -12.612 -39.343  1.00  0.00           H  
ATOM   2722 HG22 ILE   168       4.374 -12.376 -40.578  1.00  0.00           H  
ATOM   2723 HG23 ILE   168       4.482 -11.632 -38.911  1.00  0.00           H  
ATOM   2724  CG1 ILE   168       3.946  -9.540 -40.758  1.00  0.00           C  
ATOM   2725 HG12 ILE   168       4.642 -10.089 -41.392  1.00  0.00           H  
ATOM   2726 HG13 ILE   168       3.308  -8.876 -41.341  1.00  0.00           H  
ATOM   2727  CD1 ILE   168       4.650  -8.753 -39.660  1.00  0.00           C  
ATOM   2728 HD11 ILE   168       5.275  -9.311 -38.963  1.00  0.00           H  
ATOM   2729 HD12 ILE   168       5.238  -8.087 -40.290  1.00  0.00           H  
ATOM   2730 HD13 ILE   168       3.929  -8.157 -39.100  1.00  0.00           H  
ATOM   2731  C   ILE   168       0.921 -10.002 -41.562  1.00  0.00           C  
ATOM   2732  O   ILE   168       0.212  -9.703 -40.563  1.00  0.00           O  
ATOM   2733  N   ARG   169       0.790  -9.530 -42.796  1.00  0.00           N  
ATOM   2734  H   ARG   169       1.420  -9.822 -43.529  1.00  0.00           H  
ATOM   2735  CA  ARG   169       0.140  -8.270 -43.091  1.00  0.00           C  
ATOM   2736  HA  ARG   169       0.663  -7.449 -42.601  1.00  0.00           H  
ATOM   2737  CB  ARG   169       0.256  -7.936 -44.551  1.00  0.00           C  
ATOM   2738  HB2 ARG   169       1.272  -8.197 -44.847  1.00  0.00           H  
ATOM   2739  HB3 ARG   169      -0.375  -8.592 -45.150  1.00  0.00           H  
ATOM   2740  CG  ARG   169       0.078  -6.566 -44.905  1.00  0.00           C  
ATOM   2741  HG2 ARG   169      -0.902  -6.361 -44.473  1.00  0.00           H  
ATOM   2742  HG3 ARG   169       0.798  -5.898 -44.432  1.00  0.00           H  
ATOM   2743  CD  ARG   169      -0.167  -6.381 -46.193  1.00  0.00           C  
ATOM   2744  HD2 ARG   169       0.681  -6.871 -46.672  1.00  0.00           H  
ATOM   2745  HD3 ARG   169      -0.977  -6.982 -46.606  1.00  0.00           H  
ATOM   2746  NE  ARG   169      -0.317  -4.964 -46.603  1.00  0.00           N  
ATOM   2747  HE  ARG   169      -1.240  -4.560 -46.536  1.00  0.00           H  
ATOM   2748  CZ  ARG   169       0.634  -4.123 -47.064  1.00  0.00           C  
ATOM   2749  NH1 ARG   169       1.852  -4.500 -47.133  1.00  0.00           N  
ATOM   2750 HH11 ARG   169       2.147  -5.407 -46.801  1.00  0.00           H  
ATOM   2751 HH12 ARG   169       2.443  -3.704 -47.323  1.00  0.00           H  
ATOM   2752  NH2 ARG   169       0.443  -2.878 -47.342  1.00  0.00           N  
ATOM   2753 HH21 ARG   169      -0.483  -2.482 -47.265  1.00  0.00           H  
ATOM   2754 HH22 ARG   169       1.199  -2.288 -47.660  1.00  0.00           H  
ATOM   2755  C   ARG   169      -1.336  -8.359 -42.599  1.00  0.00           C  
ATOM   2756  O   ARG   169      -1.805  -7.444 -41.898  1.00  0.00           O  
ATOM   2757  N   GLU   170      -2.080  -9.363 -43.040  1.00  0.00           N  
ATOM   2758  H   GLU   170      -1.627 -10.018 -43.661  1.00  0.00           H  
ATOM   2759  CA  GLU   170      -3.503  -9.535 -42.730  1.00  0.00           C  
ATOM   2760  HA  GLU   170      -3.975  -8.697 -43.241  1.00  0.00           H  
ATOM   2761  CB  GLU   170      -4.125 -10.786 -43.539  1.00  0.00           C  
ATOM   2762  HB2 GLU   170      -5.115 -10.874 -43.091  1.00  0.00           H  
ATOM   2763  HB3 GLU   170      -4.219 -10.474 -44.579  1.00  0.00           H  
ATOM   2764  CG  GLU   170      -3.275 -12.073 -43.419  1.00  0.00           C  
ATOM   2765  HG2 GLU   170      -2.260 -11.744 -43.641  1.00  0.00           H  
ATOM   2766  HG3 GLU   170      -3.460 -12.584 -42.475  1.00  0.00           H  
ATOM   2767  CD  GLU   170      -3.746 -13.160 -44.393  1.00  0.00           C  
ATOM   2768  OE1 GLU   170      -3.192 -14.271 -44.277  1.00  0.00           O  
ATOM   2769  OE2 GLU   170      -4.573 -13.013 -45.341  1.00  0.00           O  
ATOM   2770  C   GLU   170      -3.754  -9.689 -41.174  1.00  0.00           C  
ATOM   2771  O   GLU   170      -4.680  -9.073 -40.638  1.00  0.00           O  
ATOM   2772  N   ILE   171      -2.925 -10.431 -40.408  1.00  0.00           N  
ATOM   2773  H   ILE   171      -2.125 -10.850 -40.860  1.00  0.00           H  
ATOM   2774  CA  ILE   171      -3.034 -10.509 -38.932  1.00  0.00           C  
ATOM   2775  HA  ILE   171      -4.042 -10.811 -38.649  1.00  0.00           H  
ATOM   2776  CB  ILE   171      -2.156 -11.760 -38.536  1.00  0.00           C  
ATOM   2777  HB  ILE   171      -1.157 -11.428 -38.817  1.00  0.00           H  
ATOM   2778  CG2 ILE   171      -1.985 -11.977 -37.005  1.00  0.00           C  
ATOM   2779 HG21 ILE   171      -1.120 -12.623 -36.853  1.00  0.00           H  
ATOM   2780 HG22 ILE   171      -1.696 -11.083 -36.453  1.00  0.00           H  
ATOM   2781 HG23 ILE   171      -2.922 -12.252 -36.521  1.00  0.00           H  
ATOM   2782  CG1 ILE   171      -2.654 -13.101 -39.242  1.00  0.00           C  
ATOM   2783 HG12 ILE   171      -2.955 -13.805 -38.466  1.00  0.00           H  
ATOM   2784 HG13 ILE   171      -3.619 -13.066 -39.747  1.00  0.00           H  
ATOM   2785  CD1 ILE   171      -1.527 -13.506 -40.104  1.00  0.00           C  
ATOM   2786 HD11 ILE   171      -0.629 -13.780 -39.550  1.00  0.00           H  
ATOM   2787 HD12 ILE   171      -1.781 -14.435 -40.615  1.00  0.00           H  
ATOM   2788 HD13 ILE   171      -1.383 -12.744 -40.870  1.00  0.00           H  
ATOM   2789  C   ILE   171      -2.549  -9.162 -38.285  1.00  0.00           C  
ATOM   2790  O   ILE   171      -3.118  -8.751 -37.267  1.00  0.00           O  
ATOM   2791  N   MET   172      -1.621  -8.415 -38.923  1.00  0.00           N  
ATOM   2792  H   MET   172      -1.187  -8.765 -39.765  1.00  0.00           H  
ATOM   2793  CA  MET   172      -1.327  -7.038 -38.493  1.00  0.00           C  
ATOM   2794  HA  MET   172      -1.041  -7.114 -37.444  1.00  0.00           H  
ATOM   2795  CB  MET   172      -0.049  -6.387 -39.120  1.00  0.00           C  
ATOM   2796  HB2 MET   172      -0.117  -6.650 -40.176  1.00  0.00           H  
ATOM   2797  HB3 MET   172      -0.090  -5.300 -39.047  1.00  0.00           H  
ATOM   2798  CG  MET   172       1.219  -7.002 -38.608  1.00  0.00           C  
ATOM   2799  HG2 MET   172       1.205  -8.072 -38.817  1.00  0.00           H  
ATOM   2800  HG3 MET   172       2.048  -6.542 -39.145  1.00  0.00           H  
ATOM   2801  SD  MET   172       1.540  -6.613 -36.843  1.00  0.00           S  
ATOM   2802  CE  MET   172       2.309  -5.044 -37.251  1.00  0.00           C  
ATOM   2803  HE1 MET   172       2.830  -4.558 -36.426  1.00  0.00           H  
ATOM   2804  HE2 MET   172       2.958  -5.112 -38.124  1.00  0.00           H  
ATOM   2805  HE3 MET   172       1.628  -4.264 -37.591  1.00  0.00           H  
ATOM   2806  C   MET   172      -2.531  -6.088 -38.539  1.00  0.00           C  
ATOM   2807  O   MET   172      -2.964  -5.496 -37.604  1.00  0.00           O  
ATOM   2808  N   LYS   173      -3.161  -6.182 -39.723  1.00  0.00           N  
ATOM   2809  H   LYS   173      -2.796  -6.843 -40.394  1.00  0.00           H  
ATOM   2810  CA  LYS   173      -4.459  -5.473 -39.945  1.00  0.00           C  
ATOM   2811  HA  LYS   173      -4.364  -4.395 -39.813  1.00  0.00           H  
ATOM   2812  CB  LYS   173      -4.786  -5.691 -41.431  1.00  0.00           C  
ATOM   2813  HB2 LYS   173      -4.807  -6.750 -41.686  1.00  0.00           H  
ATOM   2814  HB3 LYS   173      -5.867  -5.553 -41.423  1.00  0.00           H  
ATOM   2815  CG  LYS   173      -4.189  -4.959 -42.345  1.00  0.00           C  
ATOM   2816  HG2 LYS   173      -4.289  -3.902 -42.098  1.00  0.00           H  
ATOM   2817  HG3 LYS   173      -3.116  -5.150 -42.334  1.00  0.00           H  
ATOM   2818  CD  LYS   173      -4.595  -5.184 -43.639  1.00  0.00           C  
ATOM   2819  HD2 LYS   173      -3.972  -6.028 -43.935  1.00  0.00           H  
ATOM   2820  HD3 LYS   173      -5.610  -5.503 -43.875  1.00  0.00           H  
ATOM   2821  CE  LYS   173      -4.382  -4.189 -44.561  1.00  0.00           C  
ATOM   2822  HE2 LYS   173      -4.862  -3.285 -44.184  1.00  0.00           H  
ATOM   2823  HE3 LYS   173      -3.307  -4.011 -44.606  1.00  0.00           H  
ATOM   2824  NZ  LYS   173      -4.923  -4.414 -45.875  1.00  0.00           N  
ATOM   2825  HZ1 LYS   173      -4.756  -5.380 -46.117  1.00  0.00           H  
ATOM   2826  HZ2 LYS   173      -5.928  -4.312 -45.883  1.00  0.00           H  
ATOM   2827  HZ3 LYS   173      -4.470  -3.859 -46.587  1.00  0.00           H  
ATOM   2828  C   LYS   173      -5.540  -5.999 -38.960  1.00  0.00           C  
ATOM   2829  O   LYS   173      -6.305  -5.160 -38.392  1.00  0.00           O  
ATOM   2830  N   GLY   174      -5.664  -7.273 -38.835  1.00  0.00           N  
ATOM   2831  H   GLY   174      -5.158  -7.902 -39.443  1.00  0.00           H  
ATOM   2832  CA  GLY   174      -6.605  -7.801 -37.781  1.00  0.00           C  
ATOM   2833  HA2 GLY   174      -7.671  -7.719 -37.994  1.00  0.00           H  
ATOM   2834  HA3 GLY   174      -6.374  -8.853 -37.611  1.00  0.00           H  
ATOM   2835  C   GLY   174      -6.409  -7.222 -36.369  1.00  0.00           C  
ATOM   2836  O   GLY   174      -7.432  -6.912 -35.821  1.00  0.00           O  
ATOM   2837  N   GLN   175      -5.249  -6.789 -35.938  1.00  0.00           N  
ATOM   2838  H   GLN   175      -4.528  -7.409 -36.280  1.00  0.00           H  
ATOM   2839  CA  GLN   175      -4.880  -6.041 -34.763  1.00  0.00           C  
ATOM   2840  HA  GLN   175      -5.427  -6.409 -33.894  1.00  0.00           H  
ATOM   2841  CB  GLN   175      -3.407  -6.268 -34.551  1.00  0.00           C  
ATOM   2842  HB2 GLN   175      -3.270  -7.327 -34.772  1.00  0.00           H  
ATOM   2843  HB3 GLN   175      -2.862  -5.549 -35.162  1.00  0.00           H  
ATOM   2844  CG  GLN   175      -2.962  -6.106 -33.022  1.00  0.00           C  
ATOM   2845  HG2 GLN   175      -3.343  -5.158 -32.641  1.00  0.00           H  
ATOM   2846  HG3 GLN   175      -3.465  -6.942 -32.536  1.00  0.00           H  
ATOM   2847  CD  GLN   175      -1.421  -6.220 -32.871  1.00  0.00           C  
ATOM   2848  OE1 GLN   175      -0.943  -6.935 -32.013  1.00  0.00           O  
ATOM   2849  NE2 GLN   175      -0.695  -5.578 -33.824  1.00  0.00           N  
ATOM   2850 HE21 GLN   175       0.313  -5.634 -33.811  1.00  0.00           H  
ATOM   2851 HE22 GLN   175      -1.010  -4.816 -34.407  1.00  0.00           H  
ATOM   2852  C   GLN   175      -5.212  -4.508 -34.863  1.00  0.00           C  
ATOM   2853  O   GLN   175      -5.868  -3.975 -33.920  1.00  0.00           O  
ATOM   2854  N   ARG   176      -4.987  -3.861 -36.027  1.00  0.00           N  
ATOM   2855  H   ARG   176      -4.830  -4.427 -36.849  1.00  0.00           H  
ATOM   2856  CA  ARG   176      -5.535  -2.506 -36.372  1.00  0.00           C  
ATOM   2857  HA  ARG   176      -5.151  -1.961 -35.510  1.00  0.00           H  
ATOM   2858  CB  ARG   176      -5.073  -2.071 -37.753  1.00  0.00           C  
ATOM   2859  HB2 ARG   176      -4.005  -2.284 -37.785  1.00  0.00           H  
ATOM   2860  HB3 ARG   176      -5.503  -2.690 -38.540  1.00  0.00           H  
ATOM   2861  CG  ARG   176      -5.200  -0.712 -37.948  1.00  0.00           C  
ATOM   2862  HG2 ARG   176      -6.272  -0.516 -37.927  1.00  0.00           H  
ATOM   2863  HG3 ARG   176      -4.761  -0.154 -37.121  1.00  0.00           H  
ATOM   2864  CD  ARG   176      -4.788  -0.165 -39.113  1.00  0.00           C  
ATOM   2865  HD2 ARG   176      -3.705  -0.155 -39.238  1.00  0.00           H  
ATOM   2866  HD3 ARG   176      -5.153  -0.748 -39.958  1.00  0.00           H  
ATOM   2867  NE  ARG   176      -5.280   1.162 -39.279  1.00  0.00           N  
ATOM   2868  HE  ARG   176      -6.098   1.327 -38.710  1.00  0.00           H  
ATOM   2869  CZ  ARG   176      -4.925   2.123 -40.148  1.00  0.00           C  
ATOM   2870  NH1 ARG   176      -3.940   1.975 -40.952  1.00  0.00           N  
ATOM   2871 HH11 ARG   176      -3.406   1.133 -41.112  1.00  0.00           H  
ATOM   2872 HH12 ARG   176      -3.628   2.844 -41.362  1.00  0.00           H  
ATOM   2873  NH2 ARG   176      -5.593   3.244 -40.138  1.00  0.00           N  
ATOM   2874 HH21 ARG   176      -6.316   3.453 -39.464  1.00  0.00           H  
ATOM   2875 HH22 ARG   176      -5.464   3.881 -40.911  1.00  0.00           H  
ATOM   2876  C   ARG   176      -7.033  -2.506 -36.183  1.00  0.00           C  
ATOM   2877  O   ARG   176      -7.593  -1.544 -35.727  1.00  0.00           O  
ATOM   2878  N   ASP   177      -7.778  -3.568 -36.502  1.00  0.00           N  
ATOM   2879  H   ASP   177      -7.408  -4.444 -36.842  1.00  0.00           H  
ATOM   2880  CA  ASP   177      -9.243  -3.721 -36.257  1.00  0.00           C  
ATOM   2881  HA  ASP   177      -9.680  -2.748 -36.481  1.00  0.00           H  
ATOM   2882  CB  ASP   177      -9.781  -4.886 -37.066  1.00  0.00           C  
ATOM   2883  HB2 ASP   177      -9.151  -4.982 -37.951  1.00  0.00           H  
ATOM   2884  HB3 ASP   177      -9.632  -5.835 -36.552  1.00  0.00           H  
ATOM   2885  CG  ASP   177     -11.287  -4.606 -37.440  1.00  0.00           C  
ATOM   2886  OD1 ASP   177     -11.776  -5.325 -38.351  1.00  0.00           O  
ATOM   2887  OD2 ASP   177     -11.999  -3.731 -36.848  1.00  0.00           O  
ATOM   2888  C   ASP   177      -9.502  -3.894 -34.807  1.00  0.00           C  
ATOM   2889  O   ASP   177     -10.222  -3.125 -34.180  1.00  0.00           O  
ATOM   2890  N   GLN   178      -8.898  -4.928 -34.180  1.00  0.00           N  
ATOM   2891  H   GLN   178      -8.375  -5.567 -34.761  1.00  0.00           H  
ATOM   2892  CA  GLN   178      -9.382  -5.401 -32.861  1.00  0.00           C  
ATOM   2893  HA  GLN   178     -10.471  -5.427 -32.899  1.00  0.00           H  
ATOM   2894  CB  GLN   178      -8.849  -6.836 -32.544  1.00  0.00           C  
ATOM   2895  HB2 GLN   178      -7.824  -7.020 -32.866  1.00  0.00           H  
ATOM   2896  HB3 GLN   178      -8.900  -7.142 -31.499  1.00  0.00           H  
ATOM   2897  CG  GLN   178      -9.753  -7.823 -33.376  1.00  0.00           C  
ATOM   2898  HG2 GLN   178     -10.755  -7.402 -33.458  1.00  0.00           H  
ATOM   2899  HG3 GLN   178      -9.301  -7.863 -34.368  1.00  0.00           H  
ATOM   2900  CD  GLN   178      -9.661  -9.246 -32.806  1.00  0.00           C  
ATOM   2901  OE1 GLN   178      -9.576  -9.466 -31.543  1.00  0.00           O  
ATOM   2902  NE2 GLN   178      -9.604 -10.230 -33.648  1.00  0.00           N  
ATOM   2903 HE21 GLN   178      -9.507 -11.183 -33.328  1.00  0.00           H  
ATOM   2904 HE22 GLN   178      -9.544 -10.047 -34.640  1.00  0.00           H  
ATOM   2905  C   GLN   178      -9.003  -4.513 -31.636  1.00  0.00           C  
ATOM   2906  O   GLN   178      -9.791  -4.371 -30.668  1.00  0.00           O  
ATOM   2907  N   MET   179      -7.856  -3.876 -31.687  1.00  0.00           N  
ATOM   2908  H   MET   179      -7.273  -3.983 -32.504  1.00  0.00           H  
ATOM   2909  CA  MET   179      -7.339  -3.015 -30.557  1.00  0.00           C  
ATOM   2910  HA  MET   179      -7.713  -3.517 -29.665  1.00  0.00           H  
ATOM   2911  CB  MET   179      -5.800  -2.883 -30.643  1.00  0.00           C  
ATOM   2912  HB2 MET   179      -5.544  -2.486 -31.626  1.00  0.00           H  
ATOM   2913  HB3 MET   179      -5.532  -2.213 -29.826  1.00  0.00           H  
ATOM   2914  CG  MET   179      -5.113  -4.155 -30.501  1.00  0.00           C  
ATOM   2915  HG2 MET   179      -5.456  -4.689 -29.615  1.00  0.00           H  
ATOM   2916  HG3 MET   179      -5.346  -4.754 -31.381  1.00  0.00           H  
ATOM   2917  SD  MET   179      -3.356  -3.999 -30.280  1.00  0.00           S  
ATOM   2918  CE  MET   179      -3.123  -3.171 -28.644  1.00  0.00           C  
ATOM   2919  HE1 MET   179      -3.592  -2.188 -28.606  1.00  0.00           H  
ATOM   2920  HE2 MET   179      -3.539  -3.774 -27.836  1.00  0.00           H  
ATOM   2921  HE3 MET   179      -2.050  -3.104 -28.465  1.00  0.00           H  
ATOM   2922  C   MET   179      -7.807  -1.530 -30.607  1.00  0.00           C  
ATOM   2923  O   MET   179      -7.783  -1.008 -31.680  1.00  0.00           O  
ATOM   2924  N   LYS   180      -8.286  -0.953 -29.485  1.00  0.00           N  
ATOM   2925  H   LYS   180      -8.388  -1.622 -28.735  1.00  0.00           H  
ATOM   2926  CA  LYS   180      -8.675   0.458 -29.343  1.00  0.00           C  
ATOM   2927  HA  LYS   180      -8.252   0.939 -30.224  1.00  0.00           H  
ATOM   2928  CB  LYS   180     -10.211   0.493 -29.671  1.00  0.00           C  
ATOM   2929  HB2 LYS   180     -10.487  -0.170 -30.490  1.00  0.00           H  
ATOM   2930  HB3 LYS   180     -10.676   0.091 -28.770  1.00  0.00           H  
ATOM   2931  CG  LYS   180     -10.632   1.732 -29.960  1.00  0.00           C  
ATOM   2932  HG2 LYS   180     -10.357   2.213 -29.021  1.00  0.00           H  
ATOM   2933  HG3 LYS   180      -9.927   2.112 -30.699  1.00  0.00           H  
ATOM   2934  CD  LYS   180     -11.908   1.972 -30.218  1.00  0.00           C  
ATOM   2935  HD2 LYS   180     -12.120   1.386 -31.113  1.00  0.00           H  
ATOM   2936  HD3 LYS   180     -12.555   1.616 -29.417  1.00  0.00           H  
ATOM   2937  CE  LYS   180     -12.200   3.319 -30.435  1.00  0.00           C  
ATOM   2938  HE2 LYS   180     -11.856   3.851 -29.549  1.00  0.00           H  
ATOM   2939  HE3 LYS   180     -11.603   3.574 -31.311  1.00  0.00           H  
ATOM   2940  NZ  LYS   180     -13.639   3.667 -30.562  1.00  0.00           N  
ATOM   2941  HZ1 LYS   180     -14.198   3.721 -29.723  1.00  0.00           H  
ATOM   2942  HZ2 LYS   180     -13.694   4.576 -30.999  1.00  0.00           H  
ATOM   2943  HZ3 LYS   180     -14.159   3.054 -31.174  1.00  0.00           H  
ATOM   2944  C   LYS   180      -8.184   1.089 -28.119  1.00  0.00           C  
ATOM   2945  O   LYS   180      -8.545   0.592 -26.997  1.00  0.00           O  
ATOM   2946  N   ARG   181      -7.447   2.186 -28.255  1.00  0.00           N  
ATOM   2947  H   ARG   181      -7.103   2.330 -29.194  1.00  0.00           H  
ATOM   2948  CA  ARG   181      -7.143   3.119 -27.149  1.00  0.00           C  
ATOM   2949  HA  ARG   181      -6.578   2.565 -26.398  1.00  0.00           H  
ATOM   2950  CB  ARG   181      -6.247   4.311 -27.662  1.00  0.00           C  
ATOM   2951  HB2 ARG   181      -6.867   4.756 -28.440  1.00  0.00           H  
ATOM   2952  HB3 ARG   181      -6.182   5.063 -26.876  1.00  0.00           H  
ATOM   2953  CG  ARG   181      -4.990   4.011 -28.150  1.00  0.00           C  
ATOM   2954  HG2 ARG   181      -4.370   3.656 -27.327  1.00  0.00           H  
ATOM   2955  HG3 ARG   181      -5.081   3.231 -28.906  1.00  0.00           H  
ATOM   2956  CD  ARG   181      -4.393   5.053 -28.844  1.00  0.00           C  
ATOM   2957  HD2 ARG   181      -4.928   5.200 -29.782  1.00  0.00           H  
ATOM   2958  HD3 ARG   181      -4.427   6.005 -28.312  1.00  0.00           H  
ATOM   2959  NE  ARG   181      -2.978   4.675 -29.137  1.00  0.00           N  
ATOM   2960  HE  ARG   181      -2.708   3.780 -28.755  1.00  0.00           H  
ATOM   2961  CZ  ARG   181      -2.101   5.440 -29.778  1.00  0.00           C  
ATOM   2962  NH1 ARG   181      -2.460   6.471 -30.469  1.00  0.00           N  
ATOM   2963 HH11 ARG   181      -3.404   6.827 -30.429  1.00  0.00           H  
ATOM   2964 HH12 ARG   181      -1.759   6.986 -30.982  1.00  0.00           H  
ATOM   2965  NH2 ARG   181      -0.888   5.133 -29.884  1.00  0.00           N  
ATOM   2966 HH21 ARG   181      -0.551   4.439 -29.231  1.00  0.00           H  
ATOM   2967 HH22 ARG   181      -0.255   5.615 -30.506  1.00  0.00           H  
ATOM   2968  C   ARG   181      -8.417   3.675 -26.460  1.00  0.00           C  
ATOM   2969  O   ARG   181      -9.374   4.031 -27.114  1.00  0.00           O  
ATOM   2970  N   PRO   182      -8.256   3.847 -25.103  1.00  0.00           N  
ATOM   2971  CD  PRO   182      -7.173   3.343 -24.209  1.00  0.00           C  
ATOM   2972  HD2 PRO   182      -6.278   3.962 -24.269  1.00  0.00           H  
ATOM   2973  HD3 PRO   182      -6.958   2.299 -24.439  1.00  0.00           H  
ATOM   2974  CG  PRO   182      -7.737   3.535 -22.761  1.00  0.00           C  
ATOM   2975  HG2 PRO   182      -6.941   3.809 -22.068  1.00  0.00           H  
ATOM   2976  HG3 PRO   182      -8.232   2.602 -22.491  1.00  0.00           H  
ATOM   2977  CB  PRO   182      -8.596   4.821 -22.949  1.00  0.00           C  
ATOM   2978  HB2 PRO   182      -7.928   5.680 -23.018  1.00  0.00           H  
ATOM   2979  HB3 PRO   182      -9.414   4.851 -22.229  1.00  0.00           H  
ATOM   2980  CA  PRO   182      -9.176   4.660 -24.349  1.00  0.00           C  
ATOM   2981  HA  PRO   182     -10.081   4.060 -24.447  1.00  0.00           H  
ATOM   2982  C   PRO   182      -9.378   6.051 -25.016  1.00  0.00           C  
ATOM   2983  O   PRO   182      -8.492   6.561 -25.710  1.00  0.00           O  
ATOM   2984  N   PRO   183     -10.581   6.747 -24.850  1.00  0.00           N  
ATOM   2985  CD  PRO   183     -11.775   6.153 -24.151  1.00  0.00           C  
ATOM   2986  HD2 PRO   183     -11.664   6.205 -23.068  1.00  0.00           H  
ATOM   2987  HD3 PRO   183     -12.074   5.142 -24.429  1.00  0.00           H  
ATOM   2988  CG  PRO   183     -12.909   7.198 -24.420  1.00  0.00           C  
ATOM   2989  HG2 PRO   183     -13.614   7.287 -23.593  1.00  0.00           H  
ATOM   2990  HG3 PRO   183     -13.404   6.874 -25.336  1.00  0.00           H  
ATOM   2991  CB  PRO   183     -12.149   8.520 -24.665  1.00  0.00           C  
ATOM   2992  HB2 PRO   183     -11.950   8.956 -23.686  1.00  0.00           H  
ATOM   2993  HB3 PRO   183     -12.682   9.263 -25.257  1.00  0.00           H  
ATOM   2994  CA  PRO   183     -10.857   8.118 -25.334  1.00  0.00           C  
ATOM   2995  HA  PRO   183     -10.993   8.068 -26.414  1.00  0.00           H  
ATOM   2996  C   PRO   183      -9.736   9.116 -24.884  1.00  0.00           C  
ATOM   2997  O   PRO   183      -9.350   8.974 -23.750  1.00  0.00           O  
ATOM   2998  N   LEU   184      -9.307  10.131 -25.645  1.00  0.00           N  
ATOM   2999  H   LEU   184      -9.629  10.184 -26.601  1.00  0.00           H  
ATOM   3000  CA  LEU   184      -8.326  11.188 -25.115  1.00  0.00           C  
ATOM   3001  HA  LEU   184      -7.400  10.703 -24.807  1.00  0.00           H  
ATOM   3002  CB  LEU   184      -7.951  12.188 -26.334  1.00  0.00           C  
ATOM   3003  HB2 LEU   184      -8.858  12.726 -26.607  1.00  0.00           H  
ATOM   3004  HB3 LEU   184      -7.212  12.924 -26.017  1.00  0.00           H  
ATOM   3005  CG  LEU   184      -7.511  11.465 -27.609  1.00  0.00           C  
ATOM   3006  HG  LEU   184      -8.248  10.741 -27.957  1.00  0.00           H  
ATOM   3007  CD1 LEU   184      -7.234  12.555 -28.729  1.00  0.00           C  
ATOM   3008 HD11 LEU   184      -6.950  12.036 -29.645  1.00  0.00           H  
ATOM   3009 HD12 LEU   184      -8.105  13.191 -28.887  1.00  0.00           H  
ATOM   3010 HD13 LEU   184      -6.403  13.241 -28.564  1.00  0.00           H  
ATOM   3011  CD2 LEU   184      -6.173  10.825 -27.445  1.00  0.00           C  
ATOM   3012 HD21 LEU   184      -5.343  11.530 -27.407  1.00  0.00           H  
ATOM   3013 HD22 LEU   184      -6.110  10.083 -26.649  1.00  0.00           H  
ATOM   3014 HD23 LEU   184      -6.038  10.322 -28.403  1.00  0.00           H  
ATOM   3015  C   LEU   184      -8.865  11.867 -23.852  1.00  0.00           C  
ATOM   3016  O   LEU   184      -8.096  11.989 -22.879  1.00  0.00           O  
ATOM   3017  N   GLU   185     -10.194  12.212 -23.690  1.00  0.00           N  
ATOM   3018  H   GLU   185     -10.795  12.015 -24.478  1.00  0.00           H  
ATOM   3019  CA  GLU   185     -10.889  12.599 -22.514  1.00  0.00           C  
ATOM   3020  HA  GLU   185     -10.380  13.518 -22.225  1.00  0.00           H  
ATOM   3021  CB  GLU   185     -12.408  12.732 -22.772  1.00  0.00           C  
ATOM   3022  HB2 GLU   185     -12.807  11.820 -23.214  1.00  0.00           H  
ATOM   3023  HB3 GLU   185     -12.937  12.844 -21.825  1.00  0.00           H  
ATOM   3024  CG  GLU   185     -12.669  14.026 -23.611  1.00  0.00           C  
ATOM   3025  HG2 GLU   185     -13.725  14.259 -23.471  1.00  0.00           H  
ATOM   3026  HG3 GLU   185     -12.125  14.871 -23.188  1.00  0.00           H  
ATOM   3027  CD  GLU   185     -12.268  13.831 -25.040  1.00  0.00           C  
ATOM   3028  OE1 GLU   185     -11.408  14.648 -25.564  1.00  0.00           O  
ATOM   3029  OE2 GLU   185     -12.841  12.953 -25.728  1.00  0.00           O  
ATOM   3030  C   GLU   185     -10.755  11.660 -21.282  1.00  0.00           C  
ATOM   3031  O   GLU   185     -10.541  12.125 -20.119  1.00  0.00           O  
ATOM   3032  N   GLU   186     -10.711  10.374 -21.445  1.00  0.00           N  
ATOM   3033  H   GLU   186     -10.570   9.948 -22.350  1.00  0.00           H  
ATOM   3034  CA  GLU   186     -10.445   9.516 -20.317  1.00  0.00           C  
ATOM   3035  HA  GLU   186     -10.967   9.959 -19.469  1.00  0.00           H  
ATOM   3036  CB  GLU   186     -10.960   8.073 -20.550  1.00  0.00           C  
ATOM   3037  HB2 GLU   186     -10.524   7.490 -21.362  1.00  0.00           H  
ATOM   3038  HB3 GLU   186     -10.727   7.406 -19.720  1.00  0.00           H  
ATOM   3039  CG  GLU   186     -12.479   7.914 -20.722  1.00  0.00           C  
ATOM   3040  HG2 GLU   186     -12.734   8.087 -21.767  1.00  0.00           H  
ATOM   3041  HG3 GLU   186     -12.812   6.916 -20.438  1.00  0.00           H  
ATOM   3042  CD  GLU   186     -13.397   8.898 -19.957  1.00  0.00           C  
ATOM   3043  OE1 GLU   186     -13.084   9.294 -18.807  1.00  0.00           O  
ATOM   3044  OE2 GLU   186     -14.458   9.313 -20.496  1.00  0.00           O  
ATOM   3045  C   GLU   186      -8.919   9.594 -19.917  1.00  0.00           C  
ATOM   3046  O   GLU   186      -8.649   9.668 -18.717  1.00  0.00           O  
ATOM   3047  N   ARG   187      -7.979   9.527 -20.884  1.00  0.00           N  
ATOM   3048  H   ARG   187      -8.386   9.644 -21.801  1.00  0.00           H  
ATOM   3049  CA  ARG   187      -6.560   9.575 -20.564  1.00  0.00           C  
ATOM   3050  HA  ARG   187      -6.375   8.705 -19.934  1.00  0.00           H  
ATOM   3051  CB  ARG   187      -5.805   9.496 -21.942  1.00  0.00           C  
ATOM   3052  HB2 ARG   187      -6.153  10.302 -22.588  1.00  0.00           H  
ATOM   3053  HB3 ARG   187      -4.756   9.582 -21.660  1.00  0.00           H  
ATOM   3054  CG  ARG   187      -5.957   8.394 -22.716  1.00  0.00           C  
ATOM   3055  HG2 ARG   187      -5.766   7.495 -22.132  1.00  0.00           H  
ATOM   3056  HG3 ARG   187      -7.026   8.315 -22.913  1.00  0.00           H  
ATOM   3057  CD  ARG   187      -5.444   8.407 -23.945  1.00  0.00           C  
ATOM   3058  HD2 ARG   187      -6.088   7.711 -24.483  1.00  0.00           H  
ATOM   3059  HD3 ARG   187      -5.528   9.419 -24.341  1.00  0.00           H  
ATOM   3060  NE  ARG   187      -4.003   7.923 -24.036  1.00  0.00           N  
ATOM   3061  HE  ARG   187      -3.640   7.349 -23.288  1.00  0.00           H  
ATOM   3062  CZ  ARG   187      -3.145   7.864 -25.071  1.00  0.00           C  
ATOM   3063  NH1 ARG   187      -3.550   8.055 -26.278  1.00  0.00           N  
ATOM   3064 HH11 ARG   187      -4.542   8.177 -26.424  1.00  0.00           H  
ATOM   3065 HH12 ARG   187      -2.997   7.952 -27.117  1.00  0.00           H  
ATOM   3066  NH2 ARG   187      -1.892   7.540 -24.835  1.00  0.00           N  
ATOM   3067 HH21 ARG   187      -1.503   7.444 -23.908  1.00  0.00           H  
ATOM   3068 HH22 ARG   187      -1.193   7.485 -25.562  1.00  0.00           H  
ATOM   3069  C   ARG   187      -6.215  10.890 -19.833  1.00  0.00           C  
ATOM   3070  O   ARG   187      -5.411  10.806 -18.927  1.00  0.00           O  
ATOM   3071  N   ARG   188      -6.790  12.002 -20.189  1.00  0.00           N  
ATOM   3072  H   ARG   188      -7.344  12.000 -21.034  1.00  0.00           H  
ATOM   3073  CA  ARG   188      -6.699  13.298 -19.508  1.00  0.00           C  
ATOM   3074  HA  ARG   188      -5.662  13.625 -19.435  1.00  0.00           H  
ATOM   3075  CB  ARG   188      -7.561  14.314 -20.257  1.00  0.00           C  
ATOM   3076  HB2 ARG   188      -8.448  13.860 -20.700  1.00  0.00           H  
ATOM   3077  HB3 ARG   188      -7.859  15.091 -19.553  1.00  0.00           H  
ATOM   3078  CG  ARG   188      -6.912  14.827 -21.332  1.00  0.00           C  
ATOM   3079  HG2 ARG   188      -5.858  14.815 -21.055  1.00  0.00           H  
ATOM   3080  HG3 ARG   188      -6.885  14.060 -22.106  1.00  0.00           H  
ATOM   3081  CD  ARG   188      -7.218  15.980 -21.843  1.00  0.00           C  
ATOM   3082  HD2 ARG   188      -8.300  16.075 -21.936  1.00  0.00           H  
ATOM   3083  HD3 ARG   188      -6.865  16.833 -21.262  1.00  0.00           H  
ATOM   3084  NE  ARG   188      -6.711  16.256 -23.228  1.00  0.00           N  
ATOM   3085  HE  ARG   188      -7.448  16.238 -23.918  1.00  0.00           H  
ATOM   3086  CZ  ARG   188      -5.530  16.751 -23.576  1.00  0.00           C  
ATOM   3087  NH1 ARG   188      -5.275  16.924 -24.828  1.00  0.00           N  
ATOM   3088 HH11 ARG   188      -5.855  16.467 -25.517  1.00  0.00           H  
ATOM   3089 HH12 ARG   188      -4.397  17.304 -25.151  1.00  0.00           H  
ATOM   3090  NH2 ARG   188      -4.551  17.111 -22.760  1.00  0.00           N  
ATOM   3091 HH21 ARG   188      -4.762  17.142 -21.773  1.00  0.00           H  
ATOM   3092 HH22 ARG   188      -3.666  17.473 -23.085  1.00  0.00           H  
ATOM   3093  C   ARG   188      -7.212  13.046 -18.107  1.00  0.00           C  
ATOM   3094  O   ARG   188      -6.462  13.091 -17.188  1.00  0.00           O  
ATOM   3095  N   ALA   189      -8.435  12.696 -17.997  1.00  0.00           N  
ATOM   3096  H   ALA   189      -8.949  12.498 -18.844  1.00  0.00           H  
ATOM   3097  CA  ALA   189      -9.187  12.543 -16.674  1.00  0.00           C  
ATOM   3098  HA  ALA   189      -9.220  13.578 -16.332  1.00  0.00           H  
ATOM   3099  CB  ALA   189     -10.607  12.126 -16.877  1.00  0.00           C  
ATOM   3100  HB1 ALA   189     -10.569  11.233 -17.501  1.00  0.00           H  
ATOM   3101  HB2 ALA   189     -11.142  11.860 -15.966  1.00  0.00           H  
ATOM   3102  HB3 ALA   189     -11.051  12.939 -17.452  1.00  0.00           H  
ATOM   3103  C   ALA   189      -8.455  11.707 -15.622  1.00  0.00           C  
ATOM   3104  O   ALA   189      -8.545  12.043 -14.405  1.00  0.00           O  
ATOM   3105  N   MET   190      -7.830  10.608 -16.044  1.00  0.00           N  
ATOM   3106  H   MET   190      -7.919  10.496 -17.044  1.00  0.00           H  
ATOM   3107  CA  MET   190      -6.989   9.721 -15.212  1.00  0.00           C  
ATOM   3108  HA  MET   190      -7.496   9.414 -14.297  1.00  0.00           H  
ATOM   3109  CB  MET   190      -6.675   8.454 -16.021  1.00  0.00           C  
ATOM   3110  HB2 MET   190      -7.593   7.939 -16.303  1.00  0.00           H  
ATOM   3111  HB3 MET   190      -6.187   8.733 -16.955  1.00  0.00           H  
ATOM   3112  CG  MET   190      -5.812   7.511 -15.301  1.00  0.00           C  
ATOM   3113  HG2 MET   190      -4.890   8.048 -15.077  1.00  0.00           H  
ATOM   3114  HG3 MET   190      -6.329   7.272 -14.372  1.00  0.00           H  
ATOM   3115  SD  MET   190      -5.552   5.896 -16.213  1.00  0.00           S  
ATOM   3116  CE  MET   190      -4.645   6.550 -17.649  1.00  0.00           C  
ATOM   3117  HE1 MET   190      -3.635   6.932 -17.496  1.00  0.00           H  
ATOM   3118  HE2 MET   190      -4.428   5.746 -18.352  1.00  0.00           H  
ATOM   3119  HE3 MET   190      -5.193   7.329 -18.179  1.00  0.00           H  
ATOM   3120  C   MET   190      -5.726  10.479 -14.820  1.00  0.00           C  
ATOM   3121  O   MET   190      -5.513  10.642 -13.606  1.00  0.00           O  
ATOM   3122  N   HIE   191      -5.040  11.181 -15.751  1.00  0.00           N  
ATOM   3123  H   HIE   191      -5.343  11.091 -16.710  1.00  0.00           H  
ATOM   3124  CA  HIE   191      -3.821  11.955 -15.389  1.00  0.00           C  
ATOM   3125  HA  HIE   191      -3.061  11.389 -14.850  1.00  0.00           H  
ATOM   3126  CB  HIE   191      -3.220  12.387 -16.767  1.00  0.00           C  
ATOM   3127  HB2 HIE   191      -3.235  11.576 -17.495  1.00  0.00           H  
ATOM   3128  HB3 HIE   191      -3.942  13.122 -17.123  1.00  0.00           H  
ATOM   3129  CG  HIE   191      -1.956  13.167 -16.736  1.00  0.00           C  
ATOM   3130  ND1 HIE   191      -1.896  14.497 -17.233  1.00  0.00           N  
ATOM   3131  CE1 HIE   191      -0.573  14.752 -17.163  1.00  0.00           C  
ATOM   3132  HE1 HIE   191      -0.169  15.727 -17.391  1.00  0.00           H  
ATOM   3133  NE2 HIE   191       0.128  13.753 -16.585  1.00  0.00           N  
ATOM   3134  HE2 HIE   191       1.009  13.895 -16.111  1.00  0.00           H  
ATOM   3135  CD2 HIE   191      -0.783  12.708 -16.332  1.00  0.00           C  
ATOM   3136  HD2 HIE   191      -0.532  11.730 -15.947  1.00  0.00           H  
ATOM   3137  C   HIE   191      -4.085  13.154 -14.376  1.00  0.00           C  
ATOM   3138  O   HIE   191      -3.185  13.523 -13.614  1.00  0.00           O  
ATOM   3139  N   ASP   192      -5.267  13.764 -14.520  1.00  0.00           N  
ATOM   3140  H   ASP   192      -5.930  13.506 -15.236  1.00  0.00           H  
ATOM   3141  CA  ASP   192      -5.678  14.934 -13.727  1.00  0.00           C  
ATOM   3142  HA  ASP   192      -4.845  15.626 -13.851  1.00  0.00           H  
ATOM   3143  CB  ASP   192      -7.019  15.421 -14.301  1.00  0.00           C  
ATOM   3144  HB2 ASP   192      -7.785  14.659 -14.442  1.00  0.00           H  
ATOM   3145  HB3 ASP   192      -7.269  16.127 -13.508  1.00  0.00           H  
ATOM   3146  CG  ASP   192      -6.787  16.121 -15.681  1.00  0.00           C  
ATOM   3147  OD1 ASP   192      -7.695  16.071 -16.547  1.00  0.00           O  
ATOM   3148  OD2 ASP   192      -5.826  16.863 -15.817  1.00  0.00           O  
ATOM   3149  C   ASP   192      -5.728  14.621 -12.191  1.00  0.00           C  
ATOM   3150  O   ASP   192      -5.440  15.490 -11.383  1.00  0.00           O  
ATOM   3151  N   ILE   193      -5.936  13.361 -11.695  1.00  0.00           N  
ATOM   3152  H   ILE   193      -6.017  12.668 -12.425  1.00  0.00           H  
ATOM   3153  CA  ILE   193      -5.947  13.053 -10.260  1.00  0.00           C  
ATOM   3154  HA  ILE   193      -6.452  13.853  -9.720  1.00  0.00           H  
ATOM   3155  CB  ILE   193      -6.732  11.784 -10.144  1.00  0.00           C  
ATOM   3156  HB  ILE   193      -6.111  11.126 -10.751  1.00  0.00           H  
ATOM   3157  CG2 ILE   193      -7.055  11.253  -8.731  1.00  0.00           C  
ATOM   3158 HG21 ILE   193      -7.551  10.284  -8.697  1.00  0.00           H  
ATOM   3159 HG22 ILE   193      -6.106  11.115  -8.212  1.00  0.00           H  
ATOM   3160 HG23 ILE   193      -7.738  11.929  -8.218  1.00  0.00           H  
ATOM   3161  CG1 ILE   193      -8.096  11.817 -10.934  1.00  0.00           C  
ATOM   3162 HG12 ILE   193      -8.911  12.321 -10.413  1.00  0.00           H  
ATOM   3163 HG13 ILE   193      -8.240  12.355 -11.871  1.00  0.00           H  
ATOM   3164  CD1 ILE   193      -8.497  10.338 -11.285  1.00  0.00           C  
ATOM   3165 HD11 ILE   193      -9.538  10.367 -11.606  1.00  0.00           H  
ATOM   3166 HD12 ILE   193      -7.910  10.048 -12.156  1.00  0.00           H  
ATOM   3167 HD13 ILE   193      -8.384   9.587 -10.503  1.00  0.00           H  
ATOM   3168  C   ILE   193      -4.531  12.966  -9.717  1.00  0.00           C  
ATOM   3169  O   ILE   193      -4.164  13.257  -8.579  1.00  0.00           O  
ATOM   3170  N   ILE   194      -3.536  12.767 -10.567  1.00  0.00           N  
ATOM   3171  H   ILE   194      -3.801  12.673 -11.537  1.00  0.00           H  
ATOM   3172  CA  ILE   194      -2.168  13.008 -10.276  1.00  0.00           C  
ATOM   3173  HA  ILE   194      -1.808  12.683  -9.299  1.00  0.00           H  
ATOM   3174  CB  ILE   194      -1.262  12.132 -11.213  1.00  0.00           C  
ATOM   3175  HB  ILE   194      -1.613  12.217 -12.241  1.00  0.00           H  
ATOM   3176  CG2 ILE   194       0.171  12.717 -11.251  1.00  0.00           C  
ATOM   3177 HG21 ILE   194       0.695  12.767 -10.296  1.00  0.00           H  
ATOM   3178 HG22 ILE   194       0.686  12.003 -11.893  1.00  0.00           H  
ATOM   3179 HG23 ILE   194       0.211  13.675 -11.770  1.00  0.00           H  
ATOM   3180  CG1 ILE   194      -1.247  10.675 -10.748  1.00  0.00           C  
ATOM   3181 HG12 ILE   194      -0.244  10.441 -10.392  1.00  0.00           H  
ATOM   3182 HG13 ILE   194      -2.113  10.528 -10.103  1.00  0.00           H  
ATOM   3183  CD1 ILE   194      -1.579   9.787 -11.940  1.00  0.00           C  
ATOM   3184 HD11 ILE   194      -2.395  10.098 -12.592  1.00  0.00           H  
ATOM   3185 HD12 ILE   194      -0.731   9.764 -12.624  1.00  0.00           H  
ATOM   3186 HD13 ILE   194      -1.771   8.834 -11.447  1.00  0.00           H  
ATOM   3187  C   ILE   194      -1.886  14.490 -10.309  1.00  0.00           C  
ATOM   3188  O   ILE   194      -1.422  15.055  -9.318  1.00  0.00           O  
ATOM   3189  N   ALA   195      -2.223  15.190 -11.410  1.00  0.00           N  
ATOM   3190  H   ALA   195      -2.741  14.849 -12.206  1.00  0.00           H  
ATOM   3191  CA  ALA   195      -1.950  16.633 -11.592  1.00  0.00           C  
ATOM   3192  HA  ALA   195      -0.980  16.814 -11.129  1.00  0.00           H  
ATOM   3193  CB  ALA   195      -1.985  17.022 -13.091  1.00  0.00           C  
ATOM   3194  HB1 ALA   195      -1.361  16.332 -13.660  1.00  0.00           H  
ATOM   3195  HB2 ALA   195      -3.031  16.956 -13.391  1.00  0.00           H  
ATOM   3196  HB3 ALA   195      -1.755  18.062 -13.322  1.00  0.00           H  
ATOM   3197  C   ALA   195      -2.979  17.554 -10.839  1.00  0.00           C  
ATOM   3198  O   ALA   195      -3.368  18.654 -11.269  1.00  0.00           O  
ATOM   3199  N   SER   196      -3.359  17.138  -9.587  1.00  0.00           N  
ATOM   3200  H   SER   196      -2.767  16.388  -9.259  1.00  0.00           H  
ATOM   3201  CA  SER   196      -4.251  17.910  -8.756  1.00  0.00           C  
ATOM   3202  HA  SER   196      -4.547  18.833  -9.254  1.00  0.00           H  
ATOM   3203  CB  SER   196      -5.551  17.093  -8.350  1.00  0.00           C  
ATOM   3204  HB2 SER   196      -5.350  16.084  -7.990  1.00  0.00           H  
ATOM   3205  HB3 SER   196      -6.109  17.660  -7.605  1.00  0.00           H  
ATOM   3206  OG  SER   196      -6.360  16.823  -9.439  1.00  0.00           O  
ATOM   3207  HG  SER   196      -5.839  16.361 -10.100  1.00  0.00           H  
ATOM   3208  C   SER   196      -3.517  18.340  -7.437  1.00  0.00           C  
ATOM   3209  O   SER   196      -2.485  17.939  -7.038  1.00  0.00           O  
ATOM   3210  N   ASP   197      -4.234  19.211  -6.743  1.00  0.00           N  
ATOM   3211  H   ASP   197      -5.097  19.520  -7.167  1.00  0.00           H  
ATOM   3212  CA  ASP   197      -3.867  19.658  -5.368  1.00  0.00           C  
ATOM   3213  HA  ASP   197      -2.923  20.202  -5.328  1.00  0.00           H  
ATOM   3214  CB  ASP   197      -4.851  20.662  -4.770  1.00  0.00           C  
ATOM   3215  HB2 ASP   197      -5.837  20.304  -5.063  1.00  0.00           H  
ATOM   3216  HB3 ASP   197      -4.741  20.705  -3.686  1.00  0.00           H  
ATOM   3217  CG  ASP   197      -4.636  22.108  -5.210  1.00  0.00           C  
ATOM   3218  OD1 ASP   197      -4.068  22.315  -6.278  1.00  0.00           O  
ATOM   3219  OD2 ASP   197      -4.922  22.949  -4.368  1.00  0.00           O  
ATOM   3220  C   ASP   197      -3.641  18.510  -4.420  1.00  0.00           C  
ATOM   3221  O   ASP   197      -2.774  18.569  -3.560  1.00  0.00           O  
ATOM   3222  N   THR   198      -4.481  17.474  -4.500  1.00  0.00           N  
ATOM   3223  H   THR   198      -5.177  17.433  -5.231  1.00  0.00           H  
ATOM   3224  CA  THR   198      -4.428  16.220  -3.710  1.00  0.00           C  
ATOM   3225  HA  THR   198      -3.369  15.994  -3.581  1.00  0.00           H  
ATOM   3226  CB  THR   198      -4.847  16.542  -2.336  1.00  0.00           C  
ATOM   3227  HB  THR   198      -4.482  17.511  -1.996  1.00  0.00           H  
ATOM   3228  CG2 THR   198      -6.413  16.392  -2.181  1.00  0.00           C  
ATOM   3229 HG21 THR   198      -6.702  17.084  -1.390  1.00  0.00           H  
ATOM   3230 HG22 THR   198      -6.934  16.698  -3.088  1.00  0.00           H  
ATOM   3231 HG23 THR   198      -6.613  15.326  -2.070  1.00  0.00           H  
ATOM   3232  OG1 THR   198      -4.305  15.561  -1.512  1.00  0.00           O  
ATOM   3233  HG1 THR   198      -4.657  15.719  -0.633  1.00  0.00           H  
ATOM   3234  C   THR   198      -5.157  15.016  -4.386  1.00  0.00           C  
ATOM   3235  O   THR   198      -6.018  15.143  -5.200  1.00  0.00           O  
ATOM   3236  N   PHE   199      -4.680  13.791  -4.108  1.00  0.00           N  
ATOM   3237  H   PHE   199      -3.871  13.736  -3.507  1.00  0.00           H  
ATOM   3238  CA  PHE   199      -5.100  12.579  -4.767  1.00  0.00           C  
ATOM   3239  HA  PHE   199      -5.177  12.757  -5.840  1.00  0.00           H  
ATOM   3240  CB  PHE   199      -3.873  11.554  -4.691  1.00  0.00           C  
ATOM   3241  HB2 PHE   199      -3.043  12.094  -5.147  1.00  0.00           H  
ATOM   3242  HB3 PHE   199      -3.461  11.488  -3.684  1.00  0.00           H  
ATOM   3243  CG  PHE   199      -4.029  10.180  -5.291  1.00  0.00           C  
ATOM   3244  CD1 PHE   199      -3.687  10.078  -6.630  1.00  0.00           C  
ATOM   3245  HD1 PHE   199      -3.349  10.972  -7.132  1.00  0.00           H  
ATOM   3246  CE1 PHE   199      -3.842   8.818  -7.307  1.00  0.00           C  
ATOM   3247  HE1 PHE   199      -3.624   8.823  -8.364  1.00  0.00           H  
ATOM   3248  CZ  PHE   199      -4.400   7.766  -6.585  1.00  0.00           C  
ATOM   3249  HZ  PHE   199      -4.529   6.812  -7.075  1.00  0.00           H  
ATOM   3250  CE2 PHE   199      -4.807   7.934  -5.238  1.00  0.00           C  
ATOM   3251  HE2 PHE   199      -5.130   7.056  -4.699  1.00  0.00           H  
ATOM   3252  CD2 PHE   199      -4.577   9.106  -4.552  1.00  0.00           C  
ATOM   3253  HD2 PHE   199      -4.812   9.230  -3.505  1.00  0.00           H  
ATOM   3254  C   PHE   199      -6.448  12.014  -4.146  1.00  0.00           C  
ATOM   3255  O   PHE   199      -6.768  12.478  -3.048  1.00  0.00           O  
ATOM   3256  N   ASP   200      -7.217  11.147  -4.828  1.00  0.00           N  
ATOM   3257  H   ASP   200      -6.974  10.772  -5.734  1.00  0.00           H  
ATOM   3258  CA  ASP   200      -8.412  10.609  -4.188  1.00  0.00           C  
ATOM   3259  HA  ASP   200      -8.272  10.540  -3.109  1.00  0.00           H  
ATOM   3260  CB  ASP   200      -9.623  11.469  -4.420  1.00  0.00           C  
ATOM   3261  HB2 ASP   200      -9.575  12.404  -3.862  1.00  0.00           H  
ATOM   3262  HB3 ASP   200      -9.592  11.749  -5.472  1.00  0.00           H  
ATOM   3263  CG  ASP   200     -10.999  10.772  -4.079  1.00  0.00           C  
ATOM   3264  OD1 ASP   200     -12.019  11.337  -4.340  1.00  0.00           O  
ATOM   3265  OD2 ASP   200     -10.943   9.754  -3.315  1.00  0.00           O  
ATOM   3266  C   ASP   200      -8.566   9.153  -4.759  1.00  0.00           C  
ATOM   3267  O   ASP   200      -8.861   8.939  -5.967  1.00  0.00           O  
ATOM   3268  N   LYS   201      -8.556   8.128  -3.915  1.00  0.00           N  
ATOM   3269  H   LYS   201      -8.424   8.334  -2.935  1.00  0.00           H  
ATOM   3270  CA  LYS   201      -8.690   6.700  -4.381  1.00  0.00           C  
ATOM   3271  HA  LYS   201      -7.938   6.433  -5.124  1.00  0.00           H  
ATOM   3272  CB  LYS   201      -8.596   5.562  -3.368  1.00  0.00           C  
ATOM   3273  HB2 LYS   201      -9.302   5.857  -2.592  1.00  0.00           H  
ATOM   3274  HB3 LYS   201      -8.954   4.580  -3.679  1.00  0.00           H  
ATOM   3275  CG  LYS   201      -7.392   5.440  -2.756  1.00  0.00           C  
ATOM   3276  HG2 LYS   201      -6.736   4.811  -3.358  1.00  0.00           H  
ATOM   3277  HG3 LYS   201      -6.995   6.443  -2.596  1.00  0.00           H  
ATOM   3278  CD  LYS   201      -7.434   4.813  -1.516  1.00  0.00           C  
ATOM   3279  HD2 LYS   201      -8.003   5.376  -0.775  1.00  0.00           H  
ATOM   3280  HD3 LYS   201      -7.947   3.864  -1.672  1.00  0.00           H  
ATOM   3281  CE  LYS   201      -6.156   4.600  -1.048  1.00  0.00           C  
ATOM   3282  HE2 LYS   201      -5.447   4.281  -1.812  1.00  0.00           H  
ATOM   3283  HE3 LYS   201      -5.755   5.465  -0.519  1.00  0.00           H  
ATOM   3284  NZ  LYS   201      -6.179   3.568   0.001  1.00  0.00           N  
ATOM   3285  HZ1 LYS   201      -5.254   3.276   0.281  1.00  0.00           H  
ATOM   3286  HZ2 LYS   201      -6.605   4.011   0.803  1.00  0.00           H  
ATOM   3287  HZ3 LYS   201      -6.717   2.736  -0.195  1.00  0.00           H  
ATOM   3288  C   LYS   201     -10.059   6.519  -5.143  1.00  0.00           C  
ATOM   3289  O   LYS   201     -10.125   5.817  -6.118  1.00  0.00           O  
ATOM   3290  N   ALA   202     -11.079   7.297  -4.781  1.00  0.00           N  
ATOM   3291  H   ALA   202     -10.863   8.010  -4.100  1.00  0.00           H  
ATOM   3292  CA  ALA   202     -12.406   7.170  -5.401  1.00  0.00           C  
ATOM   3293  HA  ALA   202     -12.602   6.099  -5.367  1.00  0.00           H  
ATOM   3294  CB  ALA   202     -13.549   7.729  -4.419  1.00  0.00           C  
ATOM   3295  HB1 ALA   202     -13.723   7.149  -3.512  1.00  0.00           H  
ATOM   3296  HB2 ALA   202     -13.353   8.713  -3.993  1.00  0.00           H  
ATOM   3297  HB3 ALA   202     -14.519   7.718  -4.915  1.00  0.00           H  
ATOM   3298  C   ALA   202     -12.370   7.742  -6.815  1.00  0.00           C  
ATOM   3299  O   ALA   202     -12.781   7.044  -7.779  1.00  0.00           O  
ATOM   3300  N   LYS   203     -11.753   8.966  -7.053  1.00  0.00           N  
ATOM   3301  H   LYS   203     -11.434   9.427  -6.213  1.00  0.00           H  
ATOM   3302  CA  LYS   203     -11.542   9.477  -8.359  1.00  0.00           C  
ATOM   3303  HA  LYS   203     -12.493   9.823  -8.764  1.00  0.00           H  
ATOM   3304  CB  LYS   203     -10.854  10.835  -8.339  1.00  0.00           C  
ATOM   3305  HB2 LYS   203      -9.971  10.719  -7.709  1.00  0.00           H  
ATOM   3306  HB3 LYS   203     -10.405  10.927  -9.327  1.00  0.00           H  
ATOM   3307  CG  LYS   203     -11.606  11.838  -7.976  1.00  0.00           C  
ATOM   3308  HG2 LYS   203     -12.332  11.865  -8.789  1.00  0.00           H  
ATOM   3309  HG3 LYS   203     -11.929  11.568  -6.971  1.00  0.00           H  
ATOM   3310  CD  LYS   203     -11.042  13.106  -7.947  1.00  0.00           C  
ATOM   3311  HD2 LYS   203     -10.088  13.113  -7.419  1.00  0.00           H  
ATOM   3312  HD3 LYS   203     -10.741  13.385  -8.956  1.00  0.00           H  
ATOM   3313  CE  LYS   203     -11.861  13.958  -7.403  1.00  0.00           C  
ATOM   3314  HE2 LYS   203     -12.743  13.924  -8.042  1.00  0.00           H  
ATOM   3315  HE3 LYS   203     -12.236  13.554  -6.463  1.00  0.00           H  
ATOM   3316  NZ  LYS   203     -11.346  15.320  -7.267  1.00  0.00           N  
ATOM   3317  HZ1 LYS   203     -10.344  15.223  -7.185  1.00  0.00           H  
ATOM   3318  HZ2 LYS   203     -11.560  15.942  -8.033  1.00  0.00           H  
ATOM   3319  HZ3 LYS   203     -11.618  15.724  -6.382  1.00  0.00           H  
ATOM   3320  C   LYS   203     -10.776   8.469  -9.224  1.00  0.00           C  
ATOM   3321  O   LYS   203     -11.116   8.344 -10.399  1.00  0.00           O  
ATOM   3322  N   ALA   204      -9.819   7.732  -8.675  1.00  0.00           N  
ATOM   3323  H   ALA   204      -9.423   8.045  -7.800  1.00  0.00           H  
ATOM   3324  CA  ALA   204      -9.088   6.687  -9.392  1.00  0.00           C  
ATOM   3325  HA  ALA   204      -8.768   7.068 -10.362  1.00  0.00           H  
ATOM   3326  CB  ALA   204      -7.800   6.400  -8.621  1.00  0.00           C  
ATOM   3327  HB1 ALA   204      -7.204   7.296  -8.450  1.00  0.00           H  
ATOM   3328  HB2 ALA   204      -8.144   6.078  -7.638  1.00  0.00           H  
ATOM   3329  HB3 ALA   204      -7.242   5.665  -9.202  1.00  0.00           H  
ATOM   3330  C   ALA   204      -9.961   5.431  -9.626  1.00  0.00           C  
ATOM   3331  O   ALA   204     -10.161   5.158 -10.795  1.00  0.00           O  
ATOM   3332  N   GLU   205     -10.578   4.882  -8.627  1.00  0.00           N  
ATOM   3333  H   GLU   205     -10.424   5.184  -7.676  1.00  0.00           H  
ATOM   3334  CA  GLU   205     -11.364   3.606  -8.851  1.00  0.00           C  
ATOM   3335  HA  GLU   205     -10.761   2.755  -9.166  1.00  0.00           H  
ATOM   3336  CB  GLU   205     -11.886   3.057  -7.517  1.00  0.00           C  
ATOM   3337  HB2 GLU   205     -12.559   3.773  -7.046  1.00  0.00           H  
ATOM   3338  HB3 GLU   205     -12.632   2.263  -7.565  1.00  0.00           H  
ATOM   3339  CG  GLU   205     -10.788   2.678  -6.427  1.00  0.00           C  
ATOM   3340  HG2 GLU   205      -9.883   3.283  -6.488  1.00  0.00           H  
ATOM   3341  HG3 GLU   205     -11.246   2.789  -5.444  1.00  0.00           H  
ATOM   3342  CD  GLU   205     -10.341   1.170  -6.692  1.00  0.00           C  
ATOM   3343  OE1 GLU   205      -9.949   0.508  -5.679  1.00  0.00           O  
ATOM   3344  OE2 GLU   205     -10.468   0.664  -7.840  1.00  0.00           O  
ATOM   3345  C   GLU   205     -12.478   3.666  -9.873  1.00  0.00           C  
ATOM   3346  O   GLU   205     -12.581   2.902 -10.827  1.00  0.00           O  
ATOM   3347  N   ALA   206     -13.146   4.784  -9.687  1.00  0.00           N  
ATOM   3348  H   ALA   206     -12.800   5.475  -9.037  1.00  0.00           H  
ATOM   3349  CA  ALA   206     -14.199   5.216 -10.554  1.00  0.00           C  
ATOM   3350  HA  ALA   206     -14.887   4.371 -10.579  1.00  0.00           H  
ATOM   3351  CB  ALA   206     -14.882   6.329  -9.835  1.00  0.00           C  
ATOM   3352  HB1 ALA   206     -15.821   6.606 -10.314  1.00  0.00           H  
ATOM   3353  HB2 ALA   206     -15.095   6.068  -8.798  1.00  0.00           H  
ATOM   3354  HB3 ALA   206     -14.313   7.243  -9.664  1.00  0.00           H  
ATOM   3355  C   ALA   206     -13.800   5.604 -12.037  1.00  0.00           C  
ATOM   3356  O   ALA   206     -14.484   5.400 -13.012  1.00  0.00           O  
ATOM   3357  N   GLN   207     -12.573   6.112 -12.231  1.00  0.00           N  
ATOM   3358  H   GLN   207     -11.979   6.188 -11.418  1.00  0.00           H  
ATOM   3359  CA  GLN   207     -11.953   6.444 -13.485  1.00  0.00           C  
ATOM   3360  HA  GLN   207     -12.732   6.848 -14.132  1.00  0.00           H  
ATOM   3361  CB  GLN   207     -10.941   7.589 -13.368  1.00  0.00           C  
ATOM   3362  HB2 GLN   207     -11.471   8.446 -12.953  1.00  0.00           H  
ATOM   3363  HB3 GLN   207     -10.148   7.135 -12.773  1.00  0.00           H  
ATOM   3364  CG  GLN   207     -10.350   8.029 -14.782  1.00  0.00           C  
ATOM   3365  HG2 GLN   207      -9.614   8.811 -14.594  1.00  0.00           H  
ATOM   3366  HG3 GLN   207      -9.820   7.195 -15.243  1.00  0.00           H  
ATOM   3367  CD  GLN   207     -11.355   8.603 -15.716  1.00  0.00           C  
ATOM   3368  OE1 GLN   207     -12.447   8.953 -15.308  1.00  0.00           O  
ATOM   3369  NE2 GLN   207     -11.095   8.788 -17.014  1.00  0.00           N  
ATOM   3370 HE21 GLN   207     -11.816   9.230 -17.565  1.00  0.00           H  
ATOM   3371 HE22 GLN   207     -10.197   8.549 -17.411  1.00  0.00           H  
ATOM   3372  C   GLN   207     -11.356   5.202 -14.210  1.00  0.00           C  
ATOM   3373  O   GLN   207     -11.556   5.035 -15.402  1.00  0.00           O  
ATOM   3374  N   ILE   208     -10.692   4.363 -13.489  1.00  0.00           N  
ATOM   3375  H   ILE   208     -10.707   4.512 -12.491  1.00  0.00           H  
ATOM   3376  CA  ILE   208      -9.957   3.104 -14.008  1.00  0.00           C  
ATOM   3377  HA  ILE   208      -9.293   3.380 -14.827  1.00  0.00           H  
ATOM   3378  CB  ILE   208      -9.167   2.430 -12.905  1.00  0.00           C  
ATOM   3379  HB  ILE   208      -9.926   2.357 -12.126  1.00  0.00           H  
ATOM   3380  CG2 ILE   208      -8.520   1.059 -13.346  1.00  0.00           C  
ATOM   3381 HG21 ILE   208      -9.254   0.413 -13.827  1.00  0.00           H  
ATOM   3382 HG22 ILE   208      -7.821   1.207 -14.170  1.00  0.00           H  
ATOM   3383 HG23 ILE   208      -8.033   0.493 -12.552  1.00  0.00           H  
ATOM   3384  CG1 ILE   208      -7.933   3.257 -12.363  1.00  0.00           C  
ATOM   3385 HG12 ILE   208      -7.085   3.150 -13.040  1.00  0.00           H  
ATOM   3386 HG13 ILE   208      -8.230   4.304 -12.311  1.00  0.00           H  
ATOM   3387  CD1 ILE   208      -7.669   2.700 -10.988  1.00  0.00           C  
ATOM   3388 HD11 ILE   208      -7.064   3.370 -10.377  1.00  0.00           H  
ATOM   3389 HD12 ILE   208      -8.580   2.464 -10.437  1.00  0.00           H  
ATOM   3390 HD13 ILE   208      -7.300   1.677 -11.064  1.00  0.00           H  
ATOM   3391  C   ILE   208     -11.026   2.132 -14.561  1.00  0.00           C  
ATOM   3392  O   ILE   208     -10.767   1.550 -15.589  1.00  0.00           O  
ATOM   3393  N   ALA   209     -12.198   2.142 -14.047  1.00  0.00           N  
ATOM   3394  H   ALA   209     -12.369   2.648 -13.190  1.00  0.00           H  
ATOM   3395  CA  ALA   209     -13.283   1.233 -14.380  1.00  0.00           C  
ATOM   3396  HA  ALA   209     -12.781   0.286 -14.580  1.00  0.00           H  
ATOM   3397  CB  ALA   209     -14.223   1.142 -13.220  1.00  0.00           C  
ATOM   3398  HB1 ALA   209     -15.160   0.691 -13.545  1.00  0.00           H  
ATOM   3399  HB2 ALA   209     -13.651   0.683 -12.414  1.00  0.00           H  
ATOM   3400  HB3 ALA   209     -14.524   2.156 -12.958  1.00  0.00           H  
ATOM   3401  C   ALA   209     -14.010   1.592 -15.687  1.00  0.00           C  
ATOM   3402  O   ALA   209     -14.775   0.769 -16.149  1.00  0.00           O  
ATOM   3403  N   LYS   210     -13.626   2.634 -16.383  1.00  0.00           N  
ATOM   3404  H   LYS   210     -12.943   3.199 -15.898  1.00  0.00           H  
ATOM   3405  CA  LYS   210     -14.087   3.065 -17.807  1.00  0.00           C  
ATOM   3406  HA  LYS   210     -15.155   2.847 -17.815  1.00  0.00           H  
ATOM   3407  CB  LYS   210     -13.873   4.625 -17.913  1.00  0.00           C  
ATOM   3408  HB2 LYS   210     -12.825   4.866 -17.737  1.00  0.00           H  
ATOM   3409  HB3 LYS   210     -14.150   4.867 -18.939  1.00  0.00           H  
ATOM   3410  CG  LYS   210     -14.723   5.323 -17.136  1.00  0.00           C  
ATOM   3411  HG2 LYS   210     -15.731   5.228 -17.541  1.00  0.00           H  
ATOM   3412  HG3 LYS   210     -14.755   4.891 -16.135  1.00  0.00           H  
ATOM   3413  CD  LYS   210     -14.553   6.729 -16.947  1.00  0.00           C  
ATOM   3414  HD2 LYS   210     -13.516   6.913 -16.665  1.00  0.00           H  
ATOM   3415  HD3 LYS   210     -14.812   7.097 -17.940  1.00  0.00           H  
ATOM   3416  CE  LYS   210     -15.417   7.231 -16.090  1.00  0.00           C  
ATOM   3417  HE2 LYS   210     -16.362   6.693 -16.159  1.00  0.00           H  
ATOM   3418  HE3 LYS   210     -14.939   7.119 -15.116  1.00  0.00           H  
ATOM   3419  NZ  LYS   210     -15.719   8.662 -16.296  1.00  0.00           N  
ATOM   3420  HZ1 LYS   210     -16.587   8.903 -15.839  1.00  0.00           H  
ATOM   3421  HZ2 LYS   210     -14.954   9.197 -15.910  1.00  0.00           H  
ATOM   3422  HZ3 LYS   210     -15.789   8.905 -17.274  1.00  0.00           H  
ATOM   3423  C   LYS   210     -13.267   2.377 -18.900  1.00  0.00           C  
ATOM   3424  O   LYS   210     -13.723   2.330 -20.037  1.00  0.00           O  
ATOM   3425  N   MET   211     -12.166   1.694 -18.573  1.00  0.00           N  
ATOM   3426  H   MET   211     -11.893   1.598 -17.605  1.00  0.00           H  
ATOM   3427  CA  MET   211     -11.135   1.280 -19.534  1.00  0.00           C  
ATOM   3428  HA  MET   211     -11.648   1.110 -20.480  1.00  0.00           H  
ATOM   3429  CB  MET   211     -10.097   2.463 -19.689  1.00  0.00           C  
ATOM   3430  HB2 MET   211      -9.690   2.211 -20.667  1.00  0.00           H  
ATOM   3431  HB3 MET   211     -10.684   3.360 -19.887  1.00  0.00           H  
ATOM   3432  CG  MET   211      -9.121   2.614 -18.486  1.00  0.00           C  
ATOM   3433  HG2 MET   211      -9.644   2.713 -17.535  1.00  0.00           H  
ATOM   3434  HG3 MET   211      -8.594   1.662 -18.415  1.00  0.00           H  
ATOM   3435  SD  MET   211      -7.998   3.925 -18.800  1.00  0.00           S  
ATOM   3436  CE  MET   211      -9.147   5.250 -18.321  1.00  0.00           C  
ATOM   3437  HE1 MET   211     -10.029   5.314 -18.959  1.00  0.00           H  
ATOM   3438  HE2 MET   211      -9.658   5.058 -17.378  1.00  0.00           H  
ATOM   3439  HE3 MET   211      -8.593   6.187 -18.285  1.00  0.00           H  
ATOM   3440  C   MET   211     -10.478  -0.058 -19.195  1.00  0.00           C  
ATOM   3441  O   MET   211      -9.810  -0.676 -20.000  1.00  0.00           O  
ATOM   3442  N   GLU   212     -10.613  -0.583 -17.933  1.00  0.00           N  
ATOM   3443  H   GLU   212     -11.158  -0.084 -17.244  1.00  0.00           H  
ATOM   3444  CA  GLU   212      -9.906  -1.824 -17.630  1.00  0.00           C  
ATOM   3445  HA  GLU   212      -8.855  -1.681 -17.884  1.00  0.00           H  
ATOM   3446  CB  GLU   212      -9.908  -1.912 -16.080  1.00  0.00           C  
ATOM   3447  HB2 GLU   212      -9.533  -2.879 -15.744  1.00  0.00           H  
ATOM   3448  HB3 GLU   212      -9.423  -1.051 -15.621  1.00  0.00           H  
ATOM   3449  CG  GLU   212     -11.359  -1.922 -15.541  1.00  0.00           C  
ATOM   3450  HG2 GLU   212     -11.414  -1.661 -14.484  1.00  0.00           H  
ATOM   3451  HG3 GLU   212     -12.007  -1.206 -16.046  1.00  0.00           H  
ATOM   3452  CD  GLU   212     -12.216  -3.221 -15.617  1.00  0.00           C  
ATOM   3453  OE1 GLU   212     -13.418  -3.213 -16.030  1.00  0.00           O  
ATOM   3454  OE2 GLU   212     -11.702  -4.307 -15.360  1.00  0.00           O  
ATOM   3455  C   GLU   212     -10.311  -3.059 -18.434  1.00  0.00           C  
ATOM   3456  O   GLU   212      -9.552  -4.029 -18.622  1.00  0.00           O  
ATOM   3457  N   GLU   213     -11.534  -3.092 -18.934  1.00  0.00           N  
ATOM   3458  H   GLU   213     -12.050  -2.357 -18.472  1.00  0.00           H  
ATOM   3459  CA  GLU   213     -12.208  -4.228 -19.784  1.00  0.00           C  
ATOM   3460  HA  GLU   213     -11.717  -5.167 -19.528  1.00  0.00           H  
ATOM   3461  CB  GLU   213     -13.695  -4.288 -19.382  1.00  0.00           C  
ATOM   3462  HB2 GLU   213     -13.796  -4.175 -18.303  1.00  0.00           H  
ATOM   3463  HB3 GLU   213     -14.362  -3.590 -19.887  1.00  0.00           H  
ATOM   3464  CG  GLU   213     -14.310  -5.612 -19.722  1.00  0.00           C  
ATOM   3465  HG2 GLU   213     -15.393  -5.491 -19.734  1.00  0.00           H  
ATOM   3466  HG3 GLU   213     -14.099  -5.712 -20.787  1.00  0.00           H  
ATOM   3467  CD  GLU   213     -13.899  -6.729 -18.833  1.00  0.00           C  
ATOM   3468  OE1 GLU   213     -14.018  -7.893 -19.298  1.00  0.00           O  
ATOM   3469  OE2 GLU   213     -13.343  -6.616 -17.724  1.00  0.00           O  
ATOM   3470  C   GLU   213     -11.902  -4.024 -21.303  1.00  0.00           C  
ATOM   3471  O   GLU   213     -11.697  -4.975 -22.033  1.00  0.00           O  
ATOM   3472  N   GLN   214     -11.859  -2.830 -21.761  1.00  0.00           N  
ATOM   3473  H   GLN   214     -12.193  -2.073 -21.181  1.00  0.00           H  
ATOM   3474  CA  GLN   214     -11.277  -2.437 -23.064  1.00  0.00           C  
ATOM   3475  HA  GLN   214     -11.927  -2.871 -23.823  1.00  0.00           H  
ATOM   3476  CB  GLN   214     -11.391  -0.904 -23.158  1.00  0.00           C  
ATOM   3477  HB2 GLN   214     -12.443  -0.644 -23.041  1.00  0.00           H  
ATOM   3478  HB3 GLN   214     -11.000  -0.351 -22.304  1.00  0.00           H  
ATOM   3479  CG  GLN   214     -10.982  -0.342 -24.470  1.00  0.00           C  
ATOM   3480  HG2 GLN   214      -9.895  -0.287 -24.517  1.00  0.00           H  
ATOM   3481  HG3 GLN   214     -11.385  -0.922 -25.301  1.00  0.00           H  
ATOM   3482  CD  GLN   214     -11.540   1.100 -24.715  1.00  0.00           C  
ATOM   3483  OE1 GLN   214     -12.376   1.655 -24.090  1.00  0.00           O  
ATOM   3484  NE2 GLN   214     -11.025   1.796 -25.682  1.00  0.00           N  
ATOM   3485 HE21 GLN   214     -11.519   2.654 -25.883  1.00  0.00           H  
ATOM   3486 HE22 GLN   214     -10.240   1.395 -26.174  1.00  0.00           H  
ATOM   3487  C   GLN   214      -9.729  -2.715 -23.226  1.00  0.00           C  
ATOM   3488  O   GLN   214      -9.305  -3.191 -24.273  1.00  0.00           O  
ATOM   3489  N   ARG   215      -9.001  -2.526 -22.159  1.00  0.00           N  
ATOM   3490  H   ARG   215      -9.326  -2.044 -21.333  1.00  0.00           H  
ATOM   3491  CA  ARG   215      -7.524  -2.844 -22.117  1.00  0.00           C  
ATOM   3492  HA  ARG   215      -7.063  -2.510 -23.047  1.00  0.00           H  
ATOM   3493  CB  ARG   215      -6.820  -2.003 -21.062  1.00  0.00           C  
ATOM   3494  HB2 ARG   215      -7.430  -2.134 -20.168  1.00  0.00           H  
ATOM   3495  HB3 ARG   215      -5.827  -2.418 -20.892  1.00  0.00           H  
ATOM   3496  CG  ARG   215      -6.608  -0.640 -21.205  1.00  0.00           C  
ATOM   3497  HG2 ARG   215      -5.900  -0.567 -22.031  1.00  0.00           H  
ATOM   3498  HG3 ARG   215      -7.518  -0.161 -21.567  1.00  0.00           H  
ATOM   3499  CD  ARG   215      -6.085  -0.119 -20.038  1.00  0.00           C  
ATOM   3500  HD2 ARG   215      -6.874  -0.018 -19.293  1.00  0.00           H  
ATOM   3501  HD3 ARG   215      -5.249  -0.679 -19.618  1.00  0.00           H  
ATOM   3502  NE  ARG   215      -5.675   1.245 -20.164  1.00  0.00           N  
ATOM   3503  HE  ARG   215      -5.496   1.667 -21.064  1.00  0.00           H  
ATOM   3504  CZ  ARG   215      -4.958   1.931 -19.272  1.00  0.00           C  
ATOM   3505  NH1 ARG   215      -4.994   1.660 -18.010  1.00  0.00           N  
ATOM   3506 HH11 ARG   215      -5.627   0.938 -17.696  1.00  0.00           H  
ATOM   3507 HH12 ARG   215      -4.326   2.079 -17.379  1.00  0.00           H  
ATOM   3508  NH2 ARG   215      -4.153   2.963 -19.566  1.00  0.00           N  
ATOM   3509 HH21 ARG   215      -4.454   3.569 -20.316  1.00  0.00           H  
ATOM   3510 HH22 ARG   215      -3.626   3.323 -18.783  1.00  0.00           H  
ATOM   3511  C   ARG   215      -7.302  -4.312 -22.016  1.00  0.00           C  
ATOM   3512  O   ARG   215      -6.444  -4.762 -22.718  1.00  0.00           O  
ATOM   3513  N   LYS   216      -8.161  -5.142 -21.329  1.00  0.00           N  
ATOM   3514  H   LYS   216      -8.850  -4.673 -20.759  1.00  0.00           H  
ATOM   3515  CA  LYS   216      -8.135  -6.653 -21.543  1.00  0.00           C  
ATOM   3516  HA  LYS   216      -7.136  -7.083 -21.463  1.00  0.00           H  
ATOM   3517  CB  LYS   216      -9.050  -7.335 -20.602  1.00  0.00           C  
ATOM   3518  HB2 LYS   216     -10.010  -6.818 -20.597  1.00  0.00           H  
ATOM   3519  HB3 LYS   216      -9.372  -8.300 -20.993  1.00  0.00           H  
ATOM   3520  CG  LYS   216      -8.594  -7.502 -19.338  1.00  0.00           C  
ATOM   3521  HG2 LYS   216      -7.690  -8.103 -19.438  1.00  0.00           H  
ATOM   3522  HG3 LYS   216      -8.246  -6.517 -19.029  1.00  0.00           H  
ATOM   3523  CD  LYS   216      -9.367  -8.210 -18.416  1.00  0.00           C  
ATOM   3524  HD2 LYS   216      -9.616  -9.187 -18.829  1.00  0.00           H  
ATOM   3525  HD3 LYS   216      -8.758  -8.441 -17.542  1.00  0.00           H  
ATOM   3526  CE  LYS   216     -10.439  -7.550 -17.936  1.00  0.00           C  
ATOM   3527  HE2 LYS   216     -10.115  -6.536 -17.701  1.00  0.00           H  
ATOM   3528  HE3 LYS   216     -11.193  -7.484 -18.720  1.00  0.00           H  
ATOM   3529  NZ  LYS   216     -10.865  -8.101 -16.626  1.00  0.00           N  
ATOM   3530  HZ1 LYS   216     -11.759  -7.687 -16.402  1.00  0.00           H  
ATOM   3531  HZ2 LYS   216     -11.074  -9.089 -16.632  1.00  0.00           H  
ATOM   3532  HZ3 LYS   216     -10.192  -7.960 -15.887  1.00  0.00           H  
ATOM   3533  C   LYS   216      -8.564  -7.000 -23.008  1.00  0.00           C  
ATOM   3534  O   LYS   216      -7.910  -7.858 -23.633  1.00  0.00           O  
ATOM   3535  N   ALA   217      -9.544  -6.326 -23.616  1.00  0.00           N  
ATOM   3536  H   ALA   217     -10.022  -5.674 -23.011  1.00  0.00           H  
ATOM   3537  CA  ALA   217      -9.967  -6.579 -25.005  1.00  0.00           C  
ATOM   3538  HA  ALA   217     -10.199  -7.642 -25.062  1.00  0.00           H  
ATOM   3539  CB  ALA   217     -11.158  -5.745 -25.418  1.00  0.00           C  
ATOM   3540  HB1 ALA   217     -11.957  -6.231 -24.859  1.00  0.00           H  
ATOM   3541  HB2 ALA   217     -10.981  -4.701 -25.156  1.00  0.00           H  
ATOM   3542  HB3 ALA   217     -11.501  -5.870 -26.445  1.00  0.00           H  
ATOM   3543  C   ALA   217      -8.744  -6.441 -25.909  1.00  0.00           C  
ATOM   3544  O   ALA   217      -8.325  -7.389 -26.573  1.00  0.00           O  
ATOM   3545  N   ASN   218      -8.003  -5.419 -25.553  1.00  0.00           N  
ATOM   3546  H   ASN   218      -8.468  -4.623 -25.141  1.00  0.00           H  
ATOM   3547  CA  ASN   218      -6.769  -5.099 -26.248  1.00  0.00           C  
ATOM   3548  HA  ASN   218      -6.905  -5.008 -27.325  1.00  0.00           H  
ATOM   3549  CB  ASN   218      -6.172  -3.749 -25.839  1.00  0.00           C  
ATOM   3550  HB2 ASN   218      -6.059  -3.754 -24.755  1.00  0.00           H  
ATOM   3551  HB3 ASN   218      -5.175  -3.620 -26.261  1.00  0.00           H  
ATOM   3552  CG  ASN   218      -7.009  -2.604 -26.450  1.00  0.00           C  
ATOM   3553  OD1 ASN   218      -7.933  -2.771 -27.243  1.00  0.00           O  
ATOM   3554  ND2 ASN   218      -6.767  -1.422 -25.946  1.00  0.00           N  
ATOM   3555 HD21 ASN   218      -7.331  -0.623 -26.200  1.00  0.00           H  
ATOM   3556 HD22 ASN   218      -6.099  -1.436 -25.189  1.00  0.00           H  
ATOM   3557  C   ASN   218      -5.555  -6.106 -25.990  1.00  0.00           C  
ATOM   3558  O   ASN   218      -4.824  -6.430 -26.953  1.00  0.00           O  
ATOM   3559  N   MET   219      -5.393  -6.538 -24.765  1.00  0.00           N  
ATOM   3560  H   MET   219      -5.944  -6.166 -24.004  1.00  0.00           H  
ATOM   3561  CA  MET   219      -4.508  -7.591 -24.452  1.00  0.00           C  
ATOM   3562  HA  MET   219      -3.536  -7.370 -24.892  1.00  0.00           H  
ATOM   3563  CB  MET   219      -4.387  -7.716 -22.996  1.00  0.00           C  
ATOM   3564  HB2 MET   219      -4.576  -6.770 -22.489  1.00  0.00           H  
ATOM   3565  HB3 MET   219      -5.268  -8.252 -22.641  1.00  0.00           H  
ATOM   3566  CG  MET   219      -3.206  -8.603 -22.609  1.00  0.00           C  
ATOM   3567  HG2 MET   219      -3.259  -9.622 -22.993  1.00  0.00           H  
ATOM   3568  HG3 MET   219      -2.323  -8.260 -23.149  1.00  0.00           H  
ATOM   3569  SD  MET   219      -2.837  -8.938 -20.841  1.00  0.00           S  
ATOM   3570  CE  MET   219      -2.148  -7.278 -20.511  1.00  0.00           C  
ATOM   3571  HE1 MET   219      -2.937  -6.549 -20.700  1.00  0.00           H  
ATOM   3572  HE2 MET   219      -1.832  -7.276 -19.468  1.00  0.00           H  
ATOM   3573  HE3 MET   219      -1.339  -7.067 -21.210  1.00  0.00           H  
ATOM   3574  C   MET   219      -4.856  -8.961 -25.111  1.00  0.00           C  
ATOM   3575  O   MET   219      -3.932  -9.616 -25.665  1.00  0.00           O  
ATOM   3576  N   LEU   220      -6.113  -9.369 -25.232  1.00  0.00           N  
ATOM   3577  H   LEU   220      -6.791  -8.682 -24.934  1.00  0.00           H  
ATOM   3578  CA  LEU   220      -6.583 -10.494 -26.057  1.00  0.00           C  
ATOM   3579  HA  LEU   220      -6.063 -11.414 -25.786  1.00  0.00           H  
ATOM   3580  CB  LEU   220      -8.054 -10.607 -25.696  1.00  0.00           C  
ATOM   3581  HB2 LEU   220      -8.598  -9.674 -25.845  1.00  0.00           H  
ATOM   3582  HB3 LEU   220      -8.567 -11.276 -26.386  1.00  0.00           H  
ATOM   3583  CG  LEU   220      -8.375 -11.029 -24.259  1.00  0.00           C  
ATOM   3584  HG  LEU   220      -7.920 -10.373 -23.517  1.00  0.00           H  
ATOM   3585  CD1 LEU   220      -9.852 -11.051 -23.894  1.00  0.00           C  
ATOM   3586 HD11 LEU   220     -10.129 -10.000 -23.813  1.00  0.00           H  
ATOM   3587 HD12 LEU   220     -10.467 -11.595 -24.610  1.00  0.00           H  
ATOM   3588 HD13 LEU   220      -9.904 -11.528 -22.915  1.00  0.00           H  
ATOM   3589  CD2 LEU   220      -7.807 -12.481 -24.112  1.00  0.00           C  
ATOM   3590 HD21 LEU   220      -8.158 -12.959 -23.197  1.00  0.00           H  
ATOM   3591 HD22 LEU   220      -8.100 -13.014 -25.016  1.00  0.00           H  
ATOM   3592 HD23 LEU   220      -6.741 -12.281 -24.005  1.00  0.00           H  
ATOM   3593  C   LEU   220      -6.241 -10.321 -27.571  1.00  0.00           C  
ATOM   3594  O   LEU   220      -5.777 -11.315 -28.074  1.00  0.00           O  
ATOM   3595  N   ALA   221      -6.326  -9.152 -28.098  1.00  0.00           N  
ATOM   3596  H   ALA   221      -6.643  -8.360 -27.557  1.00  0.00           H  
ATOM   3597  CA  ALA   221      -6.009  -8.824 -29.485  1.00  0.00           C  
ATOM   3598  HA  ALA   221      -6.551  -9.453 -30.191  1.00  0.00           H  
ATOM   3599  CB  ALA   221      -6.477  -7.335 -29.726  1.00  0.00           C  
ATOM   3600  HB1 ALA   221      -6.380  -7.034 -30.769  1.00  0.00           H  
ATOM   3601  HB2 ALA   221      -7.551  -7.251 -29.565  1.00  0.00           H  
ATOM   3602  HB3 ALA   221      -5.968  -6.565 -29.145  1.00  0.00           H  
ATOM   3603  C   ALA   221      -4.410  -8.983 -29.757  1.00  0.00           C  
ATOM   3604  O   ALA   221      -3.970  -9.396 -30.825  1.00  0.00           O  
ATOM   3605  N   HIE   222      -3.592  -8.412 -28.861  1.00  0.00           N  
ATOM   3606  H   HIE   222      -3.913  -7.836 -28.096  1.00  0.00           H  
ATOM   3607  CA  HIE   222      -2.150  -8.565 -28.897  1.00  0.00           C  
ATOM   3608  HA  HIE   222      -1.786  -8.240 -29.872  1.00  0.00           H  
ATOM   3609  CB  HIE   222      -1.538  -7.642 -27.841  1.00  0.00           C  
ATOM   3610  HB2 HIE   222      -1.883  -6.639 -28.091  1.00  0.00           H  
ATOM   3611  HB3 HIE   222      -1.832  -7.971 -26.844  1.00  0.00           H  
ATOM   3612  CG  HIE   222      -0.029  -7.553 -27.905  1.00  0.00           C  
ATOM   3613  ND1 HIE   222       0.853  -8.440 -27.260  1.00  0.00           N  
ATOM   3614  CE1 HIE   222       2.084  -8.102 -27.644  1.00  0.00           C  
ATOM   3615  HE1 HIE   222       3.009  -8.560 -27.323  1.00  0.00           H  
ATOM   3616  NE2 HIE   222       2.069  -7.096 -28.507  1.00  0.00           N  
ATOM   3617  HE2 HIE   222       2.902  -6.641 -28.851  1.00  0.00           H  
ATOM   3618  CD2 HIE   222       0.757  -6.777 -28.763  1.00  0.00           C  
ATOM   3619  HD2 HIE   222       0.359  -6.101 -29.505  1.00  0.00           H  
ATOM   3620  C   HIE   222      -1.599 -10.027 -28.748  1.00  0.00           C  
ATOM   3621  O   HIE   222      -0.771 -10.432 -29.570  1.00  0.00           O  
ATOM   3622  N   MET   223      -2.104 -10.913 -27.821  1.00  0.00           N  
ATOM   3623  H   MET   223      -2.859 -10.533 -27.269  1.00  0.00           H  
ATOM   3624  CA  MET   223      -1.742 -12.351 -27.671  1.00  0.00           C  
ATOM   3625  HA  MET   223      -0.675 -12.562 -27.595  1.00  0.00           H  
ATOM   3626  CB  MET   223      -2.402 -12.913 -26.449  1.00  0.00           C  
ATOM   3627  HB2 MET   223      -3.490 -12.920 -26.514  1.00  0.00           H  
ATOM   3628  HB3 MET   223      -2.164 -13.977 -26.463  1.00  0.00           H  
ATOM   3629  CG  MET   223      -1.807 -12.288 -25.143  1.00  0.00           C  
ATOM   3630  HG2 MET   223      -0.727 -12.433 -25.148  1.00  0.00           H  
ATOM   3631  HG3 MET   223      -1.969 -11.211 -25.185  1.00  0.00           H  
ATOM   3632  SD  MET   223      -2.442 -12.811 -23.590  1.00  0.00           S  
ATOM   3633  CE  MET   223      -1.643 -14.494 -23.446  1.00  0.00           C  
ATOM   3634  HE1 MET   223      -1.856 -15.027 -24.373  1.00  0.00           H  
ATOM   3635  HE2 MET   223      -0.584 -14.374 -23.214  1.00  0.00           H  
ATOM   3636  HE3 MET   223      -2.081 -15.032 -22.605  1.00  0.00           H  
ATOM   3637  C   MET   223      -2.225 -13.119 -28.954  1.00  0.00           C  
ATOM   3638  O   MET   223      -1.589 -14.165 -29.305  1.00  0.00           O  
ATOM   3639  N   GLU   224      -3.339 -12.735 -29.642  1.00  0.00           N  
ATOM   3640  H   GLU   224      -3.859 -11.966 -29.244  1.00  0.00           H  
ATOM   3641  CA  GLU   224      -3.776 -13.425 -30.885  1.00  0.00           C  
ATOM   3642  HA  GLU   224      -3.641 -14.495 -30.725  1.00  0.00           H  
ATOM   3643  CB  GLU   224      -5.268 -13.103 -31.184  1.00  0.00           C  
ATOM   3644  HB2 GLU   224      -5.870 -13.338 -30.306  1.00  0.00           H  
ATOM   3645  HB3 GLU   224      -5.360 -12.023 -31.298  1.00  0.00           H  
ATOM   3646  CG  GLU   224      -5.842 -13.816 -32.379  1.00  0.00           C  
ATOM   3647  HG2 GLU   224      -5.280 -13.753 -33.311  1.00  0.00           H  
ATOM   3648  HG3 GLU   224      -5.875 -14.872 -32.111  1.00  0.00           H  
ATOM   3649  CD  GLU   224      -7.234 -13.282 -32.584  1.00  0.00           C  
ATOM   3650  OE1 GLU   224      -7.608 -13.041 -33.805  1.00  0.00           O  
ATOM   3651  OE2 GLU   224      -7.987 -13.091 -31.589  1.00  0.00           O  
ATOM   3652  C   GLU   224      -2.777 -13.129 -32.046  1.00  0.00           C  
ATOM   3653  O   GLU   224      -2.291 -13.937 -32.801  1.00  0.00           O  
ATOM   3654  N   THR   225      -2.452 -11.859 -32.141  1.00  0.00           N  
ATOM   3655  H   THR   225      -2.893 -11.140 -31.585  1.00  0.00           H  
ATOM   3656  CA  THR   225      -1.509 -11.384 -33.179  1.00  0.00           C  
ATOM   3657  HA  THR   225      -1.809 -11.612 -34.202  1.00  0.00           H  
ATOM   3658  CB  THR   225      -1.378  -9.893 -33.119  1.00  0.00           C  
ATOM   3659  HB  THR   225      -1.123  -9.479 -32.144  1.00  0.00           H  
ATOM   3660  CG2 THR   225      -0.371  -9.211 -34.109  1.00  0.00           C  
ATOM   3661 HG21 THR   225      -0.893  -8.328 -34.477  1.00  0.00           H  
ATOM   3662 HG22 THR   225       0.481  -8.897 -33.507  1.00  0.00           H  
ATOM   3663 HG23 THR   225      -0.107  -9.850 -34.951  1.00  0.00           H  
ATOM   3664  OG1 THR   225      -2.780  -9.455 -33.271  1.00  0.00           O  
ATOM   3665  HG1 THR   225      -3.210  -9.587 -32.423  1.00  0.00           H  
ATOM   3666  C   THR   225      -0.165 -12.097 -32.926  1.00  0.00           C  
ATOM   3667  O   THR   225       0.424 -12.676 -33.842  1.00  0.00           O  
ATOM   3668  N   GLN   226       0.303 -12.055 -31.745  1.00  0.00           N  
ATOM   3669  H   GLN   226      -0.168 -11.592 -30.980  1.00  0.00           H  
ATOM   3670  CA  GLN   226       1.494 -12.759 -31.353  1.00  0.00           C  
ATOM   3671  HA  GLN   226       2.290 -12.379 -31.994  1.00  0.00           H  
ATOM   3672  CB  GLN   226       1.933 -12.508 -29.894  1.00  0.00           C  
ATOM   3673  HB2 GLN   226       1.072 -12.691 -29.250  1.00  0.00           H  
ATOM   3674  HB3 GLN   226       2.710 -13.204 -29.578  1.00  0.00           H  
ATOM   3675  CG  GLN   226       2.466 -11.037 -29.756  1.00  0.00           C  
ATOM   3676  HG2 GLN   226       1.696 -10.430 -30.232  1.00  0.00           H  
ATOM   3677  HG3 GLN   226       2.450 -10.653 -28.736  1.00  0.00           H  
ATOM   3678  CD  GLN   226       3.847 -10.851 -30.384  1.00  0.00           C  
ATOM   3679  OE1 GLN   226       4.009 -10.758 -31.579  1.00  0.00           O  
ATOM   3680  NE2 GLN   226       4.919 -10.822 -29.641  1.00  0.00           N  
ATOM   3681 HE21 GLN   226       5.767 -10.543 -30.113  1.00  0.00           H  
ATOM   3682 HE22 GLN   226       4.850 -11.021 -28.654  1.00  0.00           H  
ATOM   3683  C   GLN   226       1.466 -14.286 -31.556  1.00  0.00           C  
ATOM   3684  O   GLN   226       2.465 -14.815 -32.072  1.00  0.00           O  
ATOM   3685  N   ASN   227       0.349 -14.935 -31.325  1.00  0.00           N  
ATOM   3686  H   ASN   227      -0.456 -14.365 -31.108  1.00  0.00           H  
ATOM   3687  CA  ASN   227       0.122 -16.302 -31.699  1.00  0.00           C  
ATOM   3688  HA  ASN   227       0.825 -16.987 -31.224  1.00  0.00           H  
ATOM   3689  CB  ASN   227      -1.289 -16.689 -31.195  1.00  0.00           C  
ATOM   3690  HB2 ASN   227      -1.202 -16.560 -30.116  1.00  0.00           H  
ATOM   3691  HB3 ASN   227      -2.023 -15.953 -31.523  1.00  0.00           H  
ATOM   3692  CG  ASN   227      -1.650 -18.118 -31.541  1.00  0.00           C  
ATOM   3693  OD1 ASN   227      -2.110 -18.411 -32.628  1.00  0.00           O  
ATOM   3694  ND2 ASN   227      -1.436 -19.057 -30.664  1.00  0.00           N  
ATOM   3695 HD21 ASN   227      -1.502 -20.042 -30.878  1.00  0.00           H  
ATOM   3696 HD22 ASN   227      -1.163 -18.858 -29.712  1.00  0.00           H  
ATOM   3697  C   ASN   227       0.230 -16.557 -33.202  1.00  0.00           C  
ATOM   3698  O   ASN   227       0.954 -17.464 -33.615  1.00  0.00           O  
ATOM   3699  N   LYS   228      -0.359 -15.778 -34.068  1.00  0.00           N  
ATOM   3700  H   LYS   228      -0.855 -15.024 -33.614  1.00  0.00           H  
ATOM   3701  CA  LYS   228      -0.581 -15.969 -35.462  1.00  0.00           C  
ATOM   3702  HA  LYS   228      -0.719 -17.036 -35.638  1.00  0.00           H  
ATOM   3703  CB  LYS   228      -1.820 -15.198 -35.779  1.00  0.00           C  
ATOM   3704  HB2 LYS   228      -1.810 -14.220 -35.297  1.00  0.00           H  
ATOM   3705  HB3 LYS   228      -1.867 -14.975 -36.845  1.00  0.00           H  
ATOM   3706  CG  LYS   228      -3.021 -15.824 -35.504  1.00  0.00           C  
ATOM   3707  HG2 LYS   228      -2.904 -16.813 -35.947  1.00  0.00           H  
ATOM   3708  HG3 LYS   228      -3.033 -16.006 -34.429  1.00  0.00           H  
ATOM   3709  CD  LYS   228      -4.187 -15.201 -35.835  1.00  0.00           C  
ATOM   3710  HD2 LYS   228      -4.139 -14.215 -35.373  1.00  0.00           H  
ATOM   3711  HD3 LYS   228      -4.138 -15.134 -36.922  1.00  0.00           H  
ATOM   3712  CE  LYS   228      -5.268 -15.894 -35.446  1.00  0.00           C  
ATOM   3713  HE2 LYS   228      -5.135 -16.903 -35.836  1.00  0.00           H  
ATOM   3714  HE3 LYS   228      -5.436 -15.900 -34.369  1.00  0.00           H  
ATOM   3715  NZ  LYS   228      -6.523 -15.425 -36.121  1.00  0.00           N  
ATOM   3716  HZ1 LYS   228      -7.297 -16.003 -35.825  1.00  0.00           H  
ATOM   3717  HZ2 LYS   228      -6.823 -14.496 -35.864  1.00  0.00           H  
ATOM   3718  HZ3 LYS   228      -6.366 -15.459 -37.118  1.00  0.00           H  
ATOM   3719  C   LYS   228       0.720 -15.562 -36.203  1.00  0.00           C  
ATOM   3720  O   LYS   228       1.169 -16.187 -37.132  1.00  0.00           O  
ATOM   3721  N   ILE   229       1.511 -14.620 -35.623  1.00  0.00           N  
ATOM   3722  H   ILE   229       0.985 -14.145 -34.904  1.00  0.00           H  
ATOM   3723  CA  ILE   229       2.916 -14.281 -35.864  1.00  0.00           C  
ATOM   3724  HA  ILE   229       2.979 -14.193 -36.949  1.00  0.00           H  
ATOM   3725  CB  ILE   229       3.327 -13.068 -35.143  1.00  0.00           C  
ATOM   3726  HB  ILE   229       2.983 -13.153 -34.112  1.00  0.00           H  
ATOM   3727  CG2 ILE   229       4.840 -12.867 -35.219  1.00  0.00           C  
ATOM   3728 HG21 ILE   229       5.014 -11.835 -34.915  1.00  0.00           H  
ATOM   3729 HG22 ILE   229       5.301 -13.505 -34.465  1.00  0.00           H  
ATOM   3730 HG23 ILE   229       5.212 -12.990 -36.236  1.00  0.00           H  
ATOM   3731  CG1 ILE   229       2.745 -11.859 -35.911  1.00  0.00           C  
ATOM   3732 HG12 ILE   229       3.259 -11.744 -36.865  1.00  0.00           H  
ATOM   3733 HG13 ILE   229       1.703 -12.089 -36.130  1.00  0.00           H  
ATOM   3734  CD1 ILE   229       2.779 -10.618 -35.056  1.00  0.00           C  
ATOM   3735 HD11 ILE   229       3.702 -10.047 -35.155  1.00  0.00           H  
ATOM   3736 HD12 ILE   229       1.929 -10.021 -35.386  1.00  0.00           H  
ATOM   3737 HD13 ILE   229       2.576 -10.952 -34.038  1.00  0.00           H  
ATOM   3738  C   ILE   229       3.762 -15.551 -35.592  1.00  0.00           C  
ATOM   3739  O   ILE   229       4.500 -15.989 -36.458  1.00  0.00           O  
ATOM   3740  N   TYR   230       3.782 -16.162 -34.343  1.00  0.00           N  
ATOM   3741  H   TYR   230       3.355 -15.647 -33.586  1.00  0.00           H  
ATOM   3742  CA  TYR   230       4.488 -17.369 -34.038  1.00  0.00           C  
ATOM   3743  HA  TYR   230       5.556 -17.158 -34.101  1.00  0.00           H  
ATOM   3744  CB  TYR   230       4.284 -17.689 -32.528  1.00  0.00           C  
ATOM   3745  HB2 TYR   230       4.776 -16.943 -31.905  1.00  0.00           H  
ATOM   3746  HB3 TYR   230       3.222 -17.869 -32.365  1.00  0.00           H  
ATOM   3747  CG  TYR   230       5.028 -18.911 -32.060  1.00  0.00           C  
ATOM   3748  CD1 TYR   230       6.365 -18.840 -31.748  1.00  0.00           C  
ATOM   3749  HD1 TYR   230       6.945 -17.930 -31.783  1.00  0.00           H  
ATOM   3750  CE1 TYR   230       7.029 -20.044 -31.322  1.00  0.00           C  
ATOM   3751  HE1 TYR   230       8.075 -20.054 -31.053  1.00  0.00           H  
ATOM   3752  CZ  TYR   230       6.213 -21.141 -31.105  1.00  0.00           C  
ATOM   3753  OH  TYR   230       6.829 -22.280 -30.758  1.00  0.00           O  
ATOM   3754  HH  TYR   230       6.295 -23.077 -30.766  1.00  0.00           H  
ATOM   3755  CE2 TYR   230       4.895 -21.277 -31.524  1.00  0.00           C  
ATOM   3756  HE2 TYR   230       4.361 -22.185 -31.282  1.00  0.00           H  
ATOM   3757  CD2 TYR   230       4.320 -20.095 -31.999  1.00  0.00           C  
ATOM   3758  HD2 TYR   230       3.280 -20.074 -32.290  1.00  0.00           H  
ATOM   3759  C   TYR   230       4.186 -18.547 -34.955  1.00  0.00           C  
ATOM   3760  O   TYR   230       5.079 -19.336 -35.268  1.00  0.00           O  
ATOM   3761  N   ASN   231       2.941 -18.555 -35.475  1.00  0.00           N  
ATOM   3762  H   ASN   231       2.271 -17.861 -35.174  1.00  0.00           H  
ATOM   3763  CA  ASN   231       2.452 -19.655 -36.341  1.00  0.00           C  
ATOM   3764  HA  ASN   231       2.979 -20.544 -35.995  1.00  0.00           H  
ATOM   3765  CB  ASN   231       1.018 -20.001 -35.970  1.00  0.00           C  
ATOM   3766  HB2 ASN   231       0.440 -19.086 -35.837  1.00  0.00           H  
ATOM   3767  HB3 ASN   231       0.565 -20.547 -36.797  1.00  0.00           H  
ATOM   3768  CG  ASN   231       1.015 -20.890 -34.739  1.00  0.00           C  
ATOM   3769  OD1 ASN   231       1.350 -22.032 -34.819  1.00  0.00           O  
ATOM   3770  ND2 ASN   231       0.779 -20.314 -33.521  1.00  0.00           N  
ATOM   3771 HD21 ASN   231       0.643 -20.945 -32.744  1.00  0.00           H  
ATOM   3772 HD22 ASN   231       0.573 -19.326 -33.483  1.00  0.00           H  
ATOM   3773  C   ASN   231       2.845 -19.474 -37.848  1.00  0.00           C  
ATOM   3774  O   ASN   231       2.401 -20.212 -38.712  1.00  0.00           O  
ATOM   3775  N   ILE   232       3.674 -18.500 -38.093  1.00  0.00           N  
ATOM   3776  H   ILE   232       3.798 -17.833 -37.345  1.00  0.00           H  
ATOM   3777  CA  ILE   232       4.336 -18.187 -39.392  1.00  0.00           C  
ATOM   3778  HA  ILE   232       3.948 -18.927 -40.092  1.00  0.00           H  
ATOM   3779  CB  ILE   232       3.730 -16.722 -39.920  1.00  0.00           C  
ATOM   3780  HB  ILE   232       3.829 -16.056 -39.063  1.00  0.00           H  
ATOM   3781  CG2 ILE   232       4.463 -16.039 -41.072  1.00  0.00           C  
ATOM   3782 HG21 ILE   232       5.509 -16.032 -40.765  1.00  0.00           H  
ATOM   3783 HG22 ILE   232       4.429 -16.799 -41.853  1.00  0.00           H  
ATOM   3784 HG23 ILE   232       4.096 -15.057 -41.370  1.00  0.00           H  
ATOM   3785  CG1 ILE   232       2.241 -16.869 -40.351  1.00  0.00           C  
ATOM   3786 HG12 ILE   232       2.380 -17.228 -41.371  1.00  0.00           H  
ATOM   3787 HG13 ILE   232       1.665 -17.523 -39.697  1.00  0.00           H  
ATOM   3788  CD1 ILE   232       1.570 -15.498 -40.203  1.00  0.00           C  
ATOM   3789 HD11 ILE   232       1.984 -14.805 -40.935  1.00  0.00           H  
ATOM   3790 HD12 ILE   232       0.494 -15.662 -40.268  1.00  0.00           H  
ATOM   3791 HD13 ILE   232       1.744 -15.161 -39.181  1.00  0.00           H  
ATOM   3792  C   ILE   232       5.861 -18.414 -39.337  1.00  0.00           C  
ATOM   3793  O   ILE   232       6.587 -18.241 -40.321  1.00  0.00           O  
ATOM   3794  N   LEU   233       6.403 -18.694 -38.175  1.00  0.00           N  
ATOM   3795  H   LEU   233       5.745 -18.797 -37.416  1.00  0.00           H  
ATOM   3796  CA  LEU   233       7.801 -18.818 -37.903  1.00  0.00           C  
ATOM   3797  HA  LEU   233       8.442 -18.338 -38.642  1.00  0.00           H  
ATOM   3798  CB  LEU   233       8.215 -18.263 -36.502  1.00  0.00           C  
ATOM   3799  HB2 LEU   233       7.856 -18.879 -35.678  1.00  0.00           H  
ATOM   3800  HB3 LEU   233       9.303 -18.307 -36.454  1.00  0.00           H  
ATOM   3801  CG  LEU   233       7.798 -16.722 -36.194  1.00  0.00           C  
ATOM   3802  HG  LEU   233       6.722 -16.744 -36.022  1.00  0.00           H  
ATOM   3803  CD1 LEU   233       8.333 -16.264 -34.845  1.00  0.00           C  
ATOM   3804 HD11 LEU   233       9.422 -16.289 -34.884  1.00  0.00           H  
ATOM   3805 HD12 LEU   233       8.275 -15.193 -34.650  1.00  0.00           H  
ATOM   3806 HD13 LEU   233       7.929 -16.803 -33.988  1.00  0.00           H  
ATOM   3807  CD2 LEU   233       8.057 -15.733 -37.287  1.00  0.00           C  
ATOM   3808 HD21 LEU   233       9.122 -15.567 -37.449  1.00  0.00           H  
ATOM   3809 HD22 LEU   233       7.691 -16.186 -38.208  1.00  0.00           H  
ATOM   3810 HD23 LEU   233       7.661 -14.724 -37.172  1.00  0.00           H  
ATOM   3811  C   LEU   233       8.346 -20.247 -38.174  1.00  0.00           C  
ATOM   3812  O   LEU   233       7.657 -21.254 -37.791  1.00  0.00           O  
ATOM   3813  N   THR   234       9.500 -20.383 -38.804  1.00  0.00           N  
ATOM   3814  H   THR   234      10.040 -19.539 -38.927  1.00  0.00           H  
ATOM   3815  CA  THR   234      10.225 -21.563 -39.027  1.00  0.00           C  
ATOM   3816  HA  THR   234       9.485 -22.251 -39.434  1.00  0.00           H  
ATOM   3817  CB  THR   234      11.202 -21.292 -40.238  1.00  0.00           C  
ATOM   3818  HB  THR   234      11.798 -22.189 -40.406  1.00  0.00           H  
ATOM   3819  CG2 THR   234      10.523 -20.894 -41.437  1.00  0.00           C  
ATOM   3820 HG21 THR   234      11.332 -20.976 -42.163  1.00  0.00           H  
ATOM   3821 HG22 THR   234       9.704 -21.523 -41.784  1.00  0.00           H  
ATOM   3822 HG23 THR   234      10.177 -19.862 -41.375  1.00  0.00           H  
ATOM   3823  OG1 THR   234      12.163 -20.323 -39.970  1.00  0.00           O  
ATOM   3824  HG1 THR   234      12.815 -20.608 -39.326  1.00  0.00           H  
ATOM   3825  C   THR   234      10.889 -22.189 -37.766  1.00  0.00           C  
ATOM   3826  O   THR   234      10.748 -21.553 -36.728  1.00  0.00           O  
ATOM   3827  N   PRO   235      11.428 -23.434 -37.763  1.00  0.00           N  
ATOM   3828  CD  PRO   235      11.445 -24.401 -38.861  1.00  0.00           C  
ATOM   3829  HD2 PRO   235      12.424 -24.422 -39.340  1.00  0.00           H  
ATOM   3830  HD3 PRO   235      10.644 -24.283 -39.591  1.00  0.00           H  
ATOM   3831  CG  PRO   235      11.105 -25.810 -38.163  1.00  0.00           C  
ATOM   3832  HG2 PRO   235      11.543 -26.716 -38.582  1.00  0.00           H  
ATOM   3833  HG3 PRO   235      10.052 -26.064 -38.043  1.00  0.00           H  
ATOM   3834  CB  PRO   235      11.879 -25.601 -36.923  1.00  0.00           C  
ATOM   3835  HB2 PRO   235      12.917 -25.621 -37.254  1.00  0.00           H  
ATOM   3836  HB3 PRO   235      11.522 -26.233 -36.109  1.00  0.00           H  
ATOM   3837  CA  PRO   235      11.630 -24.171 -36.514  1.00  0.00           C  
ATOM   3838  HA  PRO   235      10.668 -24.201 -36.001  1.00  0.00           H  
ATOM   3839  C   PRO   235      12.619 -23.521 -35.584  1.00  0.00           C  
ATOM   3840  O   PRO   235      12.360 -23.451 -34.387  1.00  0.00           O  
ATOM   3841  N   GLU   236      13.661 -22.887 -36.147  1.00  0.00           N  
ATOM   3842  H   GLU   236      13.762 -22.932 -37.151  1.00  0.00           H  
ATOM   3843  CA  GLU   236      14.653 -22.213 -35.303  1.00  0.00           C  
ATOM   3844  HA  GLU   236      14.841 -22.814 -34.413  1.00  0.00           H  
ATOM   3845  CB  GLU   236      15.996 -22.028 -36.171  1.00  0.00           C  
ATOM   3846  HB2 GLU   236      16.832 -22.147 -35.482  1.00  0.00           H  
ATOM   3847  HB3 GLU   236      16.092 -22.841 -36.891  1.00  0.00           H  
ATOM   3848  CG  GLU   236      16.235 -20.724 -37.017  1.00  0.00           C  
ATOM   3849  HG2 GLU   236      16.073 -19.845 -36.394  1.00  0.00           H  
ATOM   3850  HG3 GLU   236      17.294 -20.628 -37.256  1.00  0.00           H  
ATOM   3851  CD  GLU   236      15.368 -20.558 -38.341  1.00  0.00           C  
ATOM   3852  OE1 GLU   236      15.919 -19.781 -39.156  1.00  0.00           O  
ATOM   3853  OE2 GLU   236      14.267 -21.133 -38.530  1.00  0.00           O  
ATOM   3854  C   GLU   236      14.135 -20.887 -34.781  1.00  0.00           C  
ATOM   3855  O   GLU   236      14.442 -20.536 -33.709  1.00  0.00           O  
ATOM   3856  N   GLN   237      13.343 -20.228 -35.712  1.00  0.00           N  
ATOM   3857  H   GLN   237      13.125 -20.678 -36.589  1.00  0.00           H  
ATOM   3858  CA  GLN   237      12.749 -18.912 -35.400  1.00  0.00           C  
ATOM   3859  HA  GLN   237      13.583 -18.236 -35.212  1.00  0.00           H  
ATOM   3860  CB  GLN   237      11.963 -18.465 -36.663  1.00  0.00           C  
ATOM   3861  HB2 GLN   237      11.376 -19.296 -37.054  1.00  0.00           H  
ATOM   3862  HB3 GLN   237      11.302 -17.664 -36.332  1.00  0.00           H  
ATOM   3863  CG  GLN   237      12.779 -17.813 -37.799  1.00  0.00           C  
ATOM   3864  HG2 GLN   237      13.366 -17.007 -37.359  1.00  0.00           H  
ATOM   3865  HG3 GLN   237      13.465 -18.588 -38.144  1.00  0.00           H  
ATOM   3866  CD  GLN   237      11.878 -17.334 -38.912  1.00  0.00           C  
ATOM   3867  OE1 GLN   237      10.797 -17.921 -39.159  1.00  0.00           O  
ATOM   3868  NE2 GLN   237      12.177 -16.200 -39.546  1.00  0.00           N  
ATOM   3869 HE21 GLN   237      11.746 -16.032 -40.444  1.00  0.00           H  
ATOM   3870 HE22 GLN   237      13.073 -15.798 -39.311  1.00  0.00           H  
ATOM   3871  C   GLN   237      11.878 -19.064 -34.146  1.00  0.00           C  
ATOM   3872  O   GLN   237      12.034 -18.140 -33.294  1.00  0.00           O  
ATOM   3873  N   LYS   238      11.106 -20.125 -33.991  1.00  0.00           N  
ATOM   3874  H   LYS   238      10.967 -20.669 -34.831  1.00  0.00           H  
ATOM   3875  CA  LYS   238      10.269 -20.337 -32.871  1.00  0.00           C  
ATOM   3876  HA  LYS   238       9.660 -19.451 -32.688  1.00  0.00           H  
ATOM   3877  CB  LYS   238       9.352 -21.568 -33.197  1.00  0.00           C  
ATOM   3878  HB2 LYS   238      10.008 -22.370 -33.535  1.00  0.00           H  
ATOM   3879  HB3 LYS   238       8.949 -22.049 -32.306  1.00  0.00           H  
ATOM   3880  CG  LYS   238       8.386 -21.431 -34.106  1.00  0.00           C  
ATOM   3881  HG2 LYS   238       7.638 -20.820 -33.602  1.00  0.00           H  
ATOM   3882  HG3 LYS   238       8.855 -20.903 -34.937  1.00  0.00           H  
ATOM   3883  CD  LYS   238       7.696 -22.558 -34.534  1.00  0.00           C  
ATOM   3884  HD2 LYS   238       8.394 -23.050 -35.211  1.00  0.00           H  
ATOM   3885  HD3 LYS   238       7.406 -23.173 -33.682  1.00  0.00           H  
ATOM   3886  CE  LYS   238       6.538 -22.191 -35.109  1.00  0.00           C  
ATOM   3887  HE2 LYS   238       5.884 -21.657 -34.420  1.00  0.00           H  
ATOM   3888  HE3 LYS   238       6.759 -21.462 -35.888  1.00  0.00           H  
ATOM   3889  NZ  LYS   238       5.766 -23.277 -35.538  1.00  0.00           N  
ATOM   3890  HZ1 LYS   238       5.122 -23.543 -34.807  1.00  0.00           H  
ATOM   3891  HZ2 LYS   238       5.239 -23.069 -36.374  1.00  0.00           H  
ATOM   3892  HZ3 LYS   238       6.434 -23.987 -35.801  1.00  0.00           H  
ATOM   3893  C   LYS   238      11.095 -20.672 -31.672  1.00  0.00           C  
ATOM   3894  O   LYS   238      10.799 -20.165 -30.573  1.00  0.00           O  
ATOM   3895  N   LYS   239      12.137 -21.491 -31.773  1.00  0.00           N  
ATOM   3896  H   LYS   239      12.380 -21.906 -32.661  1.00  0.00           H  
ATOM   3897  CA  LYS   239      12.953 -21.922 -30.627  1.00  0.00           C  
ATOM   3898  HA  LYS   239      12.217 -22.212 -29.877  1.00  0.00           H  
ATOM   3899  CB  LYS   239      13.848 -23.126 -31.059  1.00  0.00           C  
ATOM   3900  HB2 LYS   239      13.188 -23.857 -31.525  1.00  0.00           H  
ATOM   3901  HB3 LYS   239      14.489 -22.795 -31.876  1.00  0.00           H  
ATOM   3902  CG  LYS   239      14.727 -23.527 -30.063  1.00  0.00           C  
ATOM   3903  HG2 LYS   239      15.567 -22.834 -30.113  1.00  0.00           H  
ATOM   3904  HG3 LYS   239      14.243 -23.434 -29.090  1.00  0.00           H  
ATOM   3905  CD  LYS   239      15.129 -24.861 -30.073  1.00  0.00           C  
ATOM   3906  HD2 LYS   239      14.319 -25.506 -29.733  1.00  0.00           H  
ATOM   3907  HD3 LYS   239      15.402 -25.217 -31.066  1.00  0.00           H  
ATOM   3908  CE  LYS   239      16.277 -24.956 -29.366  1.00  0.00           C  
ATOM   3909  HE2 LYS   239      16.909 -24.144 -29.725  1.00  0.00           H  
ATOM   3910  HE3 LYS   239      16.167 -24.834 -28.289  1.00  0.00           H  
ATOM   3911  NZ  LYS   239      16.947 -26.287 -29.525  1.00  0.00           N  
ATOM   3912  HZ1 LYS   239      17.860 -26.385 -29.103  1.00  0.00           H  
ATOM   3913  HZ2 LYS   239      16.271 -26.975 -29.226  1.00  0.00           H  
ATOM   3914  HZ3 LYS   239      17.075 -26.522 -30.499  1.00  0.00           H  
ATOM   3915  C   LYS   239      13.766 -20.713 -30.186  1.00  0.00           C  
ATOM   3916  O   LYS   239      13.937 -20.506 -28.968  1.00  0.00           O  
ATOM   3917  N   GLN   240      14.187 -19.785 -31.090  1.00  0.00           N  
ATOM   3918  H   GLN   240      14.000 -20.000 -32.059  1.00  0.00           H  
ATOM   3919  CA  GLN   240      14.720 -18.471 -30.670  1.00  0.00           C  
ATOM   3920  HA  GLN   240      15.594 -18.656 -30.045  1.00  0.00           H  
ATOM   3921  CB  GLN   240      15.324 -17.800 -31.915  1.00  0.00           C  
ATOM   3922  HB2 GLN   240      14.570 -17.783 -32.702  1.00  0.00           H  
ATOM   3923  HB3 GLN   240      15.555 -16.772 -31.634  1.00  0.00           H  
ATOM   3924  CG  GLN   240      16.618 -18.578 -32.465  1.00  0.00           C  
ATOM   3925  HG2 GLN   240      16.413 -19.622 -32.703  1.00  0.00           H  
ATOM   3926  HG3 GLN   240      16.796 -18.075 -33.416  1.00  0.00           H  
ATOM   3927  CD  GLN   240      17.876 -18.470 -31.620  1.00  0.00           C  
ATOM   3928  OE1 GLN   240      17.922 -17.801 -30.657  1.00  0.00           O  
ATOM   3929  NE2 GLN   240      18.963 -19.131 -32.003  1.00  0.00           N  
ATOM   3930 HE21 GLN   240      19.832 -18.961 -31.517  1.00  0.00           H  
ATOM   3931 HE22 GLN   240      18.982 -19.739 -32.810  1.00  0.00           H  
ATOM   3932  C   GLN   240      13.608 -17.518 -29.956  1.00  0.00           C  
ATOM   3933  O   GLN   240      13.934 -16.831 -28.992  1.00  0.00           O  
ATOM   3934  N   PHE   241      12.335 -17.527 -30.471  1.00  0.00           N  
ATOM   3935  H   PHE   241      12.095 -17.971 -31.345  1.00  0.00           H  
ATOM   3936  CA  PHE   241      11.255 -16.667 -29.888  1.00  0.00           C  
ATOM   3937  HA  PHE   241      11.647 -15.650 -29.900  1.00  0.00           H  
ATOM   3938  CB  PHE   241      10.023 -16.813 -30.770  1.00  0.00           C  
ATOM   3939  HB2 PHE   241      10.279 -16.540 -31.794  1.00  0.00           H  
ATOM   3940  HB3 PHE   241       9.804 -17.878 -30.846  1.00  0.00           H  
ATOM   3941  CG  PHE   241       8.748 -16.013 -30.484  1.00  0.00           C  
ATOM   3942  CD1 PHE   241       7.815 -16.487 -29.482  1.00  0.00           C  
ATOM   3943  HD1 PHE   241       8.080 -17.400 -28.970  1.00  0.00           H  
ATOM   3944  CE1 PHE   241       6.519 -15.909 -29.464  1.00  0.00           C  
ATOM   3945  HE1 PHE   241       5.735 -16.373 -28.884  1.00  0.00           H  
ATOM   3946  CZ  PHE   241       6.212 -14.856 -30.264  1.00  0.00           C  
ATOM   3947  HZ  PHE   241       5.203 -14.475 -30.204  1.00  0.00           H  
ATOM   3948  CE2 PHE   241       7.107 -14.306 -31.168  1.00  0.00           C  
ATOM   3949  HE2 PHE   241       6.865 -13.512 -31.860  1.00  0.00           H  
ATOM   3950  CD2 PHE   241       8.368 -14.999 -31.398  1.00  0.00           C  
ATOM   3951  HD2 PHE   241       8.961 -14.806 -32.280  1.00  0.00           H  
ATOM   3952  C   PHE   241      10.941 -17.126 -28.463  1.00  0.00           C  
ATOM   3953  O   PHE   241      10.927 -16.331 -27.530  1.00  0.00           O  
ATOM   3954  N   ASN   242      10.712 -18.404 -28.179  1.00  0.00           N  
ATOM   3955  H   ASN   242      10.731 -19.012 -28.986  1.00  0.00           H  
ATOM   3956  CA  ASN   242      10.623 -19.050 -26.854  1.00  0.00           C  
ATOM   3957  HA  ASN   242       9.797 -18.639 -26.273  1.00  0.00           H  
ATOM   3958  CB  ASN   242      10.367 -20.524 -27.066  1.00  0.00           C  
ATOM   3959  HB2 ASN   242      11.097 -20.965 -27.744  1.00  0.00           H  
ATOM   3960  HB3 ASN   242      10.312 -21.043 -26.108  1.00  0.00           H  
ATOM   3961  CG  ASN   242       8.982 -20.683 -27.688  1.00  0.00           C  
ATOM   3962  OD1 ASN   242       8.078 -19.851 -27.725  1.00  0.00           O  
ATOM   3963  ND2 ASN   242       8.893 -21.839 -28.450  1.00  0.00           N  
ATOM   3964 HD21 ASN   242       8.011 -22.148 -28.834  1.00  0.00           H  
ATOM   3965 HD22 ASN   242       9.721 -22.404 -28.573  1.00  0.00           H  
ATOM   3966  C   ASN   242      11.894 -18.826 -26.037  1.00  0.00           C  
ATOM   3967  O   ASN   242      11.790 -18.759 -24.781  1.00  0.00           O  
ATOM   3968  N   ALA   243      13.124 -18.606 -26.631  1.00  0.00           N  
ATOM   3969  H   ALA   243      13.179 -18.690 -27.636  1.00  0.00           H  
ATOM   3970  CA  ALA   243      14.245 -18.185 -25.832  1.00  0.00           C  
ATOM   3971  HA  ALA   243      14.376 -18.795 -24.938  1.00  0.00           H  
ATOM   3972  CB  ALA   243      15.492 -18.554 -26.647  1.00  0.00           C  
ATOM   3973  HB1 ALA   243      15.383 -18.421 -27.724  1.00  0.00           H  
ATOM   3974  HB2 ALA   243      16.316 -17.874 -26.429  1.00  0.00           H  
ATOM   3975  HB3 ALA   243      15.779 -19.573 -26.385  1.00  0.00           H  
ATOM   3976  C   ALA   243      14.278 -16.726 -25.413  1.00  0.00           C  
ATOM   3977  O   ALA   243      14.605 -16.352 -24.292  1.00  0.00           O  
ATOM   3978  N   ASN   244      13.586 -15.865 -26.161  1.00  0.00           N  
ATOM   3979  H   ASN   244      13.520 -16.185 -27.117  1.00  0.00           H  
ATOM   3980  CA  ASN   244      13.305 -14.447 -25.817  1.00  0.00           C  
ATOM   3981  HA  ASN   244      14.260 -14.045 -25.479  1.00  0.00           H  
ATOM   3982  CB  ASN   244      12.909 -13.599 -27.031  1.00  0.00           C  
ATOM   3983  HB2 ASN   244      13.624 -13.836 -27.819  1.00  0.00           H  
ATOM   3984  HB3 ASN   244      11.913 -13.795 -27.429  1.00  0.00           H  
ATOM   3985  CG  ASN   244      13.013 -12.180 -26.652  1.00  0.00           C  
ATOM   3986  OD1 ASN   244      11.982 -11.574 -26.382  1.00  0.00           O  
ATOM   3987  ND2 ASN   244      14.101 -11.451 -26.711  1.00  0.00           N  
ATOM   3988 HD21 ASN   244      14.016 -10.454 -26.577  1.00  0.00           H  
ATOM   3989 HD22 ASN   244      14.989 -11.911 -26.856  1.00  0.00           H  
ATOM   3990  C   ASN   244      12.267 -14.310 -24.699  1.00  0.00           C  
ATOM   3991  O   ASN   244      12.475 -13.498 -23.858  1.00  0.00           O  
ATOM   3992  N   PHE   245      11.210 -15.118 -24.861  1.00  0.00           N  
ATOM   3993  H   PHE   245      11.023 -15.655 -25.696  1.00  0.00           H  
ATOM   3994  CA  PHE   245      10.309 -15.222 -23.767  1.00  0.00           C  
ATOM   3995  HA  PHE   245       9.869 -14.252 -23.534  1.00  0.00           H  
ATOM   3996  CB  PHE   245       9.156 -16.162 -24.082  1.00  0.00           C  
ATOM   3997  HB2 PHE   245       9.350 -16.839 -24.914  1.00  0.00           H  
ATOM   3998  HB3 PHE   245       8.793 -16.763 -23.249  1.00  0.00           H  
ATOM   3999  CG  PHE   245       8.019 -15.439 -24.516  1.00  0.00           C  
ATOM   4000  CD1 PHE   245       7.679 -15.429 -25.852  1.00  0.00           C  
ATOM   4001  HD1 PHE   245       8.305 -15.977 -26.541  1.00  0.00           H  
ATOM   4002  CE1 PHE   245       6.327 -14.989 -26.220  1.00  0.00           C  
ATOM   4003  HE1 PHE   245       6.065 -15.020 -27.267  1.00  0.00           H  
ATOM   4004  CZ  PHE   245       5.468 -14.546 -25.276  1.00  0.00           C  
ATOM   4005  HZ  PHE   245       4.452 -14.225 -25.448  1.00  0.00           H  
ATOM   4006  CE2 PHE   245       5.870 -14.446 -23.929  1.00  0.00           C  
ATOM   4007  HE2 PHE   245       5.081 -14.211 -23.231  1.00  0.00           H  
ATOM   4008  CD2 PHE   245       7.099 -14.940 -23.560  1.00  0.00           C  
ATOM   4009  HD2 PHE   245       7.360 -15.028 -22.516  1.00  0.00           H  
ATOM   4010  C   PHE   245      10.883 -15.799 -22.384  1.00  0.00           C  
ATOM   4011  O   PHE   245      10.305 -15.389 -21.358  1.00  0.00           O  
ATOM   4012  N   GLU   246      11.980 -16.593 -22.378  1.00  0.00           N  
ATOM   4013  H   GLU   246      12.346 -16.773 -23.302  1.00  0.00           H  
ATOM   4014  CA  GLU   246      12.768 -16.885 -21.151  1.00  0.00           C  
ATOM   4015  HA  GLU   246      12.118 -17.172 -20.325  1.00  0.00           H  
ATOM   4016  CB  GLU   246      13.641 -18.134 -21.403  1.00  0.00           C  
ATOM   4017  HB2 GLU   246      13.143 -18.831 -22.077  1.00  0.00           H  
ATOM   4018  HB3 GLU   246      14.491 -17.769 -21.979  1.00  0.00           H  
ATOM   4019  CG  GLU   246      14.431 -18.806 -20.225  1.00  0.00           C  
ATOM   4020  HG2 GLU   246      14.536 -18.007 -19.490  1.00  0.00           H  
ATOM   4021  HG3 GLU   246      13.820 -19.591 -19.780  1.00  0.00           H  
ATOM   4022  CD  GLU   246      15.755 -19.351 -20.571  1.00  0.00           C  
ATOM   4023  OE1 GLU   246      16.059 -20.546 -20.327  1.00  0.00           O  
ATOM   4024  OE2 GLU   246      16.569 -18.544 -21.042  1.00  0.00           O  
ATOM   4025  C   GLU   246      13.610 -15.688 -20.578  1.00  0.00           C  
ATOM   4026  O   GLU   246      13.548 -15.448 -19.376  1.00  0.00           O  
ATOM   4027  N   LYS   247      14.210 -14.834 -21.434  1.00  0.00           N  
ATOM   4028  H   LYS   247      14.248 -15.018 -22.426  1.00  0.00           H  
ATOM   4029  CA  LYS   247      14.958 -13.681 -21.021  1.00  0.00           C  
ATOM   4030  HA  LYS   247      15.761 -13.951 -20.335  1.00  0.00           H  
ATOM   4031  CB  LYS   247      15.477 -13.008 -22.345  1.00  0.00           C  
ATOM   4032  HB2 LYS   247      16.237 -13.708 -22.692  1.00  0.00           H  
ATOM   4033  HB3 LYS   247      14.695 -12.653 -23.016  1.00  0.00           H  
ATOM   4034  CG  LYS   247      16.105 -11.783 -22.095  1.00  0.00           C  
ATOM   4035  HG2 LYS   247      15.318 -11.113 -21.746  1.00  0.00           H  
ATOM   4036  HG3 LYS   247      16.824 -11.830 -21.278  1.00  0.00           H  
ATOM   4037  CD  LYS   247      16.708 -11.119 -23.152  1.00  0.00           C  
ATOM   4038  HD2 LYS   247      16.056 -11.220 -24.019  1.00  0.00           H  
ATOM   4039  HD3 LYS   247      16.682 -10.072 -22.848  1.00  0.00           H  
ATOM   4040  CE  LYS   247      18.027 -11.340 -23.426  1.00  0.00           C  
ATOM   4041  HE2 LYS   247      18.617 -11.082 -22.546  1.00  0.00           H  
ATOM   4042  HE3 LYS   247      18.162 -12.414 -23.546  1.00  0.00           H  
ATOM   4043  NZ  LYS   247      18.496 -10.651 -24.651  1.00  0.00           N  
ATOM   4044  HZ1 LYS   247      18.982 -11.198 -25.348  1.00  0.00           H  
ATOM   4045  HZ2 LYS   247      17.803 -10.137 -25.177  1.00  0.00           H  
ATOM   4046  HZ3 LYS   247      19.214  -9.998 -24.372  1.00  0.00           H  
ATOM   4047  C   LYS   247      14.099 -12.681 -20.175  1.00  0.00           C  
ATOM   4048  O   LYS   247      14.581 -12.188 -19.147  1.00  0.00           O  
ATOM   4049  N   ARG   248      12.849 -12.527 -20.544  1.00  0.00           N  
ATOM   4050  H   ARG   248      12.611 -13.020 -21.392  1.00  0.00           H  
ATOM   4051  CA  ARG   248      11.899 -11.695 -19.908  1.00  0.00           C  
ATOM   4052  HA  ARG   248      12.334 -10.720 -19.687  1.00  0.00           H  
ATOM   4053  CB  ARG   248      10.778 -11.458 -20.917  1.00  0.00           C  
ATOM   4054  HB2 ARG   248      10.411 -12.384 -21.362  1.00  0.00           H  
ATOM   4055  HB3 ARG   248       9.966 -11.005 -20.349  1.00  0.00           H  
ATOM   4056  CG  ARG   248      11.041 -10.515 -21.889  1.00  0.00           C  
ATOM   4057  HG2 ARG   248      11.090  -9.535 -21.414  1.00  0.00           H  
ATOM   4058  HG3 ARG   248      11.987 -10.757 -22.373  1.00  0.00           H  
ATOM   4059  CD  ARG   248      10.082 -10.405 -22.864  1.00  0.00           C  
ATOM   4060  HD2 ARG   248       9.104 -10.404 -22.384  1.00  0.00           H  
ATOM   4061  HD3 ARG   248      10.089  -9.436 -23.362  1.00  0.00           H  
ATOM   4062  NE  ARG   248      10.145 -11.452 -23.968  1.00  0.00           N  
ATOM   4063  HE  ARG   248      11.051 -11.646 -24.370  1.00  0.00           H  
ATOM   4064  CZ  ARG   248       9.132 -11.856 -24.737  1.00  0.00           C  
ATOM   4065  NH1 ARG   248       7.867 -11.772 -24.315  1.00  0.00           N  
ATOM   4066 HH11 ARG   248       7.772 -11.091 -23.575  1.00  0.00           H  
ATOM   4067 HH12 ARG   248       7.118 -12.213 -24.830  1.00  0.00           H  
ATOM   4068  NH2 ARG   248       9.308 -12.411 -25.874  1.00  0.00           N  
ATOM   4069 HH21 ARG   248      10.192 -12.182 -26.306  1.00  0.00           H  
ATOM   4070 HH22 ARG   248       8.567 -12.720 -26.486  1.00  0.00           H  
ATOM   4071  C   ARG   248      11.479 -12.177 -18.465  1.00  0.00           C  
ATOM   4072  O   ARG   248      10.920 -11.437 -17.673  1.00  0.00           O  
ATOM   4073  N   LEU   249      11.869 -13.407 -18.117  1.00  0.00           N  
ATOM   4074  H   LEU   249      12.177 -13.987 -18.885  1.00  0.00           H  
ATOM   4075  CA  LEU   249      11.561 -13.910 -16.814  1.00  0.00           C  
ATOM   4076  HA  LEU   249      10.622 -13.481 -16.465  1.00  0.00           H  
ATOM   4077  CB  LEU   249      11.316 -15.496 -16.781  1.00  0.00           C  
ATOM   4078  HB2 LEU   249      12.093 -15.890 -17.436  1.00  0.00           H  
ATOM   4079  HB3 LEU   249      11.653 -15.930 -15.840  1.00  0.00           H  
ATOM   4080  CG  LEU   249       9.963 -15.989 -17.336  1.00  0.00           C  
ATOM   4081  HG  LEU   249       9.902 -15.522 -18.319  1.00  0.00           H  
ATOM   4082  CD1 LEU   249       9.992 -17.510 -17.359  1.00  0.00           C  
ATOM   4083 HD11 LEU   249       9.175 -17.943 -17.936  1.00  0.00           H  
ATOM   4084 HD12 LEU   249      10.813 -17.932 -17.940  1.00  0.00           H  
ATOM   4085 HD13 LEU   249      10.049 -17.918 -16.350  1.00  0.00           H  
ATOM   4086  CD2 LEU   249       8.794 -15.643 -16.501  1.00  0.00           C  
ATOM   4087 HD21 LEU   249       7.962 -16.326 -16.669  1.00  0.00           H  
ATOM   4088 HD22 LEU   249       9.072 -15.640 -15.447  1.00  0.00           H  
ATOM   4089 HD23 LEU   249       8.432 -14.625 -16.647  1.00  0.00           H  
ATOM   4090  C   LEU   249      12.600 -13.487 -15.788  1.00  0.00           C  
ATOM   4091  O   LEU   249      12.444 -13.742 -14.571  1.00  0.00           O  
ATOM   4092  N   THR   250      13.609 -12.792 -16.191  1.00  0.00           N  
ATOM   4093  H   THR   250      13.700 -12.615 -17.182  1.00  0.00           H  
ATOM   4094  CA  THR   250      14.685 -12.255 -15.417  1.00  0.00           C  
ATOM   4095  HA  THR   250      15.204 -13.094 -14.952  1.00  0.00           H  
ATOM   4096  CB  THR   250      15.787 -11.641 -16.288  1.00  0.00           C  
ATOM   4097  HB  THR   250      15.264 -10.902 -16.895  1.00  0.00           H  
ATOM   4098  CG2 THR   250      16.957 -11.089 -15.460  1.00  0.00           C  
ATOM   4099 HG21 THR   250      16.690 -10.146 -14.984  1.00  0.00           H  
ATOM   4100 HG22 THR   250      17.358 -11.803 -14.742  1.00  0.00           H  
ATOM   4101 HG23 THR   250      17.654 -10.845 -16.262  1.00  0.00           H  
ATOM   4102  OG1 THR   250      16.270 -12.685 -17.105  1.00  0.00           O  
ATOM   4103  HG1 THR   250      15.744 -12.642 -17.907  1.00  0.00           H  
ATOM   4104  C   THR   250      14.183 -11.317 -14.304  1.00  0.00           C  
ATOM   4105  O   THR   250      14.297 -11.530 -13.108  1.00  0.00           O  
ATOM   4106  OXT THR   250      13.833 -10.170 -14.676  1.00  0.00           O  
TER    4107      THR   250 
END   
