# Supplementary material for: Insights into the client protein release mechanism of the ATP-independent chaperone Spy
Source: Nat Commun. 2022 May 20;13:2818. doi: 10.1038/s41467-022-30499-x (PMC9122904; doi:10.1038/s41467-022-30499-x)
Supplement: Supplementary file 4 — Supplementary Data 1 [file 41467_2022_30499_MOESM4_ESM.zip › MD-structure/Spy_CI_K75D_initial.pdb]

CRYST1   85.132   85.132   85.132 109.47 109.47 109.47 P 1           1
ATOM      1  N   SER     1       6.478  -4.893 -21.199  1.00  0.00           N  
ATOM      2  H1  SER     1       6.904  -3.980 -21.131  1.00  0.00           H  
ATOM      3  H2  SER     1       6.159  -5.143 -20.274  1.00  0.00           H  
ATOM      4  H3  SER     1       5.667  -4.821 -21.798  1.00  0.00           H  
ATOM      5  CA  SER     1       7.416  -6.053 -21.576  1.00  0.00           C  
ATOM      6  HA  SER     1       6.928  -7.022 -21.473  1.00  0.00           H  
ATOM      7  CB  SER     1       7.917  -5.821 -22.960  1.00  0.00           C  
ATOM      8  HB2 SER     1       8.601  -4.975 -23.020  1.00  0.00           H  
ATOM      9  HB3 SER     1       8.643  -6.548 -23.326  1.00  0.00           H  
ATOM     10  OG  SER     1       6.871  -5.516 -23.882  1.00  0.00           O  
ATOM     11  HG  SER     1       6.823  -6.282 -24.459  1.00  0.00           H  
ATOM     12  C   SER     1       8.569  -6.037 -20.607  1.00  0.00           C  
ATOM     13  O   SER     1       8.825  -4.950 -20.100  1.00  0.00           O  
ATOM     14  N   ALA     2       9.266  -7.172 -20.457  1.00  0.00           N  
ATOM     15  H   ALA     2       9.160  -7.822 -21.223  1.00  0.00           H  
ATOM     16  CA  ALA     2      10.433  -7.344 -19.594  1.00  0.00           C  
ATOM     17  HA  ALA     2      10.191  -6.769 -18.700  1.00  0.00           H  
ATOM     18  CB  ALA     2      10.453  -8.819 -19.236  1.00  0.00           C  
ATOM     19  HB1 ALA     2       9.508  -9.289 -18.963  1.00  0.00           H  
ATOM     20  HB2 ALA     2      10.880  -9.341 -20.092  1.00  0.00           H  
ATOM     21  HB3 ALA     2      11.223  -9.050 -18.501  1.00  0.00           H  
ATOM     22  C   ALA     2      11.639  -6.833 -20.406  1.00  0.00           C  
ATOM     23  O   ALA     2      11.690  -6.776 -21.641  1.00  0.00           O  
ATOM     24  N   ASP     3      12.698  -6.332 -19.724  1.00  0.00           N  
ATOM     25  H   ASP     3      12.743  -6.310 -18.715  1.00  0.00           H  
ATOM     26  CA  ASP     3      13.922  -5.844 -20.374  1.00  0.00           C  
ATOM     27  HA  ASP     3      13.771  -5.050 -21.105  1.00  0.00           H  
ATOM     28  CB  ASP     3      14.830  -5.182 -19.364  1.00  0.00           C  
ATOM     29  HB2 ASP     3      15.413  -5.982 -18.907  1.00  0.00           H  
ATOM     30  HB3 ASP     3      15.544  -4.773 -20.079  1.00  0.00           H  
ATOM     31  CG  ASP     3      14.306  -4.169 -18.351  1.00  0.00           C  
ATOM     32  OD1 ASP     3      15.175  -3.505 -17.649  1.00  0.00           O  
ATOM     33  OD2 ASP     3      13.054  -3.974 -18.229  1.00  0.00           O  
ATOM     34  C   ASP     3      14.732  -6.938 -21.141  1.00  0.00           C  
ATOM     35  O   ASP     3      15.149  -6.740 -22.276  1.00  0.00           O  
ATOM     36  N   THR     4      14.847  -8.134 -20.537  1.00  0.00           N  
ATOM     37  H   THR     4      14.439  -8.205 -19.616  1.00  0.00           H  
ATOM     38  CA  THR     4      15.623  -9.298 -20.981  1.00  0.00           C  
ATOM     39  HA  THR     4      15.812 -10.023 -20.189  1.00  0.00           H  
ATOM     40  CB  THR     4      14.961 -10.140 -22.064  1.00  0.00           C  
ATOM     41  HB  THR     4      14.994  -9.595 -23.008  1.00  0.00           H  
ATOM     42  CG2 THR     4      15.650 -11.578 -22.080  1.00  0.00           C  
ATOM     43 HG21 THR     4      15.186 -12.066 -22.937  1.00  0.00           H  
ATOM     44 HG22 THR     4      16.721 -11.543 -22.279  1.00  0.00           H  
ATOM     45 HG23 THR     4      15.402 -12.188 -21.211  1.00  0.00           H  
ATOM     46  OG1 THR     4      13.584 -10.407 -21.761  1.00  0.00           O  
ATOM     47  HG1 THR     4      13.205  -9.556 -21.992  1.00  0.00           H  
ATOM     48  C   THR     4      17.040  -8.943 -21.453  1.00  0.00           C  
ATOM     49  O   THR     4      17.406  -8.897 -22.644  1.00  0.00           O  
ATOM     50  N   THR     5      17.971  -8.690 -20.485  1.00  0.00           N  
ATOM     51  H   THR     5      17.705  -8.506 -19.529  1.00  0.00           H  
ATOM     52  CA  THR     5      19.410  -8.540 -20.853  1.00  0.00           C  
ATOM     53  HA  THR     5      19.436  -8.045 -21.824  1.00  0.00           H  
ATOM     54  CB  THR     5      20.246  -7.633 -19.857  1.00  0.00           C  
ATOM     55  HB  THR     5      21.259  -7.665 -20.259  1.00  0.00           H  
ATOM     56  CG2 THR     5      19.758  -6.202 -19.836  1.00  0.00           C  
ATOM     57 HG21 THR     5      20.268  -5.769 -18.975  1.00  0.00           H  
ATOM     58 HG22 THR     5      20.157  -5.844 -20.785  1.00  0.00           H  
ATOM     59 HG23 THR     5      18.686  -6.041 -19.717  1.00  0.00           H  
ATOM     60  OG1 THR     5      20.038  -8.189 -18.676  1.00  0.00           O  
ATOM     61  HG1 THR     5      20.707  -8.876 -18.625  1.00  0.00           H  
ATOM     62  C   THR     5      20.122  -9.863 -21.074  1.00  0.00           C  
ATOM     63  O   THR     5      19.883 -10.865 -20.368  1.00  0.00           O  
ATOM     64  N   THR     6      21.067  -9.943 -22.031  1.00  0.00           N  
ATOM     65  H   THR     6      21.315  -9.058 -22.451  1.00  0.00           H  
ATOM     66  CA  THR     6      21.753 -11.228 -22.452  1.00  0.00           C  
ATOM     67  HA  THR     6      22.002 -11.820 -21.572  1.00  0.00           H  
ATOM     68  CB  THR     6      20.983 -12.097 -23.479  1.00  0.00           C  
ATOM     69  HB  THR     6      21.422 -13.094 -23.505  1.00  0.00           H  
ATOM     70  CG2 THR     6      19.487 -12.378 -23.213  1.00  0.00           C  
ATOM     71 HG21 THR     6      19.267 -12.667 -22.186  1.00  0.00           H  
ATOM     72 HG22 THR     6      18.870 -11.503 -23.419  1.00  0.00           H  
ATOM     73 HG23 THR     6      19.127 -13.192 -23.843  1.00  0.00           H  
ATOM     74  OG1 THR     6      21.137 -11.581 -24.762  1.00  0.00           O  
ATOM     75  HG1 THR     6      20.789 -10.695 -24.887  1.00  0.00           H  
ATOM     76  C   THR     6      23.080 -10.908 -23.115  1.00  0.00           C  
ATOM     77  O   THR     6      23.439  -9.762 -23.414  1.00  0.00           O  
ATOM     78  N   ALA     7      23.865 -11.945 -23.382  1.00  0.00           N  
ATOM     79  H   ALA     7      23.510 -12.840 -23.079  1.00  0.00           H  
ATOM     80  CA  ALA     7      25.182 -11.801 -24.010  1.00  0.00           C  
ATOM     81  HA  ALA     7      25.695 -10.961 -23.541  1.00  0.00           H  
ATOM     82  CB  ALA     7      26.024 -13.077 -23.644  1.00  0.00           C  
ATOM     83  HB1 ALA     7      26.116 -13.248 -22.572  1.00  0.00           H  
ATOM     84  HB2 ALA     7      25.573 -13.997 -24.018  1.00  0.00           H  
ATOM     85  HB3 ALA     7      27.030 -13.009 -24.059  1.00  0.00           H  
ATOM     86  C   ALA     7      25.243 -11.650 -25.539  1.00  0.00           C  
ATOM     87  O   ALA     7      26.298 -11.387 -26.140  1.00  0.00           O  
ATOM     88  N   ALA     8      24.021 -11.896 -26.193  1.00  0.00           N  
ATOM     89  H   ALA     8      23.227 -12.061 -25.591  1.00  0.00           H  
ATOM     90  CA  ALA     8      23.666 -11.801 -27.632  1.00  0.00           C  
ATOM     91  HA  ALA     8      24.384 -12.379 -28.214  1.00  0.00           H  
ATOM     92  CB  ALA     8      22.254 -12.401 -27.721  1.00  0.00           C  
ATOM     93  HB1 ALA     8      21.642 -11.677 -27.183  1.00  0.00           H  
ATOM     94  HB2 ALA     8      21.908 -12.683 -28.715  1.00  0.00           H  
ATOM     95  HB3 ALA     8      22.239 -13.302 -27.108  1.00  0.00           H  
ATOM     96  C   ALA     8      23.662 -10.311 -28.135  1.00  0.00           C  
ATOM     97  O   ALA     8      23.368  -9.407 -27.422  1.00  0.00           O  
ATOM     98  N   PRO     9      24.037 -10.080 -29.448  1.00  0.00           N  
ATOM     99  CD  PRO     9      24.264 -11.117 -30.469  1.00  0.00           C  
ATOM    100  HD2 PRO     9      23.380 -11.744 -30.583  1.00  0.00           H  
ATOM    101  HD3 PRO     9      25.154 -11.739 -30.377  1.00  0.00           H  
ATOM    102  CG  PRO     9      24.442 -10.286 -31.778  1.00  0.00           C  
ATOM    103  HG2 PRO     9      23.493 -10.221 -32.311  1.00  0.00           H  
ATOM    104  HG3 PRO     9      25.151 -10.600 -32.544  1.00  0.00           H  
ATOM    105  CB  PRO     9      24.747  -8.874 -31.326  1.00  0.00           C  
ATOM    106  HB2 PRO     9      24.481  -8.165 -32.110  1.00  0.00           H  
ATOM    107  HB3 PRO     9      25.813  -8.831 -31.100  1.00  0.00           H  
ATOM    108  CA  PRO     9      23.955  -8.729 -30.081  1.00  0.00           C  
ATOM    109  HA  PRO     9      24.492  -8.013 -29.458  1.00  0.00           H  
ATOM    110  C   PRO     9      22.490  -8.224 -30.279  1.00  0.00           C  
ATOM    111  O   PRO     9      21.542  -9.020 -30.127  1.00  0.00           O  
ATOM    112  N   ALA    10      22.188  -6.940 -30.663  1.00  0.00           N  
ATOM    113  H   ALA    10      22.916  -6.262 -30.841  1.00  0.00           H  
ATOM    114  CA  ALA    10      20.819  -6.430 -30.817  1.00  0.00           C  
ATOM    115  HA  ALA    10      20.110  -6.832 -30.094  1.00  0.00           H  
ATOM    116  CB  ALA    10      20.814  -4.882 -30.550  1.00  0.00           C  
ATOM    117  HB1 ALA    10      21.432  -4.342 -31.267  1.00  0.00           H  
ATOM    118  HB2 ALA    10      19.833  -4.407 -30.576  1.00  0.00           H  
ATOM    119  HB3 ALA    10      21.339  -4.738 -29.605  1.00  0.00           H  
ATOM    120  C   ALA    10      20.203  -6.718 -32.209  1.00  0.00           C  
ATOM    121  O   ALA    10      19.280  -6.007 -32.649  1.00  0.00           O  
ATOM    122  N   ASP    11      20.583  -7.803 -32.870  1.00  0.00           N  
ATOM    123  H   ASP    11      21.280  -8.387 -32.431  1.00  0.00           H  
ATOM    124  CA  ASP    11      19.931  -8.175 -34.124  1.00  0.00           C  
ATOM    125  HA  ASP    11      19.897  -7.318 -34.797  1.00  0.00           H  
ATOM    126  CB  ASP    11      20.788  -9.272 -34.822  1.00  0.00           C  
ATOM    127  HB2 ASP    11      21.039 -10.067 -34.120  1.00  0.00           H  
ATOM    128  HB3 ASP    11      20.141  -9.679 -35.600  1.00  0.00           H  
ATOM    129  CG  ASP    11      22.203  -8.901 -35.341  1.00  0.00           C  
ATOM    130  OD1 ASP    11      22.776  -9.856 -35.905  1.00  0.00           O  
ATOM    131  OD2 ASP    11      22.783  -7.796 -35.163  1.00  0.00           O  
ATOM    132  C   ASP    11      18.508  -8.765 -33.948  1.00  0.00           C  
ATOM    133  O   ASP    11      18.319  -9.378 -32.906  1.00  0.00           O  
ATOM    134  N   ALA    12      17.693  -8.657 -34.989  1.00  0.00           N  
ATOM    135  H   ALA    12      17.941  -7.906 -35.616  1.00  0.00           H  
ATOM    136  CA  ALA    12      16.409  -9.386 -35.182  1.00  0.00           C  
ATOM    137  HA  ALA    12      16.254  -9.881 -34.223  1.00  0.00           H  
ATOM    138  CB  ALA    12      15.353  -8.383 -35.557  1.00  0.00           C  
ATOM    139  HB1 ALA    12      14.372  -8.837 -35.690  1.00  0.00           H  
ATOM    140  HB2 ALA    12      15.260  -7.625 -34.778  1.00  0.00           H  
ATOM    141  HB3 ALA    12      15.645  -7.727 -36.377  1.00  0.00           H  
ATOM    142  C   ALA    12      16.488 -10.511 -36.232  1.00  0.00           C  
ATOM    143  O   ALA    12      17.430 -10.679 -36.975  1.00  0.00           O  
ATOM    144  N   LYS    13      15.359 -11.204 -36.312  1.00  0.00           N  
ATOM    145  H   LYS    13      14.649 -10.947 -35.641  1.00  0.00           H  
ATOM    146  CA  LYS    13      14.963 -12.297 -37.242  1.00  0.00           C  
ATOM    147  HA  LYS    13      15.635 -12.210 -38.095  1.00  0.00           H  
ATOM    148  CB  LYS    13      15.306 -13.724 -36.598  1.00  0.00           C  
ATOM    149  HB2 LYS    13      16.362 -13.587 -36.366  1.00  0.00           H  
ATOM    150  HB3 LYS    13      14.828 -13.823 -35.624  1.00  0.00           H  
ATOM    151  CG  LYS    13      15.154 -14.879 -37.409  1.00  0.00           C  
ATOM    152  HG2 LYS    13      15.232 -15.786 -36.809  1.00  0.00           H  
ATOM    153  HG3 LYS    13      14.116 -14.921 -37.737  1.00  0.00           H  
ATOM    154  CD  LYS    13      16.063 -15.049 -38.408  1.00  0.00           C  
ATOM    155  HD2 LYS    13      16.115 -14.159 -39.035  1.00  0.00           H  
ATOM    156  HD3 LYS    13      17.090 -15.325 -38.169  1.00  0.00           H  
ATOM    157  CE  LYS    13      15.671 -16.078 -39.279  1.00  0.00           C  
ATOM    158  HE2 LYS    13      15.684 -16.988 -38.678  1.00  0.00           H  
ATOM    159  HE3 LYS    13      14.666 -15.811 -39.606  1.00  0.00           H  
ATOM    160  NZ  LYS    13      16.497 -16.145 -40.448  1.00  0.00           N  
ATOM    161  HZ1 LYS    13      16.164 -16.773 -41.166  1.00  0.00           H  
ATOM    162  HZ2 LYS    13      16.700 -15.219 -40.797  1.00  0.00           H  
ATOM    163  HZ3 LYS    13      17.423 -16.479 -40.223  1.00  0.00           H  
ATOM    164  C   LYS    13      13.578 -12.156 -37.776  1.00  0.00           C  
ATOM    165  O   LYS    13      13.387 -12.363 -38.995  1.00  0.00           O  
ATOM    166  N   PRO    14      12.587 -11.736 -37.037  1.00  0.00           N  
ATOM    167  CD  PRO    14      12.512 -11.794 -35.607  1.00  0.00           C  
ATOM    168  HD2 PRO    14      12.586 -10.805 -35.155  1.00  0.00           H  
ATOM    169  HD3 PRO    14      13.262 -12.471 -35.197  1.00  0.00           H  
ATOM    170  CG  PRO    14      11.125 -12.406 -35.368  1.00  0.00           C  
ATOM    171  HG2 PRO    14      10.784 -12.321 -34.336  1.00  0.00           H  
ATOM    172  HG3 PRO    14      11.018 -13.436 -35.709  1.00  0.00           H  
ATOM    173  CB  PRO    14      10.345 -11.531 -36.304  1.00  0.00           C  
ATOM    174  HB2 PRO    14      10.235 -10.540 -35.864  1.00  0.00           H  
ATOM    175  HB3 PRO    14       9.389 -12.047 -36.399  1.00  0.00           H  
ATOM    176  CA  PRO    14      11.218 -11.594 -37.506  1.00  0.00           C  
ATOM    177  HA  PRO    14      10.838 -12.432 -38.090  1.00  0.00           H  
ATOM    178  C   PRO    14      10.899 -10.418 -38.373  1.00  0.00           C  
ATOM    179  O   PRO    14       9.818 -10.417 -38.893  1.00  0.00           O  
ATOM    180  N   MET    15      11.731  -9.317 -38.564  1.00  0.00           N  
ATOM    181  H   MET    15      12.662  -9.234 -38.182  1.00  0.00           H  
ATOM    182  CA  MET    15      11.308  -8.096 -39.243  1.00  0.00           C  
ATOM    183  HA  MET    15      10.225  -8.083 -39.364  1.00  0.00           H  
ATOM    184  CB  MET    15      11.717  -6.900 -38.290  1.00  0.00           C  
ATOM    185  HB2 MET    15      12.708  -7.017 -37.852  1.00  0.00           H  
ATOM    186  HB3 MET    15      11.672  -5.976 -38.867  1.00  0.00           H  
ATOM    187  CG  MET    15      10.602  -6.696 -37.163  1.00  0.00           C  
ATOM    188  HG2 MET    15       9.667  -6.500 -37.688  1.00  0.00           H  
ATOM    189  HG3 MET    15      10.527  -7.620 -36.590  1.00  0.00           H  
ATOM    190  SD  MET    15      10.869  -5.375 -36.023  1.00  0.00           S  
ATOM    191  CE  MET    15      12.206  -6.044 -35.012  1.00  0.00           C  
ATOM    192  HE1 MET    15      12.498  -5.473 -34.131  1.00  0.00           H  
ATOM    193  HE2 MET    15      12.008  -7.053 -34.649  1.00  0.00           H  
ATOM    194  HE3 MET    15      13.027  -6.190 -35.713  1.00  0.00           H  
ATOM    195  C   MET    15      11.899  -7.995 -40.595  1.00  0.00           C  
ATOM    196  O   MET    15      12.634  -8.887 -41.011  1.00  0.00           O  
ATOM    197  N   MET    16      11.414  -7.083 -41.458  1.00  0.00           N  
ATOM    198  H   MET    16      10.718  -6.505 -41.009  1.00  0.00           H  
ATOM    199  CA  MET    16      12.061  -6.836 -42.739  1.00  0.00           C  
ATOM    200  HA  MET    16      12.007  -7.836 -43.170  1.00  0.00           H  
ATOM    201  CB  MET    16      11.160  -6.034 -43.624  1.00  0.00           C  
ATOM    202  HB2 MET    16      11.006  -5.036 -43.212  1.00  0.00           H  
ATOM    203  HB3 MET    16      11.620  -5.917 -44.605  1.00  0.00           H  
ATOM    204  CG  MET    16       9.727  -6.608 -43.884  1.00  0.00           C  
ATOM    205  HG2 MET    16       9.946  -7.611 -44.252  1.00  0.00           H  
ATOM    206  HG3 MET    16       9.020  -6.680 -43.058  1.00  0.00           H  
ATOM    207  SD  MET    16       8.918  -5.732 -45.239  1.00  0.00           S  
ATOM    208  CE  MET    16       8.298  -4.156 -44.459  1.00  0.00           C  
ATOM    209  HE1 MET    16       9.177  -3.717 -43.988  1.00  0.00           H  
ATOM    210  HE2 MET    16       7.784  -3.492 -45.154  1.00  0.00           H  
ATOM    211  HE3 MET    16       7.548  -4.394 -43.704  1.00  0.00           H  
ATOM    212  C   MET    16      13.518  -6.314 -42.801  1.00  0.00           C  
ATOM    213  O   MET    16      14.045  -6.247 -43.974  1.00  0.00           O  
ATOM    214  N   HIE    17      14.101  -6.154 -41.586  1.00  0.00           N  
ATOM    215  H   HIE    17      13.557  -6.433 -40.782  1.00  0.00           H  
ATOM    216  CA  HIE    17      15.464  -5.643 -41.457  1.00  0.00           C  
ATOM    217  HA  HIE    17      16.068  -5.816 -42.347  1.00  0.00           H  
ATOM    218  CB  HIE    17      15.305  -4.095 -41.334  1.00  0.00           C  
ATOM    219  HB2 HIE    17      15.166  -3.603 -42.297  1.00  0.00           H  
ATOM    220  HB3 HIE    17      14.526  -3.811 -40.626  1.00  0.00           H  
ATOM    221  CG  HIE    17      16.562  -3.492 -40.719  1.00  0.00           C  
ATOM    222  ND1 HIE    17      17.868  -3.910 -41.038  1.00  0.00           N  
ATOM    223  CE1 HIE    17      18.687  -3.235 -40.265  1.00  0.00           C  
ATOM    224  HE1 HIE    17      19.762  -3.333 -40.303  1.00  0.00           H  
ATOM    225  NE2 HIE    17      17.985  -2.563 -39.367  1.00  0.00           N  
ATOM    226  HE2 HIE    17      18.356  -1.906 -38.695  1.00  0.00           H  
ATOM    227  CD2 HIE    17      16.625  -2.703 -39.632  1.00  0.00           C  
ATOM    228  HD2 HIE    17      15.810  -2.334 -39.027  1.00  0.00           H  
ATOM    229  C   HIE    17      16.030  -6.283 -40.203  1.00  0.00           C  
ATOM    230  O   HIE    17      15.339  -6.250 -39.194  1.00  0.00           O  
ATOM    231  N   HIE    18      17.205  -6.935 -40.320  1.00  0.00           N  
ATOM    232  H   HIE    18      17.627  -7.106 -41.221  1.00  0.00           H  
ATOM    233  CA  HIE    18      17.810  -7.889 -39.241  1.00  0.00           C  
ATOM    234  HA  HIE    18      17.043  -8.158 -38.515  1.00  0.00           H  
ATOM    235  CB  HIE    18      18.237  -9.164 -40.007  1.00  0.00           C  
ATOM    236  HB2 HIE    18      19.037  -8.969 -40.721  1.00  0.00           H  
ATOM    237  HB3 HIE    18      18.652  -9.827 -39.248  1.00  0.00           H  
ATOM    238  CG  HIE    18      17.123  -9.936 -40.692  1.00  0.00           C  
ATOM    239  ND1 HIE    18      16.050 -10.671 -40.097  1.00  0.00           N  
ATOM    240  CE1 HIE    18      15.112 -10.760 -41.044  1.00  0.00           C  
ATOM    241  HE1 HIE    18      14.140 -11.219 -40.945  1.00  0.00           H  
ATOM    242  NE2 HIE    18      15.558 -10.223 -42.206  1.00  0.00           N  
ATOM    243  HE2 HIE    18      15.012 -10.165 -43.054  1.00  0.00           H  
ATOM    244  CD2 HIE    18      16.836  -9.782 -41.985  1.00  0.00           C  
ATOM    245  HD2 HIE    18      17.459  -9.170 -42.620  1.00  0.00           H  
ATOM    246  C   HIE    18      19.117  -7.336 -38.492  1.00  0.00           C  
ATOM    247  O   HIE    18      19.183  -7.472 -37.251  1.00  0.00           O  
ATOM    248  N   LYS    19      20.084  -6.759 -39.172  1.00  0.00           N  
ATOM    249  H   LYS    19      19.967  -6.705 -40.174  1.00  0.00           H  
ATOM    250  CA  LYS    19      21.351  -6.346 -38.599  1.00  0.00           C  
ATOM    251  HA  LYS    19      21.817  -7.234 -38.173  1.00  0.00           H  
ATOM    252  CB  LYS    19      22.314  -5.948 -39.741  1.00  0.00           C  
ATOM    253  HB2 LYS    19      21.724  -5.295 -40.383  1.00  0.00           H  
ATOM    254  HB3 LYS    19      23.169  -5.403 -39.340  1.00  0.00           H  
ATOM    255  CG  LYS    19      22.762  -7.008 -40.460  1.00  0.00           C  
ATOM    256  HG2 LYS    19      23.451  -7.586 -39.845  1.00  0.00           H  
ATOM    257  HG3 LYS    19      21.857  -7.556 -40.722  1.00  0.00           H  
ATOM    258  CD  LYS    19      23.449  -6.749 -41.565  1.00  0.00           C  
ATOM    259  HD2 LYS    19      22.700  -6.453 -42.300  1.00  0.00           H  
ATOM    260  HD3 LYS    19      24.034  -5.851 -41.368  1.00  0.00           H  
ATOM    261  CE  LYS    19      24.222  -7.771 -42.010  1.00  0.00           C  
ATOM    262  HE2 LYS    19      24.875  -8.047 -41.181  1.00  0.00           H  
ATOM    263  HE3 LYS    19      23.525  -8.606 -42.074  1.00  0.00           H  
ATOM    264  NZ  LYS    19      24.971  -7.278 -43.117  1.00  0.00           N  
ATOM    265  HZ1 LYS    19      25.516  -6.434 -43.020  1.00  0.00           H  
ATOM    266  HZ2 LYS    19      25.585  -8.008 -43.450  1.00  0.00           H  
ATOM    267  HZ3 LYS    19      24.434  -7.028 -43.935  1.00  0.00           H  
ATOM    268  C   LYS    19      21.200  -5.177 -37.596  1.00  0.00           C  
ATOM    269  O   LYS    19      20.812  -4.024 -37.967  1.00  0.00           O  
ATOM    270  N   GLY    20      21.707  -5.474 -36.353  1.00  0.00           N  
ATOM    271  H   GLY    20      22.051  -6.417 -36.247  1.00  0.00           H  
ATOM    272  CA  GLY    20      22.241  -4.527 -35.330  1.00  0.00           C  
ATOM    273  HA2 GLY    20      22.731  -5.102 -34.545  1.00  0.00           H  
ATOM    274  HA3 GLY    20      22.971  -3.837 -35.756  1.00  0.00           H  
ATOM    275  C   GLY    20      21.122  -3.564 -34.815  1.00  0.00           C  
ATOM    276  O   GLY    20      21.483  -2.401 -34.559  1.00  0.00           O  
ATOM    277  N   LYS    21      19.851  -3.955 -34.767  1.00  0.00           N  
ATOM    278  H   LYS    21      19.750  -4.960 -34.736  1.00  0.00           H  
ATOM    279  CA  LYS    21      18.682  -3.190 -34.668  1.00  0.00           C  
ATOM    280  HA  LYS    21      18.667  -2.285 -35.277  1.00  0.00           H  
ATOM    281  CB  LYS    21      17.467  -4.002 -35.212  1.00  0.00           C  
ATOM    282  HB2 LYS    21      17.906  -4.732 -35.892  1.00  0.00           H  
ATOM    283  HB3 LYS    21      17.065  -4.683 -34.462  1.00  0.00           H  
ATOM    284  CG  LYS    21      16.454  -3.345 -35.865  1.00  0.00           C  
ATOM    285  HG2 LYS    21      16.193  -2.475 -35.261  1.00  0.00           H  
ATOM    286  HG3 LYS    21      16.809  -2.820 -36.751  1.00  0.00           H  
ATOM    287  CD  LYS    21      15.309  -4.118 -36.052  1.00  0.00           C  
ATOM    288  HD2 LYS    21      15.500  -5.006 -36.654  1.00  0.00           H  
ATOM    289  HD3 LYS    21      15.018  -4.428 -35.048  1.00  0.00           H  
ATOM    290  CE  LYS    21      14.322  -3.456 -36.774  1.00  0.00           C  
ATOM    291  HE2 LYS    21      14.667  -3.067 -37.732  1.00  0.00           H  
ATOM    292  HE3 LYS    21      13.536  -4.200 -36.902  1.00  0.00           H  
ATOM    293  NZ  LYS    21      13.586  -2.302 -36.079  1.00  0.00           N  
ATOM    294  HZ1 LYS    21      14.136  -1.456 -36.132  1.00  0.00           H  
ATOM    295  HZ2 LYS    21      12.688  -2.237 -36.536  1.00  0.00           H  
ATOM    296  HZ3 LYS    21      13.457  -2.406 -35.083  1.00  0.00           H  
ATOM    297  C   LYS    21      18.468  -2.682 -33.187  1.00  0.00           C  
ATOM    298  O   LYS    21      17.707  -3.261 -32.426  1.00  0.00           O  
ATOM    299  N   PHE    22      19.074  -1.528 -32.862  1.00  0.00           N  
ATOM    300  H   PHE    22      19.558  -1.133 -33.655  1.00  0.00           H  
ATOM    301  CA  PHE    22      19.050  -0.938 -31.543  1.00  0.00           C  
ATOM    302  HA  PHE    22      19.206  -1.754 -30.838  1.00  0.00           H  
ATOM    303  CB  PHE    22      20.302   0.058 -31.292  1.00  0.00           C  
ATOM    304  HB2 PHE    22      20.490   0.874 -31.989  1.00  0.00           H  
ATOM    305  HB3 PHE    22      20.088   0.528 -30.331  1.00  0.00           H  
ATOM    306  CG  PHE    22      21.600  -0.762 -31.128  1.00  0.00           C  
ATOM    307  CD1 PHE    22      22.593  -0.806 -32.166  1.00  0.00           C  
ATOM    308  HD1 PHE    22      22.402  -0.291 -33.096  1.00  0.00           H  
ATOM    309  CE1 PHE    22      23.870  -1.368 -31.913  1.00  0.00           C  
ATOM    310  HE1 PHE    22      24.633  -1.352 -32.677  1.00  0.00           H  
ATOM    311  CZ  PHE    22      24.140  -1.999 -30.707  1.00  0.00           C  
ATOM    312  HZ  PHE    22      25.118  -2.454 -30.657  1.00  0.00           H  
ATOM    313  CE2 PHE    22      23.173  -2.114 -29.680  1.00  0.00           C  
ATOM    314  HE2 PHE    22      23.478  -2.565 -28.748  1.00  0.00           H  
ATOM    315  CD2 PHE    22      21.901  -1.503 -29.893  1.00  0.00           C  
ATOM    316  HD2 PHE    22      21.180  -1.548 -29.090  1.00  0.00           H  
ATOM    317  C   PHE    22      17.646  -0.153 -31.333  1.00  0.00           C  
ATOM    318  O   PHE    22      16.811   0.001 -32.235  1.00  0.00           O  
ATOM    319  N   GLY    23      17.372   0.265 -30.107  1.00  0.00           N  
ATOM    320  H   GLY    23      18.057   0.059 -29.395  1.00  0.00           H  
ATOM    321  CA  GLY    23      16.168   0.989 -29.653  1.00  0.00           C  
ATOM    322  HA2 GLY    23      16.261   1.910 -30.228  1.00  0.00           H  
ATOM    323  HA3 GLY    23      15.200   0.555 -29.902  1.00  0.00           H  
ATOM    324  C   GLY    23      16.213   1.418 -28.182  1.00  0.00           C  
ATOM    325  O   GLY    23      17.004   0.785 -27.451  1.00  0.00           O  
ATOM    326  N   PRO    24      15.384   2.462 -27.931  1.00  0.00           N  
ATOM    327  CD  PRO    24      14.738   3.396 -28.880  1.00  0.00           C  
ATOM    328  HD2 PRO    24      13.733   3.028 -29.088  1.00  0.00           H  
ATOM    329  HD3 PRO    24      15.295   3.595 -29.796  1.00  0.00           H  
ATOM    330  CG  PRO    24      14.570   4.821 -28.289  1.00  0.00           C  
ATOM    331  HG2 PRO    24      13.633   5.246 -28.649  1.00  0.00           H  
ATOM    332  HG3 PRO    24      15.397   5.490 -28.526  1.00  0.00           H  
ATOM    333  CB  PRO    24      14.532   4.394 -26.846  1.00  0.00           C  
ATOM    334  HB2 PRO    24      13.480   4.218 -26.623  1.00  0.00           H  
ATOM    335  HB3 PRO    24      14.959   5.210 -26.262  1.00  0.00           H  
ATOM    336  CA  PRO    24      15.401   3.217 -26.684  1.00  0.00           C  
ATOM    337  HA  PRO    24      16.379   3.668 -26.517  1.00  0.00           H  
ATOM    338  C   PRO    24      14.940   2.461 -25.452  1.00  0.00           C  
ATOM    339  O   PRO    24      15.129   2.913 -24.294  1.00  0.00           O  
ATOM    340  N   HIE    25      14.239   1.333 -25.680  1.00  0.00           N  
ATOM    341  H   HIE    25      14.136   1.041 -26.641  1.00  0.00           H  
ATOM    342  CA  HIE    25      13.724   0.458 -24.707  1.00  0.00           C  
ATOM    343  HA  HIE    25      13.188   1.079 -23.989  1.00  0.00           H  
ATOM    344  CB  HIE    25      12.733  -0.536 -25.373  1.00  0.00           C  
ATOM    345  HB2 HIE    25      12.307  -1.259 -24.677  1.00  0.00           H  
ATOM    346  HB3 HIE    25      11.844  -0.052 -25.776  1.00  0.00           H  
ATOM    347  CG  HIE    25      13.323  -1.282 -26.616  1.00  0.00           C  
ATOM    348  ND1 HIE    25      13.581  -0.705 -27.908  1.00  0.00           N  
ATOM    349  CE1 HIE    25      14.243  -1.682 -28.569  1.00  0.00           C  
ATOM    350  HE1 HIE    25      14.428  -1.677 -29.633  1.00  0.00           H  
ATOM    351  NE2 HIE    25      14.425  -2.805 -27.802  1.00  0.00           N  
ATOM    352  HE2 HIE    25      14.712  -3.743 -28.045  1.00  0.00           H  
ATOM    353  CD2 HIE    25      13.696  -2.579 -26.606  1.00  0.00           C  
ATOM    354  HD2 HIE    25      13.579  -3.269 -25.784  1.00  0.00           H  
ATOM    355  C   HIE    25      14.768  -0.155 -23.779  1.00  0.00           C  
ATOM    356  O   HIE    25      14.361  -0.486 -22.651  1.00  0.00           O  
ATOM    357  N   GLN    26      16.047  -0.182 -24.172  1.00  0.00           N  
ATOM    358  H   GLN    26      16.312   0.054 -25.117  1.00  0.00           H  
ATOM    359  CA  GLN    26      17.165  -0.322 -23.250  1.00  0.00           C  
ATOM    360  HA  GLN    26      16.823   0.280 -22.409  1.00  0.00           H  
ATOM    361  CB  GLN    26      17.430  -1.725 -22.761  1.00  0.00           C  
ATOM    362  HB2 GLN    26      18.211  -1.640 -22.005  1.00  0.00           H  
ATOM    363  HB3 GLN    26      16.493  -2.030 -22.295  1.00  0.00           H  
ATOM    364  CG  GLN    26      17.734  -2.730 -23.871  1.00  0.00           C  
ATOM    365  HG2 GLN    26      16.756  -3.083 -24.197  1.00  0.00           H  
ATOM    366  HG3 GLN    26      18.301  -2.402 -24.743  1.00  0.00           H  
ATOM    367  CD  GLN    26      18.339  -4.045 -23.266  1.00  0.00           C  
ATOM    368  OE1 GLN    26      18.791  -4.167 -22.142  1.00  0.00           O  
ATOM    369  NE2 GLN    26      18.600  -5.072 -24.079  1.00  0.00           N  
ATOM    370 HE21 GLN    26      19.040  -5.945 -23.826  1.00  0.00           H  
ATOM    371 HE22 GLN    26      18.361  -4.914 -25.047  1.00  0.00           H  
ATOM    372  C   GLN    26      18.445   0.325 -23.739  1.00  0.00           C  
ATOM    373  O   GLN    26      18.767   0.320 -24.961  1.00  0.00           O  
ATOM    374  N   CML    27      19.214   0.880 -22.802  1.00  0.00           N  
ATOM    375  H   CML    27      18.983   0.665 -21.842  1.00  0.00           H  
ATOM    376  CA  CML    27      20.540   1.464 -23.092  1.00  0.00           C  
ATOM    377  HA  CML    27      20.871   2.048 -22.233  1.00  0.00           H  
ATOM    378  CB  CML    27      21.502   0.261 -23.233  1.00  0.00           C  
ATOM    379  HB2 CML    27      22.532   0.608 -23.150  1.00  0.00           H  
ATOM    380  HB3 CML    27      21.362  -0.415 -24.077  1.00  0.00           H  
ATOM    381  SG  CML    27      21.339  -0.973 -21.842  1.00  0.00           S  
ATOM    382  S1L CML    27      22.334  -2.673 -22.374  1.00  0.00           S  
ATOM    383  C1L CML    27      24.073  -2.592 -21.669  1.00  0.00           C  
ATOM    384  H1L CML    27      24.543  -1.597 -21.822  1.00  0.00           H  
ATOM    385  H1M CML    27      24.810  -3.221 -22.213  1.00  0.00           H  
ATOM    386  C1R CML    27      24.090  -2.975 -20.129  1.00  0.00           C  
ATOM    387  C2R CML    27      23.392  -3.947 -19.583  1.00  0.00           C  
ATOM    388  H2R CML    27      22.757  -4.674 -20.111  1.00  0.00           H  
ATOM    389  C1  CML    27      25.049  -2.330 -19.270  1.00  0.00           C  
ATOM    390  C2  CML    27      23.711  -4.101 -18.032  1.00  0.00           C  
ATOM    391  N1  CML    27      24.802  -3.088 -18.022  1.00  0.00           N  
ATOM    392  O1  CML    27      25.186  -2.607 -16.886  1.00  0.00           O  
ATOM    393  C1A CML    27      24.839  -0.867 -18.966  1.00  0.00           C  
ATOM    394  H1A CML    27      25.060  -0.206 -19.831  1.00  0.00           H  
ATOM    395  H1B CML    27      25.521  -0.581 -18.137  1.00  0.00           H  
ATOM    396  H1C CML    27      23.748  -0.816 -18.763  1.00  0.00           H  
ATOM    397  C2A CML    27      22.465  -3.812 -17.156  1.00  0.00           C  
ATOM    398  H2A CML    27      21.847  -4.698 -16.895  1.00  0.00           H  
ATOM    399  H2B CML    27      21.804  -3.157 -17.762  1.00  0.00           H  
ATOM    400  H2C CML    27      22.648  -3.387 -16.146  1.00  0.00           H  
ATOM    401  C1D CML    27      26.521  -2.520 -19.646  1.00  0.00           C  
ATOM    402  H1D CML    27      26.667  -3.477 -20.192  1.00  0.00           H  
ATOM    403  H1E CML    27      27.206  -2.423 -18.777  1.00  0.00           H  
ATOM    404  H1F CML    27      26.967  -1.767 -20.330  1.00  0.00           H  
ATOM    405  C2D CML    27      24.226  -5.501 -17.771  1.00  0.00           C  
ATOM    406  H2D CML    27      25.289  -5.651 -18.055  1.00  0.00           H  
ATOM    407  H2E CML    27      23.505  -6.253 -18.156  1.00  0.00           H  
ATOM    408  H2F CML    27      24.141  -5.576 -16.666  1.00  0.00           H  
ATOM    409  C   CML    27      20.626   2.451 -24.355  1.00  0.00           C  
ATOM    410  O   CML    27      21.251   2.136 -25.374  1.00  0.00           O  
ATOM    411  N   ASP    28      19.901   3.538 -24.245  1.00  0.00           N  
ATOM    412  H   ASP    28      19.299   3.633 -23.440  1.00  0.00           H  
ATOM    413  CA  ASP    28      19.468   4.316 -25.408  1.00  0.00           C  
ATOM    414  HA  ASP    28      19.172   3.620 -26.192  1.00  0.00           H  
ATOM    415  CB  ASP    28      18.219   5.226 -25.204  1.00  0.00           C  
ATOM    416  HB2 ASP    28      17.344   4.619 -24.971  1.00  0.00           H  
ATOM    417  HB3 ASP    28      18.336   5.907 -24.361  1.00  0.00           H  
ATOM    418  CG  ASP    28      17.723   6.067 -26.360  1.00  0.00           C  
ATOM    419  OD1 ASP    28      17.775   5.539 -27.463  1.00  0.00           O  
ATOM    420  OD2 ASP    28      17.423   7.332 -26.181  1.00  0.00           O  
ATOM    421  C   ASP    28      20.610   5.178 -26.023  1.00  0.00           C  
ATOM    422  O   ASP    28      21.304   5.873 -25.273  1.00  0.00           O  
ATOM    423  N   MET    29      20.835   5.080 -27.356  1.00  0.00           N  
ATOM    424  H   MET    29      20.100   4.628 -27.880  1.00  0.00           H  
ATOM    425  CA  MET    29      22.040   5.387 -28.069  1.00  0.00           C  
ATOM    426  HA  MET    29      22.860   5.270 -27.361  1.00  0.00           H  
ATOM    427  CB  MET    29      22.348   4.541 -29.360  1.00  0.00           C  
ATOM    428  HB2 MET    29      21.545   4.630 -30.092  1.00  0.00           H  
ATOM    429  HB3 MET    29      23.287   4.822 -29.838  1.00  0.00           H  
ATOM    430  CG  MET    29      22.504   3.041 -29.114  1.00  0.00           C  
ATOM    431  HG2 MET    29      23.295   2.809 -28.402  1.00  0.00           H  
ATOM    432  HG3 MET    29      21.515   2.630 -28.907  1.00  0.00           H  
ATOM    433  SD  MET    29      23.042   2.194 -30.683  1.00  0.00           S  
ATOM    434  CE  MET    29      24.786   2.644 -30.796  1.00  0.00           C  
ATOM    435  HE1 MET    29      25.260   2.284 -29.883  1.00  0.00           H  
ATOM    436  HE2 MET    29      25.116   2.084 -31.671  1.00  0.00           H  
ATOM    437  HE3 MET    29      24.986   3.703 -30.962  1.00  0.00           H  
ATOM    438  C   MET    29      22.091   6.889 -28.409  1.00  0.00           C  
ATOM    439  O   MET    29      21.068   7.678 -28.483  1.00  0.00           O  
ATOM    440  N   MET    30      23.269   7.478 -28.751  1.00  0.00           N  
ATOM    441  H   MET    30      24.077   6.888 -28.888  1.00  0.00           H  
ATOM    442  CA  MET    30      23.493   8.896 -28.874  1.00  0.00           C  
ATOM    443  HA  MET    30      23.339   9.363 -27.901  1.00  0.00           H  
ATOM    444  CB  MET    30      24.995   9.228 -29.161  1.00  0.00           C  
ATOM    445  HB2 MET    30      25.634   8.763 -28.410  1.00  0.00           H  
ATOM    446  HB3 MET    30      25.320   8.939 -30.160  1.00  0.00           H  
ATOM    447  CG  MET    30      25.281  10.730 -29.217  1.00  0.00           C  
ATOM    448  HG2 MET    30      24.878  11.145 -30.141  1.00  0.00           H  
ATOM    449  HG3 MET    30      24.884  11.279 -28.363  1.00  0.00           H  
ATOM    450  SD  MET    30      27.073  11.136 -29.210  1.00  0.00           S  
ATOM    451  CE  MET    30      27.639  10.513 -27.608  1.00  0.00           C  
ATOM    452  HE1 MET    30      27.610   9.436 -27.775  1.00  0.00           H  
ATOM    453  HE2 MET    30      28.684  10.728 -27.385  1.00  0.00           H  
ATOM    454  HE3 MET    30      27.008  10.834 -26.779  1.00  0.00           H  
ATOM    455  C   MET    30      22.631   9.570 -29.994  1.00  0.00           C  
ATOM    456  O   MET    30      21.994  10.573 -29.744  1.00  0.00           O  
ATOM    457  N   PHE    31      22.404   9.083 -31.218  1.00  0.00           N  
ATOM    458  H   PHE    31      21.950   9.758 -31.817  1.00  0.00           H  
ATOM    459  CA  PHE    31      23.029   7.965 -31.924  1.00  0.00           C  
ATOM    460  HA  PHE    31      23.770   7.501 -31.274  1.00  0.00           H  
ATOM    461  CB  PHE    31      21.899   6.939 -32.205  1.00  0.00           C  
ATOM    462  HB2 PHE    31      21.994   6.244 -31.370  1.00  0.00           H  
ATOM    463  HB3 PHE    31      20.902   7.376 -32.258  1.00  0.00           H  
ATOM    464  CG  PHE    31      22.092   6.006 -33.444  1.00  0.00           C  
ATOM    465  CD1 PHE    31      21.622   6.368 -34.691  1.00  0.00           C  
ATOM    466  HD1 PHE    31      21.011   7.257 -34.735  1.00  0.00           H  
ATOM    467  CE1 PHE    31      21.637   5.528 -35.807  1.00  0.00           C  
ATOM    468  HE1 PHE    31      21.128   5.931 -36.670  1.00  0.00           H  
ATOM    469  CZ  PHE    31      22.303   4.247 -35.661  1.00  0.00           C  
ATOM    470  HZ  PHE    31      22.342   3.478 -36.419  1.00  0.00           H  
ATOM    471  CE2 PHE    31      22.940   3.949 -34.381  1.00  0.00           C  
ATOM    472  HE2 PHE    31      23.610   3.115 -34.238  1.00  0.00           H  
ATOM    473  CD2 PHE    31      22.846   4.773 -33.284  1.00  0.00           C  
ATOM    474  HD2 PHE    31      23.389   4.526 -32.384  1.00  0.00           H  
ATOM    475  C   PHE    31      23.681   8.452 -33.124  1.00  0.00           C  
ATOM    476  O   PHE    31      22.900   8.830 -34.088  1.00  0.00           O  
ATOM    477  N   LYS    32      25.031   8.515 -33.164  1.00  0.00           N  
ATOM    478  H   LYS    32      25.607   8.075 -32.460  1.00  0.00           H  
ATOM    479  CA  LYS    32      25.835   9.144 -34.289  1.00  0.00           C  
ATOM    480  HA  LYS    32      25.383   8.674 -35.163  1.00  0.00           H  
ATOM    481  CB  LYS    32      25.673  10.705 -34.292  1.00  0.00           C  
ATOM    482  HB2 LYS    32      26.251  11.075 -35.138  1.00  0.00           H  
ATOM    483  HB3 LYS    32      24.670  10.959 -34.636  1.00  0.00           H  
ATOM    484  CG  LYS    32      25.995  11.390 -33.181  1.00  0.00           C  
ATOM    485  HG2 LYS    32      25.311  11.030 -32.412  1.00  0.00           H  
ATOM    486  HG3 LYS    32      27.005  11.227 -32.806  1.00  0.00           H  
ATOM    487  CD  LYS    32      25.838  12.750 -33.214  1.00  0.00           C  
ATOM    488  HD2 LYS    32      26.565  13.188 -33.898  1.00  0.00           H  
ATOM    489  HD3 LYS    32      24.806  13.014 -33.447  1.00  0.00           H  
ATOM    490  CE  LYS    32      26.095  13.441 -32.015  1.00  0.00           C  
ATOM    491  HE2 LYS    32      25.982  12.691 -31.233  1.00  0.00           H  
ATOM    492  HE3 LYS    32      27.146  13.731 -32.001  1.00  0.00           H  
ATOM    493  NZ  LYS    32      25.235  14.654 -31.688  1.00  0.00           N  
ATOM    494  HZ1 LYS    32      25.418  15.434 -32.302  1.00  0.00           H  
ATOM    495  HZ2 LYS    32      24.282  14.330 -31.764  1.00  0.00           H  
ATOM    496  HZ3 LYS    32      25.349  14.778 -30.692  1.00  0.00           H  
ATOM    497  C   LYS    32      27.291   8.635 -34.202  1.00  0.00           C  
ATOM    498  O   LYS    32      27.826   8.416 -33.135  1.00  0.00           O  
ATOM    499  N   ASP    33      27.898   8.338 -35.344  1.00  0.00           N  
ATOM    500  H   ASP    33      27.446   8.619 -36.203  1.00  0.00           H  
ATOM    501  CA  ASP    33      29.147   7.559 -35.474  1.00  0.00           C  
ATOM    502  HA  ASP    33      29.246   6.922 -34.595  1.00  0.00           H  
ATOM    503  CB  ASP    33      29.023   6.562 -36.655  1.00  0.00           C  
ATOM    504  HB2 ASP    33      28.916   7.094 -37.601  1.00  0.00           H  
ATOM    505  HB3 ASP    33      29.987   6.067 -36.767  1.00  0.00           H  
ATOM    506  CG  ASP    33      27.994   5.443 -36.496  1.00  0.00           C  
ATOM    507  OD1 ASP    33      27.236   5.436 -35.545  1.00  0.00           O  
ATOM    508  OD2 ASP    33      28.070   4.514 -37.357  1.00  0.00           O  
ATOM    509  C   ASP    33      30.408   8.409 -35.571  1.00  0.00           C  
ATOM    510  O   ASP    33      30.647   9.013 -36.604  1.00  0.00           O  
ATOM    511  N   LEU    34      31.018   8.618 -34.425  1.00  0.00           N  
ATOM    512  H   LEU    34      30.735   8.141 -33.581  1.00  0.00           H  
ATOM    513  CA  LEU    34      32.215   9.512 -34.284  1.00  0.00           C  
ATOM    514  HA  LEU    34      32.176  10.182 -35.143  1.00  0.00           H  
ATOM    515  CB  LEU    34      32.208  10.195 -32.913  1.00  0.00           C  
ATOM    516  HB2 LEU    34      32.397   9.377 -32.218  1.00  0.00           H  
ATOM    517  HB3 LEU    34      33.100  10.820 -32.862  1.00  0.00           H  
ATOM    518  CG  LEU    34      30.941  10.892 -32.420  1.00  0.00           C  
ATOM    519  HG  LEU    34      30.078  10.256 -32.618  1.00  0.00           H  
ATOM    520  CD1 LEU    34      30.994  11.389 -31.022  1.00  0.00           C  
ATOM    521 HD11 LEU    34      31.113  10.517 -30.378  1.00  0.00           H  
ATOM    522 HD12 LEU    34      31.908  11.936 -30.792  1.00  0.00           H  
ATOM    523 HD13 LEU    34      30.075  11.868 -30.683  1.00  0.00           H  
ATOM    524  CD2 LEU    34      30.586  12.025 -33.329  1.00  0.00           C  
ATOM    525 HD21 LEU    34      30.272  11.673 -34.312  1.00  0.00           H  
ATOM    526 HD22 LEU    34      29.623  12.405 -32.988  1.00  0.00           H  
ATOM    527 HD23 LEU    34      31.353  12.799 -33.304  1.00  0.00           H  
ATOM    528  C   LEU    34      33.520   8.830 -34.380  1.00  0.00           C  
ATOM    529  O   LEU    34      34.549   9.544 -34.485  1.00  0.00           O  
ATOM    530  N   ASN    35      33.577   7.460 -34.317  1.00  0.00           N  
ATOM    531  H   ASN    35      32.694   6.973 -34.249  1.00  0.00           H  
ATOM    532  CA  ASN    35      34.738   6.554 -34.669  1.00  0.00           C  
ATOM    533  HA  ASN    35      34.585   5.537 -34.309  1.00  0.00           H  
ATOM    534  CB  ASN    35      34.902   6.603 -36.177  1.00  0.00           C  
ATOM    535  HB2 ASN    35      35.148   7.587 -36.576  1.00  0.00           H  
ATOM    536  HB3 ASN    35      35.635   5.871 -36.517  1.00  0.00           H  
ATOM    537  CG  ASN    35      33.627   6.174 -36.959  1.00  0.00           C  
ATOM    538  OD1 ASN    35      32.813   5.395 -36.435  1.00  0.00           O  
ATOM    539  ND2 ASN    35      33.589   6.439 -38.242  1.00  0.00           N  
ATOM    540 HD21 ASN    35      32.775   6.198 -38.790  1.00  0.00           H  
ATOM    541 HD22 ASN    35      34.410   6.872 -38.638  1.00  0.00           H  
ATOM    542  C   ASN    35      36.102   6.997 -33.907  1.00  0.00           C  
ATOM    543  O   ASN    35      37.200   7.052 -34.508  1.00  0.00           O  
ATOM    544  N   LEU    36      36.085   7.302 -32.627  1.00  0.00           N  
ATOM    545  H   LEU    36      35.243   7.032 -32.139  1.00  0.00           H  
ATOM    546  CA  LEU    36      37.220   7.863 -31.868  1.00  0.00           C  
ATOM    547  HA  LEU    36      37.751   8.573 -32.502  1.00  0.00           H  
ATOM    548  CB  LEU    36      36.814   8.553 -30.596  1.00  0.00           C  
ATOM    549  HB2 LEU    36      36.299   7.760 -30.054  1.00  0.00           H  
ATOM    550  HB3 LEU    36      37.675   8.938 -30.049  1.00  0.00           H  
ATOM    551  CG  LEU    36      35.713   9.599 -30.620  1.00  0.00           C  
ATOM    552  HG  LEU    36      34.874   9.112 -31.117  1.00  0.00           H  
ATOM    553  CD1 LEU    36      35.231  10.141 -29.232  1.00  0.00           C  
ATOM    554 HD11 LEU    36      34.599  11.023 -29.336  1.00  0.00           H  
ATOM    555 HD12 LEU    36      34.739   9.320 -28.710  1.00  0.00           H  
ATOM    556 HD13 LEU    36      36.133  10.425 -28.689  1.00  0.00           H  
ATOM    557  CD2 LEU    36      35.994  10.814 -31.495  1.00  0.00           C  
ATOM    558 HD21 LEU    36      35.223  11.584 -31.462  1.00  0.00           H  
ATOM    559 HD22 LEU    36      36.949  11.267 -31.231  1.00  0.00           H  
ATOM    560 HD23 LEU    36      35.968  10.558 -32.555  1.00  0.00           H  
ATOM    561  C   LEU    36      38.323   6.824 -31.571  1.00  0.00           C  
ATOM    562  O   LEU    36      38.070   5.605 -31.548  1.00  0.00           O  
ATOM    563  N   THR    37      39.595   7.222 -31.457  1.00  0.00           N  
ATOM    564  H   THR    37      39.802   8.207 -31.540  1.00  0.00           H  
ATOM    565  CA  THR    37      40.707   6.312 -31.167  1.00  0.00           C  
ATOM    566  HA  THR    37      40.499   5.380 -31.693  1.00  0.00           H  
ATOM    567  CB  THR    37      42.047   6.933 -31.652  1.00  0.00           C  
ATOM    568  HB  THR    37      41.900   7.219 -32.693  1.00  0.00           H  
ATOM    569  CG2 THR    37      42.416   8.271 -30.975  1.00  0.00           C  
ATOM    570 HG21 THR    37      42.718   8.091 -29.943  1.00  0.00           H  
ATOM    571 HG22 THR    37      43.249   8.802 -31.437  1.00  0.00           H  
ATOM    572 HG23 THR    37      41.526   8.892 -30.881  1.00  0.00           H  
ATOM    573  OG1 THR    37      43.050   6.023 -31.586  1.00  0.00           O  
ATOM    574  HG1 THR    37      42.811   5.139 -31.875  1.00  0.00           H  
ATOM    575  C   THR    37      40.815   5.943 -29.695  1.00  0.00           C  
ATOM    576  O   THR    37      40.032   6.463 -28.916  1.00  0.00           O  
ATOM    577  N   ASP    38      41.570   4.993 -29.222  1.00  0.00           N  
ATOM    578  H   ASP    38      42.147   4.515 -29.898  1.00  0.00           H  
ATOM    579  CA  ASP    38      41.329   4.253 -27.970  1.00  0.00           C  
ATOM    580  HA  ASP    38      40.342   3.790 -27.971  1.00  0.00           H  
ATOM    581  CB  ASP    38      42.255   2.980 -27.855  1.00  0.00           C  
ATOM    582  HB2 ASP    38      43.246   3.270 -27.507  1.00  0.00           H  
ATOM    583  HB3 ASP    38      41.825   2.326 -27.097  1.00  0.00           H  
ATOM    584  CG  ASP    38      42.351   2.020 -29.039  1.00  0.00           C  
ATOM    585  OD1 ASP    38      43.056   0.990 -28.988  1.00  0.00           O  
ATOM    586  OD2 ASP    38      41.818   2.204 -30.168  1.00  0.00           O  
ATOM    587  C   ASP    38      41.665   5.198 -26.747  1.00  0.00           C  
ATOM    588  O   ASP    38      40.986   5.202 -25.741  1.00  0.00           O  
ATOM    589  N   ALA    39      42.736   5.913 -26.869  1.00  0.00           N  
ATOM    590  H   ALA    39      43.221   5.809 -27.749  1.00  0.00           H  
ATOM    591  CA  ALA    39      43.179   7.026 -26.058  1.00  0.00           C  
ATOM    592  HA  ALA    39      43.438   6.679 -25.058  1.00  0.00           H  
ATOM    593  CB  ALA    39      44.506   7.625 -26.575  1.00  0.00           C  
ATOM    594  HB1 ALA    39      44.926   8.425 -25.966  1.00  0.00           H  
ATOM    595  HB2 ALA    39      45.234   6.842 -26.788  1.00  0.00           H  
ATOM    596  HB3 ALA    39      44.209   8.110 -27.505  1.00  0.00           H  
ATOM    597  C   ALA    39      42.147   8.217 -26.035  1.00  0.00           C  
ATOM    598  O   ALA    39      42.212   8.861 -25.006  1.00  0.00           O  
ATOM    599  N   GLN    40      41.418   8.459 -27.117  1.00  0.00           N  
ATOM    600  H   GLN    40      41.492   7.923 -27.970  1.00  0.00           H  
ATOM    601  CA  GLN    40      40.277   9.438 -27.059  1.00  0.00           C  
ATOM    602  HA  GLN    40      40.604  10.354 -26.567  1.00  0.00           H  
ATOM    603  CB  GLN    40      39.755   9.798 -28.473  1.00  0.00           C  
ATOM    604  HB2 GLN    40      39.874   8.863 -29.021  1.00  0.00           H  
ATOM    605  HB3 GLN    40      38.716  10.121 -28.403  1.00  0.00           H  
ATOM    606  CG  GLN    40      40.522  10.891 -29.196  1.00  0.00           C  
ATOM    607  HG2 GLN    40      40.397  11.820 -28.640  1.00  0.00           H  
ATOM    608  HG3 GLN    40      41.583  10.660 -29.295  1.00  0.00           H  
ATOM    609  CD  GLN    40      39.964  11.087 -30.627  1.00  0.00           C  
ATOM    610  OE1 GLN    40      39.362  10.253 -31.241  1.00  0.00           O  
ATOM    611  NE2 GLN    40      40.323  12.167 -31.238  1.00  0.00           N  
ATOM    612 HE21 GLN    40      40.048  12.415 -32.178  1.00  0.00           H  
ATOM    613 HE22 GLN    40      41.010  12.804 -30.862  1.00  0.00           H  
ATOM    614  C   GLN    40      39.120   8.841 -26.256  1.00  0.00           C  
ATOM    615  O   GLN    40      38.583   9.476 -25.417  1.00  0.00           O  
ATOM    616  N   LYS    41      38.692   7.554 -26.531  1.00  0.00           N  
ATOM    617  H   LYS    41      39.065   7.057 -27.327  1.00  0.00           H  
ATOM    618  CA  LYS    41      37.704   6.885 -25.752  1.00  0.00           C  
ATOM    619  HA  LYS    41      36.709   7.284 -25.948  1.00  0.00           H  
ATOM    620  CB  LYS    41      37.559   5.454 -26.376  1.00  0.00           C  
ATOM    621  HB2 LYS    41      38.541   4.981 -26.377  1.00  0.00           H  
ATOM    622  HB3 LYS    41      37.028   4.817 -25.668  1.00  0.00           H  
ATOM    623  CG  LYS    41      36.948   5.288 -27.605  1.00  0.00           C  
ATOM    624  HG2 LYS    41      35.939   5.698 -27.548  1.00  0.00           H  
ATOM    625  HG3 LYS    41      37.439   5.924 -28.341  1.00  0.00           H  
ATOM    626  CD  LYS    41      36.877   3.951 -27.984  1.00  0.00           C  
ATOM    627  HD2 LYS    41      37.899   3.571 -28.007  1.00  0.00           H  
ATOM    628  HD3 LYS    41      36.302   3.385 -27.251  1.00  0.00           H  
ATOM    629  CE  LYS    41      36.469   3.714 -29.232  1.00  0.00           C  
ATOM    630  HE2 LYS    41      35.508   4.204 -29.385  1.00  0.00           H  
ATOM    631  HE3 LYS    41      37.140   4.178 -29.955  1.00  0.00           H  
ATOM    632  NZ  LYS    41      36.290   2.228 -29.534  1.00  0.00           N  
ATOM    633  HZ1 LYS    41      37.159   1.730 -29.402  1.00  0.00           H  
ATOM    634  HZ2 LYS    41      35.627   1.904 -28.845  1.00  0.00           H  
ATOM    635  HZ3 LYS    41      35.886   2.088 -30.449  1.00  0.00           H  
ATOM    636  C   LYS    41      37.938   7.005 -24.299  1.00  0.00           C  
ATOM    637  O   LYS    41      37.001   7.438 -23.654  1.00  0.00           O  
ATOM    638  N   GLN    42      39.159   6.729 -23.759  1.00  0.00           N  
ATOM    639  H   GLN    42      39.906   6.389 -24.347  1.00  0.00           H  
ATOM    640  CA  GLN    42      39.502   6.828 -22.355  1.00  0.00           C  
ATOM    641  HA  GLN    42      38.762   6.279 -21.772  1.00  0.00           H  
ATOM    642  CB  GLN    42      40.888   6.224 -22.175  1.00  0.00           C  
ATOM    643  HB2 GLN    42      40.860   5.291 -22.738  1.00  0.00           H  
ATOM    644  HB3 GLN    42      41.703   6.849 -22.542  1.00  0.00           H  
ATOM    645  CG  GLN    42      41.191   5.891 -20.647  1.00  0.00           C  
ATOM    646  HG2 GLN    42      42.175   5.429 -20.566  1.00  0.00           H  
ATOM    647  HG3 GLN    42      41.315   6.883 -20.212  1.00  0.00           H  
ATOM    648  CD  GLN    42      40.169   4.923 -19.997  1.00  0.00           C  
ATOM    649  OE1 GLN    42      39.937   3.859 -20.468  1.00  0.00           O  
ATOM    650  NE2 GLN    42      39.570   5.311 -18.886  1.00  0.00           N  
ATOM    651 HE21 GLN    42      39.060   4.732 -18.233  1.00  0.00           H  
ATOM    652 HE22 GLN    42      39.600   6.242 -18.495  1.00  0.00           H  
ATOM    653  C   GLN    42      39.475   8.254 -21.731  1.00  0.00           C  
ATOM    654  O   GLN    42      39.147   8.445 -20.563  1.00  0.00           O  
ATOM    655  N   GLN    43      39.780   9.305 -22.570  1.00  0.00           N  
ATOM    656  H   GLN    43      39.820   9.045 -23.545  1.00  0.00           H  
ATOM    657  CA  GLN    43      39.770  10.717 -22.100  1.00  0.00           C  
ATOM    658  HA  GLN    43      40.194  10.605 -21.102  1.00  0.00           H  
ATOM    659  CB  GLN    43      40.591  11.594 -23.133  1.00  0.00           C  
ATOM    660  HB2 GLN    43      41.481  11.021 -23.393  1.00  0.00           H  
ATOM    661  HB3 GLN    43      40.055  11.754 -24.069  1.00  0.00           H  
ATOM    662  CG  GLN    43      41.114  12.897 -22.504  1.00  0.00           C  
ATOM    663  HG2 GLN    43      40.195  13.420 -22.236  1.00  0.00           H  
ATOM    664  HG3 GLN    43      41.544  12.620 -21.542  1.00  0.00           H  
ATOM    665  CD  GLN    43      42.101  13.722 -23.360  1.00  0.00           C  
ATOM    666  OE1 GLN    43      42.538  13.293 -24.407  1.00  0.00           O  
ATOM    667  NE2 GLN    43      42.271  15.005 -23.113  1.00  0.00           N  
ATOM    668 HE21 GLN    43      42.834  15.375 -23.865  1.00  0.00           H  
ATOM    669 HE22 GLN    43      41.892  15.443 -22.285  1.00  0.00           H  
ATOM    670  C   GLN    43      38.336  11.325 -21.950  1.00  0.00           C  
ATOM    671  O   GLN    43      38.108  11.971 -20.952  1.00  0.00           O  
ATOM    672  N   ILE    44      37.444  10.996 -22.881  1.00  0.00           N  
ATOM    673  H   ILE    44      37.726  10.394 -23.642  1.00  0.00           H  
ATOM    674  CA  ILE    44      36.030  11.448 -22.799  1.00  0.00           C  
ATOM    675  HA  ILE    44      35.981  12.521 -22.613  1.00  0.00           H  
ATOM    676  CB  ILE    44      35.323  11.257 -24.108  1.00  0.00           C  
ATOM    677  HB  ILE    44      34.364  11.758 -23.975  1.00  0.00           H  
ATOM    678  CG2 ILE    44      36.086  11.962 -25.270  1.00  0.00           C  
ATOM    679 HG21 ILE    44      35.505  12.095 -26.182  1.00  0.00           H  
ATOM    680 HG22 ILE    44      36.507  12.916 -24.952  1.00  0.00           H  
ATOM    681 HG23 ILE    44      36.939  11.349 -25.559  1.00  0.00           H  
ATOM    682  CG1 ILE    44      34.974   9.751 -24.464  1.00  0.00           C  
ATOM    683 HG12 ILE    44      35.926   9.289 -24.724  1.00  0.00           H  
ATOM    684 HG13 ILE    44      34.396   9.201 -23.721  1.00  0.00           H  
ATOM    685  CD1 ILE    44      34.138   9.662 -25.713  1.00  0.00           C  
ATOM    686 HD11 ILE    44      33.362  10.406 -25.534  1.00  0.00           H  
ATOM    687 HD12 ILE    44      34.740   9.967 -26.569  1.00  0.00           H  
ATOM    688 HD13 ILE    44      33.809   8.634 -25.868  1.00  0.00           H  
ATOM    689  C   ILE    44      35.318  10.754 -21.681  1.00  0.00           C  
ATOM    690  O   ILE    44      34.451  11.373 -21.040  1.00  0.00           O  
ATOM    691  N   ARG    45      35.621   9.484 -21.296  1.00  0.00           N  
ATOM    692  H   ARG    45      36.277   8.975 -21.872  1.00  0.00           H  
ATOM    693  CA  ARG    45      35.238   8.857 -20.019  1.00  0.00           C  
ATOM    694  HA  ARG    45      34.192   8.549 -20.049  1.00  0.00           H  
ATOM    695  CB  ARG    45      35.947   7.506 -19.760  1.00  0.00           C  
ATOM    696  HB2 ARG    45      37.004   7.633 -19.994  1.00  0.00           H  
ATOM    697  HB3 ARG    45      35.974   7.263 -18.698  1.00  0.00           H  
ATOM    698  CG  ARG    45      35.459   6.373 -20.351  1.00  0.00           C  
ATOM    699  HG2 ARG    45      34.400   6.260 -20.119  1.00  0.00           H  
ATOM    700  HG3 ARG    45      35.474   6.480 -21.436  1.00  0.00           H  
ATOM    701  CD  ARG    45      36.014   5.209 -20.009  1.00  0.00           C  
ATOM    702  HD2 ARG    45      37.082   5.207 -20.227  1.00  0.00           H  
ATOM    703  HD3 ARG    45      35.970   5.148 -18.921  1.00  0.00           H  
ATOM    704  NE  ARG    45      35.433   3.983 -20.580  1.00  0.00           N  
ATOM    705  HE  ARG    45      35.837   3.548 -21.397  1.00  0.00           H  
ATOM    706  CZ  ARG    45      34.252   3.536 -20.251  1.00  0.00           C  
ATOM    707  NH1 ARG    45      33.800   2.430 -20.752  1.00  0.00           N  
ATOM    708 HH11 ARG    45      34.411   1.771 -21.213  1.00  0.00           H  
ATOM    709 HH12 ARG    45      32.876   2.051 -20.599  1.00  0.00           H  
ATOM    710  NH2 ARG    45      33.493   4.023 -19.356  1.00  0.00           N  
ATOM    711 HH21 ARG    45      33.894   4.752 -18.784  1.00  0.00           H  
ATOM    712 HH22 ARG    45      32.730   3.408 -19.110  1.00  0.00           H  
ATOM    713  C   ARG    45      35.478   9.777 -18.796  1.00  0.00           C  
ATOM    714  O   ARG    45      34.631   9.737 -17.911  1.00  0.00           O  
ATOM    715  N   GLU    46      36.458  10.591 -18.725  1.00  0.00           N  
ATOM    716  H   GLU    46      37.135  10.712 -19.465  1.00  0.00           H  
ATOM    717  CA  GLU    46      36.545  11.653 -17.646  1.00  0.00           C  
ATOM    718  HA  GLU    46      36.362  11.117 -16.715  1.00  0.00           H  
ATOM    719  CB  GLU    46      37.930  12.256 -17.609  1.00  0.00           C  
ATOM    720  HB2 GLU    46      38.031  12.941 -18.452  1.00  0.00           H  
ATOM    721  HB3 GLU    46      37.982  12.838 -16.689  1.00  0.00           H  
ATOM    722  CG  GLU    46      39.006  11.153 -17.634  1.00  0.00           C  
ATOM    723  HG2 GLU    46      38.959  10.490 -16.770  1.00  0.00           H  
ATOM    724  HG3 GLU    46      39.004  10.704 -18.627  1.00  0.00           H  
ATOM    725  CD  GLU    46      40.367  11.788 -17.464  1.00  0.00           C  
ATOM    726  OE1 GLU    46      40.615  12.985 -17.277  1.00  0.00           O  
ATOM    727  OE2 GLU    46      41.316  11.006 -17.539  1.00  0.00           O  
ATOM    728  C   GLU    46      35.473  12.748 -17.752  1.00  0.00           C  
ATOM    729  O   GLU    46      34.985  13.239 -16.677  1.00  0.00           O  
ATOM    730  N   ILE    47      35.026  13.127 -18.980  1.00  0.00           N  
ATOM    731  H   ILE    47      35.319  12.562 -19.764  1.00  0.00           H  
ATOM    732  CA  ILE    47      33.870  14.021 -19.192  1.00  0.00           C  
ATOM    733  HA  ILE    47      34.007  14.863 -18.513  1.00  0.00           H  
ATOM    734  CB  ILE    47      33.833  14.495 -20.678  1.00  0.00           C  
ATOM    735  HB  ILE    47      33.998  13.769 -21.474  1.00  0.00           H  
ATOM    736  CG2 ILE    47      32.363  15.011 -20.970  1.00  0.00           C  
ATOM    737 HG21 ILE    47      31.663  14.222 -21.244  1.00  0.00           H  
ATOM    738 HG22 ILE    47      32.002  15.705 -20.211  1.00  0.00           H  
ATOM    739 HG23 ILE    47      32.426  15.728 -21.789  1.00  0.00           H  
ATOM    740  CG1 ILE    47      34.844  15.657 -20.846  1.00  0.00           C  
ATOM    741 HG12 ILE    47      34.812  16.081 -21.850  1.00  0.00           H  
ATOM    742 HG13 ILE    47      34.644  16.507 -20.193  1.00  0.00           H  
ATOM    743  CD1 ILE    47      36.325  15.238 -20.672  1.00  0.00           C  
ATOM    744 HD11 ILE    47      36.499  14.205 -20.974  1.00  0.00           H  
ATOM    745 HD12 ILE    47      36.870  16.081 -21.097  1.00  0.00           H  
ATOM    746 HD13 ILE    47      36.410  15.206 -19.586  1.00  0.00           H  
ATOM    747  C   ILE    47      32.533  13.411 -18.691  1.00  0.00           C  
ATOM    748  O   ILE    47      31.769  14.073 -18.036  1.00  0.00           O  
ATOM    749  N   MET    48      32.403  12.146 -18.998  1.00  0.00           N  
ATOM    750  H   MET    48      33.175  11.711 -19.481  1.00  0.00           H  
ATOM    751  CA  MET    48      31.275  11.304 -18.484  1.00  0.00           C  
ATOM    752  HA  MET    48      30.379  11.883 -18.707  1.00  0.00           H  
ATOM    753  CB  MET    48      31.356   9.937 -19.120  1.00  0.00           C  
ATOM    754  HB2 MET    48      32.345   9.515 -18.941  1.00  0.00           H  
ATOM    755  HB3 MET    48      30.612   9.262 -18.696  1.00  0.00           H  
ATOM    756  CG  MET    48      31.170   9.981 -20.659  1.00  0.00           C  
ATOM    757  HG2 MET    48      31.898  10.683 -21.065  1.00  0.00           H  
ATOM    758  HG3 MET    48      31.408   9.008 -21.088  1.00  0.00           H  
ATOM    759  SD  MET    48      29.485  10.542 -21.235  1.00  0.00           S  
ATOM    760  CE  MET    48      28.344   9.286 -20.524  1.00  0.00           C  
ATOM    761  HE1 MET    48      28.500   9.196 -19.449  1.00  0.00           H  
ATOM    762  HE2 MET    48      27.285   9.504 -20.657  1.00  0.00           H  
ATOM    763  HE3 MET    48      28.555   8.331 -21.005  1.00  0.00           H  
ATOM    764  C   MET    48      31.171  11.239 -17.008  1.00  0.00           C  
ATOM    765  O   MET    48      30.022  11.355 -16.417  1.00  0.00           O  
ATOM    766  N   LYS    49      32.279  11.346 -16.291  1.00  0.00           N  
ATOM    767  H   LYS    49      33.113  11.050 -16.777  1.00  0.00           H  
ATOM    768  CA  LYS    49      32.381  11.336 -14.803  1.00  0.00           C  
ATOM    769  HA  LYS    49      31.744  10.513 -14.477  1.00  0.00           H  
ATOM    770  CB  LYS    49      33.853  11.178 -14.296  1.00  0.00           C  
ATOM    771  HB2 LYS    49      34.310  10.633 -15.122  1.00  0.00           H  
ATOM    772  HB3 LYS    49      34.258  12.189 -14.246  1.00  0.00           H  
ATOM    773  CG  LYS    49      33.898  10.483 -13.111  1.00  0.00           C  
ATOM    774  HG2 LYS    49      33.102  10.928 -12.513  1.00  0.00           H  
ATOM    775  HG3 LYS    49      33.537   9.462 -13.235  1.00  0.00           H  
ATOM    776  CD  LYS    49      35.090  10.532 -12.489  1.00  0.00           C  
ATOM    777  HD2 LYS    49      35.066   9.761 -11.719  1.00  0.00           H  
ATOM    778  HD3 LYS    49      35.906  10.377 -13.196  1.00  0.00           H  
ATOM    779  CE  LYS    49      35.394  11.665 -11.830  1.00  0.00           C  
ATOM    780  HE2 LYS    49      36.481  11.669 -11.753  1.00  0.00           H  
ATOM    781  HE3 LYS    49      35.195  12.522 -12.473  1.00  0.00           H  
ATOM    782  NZ  LYS    49      34.705  11.740 -10.540  1.00  0.00           N  
ATOM    783  HZ1 LYS    49      34.721  12.670 -10.146  1.00  0.00           H  
ATOM    784  HZ2 LYS    49      33.761  11.404 -10.668  1.00  0.00           H  
ATOM    785  HZ3 LYS    49      34.997  11.078  -9.836  1.00  0.00           H  
ATOM    786  C   LYS    49      31.793  12.654 -14.216  1.00  0.00           C  
ATOM    787  O   LYS    49      31.135  12.592 -13.192  1.00  0.00           O  
ATOM    788  N   GLY    50      32.153  13.792 -14.866  1.00  0.00           N  
ATOM    789  H   GLY    50      32.838  13.670 -15.598  1.00  0.00           H  
ATOM    790  CA  GLY    50      31.668  15.033 -14.297  1.00  0.00           C  
ATOM    791  HA2 GLY    50      32.009  15.140 -13.267  1.00  0.00           H  
ATOM    792  HA3 GLY    50      31.972  15.864 -14.934  1.00  0.00           H  
ATOM    793  C   GLY    50      30.094  15.122 -14.287  1.00  0.00           C  
ATOM    794  O   GLY    50      29.503  15.686 -13.368  1.00  0.00           O  
ATOM    795  N   GLN    51      29.345  14.440 -15.178  1.00  0.00           N  
ATOM    796  H   GLN    51      29.827  14.050 -15.974  1.00  0.00           H  
ATOM    797  CA  GLN    51      27.903  14.357 -15.226  1.00  0.00           C  
ATOM    798  HA  GLN    51      27.547  15.375 -15.382  1.00  0.00           H  
ATOM    799  CB  GLN    51      27.441  13.560 -16.410  1.00  0.00           C  
ATOM    800  HB2 GLN    51      28.050  13.793 -17.284  1.00  0.00           H  
ATOM    801  HB3 GLN    51      27.622  12.497 -16.254  1.00  0.00           H  
ATOM    802  CG  GLN    51      26.038  13.893 -16.857  1.00  0.00           C  
ATOM    803  HG2 GLN    51      25.372  13.769 -16.003  1.00  0.00           H  
ATOM    804  HG3 GLN    51      25.931  14.946 -17.118  1.00  0.00           H  
ATOM    805  CD  GLN    51      25.553  13.004 -17.986  1.00  0.00           C  
ATOM    806  OE1 GLN    51      25.261  13.490 -19.079  1.00  0.00           O  
ATOM    807  NE2 GLN    51      25.321  11.737 -17.779  1.00  0.00           N  
ATOM    808 HE21 GLN    51      25.066  11.237 -18.618  1.00  0.00           H  
ATOM    809 HE22 GLN    51      25.717  11.201 -17.020  1.00  0.00           H  
ATOM    810  C   GLN    51      27.299  13.764 -13.968  1.00  0.00           C  
ATOM    811  O   GLN    51      26.406  14.400 -13.420  1.00  0.00           O  
ATOM    812  N   ARG    52      27.958  12.755 -13.346  1.00  0.00           N  
ATOM    813  H   ARG    52      28.629  12.375 -13.998  1.00  0.00           H  
ATOM    814  CA  ARG    52      27.489  12.045 -12.183  1.00  0.00           C  
ATOM    815  HA  ARG    52      26.527  11.555 -12.333  1.00  0.00           H  
ATOM    816  CB  ARG    52      28.578  11.094 -11.525  1.00  0.00           C  
ATOM    817  HB2 ARG    52      29.500  11.674 -11.486  1.00  0.00           H  
ATOM    818  HB3 ARG    52      28.247  10.809 -10.526  1.00  0.00           H  
ATOM    819  CG  ARG    52      28.801   9.893 -12.191  1.00  0.00           C  
ATOM    820  HG2 ARG    52      29.300   9.993 -13.155  1.00  0.00           H  
ATOM    821  HG3 ARG    52      29.587   9.384 -11.633  1.00  0.00           H  
ATOM    822  CD  ARG    52      27.694   9.083 -12.218  1.00  0.00           C  
ATOM    823  HD2 ARG    52      27.281   8.867 -11.232  1.00  0.00           H  
ATOM    824  HD3 ARG    52      26.874   9.474 -12.820  1.00  0.00           H  
ATOM    825  NE  ARG    52      28.109   7.775 -12.945  1.00  0.00           N  
ATOM    826  HE  ARG    52      29.086   7.594 -13.125  1.00  0.00           H  
ATOM    827  CZ  ARG    52      27.238   6.744 -13.156  1.00  0.00           C  
ATOM    828  NH1 ARG    52      25.990   6.788 -12.781  1.00  0.00           N  
ATOM    829 HH11 ARG    52      25.586   7.669 -12.497  1.00  0.00           H  
ATOM    830 HH12 ARG    52      25.401   6.060 -13.161  1.00  0.00           H  
ATOM    831  NH2 ARG    52      27.734   5.699 -13.731  1.00  0.00           N  
ATOM    832 HH21 ARG    52      28.735   5.568 -13.766  1.00  0.00           H  
ATOM    833 HH22 ARG    52      27.092   4.959 -13.975  1.00  0.00           H  
ATOM    834  C   ARG    52      27.249  12.945 -10.971  1.00  0.00           C  
ATOM    835  O   ARG    52      26.339  12.716 -10.166  1.00  0.00           O  
ATOM    836  N   ASP    53      28.113  13.922 -10.788  1.00  0.00           N  
ATOM    837  H   ASP    53      28.952  13.892 -11.349  1.00  0.00           H  
ATOM    838  CA  ASP    53      28.113  14.848  -9.654  1.00  0.00           C  
ATOM    839  HA  ASP    53      28.089  14.303  -8.710  1.00  0.00           H  
ATOM    840  CB  ASP    53      29.421  15.690  -9.651  1.00  0.00           C  
ATOM    841  HB2 ASP    53      29.610  16.068 -10.656  1.00  0.00           H  
ATOM    842  HB3 ASP    53      29.087  16.479  -8.977  1.00  0.00           H  
ATOM    843  CG  ASP    53      30.657  14.913  -9.182  1.00  0.00           C  
ATOM    844  OD1 ASP    53      30.638  13.691  -9.006  1.00  0.00           O  
ATOM    845  OD2 ASP    53      31.641  15.696  -8.823  1.00  0.00           O  
ATOM    846  C   ASP    53      26.894  15.798  -9.714  1.00  0.00           C  
ATOM    847  O   ASP    53      26.468  16.344  -8.660  1.00  0.00           O  
ATOM    848  N   GLN    54      26.295  16.022 -10.898  1.00  0.00           N  
ATOM    849  H   GLN    54      26.746  15.504 -11.638  1.00  0.00           H  
ATOM    850  CA  GLN    54      25.325  17.060 -11.238  1.00  0.00           C  
ATOM    851  HA  GLN    54      25.060  17.704 -10.399  1.00  0.00           H  
ATOM    852  CB  GLN    54      26.008  17.975 -12.320  1.00  0.00           C  
ATOM    853  HB2 GLN    54      26.195  17.489 -13.277  1.00  0.00           H  
ATOM    854  HB3 GLN    54      25.305  18.786 -12.514  1.00  0.00           H  
ATOM    855  CG  GLN    54      27.314  18.438 -11.805  1.00  0.00           C  
ATOM    856  HG2 GLN    54      27.081  18.919 -10.855  1.00  0.00           H  
ATOM    857  HG3 GLN    54      28.003  17.623 -11.582  1.00  0.00           H  
ATOM    858  CD  GLN    54      27.877  19.579 -12.727  1.00  0.00           C  
ATOM    859  OE1 GLN    54      27.779  19.590 -13.960  1.00  0.00           O  
ATOM    860  NE2 GLN    54      28.597  20.495 -12.092  1.00  0.00           N  
ATOM    861 HE21 GLN    54      29.189  21.007 -12.731  1.00  0.00           H  
ATOM    862 HE22 GLN    54      28.581  20.495 -11.082  1.00  0.00           H  
ATOM    863  C   GLN    54      23.978  16.579 -11.688  1.00  0.00           C  
ATOM    864  O   GLN    54      22.952  17.249 -11.378  1.00  0.00           O  
ATOM    865  N   MET    55      23.922  15.367 -12.219  1.00  0.00           N  
ATOM    866  H   MET    55      24.753  14.920 -12.578  1.00  0.00           H  
ATOM    867  CA  MET    55      22.687  14.615 -12.515  1.00  0.00           C  
ATOM    868  HA  MET    55      21.865  15.171 -12.964  1.00  0.00           H  
ATOM    869  CB  MET    55      23.155  13.578 -13.542  1.00  0.00           C  
ATOM    870  HB2 MET    55      23.818  13.964 -14.315  1.00  0.00           H  
ATOM    871  HB3 MET    55      23.729  12.867 -12.947  1.00  0.00           H  
ATOM    872  CG  MET    55      22.017  12.687 -14.170  1.00  0.00           C  
ATOM    873  HG2 MET    55      22.518  11.936 -14.781  1.00  0.00           H  
ATOM    874  HG3 MET    55      21.417  12.323 -13.336  1.00  0.00           H  
ATOM    875  SD  MET    55      20.963  13.616 -15.326  1.00  0.00           S  
ATOM    876  CE  MET    55      21.959  13.602 -16.822  1.00  0.00           C  
ATOM    877  HE1 MET    55      21.450  14.167 -17.602  1.00  0.00           H  
ATOM    878  HE2 MET    55      22.999  13.881 -16.650  1.00  0.00           H  
ATOM    879  HE3 MET    55      21.989  12.609 -17.270  1.00  0.00           H  
ATOM    880  C   MET    55      22.079  13.926 -11.243  1.00  0.00           C  
ATOM    881  O   MET    55      22.787  13.273 -10.414  1.00  0.00           O  
ATOM    882  N   LYS    56      20.748  13.889 -11.135  1.00  0.00           N  
ATOM    883  H   LYS    56      20.199  14.336 -11.855  1.00  0.00           H  
ATOM    884  CA  LYS    56      19.967  13.021 -10.193  1.00  0.00           C  
ATOM    885  HA  LYS    56      20.514  12.096 -10.012  1.00  0.00           H  
ATOM    886  CB  LYS    56      19.735  13.875  -8.928  1.00  0.00           C  
ATOM    887  HB2 LYS    56      19.516  14.916  -9.165  1.00  0.00           H  
ATOM    888  HB3 LYS    56      18.826  13.414  -8.542  1.00  0.00           H  
ATOM    889  CG  LYS    56      20.691  13.816  -7.988  1.00  0.00           C  
ATOM    890  HG2 LYS    56      20.942  12.766  -7.836  1.00  0.00           H  
ATOM    891  HG3 LYS    56      21.648  14.141  -8.395  1.00  0.00           H  
ATOM    892  CD  LYS    56      20.389  14.457  -6.807  1.00  0.00           C  
ATOM    893  HD2 LYS    56      20.316  15.530  -6.985  1.00  0.00           H  
ATOM    894  HD3 LYS    56      19.462  14.052  -6.403  1.00  0.00           H  
ATOM    895  CE  LYS    56      21.434  14.348  -5.964  1.00  0.00           C  
ATOM    896  HE2 LYS    56      21.851  13.341  -5.984  1.00  0.00           H  
ATOM    897  HE3 LYS    56      22.280  14.901  -6.372  1.00  0.00           H  
ATOM    898  NZ  LYS    56      21.093  14.767  -4.548  1.00  0.00           N  
ATOM    899  HZ1 LYS    56      20.511  14.040  -4.158  1.00  0.00           H  
ATOM    900  HZ2 LYS    56      21.902  15.127  -4.062  1.00  0.00           H  
ATOM    901  HZ3 LYS    56      20.606  15.651  -4.594  1.00  0.00           H  
ATOM    902  C   LYS    56      18.652  12.510 -10.874  1.00  0.00           C  
ATOM    903  O   LYS    56      18.382  12.968 -11.993  1.00  0.00           O  
ATOM    904  N   ARG    57      17.887  11.539 -10.279  1.00  0.00           N  
ATOM    905  H   ARG    57      18.244  11.283  -9.371  1.00  0.00           H  
ATOM    906  CA  ARG    57      16.536  11.155 -10.781  1.00  0.00           C  
ATOM    907  HA  ARG    57      16.128  11.868 -11.498  1.00  0.00           H  
ATOM    908  CB  ARG    57      16.659   9.781 -11.606  1.00  0.00           C  
ATOM    909  HB2 ARG    57      15.754   9.566 -12.174  1.00  0.00           H  
ATOM    910  HB3 ARG    57      17.379  10.001 -12.395  1.00  0.00           H  
ATOM    911  CG  ARG    57      16.980   8.693 -10.917  1.00  0.00           C  
ATOM    912  HG2 ARG    57      17.892   8.904 -10.359  1.00  0.00           H  
ATOM    913  HG3 ARG    57      16.152   8.571 -10.219  1.00  0.00           H  
ATOM    914  CD  ARG    57      17.166   7.593 -11.702  1.00  0.00           C  
ATOM    915  HD2 ARG    57      16.292   7.415 -12.327  1.00  0.00           H  
ATOM    916  HD3 ARG    57      18.083   7.619 -12.291  1.00  0.00           H  
ATOM    917  NE  ARG    57      17.255   6.341 -10.945  1.00  0.00           N  
ATOM    918  HE  ARG    57      17.030   6.351  -9.960  1.00  0.00           H  
ATOM    919  CZ  ARG    57      17.247   5.054 -11.417  1.00  0.00           C  
ATOM    920  NH1 ARG    57      17.454   3.943 -10.775  1.00  0.00           N  
ATOM    921 HH11 ARG    57      17.530   3.988  -9.769  1.00  0.00           H  
ATOM    922 HH12 ARG    57      17.513   2.993 -11.114  1.00  0.00           H  
ATOM    923  NH2 ARG    57      17.107   4.887 -12.721  1.00  0.00           N  
ATOM    924 HH21 ARG    57      16.849   5.692 -13.273  1.00  0.00           H  
ATOM    925 HH22 ARG    57      17.108   3.934 -13.054  1.00  0.00           H  
ATOM    926  C   ARG    57      15.549  11.006  -9.657  1.00  0.00           C  
ATOM    927  O   ARG    57      16.016  10.706  -8.500  1.00  0.00           O  
ATOM    928  N   PRO    58      14.231  11.162  -9.845  1.00  0.00           N  
ATOM    929  CD  PRO    58      13.557  11.487 -11.141  1.00  0.00           C  
ATOM    930  HD2 PRO    58      13.599  10.625 -11.807  1.00  0.00           H  
ATOM    931  HD3 PRO    58      13.995  12.367 -11.611  1.00  0.00           H  
ATOM    932  CG  PRO    58      12.071  11.743 -10.812  1.00  0.00           C  
ATOM    933  HG2 PRO    58      11.475  10.850 -10.999  1.00  0.00           H  
ATOM    934  HG3 PRO    58      11.707  12.543 -11.457  1.00  0.00           H  
ATOM    935  CB  PRO    58      12.085  12.143  -9.313  1.00  0.00           C  
ATOM    936  HB2 PRO    58      11.169  11.859  -8.796  1.00  0.00           H  
ATOM    937  HB3 PRO    58      12.286  13.213  -9.250  1.00  0.00           H  
ATOM    938  CA  PRO    58      13.317  11.283  -8.796  1.00  0.00           C  
ATOM    939  HA  PRO    58      13.781  11.948  -8.068  1.00  0.00           H  
ATOM    940  C   PRO    58      12.966   9.935  -8.127  1.00  0.00           C  
ATOM    941  O   PRO    58      13.126   8.811  -8.685  1.00  0.00           O  
ATOM    942  N   PRO    59      12.473   9.923  -6.898  1.00  0.00           N  
ATOM    943  CD  PRO    59      12.390  10.976  -5.867  1.00  0.00           C  
ATOM    944  HD2 PRO    59      11.633  11.740  -6.045  1.00  0.00           H  
ATOM    945  HD3 PRO    59      13.350  11.491  -5.896  1.00  0.00           H  
ATOM    946  CG  PRO    59      12.058  10.372  -4.498  1.00  0.00           C  
ATOM    947  HG2 PRO    59      11.041  10.611  -4.188  1.00  0.00           H  
ATOM    948  HG3 PRO    59      12.671  10.527  -3.610  1.00  0.00           H  
ATOM    949  CB  PRO    59      12.210   8.826  -4.697  1.00  0.00           C  
ATOM    950  HB2 PRO    59      11.405   8.282  -4.203  1.00  0.00           H  
ATOM    951  HB3 PRO    59      13.195   8.507  -4.357  1.00  0.00           H  
ATOM    952  CA  PRO    59      12.216   8.678  -6.243  1.00  0.00           C  
ATOM    953  HA  PRO    59      12.947   7.952  -6.599  1.00  0.00           H  
ATOM    954  C   PRO    59      10.804   8.206  -6.602  1.00  0.00           C  
ATOM    955  O   PRO    59       9.918   9.079  -6.834  1.00  0.00           O  
ATOM    956  N   LEU    60      10.546   6.905  -6.585  1.00  0.00           N  
ATOM    957  H   LEU    60      11.324   6.328  -6.298  1.00  0.00           H  
ATOM    958  CA  LEU    60       9.317   6.241  -6.739  1.00  0.00           C  
ATOM    959  HA  LEU    60       9.149   6.369  -7.808  1.00  0.00           H  
ATOM    960  CB  LEU    60       9.507   4.665  -6.635  1.00  0.00           C  
ATOM    961  HB2 LEU    60      10.186   4.335  -5.849  1.00  0.00           H  
ATOM    962  HB3 LEU    60       8.527   4.255  -6.394  1.00  0.00           H  
ATOM    963  CG  LEU    60       9.746   3.929  -7.878  1.00  0.00           C  
ATOM    964  HG  LEU    60      10.688   4.270  -8.308  1.00  0.00           H  
ATOM    965  CD1 LEU    60       9.828   2.413  -7.612  1.00  0.00           C  
ATOM    966 HD11 LEU    60       8.949   2.059  -7.074  1.00  0.00           H  
ATOM    967 HD12 LEU    60       9.846   1.785  -8.503  1.00  0.00           H  
ATOM    968 HD13 LEU    60      10.732   2.207  -7.039  1.00  0.00           H  
ATOM    969  CD2 LEU    60       8.666   4.093  -8.971  1.00  0.00           C  
ATOM    970 HD21 LEU    60       8.953   3.618  -9.909  1.00  0.00           H  
ATOM    971 HD22 LEU    60       7.747   3.694  -8.542  1.00  0.00           H  
ATOM    972 HD23 LEU    60       8.589   5.138  -9.271  1.00  0.00           H  
ATOM    973  C   LEU    60       8.221   6.750  -5.790  1.00  0.00           C  
ATOM    974  O   LEU    60       7.058   6.613  -6.206  1.00  0.00           O  
ATOM    975  N   GLU    61       8.613   7.501  -4.712  1.00  0.00           N  
ATOM    976  H   GLU    61       9.587   7.461  -4.446  1.00  0.00           H  
ATOM    977  CA  GLU    61       7.717   8.292  -3.856  1.00  0.00           C  
ATOM    978  HA  GLU    61       6.970   7.644  -3.396  1.00  0.00           H  
ATOM    979  CB  GLU    61       8.520   9.051  -2.771  1.00  0.00           C  
ATOM    980  HB2 GLU    61       9.187   9.817  -3.167  1.00  0.00           H  
ATOM    981  HB3 GLU    61       7.760   9.618  -2.234  1.00  0.00           H  
ATOM    982  CG  GLU    61       9.449   8.261  -1.831  1.00  0.00           C  
ATOM    983  HG2 GLU    61      10.338   8.090  -2.439  1.00  0.00           H  
ATOM    984  HG3 GLU    61       9.753   8.983  -1.073  1.00  0.00           H  
ATOM    985  CD  GLU    61       8.929   7.006  -1.214  1.00  0.00           C  
ATOM    986  OE1 GLU    61       9.344   5.895  -1.726  1.00  0.00           O  
ATOM    987  OE2 GLU    61       7.996   6.940  -0.425  1.00  0.00           O  
ATOM    988  C   GLU    61       6.851   9.321  -4.590  1.00  0.00           C  
ATOM    989  O   GLU    61       5.641   9.448  -4.362  1.00  0.00           O  
ATOM    990  N   GLU    62       7.376   9.927  -5.638  1.00  0.00           N  
ATOM    991  H   GLU    62       8.371   9.785  -5.737  1.00  0.00           H  
ATOM    992  CA  GLU    62       6.638  10.920  -6.415  1.00  0.00           C  
ATOM    993  HA  GLU    62       6.026  11.559  -5.778  1.00  0.00           H  
ATOM    994  CB  GLU    62       7.696  11.831  -7.004  1.00  0.00           C  
ATOM    995  HB2 GLU    62       8.302  11.185  -7.639  1.00  0.00           H  
ATOM    996  HB3 GLU    62       7.216  12.553  -7.664  1.00  0.00           H  
ATOM    997  CG  GLU    62       8.560  12.766  -6.122  1.00  0.00           C  
ATOM    998  HG2 GLU    62       9.458  12.172  -5.953  1.00  0.00           H  
ATOM    999  HG3 GLU    62       8.966  13.618  -6.666  1.00  0.00           H  
ATOM   1000  CD  GLU    62       7.890  13.207  -4.795  1.00  0.00           C  
ATOM   1001  OE1 GLU    62       6.812  13.813  -4.748  1.00  0.00           O  
ATOM   1002  OE2 GLU    62       8.382  12.916  -3.666  1.00  0.00           O  
ATOM   1003  C   GLU    62       5.726  10.215  -7.389  1.00  0.00           C  
ATOM   1004  O   GLU    62       4.676  10.724  -7.713  1.00  0.00           O  
ATOM   1005  N   ARG    63       5.992   8.970  -7.868  1.00  0.00           N  
ATOM   1006  H   ARG    63       6.757   8.401  -7.537  1.00  0.00           H  
ATOM   1007  CA  ARG    63       5.082   8.238  -8.851  1.00  0.00           C  
ATOM   1008  HA  ARG    63       4.549   8.887  -9.547  1.00  0.00           H  
ATOM   1009  CB  ARG    63       5.903   7.168  -9.584  1.00  0.00           C  
ATOM   1010  HB2 ARG    63       6.416   6.583  -8.821  1.00  0.00           H  
ATOM   1011  HB3 ARG    63       5.142   6.509 -10.002  1.00  0.00           H  
ATOM   1012  CG  ARG    63       6.775   7.655 -10.471  1.00  0.00           C  
ATOM   1013  HG2 ARG    63       7.504   8.251  -9.922  1.00  0.00           H  
ATOM   1014  HG3 ARG    63       7.305   6.833 -10.953  1.00  0.00           H  
ATOM   1015  CD  ARG    63       6.230   8.391 -11.551  1.00  0.00           C  
ATOM   1016  HD2 ARG    63       5.456   7.819 -12.062  1.00  0.00           H  
ATOM   1017  HD3 ARG    63       5.850   9.310 -11.105  1.00  0.00           H  
ATOM   1018  NE  ARG    63       7.162   8.664 -12.606  1.00  0.00           N  
ATOM   1019  HE  ARG    63       8.125   8.552 -12.323  1.00  0.00           H  
ATOM   1020  CZ  ARG    63       6.886   8.976 -13.841  1.00  0.00           C  
ATOM   1021  NH1 ARG    63       5.639   9.236 -14.217  1.00  0.00           N  
ATOM   1022 HH11 ARG    63       4.905   9.151 -13.528  1.00  0.00           H  
ATOM   1023 HH12 ARG    63       5.280   9.522 -15.117  1.00  0.00           H  
ATOM   1024  NH2 ARG    63       7.832   8.832 -14.801  1.00  0.00           N  
ATOM   1025 HH21 ARG    63       8.721   8.488 -14.465  1.00  0.00           H  
ATOM   1026 HH22 ARG    63       7.639   8.940 -15.787  1.00  0.00           H  
ATOM   1027  C   ARG    63       3.789   7.620  -8.125  1.00  0.00           C  
ATOM   1028  O   ARG    63       2.674   7.663  -8.605  1.00  0.00           O  
ATOM   1029  N   ARG    64       4.004   7.269  -6.830  1.00  0.00           N  
ATOM   1030  H   ARG    64       4.967   7.174  -6.539  1.00  0.00           H  
ATOM   1031  CA  ARG    64       2.909   6.817  -5.878  1.00  0.00           C  
ATOM   1032  HA  ARG    64       2.427   5.962  -6.352  1.00  0.00           H  
ATOM   1033  CB  ARG    64       3.502   6.292  -4.577  1.00  0.00           C  
ATOM   1034  HB2 ARG    64       4.232   6.982  -4.153  1.00  0.00           H  
ATOM   1035  HB3 ARG    64       2.696   6.395  -3.851  1.00  0.00           H  
ATOM   1036  CG  ARG    64       4.052   5.016  -4.602  1.00  0.00           C  
ATOM   1037  HG2 ARG    64       3.435   4.452  -5.302  1.00  0.00           H  
ATOM   1038  HG3 ARG    64       5.040   4.888  -5.044  1.00  0.00           H  
ATOM   1039  CD  ARG    64       4.099   4.376  -3.409  1.00  0.00           C  
ATOM   1040  HD2 ARG    64       3.145   4.070  -2.980  1.00  0.00           H  
ATOM   1041  HD3 ARG    64       4.504   3.404  -3.693  1.00  0.00           H  
ATOM   1042  NE  ARG    64       4.900   5.081  -2.373  1.00  0.00           N  
ATOM   1043  HE  ARG    64       5.856   5.283  -2.628  1.00  0.00           H  
ATOM   1044  CZ  ARG    64       4.492   5.565  -1.273  1.00  0.00           C  
ATOM   1045  NH1 ARG    64       5.316   6.037  -0.396  1.00  0.00           N  
ATOM   1046 HH11 ARG    64       6.229   6.332  -0.710  1.00  0.00           H  
ATOM   1047 HH12 ARG    64       5.024   6.093   0.570  1.00  0.00           H  
ATOM   1048  NH2 ARG    64       3.231   5.518  -0.972  1.00  0.00           N  
ATOM   1049 HH21 ARG    64       2.551   5.372  -1.704  1.00  0.00           H  
ATOM   1050 HH22 ARG    64       2.888   5.832  -0.076  1.00  0.00           H  
ATOM   1051  C   ARG    64       1.907   7.961  -5.624  1.00  0.00           C  
ATOM   1052  O   ARG    64       0.714   7.771  -5.671  1.00  0.00           O  
ATOM   1053  N   ALA    65       2.507   9.180  -5.471  1.00  0.00           N  
ATOM   1054  H   ALA    65       3.513   9.231  -5.540  1.00  0.00           H  
ATOM   1055  CA  ALA    65       1.741  10.366  -5.237  1.00  0.00           C  
ATOM   1056  HA  ALA    65       1.004  10.245  -4.443  1.00  0.00           H  
ATOM   1057  CB  ALA    65       2.725  11.548  -4.949  1.00  0.00           C  
ATOM   1058  HB1 ALA    65       2.128  12.386  -4.589  1.00  0.00           H  
ATOM   1059  HB2 ALA    65       3.464  11.265  -4.201  1.00  0.00           H  
ATOM   1060  HB3 ALA    65       3.251  11.905  -5.835  1.00  0.00           H  
ATOM   1061  C   ALA    65       1.045  10.790  -6.525  1.00  0.00           C  
ATOM   1062  O   ALA    65      -0.180  11.189  -6.387  1.00  0.00           O  
ATOM   1063  N   MET    66       1.758  10.907  -7.678  1.00  0.00           N  
ATOM   1064  H   MET    66       2.746  10.701  -7.641  1.00  0.00           H  
ATOM   1065  CA  MET    66       1.140  11.073  -9.091  1.00  0.00           C  
ATOM   1066  HA  MET    66       0.746  12.088  -9.059  1.00  0.00           H  
ATOM   1067  CB  MET    66       2.157  10.865 -10.172  1.00  0.00           C  
ATOM   1068  HB2 MET    66       2.721   9.961  -9.942  1.00  0.00           H  
ATOM   1069  HB3 MET    66       1.686  10.704 -11.142  1.00  0.00           H  
ATOM   1070  CG  MET    66       3.011  12.082 -10.250  1.00  0.00           C  
ATOM   1071  HG2 MET    66       2.379  12.913 -10.564  1.00  0.00           H  
ATOM   1072  HG3 MET    66       3.475  12.318  -9.293  1.00  0.00           H  
ATOM   1073  SD  MET    66       4.318  11.748 -11.367  1.00  0.00           S  
ATOM   1074  CE  MET    66       4.636  13.411 -12.117  1.00  0.00           C  
ATOM   1075  HE1 MET    66       5.424  13.322 -12.865  1.00  0.00           H  
ATOM   1076  HE2 MET    66       3.748  13.728 -12.665  1.00  0.00           H  
ATOM   1077  HE3 MET    66       4.832  14.113 -11.307  1.00  0.00           H  
ATOM   1078  C   MET    66      -0.042  10.039  -9.334  1.00  0.00           C  
ATOM   1079  O   MET    66      -1.024  10.526  -9.909  1.00  0.00           O  
ATOM   1080  N   HIE    67       0.099   8.840  -8.822  1.00  0.00           N  
ATOM   1081  H   HIE    67       1.030   8.548  -8.560  1.00  0.00           H  
ATOM   1082  CA  HIE    67      -0.810   7.711  -8.956  1.00  0.00           C  
ATOM   1083  HA  HIE    67      -1.023   7.793 -10.022  1.00  0.00           H  
ATOM   1084  CB  HIE    67      -0.108   6.315  -8.874  1.00  0.00           C  
ATOM   1085  HB2 HIE    67       0.683   6.357  -9.623  1.00  0.00           H  
ATOM   1086  HB3 HIE    67       0.379   6.293  -7.899  1.00  0.00           H  
ATOM   1087  CG  HIE    67      -1.048   5.107  -9.110  1.00  0.00           C  
ATOM   1088  ND1 HIE    67      -1.285   4.655 -10.372  1.00  0.00           N  
ATOM   1089  CE1 HIE    67      -2.093   3.564 -10.271  1.00  0.00           C  
ATOM   1090  HE1 HIE    67      -2.534   2.941 -11.034  1.00  0.00           H  
ATOM   1091  NE2 HIE    67      -2.504   3.511  -8.999  1.00  0.00           N  
ATOM   1092  HE2 HIE    67      -3.095   2.752  -8.691  1.00  0.00           H  
ATOM   1093  CD2 HIE    67      -1.750   4.359  -8.243  1.00  0.00           C  
ATOM   1094  HD2 HIE    67      -1.647   4.439  -7.170  1.00  0.00           H  
ATOM   1095  C   HIE    67      -2.050   7.811  -8.147  1.00  0.00           C  
ATOM   1096  O   HIE    67      -3.124   7.422  -8.573  1.00  0.00           O  
ATOM   1097  N   ASP    68      -1.976   8.324  -6.891  1.00  0.00           N  
ATOM   1098  H   ASP    68      -1.026   8.550  -6.633  1.00  0.00           H  
ATOM   1099  CA  ASP    68      -3.118   8.747  -6.067  1.00  0.00           C  
ATOM   1100  HA  ASP    68      -3.695   7.831  -5.936  1.00  0.00           H  
ATOM   1101  CB  ASP    68      -2.641   9.427  -4.764  1.00  0.00           C  
ATOM   1102  HB2 ASP    68      -2.003   8.785  -4.156  1.00  0.00           H  
ATOM   1103  HB3 ASP    68      -2.023  10.261  -5.098  1.00  0.00           H  
ATOM   1104  CG  ASP    68      -3.821   9.893  -3.893  1.00  0.00           C  
ATOM   1105  OD1 ASP    68      -4.069  11.117  -3.738  1.00  0.00           O  
ATOM   1106  OD2 ASP    68      -4.493   9.024  -3.204  1.00  0.00           O  
ATOM   1107  C   ASP    68      -4.105   9.708  -6.763  1.00  0.00           C  
ATOM   1108  O   ASP    68      -5.324   9.654  -6.578  1.00  0.00           O  
ATOM   1109  N   ILE    69      -3.534  10.673  -7.431  1.00  0.00           N  
ATOM   1110  H   ILE    69      -2.525  10.678  -7.466  1.00  0.00           H  
ATOM   1111  CA  ILE    69      -4.275  11.426  -8.463  1.00  0.00           C  
ATOM   1112  HA  ILE    69      -5.145  11.899  -8.008  1.00  0.00           H  
ATOM   1113  CB  ILE    69      -3.545  12.584  -9.177  1.00  0.00           C  
ATOM   1114  HB  ILE    69      -2.692  12.196  -9.733  1.00  0.00           H  
ATOM   1115  CG2 ILE    69      -4.414  13.335 -10.257  1.00  0.00           C  
ATOM   1116 HG21 ILE    69      -4.664  12.625 -11.045  1.00  0.00           H  
ATOM   1117 HG22 ILE    69      -5.362  13.577  -9.777  1.00  0.00           H  
ATOM   1118 HG23 ILE    69      -4.006  14.267 -10.647  1.00  0.00           H  
ATOM   1119  CG1 ILE    69      -2.976  13.550  -8.138  1.00  0.00           C  
ATOM   1120 HG12 ILE    69      -3.818  14.215  -7.942  1.00  0.00           H  
ATOM   1121 HG13 ILE    69      -2.676  13.116  -7.184  1.00  0.00           H  
ATOM   1122  CD1 ILE    69      -1.814  14.454  -8.612  1.00  0.00           C  
ATOM   1123 HD11 ILE    69      -0.935  13.813  -8.664  1.00  0.00           H  
ATOM   1124 HD12 ILE    69      -1.927  14.743  -9.657  1.00  0.00           H  
ATOM   1125 HD13 ILE    69      -1.606  15.292  -7.947  1.00  0.00           H  
ATOM   1126  C   ILE    69      -4.907  10.448  -9.515  1.00  0.00           C  
ATOM   1127  O   ILE    69      -6.139  10.324  -9.606  1.00  0.00           O  
ATOM   1128  N   ILE    70      -4.084   9.742 -10.269  1.00  0.00           N  
ATOM   1129  H   ILE    70      -3.102   9.963 -10.194  1.00  0.00           H  
ATOM   1130  CA  ILE    70      -4.431   8.863 -11.409  1.00  0.00           C  
ATOM   1131  HA  ILE    70      -4.916   9.412 -12.216  1.00  0.00           H  
ATOM   1132  CB  ILE    70      -3.233   8.194 -11.964  1.00  0.00           C  
ATOM   1133  HB  ILE    70      -2.666   7.657 -11.204  1.00  0.00           H  
ATOM   1134  CG2 ILE    70      -3.572   7.057 -12.930  1.00  0.00           C  
ATOM   1135 HG21 ILE    70      -2.728   6.598 -13.445  1.00  0.00           H  
ATOM   1136 HG22 ILE    70      -4.012   6.200 -12.419  1.00  0.00           H  
ATOM   1137 HG23 ILE    70      -4.248   7.392 -13.716  1.00  0.00           H  
ATOM   1138  CG1 ILE    70      -2.322   9.112 -12.769  1.00  0.00           C  
ATOM   1139 HG12 ILE    70      -2.744   9.265 -13.762  1.00  0.00           H  
ATOM   1140 HG13 ILE    70      -2.205  10.095 -12.312  1.00  0.00           H  
ATOM   1141  CD1 ILE    70      -0.882   8.580 -12.816  1.00  0.00           C  
ATOM   1142 HD11 ILE    70      -0.244   8.924 -12.003  1.00  0.00           H  
ATOM   1143 HD12 ILE    70      -0.800   7.494 -12.854  1.00  0.00           H  
ATOM   1144 HD13 ILE    70      -0.442   8.987 -13.727  1.00  0.00           H  
ATOM   1145  C   ILE    70      -5.633   7.928 -11.081  1.00  0.00           C  
ATOM   1146  O   ILE    70      -6.562   7.806 -11.857  1.00  0.00           O  
ATOM   1147  N   ALA    71      -5.535   7.250  -9.884  1.00  0.00           N  
ATOM   1148  H   ALA    71      -4.638   7.328  -9.427  1.00  0.00           H  
ATOM   1149  CA  ALA    71      -6.666   6.507  -9.157  1.00  0.00           C  
ATOM   1150  HA  ALA    71      -7.193   5.987  -9.957  1.00  0.00           H  
ATOM   1151  CB  ALA    71      -6.009   5.420  -8.275  1.00  0.00           C  
ATOM   1152  HB1 ALA    71      -6.792   4.928  -7.699  1.00  0.00           H  
ATOM   1153  HB2 ALA    71      -5.489   4.647  -8.841  1.00  0.00           H  
ATOM   1154  HB3 ALA    71      -5.345   5.914  -7.566  1.00  0.00           H  
ATOM   1155  C   ALA    71      -7.679   7.434  -8.471  1.00  0.00           C  
ATOM   1156  O   ALA    71      -7.781   7.532  -7.201  1.00  0.00           O  
ATOM   1157  N   SER    72      -8.375   8.335  -9.202  1.00  0.00           N  
ATOM   1158  H   SER    72      -8.333   8.161 -10.196  1.00  0.00           H  
ATOM   1159  CA  SER    72      -9.458   9.144  -8.627  1.00  0.00           C  
ATOM   1160  HA  SER    72      -9.821   8.578  -7.769  1.00  0.00           H  
ATOM   1161  CB  SER    72      -9.066  10.521  -8.100  1.00  0.00           C  
ATOM   1162  HB2 SER    72      -8.802  11.162  -8.941  1.00  0.00           H  
ATOM   1163  HB3 SER    72      -9.919  11.039  -7.661  1.00  0.00           H  
ATOM   1164  OG  SER    72      -7.906  10.541  -7.315  1.00  0.00           O  
ATOM   1165  HG  SER    72      -7.212  10.426  -7.969  1.00  0.00           H  
ATOM   1166  C   SER    72     -10.586   9.321  -9.688  1.00  0.00           C  
ATOM   1167  O   SER    72     -10.360   9.067 -10.853  1.00  0.00           O  
ATOM   1168  N   ASP    73     -11.848   9.717  -9.268  1.00  0.00           N  
ATOM   1169  H   ASP    73     -11.987   9.758  -8.268  1.00  0.00           H  
ATOM   1170  CA  ASP    73     -13.024   9.949 -10.059  1.00  0.00           C  
ATOM   1171  HA  ASP    73     -13.098   9.156 -10.804  1.00  0.00           H  
ATOM   1172  CB  ASP    73     -14.304  10.102  -9.177  1.00  0.00           C  
ATOM   1173  HB2 ASP    73     -14.206  11.035  -8.623  1.00  0.00           H  
ATOM   1174  HB3 ASP    73     -14.981  10.139 -10.031  1.00  0.00           H  
ATOM   1175  CG  ASP    73     -14.667   9.004  -8.235  1.00  0.00           C  
ATOM   1176  OD1 ASP    73     -15.521   9.196  -7.339  1.00  0.00           O  
ATOM   1177  OD2 ASP    73     -14.154   7.878  -8.422  1.00  0.00           O  
ATOM   1178  C   ASP    73     -12.990  11.201 -11.022  1.00  0.00           C  
ATOM   1179  O   ASP    73     -13.686  11.183 -12.041  1.00  0.00           O  
ATOM   1180  N   THR    74     -12.182  12.228 -10.668  1.00  0.00           N  
ATOM   1181  H   THR    74     -11.545  12.134  -9.890  1.00  0.00           H  
ATOM   1182  CA  THR    74     -11.832  13.420 -11.493  1.00  0.00           C  
ATOM   1183  HA  THR    74     -12.051  13.426 -12.561  1.00  0.00           H  
ATOM   1184  CB  THR    74     -12.526  14.706 -10.921  1.00  0.00           C  
ATOM   1185  HB  THR    74     -12.530  14.733  -9.831  1.00  0.00           H  
ATOM   1186  CG2 THR    74     -11.911  16.091 -11.393  1.00  0.00           C  
ATOM   1187 HG21 THR    74     -12.637  16.884 -11.212  1.00  0.00           H  
ATOM   1188 HG22 THR    74     -10.944  16.218 -10.907  1.00  0.00           H  
ATOM   1189 HG23 THR    74     -11.768  15.980 -12.468  1.00  0.00           H  
ATOM   1190  OG1 THR    74     -13.824  14.786 -11.351  1.00  0.00           O  
ATOM   1191  HG1 THR    74     -13.905  14.482 -12.258  1.00  0.00           H  
ATOM   1192  C   THR    74     -10.367  13.644 -11.570  1.00  0.00           C  
ATOM   1193  O   THR    74      -9.738  13.483 -10.549  1.00  0.00           O  
ATOM   1194  N   PHE    75      -9.831  14.036 -12.726  1.00  0.00           N  
ATOM   1195  H   PHE    75     -10.405  14.173 -13.546  1.00  0.00           H  
ATOM   1196  CA  PHE    75      -8.439  14.350 -12.786  1.00  0.00           C  
ATOM   1197  HA  PHE    75      -8.050  13.453 -12.304  1.00  0.00           H  
ATOM   1198  CB  PHE    75      -8.039  14.384 -14.348  1.00  0.00           C  
ATOM   1199  HB2 PHE    75      -8.355  13.494 -14.892  1.00  0.00           H  
ATOM   1200  HB3 PHE    75      -8.586  15.228 -14.768  1.00  0.00           H  
ATOM   1201  CG  PHE    75      -6.554  14.550 -14.518  1.00  0.00           C  
ATOM   1202  CD1 PHE    75      -5.645  13.653 -13.906  1.00  0.00           C  
ATOM   1203  HD1 PHE    75      -6.030  12.882 -13.254  1.00  0.00           H  
ATOM   1204  CE1 PHE    75      -4.262  13.829 -14.081  1.00  0.00           C  
ATOM   1205  HE1 PHE    75      -3.614  13.054 -13.698  1.00  0.00           H  
ATOM   1206  CZ  PHE    75      -3.794  14.904 -14.800  1.00  0.00           C  
ATOM   1207  HZ  PHE    75      -2.733  15.068 -14.914  1.00  0.00           H  
ATOM   1208  CE2 PHE    75      -4.706  15.786 -15.380  1.00  0.00           C  
ATOM   1209  HE2 PHE    75      -4.398  16.695 -15.876  1.00  0.00           H  
ATOM   1210  CD2 PHE    75      -6.092  15.630 -15.244  1.00  0.00           C  
ATOM   1211  HD2 PHE    75      -6.830  16.180 -15.810  1.00  0.00           H  
ATOM   1212  C   PHE    75      -8.030  15.640 -12.012  1.00  0.00           C  
ATOM   1213  O   PHE    75      -8.497  16.693 -12.428  1.00  0.00           O  
ATOM   1214  N   ASP    76      -7.306  15.570 -10.914  1.00  0.00           N  
ATOM   1215  H   ASP    76      -6.892  14.659 -10.774  1.00  0.00           H  
ATOM   1216  CA  ASP    76      -6.794  16.712 -10.166  1.00  0.00           C  
ATOM   1217  HA  ASP    76      -7.626  17.407 -10.062  1.00  0.00           H  
ATOM   1218  CB  ASP    76      -6.525  16.344  -8.735  1.00  0.00           C  
ATOM   1219  HB2 ASP    76      -7.371  15.815  -8.295  1.00  0.00           H  
ATOM   1220  HB3 ASP    76      -5.590  15.796  -8.612  1.00  0.00           H  
ATOM   1221  CG  ASP    76      -6.551  17.598  -7.818  1.00  0.00           C  
ATOM   1222  OD1 ASP    76      -7.457  18.454  -8.082  1.00  0.00           O  
ATOM   1223  OD2 ASP    76      -5.734  17.648  -6.897  1.00  0.00           O  
ATOM   1224  C   ASP    76      -5.567  17.493 -10.715  1.00  0.00           C  
ATOM   1225  O   ASP    76      -4.500  17.547 -10.129  1.00  0.00           O  
ATOM   1226  N   ASP    77      -5.695  17.979 -11.919  1.00  0.00           N  
ATOM   1227  H   ASP    77      -6.611  17.979 -12.345  1.00  0.00           H  
ATOM   1228  CA  ASP    77      -4.667  18.722 -12.588  1.00  0.00           C  
ATOM   1229  HA  ASP    77      -3.852  18.069 -12.901  1.00  0.00           H  
ATOM   1230  CB  ASP    77      -5.345  19.270 -13.818  1.00  0.00           C  
ATOM   1231  HB2 ASP    77      -5.818  18.493 -14.418  1.00  0.00           H  
ATOM   1232  HB3 ASP    77      -6.143  19.963 -13.551  1.00  0.00           H  
ATOM   1233  CG  ASP    77      -4.367  20.147 -14.630  1.00  0.00           C  
ATOM   1234  OD1 ASP    77      -4.151  21.309 -14.194  1.00  0.00           O  
ATOM   1235  OD2 ASP    77      -3.867  19.790 -15.728  1.00  0.00           O  
ATOM   1236  C   ASP    77      -3.975  19.821 -11.678  1.00  0.00           C  
ATOM   1237  O   ASP    77      -2.759  19.975 -11.794  1.00  0.00           O  
ATOM   1238  N   ALA    78      -4.661  20.481 -10.776  1.00  0.00           N  
ATOM   1239  H   ALA    78      -5.631  20.202 -10.817  1.00  0.00           H  
ATOM   1240  CA  ALA    78      -4.103  21.459  -9.885  1.00  0.00           C  
ATOM   1241  HA  ALA    78      -3.746  22.276 -10.512  1.00  0.00           H  
ATOM   1242  CB  ALA    78      -5.288  21.959  -9.038  1.00  0.00           C  
ATOM   1243  HB1 ALA    78      -6.124  22.196  -9.696  1.00  0.00           H  
ATOM   1244  HB2 ALA    78      -5.712  21.125  -8.477  1.00  0.00           H  
ATOM   1245  HB3 ALA    78      -5.009  22.826  -8.439  1.00  0.00           H  
ATOM   1246  C   ALA    78      -2.913  21.010  -8.977  1.00  0.00           C  
ATOM   1247  O   ALA    78      -1.991  21.736  -8.739  1.00  0.00           O  
ATOM   1248  N   LYS    79      -2.936  19.736  -8.528  1.00  0.00           N  
ATOM   1249  H   LYS    79      -3.808  19.293  -8.780  1.00  0.00           H  
ATOM   1250  CA  LYS    79      -1.972  19.126  -7.610  1.00  0.00           C  
ATOM   1251  HA  LYS    79      -1.390  19.866  -7.060  1.00  0.00           H  
ATOM   1252  CB  LYS    79      -2.794  18.321  -6.590  1.00  0.00           C  
ATOM   1253  HB2 LYS    79      -3.700  18.858  -6.306  1.00  0.00           H  
ATOM   1254  HB3 LYS    79      -3.056  17.424  -7.152  1.00  0.00           H  
ATOM   1255  CG  LYS    79      -2.077  17.971  -5.487  1.00  0.00           C  
ATOM   1256  HG2 LYS    79      -1.134  17.504  -5.773  1.00  0.00           H  
ATOM   1257  HG3 LYS    79      -1.977  18.885  -4.902  1.00  0.00           H  
ATOM   1258  CD  LYS    79      -2.772  17.071  -4.705  1.00  0.00           C  
ATOM   1259  HD2 LYS    79      -3.794  17.404  -4.524  1.00  0.00           H  
ATOM   1260  HD3 LYS    79      -2.782  16.164  -5.309  1.00  0.00           H  
ATOM   1261  CE  LYS    79      -2.062  16.679  -3.542  1.00  0.00           C  
ATOM   1262  HE2 LYS    79      -1.244  16.036  -3.866  1.00  0.00           H  
ATOM   1263  HE3 LYS    79      -1.545  17.544  -3.126  1.00  0.00           H  
ATOM   1264  NZ  LYS    79      -2.902  15.958  -2.626  1.00  0.00           N  
ATOM   1265  HZ1 LYS    79      -2.377  15.640  -1.824  1.00  0.00           H  
ATOM   1266  HZ2 LYS    79      -3.614  16.599  -2.305  1.00  0.00           H  
ATOM   1267  HZ3 LYS    79      -3.450  15.232  -3.066  1.00  0.00           H  
ATOM   1268  C   LYS    79      -1.026  18.309  -8.469  1.00  0.00           C  
ATOM   1269  O   LYS    79       0.170  18.263  -8.136  1.00  0.00           O  
ATOM   1270  N   ALA    80      -1.498  17.712  -9.586  1.00  0.00           N  
ATOM   1271  H   ALA    80      -2.491  17.809  -9.743  1.00  0.00           H  
ATOM   1272  CA  ALA    80      -0.660  17.211 -10.661  1.00  0.00           C  
ATOM   1273  HA  ALA    80      -0.235  16.249 -10.375  1.00  0.00           H  
ATOM   1274  CB  ALA    80      -1.548  16.708 -11.860  1.00  0.00           C  
ATOM   1275  HB1 ALA    80      -1.756  17.456 -12.625  1.00  0.00           H  
ATOM   1276  HB2 ALA    80      -0.949  15.942 -12.353  1.00  0.00           H  
ATOM   1277  HB3 ALA    80      -2.474  16.245 -11.518  1.00  0.00           H  
ATOM   1278  C   ALA    80       0.465  18.141 -11.150  1.00  0.00           C  
ATOM   1279  O   ALA    80       1.684  17.864 -11.114  1.00  0.00           O  
ATOM   1280  N   GLU    81       0.093  19.387 -11.587  1.00  0.00           N  
ATOM   1281  H   GLU    81      -0.816  19.709 -11.286  1.00  0.00           H  
ATOM   1282  CA  GLU    81       1.088  20.429 -11.898  1.00  0.00           C  
ATOM   1283  HA  GLU    81       1.761  19.947 -12.606  1.00  0.00           H  
ATOM   1284  CB  GLU    81       0.497  21.608 -12.502  1.00  0.00           C  
ATOM   1285  HB2 GLU    81      -0.556  21.580 -12.222  1.00  0.00           H  
ATOM   1286  HB3 GLU    81       0.903  22.561 -12.163  1.00  0.00           H  
ATOM   1287  CG  GLU    81       0.379  21.605 -14.064  1.00  0.00           C  
ATOM   1288  HG2 GLU    81       1.283  21.270 -14.572  1.00  0.00           H  
ATOM   1289  HG3 GLU    81      -0.316  20.787 -14.255  1.00  0.00           H  
ATOM   1290  CD  GLU    81      -0.096  22.938 -14.664  1.00  0.00           C  
ATOM   1291  OE1 GLU    81      -1.077  22.838 -15.445  1.00  0.00           O  
ATOM   1292  OE2 GLU    81       0.406  24.059 -14.341  1.00  0.00           O  
ATOM   1293  C   GLU    81       2.010  20.817 -10.763  1.00  0.00           C  
ATOM   1294  O   GLU    81       3.216  20.981 -11.050  1.00  0.00           O  
ATOM   1295  N   ALA    82       1.540  20.818  -9.526  1.00  0.00           N  
ATOM   1296  H   ALA    82       0.551  20.815  -9.321  1.00  0.00           H  
ATOM   1297  CA  ALA    82       2.380  21.120  -8.314  1.00  0.00           C  
ATOM   1298  HA  ALA    82       2.861  22.097  -8.348  1.00  0.00           H  
ATOM   1299  CB  ALA    82       1.392  21.204  -7.115  1.00  0.00           C  
ATOM   1300  HB1 ALA    82       0.799  20.290  -7.092  1.00  0.00           H  
ATOM   1301  HB2 ALA    82       1.873  21.306  -6.143  1.00  0.00           H  
ATOM   1302  HB3 ALA    82       0.727  22.066  -7.159  1.00  0.00           H  
ATOM   1303  C   ALA    82       3.454  20.044  -8.028  1.00  0.00           C  
ATOM   1304  O   ALA    82       4.614  20.340  -7.770  1.00  0.00           O  
ATOM   1305  N   GLN    83       2.993  18.793  -8.169  1.00  0.00           N  
ATOM   1306  H   GLN    83       1.993  18.675  -8.100  1.00  0.00           H  
ATOM   1307  CA  GLN    83       3.788  17.586  -7.987  1.00  0.00           C  
ATOM   1308  HA  GLN    83       4.212  17.735  -6.993  1.00  0.00           H  
ATOM   1309  CB  GLN    83       2.781  16.344  -8.000  1.00  0.00           C  
ATOM   1310  HB2 GLN    83       2.057  16.422  -7.189  1.00  0.00           H  
ATOM   1311  HB3 GLN    83       2.181  16.317  -8.909  1.00  0.00           H  
ATOM   1312  CG  GLN    83       3.379  14.934  -7.952  1.00  0.00           C  
ATOM   1313  HG2 GLN    83       2.672  14.105  -7.997  1.00  0.00           H  
ATOM   1314  HG3 GLN    83       4.025  14.875  -8.828  1.00  0.00           H  
ATOM   1315  CD  GLN    83       4.268  14.933  -6.764  1.00  0.00           C  
ATOM   1316  OE1 GLN    83       3.811  15.212  -5.645  1.00  0.00           O  
ATOM   1317  NE2 GLN    83       5.430  14.386  -6.935  1.00  0.00           N  
ATOM   1318 HE21 GLN    83       6.021  14.389  -6.116  1.00  0.00           H  
ATOM   1319 HE22 GLN    83       5.810  14.051  -7.809  1.00  0.00           H  
ATOM   1320  C   GLN    83       4.888  17.479  -9.039  1.00  0.00           C  
ATOM   1321  O   GLN    83       5.996  16.908  -8.805  1.00  0.00           O  
ATOM   1322  N   ILE    84       4.666  18.078 -10.187  1.00  0.00           N  
ATOM   1323  H   ILE    84       3.749  18.502 -10.217  1.00  0.00           H  
ATOM   1324  CA  ILE    84       5.537  18.111 -11.305  1.00  0.00           C  
ATOM   1325  HA  ILE    84       6.158  17.221 -11.404  1.00  0.00           H  
ATOM   1326  CB  ILE    84       4.684  18.306 -12.522  1.00  0.00           C  
ATOM   1327  HB  ILE    84       3.908  19.014 -12.232  1.00  0.00           H  
ATOM   1328  CG2 ILE    84       5.509  18.886 -13.769  1.00  0.00           C  
ATOM   1329 HG21 ILE    84       5.951  19.855 -13.539  1.00  0.00           H  
ATOM   1330 HG22 ILE    84       6.350  18.265 -14.078  1.00  0.00           H  
ATOM   1331 HG23 ILE    84       4.850  18.910 -14.637  1.00  0.00           H  
ATOM   1332  CG1 ILE    84       3.997  16.990 -12.903  1.00  0.00           C  
ATOM   1333 HG12 ILE    84       4.784  16.380 -13.347  1.00  0.00           H  
ATOM   1334 HG13 ILE    84       3.721  16.505 -11.967  1.00  0.00           H  
ATOM   1335  CD1 ILE    84       2.902  17.029 -13.943  1.00  0.00           C  
ATOM   1336 HD11 ILE    84       2.227  17.873 -13.804  1.00  0.00           H  
ATOM   1337 HD12 ILE    84       3.272  17.157 -14.960  1.00  0.00           H  
ATOM   1338 HD13 ILE    84       2.406  16.058 -13.909  1.00  0.00           H  
ATOM   1339  C   ILE    84       6.619  19.300 -11.146  1.00  0.00           C  
ATOM   1340  O   ILE    84       7.805  19.154 -11.506  1.00  0.00           O  
ATOM   1341  N   ALA    85       6.225  20.386 -10.638  1.00  0.00           N  
ATOM   1342  H   ALA    85       5.256  20.545 -10.404  1.00  0.00           H  
ATOM   1343  CA  ALA    85       7.095  21.494 -10.231  1.00  0.00           C  
ATOM   1344  HA  ALA    85       7.698  21.888 -11.049  1.00  0.00           H  
ATOM   1345  CB  ALA    85       6.137  22.578  -9.732  1.00  0.00           C  
ATOM   1346  HB1 ALA    85       5.324  22.622 -10.457  1.00  0.00           H  
ATOM   1347  HB2 ALA    85       5.780  22.265  -8.752  1.00  0.00           H  
ATOM   1348  HB3 ALA    85       6.641  23.542  -9.659  1.00  0.00           H  
ATOM   1349  C   ALA    85       7.926  21.075  -9.022  1.00  0.00           C  
ATOM   1350  O   ALA    85       9.026  21.671  -8.855  1.00  0.00           O  
ATOM   1351  N   LYS    86       7.467  20.144  -8.173  1.00  0.00           N  
ATOM   1352  H   LYS    86       6.504  19.840  -8.162  1.00  0.00           H  
ATOM   1353  CA  LYS    86       8.309  19.584  -7.154  1.00  0.00           C  
ATOM   1354  HA  LYS    86       8.593  20.460  -6.571  1.00  0.00           H  
ATOM   1355  CB  LYS    86       7.423  18.563  -6.218  1.00  0.00           C  
ATOM   1356  HB2 LYS    86       6.541  19.093  -5.858  1.00  0.00           H  
ATOM   1357  HB3 LYS    86       7.105  17.685  -6.779  1.00  0.00           H  
ATOM   1358  CG  LYS    86       8.178  18.145  -5.146  1.00  0.00           C  
ATOM   1359  HG2 LYS    86       9.141  17.879  -5.583  1.00  0.00           H  
ATOM   1360  HG3 LYS    86       8.318  19.019  -4.511  1.00  0.00           H  
ATOM   1361  CD  LYS    86       7.665  17.051  -4.531  1.00  0.00           C  
ATOM   1362  HD2 LYS    86       6.655  17.272  -4.185  1.00  0.00           H  
ATOM   1363  HD3 LYS    86       7.547  16.207  -5.210  1.00  0.00           H  
ATOM   1364  CE  LYS    86       8.385  16.740  -3.490  1.00  0.00           C  
ATOM   1365  HE2 LYS    86       9.356  16.342  -3.785  1.00  0.00           H  
ATOM   1366  HE3 LYS    86       8.543  17.610  -2.852  1.00  0.00           H  
ATOM   1367  NZ  LYS    86       7.786  15.676  -2.649  1.00  0.00           N  
ATOM   1368  HZ1 LYS    86       8.446  15.482  -1.909  1.00  0.00           H  
ATOM   1369  HZ2 LYS    86       6.845  15.962  -2.420  1.00  0.00           H  
ATOM   1370  HZ3 LYS    86       7.611  14.856  -3.212  1.00  0.00           H  
ATOM   1371  C   LYS    86       9.562  18.953  -7.745  1.00  0.00           C  
ATOM   1372  O   LYS    86      10.665  19.072  -7.226  1.00  0.00           O  
ATOM   1373  N   MET    87       9.427  18.371  -8.910  1.00  0.00           N  
ATOM   1374  H   MET    87       8.466  18.333  -9.220  1.00  0.00           H  
ATOM   1375  CA  MET    87      10.434  17.535  -9.669  1.00  0.00           C  
ATOM   1376  HA  MET    87      11.141  17.175  -8.922  1.00  0.00           H  
ATOM   1377  CB  MET    87       9.656  16.370 -10.369  1.00  0.00           C  
ATOM   1378  HB2 MET    87       9.007  16.795 -11.135  1.00  0.00           H  
ATOM   1379  HB3 MET    87      10.310  15.685 -10.909  1.00  0.00           H  
ATOM   1380  CG  MET    87       8.881  15.500  -9.488  1.00  0.00           C  
ATOM   1381  HG2 MET    87       9.671  14.936  -8.992  1.00  0.00           H  
ATOM   1382  HG3 MET    87       8.466  16.130  -8.702  1.00  0.00           H  
ATOM   1383  SD  MET    87       7.604  14.402 -10.192  1.00  0.00           S  
ATOM   1384  CE  MET    87       8.557  13.030 -10.856  1.00  0.00           C  
ATOM   1385  HE1 MET    87       7.892  12.340 -11.376  1.00  0.00           H  
ATOM   1386  HE2 MET    87       9.255  13.475 -11.566  1.00  0.00           H  
ATOM   1387  HE3 MET    87       9.120  12.594 -10.031  1.00  0.00           H  
ATOM   1388  C   MET    87      11.184  18.335 -10.764  1.00  0.00           C  
ATOM   1389  O   MET    87      11.962  17.621 -11.492  1.00  0.00           O  
ATOM   1390  N   GLU    88      10.949  19.642 -10.884  1.00  0.00           N  
ATOM   1391  H   GLU    88      10.556  20.138 -10.097  1.00  0.00           H  
ATOM   1392  CA  GLU    88      11.373  20.418 -11.992  1.00  0.00           C  
ATOM   1393  HA  GLU    88      11.447  19.787 -12.878  1.00  0.00           H  
ATOM   1394  CB  GLU    88      10.383  21.628 -12.165  1.00  0.00           C  
ATOM   1395  HB2 GLU    88       9.415  21.259 -12.505  1.00  0.00           H  
ATOM   1396  HB3 GLU    88      10.286  21.999 -11.144  1.00  0.00           H  
ATOM   1397  CG  GLU    88      10.845  22.860 -12.931  1.00  0.00           C  
ATOM   1398  HG2 GLU    88      11.889  23.097 -12.726  1.00  0.00           H  
ATOM   1399  HG3 GLU    88      10.688  22.712 -13.999  1.00  0.00           H  
ATOM   1400  CD  GLU    88       9.941  23.969 -12.413  1.00  0.00           C  
ATOM   1401  OE1 GLU    88      10.346  24.736 -11.570  1.00  0.00           O  
ATOM   1402  OE2 GLU    88       8.802  24.120 -12.945  1.00  0.00           O  
ATOM   1403  C   GLU    88      12.808  20.928 -11.805  1.00  0.00           C  
ATOM   1404  O   GLU    88      13.559  21.073 -12.772  1.00  0.00           O  
ATOM   1405  N   GLU    89      13.192  21.375 -10.618  1.00  0.00           N  
ATOM   1406  H   GLU    89      12.506  21.408  -9.878  1.00  0.00           H  
ATOM   1407  CA  GLU    89      14.515  21.942 -10.426  1.00  0.00           C  
ATOM   1408  HA  GLU    89      14.749  22.679 -11.195  1.00  0.00           H  
ATOM   1409  CB  GLU    89      14.487  22.700  -9.165  1.00  0.00           C  
ATOM   1410  HB2 GLU    89      13.662  23.403  -9.051  1.00  0.00           H  
ATOM   1411  HB3 GLU    89      14.401  22.051  -8.293  1.00  0.00           H  
ATOM   1412  CG  GLU    89      15.747  23.486  -8.979  1.00  0.00           C  
ATOM   1413  HG2 GLU    89      16.590  22.833  -8.752  1.00  0.00           H  
ATOM   1414  HG3 GLU    89      15.883  24.161  -9.824  1.00  0.00           H  
ATOM   1415  CD  GLU    89      15.479  24.428  -7.803  1.00  0.00           C  
ATOM   1416  OE1 GLU    89      15.415  25.689  -8.008  1.00  0.00           O  
ATOM   1417  OE2 GLU    89      15.332  23.903  -6.670  1.00  0.00           O  
ATOM   1418  C   GLU    89      15.548  20.802 -10.463  1.00  0.00           C  
ATOM   1419  O   GLU    89      16.645  21.105 -10.907  1.00  0.00           O  
ATOM   1420  N   GLN    90      15.294  19.555 -10.106  1.00  0.00           N  
ATOM   1421  H   GLN    90      14.443  19.407  -9.583  1.00  0.00           H  
ATOM   1422  CA  GLN    90      16.219  18.479 -10.518  1.00  0.00           C  
ATOM   1423  HA  GLN    90      17.190  18.753 -10.105  1.00  0.00           H  
ATOM   1424  CB  GLN    90      15.640  17.238  -9.748  1.00  0.00           C  
ATOM   1425  HB2 GLN    90      15.566  17.490  -8.690  1.00  0.00           H  
ATOM   1426  HB3 GLN    90      14.628  17.086 -10.123  1.00  0.00           H  
ATOM   1427  CG  GLN    90      16.423  15.969  -9.753  1.00  0.00           C  
ATOM   1428  HG2 GLN    90      16.446  15.378 -10.668  1.00  0.00           H  
ATOM   1429  HG3 GLN    90      17.467  16.153  -9.499  1.00  0.00           H  
ATOM   1430  CD  GLN    90      15.991  14.962  -8.710  1.00  0.00           C  
ATOM   1431  OE1 GLN    90      16.775  14.706  -7.828  1.00  0.00           O  
ATOM   1432  NE2 GLN    90      14.866  14.365  -8.901  1.00  0.00           N  
ATOM   1433 HE21 GLN    90      14.419  13.823  -8.175  1.00  0.00           H  
ATOM   1434 HE22 GLN    90      14.284  14.663  -9.670  1.00  0.00           H  
ATOM   1435  C   GLN    90      16.452  18.226 -11.992  1.00  0.00           C  
ATOM   1436  O   GLN    90      17.558  18.260 -12.492  1.00  0.00           O  
ATOM   1437  N   ARG    91      15.324  18.292 -12.760  1.00  0.00           N  
ATOM   1438  H   ARG    91      14.419  18.360 -12.316  1.00  0.00           H  
ATOM   1439  CA  ARG    91      15.331  18.188 -14.287  1.00  0.00           C  
ATOM   1440  HA  ARG    91      15.866  17.277 -14.559  1.00  0.00           H  
ATOM   1441  CB  ARG    91      13.871  18.135 -14.890  1.00  0.00           C  
ATOM   1442  HB2 ARG    91      13.357  17.316 -14.387  1.00  0.00           H  
ATOM   1443  HB3 ARG    91      13.358  19.005 -14.480  1.00  0.00           H  
ATOM   1444  CG  ARG    91      13.769  18.109 -16.208  1.00  0.00           C  
ATOM   1445  HG2 ARG    91      12.691  18.149 -16.360  1.00  0.00           H  
ATOM   1446  HG3 ARG    91      14.282  18.928 -16.712  1.00  0.00           H  
ATOM   1447  CD  ARG    91      14.293  16.988 -16.723  1.00  0.00           C  
ATOM   1448  HD2 ARG    91      15.374  17.105 -16.800  1.00  0.00           H  
ATOM   1449  HD3 ARG    91      13.991  16.096 -16.174  1.00  0.00           H  
ATOM   1450  NE  ARG    91      13.753  16.787 -18.099  1.00  0.00           N  
ATOM   1451  HE  ARG    91      13.179  17.476 -18.564  1.00  0.00           H  
ATOM   1452  CZ  ARG    91      13.898  15.686 -18.873  1.00  0.00           C  
ATOM   1453  NH1 ARG    91      14.396  14.573 -18.319  1.00  0.00           N  
ATOM   1454 HH11 ARG    91      14.605  14.504 -17.334  1.00  0.00           H  
ATOM   1455 HH12 ARG    91      14.475  13.721 -18.855  1.00  0.00           H  
ATOM   1456  NH2 ARG    91      13.497  15.693 -20.088  1.00  0.00           N  
ATOM   1457 HH21 ARG    91      13.105  16.552 -20.447  1.00  0.00           H  
ATOM   1458 HH22 ARG    91      13.906  14.971 -20.664  1.00  0.00           H  
ATOM   1459  C   ARG    91      16.174  19.338 -14.883  1.00  0.00           C  
ATOM   1460  O   ARG    91      16.923  19.066 -15.810  1.00  0.00           O  
ATOM   1461  N   LYS    92      16.022  20.575 -14.452  1.00  0.00           N  
ATOM   1462  H   LYS    92      15.306  20.632 -13.742  1.00  0.00           H  
ATOM   1463  CA  LYS    92      16.607  21.847 -14.977  1.00  0.00           C  
ATOM   1464  HA  LYS    92      16.169  22.119 -15.937  1.00  0.00           H  
ATOM   1465  CB  LYS    92      16.274  22.801 -13.914  1.00  0.00           C  
ATOM   1466  HB2 LYS    92      15.273  22.553 -13.563  1.00  0.00           H  
ATOM   1467  HB3 LYS    92      16.843  22.526 -13.026  1.00  0.00           H  
ATOM   1468  CG  LYS    92      16.418  24.076 -14.281  1.00  0.00           C  
ATOM   1469  HG2 LYS    92      17.484  24.142 -14.498  1.00  0.00           H  
ATOM   1470  HG3 LYS    92      15.987  24.175 -15.277  1.00  0.00           H  
ATOM   1471  CD  LYS    92      15.976  25.059 -13.490  1.00  0.00           C  
ATOM   1472  HD2 LYS    92      14.918  24.800 -13.448  1.00  0.00           H  
ATOM   1473  HD3 LYS    92      16.458  25.028 -12.512  1.00  0.00           H  
ATOM   1474  CE  LYS    92      16.129  26.309 -13.981  1.00  0.00           C  
ATOM   1475  HE2 LYS    92      17.197  26.412 -14.169  1.00  0.00           H  
ATOM   1476  HE3 LYS    92      15.767  26.457 -14.999  1.00  0.00           H  
ATOM   1477  NZ  LYS    92      15.540  27.394 -13.078  1.00  0.00           N  
ATOM   1478  HZ1 LYS    92      14.534  27.478 -13.100  1.00  0.00           H  
ATOM   1479  HZ2 LYS    92      15.826  27.233 -12.123  1.00  0.00           H  
ATOM   1480  HZ3 LYS    92      15.857  28.317 -13.340  1.00  0.00           H  
ATOM   1481  C   LYS    92      18.213  21.744 -15.002  1.00  0.00           C  
ATOM   1482  O   LYS    92      18.891  22.192 -15.915  1.00  0.00           O  
ATOM   1483  N   ALA    93      18.796  21.025 -14.004  1.00  0.00           N  
ATOM   1484  H   ALA    93      18.121  20.665 -13.344  1.00  0.00           H  
ATOM   1485  CA  ALA    93      20.221  20.800 -13.906  1.00  0.00           C  
ATOM   1486  HA  ALA    93      20.768  21.688 -14.222  1.00  0.00           H  
ATOM   1487  CB  ALA    93      20.512  20.858 -12.379  1.00  0.00           C  
ATOM   1488  HB1 ALA    93      19.939  20.112 -11.829  1.00  0.00           H  
ATOM   1489  HB2 ALA    93      21.535  20.513 -12.224  1.00  0.00           H  
ATOM   1490  HB3 ALA    93      20.328  21.871 -12.023  1.00  0.00           H  
ATOM   1491  C   ALA    93      20.646  19.497 -14.601  1.00  0.00           C  
ATOM   1492  O   ALA    93      21.756  19.444 -15.182  1.00  0.00           O  
ATOM   1493  N   ASN    94      19.829  18.468 -14.570  1.00  0.00           N  
ATOM   1494  H   ASN    94      19.074  18.535 -13.903  1.00  0.00           H  
ATOM   1495  CA  ASN    94      19.894  17.208 -15.307  1.00  0.00           C  
ATOM   1496  HA  ASN    94      20.788  16.616 -15.113  1.00  0.00           H  
ATOM   1497  CB  ASN    94      18.675  16.348 -15.113  1.00  0.00           C  
ATOM   1498  HB2 ASN    94      17.757  16.903 -15.308  1.00  0.00           H  
ATOM   1499  HB3 ASN    94      18.717  15.457 -15.739  1.00  0.00           H  
ATOM   1500  CG  ASN    94      18.564  15.710 -13.734  1.00  0.00           C  
ATOM   1501  OD1 ASN    94      19.442  15.736 -12.851  1.00  0.00           O  
ATOM   1502  ND2 ASN    94      17.532  14.938 -13.630  1.00  0.00           N  
ATOM   1503 HD21 ASN    94      17.515  14.359 -12.802  1.00  0.00           H  
ATOM   1504 HD22 ASN    94      16.852  14.907 -14.376  1.00  0.00           H  
ATOM   1505  C   ASN    94      20.156  17.642 -16.832  1.00  0.00           C  
ATOM   1506  O   ASN    94      21.190  17.323 -17.440  1.00  0.00           O  
ATOM   1507  N   MET    95      19.293  18.409 -17.484  1.00  0.00           N  
ATOM   1508  H   MET    95      18.499  18.719 -16.942  1.00  0.00           H  
ATOM   1509  CA  MET    95      19.359  18.878 -18.907  1.00  0.00           C  
ATOM   1510  HA  MET    95      19.297  17.995 -19.544  1.00  0.00           H  
ATOM   1511  CB  MET    95      18.135  19.723 -19.285  1.00  0.00           C  
ATOM   1512  HB2 MET    95      17.179  19.265 -19.032  1.00  0.00           H  
ATOM   1513  HB3 MET    95      18.176  20.688 -18.779  1.00  0.00           H  
ATOM   1514  CG  MET    95      18.077  19.969 -20.818  1.00  0.00           C  
ATOM   1515  HG2 MET    95      17.294  20.703 -21.013  1.00  0.00           H  
ATOM   1516  HG3 MET    95      19.019  20.391 -21.168  1.00  0.00           H  
ATOM   1517  SD  MET    95      17.987  18.390 -21.779  1.00  0.00           S  
ATOM   1518  CE  MET    95      16.412  17.697 -21.092  1.00  0.00           C  
ATOM   1519  HE1 MET    95      15.585  18.358 -21.352  1.00  0.00           H  
ATOM   1520  HE2 MET    95      16.257  16.768 -21.641  1.00  0.00           H  
ATOM   1521  HE3 MET    95      16.494  17.535 -20.017  1.00  0.00           H  
ATOM   1522  C   MET    95      20.720  19.629 -19.155  1.00  0.00           C  
ATOM   1523  O   MET    95      21.482  19.288 -20.047  1.00  0.00           O  
ATOM   1524  N   LEU    96      21.059  20.680 -18.314  1.00  0.00           N  
ATOM   1525  H   LEU    96      20.321  20.780 -17.632  1.00  0.00           H  
ATOM   1526  CA  LEU    96      22.203  21.565 -18.389  1.00  0.00           C  
ATOM   1527  HA  LEU    96      22.283  22.075 -19.349  1.00  0.00           H  
ATOM   1528  CB  LEU    96      22.040  22.721 -17.367  1.00  0.00           C  
ATOM   1529  HB2 LEU    96      21.202  23.402 -17.514  1.00  0.00           H  
ATOM   1530  HB3 LEU    96      21.740  22.282 -16.416  1.00  0.00           H  
ATOM   1531  CG  LEU    96      23.366  23.514 -17.232  1.00  0.00           C  
ATOM   1532  HG  LEU    96      24.207  22.856 -17.012  1.00  0.00           H  
ATOM   1533  CD1 LEU    96      23.720  24.272 -18.476  1.00  0.00           C  
ATOM   1534 HD11 LEU    96      22.847  24.904 -18.637  1.00  0.00           H  
ATOM   1535 HD12 LEU    96      24.645  24.812 -18.274  1.00  0.00           H  
ATOM   1536 HD13 LEU    96      23.817  23.612 -19.338  1.00  0.00           H  
ATOM   1537  CD2 LEU    96      23.273  24.333 -15.955  1.00  0.00           C  
ATOM   1538 HD21 LEU    96      22.545  25.144 -15.922  1.00  0.00           H  
ATOM   1539 HD22 LEU    96      23.022  23.599 -15.189  1.00  0.00           H  
ATOM   1540 HD23 LEU    96      24.274  24.665 -15.679  1.00  0.00           H  
ATOM   1541  C   LEU    96      23.514  20.711 -18.249  1.00  0.00           C  
ATOM   1542  O   LEU    96      24.488  20.834 -18.978  1.00  0.00           O  
ATOM   1543  N   ALA    97      23.484  19.817 -17.274  1.00  0.00           N  
ATOM   1544  H   ALA    97      22.593  19.635 -16.834  1.00  0.00           H  
ATOM   1545  CA  ALA    97      24.615  18.826 -17.045  1.00  0.00           C  
ATOM   1546  HA  ALA    97      25.523  19.415 -16.915  1.00  0.00           H  
ATOM   1547  CB  ALA    97      24.401  17.920 -15.792  1.00  0.00           C  
ATOM   1548  HB1 ALA    97      24.707  18.444 -14.886  1.00  0.00           H  
ATOM   1549  HB2 ALA    97      23.374  17.618 -15.590  1.00  0.00           H  
ATOM   1550  HB3 ALA    97      24.994  17.015 -15.923  1.00  0.00           H  
ATOM   1551  C   ALA    97      24.820  17.932 -18.234  1.00  0.00           C  
ATOM   1552  O   ALA    97      25.974  17.690 -18.642  1.00  0.00           O  
ATOM   1553  N   HIE    98      23.763  17.239 -18.776  1.00  0.00           N  
ATOM   1554  H   HIE    98      22.917  17.290 -18.228  1.00  0.00           H  
ATOM   1555  CA  HIE    98      23.793  16.527 -20.045  1.00  0.00           C  
ATOM   1556  HA  HIE    98      24.300  15.583 -19.845  1.00  0.00           H  
ATOM   1557  CB  HIE    98      22.395  15.978 -20.370  1.00  0.00           C  
ATOM   1558  HB2 HIE    98      22.130  15.183 -19.672  1.00  0.00           H  
ATOM   1559  HB3 HIE    98      21.667  16.742 -20.096  1.00  0.00           H  
ATOM   1560  CG  HIE    98      22.095  15.399 -21.691  1.00  0.00           C  
ATOM   1561  ND1 HIE    98      22.684  14.282 -22.339  1.00  0.00           N  
ATOM   1562  CE1 HIE    98      22.104  14.141 -23.514  1.00  0.00           C  
ATOM   1563  HE1 HIE    98      22.367  13.386 -24.239  1.00  0.00           H  
ATOM   1564  NE2 HIE    98      21.159  15.089 -23.695  1.00  0.00           N  
ATOM   1565  HE2 HIE    98      20.636  15.209 -24.551  1.00  0.00           H  
ATOM   1566  CD2 HIE    98      21.191  15.909 -22.522  1.00  0.00           C  
ATOM   1567  HD2 HIE    98      20.603  16.789 -22.307  1.00  0.00           H  
ATOM   1568  C   HIE    98      24.513  17.339 -21.154  1.00  0.00           C  
ATOM   1569  O   HIE    98      25.431  16.882 -21.819  1.00  0.00           O  
ATOM   1570  N   MET    99      24.088  18.567 -21.397  1.00  0.00           N  
ATOM   1571  H   MET    99      23.405  18.887 -20.725  1.00  0.00           H  
ATOM   1572  CA  MET    99      24.365  19.414 -22.530  1.00  0.00           C  
ATOM   1573  HA  MET    99      24.271  18.933 -23.504  1.00  0.00           H  
ATOM   1574  CB  MET    99      23.357  20.609 -22.583  1.00  0.00           C  
ATOM   1575  HB2 MET    99      22.341  20.219 -22.522  1.00  0.00           H  
ATOM   1576  HB3 MET    99      23.594  21.247 -21.731  1.00  0.00           H  
ATOM   1577  CG  MET    99      23.514  21.404 -23.945  1.00  0.00           C  
ATOM   1578  HG2 MET    99      24.114  22.310 -23.864  1.00  0.00           H  
ATOM   1579  HG3 MET    99      24.051  20.872 -24.731  1.00  0.00           H  
ATOM   1580  SD  MET    99      21.883  21.955 -24.500  1.00  0.00           S  
ATOM   1581  CE  MET    99      21.379  22.886 -23.005  1.00  0.00           C  
ATOM   1582  HE1 MET    99      20.967  22.274 -22.203  1.00  0.00           H  
ATOM   1583  HE2 MET    99      22.185  23.477 -22.571  1.00  0.00           H  
ATOM   1584  HE3 MET    99      20.552  23.527 -23.309  1.00  0.00           H  
ATOM   1585  C   MET    99      25.889  19.839 -22.430  1.00  0.00           C  
ATOM   1586  O   MET    99      26.621  19.764 -23.393  1.00  0.00           O  
ATOM   1587  N   GLU   100      26.366  20.192 -21.278  1.00  0.00           N  
ATOM   1588  H   GLU   100      25.780  20.247 -20.457  1.00  0.00           H  
ATOM   1589  CA  GLU   100      27.777  20.361 -20.975  1.00  0.00           C  
ATOM   1590  HA  GLU   100      28.161  21.155 -21.615  1.00  0.00           H  
ATOM   1591  CB  GLU   100      27.916  20.816 -19.521  1.00  0.00           C  
ATOM   1592  HB2 GLU   100      27.174  20.473 -18.799  1.00  0.00           H  
ATOM   1593  HB3 GLU   100      28.887  20.491 -19.145  1.00  0.00           H  
ATOM   1594  CG  GLU   100      28.035  22.408 -19.371  1.00  0.00           C  
ATOM   1595  HG2 GLU   100      28.744  22.677 -20.155  1.00  0.00           H  
ATOM   1596  HG3 GLU   100      27.040  22.820 -19.536  1.00  0.00           H  
ATOM   1597  CD  GLU   100      28.605  22.844 -17.964  1.00  0.00           C  
ATOM   1598  OE1 GLU   100      29.709  23.389 -17.935  1.00  0.00           O  
ATOM   1599  OE2 GLU   100      27.936  22.624 -16.951  1.00  0.00           O  
ATOM   1600  C   GLU   100      28.472  19.037 -21.229  1.00  0.00           C  
ATOM   1601  O   GLU   100      29.541  19.053 -21.815  1.00  0.00           O  
ATOM   1602  N   THR   101      27.962  17.898 -20.792  1.00  0.00           N  
ATOM   1603  H   THR   101      27.127  17.897 -20.224  1.00  0.00           H  
ATOM   1604  CA  THR   101      28.684  16.608 -20.935  1.00  0.00           C  
ATOM   1605  HA  THR   101      29.668  16.789 -20.502  1.00  0.00           H  
ATOM   1606  CB  THR   101      27.975  15.474 -20.222  1.00  0.00           C  
ATOM   1607  HB  THR   101      27.024  15.272 -20.715  1.00  0.00           H  
ATOM   1608  CG2 THR   101      28.815  14.191 -20.235  1.00  0.00           C  
ATOM   1609 HG21 THR   101      28.440  13.431 -19.549  1.00  0.00           H  
ATOM   1610 HG22 THR   101      28.934  13.817 -21.251  1.00  0.00           H  
ATOM   1611 HG23 THR   101      29.846  14.393 -19.945  1.00  0.00           H  
ATOM   1612  OG1 THR   101      27.782  15.792 -18.855  1.00  0.00           O  
ATOM   1613  HG1 THR   101      27.023  16.379 -18.810  1.00  0.00           H  
ATOM   1614  C   THR   101      28.900  16.246 -22.440  1.00  0.00           C  
ATOM   1615  O   THR   101      29.940  15.828 -22.822  1.00  0.00           O  
ATOM   1616  N   GLN   102      27.895  16.595 -23.251  1.00  0.00           N  
ATOM   1617  H   GLN   102      27.009  16.787 -22.806  1.00  0.00           H  
ATOM   1618  CA  GLN   102      27.951  16.433 -24.744  1.00  0.00           C  
ATOM   1619  HA  GLN   102      28.331  15.431 -24.939  1.00  0.00           H  
ATOM   1620  CB  GLN   102      26.555  16.548 -25.303  1.00  0.00           C  
ATOM   1621  HB2 GLN   102      26.140  17.475 -24.907  1.00  0.00           H  
ATOM   1622  HB3 GLN   102      26.747  16.617 -26.373  1.00  0.00           H  
ATOM   1623  CG  GLN   102      25.656  15.318 -25.041  1.00  0.00           C  
ATOM   1624  HG2 GLN   102      25.288  15.385 -24.018  1.00  0.00           H  
ATOM   1625  HG3 GLN   102      24.799  15.320 -25.715  1.00  0.00           H  
ATOM   1626  CD  GLN   102      26.344  13.981 -25.268  1.00  0.00           C  
ATOM   1627  OE1 GLN   102      26.877  13.603 -26.332  1.00  0.00           O  
ATOM   1628  NE2 GLN   102      26.546  13.188 -24.235  1.00  0.00           N  
ATOM   1629 HE21 GLN   102      26.830  12.263 -24.523  1.00  0.00           H  
ATOM   1630 HE22 GLN   102      26.297  13.396 -23.278  1.00  0.00           H  
ATOM   1631  C   GLN   102      28.876  17.476 -25.444  1.00  0.00           C  
ATOM   1632  O   GLN   102      29.631  17.156 -26.369  1.00  0.00           O  
ATOM   1633  N   ASN   103      28.939  18.690 -24.814  1.00  0.00           N  
ATOM   1634  H   ASN   103      28.204  18.822 -24.134  1.00  0.00           H  
ATOM   1635  CA  ASN   103      29.641  19.862 -25.357  1.00  0.00           C  
ATOM   1636  HA  ASN   103      29.382  19.909 -26.415  1.00  0.00           H  
ATOM   1637  CB  ASN   103      29.142  21.071 -24.622  1.00  0.00           C  
ATOM   1638  HB2 ASN   103      28.173  21.445 -24.952  1.00  0.00           H  
ATOM   1639  HB3 ASN   103      29.266  20.873 -23.557  1.00  0.00           H  
ATOM   1640  CG  ASN   103      30.061  22.286 -24.904  1.00  0.00           C  
ATOM   1641  OD1 ASN   103      30.992  22.590 -24.143  1.00  0.00           O  
ATOM   1642  ND2 ASN   103      29.827  22.950 -26.030  1.00  0.00           N  
ATOM   1643 HD21 ASN   103      30.493  23.675 -26.258  1.00  0.00           H  
ATOM   1644 HD22 ASN   103      29.162  22.596 -26.702  1.00  0.00           H  
ATOM   1645  C   ASN   103      31.133  19.613 -25.138  1.00  0.00           C  
ATOM   1646  O   ASN   103      32.015  19.821 -26.026  1.00  0.00           O  
ATOM   1647  N   LYS   104      31.478  19.025 -23.957  1.00  0.00           N  
ATOM   1648  H   LYS   104      30.730  18.851 -23.301  1.00  0.00           H  
ATOM   1649  CA  LYS   104      32.894  18.627 -23.446  1.00  0.00           C  
ATOM   1650  HA  LYS   104      33.602  19.373 -23.805  1.00  0.00           H  
ATOM   1651  CB  LYS   104      32.777  18.620 -21.909  1.00  0.00           C  
ATOM   1652  HB2 LYS   104      31.979  17.952 -21.585  1.00  0.00           H  
ATOM   1653  HB3 LYS   104      33.702  18.111 -21.638  1.00  0.00           H  
ATOM   1654  CG  LYS   104      32.716  19.839 -21.340  1.00  0.00           C  
ATOM   1655  HG2 LYS   104      33.460  20.532 -21.734  1.00  0.00           H  
ATOM   1656  HG3 LYS   104      31.806  20.357 -21.644  1.00  0.00           H  
ATOM   1657  CD  LYS   104      32.850  19.857 -19.984  1.00  0.00           C  
ATOM   1658  HD2 LYS   104      32.761  18.861 -19.550  1.00  0.00           H  
ATOM   1659  HD3 LYS   104      33.858  20.228 -19.800  1.00  0.00           H  
ATOM   1660  CE  LYS   104      31.988  20.504 -19.174  1.00  0.00           C  
ATOM   1661  HE2 LYS   104      30.974  20.118 -19.278  1.00  0.00           H  
ATOM   1662  HE3 LYS   104      32.106  20.178 -18.140  1.00  0.00           H  
ATOM   1663  NZ  LYS   104      32.105  21.940 -19.231  1.00  0.00           N  
ATOM   1664  HZ1 LYS   104      33.041  22.138 -18.907  1.00  0.00           H  
ATOM   1665  HZ2 LYS   104      32.014  22.303 -20.169  1.00  0.00           H  
ATOM   1666  HZ3 LYS   104      31.473  22.366 -18.568  1.00  0.00           H  
ATOM   1667  C   LYS   104      33.468  17.346 -24.023  1.00  0.00           C  
ATOM   1668  O   LYS   104      34.688  17.221 -24.147  1.00  0.00           O  
ATOM   1669  N   ILE   105      32.646  16.499 -24.531  1.00  0.00           N  
ATOM   1670  H   ILE   105      31.661  16.598 -24.331  1.00  0.00           H  
ATOM   1671  CA  ILE   105      33.029  15.541 -25.645  1.00  0.00           C  
ATOM   1672  HA  ILE   105      33.925  15.010 -25.324  1.00  0.00           H  
ATOM   1673  CB  ILE   105      31.917  14.499 -25.824  1.00  0.00           C  
ATOM   1674  HB  ILE   105      30.917  14.932 -25.837  1.00  0.00           H  
ATOM   1675  CG2 ILE   105      32.012  13.763 -27.101  1.00  0.00           C  
ATOM   1676 HG21 ILE   105      31.647  14.345 -27.947  1.00  0.00           H  
ATOM   1677 HG22 ILE   105      33.021  13.393 -27.284  1.00  0.00           H  
ATOM   1678 HG23 ILE   105      31.356  12.893 -27.089  1.00  0.00           H  
ATOM   1679  CG1 ILE   105      31.945  13.515 -24.667  1.00  0.00           C  
ATOM   1680 HG12 ILE   105      32.758  12.818 -24.867  1.00  0.00           H  
ATOM   1681 HG13 ILE   105      32.192  14.032 -23.739  1.00  0.00           H  
ATOM   1682  CD1 ILE   105      30.603  12.859 -24.390  1.00  0.00           C  
ATOM   1683 HD11 ILE   105      30.553  11.958 -25.001  1.00  0.00           H  
ATOM   1684 HD12 ILE   105      30.432  12.680 -23.328  1.00  0.00           H  
ATOM   1685 HD13 ILE   105      29.786  13.526 -24.666  1.00  0.00           H  
ATOM   1686  C   ILE   105      33.407  16.229 -27.010  1.00  0.00           C  
ATOM   1687  O   ILE   105      34.419  15.922 -27.620  1.00  0.00           O  
ATOM   1688  N   TYR   106      32.635  17.191 -27.446  1.00  0.00           N  
ATOM   1689  H   TYR   106      31.791  17.475 -26.971  1.00  0.00           H  
ATOM   1690  CA  TYR   106      32.911  17.950 -28.643  1.00  0.00           C  
ATOM   1691  HA  TYR   106      33.170  17.271 -29.455  1.00  0.00           H  
ATOM   1692  CB  TYR   106      31.672  18.834 -28.994  1.00  0.00           C  
ATOM   1693  HB2 TYR   106      30.723  18.298 -28.952  1.00  0.00           H  
ATOM   1694  HB3 TYR   106      31.586  19.700 -28.336  1.00  0.00           H  
ATOM   1695  CG  TYR   106      31.717  19.531 -30.340  1.00  0.00           C  
ATOM   1696  CD1 TYR   106      31.111  18.932 -31.423  1.00  0.00           C  
ATOM   1697  HD1 TYR   106      30.567  18.000 -31.370  1.00  0.00           H  
ATOM   1698  CE1 TYR   106      31.143  19.657 -32.670  1.00  0.00           C  
ATOM   1699  HE1 TYR   106      30.643  19.260 -33.541  1.00  0.00           H  
ATOM   1700  CZ  TYR   106      31.737  20.961 -32.755  1.00  0.00           C  
ATOM   1701  OH  TYR   106      31.854  21.618 -33.945  1.00  0.00           O  
ATOM   1702  HH  TYR   106      32.041  22.545 -33.781  1.00  0.00           H  
ATOM   1703  CE2 TYR   106      32.295  21.559 -31.622  1.00  0.00           C  
ATOM   1704  HE2 TYR   106      32.586  22.599 -31.647  1.00  0.00           H  
ATOM   1705  CD2 TYR   106      32.350  20.764 -30.461  1.00  0.00           C  
ATOM   1706  HD2 TYR   106      32.821  21.265 -29.628  1.00  0.00           H  
ATOM   1707  C   TYR   106      34.268  18.827 -28.501  1.00  0.00           C  
ATOM   1708  O   TYR   106      34.788  19.183 -29.536  1.00  0.00           O  
ATOM   1709  N   ASN   107      34.643  19.096 -27.301  1.00  0.00           N  
ATOM   1710  H   ASN   107      34.042  18.793 -26.549  1.00  0.00           H  
ATOM   1711  CA  ASN   107      35.924  19.753 -26.963  1.00  0.00           C  
ATOM   1712  HA  ASN   107      36.147  20.471 -27.752  1.00  0.00           H  
ATOM   1713  CB  ASN   107      35.726  20.611 -25.706  1.00  0.00           C  
ATOM   1714  HB2 ASN   107      35.579  19.829 -24.961  1.00  0.00           H  
ATOM   1715  HB3 ASN   107      36.646  21.096 -25.379  1.00  0.00           H  
ATOM   1716  CG  ASN   107      34.632  21.715 -25.744  1.00  0.00           C  
ATOM   1717  OD1 ASN   107      34.072  22.042 -26.809  1.00  0.00           O  
ATOM   1718  ND2 ASN   107      34.314  22.273 -24.605  1.00  0.00           N  
ATOM   1719 HD21 ASN   107      33.489  22.855 -24.647  1.00  0.00           H  
ATOM   1720 HD22 ASN   107      34.812  21.971 -23.780  1.00  0.00           H  
ATOM   1721  C   ASN   107      37.185  18.870 -27.012  1.00  0.00           C  
ATOM   1722  O   ASN   107      38.314  19.386 -26.859  1.00  0.00           O  
ATOM   1723  N   ILE   108      36.948  17.551 -27.203  1.00  0.00           N  
ATOM   1724  H   ILE   108      35.993  17.257 -27.055  1.00  0.00           H  
ATOM   1725  CA  ILE   108      37.998  16.554 -27.395  1.00  0.00           C  
ATOM   1726  HA  ILE   108      38.859  17.166 -27.125  1.00  0.00           H  
ATOM   1727  CB  ILE   108      37.890  15.450 -26.382  1.00  0.00           C  
ATOM   1728  HB  ILE   108      36.874  15.056 -26.404  1.00  0.00           H  
ATOM   1729  CG2 ILE   108      38.862  14.257 -26.621  1.00  0.00           C  
ATOM   1730 HG21 ILE   108      38.770  13.582 -25.770  1.00  0.00           H  
ATOM   1731 HG22 ILE   108      38.452  13.753 -27.496  1.00  0.00           H  
ATOM   1732 HG23 ILE   108      39.838  14.737 -26.690  1.00  0.00           H  
ATOM   1733  CG1 ILE   108      38.291  15.981 -24.985  1.00  0.00           C  
ATOM   1734 HG12 ILE   108      39.376  16.032 -24.893  1.00  0.00           H  
ATOM   1735 HG13 ILE   108      37.876  16.973 -24.811  1.00  0.00           H  
ATOM   1736  CD1 ILE   108      37.834  15.199 -23.742  1.00  0.00           C  
ATOM   1737 HD11 ILE   108      36.765  15.022 -23.857  1.00  0.00           H  
ATOM   1738 HD12 ILE   108      38.220  14.180 -23.782  1.00  0.00           H  
ATOM   1739 HD13 ILE   108      38.169  15.580 -22.777  1.00  0.00           H  
ATOM   1740  C   ILE   108      38.119  16.184 -28.872  1.00  0.00           C  
ATOM   1741  O   ILE   108      39.191  15.820 -29.358  1.00  0.00           O  
ATOM   1742  N   LEU   109      36.982  16.274 -29.570  1.00  0.00           N  
ATOM   1743  H   LEU   109      36.108  16.529 -29.132  1.00  0.00           H  
ATOM   1744  CA  LEU   109      36.953  15.953 -30.994  1.00  0.00           C  
ATOM   1745  HA  LEU   109      37.385  14.965 -31.157  1.00  0.00           H  
ATOM   1746  CB  LEU   109      35.530  15.901 -31.670  1.00  0.00           C  
ATOM   1747  HB2 LEU   109      34.993  16.668 -31.111  1.00  0.00           H  
ATOM   1748  HB3 LEU   109      35.675  16.229 -32.700  1.00  0.00           H  
ATOM   1749  CG  LEU   109      34.754  14.674 -31.628  1.00  0.00           C  
ATOM   1750  HG  LEU   109      35.251  13.955 -32.280  1.00  0.00           H  
ATOM   1751  CD1 LEU   109      34.704  13.995 -30.299  1.00  0.00           C  
ATOM   1752 HD11 LEU   109      34.076  13.119 -30.459  1.00  0.00           H  
ATOM   1753 HD12 LEU   109      35.655  13.540 -30.025  1.00  0.00           H  
ATOM   1754 HD13 LEU   109      34.110  14.560 -29.580  1.00  0.00           H  
ATOM   1755  CD2 LEU   109      33.313  14.976 -32.105  1.00  0.00           C  
ATOM   1756 HD21 LEU   109      32.874  13.978 -32.099  1.00  0.00           H  
ATOM   1757 HD22 LEU   109      32.861  15.685 -31.411  1.00  0.00           H  
ATOM   1758 HD23 LEU   109      33.391  15.280 -33.149  1.00  0.00           H  
ATOM   1759  C   LEU   109      37.887  16.841 -31.792  1.00  0.00           C  
ATOM   1760  O   LEU   109      37.874  18.056 -31.590  1.00  0.00           O  
ATOM   1761  N   THR   110      38.690  16.275 -32.696  1.00  0.00           N  
ATOM   1762  H   THR   110      38.571  15.276 -32.784  1.00  0.00           H  
ATOM   1763  CA  THR   110      39.616  16.956 -33.641  1.00  0.00           C  
ATOM   1764  HA  THR   110      40.270  17.621 -33.077  1.00  0.00           H  
ATOM   1765  CB  THR   110      40.612  15.936 -34.362  1.00  0.00           C  
ATOM   1766  HB  THR   110      41.469  16.452 -34.795  1.00  0.00           H  
ATOM   1767  CG2 THR   110      41.272  14.930 -33.423  1.00  0.00           C  
ATOM   1768 HG21 THR   110      41.966  14.438 -34.104  1.00  0.00           H  
ATOM   1769 HG22 THR   110      41.650  15.542 -32.603  1.00  0.00           H  
ATOM   1770 HG23 THR   110      40.463  14.330 -33.007  1.00  0.00           H  
ATOM   1771  OG1 THR   110      39.952  15.258 -35.316  1.00  0.00           O  
ATOM   1772  HG1 THR   110      40.592  14.649 -35.690  1.00  0.00           H  
ATOM   1773  C   THR   110      38.776  17.730 -34.701  1.00  0.00           C  
ATOM   1774  O   THR   110      37.616  17.686 -34.663  1.00  0.00           O  
ATOM   1775  N   PRO   111      39.408  18.516 -35.629  1.00  0.00           N  
ATOM   1776  CD  PRO   111      40.832  18.864 -35.683  1.00  0.00           C  
ATOM   1777  HD2 PRO   111      41.408  18.183 -36.310  1.00  0.00           H  
ATOM   1778  HD3 PRO   111      41.289  18.918 -34.695  1.00  0.00           H  
ATOM   1779  CG  PRO   111      40.954  20.164 -36.414  1.00  0.00           C  
ATOM   1780  HG2 PRO   111      41.918  20.245 -36.916  1.00  0.00           H  
ATOM   1781  HG3 PRO   111      40.771  20.998 -35.736  1.00  0.00           H  
ATOM   1782  CB  PRO   111      39.794  20.124 -37.423  1.00  0.00           C  
ATOM   1783  HB2 PRO   111      40.057  19.582 -38.332  1.00  0.00           H  
ATOM   1784  HB3 PRO   111      39.461  21.131 -37.676  1.00  0.00           H  
ATOM   1785  CA  PRO   111      38.746  19.285 -36.714  1.00  0.00           C  
ATOM   1786  HA  PRO   111      37.950  19.787 -36.163  1.00  0.00           H  
ATOM   1787  C   PRO   111      37.972  18.395 -37.693  1.00  0.00           C  
ATOM   1788  O   PRO   111      36.842  18.763 -38.014  1.00  0.00           O  
ATOM   1789  N   GLU   112      38.581  17.323 -38.174  1.00  0.00           N  
ATOM   1790  H   GLU   112      39.569  17.184 -38.018  1.00  0.00           H  
ATOM   1791  CA  GLU   112      37.932  16.311 -38.998  1.00  0.00           C  
ATOM   1792  HA  GLU   112      37.465  16.783 -39.862  1.00  0.00           H  
ATOM   1793  CB  GLU   112      39.035  15.305 -39.376  1.00  0.00           C  
ATOM   1794  HB2 GLU   112      39.570  14.890 -38.522  1.00  0.00           H  
ATOM   1795  HB3 GLU   112      38.440  14.531 -39.861  1.00  0.00           H  
ATOM   1796  CG  GLU   112      40.081  15.852 -40.377  1.00  0.00           C  
ATOM   1797  HG2 GLU   112      40.569  15.011 -40.869  1.00  0.00           H  
ATOM   1798  HG3 GLU   112      39.487  16.385 -41.119  1.00  0.00           H  
ATOM   1799  CD  GLU   112      41.080  16.897 -39.804  1.00  0.00           C  
ATOM   1800  OE1 GLU   112      41.334  16.938 -38.590  1.00  0.00           O  
ATOM   1801  OE2 GLU   112      41.449  17.728 -40.591  1.00  0.00           O  
ATOM   1802  C   GLU   112      36.846  15.596 -38.209  1.00  0.00           C  
ATOM   1803  O   GLU   112      35.692  15.406 -38.758  1.00  0.00           O  
ATOM   1804  N   GLN   113      37.065  15.285 -36.873  1.00  0.00           N  
ATOM   1805  H   GLN   113      37.865  15.582 -36.334  1.00  0.00           H  
ATOM   1806  CA  GLN   113      36.021  14.573 -36.088  1.00  0.00           C  
ATOM   1807  HA  GLN   113      35.660  13.734 -36.683  1.00  0.00           H  
ATOM   1808  CB  GLN   113      36.528  14.055 -34.802  1.00  0.00           C  
ATOM   1809  HB2 GLN   113      37.005  14.895 -34.297  1.00  0.00           H  
ATOM   1810  HB3 GLN   113      35.694  13.684 -34.207  1.00  0.00           H  
ATOM   1811  CG  GLN   113      37.549  12.944 -35.028  1.00  0.00           C  
ATOM   1812  HG2 GLN   113      37.072  12.069 -35.469  1.00  0.00           H  
ATOM   1813  HG3 GLN   113      38.316  13.195 -35.760  1.00  0.00           H  
ATOM   1814  CD  GLN   113      38.250  12.575 -33.769  1.00  0.00           C  
ATOM   1815  OE1 GLN   113      38.319  13.320 -32.803  1.00  0.00           O  
ATOM   1816  NE2 GLN   113      38.732  11.339 -33.655  1.00  0.00           N  
ATOM   1817 HE21 GLN   113      38.968  10.977 -32.743  1.00  0.00           H  
ATOM   1818 HE22 GLN   113      38.496  10.717 -34.415  1.00  0.00           H  
ATOM   1819  C   GLN   113      34.830  15.537 -35.847  1.00  0.00           C  
ATOM   1820  O   GLN   113      33.690  15.054 -35.992  1.00  0.00           O  
ATOM   1821  N   LYS   114      35.082  16.772 -35.516  1.00  0.00           N  
ATOM   1822  H   LYS   114      36.038  17.018 -35.298  1.00  0.00           H  
ATOM   1823  CA  LYS   114      34.031  17.769 -35.266  1.00  0.00           C  
ATOM   1824  HA  LYS   114      33.416  17.512 -34.403  1.00  0.00           H  
ATOM   1825  CB  LYS   114      34.706  19.152 -34.924  1.00  0.00           C  
ATOM   1826  HB2 LYS   114      35.462  19.440 -35.654  1.00  0.00           H  
ATOM   1827  HB3 LYS   114      34.061  20.020 -35.063  1.00  0.00           H  
ATOM   1828  CG  LYS   114      35.160  19.304 -33.716  1.00  0.00           C  
ATOM   1829  HG2 LYS   114      34.227  19.287 -33.153  1.00  0.00           H  
ATOM   1830  HG3 LYS   114      35.675  18.378 -33.459  1.00  0.00           H  
ATOM   1831  CD  LYS   114      35.860  20.450 -33.484  1.00  0.00           C  
ATOM   1832  HD2 LYS   114      36.891  20.323 -33.812  1.00  0.00           H  
ATOM   1833  HD3 LYS   114      35.375  21.301 -33.963  1.00  0.00           H  
ATOM   1834  CE  LYS   114      35.754  20.699 -32.149  1.00  0.00           C  
ATOM   1835  HE2 LYS   114      34.726  20.748 -31.790  1.00  0.00           H  
ATOM   1836  HE3 LYS   114      36.274  19.877 -31.659  1.00  0.00           H  
ATOM   1837  NZ  LYS   114      36.438  21.972 -31.814  1.00  0.00           N  
ATOM   1838  HZ1 LYS   114      36.339  22.096 -30.817  1.00  0.00           H  
ATOM   1839  HZ2 LYS   114      37.394  21.989 -32.141  1.00  0.00           H  
ATOM   1840  HZ3 LYS   114      35.934  22.772 -32.168  1.00  0.00           H  
ATOM   1841  C   LYS   114      33.126  17.894 -36.399  1.00  0.00           C  
ATOM   1842  O   LYS   114      31.914  17.960 -36.302  1.00  0.00           O  
ATOM   1843  N   LYS   115      33.761  18.011 -37.592  1.00  0.00           N  
ATOM   1844  H   LYS   115      34.765  18.117 -37.590  1.00  0.00           H  
ATOM   1845  CA  LYS   115      32.973  18.056 -38.826  1.00  0.00           C  
ATOM   1846  HA  LYS   115      32.236  18.822 -38.588  1.00  0.00           H  
ATOM   1847  CB  LYS   115      33.902  18.346 -39.991  1.00  0.00           C  
ATOM   1848  HB2 LYS   115      34.813  17.758 -39.877  1.00  0.00           H  
ATOM   1849  HB3 LYS   115      33.293  18.093 -40.859  1.00  0.00           H  
ATOM   1850  CG  LYS   115      34.153  19.710 -40.188  1.00  0.00           C  
ATOM   1851  HG2 LYS   115      33.142  20.111 -40.255  1.00  0.00           H  
ATOM   1852  HG3 LYS   115      34.583  19.988 -39.226  1.00  0.00           H  
ATOM   1853  CD  LYS   115      34.893  20.127 -41.246  1.00  0.00           C  
ATOM   1854  HD2 LYS   115      35.065  21.199 -41.144  1.00  0.00           H  
ATOM   1855  HD3 LYS   115      35.899  19.725 -41.131  1.00  0.00           H  
ATOM   1856  CE  LYS   115      34.594  19.872 -42.571  1.00  0.00           C  
ATOM   1857  HE2 LYS   115      34.491  18.805 -42.770  1.00  0.00           H  
ATOM   1858  HE3 LYS   115      33.596  20.254 -42.787  1.00  0.00           H  
ATOM   1859  NZ  LYS   115      35.665  20.414 -43.404  1.00  0.00           N  
ATOM   1860  HZ1 LYS   115      36.539  20.023 -43.083  1.00  0.00           H  
ATOM   1861  HZ2 LYS   115      35.522  20.137 -44.365  1.00  0.00           H  
ATOM   1862  HZ3 LYS   115      35.718  21.421 -43.351  1.00  0.00           H  
ATOM   1863  C   LYS   115      32.166  16.788 -39.223  1.00  0.00           C  
ATOM   1864  O   LYS   115      30.996  16.881 -39.694  1.00  0.00           O  
ATOM   1865  N   GLN   116      32.605  15.614 -38.826  1.00  0.00           N  
ATOM   1866  H   GLN   116      33.556  15.488 -38.509  1.00  0.00           H  
ATOM   1867  CA  GLN   116      31.848  14.354 -38.960  1.00  0.00           C  
ATOM   1868  HA  GLN   116      31.281  14.259 -39.886  1.00  0.00           H  
ATOM   1869  CB  GLN   116      32.941  13.263 -39.047  1.00  0.00           C  
ATOM   1870  HB2 GLN   116      33.381  13.280 -40.044  1.00  0.00           H  
ATOM   1871  HB3 GLN   116      33.675  13.408 -38.253  1.00  0.00           H  
ATOM   1872  CG  GLN   116      32.320  11.855 -38.859  1.00  0.00           C  
ATOM   1873  HG2 GLN   116      31.843  11.758 -37.883  1.00  0.00           H  
ATOM   1874  HG3 GLN   116      31.582  11.811 -39.660  1.00  0.00           H  
ATOM   1875  CD  GLN   116      33.317  10.718 -39.010  1.00  0.00           C  
ATOM   1876  OE1 GLN   116      34.495  10.714 -38.983  1.00  0.00           O  
ATOM   1877  NE2 GLN   116      32.821   9.523 -39.216  1.00  0.00           N  
ATOM   1878 HE21 GLN   116      33.468   8.756 -39.329  1.00  0.00           H  
ATOM   1879 HE22 GLN   116      31.815   9.431 -39.236  1.00  0.00           H  
ATOM   1880  C   GLN   116      30.759  14.134 -37.828  1.00  0.00           C  
ATOM   1881  O   GLN   116      29.731  13.547 -38.083  1.00  0.00           O  
ATOM   1882  N   PHE   117      30.956  14.811 -36.676  1.00  0.00           N  
ATOM   1883  H   PHE   117      31.865  15.203 -36.479  1.00  0.00           H  
ATOM   1884  CA  PHE   117      29.950  14.941 -35.646  1.00  0.00           C  
ATOM   1885  HA  PHE   117      29.629  13.997 -35.206  1.00  0.00           H  
ATOM   1886  CB  PHE   117      30.540  15.633 -34.351  1.00  0.00           C  
ATOM   1887  HB2 PHE   117      31.407  15.051 -34.038  1.00  0.00           H  
ATOM   1888  HB3 PHE   117      30.996  16.585 -34.622  1.00  0.00           H  
ATOM   1889  CG  PHE   117      29.640  15.910 -33.148  1.00  0.00           C  
ATOM   1890  CD1 PHE   117      28.538  16.776 -33.227  1.00  0.00           C  
ATOM   1891  HD1 PHE   117      28.375  17.240 -34.189  1.00  0.00           H  
ATOM   1892  CE1 PHE   117      27.757  17.072 -32.087  1.00  0.00           C  
ATOM   1893  HE1 PHE   117      26.817  17.576 -32.254  1.00  0.00           H  
ATOM   1894  CZ  PHE   117      27.970  16.433 -30.871  1.00  0.00           C  
ATOM   1895  HZ  PHE   117      27.428  16.781 -30.004  1.00  0.00           H  
ATOM   1896  CE2 PHE   117      29.031  15.523 -30.825  1.00  0.00           C  
ATOM   1897  HE2 PHE   117      29.424  15.166 -29.884  1.00  0.00           H  
ATOM   1898  CD2 PHE   117      29.864  15.217 -31.940  1.00  0.00           C  
ATOM   1899  HD2 PHE   117      30.551  14.385 -31.885  1.00  0.00           H  
ATOM   1900  C   PHE   117      28.720  15.718 -36.266  1.00  0.00           C  
ATOM   1901  O   PHE   117      27.617  15.274 -36.225  1.00  0.00           O  
ATOM   1902  N   ASN   118      28.933  16.830 -36.978  1.00  0.00           N  
ATOM   1903  H   ASN   118      29.823  17.282 -36.822  1.00  0.00           H  
ATOM   1904  CA  ASN   118      27.885  17.646 -37.476  1.00  0.00           C  
ATOM   1905  HA  ASN   118      27.211  17.799 -36.633  1.00  0.00           H  
ATOM   1906  CB  ASN   118      28.484  19.008 -37.795  1.00  0.00           C  
ATOM   1907  HB2 ASN   118      29.277  18.762 -38.500  1.00  0.00           H  
ATOM   1908  HB3 ASN   118      27.783  19.723 -38.225  1.00  0.00           H  
ATOM   1909  CG  ASN   118      29.051  19.731 -36.466  1.00  0.00           C  
ATOM   1910  OD1 ASN   118      28.533  19.436 -35.388  1.00  0.00           O  
ATOM   1911  ND2 ASN   118      29.953  20.637 -36.575  1.00  0.00           N  
ATOM   1912 HD21 ASN   118      30.296  21.040 -35.715  1.00  0.00           H  
ATOM   1913 HD22 ASN   118      30.345  20.915 -37.463  1.00  0.00           H  
ATOM   1914  C   ASN   118      27.217  16.922 -38.667  1.00  0.00           C  
ATOM   1915  O   ASN   118      26.028  16.782 -38.651  1.00  0.00           O  
ATOM   1916  N   ALA   119      27.983  16.426 -39.648  1.00  0.00           N  
ATOM   1917  H   ALA   119      28.983  16.525 -39.555  1.00  0.00           H  
ATOM   1918  CA  ALA   119      27.606  15.609 -40.828  1.00  0.00           C  
ATOM   1919  HA  ALA   119      27.082  16.187 -41.589  1.00  0.00           H  
ATOM   1920  CB  ALA   119      28.930  15.041 -41.487  1.00  0.00           C  
ATOM   1921  HB1 ALA   119      29.619  15.878 -41.600  1.00  0.00           H  
ATOM   1922  HB2 ALA   119      29.292  14.180 -40.925  1.00  0.00           H  
ATOM   1923  HB3 ALA   119      28.604  14.676 -42.461  1.00  0.00           H  
ATOM   1924  C   ALA   119      26.714  14.404 -40.480  1.00  0.00           C  
ATOM   1925  O   ALA   119      25.703  14.064 -41.099  1.00  0.00           O  
ATOM   1926  N   ASN   120      27.003  13.656 -39.406  1.00  0.00           N  
ATOM   1927  H   ASN   120      27.800  13.742 -38.791  1.00  0.00           H  
ATOM   1928  CA  ASN   120      26.242  12.466 -39.078  1.00  0.00           C  
ATOM   1929  HA  ASN   120      25.876  11.969 -39.976  1.00  0.00           H  
ATOM   1930  CB  ASN   120      27.175  11.397 -38.525  1.00  0.00           C  
ATOM   1931  HB2 ASN   120      28.119  11.279 -39.057  1.00  0.00           H  
ATOM   1932  HB3 ASN   120      27.457  11.505 -37.478  1.00  0.00           H  
ATOM   1933  CG  ASN   120      26.551  10.035 -38.653  1.00  0.00           C  
ATOM   1934  OD1 ASN   120      26.327   9.382 -37.672  1.00  0.00           O  
ATOM   1935  ND2 ASN   120      26.280   9.569 -39.840  1.00  0.00           N  
ATOM   1936 HD21 ASN   120      25.938   8.619 -39.857  1.00  0.00           H  
ATOM   1937 HD22 ASN   120      26.638  10.014 -40.674  1.00  0.00           H  
ATOM   1938  C   ASN   120      25.160  12.699 -38.028  1.00  0.00           C  
ATOM   1939  O   ASN   120      24.175  11.915 -37.959  1.00  0.00           O  
ATOM   1940  N   PHE   121      25.146  13.860 -37.329  1.00  0.00           N  
ATOM   1941  H   PHE   121      25.905  14.518 -37.434  1.00  0.00           H  
ATOM   1942  CA  PHE   121      23.948  14.302 -36.695  1.00  0.00           C  
ATOM   1943  HA  PHE   121      23.461  13.490 -36.155  1.00  0.00           H  
ATOM   1944  CB  PHE   121      24.097  15.486 -35.706  1.00  0.00           C  
ATOM   1945  HB2 PHE   121      24.506  15.149 -34.754  1.00  0.00           H  
ATOM   1946  HB3 PHE   121      24.948  16.035 -36.110  1.00  0.00           H  
ATOM   1947  CG  PHE   121      22.899  16.392 -35.430  1.00  0.00           C  
ATOM   1948  CD1 PHE   121      21.994  15.954 -34.456  1.00  0.00           C  
ATOM   1949  HD1 PHE   121      22.075  15.071 -33.838  1.00  0.00           H  
ATOM   1950  CE1 PHE   121      20.935  16.783 -34.182  1.00  0.00           C  
ATOM   1951  HE1 PHE   121      20.163  16.419 -33.520  1.00  0.00           H  
ATOM   1952  CZ  PHE   121      20.793  18.062 -34.780  1.00  0.00           C  
ATOM   1953  HZ  PHE   121      19.949  18.687 -34.529  1.00  0.00           H  
ATOM   1954  CE2 PHE   121      21.656  18.411 -35.857  1.00  0.00           C  
ATOM   1955  HE2 PHE   121      21.494  19.221 -36.553  1.00  0.00           H  
ATOM   1956  CD2 PHE   121      22.707  17.568 -36.180  1.00  0.00           C  
ATOM   1957  HD2 PHE   121      23.372  17.906 -36.961  1.00  0.00           H  
ATOM   1958  C   PHE   121      22.941  14.636 -37.870  1.00  0.00           C  
ATOM   1959  O   PHE   121      21.748  14.157 -37.765  1.00  0.00           O  
ATOM   1960  N   GLU   122      23.291  15.483 -38.859  1.00  0.00           N  
ATOM   1961  H   GLU   122      24.186  15.945 -38.782  1.00  0.00           H  
ATOM   1962  CA  GLU   122      22.506  15.835 -39.969  1.00  0.00           C  
ATOM   1963  HA  GLU   122      21.559  16.245 -39.618  1.00  0.00           H  
ATOM   1964  CB  GLU   122      23.140  16.935 -40.839  1.00  0.00           C  
ATOM   1965  HB2 GLU   122      23.552  17.746 -40.238  1.00  0.00           H  
ATOM   1966  HB3 GLU   122      24.029  16.516 -41.311  1.00  0.00           H  
ATOM   1967  CG  GLU   122      22.200  17.543 -41.761  1.00  0.00           C  
ATOM   1968  HG2 GLU   122      22.195  16.889 -42.633  1.00  0.00           H  
ATOM   1969  HG3 GLU   122      21.217  17.604 -41.295  1.00  0.00           H  
ATOM   1970  CD  GLU   122      22.492  19.015 -42.232  1.00  0.00           C  
ATOM   1971  OE1 GLU   122      23.680  19.362 -42.404  1.00  0.00           O  
ATOM   1972  OE2 GLU   122      21.549  19.687 -42.540  1.00  0.00           O  
ATOM   1973  C   GLU   122      22.011  14.734 -40.893  1.00  0.00           C  
ATOM   1974  O   GLU   122      20.845  14.731 -41.297  1.00  0.00           O  
ATOM   1975  N   LYS   123      22.831  13.743 -41.258  1.00  0.00           N  
ATOM   1976  H   LYS   123      23.782  13.773 -40.918  1.00  0.00           H  
ATOM   1977  CA  LYS   123      22.339  12.567 -42.083  1.00  0.00           C  
ATOM   1978  HA  LYS   123      21.937  12.956 -43.018  1.00  0.00           H  
ATOM   1979  CB  LYS   123      23.657  11.712 -42.595  1.00  0.00           C  
ATOM   1980  HB2 LYS   123      24.341  12.407 -43.081  1.00  0.00           H  
ATOM   1981  HB3 LYS   123      24.159  11.251 -41.745  1.00  0.00           H  
ATOM   1982  CG  LYS   123      23.427  10.803 -43.612  1.00  0.00           C  
ATOM   1983  HG2 LYS   123      22.694  10.077 -43.261  1.00  0.00           H  
ATOM   1984  HG3 LYS   123      22.977  11.332 -44.452  1.00  0.00           H  
ATOM   1985  CD  LYS   123      24.471  10.131 -44.089  1.00  0.00           C  
ATOM   1986  HD2 LYS   123      25.282  10.790 -44.401  1.00  0.00           H  
ATOM   1987  HD3 LYS   123      24.816   9.496 -43.273  1.00  0.00           H  
ATOM   1988  CE  LYS   123      24.177   9.248 -45.158  1.00  0.00           C  
ATOM   1989  HE2 LYS   123      23.602   8.382 -44.830  1.00  0.00           H  
ATOM   1990  HE3 LYS   123      23.391   9.749 -45.723  1.00  0.00           H  
ATOM   1991  NZ  LYS   123      25.387   8.967 -45.992  1.00  0.00           N  
ATOM   1992  HZ1 LYS   123      25.084   8.795 -46.940  1.00  0.00           H  
ATOM   1993  HZ2 LYS   123      25.996   9.772 -45.952  1.00  0.00           H  
ATOM   1994  HZ3 LYS   123      25.899   8.167 -45.647  1.00  0.00           H  
ATOM   1995  C   LYS   123      21.302  11.685 -41.462  1.00  0.00           C  
ATOM   1996  O   LYS   123      20.364  11.245 -42.098  1.00  0.00           O  
ATOM   1997  N   ARG   124      21.450  11.484 -40.165  1.00  0.00           N  
ATOM   1998  H   ARG   124      22.168  12.082 -39.781  1.00  0.00           H  
ATOM   1999  CA  ARG   124      20.539  10.740 -39.329  1.00  0.00           C  
ATOM   2000  HA  ARG   124      20.199   9.907 -39.944  1.00  0.00           H  
ATOM   2001  CB  ARG   124      21.440  10.217 -38.197  1.00  0.00           C  
ATOM   2002  HB2 ARG   124      21.856  11.069 -37.660  1.00  0.00           H  
ATOM   2003  HB3 ARG   124      20.676   9.792 -37.545  1.00  0.00           H  
ATOM   2004  CG  ARG   124      22.299   9.278 -38.559  1.00  0.00           C  
ATOM   2005  HG2 ARG   124      21.819   8.524 -39.184  1.00  0.00           H  
ATOM   2006  HG3 ARG   124      23.026   9.790 -39.189  1.00  0.00           H  
ATOM   2007  CD  ARG   124      22.907   8.593 -37.600  1.00  0.00           C  
ATOM   2008  HD2 ARG   124      23.389   9.340 -36.969  1.00  0.00           H  
ATOM   2009  HD3 ARG   124      22.140   8.063 -37.035  1.00  0.00           H  
ATOM   2010  NE  ARG   124      23.916   7.602 -38.145  1.00  0.00           N  
ATOM   2011  HE  ARG   124      24.058   7.756 -39.133  1.00  0.00           H  
ATOM   2012  CZ  ARG   124      24.647   6.611 -37.551  1.00  0.00           C  
ATOM   2013  NH1 ARG   124      24.690   6.400 -36.262  1.00  0.00           N  
ATOM   2014 HH11 ARG   124      24.317   7.175 -35.733  1.00  0.00           H  
ATOM   2015 HH12 ARG   124      25.349   5.743 -35.869  1.00  0.00           H  
ATOM   2016  NH2 ARG   124      25.452   5.898 -38.289  1.00  0.00           N  
ATOM   2017 HH21 ARG   124      25.422   6.048 -39.287  1.00  0.00           H  
ATOM   2018 HH22 ARG   124      26.074   5.180 -37.945  1.00  0.00           H  
ATOM   2019  C   ARG   124      19.272  11.512 -38.807  1.00  0.00           C  
ATOM   2020  O   ARG   124      18.328  10.884 -38.282  1.00  0.00           O  
ATOM   2021  N   LEU   125      19.234  12.818 -38.998  1.00  0.00           N  
ATOM   2022  H   LEU   125      19.952  13.256 -39.558  1.00  0.00           H  
ATOM   2023  CA  LEU   125      18.181  13.797 -38.614  1.00  0.00           C  
ATOM   2024  HA  LEU   125      17.946  13.699 -37.555  1.00  0.00           H  
ATOM   2025  CB  LEU   125      18.593  15.244 -38.820  1.00  0.00           C  
ATOM   2026  HB2 LEU   125      19.600  15.258 -38.403  1.00  0.00           H  
ATOM   2027  HB3 LEU   125      18.768  15.506 -39.864  1.00  0.00           H  
ATOM   2028  CG  LEU   125      17.767  16.308 -38.124  1.00  0.00           C  
ATOM   2029  HG  LEU   125      16.772  16.342 -38.567  1.00  0.00           H  
ATOM   2030  CD1 LEU   125      17.401  16.100 -36.634  1.00  0.00           C  
ATOM   2031 HD11 LEU   125      16.908  15.153 -36.415  1.00  0.00           H  
ATOM   2032 HD12 LEU   125      18.319  15.927 -36.073  1.00  0.00           H  
ATOM   2033 HD13 LEU   125      16.746  16.939 -36.401  1.00  0.00           H  
ATOM   2034  CD2 LEU   125      18.446  17.622 -38.294  1.00  0.00           C  
ATOM   2035 HD21 LEU   125      19.418  17.607 -37.800  1.00  0.00           H  
ATOM   2036 HD22 LEU   125      18.790  17.747 -39.321  1.00  0.00           H  
ATOM   2037 HD23 LEU   125      17.813  18.450 -37.974  1.00  0.00           H  
ATOM   2038  C   LEU   125      16.854  13.530 -39.249  1.00  0.00           C  
ATOM   2039  O   LEU   125      15.782  13.895 -38.703  1.00  0.00           O  
ATOM   2040  N   THR   126      16.803  12.813 -40.362  1.00  0.00           N  
ATOM   2041  H   THR   126      17.669  12.402 -40.679  1.00  0.00           H  
ATOM   2042  CA  THR   126      15.668  12.738 -41.306  1.00  0.00           C  
ATOM   2043  HA  THR   126      14.760  12.812 -40.706  1.00  0.00           H  
ATOM   2044  CB  THR   126      15.628  13.953 -42.206  1.00  0.00           C  
ATOM   2045  HB  THR   126      14.893  13.799 -42.996  1.00  0.00           H  
ATOM   2046  CG2 THR   126      15.189  15.204 -41.426  1.00  0.00           C  
ATOM   2047 HG21 THR   126      14.916  15.968 -42.154  1.00  0.00           H  
ATOM   2048 HG22 THR   126      14.384  14.955 -40.735  1.00  0.00           H  
ATOM   2049 HG23 THR   126      16.111  15.604 -41.004  1.00  0.00           H  
ATOM   2050  OG1 THR   126      16.836  14.307 -42.914  1.00  0.00           O  
ATOM   2051  HG1 THR   126      16.925  13.772 -43.706  1.00  0.00           H  
ATOM   2052  C   THR   126      15.574  11.384 -42.016  1.00  0.00           C  
ATOM   2053  O   THR   126      16.581  10.628 -42.106  1.00  0.00           O  
ATOM   2054  N   GLU   127      14.349  11.006 -42.481  1.00  0.00           N  
ATOM   2055  H   GLU   127      13.577  11.654 -42.416  1.00  0.00           H  
ATOM   2056  CA  GLU   127      14.129   9.833 -43.396  1.00  0.00           C  
ATOM   2057  HA  GLU   127      14.679   8.982 -42.996  1.00  0.00           H  
ATOM   2058  CB  GLU   127      12.626   9.490 -43.443  1.00  0.00           C  
ATOM   2059  HB2 GLU   127      12.440   8.525 -43.915  1.00  0.00           H  
ATOM   2060  HB3 GLU   127      12.277   9.592 -42.415  1.00  0.00           H  
ATOM   2061  CG  GLU   127      11.679  10.536 -44.154  1.00  0.00           C  
ATOM   2062  HG2 GLU   127      12.070  10.714 -45.155  1.00  0.00           H  
ATOM   2063  HG3 GLU   127      10.689  10.088 -44.240  1.00  0.00           H  
ATOM   2064  CD  GLU   127      11.636  11.953 -43.481  1.00  0.00           C  
ATOM   2065  OE1 GLU   127      11.040  12.819 -44.116  1.00  0.00           O  
ATOM   2066  OE2 GLU   127      11.930  12.128 -42.330  1.00  0.00           O  
ATOM   2067  C   GLU   127      14.753   9.953 -44.783  1.00  0.00           C  
ATOM   2068  O   GLU   127      14.798  11.081 -45.326  1.00  0.00           O  
ATOM   2069  N   ARG   128      15.099   8.826 -45.352  1.00  0.00           N  
ATOM   2070  H   ARG   128      15.301   8.066 -44.718  1.00  0.00           H  
ATOM   2071  CA  ARG   128      15.855   8.832 -46.639  1.00  0.00           C  
ATOM   2072  HA  ARG   128      16.711   9.502 -46.560  1.00  0.00           H  
ATOM   2073  CB  ARG   128      16.311   7.379 -47.069  1.00  0.00           C  
ATOM   2074  HB2 ARG   128      16.906   6.975 -46.249  1.00  0.00           H  
ATOM   2075  HB3 ARG   128      15.395   6.794 -47.148  1.00  0.00           H  
ATOM   2076  CG  ARG   128      16.944   7.284 -48.298  1.00  0.00           C  
ATOM   2077  HG2 ARG   128      17.107   6.229 -48.514  1.00  0.00           H  
ATOM   2078  HG3 ARG   128      16.367   7.646 -49.149  1.00  0.00           H  
ATOM   2079  CD  ARG   128      18.220   7.784 -48.339  1.00  0.00           C  
ATOM   2080  HD2 ARG   128      18.150   8.809 -47.973  1.00  0.00           H  
ATOM   2081  HD3 ARG   128      18.812   7.296 -47.565  1.00  0.00           H  
ATOM   2082  NE  ARG   128      18.628   7.745 -49.772  1.00  0.00           N  
ATOM   2083  HE  ARG   128      18.240   7.006 -50.341  1.00  0.00           H  
ATOM   2084  CZ  ARG   128      19.607   8.440 -50.363  1.00  0.00           C  
ATOM   2085  NH1 ARG   128      20.298   9.450 -49.918  1.00  0.00           N  
ATOM   2086 HH11 ARG   128      20.242   9.637 -48.927  1.00  0.00           H  
ATOM   2087 HH12 ARG   128      21.063   9.752 -50.504  1.00  0.00           H  
ATOM   2088  NH2 ARG   128      19.884   8.101 -51.639  1.00  0.00           N  
ATOM   2089 HH21 ARG   128      19.552   7.240 -52.048  1.00  0.00           H  
ATOM   2090 HH22 ARG   128      20.509   8.728 -52.125  1.00  0.00           H  
ATOM   2091  C   ARG   128      14.962   9.372 -47.732  1.00  0.00           C  
ATOM   2092  O   ARG   128      15.431  10.384 -48.240  1.00  0.00           O  
ATOM   2093  N   PRO   129      13.725   9.050 -47.918  1.00  0.00           N  
ATOM   2094  CD  PRO   129      12.931   7.994 -47.249  1.00  0.00           C  
ATOM   2095  HD2 PRO   129      12.596   8.281 -46.252  1.00  0.00           H  
ATOM   2096  HD3 PRO   129      13.520   7.077 -47.261  1.00  0.00           H  
ATOM   2097  CG  PRO   129      11.661   7.853 -48.030  1.00  0.00           C  
ATOM   2098  HG2 PRO   129      10.831   8.352 -47.529  1.00  0.00           H  
ATOM   2099  HG3 PRO   129      11.502   6.776 -48.095  1.00  0.00           H  
ATOM   2100  CB  PRO   129      11.827   8.684 -49.336  1.00  0.00           C  
ATOM   2101  HB2 PRO   129      10.869   9.064 -49.691  1.00  0.00           H  
ATOM   2102  HB3 PRO   129      12.370   8.095 -50.076  1.00  0.00           H  
ATOM   2103  CA  PRO   129      12.824   9.721 -48.891  1.00  0.00           C  
ATOM   2104  HA  PRO   129      13.480   9.980 -49.722  1.00  0.00           H  
ATOM   2105  C   PRO   129      12.185  11.012 -48.354  1.00  0.00           C  
ATOM   2106  O   PRO   129      11.066  11.077 -47.938  1.00  0.00           O  
ATOM   2107  N   ALA   130      13.015  12.075 -48.252  1.00  0.00           N  
ATOM   2108  H   ALA   130      13.985  11.940 -48.499  1.00  0.00           H  
ATOM   2109  CA  ALA   130      12.625  13.290 -47.566  1.00  0.00           C  
ATOM   2110  HA  ALA   130      11.984  12.945 -46.755  1.00  0.00           H  
ATOM   2111  CB  ALA   130      13.902  14.007 -47.055  1.00  0.00           C  
ATOM   2112  HB1 ALA   130      13.730  15.034 -46.734  1.00  0.00           H  
ATOM   2113  HB2 ALA   130      14.396  13.355 -46.334  1.00  0.00           H  
ATOM   2114  HB3 ALA   130      14.672  14.053 -47.825  1.00  0.00           H  
ATOM   2115  C   ALA   130      11.737  14.230 -48.435  1.00  0.00           C  
ATOM   2116  O   ALA   130      11.355  15.310 -48.014  1.00  0.00           O  
ATOM   2117  N   ALA   131      11.297  13.696 -49.575  1.00  0.00           N  
ATOM   2118  H   ALA   131      11.777  12.847 -49.838  1.00  0.00           H  
ATOM   2119  CA  ALA   131      10.415  14.303 -50.541  1.00  0.00           C  
ATOM   2120  HA  ALA   131      10.926  15.074 -51.117  1.00  0.00           H  
ATOM   2121  CB  ALA   131       9.926  13.242 -51.561  1.00  0.00           C  
ATOM   2122  HB1 ALA   131       9.450  12.470 -50.956  1.00  0.00           H  
ATOM   2123  HB2 ALA   131       9.195  13.731 -52.205  1.00  0.00           H  
ATOM   2124  HB3 ALA   131      10.760  12.826 -52.125  1.00  0.00           H  
ATOM   2125  C   ALA   131       9.221  15.076 -49.856  1.00  0.00           C  
ATOM   2126  O   ALA   131       9.192  16.310 -50.000  1.00  0.00           O  
ATOM   2127  N   LYS   132       8.309  14.437 -49.078  1.00  0.00           N  
ATOM   2128  H   LYS   132       8.465  13.444 -48.977  1.00  0.00           H  
ATOM   2129  CA  LYS   132       7.072  14.964 -48.384  1.00  0.00           C  
ATOM   2130  HA  LYS   132       6.581  15.684 -49.038  1.00  0.00           H  
ATOM   2131  CB  LYS   132       6.175  13.790 -48.168  1.00  0.00           C  
ATOM   2132  HB2 LYS   132       6.825  12.990 -47.814  1.00  0.00           H  
ATOM   2133  HB3 LYS   132       5.378  14.019 -47.461  1.00  0.00           H  
ATOM   2134  CG  LYS   132       5.490  13.412 -49.287  1.00  0.00           C  
ATOM   2135  HG2 LYS   132       4.694  14.135 -49.462  1.00  0.00           H  
ATOM   2136  HG3 LYS   132       6.026  13.398 -50.236  1.00  0.00           H  
ATOM   2137  CD  LYS   132       4.953  12.162 -49.132  1.00  0.00           C  
ATOM   2138  HD2 LYS   132       5.717  11.459 -48.800  1.00  0.00           H  
ATOM   2139  HD3 LYS   132       4.161  12.163 -48.383  1.00  0.00           H  
ATOM   2140  CE  LYS   132       4.412  11.643 -50.173  1.00  0.00           C  
ATOM   2141  HE2 LYS   132       3.581  12.248 -50.533  1.00  0.00           H  
ATOM   2142  HE3 LYS   132       5.208  11.608 -50.917  1.00  0.00           H  
ATOM   2143  NZ  LYS   132       3.884  10.268 -49.930  1.00  0.00           N  
ATOM   2144  HZ1 LYS   132       4.664   9.669 -49.704  1.00  0.00           H  
ATOM   2145  HZ2 LYS   132       3.326  10.201 -49.091  1.00  0.00           H  
ATOM   2146  HZ3 LYS   132       3.431   9.847 -50.729  1.00  0.00           H  
ATOM   2147  C   LYS   132       7.367  15.818 -47.153  1.00  0.00           C  
ATOM   2148  O   LYS   132       6.475  16.657 -46.775  1.00  0.00           O  
ATOM   2149  N   GLY   133       8.651  15.875 -46.674  1.00  0.00           N  
ATOM   2150  H   GLY   133       9.363  15.258 -47.038  1.00  0.00           H  
ATOM   2151  CA  GLY   133       9.190  16.818 -45.700  1.00  0.00           C  
ATOM   2152  HA2 GLY   133       8.526  17.141 -44.898  1.00  0.00           H  
ATOM   2153  HA3 GLY   133      10.137  16.511 -45.258  1.00  0.00           H  
ATOM   2154  C   GLY   133       9.490  18.107 -46.434  1.00  0.00           C  
ATOM   2155  O   GLY   133       9.285  19.212 -45.823  1.00  0.00           O  
ATOM   2156  N   LYS   134       9.840  18.166 -47.768  1.00  0.00           N  
ATOM   2157  H   LYS   134       9.920  17.312 -48.300  1.00  0.00           H  
ATOM   2158  CA  LYS   134       9.996  19.451 -48.570  1.00  0.00           C  
ATOM   2159  HA  LYS   134      10.453  20.188 -47.910  1.00  0.00           H  
ATOM   2160  CB  LYS   134      10.953  19.254 -49.740  1.00  0.00           C  
ATOM   2161  HB2 LYS   134      10.378  18.807 -50.552  1.00  0.00           H  
ATOM   2162  HB3 LYS   134      11.343  20.209 -50.093  1.00  0.00           H  
ATOM   2163  CG  LYS   134      12.019  18.373 -49.554  1.00  0.00           C  
ATOM   2164  HG2 LYS   134      11.623  17.391 -49.295  1.00  0.00           H  
ATOM   2165  HG3 LYS   134      12.376  18.201 -50.569  1.00  0.00           H  
ATOM   2166  CD  LYS   134      13.063  18.686 -48.809  1.00  0.00           C  
ATOM   2167  HD2 LYS   134      13.540  19.605 -49.149  1.00  0.00           H  
ATOM   2168  HD3 LYS   134      12.732  18.833 -47.781  1.00  0.00           H  
ATOM   2169  CE  LYS   134      14.118  17.794 -48.780  1.00  0.00           C  
ATOM   2170  HE2 LYS   134      13.766  16.826 -48.422  1.00  0.00           H  
ATOM   2171  HE3 LYS   134      14.450  17.750 -49.817  1.00  0.00           H  
ATOM   2172  NZ  LYS   134      15.229  18.304 -48.039  1.00  0.00           N  
ATOM   2173  HZ1 LYS   134      15.565  19.180 -48.412  1.00  0.00           H  
ATOM   2174  HZ2 LYS   134      15.014  18.456 -47.064  1.00  0.00           H  
ATOM   2175  HZ3 LYS   134      15.972  17.619 -48.033  1.00  0.00           H  
ATOM   2176  C   LYS   134       8.568  19.969 -49.034  1.00  0.00           C  
ATOM   2177  O   LYS   134       8.327  21.148 -49.157  1.00  0.00           O  
ATOM   2178  N   MET   135       7.618  19.054 -49.352  1.00  0.00           N  
ATOM   2179  H   MET   135       7.820  18.066 -49.299  1.00  0.00           H  
ATOM   2180  CA  MET   135       6.275  19.369 -49.905  1.00  0.00           C  
ATOM   2181  HA  MET   135       6.423  19.751 -50.915  1.00  0.00           H  
ATOM   2182  CB  MET   135       5.278  18.179 -50.128  1.00  0.00           C  
ATOM   2183  HB2 MET   135       5.254  17.639 -49.181  1.00  0.00           H  
ATOM   2184  HB3 MET   135       4.267  18.538 -50.322  1.00  0.00           H  
ATOM   2185  CG  MET   135       5.753  17.246 -51.187  1.00  0.00           C  
ATOM   2186  HG2 MET   135       5.071  16.395 -51.222  1.00  0.00           H  
ATOM   2187  HG3 MET   135       6.728  16.794 -51.006  1.00  0.00           H  
ATOM   2188  SD  MET   135       5.734  17.933 -52.842  1.00  0.00           S  
ATOM   2189  CE  MET   135       4.113  18.568 -53.096  1.00  0.00           C  
ATOM   2190  HE1 MET   135       4.018  19.538 -52.610  1.00  0.00           H  
ATOM   2191  HE2 MET   135       4.047  18.788 -54.162  1.00  0.00           H  
ATOM   2192  HE3 MET   135       3.400  17.812 -52.766  1.00  0.00           H  
ATOM   2193  C   MET   135       5.510  20.506 -49.236  1.00  0.00           C  
ATOM   2194  O   MET   135       5.073  21.291 -50.108  1.00  0.00           O  
ATOM   2195  N   PRO   136       5.407  20.734 -47.857  1.00  0.00           N  
ATOM   2196  CD  PRO   136       5.713  19.753 -46.868  1.00  0.00           C  
ATOM   2197  HD2 PRO   136       6.770  19.963 -46.706  1.00  0.00           H  
ATOM   2198  HD3 PRO   136       5.448  18.804 -47.334  1.00  0.00           H  
ATOM   2199  CG  PRO   136       4.816  20.139 -45.689  1.00  0.00           C  
ATOM   2200  HG2 PRO   136       5.196  19.793 -44.729  1.00  0.00           H  
ATOM   2201  HG3 PRO   136       3.819  19.759 -45.909  1.00  0.00           H  
ATOM   2202  CB  PRO   136       4.781  21.566 -45.732  1.00  0.00           C  
ATOM   2203  HB2 PRO   136       5.741  21.904 -45.342  1.00  0.00           H  
ATOM   2204  HB3 PRO   136       3.946  22.113 -45.293  1.00  0.00           H  
ATOM   2205  CA  PRO   136       4.752  21.847 -47.296  1.00  0.00           C  
ATOM   2206  HA  PRO   136       3.732  21.590 -47.581  1.00  0.00           H  
ATOM   2207  C   PRO   136       5.247  23.303 -47.753  1.00  0.00           C  
ATOM   2208  O   PRO   136       4.473  24.281 -47.557  1.00  0.00           O  
ATOM   2209  N   ALA   137       6.405  23.411 -48.425  1.00  0.00           N  
ATOM   2210  H   ALA   137       6.968  22.631 -48.735  1.00  0.00           H  
ATOM   2211  CA  ALA   137       6.825  24.779 -48.916  1.00  0.00           C  
ATOM   2212  HA  ALA   137       6.464  25.565 -48.253  1.00  0.00           H  
ATOM   2213  CB  ALA   137       8.306  24.887 -48.873  1.00  0.00           C  
ATOM   2214  HB1 ALA   137       8.633  25.837 -49.296  1.00  0.00           H  
ATOM   2215  HB2 ALA   137       8.764  24.740 -47.894  1.00  0.00           H  
ATOM   2216  HB3 ALA   137       8.741  24.108 -49.499  1.00  0.00           H  
ATOM   2217  C   ALA   137       6.240  25.028 -50.306  1.00  0.00           C  
ATOM   2218  O   ALA   137       6.038  26.200 -50.680  1.00  0.00           O  
ATOM   2219  N   THR   138       5.917  23.977 -51.144  1.00  0.00           N  
ATOM   2220  H   THR   138       6.314  23.068 -50.952  1.00  0.00           H  
ATOM   2221  CA  THR   138       4.989  24.133 -52.312  1.00  0.00           C  
ATOM   2222  HA  THR   138       5.250  24.892 -53.049  1.00  0.00           H  
ATOM   2223  CB  THR   138       5.034  22.809 -53.210  1.00  0.00           C  
ATOM   2224  HB  THR   138       4.860  21.948 -52.565  1.00  0.00           H  
ATOM   2225  CG2 THR   138       4.079  22.571 -54.326  1.00  0.00           C  
ATOM   2226 HG21 THR   138       3.546  23.442 -54.706  1.00  0.00           H  
ATOM   2227 HG22 THR   138       4.687  22.113 -55.106  1.00  0.00           H  
ATOM   2228 HG23 THR   138       3.311  21.873 -53.991  1.00  0.00           H  
ATOM   2229  OG1 THR   138       6.295  22.637 -53.684  1.00  0.00           O  
ATOM   2230  HG1 THR   138       6.814  22.222 -52.992  1.00  0.00           H  
ATOM   2231  C   THR   138       3.567  24.350 -51.855  1.00  0.00           C  
ATOM   2232  O   THR   138       3.028  25.325 -52.298  1.00  0.00           O  
ATOM   2233  N   ALA   139       3.047  23.572 -50.896  1.00  0.00           N  
ATOM   2234  H   ALA   139       3.533  22.733 -50.614  1.00  0.00           H  
ATOM   2235  CA  ALA   139       1.707  23.870 -50.315  1.00  0.00           C  
ATOM   2236  HA  ALA   139       1.778  24.844 -49.831  1.00  0.00           H  
ATOM   2237  CB  ALA   139       0.532  23.745 -51.328  1.00  0.00           C  
ATOM   2238  HB1 ALA   139      -0.442  23.868 -50.855  1.00  0.00           H  
ATOM   2239  HB2 ALA   139       0.625  24.490 -52.118  1.00  0.00           H  
ATOM   2240  HB3 ALA   139       0.636  22.773 -51.810  1.00  0.00           H  
ATOM   2241  C   ALA   139       1.449  22.833 -49.136  1.00  0.00           C  
ATOM   2242  O   ALA   139       1.960  21.675 -49.124  1.00  0.00           O  
ATOM   2243  N   GLU   140       0.476  23.240 -48.304  1.00  0.00           N  
ATOM   2244  H   GLU   140       0.258  24.226 -48.300  1.00  0.00           H  
ATOM   2245  CA  GLU   140      -0.172  22.340 -47.328  1.00  0.00           C  
ATOM   2246  HA  GLU   140       0.230  21.339 -47.487  1.00  0.00           H  
ATOM   2247  CB  GLU   140       0.048  22.784 -45.838  1.00  0.00           C  
ATOM   2248  HB2 GLU   140      -0.682  23.534 -45.531  1.00  0.00           H  
ATOM   2249  HB3 GLU   140       0.016  21.891 -45.214  1.00  0.00           H  
ATOM   2250  CG  GLU   140       1.451  23.438 -45.666  1.00  0.00           C  
ATOM   2251  HG2 GLU   140       2.087  22.723 -46.189  1.00  0.00           H  
ATOM   2252  HG3 GLU   140       1.410  24.408 -46.161  1.00  0.00           H  
ATOM   2253  CD  GLU   140       1.866  23.616 -44.222  1.00  0.00           C  
ATOM   2254  OE1 GLU   140       1.475  24.650 -43.595  1.00  0.00           O  
ATOM   2255  OE2 GLU   140       2.160  22.577 -43.583  1.00  0.00           O  
ATOM   2256  C   GLU   140      -1.670  22.184 -47.620  1.00  0.00           C  
ATOM   2257  O   GLU   140      -2.380  23.243 -47.532  1.00  0.00           O  
ATOM   2258  OXT GLU   140      -2.083  21.016 -47.753  1.00  0.00           O  
TER    2259      GLU   140 
ATOM   2259  N   SER   141      12.171   3.321 -40.445  1.00  0.00           N  
ATOM   2260  H1  SER   141      13.041   3.772 -40.201  1.00  0.00           H  
ATOM   2261  H2  SER   141      11.340   3.796 -40.123  1.00  0.00           H  
ATOM   2262  H3  SER   141      12.203   3.297 -41.455  1.00  0.00           H  
ATOM   2263  CA  SER   141      12.250   1.966 -39.874  1.00  0.00           C  
ATOM   2264  HA  SER   141      12.972   1.385 -40.449  1.00  0.00           H  
ATOM   2265  CB  SER   141      12.545   1.930 -38.385  1.00  0.00           C  
ATOM   2266  HB2 SER   141      11.808   2.536 -37.859  1.00  0.00           H  
ATOM   2267  HB3 SER   141      12.476   0.938 -37.940  1.00  0.00           H  
ATOM   2268  OG  SER   141      13.801   2.459 -38.169  1.00  0.00           O  
ATOM   2269  HG  SER   141      13.749   2.707 -37.243  1.00  0.00           H  
ATOM   2270  C   SER   141      10.828   1.368 -40.087  1.00  0.00           C  
ATOM   2271  O   SER   141       9.830   1.739 -39.501  1.00  0.00           O  
ATOM   2272  N   ALA   142      10.831   0.450 -41.082  1.00  0.00           N  
ATOM   2273  H   ALA   142      11.694   0.164 -41.523  1.00  0.00           H  
ATOM   2274  CA  ALA   142       9.619  -0.303 -41.529  1.00  0.00           C  
ATOM   2275  HA  ALA   142       8.899   0.512 -41.608  1.00  0.00           H  
ATOM   2276  CB  ALA   142       9.935  -0.910 -42.918  1.00  0.00           C  
ATOM   2277  HB1 ALA   142      10.725  -1.661 -42.948  1.00  0.00           H  
ATOM   2278  HB2 ALA   142       9.090  -1.335 -43.459  1.00  0.00           H  
ATOM   2279  HB3 ALA   142      10.421  -0.185 -43.570  1.00  0.00           H  
ATOM   2280  C   ALA   142       9.007  -1.269 -40.484  1.00  0.00           C  
ATOM   2281  O   ALA   142       8.620  -2.374 -40.807  1.00  0.00           O  
ATOM   2282  N   ASP   143       8.895  -0.860 -39.220  1.00  0.00           N  
ATOM   2283  H   ASP   143       9.182   0.059 -38.915  1.00  0.00           H  
ATOM   2284  CA  ASP   143       8.351  -1.729 -38.148  1.00  0.00           C  
ATOM   2285  HA  ASP   143       8.675  -2.770 -38.171  1.00  0.00           H  
ATOM   2286  CB  ASP   143       8.868  -1.069 -36.859  1.00  0.00           C  
ATOM   2287  HB2 ASP   143       8.690   0.002 -36.957  1.00  0.00           H  
ATOM   2288  HB3 ASP   143       8.290  -1.455 -36.019  1.00  0.00           H  
ATOM   2289  CG  ASP   143      10.445  -1.211 -36.584  1.00  0.00           C  
ATOM   2290  OD1 ASP   143      10.834  -1.042 -35.388  1.00  0.00           O  
ATOM   2291  OD2 ASP   143      11.221  -1.442 -37.538  1.00  0.00           O  
ATOM   2292  C   ASP   143       6.805  -1.837 -38.117  1.00  0.00           C  
ATOM   2293  O   ASP   143       6.408  -2.861 -37.806  1.00  0.00           O  
ATOM   2294  N   THR   144       6.044  -0.848 -38.570  1.00  0.00           N  
ATOM   2295  H   THR   144       6.484  -0.109 -39.101  1.00  0.00           H  
ATOM   2296  CA  THR   144       4.571  -0.796 -38.438  1.00  0.00           C  
ATOM   2297  HA  THR   144       4.383   0.250 -38.680  1.00  0.00           H  
ATOM   2298  CB  THR   144       3.811  -1.634 -39.514  1.00  0.00           C  
ATOM   2299  HB  THR   144       4.285  -1.528 -40.490  1.00  0.00           H  
ATOM   2300  CG2 THR   144       3.546  -3.100 -39.251  1.00  0.00           C  
ATOM   2301 HG21 THR   144       4.336  -3.705 -39.698  1.00  0.00           H  
ATOM   2302 HG22 THR   144       3.271  -3.290 -38.214  1.00  0.00           H  
ATOM   2303 HG23 THR   144       2.805  -3.407 -39.989  1.00  0.00           H  
ATOM   2304  OG1 THR   144       2.553  -1.068 -39.704  1.00  0.00           O  
ATOM   2305  HG1 THR   144       2.775  -0.225 -40.107  1.00  0.00           H  
ATOM   2306  C   THR   144       4.122  -1.080 -36.988  1.00  0.00           C  
ATOM   2307  O   THR   144       4.933  -1.369 -36.194  1.00  0.00           O  
ATOM   2308  N   THR   145       2.790  -1.176 -36.699  1.00  0.00           N  
ATOM   2309  H   THR   145       2.245  -0.933 -37.514  1.00  0.00           H  
ATOM   2310  CA  THR   145       2.183  -1.475 -35.430  1.00  0.00           C  
ATOM   2311  HA  THR   145       2.937  -1.512 -34.644  1.00  0.00           H  
ATOM   2312  CB  THR   145       1.263  -0.357 -34.957  1.00  0.00           C  
ATOM   2313  HB  THR   145       0.649  -0.932 -34.264  1.00  0.00           H  
ATOM   2314  CG2 THR   145       1.726   0.936 -34.442  1.00  0.00           C  
ATOM   2315 HG21 THR   145       0.856   1.589 -34.369  1.00  0.00           H  
ATOM   2316 HG22 THR   145       2.123   0.760 -33.443  1.00  0.00           H  
ATOM   2317 HG23 THR   145       2.459   1.405 -35.098  1.00  0.00           H  
ATOM   2318  OG1 THR   145       0.443  -0.181 -36.079  1.00  0.00           O  
ATOM   2319  HG1 THR   145       1.024   0.133 -36.775  1.00  0.00           H  
ATOM   2320  C   THR   145       1.449  -2.809 -35.375  1.00  0.00           C  
ATOM   2321  O   THR   145       1.168  -3.330 -34.314  1.00  0.00           O  
ATOM   2322  N   THR   146       1.226  -3.487 -36.543  1.00  0.00           N  
ATOM   2323  H   THR   146       1.243  -2.841 -37.318  1.00  0.00           H  
ATOM   2324  CA  THR   146       0.922  -4.941 -36.719  1.00  0.00           C  
ATOM   2325  HA  THR   146       0.091  -5.159 -36.049  1.00  0.00           H  
ATOM   2326  CB  THR   146       0.517  -5.228 -38.170  1.00  0.00           C  
ATOM   2327  HB  THR   146       1.239  -4.738 -38.824  1.00  0.00           H  
ATOM   2328  CG2 THR   146       0.376  -6.752 -38.398  1.00  0.00           C  
ATOM   2329 HG21 THR   146      -0.203  -7.152 -37.566  1.00  0.00           H  
ATOM   2330 HG22 THR   146       0.049  -7.012 -39.404  1.00  0.00           H  
ATOM   2331 HG23 THR   146       1.378  -7.179 -38.361  1.00  0.00           H  
ATOM   2332  OG1 THR   146      -0.673  -4.683 -38.330  1.00  0.00           O  
ATOM   2333  HG1 THR   146      -0.488  -3.896 -38.848  1.00  0.00           H  
ATOM   2334  C   THR   146       2.204  -5.790 -36.346  1.00  0.00           C  
ATOM   2335  O   THR   146       3.202  -5.767 -37.027  1.00  0.00           O  
ATOM   2336  N   ALA   147       2.200  -6.423 -35.211  1.00  0.00           N  
ATOM   2337  H   ALA   147       1.317  -6.699 -34.806  1.00  0.00           H  
ATOM   2338  CA  ALA   147       3.466  -6.662 -34.516  1.00  0.00           C  
ATOM   2339  HA  ALA   147       4.244  -5.952 -34.796  1.00  0.00           H  
ATOM   2340  CB  ALA   147       3.238  -6.636 -32.998  1.00  0.00           C  
ATOM   2341  HB1 ALA   147       2.860  -5.633 -32.798  1.00  0.00           H  
ATOM   2342  HB2 ALA   147       2.563  -7.417 -32.649  1.00  0.00           H  
ATOM   2343  HB3 ALA   147       4.192  -6.570 -32.474  1.00  0.00           H  
ATOM   2344  C   ALA   147       4.065  -7.960 -35.165  1.00  0.00           C  
ATOM   2345  O   ALA   147       3.382  -8.710 -35.859  1.00  0.00           O  
ATOM   2346  N   ALA   148       5.419  -8.120 -35.069  1.00  0.00           N  
ATOM   2347  H   ALA   148       5.956  -7.582 -34.403  1.00  0.00           H  
ATOM   2348  CA  ALA   148       6.192  -9.172 -35.763  1.00  0.00           C  
ATOM   2349  HA  ALA   148       5.770  -9.304 -36.760  1.00  0.00           H  
ATOM   2350  CB  ALA   148       7.618  -8.534 -35.976  1.00  0.00           C  
ATOM   2351  HB1 ALA   148       8.197  -9.138 -36.675  1.00  0.00           H  
ATOM   2352  HB2 ALA   148       7.515  -7.511 -36.336  1.00  0.00           H  
ATOM   2353  HB3 ALA   148       8.142  -8.453 -35.023  1.00  0.00           H  
ATOM   2354  C   ALA   148       6.185 -10.469 -35.029  1.00  0.00           C  
ATOM   2355  O   ALA   148       5.947 -10.456 -33.825  1.00  0.00           O  
ATOM   2356  N   PRO   149       6.371 -11.636 -35.706  1.00  0.00           N  
ATOM   2357  CD  PRO   149       6.293 -11.684 -37.159  1.00  0.00           C  
ATOM   2358  HD2 PRO   149       7.186 -11.221 -37.577  1.00  0.00           H  
ATOM   2359  HD3 PRO   149       5.330 -11.213 -37.358  1.00  0.00           H  
ATOM   2360  CG  PRO   149       6.180 -13.174 -37.537  1.00  0.00           C  
ATOM   2361  HG2 PRO   149       6.703 -13.457 -38.451  1.00  0.00           H  
ATOM   2362  HG3 PRO   149       5.135 -13.474 -37.610  1.00  0.00           H  
ATOM   2363  CB  PRO   149       6.861 -13.783 -36.253  1.00  0.00           C  
ATOM   2364  HB2 PRO   149       7.933 -13.638 -36.393  1.00  0.00           H  
ATOM   2365  HB3 PRO   149       6.698 -14.859 -36.308  1.00  0.00           H  
ATOM   2366  CA  PRO   149       6.315 -12.973 -35.109  1.00  0.00           C  
ATOM   2367  HA  PRO   149       5.260 -13.226 -35.006  1.00  0.00           H  
ATOM   2368  C   PRO   149       7.148 -13.285 -33.890  1.00  0.00           C  
ATOM   2369  O   PRO   149       8.073 -12.651 -33.658  1.00  0.00           O  
ATOM   2370  N   ALA   150       6.699 -14.290 -33.132  1.00  0.00           N  
ATOM   2371  H   ALA   150       5.885 -14.828 -33.391  1.00  0.00           H  
ATOM   2372  CA  ALA   150       7.350 -14.607 -31.824  1.00  0.00           C  
ATOM   2373  HA  ALA   150       8.295 -14.070 -31.745  1.00  0.00           H  
ATOM   2374  CB  ALA   150       6.417 -14.088 -30.813  1.00  0.00           C  
ATOM   2375  HB1 ALA   150       6.868 -13.976 -29.827  1.00  0.00           H  
ATOM   2376  HB2 ALA   150       6.006 -13.138 -31.155  1.00  0.00           H  
ATOM   2377  HB3 ALA   150       5.618 -14.829 -30.797  1.00  0.00           H  
ATOM   2378  C   ALA   150       7.664 -16.025 -31.582  1.00  0.00           C  
ATOM   2379  O   ALA   150       8.319 -16.297 -30.542  1.00  0.00           O  
ATOM   2380  N   ASP   151       7.155 -16.974 -32.372  1.00  0.00           N  
ATOM   2381  H   ASP   151       6.603 -16.580 -33.121  1.00  0.00           H  
ATOM   2382  CA  ASP   151       7.135 -18.397 -32.078  1.00  0.00           C  
ATOM   2383  HA  ASP   151       8.105 -18.667 -31.660  1.00  0.00           H  
ATOM   2384  CB  ASP   151       6.009 -18.724 -31.040  1.00  0.00           C  
ATOM   2385  HB2 ASP   151       6.039 -19.791 -30.824  1.00  0.00           H  
ATOM   2386  HB3 ASP   151       6.204 -18.168 -30.123  1.00  0.00           H  
ATOM   2387  CG  ASP   151       4.553 -18.322 -31.552  1.00  0.00           C  
ATOM   2388  OD1 ASP   151       3.614 -18.406 -30.696  1.00  0.00           O  
ATOM   2389  OD2 ASP   151       4.345 -18.030 -32.743  1.00  0.00           O  
ATOM   2390  C   ASP   151       7.025 -19.317 -33.313  1.00  0.00           C  
ATOM   2391  O   ASP   151       6.878 -20.524 -33.150  1.00  0.00           O  
ATOM   2392  N   ALA   152       7.110 -18.750 -34.530  1.00  0.00           N  
ATOM   2393  H   ALA   152       6.899 -17.763 -34.566  1.00  0.00           H  
ATOM   2394  CA  ALA   152       7.193 -19.427 -35.774  1.00  0.00           C  
ATOM   2395  HA  ALA   152       6.326 -20.070 -35.927  1.00  0.00           H  
ATOM   2396  CB  ALA   152       6.962 -18.385 -36.851  1.00  0.00           C  
ATOM   2397  HB1 ALA   152       6.981 -18.831 -37.845  1.00  0.00           H  
ATOM   2398  HB2 ALA   152       5.898 -18.198 -36.705  1.00  0.00           H  
ATOM   2399  HB3 ALA   152       7.577 -17.502 -36.679  1.00  0.00           H  
ATOM   2400  C   ALA   152       8.431 -20.297 -35.997  1.00  0.00           C  
ATOM   2401  O   ALA   152       9.446 -19.955 -36.626  1.00  0.00           O  
ATOM   2402  N   LYS   153       8.368 -21.566 -35.614  1.00  0.00           N  
ATOM   2403  H   LYS   153       7.535 -21.866 -35.129  1.00  0.00           H  
ATOM   2404  CA  LYS   153       9.582 -22.398 -35.600  1.00  0.00           C  
ATOM   2405  HA  LYS   153      10.235 -21.878 -34.898  1.00  0.00           H  
ATOM   2406  CB  LYS   153       9.242 -23.771 -34.911  1.00  0.00           C  
ATOM   2407  HB2 LYS   153       8.363 -24.198 -35.393  1.00  0.00           H  
ATOM   2408  HB3 LYS   153      10.070 -24.424 -35.188  1.00  0.00           H  
ATOM   2409  CG  LYS   153       9.159 -23.687 -33.561  1.00  0.00           C  
ATOM   2410  HG2 LYS   153      10.129 -23.353 -33.194  1.00  0.00           H  
ATOM   2411  HG3 LYS   153       8.479 -22.860 -33.359  1.00  0.00           H  
ATOM   2412  CD  LYS   153       8.783 -24.860 -32.981  1.00  0.00           C  
ATOM   2413  HD2 LYS   153       7.724 -25.034 -33.171  1.00  0.00           H  
ATOM   2414  HD3 LYS   153       9.343 -25.665 -33.458  1.00  0.00           H  
ATOM   2415  CE  LYS   153       8.940 -24.851 -31.628  1.00  0.00           C  
ATOM   2416  HE2 LYS   153      10.014 -24.831 -31.447  1.00  0.00           H  
ATOM   2417  HE3 LYS   153       8.417 -24.092 -31.047  1.00  0.00           H  
ATOM   2418  NZ  LYS   153       8.448 -26.179 -31.085  1.00  0.00           N  
ATOM   2419  HZ1 LYS   153       7.539 -26.485 -31.401  1.00  0.00           H  
ATOM   2420  HZ2 LYS   153       9.046 -26.960 -31.313  1.00  0.00           H  
ATOM   2421  HZ3 LYS   153       8.324 -26.247 -30.085  1.00  0.00           H  
ATOM   2422  C   LYS   153      10.349 -22.511 -37.004  1.00  0.00           C  
ATOM   2423  O   LYS   153      11.622 -22.506 -36.846  1.00  0.00           O  
ATOM   2424  N   PRO   154       9.743 -22.815 -38.176  1.00  0.00           N  
ATOM   2425  CD  PRO   154       8.299 -22.824 -38.484  1.00  0.00           C  
ATOM   2426  HD2 PRO   154       7.901 -21.849 -38.204  1.00  0.00           H  
ATOM   2427  HD3 PRO   154       7.731 -23.641 -38.039  1.00  0.00           H  
ATOM   2428  CG  PRO   154       8.061 -22.870 -39.949  1.00  0.00           C  
ATOM   2429  HG2 PRO   154       7.809 -21.877 -40.319  1.00  0.00           H  
ATOM   2430  HG3 PRO   154       7.468 -23.714 -40.300  1.00  0.00           H  
ATOM   2431  CB  PRO   154       9.510 -23.144 -40.618  1.00  0.00           C  
ATOM   2432  HB2 PRO   154       9.722 -22.521 -41.486  1.00  0.00           H  
ATOM   2433  HB3 PRO   154       9.557 -24.203 -40.873  1.00  0.00           H  
ATOM   2434  CA  PRO   154      10.541 -22.744 -39.494  1.00  0.00           C  
ATOM   2435  HA  PRO   154      11.327 -23.488 -39.370  1.00  0.00           H  
ATOM   2436  C   PRO   154      11.189 -21.381 -39.844  1.00  0.00           C  
ATOM   2437  O   PRO   154      12.066 -21.315 -40.766  1.00  0.00           O  
ATOM   2438  N   MET   155      10.793 -20.341 -39.128  1.00  0.00           N  
ATOM   2439  H   MET   155      10.303 -20.496 -38.259  1.00  0.00           H  
ATOM   2440  CA  MET   155      11.453 -19.050 -39.276  1.00  0.00           C  
ATOM   2441  HA  MET   155      12.067 -19.136 -40.173  1.00  0.00           H  
ATOM   2442  CB  MET   155      10.370 -17.947 -39.503  1.00  0.00           C  
ATOM   2443  HB2 MET   155       9.753 -18.394 -40.283  1.00  0.00           H  
ATOM   2444  HB3 MET   155       9.754 -17.785 -38.619  1.00  0.00           H  
ATOM   2445  CG  MET   155      10.780 -16.642 -40.040  1.00  0.00           C  
ATOM   2446  HG2 MET   155      11.691 -16.675 -40.638  1.00  0.00           H  
ATOM   2447  HG3 MET   155       9.959 -16.134 -40.545  1.00  0.00           H  
ATOM   2448  SD  MET   155      11.204 -15.486 -38.748  1.00  0.00           S  
ATOM   2449  CE  MET   155       9.615 -14.946 -38.234  1.00  0.00           C  
ATOM   2450  HE1 MET   155       9.006 -15.824 -38.022  1.00  0.00           H  
ATOM   2451  HE2 MET   155       9.799 -14.338 -37.348  1.00  0.00           H  
ATOM   2452  HE3 MET   155       9.157 -14.248 -38.935  1.00  0.00           H  
ATOM   2453  C   MET   155      12.536 -18.743 -38.240  1.00  0.00           C  
ATOM   2454  O   MET   155      13.565 -18.081 -38.538  1.00  0.00           O  
ATOM   2455  N   MET   156      12.337 -19.231 -37.017  1.00  0.00           N  
ATOM   2456  H   MET   156      11.513 -19.802 -36.887  1.00  0.00           H  
ATOM   2457  CA  MET   156      13.015 -18.705 -35.787  1.00  0.00           C  
ATOM   2458  HA  MET   156      14.032 -18.419 -36.055  1.00  0.00           H  
ATOM   2459  CB  MET   156      12.384 -17.334 -35.324  1.00  0.00           C  
ATOM   2460  HB2 MET   156      12.970 -17.055 -34.448  1.00  0.00           H  
ATOM   2461  HB3 MET   156      12.478 -16.571 -36.096  1.00  0.00           H  
ATOM   2462  CG  MET   156      10.862 -17.518 -34.940  1.00  0.00           C  
ATOM   2463  HG2 MET   156      10.328 -17.828 -35.839  1.00  0.00           H  
ATOM   2464  HG3 MET   156      10.724 -18.307 -34.200  1.00  0.00           H  
ATOM   2465  SD  MET   156      10.331 -15.973 -34.380  1.00  0.00           S  
ATOM   2466  CE  MET   156      11.138 -15.619 -32.810  1.00  0.00           C  
ATOM   2467  HE1 MET   156      10.936 -16.469 -32.158  1.00  0.00           H  
ATOM   2468  HE2 MET   156      12.216 -15.596 -32.970  1.00  0.00           H  
ATOM   2469  HE3 MET   156      10.770 -14.661 -32.442  1.00  0.00           H  
ATOM   2470  C   MET   156      13.051 -19.693 -34.663  1.00  0.00           C  
ATOM   2471  O   MET   156      12.218 -20.590 -34.619  1.00  0.00           O  
ATOM   2472  N   HIE   157      13.885 -19.554 -33.577  1.00  0.00           N  
ATOM   2473  H   HIE   157      14.582 -18.831 -33.469  1.00  0.00           H  
ATOM   2474  CA  HIE   157      13.618 -20.255 -32.298  1.00  0.00           C  
ATOM   2475  HA  HIE   157      13.254 -21.264 -32.493  1.00  0.00           H  
ATOM   2476  CB  HIE   157      14.924 -20.342 -31.538  1.00  0.00           C  
ATOM   2477  HB2 HIE   157      15.749 -20.517 -32.228  1.00  0.00           H  
ATOM   2478  HB3 HIE   157      15.153 -19.347 -31.156  1.00  0.00           H  
ATOM   2479  CG  HIE   157      14.814 -21.366 -30.430  1.00  0.00           C  
ATOM   2480  ND1 HIE   157      13.931 -21.227 -29.318  1.00  0.00           N  
ATOM   2481  CE1 HIE   157      13.914 -22.447 -28.635  1.00  0.00           C  
ATOM   2482  HE1 HIE   157      13.413 -22.645 -27.699  1.00  0.00           H  
ATOM   2483  NE2 HIE   157      14.793 -23.243 -29.229  1.00  0.00           N  
ATOM   2484  HE2 HIE   157      15.044 -24.174 -28.927  1.00  0.00           H  
ATOM   2485  CD2 HIE   157      15.294 -22.641 -30.372  1.00  0.00           C  
ATOM   2486  HD2 HIE   157      15.741 -23.141 -31.218  1.00  0.00           H  
ATOM   2487  C   HIE   157      12.539 -19.464 -31.512  1.00  0.00           C  
ATOM   2488  O   HIE   157      12.497 -18.249 -31.539  1.00  0.00           O  
ATOM   2489  N   HIE   158      11.603 -20.126 -30.835  1.00  0.00           N  
ATOM   2490  H   HIE   158      11.595 -21.131 -30.940  1.00  0.00           H  
ATOM   2491  CA  HIE   158      10.486 -19.504 -30.124  1.00  0.00           C  
ATOM   2492  HA  HIE   158      10.253 -18.629 -30.730  1.00  0.00           H  
ATOM   2493  CB  HIE   158       9.303 -20.493 -30.183  1.00  0.00           C  
ATOM   2494  HB2 HIE   158       8.404 -19.979 -29.842  1.00  0.00           H  
ATOM   2495  HB3 HIE   158       9.222 -20.693 -31.252  1.00  0.00           H  
ATOM   2496  CG  HIE   158       9.584 -21.717 -29.336  1.00  0.00           C  
ATOM   2497  ND1 HIE   158      10.387 -22.783 -29.719  1.00  0.00           N  
ATOM   2498  CE1 HIE   158      10.408 -23.651 -28.735  1.00  0.00           C  
ATOM   2499  HE1 HIE   158      10.781 -24.660 -28.829  1.00  0.00           H  
ATOM   2500  NE2 HIE   158       9.607 -23.221 -27.737  1.00  0.00           N  
ATOM   2501  HE2 HIE   158       9.382 -23.828 -26.962  1.00  0.00           H  
ATOM   2502  CD2 HIE   158       8.982 -22.063 -28.139  1.00  0.00           C  
ATOM   2503  HD2 HIE   158       8.130 -21.604 -27.659  1.00  0.00           H  
ATOM   2504  C   HIE   158      10.750 -18.954 -28.745  1.00  0.00           C  
ATOM   2505  O   HIE   158       9.988 -18.229 -28.184  1.00  0.00           O  
ATOM   2506  N   LYS   159      11.893 -19.235 -28.085  1.00  0.00           N  
ATOM   2507  H   LYS   159      12.613 -19.810 -28.498  1.00  0.00           H  
ATOM   2508  CA  LYS   159      12.025 -18.891 -26.658  1.00  0.00           C  
ATOM   2509  HA  LYS   159      11.052 -18.975 -26.176  1.00  0.00           H  
ATOM   2510  CB  LYS   159      13.102 -19.810 -25.955  1.00  0.00           C  
ATOM   2511  HB2 LYS   159      13.911 -19.984 -26.665  1.00  0.00           H  
ATOM   2512  HB3 LYS   159      13.395 -19.189 -25.108  1.00  0.00           H  
ATOM   2513  CG  LYS   159      12.538 -20.983 -25.573  1.00  0.00           C  
ATOM   2514  HG2 LYS   159      11.604 -20.812 -25.037  1.00  0.00           H  
ATOM   2515  HG3 LYS   159      12.337 -21.581 -26.463  1.00  0.00           H  
ATOM   2516  CD  LYS   159      13.266 -22.004 -24.908  1.00  0.00           C  
ATOM   2517  HD2 LYS   159      14.138 -22.277 -25.502  1.00  0.00           H  
ATOM   2518  HD3 LYS   159      13.645 -21.514 -24.011  1.00  0.00           H  
ATOM   2519  CE  LYS   159      12.570 -23.106 -24.522  1.00  0.00           C  
ATOM   2520  HE2 LYS   159      11.600 -22.803 -24.128  1.00  0.00           H  
ATOM   2521  HE3 LYS   159      12.473 -23.776 -25.375  1.00  0.00           H  
ATOM   2522  NZ  LYS   159      13.245 -23.818 -23.420  1.00  0.00           N  
ATOM   2523  HZ1 LYS   159      14.143 -24.138 -23.753  1.00  0.00           H  
ATOM   2524  HZ2 LYS   159      13.370 -23.286 -22.571  1.00  0.00           H  
ATOM   2525  HZ3 LYS   159      12.640 -24.552 -23.080  1.00  0.00           H  
ATOM   2526  C   LYS   159      12.420 -17.399 -26.526  1.00  0.00           C  
ATOM   2527  O   LYS   159      13.215 -16.882 -27.359  1.00  0.00           O  
ATOM   2528  N   GLY   160      11.848 -16.743 -25.498  1.00  0.00           N  
ATOM   2529  H   GLY   160      11.180 -17.281 -24.965  1.00  0.00           H  
ATOM   2530  CA  GLY   160      12.062 -15.349 -25.218  1.00  0.00           C  
ATOM   2531  HA2 GLY   160      12.830 -15.192 -24.461  1.00  0.00           H  
ATOM   2532  HA3 GLY   160      12.592 -14.882 -26.048  1.00  0.00           H  
ATOM   2533  C   GLY   160      10.748 -14.649 -24.823  1.00  0.00           C  
ATOM   2534  O   GLY   160       9.642 -15.182 -24.896  1.00  0.00           O  
ATOM   2535  N   LYS   161      10.813 -13.414 -24.452  1.00  0.00           N  
ATOM   2536  H   LYS   161      11.732 -13.087 -24.191  1.00  0.00           H  
ATOM   2537  CA  LYS   161       9.583 -12.567 -24.168  1.00  0.00           C  
ATOM   2538  HA  LYS   161       8.729 -13.213 -24.372  1.00  0.00           H  
ATOM   2539  CB  LYS   161       9.417 -12.344 -22.606  1.00  0.00           C  
ATOM   2540  HB2 LYS   161      10.367 -12.028 -22.176  1.00  0.00           H  
ATOM   2541  HB3 LYS   161       8.741 -11.497 -22.492  1.00  0.00           H  
ATOM   2542  CG  LYS   161       8.931 -13.480 -21.968  1.00  0.00           C  
ATOM   2543  HG2 LYS   161       7.929 -13.609 -22.377  1.00  0.00           H  
ATOM   2544  HG3 LYS   161       9.401 -14.406 -22.299  1.00  0.00           H  
ATOM   2545  CD  LYS   161       8.936 -13.413 -20.666  1.00  0.00           C  
ATOM   2546  HD2 LYS   161       9.913 -13.079 -20.316  1.00  0.00           H  
ATOM   2547  HD3 LYS   161       8.243 -12.647 -20.319  1.00  0.00           H  
ATOM   2548  CE  LYS   161       8.613 -14.479 -19.943  1.00  0.00           C  
ATOM   2549  HE2 LYS   161       7.739 -14.826 -20.494  1.00  0.00           H  
ATOM   2550  HE3 LYS   161       9.401 -15.216 -20.101  1.00  0.00           H  
ATOM   2551  NZ  LYS   161       8.420 -14.207 -18.481  1.00  0.00           N  
ATOM   2552  HZ1 LYS   161       9.255 -13.937 -17.982  1.00  0.00           H  
ATOM   2553  HZ2 LYS   161       7.686 -13.545 -18.273  1.00  0.00           H  
ATOM   2554  HZ3 LYS   161       8.003 -15.036 -18.082  1.00  0.00           H  
ATOM   2555  C   LYS   161       9.529 -11.347 -25.075  1.00  0.00           C  
ATOM   2556  O   LYS   161       8.428 -10.713 -25.144  1.00  0.00           O  
ATOM   2557  N   PHE   162      10.583 -10.895 -25.765  1.00  0.00           N  
ATOM   2558  H   PHE   162      11.435 -11.403 -25.574  1.00  0.00           H  
ATOM   2559  CA  PHE   162      10.635  -9.859 -26.781  1.00  0.00           C  
ATOM   2560  HA  PHE   162      11.679  -9.746 -27.070  1.00  0.00           H  
ATOM   2561  CB  PHE   162       9.936 -10.383 -28.092  1.00  0.00           C  
ATOM   2562  HB2 PHE   162       8.864 -10.297 -27.912  1.00  0.00           H  
ATOM   2563  HB3 PHE   162      10.190  -9.721 -28.921  1.00  0.00           H  
ATOM   2564  CG  PHE   162      10.314 -11.847 -28.466  1.00  0.00           C  
ATOM   2565  CD1 PHE   162      11.433 -12.135 -29.238  1.00  0.00           C  
ATOM   2566  HD1 PHE   162      12.072 -11.303 -29.493  1.00  0.00           H  
ATOM   2567  CE1 PHE   162      11.656 -13.497 -29.606  1.00  0.00           C  
ATOM   2568  HE1 PHE   162      12.538 -13.818 -30.140  1.00  0.00           H  
ATOM   2569  CZ  PHE   162      10.779 -14.534 -29.259  1.00  0.00           C  
ATOM   2570  HZ  PHE   162      11.021 -15.557 -29.507  1.00  0.00           H  
ATOM   2571  CE2 PHE   162       9.619 -14.216 -28.473  1.00  0.00           C  
ATOM   2572  HE2 PHE   162       9.070 -15.092 -28.162  1.00  0.00           H  
ATOM   2573  CD2 PHE   162       9.419 -12.870 -28.093  1.00  0.00           C  
ATOM   2574  HD2 PHE   162       8.456 -12.559 -27.715  1.00  0.00           H  
ATOM   2575  C   PHE   162      10.194  -8.412 -26.306  1.00  0.00           C  
ATOM   2576  O   PHE   162       9.488  -8.183 -25.349  1.00  0.00           O  
ATOM   2577  N   GLY   163      10.893  -7.372 -26.883  1.00  0.00           N  
ATOM   2578  H   GLY   163      11.626  -7.562 -27.551  1.00  0.00           H  
ATOM   2579  CA  GLY   163      10.749  -5.931 -26.515  1.00  0.00           C  
ATOM   2580  HA2 GLY   163      10.889  -5.770 -25.447  1.00  0.00           H  
ATOM   2581  HA3 GLY   163      11.602  -5.399 -26.935  1.00  0.00           H  
ATOM   2582  C   GLY   163       9.421  -5.269 -26.953  1.00  0.00           C  
ATOM   2583  O   GLY   163       8.649  -5.876 -27.673  1.00  0.00           O  
ATOM   2584  N   PRO   164       9.213  -3.991 -26.691  1.00  0.00           N  
ATOM   2585  CD  PRO   164      10.140  -3.188 -26.103  1.00  0.00           C  
ATOM   2586  HD2 PRO   164      11.149  -3.247 -26.512  1.00  0.00           H  
ATOM   2587  HD3 PRO   164      10.282  -3.556 -25.086  1.00  0.00           H  
ATOM   2588  CG  PRO   164       9.596  -1.732 -26.108  1.00  0.00           C  
ATOM   2589  HG2 PRO   164       9.986  -1.192 -26.971  1.00  0.00           H  
ATOM   2590  HG3 PRO   164       9.817  -1.191 -25.188  1.00  0.00           H  
ATOM   2591  CB  PRO   164       8.142  -1.936 -26.213  1.00  0.00           C  
ATOM   2592  HB2 PRO   164       7.491  -1.155 -26.606  1.00  0.00           H  
ATOM   2593  HB3 PRO   164       7.814  -2.199 -25.208  1.00  0.00           H  
ATOM   2594  CA  PRO   164       8.011  -3.255 -27.003  1.00  0.00           C  
ATOM   2595  HA  PRO   164       7.161  -3.810 -26.605  1.00  0.00           H  
ATOM   2596  C   PRO   164       7.964  -2.922 -28.477  1.00  0.00           C  
ATOM   2597  O   PRO   164       8.906  -2.523 -29.141  1.00  0.00           O  
ATOM   2598  N   HIE   165       6.812  -3.223 -29.084  1.00  0.00           N  
ATOM   2599  H   HIE   165       6.080  -3.675 -28.555  1.00  0.00           H  
ATOM   2600  CA  HIE   165       6.451  -2.944 -30.510  1.00  0.00           C  
ATOM   2601  HA  HIE   165       7.302  -2.671 -31.134  1.00  0.00           H  
ATOM   2602  CB  HIE   165       5.874  -4.227 -31.131  1.00  0.00           C  
ATOM   2603  HB2 HIE   165       6.432  -5.124 -30.862  1.00  0.00           H  
ATOM   2604  HB3 HIE   165       4.833  -4.436 -30.885  1.00  0.00           H  
ATOM   2605  CG  HIE   165       5.947  -4.237 -32.693  1.00  0.00           C  
ATOM   2606  ND1 HIE   165       6.684  -5.119 -33.422  1.00  0.00           N  
ATOM   2607  CE1 HIE   165       6.644  -4.723 -34.745  1.00  0.00           C  
ATOM   2608  HE1 HIE   165       7.129  -5.265 -35.543  1.00  0.00           H  
ATOM   2609  NE2 HIE   165       5.976  -3.577 -34.831  1.00  0.00           N  
ATOM   2610  HE2 HIE   165       5.681  -3.068 -35.651  1.00  0.00           H  
ATOM   2611  CD2 HIE   165       5.522  -3.262 -33.556  1.00  0.00           C  
ATOM   2612  HD2 HIE   165       4.966  -2.383 -33.263  1.00  0.00           H  
ATOM   2613  C   HIE   165       5.551  -1.767 -30.632  1.00  0.00           C  
ATOM   2614  O   HIE   165       5.846  -0.867 -31.372  1.00  0.00           O  
ATOM   2615  N   GLN   166       4.609  -1.729 -29.739  1.00  0.00           N  
ATOM   2616  H   GLN   166       4.440  -2.586 -29.231  1.00  0.00           H  
ATOM   2617  CA  GLN   166       3.651  -0.613 -29.646  1.00  0.00           C  
ATOM   2618  HA  GLN   166       3.288  -0.314 -30.630  1.00  0.00           H  
ATOM   2619  CB  GLN   166       2.216  -0.930 -29.024  1.00  0.00           C  
ATOM   2620  HB2 GLN   166       2.467  -1.054 -27.971  1.00  0.00           H  
ATOM   2621  HB3 GLN   166       1.544  -0.073 -28.987  1.00  0.00           H  
ATOM   2622  CG  GLN   166       1.502  -2.177 -29.557  1.00  0.00           C  
ATOM   2623  HG2 GLN   166       2.310  -2.835 -29.238  1.00  0.00           H  
ATOM   2624  HG3 GLN   166       0.559  -2.444 -29.078  1.00  0.00           H  
ATOM   2625  CD  GLN   166       1.380  -2.320 -31.075  1.00  0.00           C  
ATOM   2626  OE1 GLN   166       1.138  -1.403 -31.811  1.00  0.00           O  
ATOM   2627  NE2 GLN   166       1.445  -3.530 -31.573  1.00  0.00           N  
ATOM   2628 HE21 GLN   166       1.473  -3.606 -32.580  1.00  0.00           H  
ATOM   2629 HE22 GLN   166       1.580  -4.308 -30.943  1.00  0.00           H  
ATOM   2630  C   GLN   166       4.273   0.695 -29.158  1.00  0.00           C  
ATOM   2631  O   GLN   166       3.640   1.755 -29.433  1.00  0.00           O  
ATOM   2632  N   CML   167       5.394   0.660 -28.388  1.00  0.00           N  
ATOM   2633  H   CML   167       5.718  -0.271 -28.167  1.00  0.00           H  
ATOM   2634  CA  CML   167       6.140   1.792 -27.975  1.00  0.00           C  
ATOM   2635  HA  CML   167       5.741   2.729 -28.364  1.00  0.00           H  
ATOM   2636  CB  CML   167       7.583   1.595 -28.411  1.00  0.00           C  
ATOM   2637  HB2 CML   167       8.009   0.705 -27.947  1.00  0.00           H  
ATOM   2638  HB3 CML   167       8.278   2.366 -28.077  1.00  0.00           H  
ATOM   2639  SG  CML   167       7.914   1.392 -30.144  1.00  0.00           S  
ATOM   2640  S1L CML   167       9.000   3.047 -30.649  1.00  0.00           S  
ATOM   2641  C1L CML   167       7.685   4.039 -31.369  1.00  0.00           C  
ATOM   2642  H1L CML   167       7.675   5.059 -30.928  1.00  0.00           H  
ATOM   2643  H1M CML   167       6.664   3.666 -31.140  1.00  0.00           H  
ATOM   2644  C1R CML   167       7.842   4.214 -32.880  1.00  0.00           C  
ATOM   2645  C2R CML   167       7.653   3.264 -33.770  1.00  0.00           C  
ATOM   2646  H2R CML   167       7.227   2.260 -33.631  1.00  0.00           H  
ATOM   2647  C1  CML   167       8.540   5.427 -33.457  1.00  0.00           C  
ATOM   2648  C2  CML   167       8.181   3.524 -35.132  1.00  0.00           C  
ATOM   2649  N1  CML   167       8.579   4.951 -34.918  1.00  0.00           N  
ATOM   2650  O1  CML   167       9.340   5.573 -35.801  1.00  0.00           O  
ATOM   2651  C1A CML   167       9.905   5.792 -32.907  1.00  0.00           C  
ATOM   2652  H1A CML   167       9.960   6.578 -32.124  1.00  0.00           H  
ATOM   2653  H1B CML   167      10.480   6.290 -33.717  1.00  0.00           H  
ATOM   2654  H1C CML   167      10.458   4.910 -32.522  1.00  0.00           H  
ATOM   2655  C2A CML   167       9.491   2.731 -35.343  1.00  0.00           C  
ATOM   2656  H2A CML   167       9.257   1.662 -35.532  1.00  0.00           H  
ATOM   2657  H2B CML   167      10.102   2.840 -34.421  1.00  0.00           H  
ATOM   2658  H2C CML   167      10.072   3.104 -36.213  1.00  0.00           H  
ATOM   2659  C1D CML   167       7.689   6.778 -33.504  1.00  0.00           C  
ATOM   2660  H1D CML   167       8.066   7.544 -34.215  1.00  0.00           H  
ATOM   2661  H1E CML   167       7.782   7.285 -32.520  1.00  0.00           H  
ATOM   2662  H1F CML   167       6.610   6.558 -33.647  1.00  0.00           H  
ATOM   2663  C2D CML   167       7.261   3.558 -36.352  1.00  0.00           C  
ATOM   2664  H2D CML   167       7.839   3.934 -37.223  1.00  0.00           H  
ATOM   2665  H2E CML   167       6.417   4.270 -36.235  1.00  0.00           H  
ATOM   2666  H2F CML   167       6.918   2.582 -36.757  1.00  0.00           H  
ATOM   2667  C   CML   167       6.029   1.750 -26.452  1.00  0.00           C  
ATOM   2668  O   CML   167       6.782   1.018 -25.802  1.00  0.00           O  
ATOM   2669  N   ASP   168       5.259   2.719 -25.881  1.00  0.00           N  
ATOM   2670  H   ASP   168       4.633   3.225 -26.491  1.00  0.00           H  
ATOM   2671  CA  ASP   168       5.085   2.807 -24.471  1.00  0.00           C  
ATOM   2672  HA  ASP   168       5.993   2.410 -24.016  1.00  0.00           H  
ATOM   2673  CB  ASP   168       4.573   4.168 -23.975  1.00  0.00           C  
ATOM   2674  HB2 ASP   168       5.377   4.859 -24.226  1.00  0.00           H  
ATOM   2675  HB3 ASP   168       3.639   4.504 -24.425  1.00  0.00           H  
ATOM   2676  CG  ASP   168       4.274   4.418 -22.547  1.00  0.00           C  
ATOM   2677  OD1 ASP   168       4.511   3.474 -21.733  1.00  0.00           O  
ATOM   2678  OD2 ASP   168       3.926   5.500 -22.066  1.00  0.00           O  
ATOM   2679  C   ASP   168       3.932   1.760 -24.195  1.00  0.00           C  
ATOM   2680  O   ASP   168       2.942   1.704 -24.942  1.00  0.00           O  
ATOM   2681  N   MET   169       4.090   0.946 -23.157  1.00  0.00           N  
ATOM   2682  H   MET   169       4.973   0.941 -22.666  1.00  0.00           H  
ATOM   2683  CA  MET   169       3.105  -0.032 -22.696  1.00  0.00           C  
ATOM   2684  HA  MET   169       3.654  -0.505 -21.881  1.00  0.00           H  
ATOM   2685  CB  MET   169       2.922  -1.187 -23.758  1.00  0.00           C  
ATOM   2686  HB2 MET   169       2.416  -2.050 -23.325  1.00  0.00           H  
ATOM   2687  HB3 MET   169       2.283  -0.739 -24.519  1.00  0.00           H  
ATOM   2688  CG  MET   169       4.171  -1.691 -24.371  1.00  0.00           C  
ATOM   2689  HG2 MET   169       4.613  -0.831 -24.874  1.00  0.00           H  
ATOM   2690  HG3 MET   169       4.854  -2.075 -23.614  1.00  0.00           H  
ATOM   2691  SD  MET   169       4.085  -2.923 -25.671  1.00  0.00           S  
ATOM   2692  CE  MET   169       3.778  -4.430 -24.576  1.00  0.00           C  
ATOM   2693  HE1 MET   169       3.992  -5.274 -25.232  1.00  0.00           H  
ATOM   2694  HE2 MET   169       4.464  -4.599 -23.745  1.00  0.00           H  
ATOM   2695  HE3 MET   169       2.714  -4.413 -24.341  1.00  0.00           H  
ATOM   2696  C   MET   169       1.764   0.488 -22.006  1.00  0.00           C  
ATOM   2697  O   MET   169       0.705  -0.084 -22.199  1.00  0.00           O  
ATOM   2698  N   MET   170       1.863   1.702 -21.333  1.00  0.00           N  
ATOM   2699  H   MET   170       2.792   2.066 -21.178  1.00  0.00           H  
ATOM   2700  CA  MET   170       0.888   2.360 -20.499  1.00  0.00           C  
ATOM   2701  HA  MET   170       0.058   1.666 -20.364  1.00  0.00           H  
ATOM   2702  CB  MET   170       0.273   3.620 -21.198  1.00  0.00           C  
ATOM   2703  HB2 MET   170       1.045   4.388 -21.241  1.00  0.00           H  
ATOM   2704  HB3 MET   170      -0.278   3.418 -22.116  1.00  0.00           H  
ATOM   2705  CG  MET   170      -0.805   4.275 -20.316  1.00  0.00           C  
ATOM   2706  HG2 MET   170      -1.388   3.449 -19.910  1.00  0.00           H  
ATOM   2707  HG3 MET   170      -0.348   4.680 -19.413  1.00  0.00           H  
ATOM   2708  SD  MET   170      -1.872   5.534 -21.119  1.00  0.00           S  
ATOM   2709  CE  MET   170      -0.584   6.799 -21.198  1.00  0.00           C  
ATOM   2710  HE1 MET   170       0.306   6.358 -21.649  1.00  0.00           H  
ATOM   2711  HE2 MET   170      -0.947   7.607 -21.833  1.00  0.00           H  
ATOM   2712  HE3 MET   170      -0.421   7.282 -20.235  1.00  0.00           H  
ATOM   2713  C   MET   170       1.336   2.673 -19.035  1.00  0.00           C  
ATOM   2714  O   MET   170       1.824   3.797 -18.663  1.00  0.00           O  
ATOM   2715  N   PHE   171       1.129   1.687 -18.147  1.00  0.00           N  
ATOM   2716  H   PHE   171       1.408   1.996 -17.227  1.00  0.00           H  
ATOM   2717  CA  PHE   171       0.472   0.417 -18.297  1.00  0.00           C  
ATOM   2718  HA  PHE   171       0.828  -0.178 -19.138  1.00  0.00           H  
ATOM   2719  CB  PHE   171       0.702  -0.343 -16.970  1.00  0.00           C  
ATOM   2720  HB2 PHE   171       0.170  -1.293 -16.930  1.00  0.00           H  
ATOM   2721  HB3 PHE   171       1.785  -0.469 -16.975  1.00  0.00           H  
ATOM   2722  CG  PHE   171       0.380   0.424 -15.664  1.00  0.00           C  
ATOM   2723  CD1 PHE   171       1.341   1.341 -15.103  1.00  0.00           C  
ATOM   2724  HD1 PHE   171       2.229   1.549 -15.682  1.00  0.00           H  
ATOM   2725  CE1 PHE   171       1.126   1.969 -13.845  1.00  0.00           C  
ATOM   2726  HE1 PHE   171       1.827   2.729 -13.532  1.00  0.00           H  
ATOM   2727  CZ  PHE   171      -0.092   1.776 -13.243  1.00  0.00           C  
ATOM   2728  HZ  PHE   171      -0.369   2.216 -12.297  1.00  0.00           H  
ATOM   2729  CE2 PHE   171      -1.054   0.862 -13.770  1.00  0.00           C  
ATOM   2730  HE2 PHE   171      -2.002   0.750 -13.264  1.00  0.00           H  
ATOM   2731  CD2 PHE   171      -0.791   0.177 -14.947  1.00  0.00           C  
ATOM   2732  HD2 PHE   171      -1.542  -0.448 -15.406  1.00  0.00           H  
ATOM   2733  C   PHE   171      -1.081   0.546 -18.481  1.00  0.00           C  
ATOM   2734  O   PHE   171      -1.703   1.321 -17.732  1.00  0.00           O  
ATOM   2735  N   LYS   172      -1.632  -0.292 -19.398  1.00  0.00           N  
ATOM   2736  H   LYS   172      -0.970  -0.885 -19.876  1.00  0.00           H  
ATOM   2737  CA  LYS   172      -3.040  -0.255 -19.756  1.00  0.00           C  
ATOM   2738  HA  LYS   172      -3.517  -0.008 -18.808  1.00  0.00           H  
ATOM   2739  CB  LYS   172      -3.314   0.783 -20.829  1.00  0.00           C  
ATOM   2740  HB2 LYS   172      -4.356   0.653 -21.121  1.00  0.00           H  
ATOM   2741  HB3 LYS   172      -3.107   1.692 -20.264  1.00  0.00           H  
ATOM   2742  CG  LYS   172      -2.669   0.925 -22.010  1.00  0.00           C  
ATOM   2743  HG2 LYS   172      -3.223   1.742 -22.473  1.00  0.00           H  
ATOM   2744  HG3 LYS   172      -1.665   1.252 -21.739  1.00  0.00           H  
ATOM   2745  CD  LYS   172      -2.523  -0.155 -22.884  1.00  0.00           C  
ATOM   2746  HD2 LYS   172      -2.087  -1.021 -22.386  1.00  0.00           H  
ATOM   2747  HD3 LYS   172      -3.482  -0.572 -23.191  1.00  0.00           H  
ATOM   2748  CE  LYS   172      -1.843   0.150 -24.061  1.00  0.00           C  
ATOM   2749  HE2 LYS   172      -2.405   0.942 -24.555  1.00  0.00           H  
ATOM   2750  HE3 LYS   172      -0.907   0.604 -23.736  1.00  0.00           H  
ATOM   2751  NZ  LYS   172      -1.666  -0.993 -24.950  1.00  0.00           N  
ATOM   2752  HZ1 LYS   172      -2.500  -1.278 -25.444  1.00  0.00           H  
ATOM   2753  HZ2 LYS   172      -1.093  -0.782 -25.755  1.00  0.00           H  
ATOM   2754  HZ3 LYS   172      -1.306  -1.810 -24.478  1.00  0.00           H  
ATOM   2755  C   LYS   172      -3.731  -1.604 -20.145  1.00  0.00           C  
ATOM   2756  O   LYS   172      -4.916  -1.746 -20.498  1.00  0.00           O  
ATOM   2757  N   ASP   173      -2.999  -2.697 -20.148  1.00  0.00           N  
ATOM   2758  H   ASP   173      -2.092  -2.588 -19.718  1.00  0.00           H  
ATOM   2759  CA  ASP   173      -3.378  -4.137 -20.495  1.00  0.00           C  
ATOM   2760  HA  ASP   173      -4.130  -4.122 -21.284  1.00  0.00           H  
ATOM   2761  CB  ASP   173      -2.127  -5.031 -20.785  1.00  0.00           C  
ATOM   2762  HB2 ASP   173      -1.580  -4.553 -21.598  1.00  0.00           H  
ATOM   2763  HB3 ASP   173      -1.499  -5.000 -19.894  1.00  0.00           H  
ATOM   2764  CG  ASP   173      -2.403  -6.470 -21.145  1.00  0.00           C  
ATOM   2765  OD1 ASP   173      -3.579  -6.825 -20.859  1.00  0.00           O  
ATOM   2766  OD2 ASP   173      -1.590  -7.146 -21.797  1.00  0.00           O  
ATOM   2767  C   ASP   173      -4.136  -4.666 -19.274  1.00  0.00           C  
ATOM   2768  O   ASP   173      -3.421  -4.778 -18.222  1.00  0.00           O  
ATOM   2769  N   LEU   174      -5.472  -4.936 -19.310  1.00  0.00           N  
ATOM   2770  H   LEU   174      -6.033  -4.640 -20.096  1.00  0.00           H  
ATOM   2771  CA  LEU   174      -6.271  -5.451 -18.203  1.00  0.00           C  
ATOM   2772  HA  LEU   174      -5.615  -5.899 -17.457  1.00  0.00           H  
ATOM   2773  CB  LEU   174      -6.931  -4.278 -17.393  1.00  0.00           C  
ATOM   2774  HB2 LEU   174      -7.569  -3.772 -18.118  1.00  0.00           H  
ATOM   2775  HB3 LEU   174      -7.487  -4.701 -16.557  1.00  0.00           H  
ATOM   2776  CG  LEU   174      -5.948  -3.162 -16.869  1.00  0.00           C  
ATOM   2777  HG  LEU   174      -5.259  -2.866 -17.659  1.00  0.00           H  
ATOM   2778  CD1 LEU   174      -6.747  -1.970 -16.425  1.00  0.00           C  
ATOM   2779 HD11 LEU   174      -7.238  -1.488 -17.270  1.00  0.00           H  
ATOM   2780 HD12 LEU   174      -7.449  -2.326 -15.671  1.00  0.00           H  
ATOM   2781 HD13 LEU   174      -6.138  -1.165 -16.012  1.00  0.00           H  
ATOM   2782  CD2 LEU   174      -5.241  -3.706 -15.566  1.00  0.00           C  
ATOM   2783 HD21 LEU   174      -4.574  -4.509 -15.880  1.00  0.00           H  
ATOM   2784 HD22 LEU   174      -4.572  -2.900 -15.265  1.00  0.00           H  
ATOM   2785 HD23 LEU   174      -5.952  -3.935 -14.772  1.00  0.00           H  
ATOM   2786  C   LEU   174      -7.255  -6.444 -18.665  1.00  0.00           C  
ATOM   2787  O   LEU   174      -8.189  -6.797 -17.934  1.00  0.00           O  
ATOM   2788  N   ASN   175      -7.050  -7.133 -19.819  1.00  0.00           N  
ATOM   2789  H   ASN   175      -6.296  -6.838 -20.424  1.00  0.00           H  
ATOM   2790  CA  ASN   175      -7.780  -8.245 -20.388  1.00  0.00           C  
ATOM   2791  HA  ASN   175      -7.436  -8.440 -21.404  1.00  0.00           H  
ATOM   2792  CB  ASN   175      -7.365  -9.455 -19.514  1.00  0.00           C  
ATOM   2793  HB2 ASN   175      -7.664  -9.238 -18.489  1.00  0.00           H  
ATOM   2794  HB3 ASN   175      -7.942 -10.314 -19.854  1.00  0.00           H  
ATOM   2795  CG  ASN   175      -5.898  -9.845 -19.556  1.00  0.00           C  
ATOM   2796  OD1 ASN   175      -5.158  -9.567 -20.493  1.00  0.00           O  
ATOM   2797  ND2 ASN   175      -5.474 -10.465 -18.457  1.00  0.00           N  
ATOM   2798 HD21 ASN   175      -4.551 -10.852 -18.592  1.00  0.00           H  
ATOM   2799 HD22 ASN   175      -6.167 -10.712 -17.765  1.00  0.00           H  
ATOM   2800  C   ASN   175      -9.254  -7.910 -20.467  1.00  0.00           C  
ATOM   2801  O   ASN   175     -10.106  -8.760 -20.301  1.00  0.00           O  
ATOM   2802  N   LEU   176      -9.656  -6.606 -20.722  1.00  0.00           N  
ATOM   2803  H   LEU   176      -8.938  -5.918 -20.901  1.00  0.00           H  
ATOM   2804  CA  LEU   176     -11.043  -6.137 -20.774  1.00  0.00           C  
ATOM   2805  HA  LEU   176     -11.459  -6.259 -19.774  1.00  0.00           H  
ATOM   2806  CB  LEU   176     -11.014  -4.556 -20.976  1.00  0.00           C  
ATOM   2807  HB2 LEU   176     -10.851  -4.302 -22.024  1.00  0.00           H  
ATOM   2808  HB3 LEU   176     -12.039  -4.204 -20.864  1.00  0.00           H  
ATOM   2809  CG  LEU   176     -10.136  -3.674 -20.008  1.00  0.00           C  
ATOM   2810  HG  LEU   176      -9.115  -4.020 -20.168  1.00  0.00           H  
ATOM   2811  CD1 LEU   176     -10.154  -2.150 -20.345  1.00  0.00           C  
ATOM   2812 HD11 LEU   176     -11.139  -1.719 -20.165  1.00  0.00           H  
ATOM   2813 HD12 LEU   176      -9.453  -1.642 -19.683  1.00  0.00           H  
ATOM   2814 HD13 LEU   176      -9.925  -1.913 -21.384  1.00  0.00           H  
ATOM   2815  CD2 LEU   176     -10.517  -3.928 -18.563  1.00  0.00           C  
ATOM   2816 HD21 LEU   176     -10.474  -4.953 -18.194  1.00  0.00           H  
ATOM   2817 HD22 LEU   176      -9.926  -3.265 -17.930  1.00  0.00           H  
ATOM   2818 HD23 LEU   176     -11.565  -3.657 -18.437  1.00  0.00           H  
ATOM   2819  C   LEU   176     -11.986  -6.736 -21.851  1.00  0.00           C  
ATOM   2820  O   LEU   176     -11.546  -7.342 -22.796  1.00  0.00           O  
ATOM   2821  N   THR   177     -13.289  -6.455 -21.643  1.00  0.00           N  
ATOM   2822  H   THR   177     -13.531  -5.776 -20.936  1.00  0.00           H  
ATOM   2823  CA  THR   177     -14.236  -6.744 -22.776  1.00  0.00           C  
ATOM   2824  HA  THR   177     -14.055  -7.778 -23.070  1.00  0.00           H  
ATOM   2825  CB  THR   177     -15.676  -6.707 -22.295  1.00  0.00           C  
ATOM   2826  HB  THR   177     -15.807  -7.302 -21.391  1.00  0.00           H  
ATOM   2827  CG2 THR   177     -16.061  -5.246 -21.845  1.00  0.00           C  
ATOM   2828 HG21 THR   177     -16.013  -4.592 -22.716  1.00  0.00           H  
ATOM   2829 HG22 THR   177     -17.072  -5.188 -21.442  1.00  0.00           H  
ATOM   2830 HG23 THR   177     -15.421  -4.969 -21.006  1.00  0.00           H  
ATOM   2831  OG1 THR   177     -16.566  -7.151 -23.286  1.00  0.00           O  
ATOM   2832  HG1 THR   177     -16.324  -8.072 -23.401  1.00  0.00           H  
ATOM   2833  C   THR   177     -14.003  -5.836 -24.029  1.00  0.00           C  
ATOM   2834  O   THR   177     -13.284  -4.802 -23.925  1.00  0.00           O  
ATOM   2835  N   ASP   178     -14.489  -6.251 -25.198  1.00  0.00           N  
ATOM   2836  H   ASP   178     -14.984  -7.131 -25.183  1.00  0.00           H  
ATOM   2837  CA  ASP   178     -14.341  -5.713 -26.540  1.00  0.00           C  
ATOM   2838  HA  ASP   178     -13.287  -5.537 -26.754  1.00  0.00           H  
ATOM   2839  CB  ASP   178     -14.962  -6.564 -27.650  1.00  0.00           C  
ATOM   2840  HB2 ASP   178     -15.967  -6.889 -27.380  1.00  0.00           H  
ATOM   2841  HB3 ASP   178     -15.103  -6.025 -28.587  1.00  0.00           H  
ATOM   2842  CG  ASP   178     -14.225  -7.819 -27.960  1.00  0.00           C  
ATOM   2843  OD1 ASP   178     -14.838  -8.710 -28.624  1.00  0.00           O  
ATOM   2844  OD2 ASP   178     -13.012  -7.941 -27.707  1.00  0.00           O  
ATOM   2845  C   ASP   178     -14.890  -4.319 -26.670  1.00  0.00           C  
ATOM   2846  O   ASP   178     -14.220  -3.384 -27.147  1.00  0.00           O  
ATOM   2847  N   ALA   179     -16.068  -4.015 -26.031  1.00  0.00           N  
ATOM   2848  H   ALA   179     -16.644  -4.810 -25.794  1.00  0.00           H  
ATOM   2849  CA  ALA   179     -16.628  -2.642 -25.836  1.00  0.00           C  
ATOM   2850  HA  ALA   179     -16.891  -2.123 -26.757  1.00  0.00           H  
ATOM   2851  CB  ALA   179     -17.959  -2.727 -25.127  1.00  0.00           C  
ATOM   2852  HB1 ALA   179     -18.426  -1.779 -24.862  1.00  0.00           H  
ATOM   2853  HB2 ALA   179     -18.690  -3.257 -25.739  1.00  0.00           H  
ATOM   2854  HB3 ALA   179     -17.876  -3.281 -24.192  1.00  0.00           H  
ATOM   2855  C   ALA   179     -15.700  -1.612 -25.065  1.00  0.00           C  
ATOM   2856  O   ALA   179     -15.515  -0.487 -25.500  1.00  0.00           O  
ATOM   2857  N   GLN   180     -15.069  -2.019 -23.948  1.00  0.00           N  
ATOM   2858  H   GLN   180     -15.331  -2.942 -23.629  1.00  0.00           H  
ATOM   2859  CA  GLN   180     -14.118  -1.294 -23.144  1.00  0.00           C  
ATOM   2860  HA  GLN   180     -14.386  -0.332 -22.709  1.00  0.00           H  
ATOM   2861  CB  GLN   180     -13.785  -2.007 -21.865  1.00  0.00           C  
ATOM   2862  HB2 GLN   180     -13.466  -3.002 -22.175  1.00  0.00           H  
ATOM   2863  HB3 GLN   180     -12.954  -1.589 -21.297  1.00  0.00           H  
ATOM   2864  CG  GLN   180     -14.922  -2.116 -20.773  1.00  0.00           C  
ATOM   2865  HG2 GLN   180     -15.285  -1.102 -20.606  1.00  0.00           H  
ATOM   2866  HG3 GLN   180     -15.813  -2.665 -21.077  1.00  0.00           H  
ATOM   2867  CD  GLN   180     -14.418  -2.798 -19.460  1.00  0.00           C  
ATOM   2868  OE1 GLN   180     -14.300  -4.026 -19.377  1.00  0.00           O  
ATOM   2869  NE2 GLN   180     -14.192  -2.053 -18.408  1.00  0.00           N  
ATOM   2870 HE21 GLN   180     -13.912  -2.538 -17.567  1.00  0.00           H  
ATOM   2871 HE22 GLN   180     -14.318  -1.053 -18.337  1.00  0.00           H  
ATOM   2872  C   GLN   180     -12.898  -1.055 -24.009  1.00  0.00           C  
ATOM   2873  O   GLN   180     -12.416   0.098 -23.937  1.00  0.00           O  
ATOM   2874  N   LYS   181     -12.376  -2.010 -24.729  1.00  0.00           N  
ATOM   2875  H   LYS   181     -12.861  -2.896 -24.731  1.00  0.00           H  
ATOM   2876  CA  LYS   181     -11.148  -1.862 -25.503  1.00  0.00           C  
ATOM   2877  HA  LYS   181     -10.384  -1.367 -24.904  1.00  0.00           H  
ATOM   2878  CB  LYS   181     -10.640  -3.200 -26.129  1.00  0.00           C  
ATOM   2879  HB2 LYS   181     -11.466  -3.615 -26.707  1.00  0.00           H  
ATOM   2880  HB3 LYS   181      -9.915  -2.899 -26.886  1.00  0.00           H  
ATOM   2881  CG  LYS   181     -10.083  -4.102 -25.244  1.00  0.00           C  
ATOM   2882  HG2 LYS   181      -9.150  -3.625 -24.943  1.00  0.00           H  
ATOM   2883  HG3 LYS   181     -10.637  -4.197 -24.310  1.00  0.00           H  
ATOM   2884  CD  LYS   181      -9.828  -5.303 -25.827  1.00  0.00           C  
ATOM   2885  HD2 LYS   181     -10.755  -5.665 -26.272  1.00  0.00           H  
ATOM   2886  HD3 LYS   181      -9.117  -5.118 -26.633  1.00  0.00           H  
ATOM   2887  CE  LYS   181      -9.396  -6.235 -24.959  1.00  0.00           C  
ATOM   2888  HE2 LYS   181      -8.933  -5.838 -24.056  1.00  0.00           H  
ATOM   2889  HE3 LYS   181     -10.204  -6.861 -24.580  1.00  0.00           H  
ATOM   2890  NZ  LYS   181      -8.409  -7.141 -25.595  1.00  0.00           N  
ATOM   2891  HZ1 LYS   181      -8.700  -7.298 -26.550  1.00  0.00           H  
ATOM   2892  HZ2 LYS   181      -7.541  -6.690 -25.849  1.00  0.00           H  
ATOM   2893  HZ3 LYS   181      -8.099  -7.943 -25.065  1.00  0.00           H  
ATOM   2894  C   LYS   181     -11.366  -0.907 -26.724  1.00  0.00           C  
ATOM   2895  O   LYS   181     -10.449  -0.204 -27.146  1.00  0.00           O  
ATOM   2896  N   GLN   182     -12.582  -0.836 -27.206  1.00  0.00           N  
ATOM   2897  H   GLN   182     -13.312  -1.508 -27.016  1.00  0.00           H  
ATOM   2898  CA  GLN   182     -12.947   0.194 -28.171  1.00  0.00           C  
ATOM   2899  HA  GLN   182     -12.159   0.224 -28.924  1.00  0.00           H  
ATOM   2900  CB  GLN   182     -14.077  -0.325 -29.089  1.00  0.00           C  
ATOM   2901  HB2 GLN   182     -13.890  -1.296 -29.547  1.00  0.00           H  
ATOM   2902  HB3 GLN   182     -14.873  -0.477 -28.360  1.00  0.00           H  
ATOM   2903  CG  GLN   182     -14.384   0.783 -30.108  1.00  0.00           C  
ATOM   2904  HG2 GLN   182     -15.418   0.684 -30.440  1.00  0.00           H  
ATOM   2905  HG3 GLN   182     -14.556   1.733 -29.602  1.00  0.00           H  
ATOM   2906  CD  GLN   182     -13.289   0.938 -31.231  1.00  0.00           C  
ATOM   2907  OE1 GLN   182     -12.439   0.094 -31.578  1.00  0.00           O  
ATOM   2908  NE2 GLN   182     -13.184   2.130 -31.763  1.00  0.00           N  
ATOM   2909 HE21 GLN   182     -12.490   2.305 -32.475  1.00  0.00           H  
ATOM   2910 HE22 GLN   182     -13.861   2.866 -31.620  1.00  0.00           H  
ATOM   2911  C   GLN   182     -13.088   1.611 -27.548  1.00  0.00           C  
ATOM   2912  O   GLN   182     -12.622   2.627 -28.058  1.00  0.00           O  
ATOM   2913  N   GLN   183     -13.639   1.692 -26.357  1.00  0.00           N  
ATOM   2914  H   GLN   183     -13.920   0.884 -25.820  1.00  0.00           H  
ATOM   2915  CA  GLN   183     -13.788   3.010 -25.729  1.00  0.00           C  
ATOM   2916  HA  GLN   183     -14.296   3.651 -26.448  1.00  0.00           H  
ATOM   2917  CB  GLN   183     -14.755   2.994 -24.538  1.00  0.00           C  
ATOM   2918  HB2 GLN   183     -15.598   2.446 -24.958  1.00  0.00           H  
ATOM   2919  HB3 GLN   183     -14.296   2.496 -23.683  1.00  0.00           H  
ATOM   2920  CG  GLN   183     -15.119   4.425 -24.032  1.00  0.00           C  
ATOM   2921  HG2 GLN   183     -14.219   4.933 -23.686  1.00  0.00           H  
ATOM   2922  HG3 GLN   183     -15.462   4.987 -24.901  1.00  0.00           H  
ATOM   2923  CD  GLN   183     -16.078   4.472 -22.800  1.00  0.00           C  
ATOM   2924  OE1 GLN   183     -16.446   3.381 -22.362  1.00  0.00           O  
ATOM   2925  NE2 GLN   183     -16.470   5.631 -22.214  1.00  0.00           N  
ATOM   2926 HE21 GLN   183     -17.278   5.601 -21.608  1.00  0.00           H  
ATOM   2927 HE22 GLN   183     -16.100   6.533 -22.475  1.00  0.00           H  
ATOM   2928  C   GLN   183     -12.494   3.735 -25.450  1.00  0.00           C  
ATOM   2929  O   GLN   183     -12.306   4.896 -25.766  1.00  0.00           O  
ATOM   2930  N   ILE   184     -11.537   2.984 -24.893  1.00  0.00           N  
ATOM   2931  H   ILE   184     -11.660   1.987 -24.789  1.00  0.00           H  
ATOM   2932  CA  ILE   184     -10.220   3.599 -24.423  1.00  0.00           C  
ATOM   2933  HA  ILE   184     -10.352   4.457 -23.764  1.00  0.00           H  
ATOM   2934  CB  ILE   184      -9.384   2.606 -23.558  1.00  0.00           C  
ATOM   2935  HB  ILE   184      -8.382   3.028 -23.472  1.00  0.00           H  
ATOM   2936  CG2 ILE   184     -10.124   2.575 -22.196  1.00  0.00           C  
ATOM   2937 HG21 ILE   184     -10.944   1.871 -22.058  1.00  0.00           H  
ATOM   2938 HG22 ILE   184      -9.496   2.111 -21.435  1.00  0.00           H  
ATOM   2939 HG23 ILE   184     -10.410   3.582 -21.893  1.00  0.00           H  
ATOM   2940  CG1 ILE   184      -9.187   1.147 -24.106  1.00  0.00           C  
ATOM   2941 HG12 ILE   184      -9.593   0.384 -23.442  1.00  0.00           H  
ATOM   2942 HG13 ILE   184      -9.859   0.979 -24.948  1.00  0.00           H  
ATOM   2943  CD1 ILE   184      -7.698   0.956 -24.584  1.00  0.00           C  
ATOM   2944 HD11 ILE   184      -7.009   0.952 -23.739  1.00  0.00           H  
ATOM   2945 HD12 ILE   184      -7.730  -0.016 -25.078  1.00  0.00           H  
ATOM   2946 HD13 ILE   184      -7.335   1.753 -25.233  1.00  0.00           H  
ATOM   2947  C   ILE   184      -9.396   3.903 -25.725  1.00  0.00           C  
ATOM   2948  O   ILE   184      -8.393   4.647 -25.559  1.00  0.00           O  
ATOM   2949  N   ARG   185      -9.629   3.337 -26.890  1.00  0.00           N  
ATOM   2950  H   ARG   185     -10.326   2.613 -26.998  1.00  0.00           H  
ATOM   2951  CA  ARG   185      -8.937   3.719 -28.140  1.00  0.00           C  
ATOM   2952  HA  ARG   185      -7.867   3.604 -27.966  1.00  0.00           H  
ATOM   2953  CB  ARG   185      -9.510   2.813 -29.226  1.00  0.00           C  
ATOM   2954  HB2 ARG   185      -9.166   1.843 -28.870  1.00  0.00           H  
ATOM   2955  HB3 ARG   185     -10.585   2.943 -29.353  1.00  0.00           H  
ATOM   2956  CG  ARG   185      -8.965   2.976 -30.441  1.00  0.00           C  
ATOM   2957  HG2 ARG   185      -9.206   3.976 -30.801  1.00  0.00           H  
ATOM   2958  HG3 ARG   185      -7.882   2.852 -30.456  1.00  0.00           H  
ATOM   2959  CD  ARG   185      -9.388   2.200 -31.438  1.00  0.00           C  
ATOM   2960  HD2 ARG   185      -9.200   1.226 -30.985  1.00  0.00           H  
ATOM   2961  HD3 ARG   185     -10.461   2.232 -31.627  1.00  0.00           H  
ATOM   2962  NE  ARG   185      -8.616   2.380 -32.678  1.00  0.00           N  
ATOM   2963  HE  ARG   185      -8.570   3.312 -33.065  1.00  0.00           H  
ATOM   2964  CZ  ARG   185      -8.192   1.408 -33.481  1.00  0.00           C  
ATOM   2965  NH1 ARG   185      -8.358   0.141 -33.242  1.00  0.00           N  
ATOM   2966 HH11 ARG   185      -8.783  -0.111 -32.361  1.00  0.00           H  
ATOM   2967 HH12 ARG   185      -7.957  -0.552 -33.857  1.00  0.00           H  
ATOM   2968  NH2 ARG   185      -7.525   1.731 -34.521  1.00  0.00           N  
ATOM   2969 HH21 ARG   185      -7.239   2.630 -34.881  1.00  0.00           H  
ATOM   2970 HH22 ARG   185      -7.240   0.971 -35.122  1.00  0.00           H  
ATOM   2971  C   ARG   185      -9.093   5.245 -28.413  1.00  0.00           C  
ATOM   2972  O   ARG   185      -8.133   5.877 -28.830  1.00  0.00           O  
ATOM   2973  N   GLU   186     -10.322   5.771 -28.111  1.00  0.00           N  
ATOM   2974  H   GLU   186     -11.005   5.281 -27.552  1.00  0.00           H  
ATOM   2975  CA  GLU   186     -10.587   7.169 -28.294  1.00  0.00           C  
ATOM   2976  HA  GLU   186     -10.355   7.328 -29.347  1.00  0.00           H  
ATOM   2977  CB  GLU   186     -12.062   7.520 -28.217  1.00  0.00           C  
ATOM   2978  HB2 GLU   186     -12.477   7.366 -27.221  1.00  0.00           H  
ATOM   2979  HB3 GLU   186     -12.207   8.561 -28.505  1.00  0.00           H  
ATOM   2980  CG  GLU   186     -13.038   6.638 -29.085  1.00  0.00           C  
ATOM   2981  HG2 GLU   186     -12.644   5.650 -29.325  1.00  0.00           H  
ATOM   2982  HG3 GLU   186     -13.923   6.445 -28.479  1.00  0.00           H  
ATOM   2983  CD  GLU   186     -13.453   7.243 -30.396  1.00  0.00           C  
ATOM   2984  OE1 GLU   186     -14.657   7.509 -30.587  1.00  0.00           O  
ATOM   2985  OE2 GLU   186     -12.582   7.582 -31.242  1.00  0.00           O  
ATOM   2986  C   GLU   186      -9.776   7.962 -27.301  1.00  0.00           C  
ATOM   2987  O   GLU   186      -9.124   8.947 -27.693  1.00  0.00           O  
ATOM   2988  N   ILE   187      -9.680   7.606 -26.029  1.00  0.00           N  
ATOM   2989  H   ILE   187     -10.135   6.734 -25.799  1.00  0.00           H  
ATOM   2990  CA  ILE   187      -8.919   8.365 -25.013  1.00  0.00           C  
ATOM   2991  HA  ILE   187      -9.342   9.365 -24.921  1.00  0.00           H  
ATOM   2992  CB  ILE   187      -9.183   7.624 -23.673  1.00  0.00           C  
ATOM   2993  HB  ILE   187      -9.180   6.546 -23.835  1.00  0.00           H  
ATOM   2994  CG2 ILE   187      -8.094   7.805 -22.630  1.00  0.00           C  
ATOM   2995 HG21 ILE   187      -7.160   7.308 -22.893  1.00  0.00           H  
ATOM   2996 HG22 ILE   187      -7.911   8.862 -22.433  1.00  0.00           H  
ATOM   2997 HG23 ILE   187      -8.466   7.303 -21.737  1.00  0.00           H  
ATOM   2998  CG1 ILE   187     -10.509   8.082 -23.145  1.00  0.00           C  
ATOM   2999 HG12 ILE   187     -10.612   7.751 -22.111  1.00  0.00           H  
ATOM   3000 HG13 ILE   187     -10.571   9.171 -23.152  1.00  0.00           H  
ATOM   3001  CD1 ILE   187     -11.809   7.615 -23.781  1.00  0.00           C  
ATOM   3002 HD11 ILE   187     -12.669   8.020 -23.248  1.00  0.00           H  
ATOM   3003 HD12 ILE   187     -11.877   8.030 -24.786  1.00  0.00           H  
ATOM   3004 HD13 ILE   187     -11.911   6.530 -23.762  1.00  0.00           H  
ATOM   3005  C   ILE   187      -7.434   8.324 -25.270  1.00  0.00           C  
ATOM   3006  O   ILE   187      -6.818   9.357 -25.162  1.00  0.00           O  
ATOM   3007  N   MET   188      -6.884   7.233 -25.717  1.00  0.00           N  
ATOM   3008  H   MET   188      -7.539   6.556 -26.084  1.00  0.00           H  
ATOM   3009  CA  MET   188      -5.487   7.176 -26.283  1.00  0.00           C  
ATOM   3010  HA  MET   188      -4.936   7.512 -25.405  1.00  0.00           H  
ATOM   3011  CB  MET   188      -5.089   5.709 -26.479  1.00  0.00           C  
ATOM   3012  HB2 MET   188      -5.810   5.328 -27.202  1.00  0.00           H  
ATOM   3013  HB3 MET   188      -4.065   5.824 -26.836  1.00  0.00           H  
ATOM   3014  CG  MET   188      -5.150   4.855 -25.236  1.00  0.00           C  
ATOM   3015  HG2 MET   188      -4.929   5.552 -24.428  1.00  0.00           H  
ATOM   3016  HG3 MET   188      -6.164   4.536 -24.995  1.00  0.00           H  
ATOM   3017  SD  MET   188      -4.000   3.515 -25.251  1.00  0.00           S  
ATOM   3018  CE  MET   188      -2.382   4.397 -25.116  1.00  0.00           C  
ATOM   3019  HE1 MET   188      -2.379   5.119 -24.300  1.00  0.00           H  
ATOM   3020  HE2 MET   188      -1.619   3.720 -24.732  1.00  0.00           H  
ATOM   3021  HE3 MET   188      -2.082   4.860 -26.056  1.00  0.00           H  
ATOM   3022  C   MET   188      -5.291   8.060 -27.552  1.00  0.00           C  
ATOM   3023  O   MET   188      -4.265   8.727 -27.720  1.00  0.00           O  
ATOM   3024  N   LYS   189      -6.340   8.301 -28.404  1.00  0.00           N  
ATOM   3025  H   LYS   189      -7.168   7.723 -28.413  1.00  0.00           H  
ATOM   3026  CA  LYS   189      -6.131   9.372 -29.438  1.00  0.00           C  
ATOM   3027  HA  LYS   189      -5.132   9.275 -29.862  1.00  0.00           H  
ATOM   3028  CB  LYS   189      -7.098   9.114 -30.508  1.00  0.00           C  
ATOM   3029  HB2 LYS   189      -7.158   8.040 -30.689  1.00  0.00           H  
ATOM   3030  HB3 LYS   189      -8.110   9.391 -30.214  1.00  0.00           H  
ATOM   3031  CG  LYS   189      -6.790   9.713 -31.706  1.00  0.00           C  
ATOM   3032  HG2 LYS   189      -6.916  10.784 -31.547  1.00  0.00           H  
ATOM   3033  HG3 LYS   189      -5.738   9.668 -31.988  1.00  0.00           H  
ATOM   3034  CD  LYS   189      -7.600   9.443 -32.784  1.00  0.00           C  
ATOM   3035  HD2 LYS   189      -7.535   8.373 -32.985  1.00  0.00           H  
ATOM   3036  HD3 LYS   189      -8.637   9.694 -32.562  1.00  0.00           H  
ATOM   3037  CE  LYS   189      -7.310  10.032 -33.934  1.00  0.00           C  
ATOM   3038  HE2 LYS   189      -6.249   9.867 -34.123  1.00  0.00           H  
ATOM   3039  HE3 LYS   189      -7.823   9.578 -34.781  1.00  0.00           H  
ATOM   3040  NZ  LYS   189      -7.634  11.436 -33.975  1.00  0.00           N  
ATOM   3041  HZ1 LYS   189      -7.387  11.813 -34.879  1.00  0.00           H  
ATOM   3042  HZ2 LYS   189      -8.616  11.661 -33.905  1.00  0.00           H  
ATOM   3043  HZ3 LYS   189      -7.161  11.983 -33.270  1.00  0.00           H  
ATOM   3044  C   LYS   189      -6.189  10.810 -28.897  1.00  0.00           C  
ATOM   3045  O   LYS   189      -5.557  11.757 -29.392  1.00  0.00           O  
ATOM   3046  N   GLY   190      -6.919  11.016 -27.790  1.00  0.00           N  
ATOM   3047  H   GLY   190      -7.574  10.349 -27.406  1.00  0.00           H  
ATOM   3048  CA  GLY   190      -6.740  12.312 -27.085  1.00  0.00           C  
ATOM   3049  HA2 GLY   190      -7.062  12.990 -27.875  1.00  0.00           H  
ATOM   3050  HA3 GLY   190      -7.337  12.364 -26.174  1.00  0.00           H  
ATOM   3051  C   GLY   190      -5.384  12.560 -26.632  1.00  0.00           C  
ATOM   3052  O   GLY   190      -4.848  13.651 -26.831  1.00  0.00           O  
ATOM   3053  N   GLN   191      -4.669  11.546 -26.178  1.00  0.00           N  
ATOM   3054  H   GLN   191      -5.093  10.630 -26.160  1.00  0.00           H  
ATOM   3055  CA  GLN   191      -3.239  11.769 -25.855  1.00  0.00           C  
ATOM   3056  HA  GLN   191      -3.243  12.625 -25.179  1.00  0.00           H  
ATOM   3057  CB  GLN   191      -2.780  10.569 -25.076  1.00  0.00           C  
ATOM   3058  HB2 GLN   191      -3.496  10.178 -24.353  1.00  0.00           H  
ATOM   3059  HB3 GLN   191      -2.652   9.757 -25.792  1.00  0.00           H  
ATOM   3060  CG  GLN   191      -1.465  10.782 -24.287  1.00  0.00           C  
ATOM   3061  HG2 GLN   191      -0.695  11.350 -24.809  1.00  0.00           H  
ATOM   3062  HG3 GLN   191      -1.723  11.278 -23.351  1.00  0.00           H  
ATOM   3063  CD  GLN   191      -0.802   9.496 -23.941  1.00  0.00           C  
ATOM   3064  OE1 GLN   191      -1.189   8.362 -24.328  1.00  0.00           O  
ATOM   3065  NE2 GLN   191       0.459   9.614 -23.400  1.00  0.00           N  
ATOM   3066 HE21 GLN   191       1.065   8.806 -23.423  1.00  0.00           H  
ATOM   3067 HE22 GLN   191       0.831  10.544 -23.265  1.00  0.00           H  
ATOM   3068  C   GLN   191      -2.392  12.062 -27.057  1.00  0.00           C  
ATOM   3069  O   GLN   191      -1.400  12.818 -26.944  1.00  0.00           O  
ATOM   3070  N   ARG   192      -2.707  11.439 -28.186  1.00  0.00           N  
ATOM   3071  H   ARG   192      -3.436  10.751 -28.056  1.00  0.00           H  
ATOM   3072  CA  ARG   192      -1.970  11.645 -29.462  1.00  0.00           C  
ATOM   3073  HA  ARG   192      -0.911  11.727 -29.218  1.00  0.00           H  
ATOM   3074  CB  ARG   192      -2.065  10.501 -30.523  1.00  0.00           C  
ATOM   3075  HB2 ARG   192      -2.356   9.517 -30.156  1.00  0.00           H  
ATOM   3076  HB3 ARG   192      -2.809  10.786 -31.267  1.00  0.00           H  
ATOM   3077  CG  ARG   192      -0.941  10.298 -31.302  1.00  0.00           C  
ATOM   3078  HG2 ARG   192      -0.629  11.306 -31.572  1.00  0.00           H  
ATOM   3079  HG3 ARG   192      -0.240   9.936 -30.551  1.00  0.00           H  
ATOM   3080  CD  ARG   192      -1.045   9.483 -32.415  1.00  0.00           C  
ATOM   3081  HD2 ARG   192      -1.075   8.448 -32.072  1.00  0.00           H  
ATOM   3082  HD3 ARG   192      -2.028   9.491 -32.885  1.00  0.00           H  
ATOM   3083  NE  ARG   192       0.124   9.690 -33.378  1.00  0.00           N  
ATOM   3084  HE  ARG   192       0.039  10.497 -33.979  1.00  0.00           H  
ATOM   3085  CZ  ARG   192       1.129   8.811 -33.532  1.00  0.00           C  
ATOM   3086  NH1 ARG   192       1.315   7.718 -32.876  1.00  0.00           N  
ATOM   3087 HH11 ARG   192       0.710   7.461 -32.108  1.00  0.00           H  
ATOM   3088 HH12 ARG   192       2.062   7.111 -33.182  1.00  0.00           H  
ATOM   3089  NH2 ARG   192       2.083   8.973 -34.408  1.00  0.00           N  
ATOM   3090 HH21 ARG   192       2.146   9.849 -34.906  1.00  0.00           H  
ATOM   3091 HH22 ARG   192       2.685   8.197 -34.643  1.00  0.00           H  
ATOM   3092  C   ARG   192      -2.219  13.081 -29.993  1.00  0.00           C  
ATOM   3093  O   ARG   192      -1.268  13.776 -30.229  1.00  0.00           O  
ATOM   3094  N   ASP   193      -3.418  13.586 -29.901  1.00  0.00           N  
ATOM   3095  H   ASP   193      -4.070  12.893 -29.563  1.00  0.00           H  
ATOM   3096  CA  ASP   193      -3.807  14.963 -30.327  1.00  0.00           C  
ATOM   3097  HA  ASP   193      -3.266  15.118 -31.260  1.00  0.00           H  
ATOM   3098  CB  ASP   193      -5.327  14.951 -30.734  1.00  0.00           C  
ATOM   3099  HB2 ASP   193      -5.855  14.395 -29.960  1.00  0.00           H  
ATOM   3100  HB3 ASP   193      -5.674  15.976 -30.870  1.00  0.00           H  
ATOM   3101  CG  ASP   193      -5.459  14.166 -32.042  1.00  0.00           C  
ATOM   3102  OD1 ASP   193      -6.512  13.490 -32.197  1.00  0.00           O  
ATOM   3103  OD2 ASP   193      -4.680  14.285 -32.996  1.00  0.00           O  
ATOM   3104  C   ASP   193      -3.482  16.110 -29.318  1.00  0.00           C  
ATOM   3105  O   ASP   193      -3.663  17.280 -29.626  1.00  0.00           O  
ATOM   3106  N   GLN   194      -2.991  15.762 -28.123  1.00  0.00           N  
ATOM   3107  H   GLN   194      -2.929  14.768 -27.954  1.00  0.00           H  
ATOM   3108  CA  GLN   194      -2.526  16.691 -27.086  1.00  0.00           C  
ATOM   3109  HA  GLN   194      -2.919  17.663 -27.382  1.00  0.00           H  
ATOM   3110  CB  GLN   194      -3.303  16.328 -25.809  1.00  0.00           C  
ATOM   3111  HB2 GLN   194      -4.388  16.376 -25.910  1.00  0.00           H  
ATOM   3112  HB3 GLN   194      -3.188  15.252 -25.679  1.00  0.00           H  
ATOM   3113  CG  GLN   194      -2.952  16.887 -24.446  1.00  0.00           C  
ATOM   3114  HG2 GLN   194      -3.614  16.475 -23.685  1.00  0.00           H  
ATOM   3115  HG3 GLN   194      -1.977  16.412 -24.341  1.00  0.00           H  
ATOM   3116  CD  GLN   194      -2.767  18.406 -24.402  1.00  0.00           C  
ATOM   3117  OE1 GLN   194      -3.351  19.161 -25.094  1.00  0.00           O  
ATOM   3118  NE2 GLN   194      -1.807  18.885 -23.603  1.00  0.00           N  
ATOM   3119 HE21 GLN   194      -1.633  19.866 -23.768  1.00  0.00           H  
ATOM   3120 HE22 GLN   194      -1.334  18.328 -22.905  1.00  0.00           H  
ATOM   3121  C   GLN   194      -0.963  16.750 -26.899  1.00  0.00           C  
ATOM   3122  O   GLN   194      -0.483  17.743 -26.454  1.00  0.00           O  
ATOM   3123  N   MET   195      -0.262  15.628 -27.206  1.00  0.00           N  
ATOM   3124  H   MET   195      -0.682  14.830 -27.659  1.00  0.00           H  
ATOM   3125  CA  MET   195       1.201  15.513 -26.929  1.00  0.00           C  
ATOM   3126  HA  MET   195       1.318  16.007 -25.964  1.00  0.00           H  
ATOM   3127  CB  MET   195       1.557  14.065 -26.663  1.00  0.00           C  
ATOM   3128  HB2 MET   195       2.555  14.110 -26.226  1.00  0.00           H  
ATOM   3129  HB3 MET   195       0.878  13.578 -25.963  1.00  0.00           H  
ATOM   3130  CG  MET   195       1.643  13.165 -27.891  1.00  0.00           C  
ATOM   3131  HG2 MET   195       0.658  12.712 -28.007  1.00  0.00           H  
ATOM   3132  HG3 MET   195       2.014  13.707 -28.760  1.00  0.00           H  
ATOM   3133  SD  MET   195       2.739  11.669 -27.643  1.00  0.00           S  
ATOM   3134  CE  MET   195       1.760  10.754 -26.400  1.00  0.00           C  
ATOM   3135  HE1 MET   195       2.357   9.874 -26.159  1.00  0.00           H  
ATOM   3136  HE2 MET   195       1.770  11.430 -25.546  1.00  0.00           H  
ATOM   3137  HE3 MET   195       0.740  10.482 -26.671  1.00  0.00           H  
ATOM   3138  C   MET   195       2.061  16.240 -27.933  1.00  0.00           C  
ATOM   3139  O   MET   195       1.557  16.703 -29.001  1.00  0.00           O  
ATOM   3140  N   LYS   196       3.331  16.422 -27.532  1.00  0.00           N  
ATOM   3141  H   LYS   196       3.678  15.956 -26.706  1.00  0.00           H  
ATOM   3142  CA  LYS   196       4.277  17.269 -28.309  1.00  0.00           C  
ATOM   3143  HA  LYS   196       3.806  17.491 -29.266  1.00  0.00           H  
ATOM   3144  CB  LYS   196       4.665  18.535 -27.550  1.00  0.00           C  
ATOM   3145  HB2 LYS   196       4.964  18.256 -26.540  1.00  0.00           H  
ATOM   3146  HB3 LYS   196       5.499  18.958 -28.110  1.00  0.00           H  
ATOM   3147  CG  LYS   196       3.652  19.415 -27.493  1.00  0.00           C  
ATOM   3148  HG2 LYS   196       3.070  19.442 -28.414  1.00  0.00           H  
ATOM   3149  HG3 LYS   196       2.988  19.058 -26.706  1.00  0.00           H  
ATOM   3150  CD  LYS   196       4.054  20.764 -27.300  1.00  0.00           C  
ATOM   3151  HD2 LYS   196       4.924  20.745 -26.644  1.00  0.00           H  
ATOM   3152  HD3 LYS   196       4.436  21.093 -28.266  1.00  0.00           H  
ATOM   3153  CE  LYS   196       3.141  21.581 -26.743  1.00  0.00           C  
ATOM   3154  HE2 LYS   196       2.209  21.547 -27.306  1.00  0.00           H  
ATOM   3155  HE3 LYS   196       2.902  21.345 -25.706  1.00  0.00           H  
ATOM   3156  NZ  LYS   196       3.799  22.903 -26.789  1.00  0.00           N  
ATOM   3157  HZ1 LYS   196       4.299  22.997 -27.661  1.00  0.00           H  
ATOM   3158  HZ2 LYS   196       3.088  23.579 -26.546  1.00  0.00           H  
ATOM   3159  HZ3 LYS   196       4.551  23.109 -26.147  1.00  0.00           H  
ATOM   3160  C   LYS   196       5.612  16.496 -28.628  1.00  0.00           C  
ATOM   3161  O   LYS   196       6.028  15.792 -27.680  1.00  0.00           O  
ATOM   3162  N   ARG   197       6.246  16.708 -29.756  1.00  0.00           N  
ATOM   3163  H   ARG   197       5.866  17.302 -30.478  1.00  0.00           H  
ATOM   3164  CA  ARG   197       7.563  16.161 -30.135  1.00  0.00           C  
ATOM   3165  HA  ARG   197       8.023  15.651 -29.289  1.00  0.00           H  
ATOM   3166  CB  ARG   197       7.361  15.082 -31.329  1.00  0.00           C  
ATOM   3167  HB2 ARG   197       8.278  14.579 -31.636  1.00  0.00           H  
ATOM   3168  HB3 ARG   197       6.753  14.278 -30.915  1.00  0.00           H  
ATOM   3169  CG  ARG   197       6.692  15.498 -32.488  1.00  0.00           C  
ATOM   3170  HG2 ARG   197       5.774  15.953 -32.118  1.00  0.00           H  
ATOM   3171  HG3 ARG   197       7.356  16.235 -32.939  1.00  0.00           H  
ATOM   3172  CD  ARG   197       6.170  14.610 -33.368  1.00  0.00           C  
ATOM   3173  HD2 ARG   197       5.411  13.954 -32.941  1.00  0.00           H  
ATOM   3174  HD3 ARG   197       5.775  15.168 -34.217  1.00  0.00           H  
ATOM   3175  NE  ARG   197       7.115  13.719 -33.988  1.00  0.00           N  
ATOM   3176  HE  ARG   197       7.984  13.602 -33.486  1.00  0.00           H  
ATOM   3177  CZ  ARG   197       7.145  13.290 -35.210  1.00  0.00           C  
ATOM   3178  NH1 ARG   197       6.109  13.360 -36.050  1.00  0.00           N  
ATOM   3179 HH11 ARG   197       5.296  13.889 -35.769  1.00  0.00           H  
ATOM   3180 HH12 ARG   197       6.020  12.852 -36.918  1.00  0.00           H  
ATOM   3181  NH2 ARG   197       8.230  12.656 -35.543  1.00  0.00           N  
ATOM   3182 HH21 ARG   197       8.925  12.558 -34.817  1.00  0.00           H  
ATOM   3183 HH22 ARG   197       8.343  12.421 -36.519  1.00  0.00           H  
ATOM   3184  C   ARG   197       8.508  17.304 -30.692  1.00  0.00           C  
ATOM   3185  O   ARG   197       7.952  18.234 -31.227  1.00  0.00           O  
ATOM   3186  N   PRO   198       9.847  17.263 -30.557  1.00  0.00           N  
ATOM   3187  CD  PRO   198      10.637  16.111 -30.185  1.00  0.00           C  
ATOM   3188  HD2 PRO   198      10.291  15.212 -30.694  1.00  0.00           H  
ATOM   3189  HD3 PRO   198      10.517  15.898 -29.123  1.00  0.00           H  
ATOM   3190  CG  PRO   198      12.111  16.446 -30.494  1.00  0.00           C  
ATOM   3191  HG2 PRO   198      12.461  15.828 -31.321  1.00  0.00           H  
ATOM   3192  HG3 PRO   198      12.783  16.224 -29.665  1.00  0.00           H  
ATOM   3193  CB  PRO   198      12.192  17.932 -30.688  1.00  0.00           C  
ATOM   3194  HB2 PRO   198      13.003  18.175 -31.374  1.00  0.00           H  
ATOM   3195  HB3 PRO   198      12.415  18.422 -29.740  1.00  0.00           H  
ATOM   3196  CA  PRO   198      10.704  18.332 -31.121  1.00  0.00           C  
ATOM   3197  HA  PRO   198      10.504  19.285 -30.631  1.00  0.00           H  
ATOM   3198  C   PRO   198      10.582  18.510 -32.631  1.00  0.00           C  
ATOM   3199  O   PRO   198      10.904  17.604 -33.395  1.00  0.00           O  
ATOM   3200  N   PRO   199      10.086  19.678 -33.212  1.00  0.00           N  
ATOM   3201  CD  PRO   199       9.363  20.764 -32.620  1.00  0.00           C  
ATOM   3202  HD2 PRO   199      10.006  21.553 -32.230  1.00  0.00           H  
ATOM   3203  HD3 PRO   199       8.718  20.462 -31.795  1.00  0.00           H  
ATOM   3204  CG  PRO   199       8.603  21.335 -33.794  1.00  0.00           C  
ATOM   3205  HG2 PRO   199       8.324  22.348 -33.504  1.00  0.00           H  
ATOM   3206  HG3 PRO   199       7.703  20.761 -34.014  1.00  0.00           H  
ATOM   3207  CB  PRO   199       9.578  21.346 -34.960  1.00  0.00           C  
ATOM   3208  HB2 PRO   199      10.267  22.176 -34.802  1.00  0.00           H  
ATOM   3209  HB3 PRO   199       9.015  21.329 -35.893  1.00  0.00           H  
ATOM   3210  CA  PRO   199      10.301  19.995 -34.619  1.00  0.00           C  
ATOM   3211  HA  PRO   199       9.783  19.174 -35.115  1.00  0.00           H  
ATOM   3212  C   PRO   199      11.767  19.878 -35.050  1.00  0.00           C  
ATOM   3213  O   PRO   199      12.710  20.008 -34.264  1.00  0.00           O  
ATOM   3214  N   LEU   200      12.051  19.778 -36.361  1.00  0.00           N  
ATOM   3215  H   LEU   200      11.313  20.023 -37.006  1.00  0.00           H  
ATOM   3216  CA  LEU   200      13.426  19.621 -36.885  1.00  0.00           C  
ATOM   3217  HA  LEU   200      13.840  18.874 -36.208  1.00  0.00           H  
ATOM   3218  CB  LEU   200      13.485  19.247 -38.351  1.00  0.00           C  
ATOM   3219  HB2 LEU   200      13.103  20.063 -38.964  1.00  0.00           H  
ATOM   3220  HB3 LEU   200      14.563  19.216 -38.509  1.00  0.00           H  
ATOM   3221  CG  LEU   200      12.882  17.920 -38.762  1.00  0.00           C  
ATOM   3222  HG  LEU   200      11.810  17.870 -38.571  1.00  0.00           H  
ATOM   3223  CD1 LEU   200      13.136  17.626 -40.209  1.00  0.00           C  
ATOM   3224 HD11 LEU   200      14.202  17.612 -40.437  1.00  0.00           H  
ATOM   3225 HD12 LEU   200      12.686  16.701 -40.569  1.00  0.00           H  
ATOM   3226 HD13 LEU   200      12.687  18.448 -40.766  1.00  0.00           H  
ATOM   3227  CD2 LEU   200      13.498  16.730 -38.042  1.00  0.00           C  
ATOM   3228 HD21 LEU   200      14.543  16.559 -38.303  1.00  0.00           H  
ATOM   3229 HD22 LEU   200      13.512  16.805 -36.954  1.00  0.00           H  
ATOM   3230 HD23 LEU   200      12.982  15.882 -38.491  1.00  0.00           H  
ATOM   3231  C   LEU   200      14.387  20.748 -36.561  1.00  0.00           C  
ATOM   3232  O   LEU   200      15.542  20.520 -36.143  1.00  0.00           O  
ATOM   3233  N   GLU   201      13.785  21.967 -36.620  1.00  0.00           N  
ATOM   3234  H   GLU   201      12.955  22.052 -37.190  1.00  0.00           H  
ATOM   3235  CA  GLU   201      14.364  23.292 -36.307  1.00  0.00           C  
ATOM   3236  HA  GLU   201      15.227  23.553 -36.918  1.00  0.00           H  
ATOM   3237  CB  GLU   201      13.194  24.245 -36.623  1.00  0.00           C  
ATOM   3238  HB2 GLU   201      12.898  24.045 -37.653  1.00  0.00           H  
ATOM   3239  HB3 GLU   201      12.400  23.975 -35.926  1.00  0.00           H  
ATOM   3240  CG  GLU   201      13.477  25.731 -36.437  1.00  0.00           C  
ATOM   3241  HG2 GLU   201      12.624  26.360 -36.693  1.00  0.00           H  
ATOM   3242  HG3 GLU   201      13.654  25.978 -35.390  1.00  0.00           H  
ATOM   3243  CD  GLU   201      14.697  26.243 -37.195  1.00  0.00           C  
ATOM   3244  OE1 GLU   201      15.168  27.384 -36.918  1.00  0.00           O  
ATOM   3245  OE2 GLU   201      15.099  25.638 -38.231  1.00  0.00           O  
ATOM   3246  C   GLU   201      14.718  23.282 -34.828  1.00  0.00           C  
ATOM   3247  O   GLU   201      15.723  23.914 -34.397  1.00  0.00           O  
ATOM   3248  N   GLU   202      14.079  22.479 -34.045  1.00  0.00           N  
ATOM   3249  H   GLU   202      13.560  21.744 -34.503  1.00  0.00           H  
ATOM   3250  CA  GLU   202      14.324  22.378 -32.635  1.00  0.00           C  
ATOM   3251  HA  GLU   202      14.812  23.309 -32.347  1.00  0.00           H  
ATOM   3252  CB  GLU   202      12.930  22.362 -31.962  1.00  0.00           C  
ATOM   3253  HB2 GLU   202      12.405  23.300 -32.145  1.00  0.00           H  
ATOM   3254  HB3 GLU   202      12.263  21.599 -32.364  1.00  0.00           H  
ATOM   3255  CG  GLU   202      13.076  22.068 -30.513  1.00  0.00           C  
ATOM   3256  HG2 GLU   202      12.120  21.980 -29.997  1.00  0.00           H  
ATOM   3257  HG3 GLU   202      13.644  21.175 -30.252  1.00  0.00           H  
ATOM   3258  CD  GLU   202      13.666  23.307 -29.701  1.00  0.00           C  
ATOM   3259  OE1 GLU   202      13.689  24.521 -30.184  1.00  0.00           O  
ATOM   3260  OE2 GLU   202      13.987  23.132 -28.460  1.00  0.00           O  
ATOM   3261  C   GLU   202      15.351  21.293 -32.184  1.00  0.00           C  
ATOM   3262  O   GLU   202      16.176  21.595 -31.317  1.00  0.00           O  
ATOM   3263  N   ARG   203      15.286  20.113 -32.804  1.00  0.00           N  
ATOM   3264  H   ARG   203      14.469  19.879 -33.349  1.00  0.00           H  
ATOM   3265  CA  ARG   203      16.392  19.128 -32.888  1.00  0.00           C  
ATOM   3266  HA  ARG   203      16.630  18.850 -31.862  1.00  0.00           H  
ATOM   3267  CB  ARG   203      16.044  17.931 -33.736  1.00  0.00           C  
ATOM   3268  HB2 ARG   203      15.703  18.272 -34.713  1.00  0.00           H  
ATOM   3269  HB3 ARG   203      16.977  17.437 -34.008  1.00  0.00           H  
ATOM   3270  CG  ARG   203      15.179  16.978 -33.255  1.00  0.00           C  
ATOM   3271  HG2 ARG   203      15.577  16.621 -32.305  1.00  0.00           H  
ATOM   3272  HG3 ARG   203      14.151  17.338 -33.284  1.00  0.00           H  
ATOM   3273  CD  ARG   203      15.129  15.808 -33.963  1.00  0.00           C  
ATOM   3274  HD2 ARG   203      14.765  16.064 -34.958  1.00  0.00           H  
ATOM   3275  HD3 ARG   203      16.093  15.309 -34.068  1.00  0.00           H  
ATOM   3276  NE  ARG   203      14.247  14.758 -33.331  1.00  0.00           N  
ATOM   3277  HE  ARG   203      13.889  14.925 -32.401  1.00  0.00           H  
ATOM   3278  CZ  ARG   203      13.808  13.660 -33.892  1.00  0.00           C  
ATOM   3279  NH1 ARG   203      14.254  13.127 -34.972  1.00  0.00           N  
ATOM   3280 HH11 ARG   203      15.108  13.500 -35.362  1.00  0.00           H  
ATOM   3281 HH12 ARG   203      13.836  12.255 -35.264  1.00  0.00           H  
ATOM   3282  NH2 ARG   203      12.876  12.997 -33.268  1.00  0.00           N  
ATOM   3283 HH21 ARG   203      12.848  13.217 -32.283  1.00  0.00           H  
ATOM   3284 HH22 ARG   203      12.761  12.018 -33.488  1.00  0.00           H  
ATOM   3285  C   ARG   203      17.706  19.857 -33.338  1.00  0.00           C  
ATOM   3286  O   ARG   203      18.808  19.720 -32.715  1.00  0.00           O  
ATOM   3287  N   ARG   204      17.687  20.789 -34.328  1.00  0.00           N  
ATOM   3288  H   ARG   204      16.820  20.883 -34.838  1.00  0.00           H  
ATOM   3289  CA  ARG   204      18.830  21.631 -34.661  1.00  0.00           C  
ATOM   3290  HA  ARG   204      19.655  20.942 -34.838  1.00  0.00           H  
ATOM   3291  CB  ARG   204      18.643  22.387 -36.013  1.00  0.00           C  
ATOM   3292  HB2 ARG   204      17.653  22.838 -36.083  1.00  0.00           H  
ATOM   3293  HB3 ARG   204      19.358  23.210 -36.017  1.00  0.00           H  
ATOM   3294  CG  ARG   204      18.853  21.589 -37.074  1.00  0.00           C  
ATOM   3295  HG2 ARG   204      19.760  20.987 -37.032  1.00  0.00           H  
ATOM   3296  HG3 ARG   204      18.029  20.880 -37.154  1.00  0.00           H  
ATOM   3297  CD  ARG   204      18.986  22.240 -38.295  1.00  0.00           C  
ATOM   3298  HD2 ARG   204      19.863  22.883 -38.223  1.00  0.00           H  
ATOM   3299  HD3 ARG   204      19.234  21.404 -38.950  1.00  0.00           H  
ATOM   3300  NE  ARG   204      17.853  23.014 -38.844  1.00  0.00           N  
ATOM   3301  HE  ARG   204      17.730  23.908 -38.391  1.00  0.00           H  
ATOM   3302  CZ  ARG   204      16.819  22.514 -39.521  1.00  0.00           C  
ATOM   3303  NH1 ARG   204      15.718  23.160 -39.663  1.00  0.00           N  
ATOM   3304 HH11 ARG   204      15.537  24.049 -39.218  1.00  0.00           H  
ATOM   3305 HH12 ARG   204      14.943  22.588 -39.965  1.00  0.00           H  
ATOM   3306  NH2 ARG   204      16.899  21.316 -40.094  1.00  0.00           N  
ATOM   3307 HH21 ARG   204      17.821  20.918 -40.209  1.00  0.00           H  
ATOM   3308 HH22 ARG   204      16.214  21.089 -40.800  1.00  0.00           H  
ATOM   3309  C   ARG   204      19.191  22.568 -33.512  1.00  0.00           C  
ATOM   3310  O   ARG   204      20.431  22.583 -33.189  1.00  0.00           O  
ATOM   3311  N   ALA   205      18.265  23.260 -32.926  1.00  0.00           N  
ATOM   3312  H   ALA   205      17.328  23.280 -33.304  1.00  0.00           H  
ATOM   3313  CA  ALA   205      18.623  24.265 -31.819  1.00  0.00           C  
ATOM   3314  HA  ALA   205      19.042  25.154 -32.290  1.00  0.00           H  
ATOM   3315  CB  ALA   205      17.386  24.795 -31.094  1.00  0.00           C  
ATOM   3316  HB1 ALA   205      16.628  25.153 -31.791  1.00  0.00           H  
ATOM   3317  HB2 ALA   205      16.896  24.085 -30.429  1.00  0.00           H  
ATOM   3318  HB3 ALA   205      17.653  25.627 -30.442  1.00  0.00           H  
ATOM   3319  C   ALA   205      19.522  23.719 -30.719  1.00  0.00           C  
ATOM   3320  O   ALA   205      20.521  24.321 -30.281  1.00  0.00           O  
ATOM   3321  N   MET   206      19.296  22.454 -30.239  1.00  0.00           N  
ATOM   3322  H   MET   206      18.418  22.082 -30.572  1.00  0.00           H  
ATOM   3323  CA  MET   206      20.122  21.712 -29.197  1.00  0.00           C  
ATOM   3324  HA  MET   206      20.084  22.383 -28.339  1.00  0.00           H  
ATOM   3325  CB  MET   206      19.337  20.461 -28.765  1.00  0.00           C  
ATOM   3326  HB2 MET   206      18.254  20.554 -28.839  1.00  0.00           H  
ATOM   3327  HB3 MET   206      19.638  19.685 -29.468  1.00  0.00           H  
ATOM   3328  CG  MET   206      19.721  20.105 -27.359  1.00  0.00           C  
ATOM   3329  HG2 MET   206      20.806  20.218 -27.361  1.00  0.00           H  
ATOM   3330  HG3 MET   206      19.194  20.830 -26.739  1.00  0.00           H  
ATOM   3331  SD  MET   206      19.154  18.525 -26.674  1.00  0.00           S  
ATOM   3332  CE  MET   206      19.823  18.531 -24.983  1.00  0.00           C  
ATOM   3333  HE1 MET   206      20.901  18.649 -24.878  1.00  0.00           H  
ATOM   3334  HE2 MET   206      19.388  19.330 -24.383  1.00  0.00           H  
ATOM   3335  HE3 MET   206      19.692  17.564 -24.496  1.00  0.00           H  
ATOM   3336  C   MET   206      21.590  21.437 -29.615  1.00  0.00           C  
ATOM   3337  O   MET   206      22.440  21.821 -28.900  1.00  0.00           O  
ATOM   3338  N   HIE   207      21.699  21.001 -30.822  1.00  0.00           N  
ATOM   3339  H   HIE   207      20.816  20.917 -31.303  1.00  0.00           H  
ATOM   3340  CA  HIE   207      22.987  20.824 -31.562  1.00  0.00           C  
ATOM   3341  HA  HIE   207      23.648  20.121 -31.054  1.00  0.00           H  
ATOM   3342  CB  HIE   207      22.706  20.358 -32.971  1.00  0.00           C  
ATOM   3343  HB2 HIE   207      22.216  19.385 -32.980  1.00  0.00           H  
ATOM   3344  HB3 HIE   207      22.106  21.072 -33.535  1.00  0.00           H  
ATOM   3345  CG  HIE   207      23.932  20.256 -33.869  1.00  0.00           C  
ATOM   3346  ND1 HIE   207      24.099  20.931 -35.136  1.00  0.00           N  
ATOM   3347  CE1 HIE   207      25.380  20.630 -35.566  1.00  0.00           C  
ATOM   3348  HE1 HIE   207      25.732  20.955 -36.534  1.00  0.00           H  
ATOM   3349  NE2 HIE   207      25.922  19.918 -34.542  1.00  0.00           N  
ATOM   3350  HE2 HIE   207      26.829  19.502 -34.702  1.00  0.00           H  
ATOM   3351  CD2 HIE   207      25.099  19.733 -33.454  1.00  0.00           C  
ATOM   3352  HD2 HIE   207      25.388  19.228 -32.544  1.00  0.00           H  
ATOM   3353  C   HIE   207      23.837  22.082 -31.660  1.00  0.00           C  
ATOM   3354  O   HIE   207      25.007  21.969 -31.321  1.00  0.00           O  
ATOM   3355  N   ASP   208      23.232  23.275 -31.932  1.00  0.00           N  
ATOM   3356  H   ASP   208      22.238  23.194 -32.090  1.00  0.00           H  
ATOM   3357  CA  ASP   208      23.985  24.532 -32.103  1.00  0.00           C  
ATOM   3358  HA  ASP   208      24.814  24.409 -32.801  1.00  0.00           H  
ATOM   3359  CB  ASP   208      23.176  25.638 -32.722  1.00  0.00           C  
ATOM   3360  HB2 ASP   208      22.316  25.863 -32.092  1.00  0.00           H  
ATOM   3361  HB3 ASP   208      23.718  26.580 -32.638  1.00  0.00           H  
ATOM   3362  CG  ASP   208      22.709  25.434 -34.171  1.00  0.00           C  
ATOM   3363  OD1 ASP   208      21.756  26.088 -34.599  1.00  0.00           O  
ATOM   3364  OD2 ASP   208      23.202  24.550 -34.864  1.00  0.00           O  
ATOM   3365  C   ASP   208      24.506  25.058 -30.781  1.00  0.00           C  
ATOM   3366  O   ASP   208      25.337  25.966 -30.789  1.00  0.00           O  
ATOM   3367  N   ILE   209      24.000  24.584 -29.597  1.00  0.00           N  
ATOM   3368  H   ILE   209      23.376  23.803 -29.735  1.00  0.00           H  
ATOM   3369  CA  ILE   209      24.631  24.797 -28.260  1.00  0.00           C  
ATOM   3370  HA  ILE   209      25.074  25.781 -28.110  1.00  0.00           H  
ATOM   3371  CB  ILE   209      23.608  24.634 -27.153  1.00  0.00           C  
ATOM   3372  HB  ILE   209      23.174  23.657 -27.366  1.00  0.00           H  
ATOM   3373  CG2 ILE   209      24.380  24.646 -25.839  1.00  0.00           C  
ATOM   3374 HG21 ILE   209      24.916  23.709 -25.694  1.00  0.00           H  
ATOM   3375 HG22 ILE   209      25.066  25.481 -25.697  1.00  0.00           H  
ATOM   3376 HG23 ILE   209      23.653  24.658 -25.028  1.00  0.00           H  
ATOM   3377  CG1 ILE   209      22.586  25.812 -27.242  1.00  0.00           C  
ATOM   3378 HG12 ILE   209      23.015  26.782 -26.992  1.00  0.00           H  
ATOM   3379 HG13 ILE   209      22.208  25.901 -28.261  1.00  0.00           H  
ATOM   3380  CD1 ILE   209      21.316  25.550 -26.338  1.00  0.00           C  
ATOM   3381 HD11 ILE   209      20.642  26.331 -26.692  1.00  0.00           H  
ATOM   3382 HD12 ILE   209      20.819  24.607 -26.565  1.00  0.00           H  
ATOM   3383 HD13 ILE   209      21.588  25.621 -25.285  1.00  0.00           H  
ATOM   3384  C   ILE   209      25.789  23.781 -28.102  1.00  0.00           C  
ATOM   3385  O   ILE   209      26.798  24.095 -27.461  1.00  0.00           O  
ATOM   3386  N   ILE   210      25.597  22.501 -28.449  1.00  0.00           N  
ATOM   3387  H   ILE   210      24.727  22.328 -28.933  1.00  0.00           H  
ATOM   3388  CA  ILE   210      26.488  21.442 -28.264  1.00  0.00           C  
ATOM   3389  HA  ILE   210      26.730  21.570 -27.209  1.00  0.00           H  
ATOM   3390  CB  ILE   210      25.789  20.066 -28.308  1.00  0.00           C  
ATOM   3391  HB  ILE   210      25.343  19.933 -29.294  1.00  0.00           H  
ATOM   3392  CG2 ILE   210      26.790  18.939 -28.210  1.00  0.00           C  
ATOM   3393 HG21 ILE   210      27.036  18.964 -27.149  1.00  0.00           H  
ATOM   3394 HG22 ILE   210      26.415  17.952 -28.480  1.00  0.00           H  
ATOM   3395 HG23 ILE   210      27.710  19.047 -28.786  1.00  0.00           H  
ATOM   3396  CG1 ILE   210      24.700  19.893 -27.185  1.00  0.00           C  
ATOM   3397 HG12 ILE   210      25.230  19.684 -26.256  1.00  0.00           H  
ATOM   3398 HG13 ILE   210      24.024  20.738 -27.058  1.00  0.00           H  
ATOM   3399  CD1 ILE   210      23.761  18.653 -27.353  1.00  0.00           C  
ATOM   3400 HD11 ILE   210      24.265  17.794 -26.910  1.00  0.00           H  
ATOM   3401 HD12 ILE   210      22.828  18.857 -26.829  1.00  0.00           H  
ATOM   3402 HD13 ILE   210      23.571  18.530 -28.420  1.00  0.00           H  
ATOM   3403  C   ILE   210      27.782  21.633 -29.138  1.00  0.00           C  
ATOM   3404  O   ILE   210      28.879  21.609 -28.586  1.00  0.00           O  
ATOM   3405  N   ALA   211      27.639  21.784 -30.415  1.00  0.00           N  
ATOM   3406  H   ALA   211      26.680  21.774 -30.730  1.00  0.00           H  
ATOM   3407  CA  ALA   211      28.624  22.046 -31.432  1.00  0.00           C  
ATOM   3408  HA  ALA   211      29.409  21.323 -31.209  1.00  0.00           H  
ATOM   3409  CB  ALA   211      28.064  21.685 -32.810  1.00  0.00           C  
ATOM   3410  HB1 ALA   211      28.808  21.689 -33.607  1.00  0.00           H  
ATOM   3411  HB2 ALA   211      27.680  20.666 -32.835  1.00  0.00           H  
ATOM   3412  HB3 ALA   211      27.202  22.307 -33.052  1.00  0.00           H  
ATOM   3413  C   ALA   211      29.273  23.446 -31.506  1.00  0.00           C  
ATOM   3414  O   ALA   211      30.099  23.821 -32.381  1.00  0.00           O  
ATOM   3415  N   SER   212      28.973  24.251 -30.489  1.00  0.00           N  
ATOM   3416  H   SER   212      28.235  23.967 -29.861  1.00  0.00           H  
ATOM   3417  CA  SER   212      29.337  25.653 -30.439  1.00  0.00           C  
ATOM   3418  HA  SER   212      29.125  26.096 -31.411  1.00  0.00           H  
ATOM   3419  CB  SER   212      28.557  26.275 -29.293  1.00  0.00           C  
ATOM   3420  HB2 SER   212      27.491  26.078 -29.401  1.00  0.00           H  
ATOM   3421  HB3 SER   212      28.784  25.698 -28.396  1.00  0.00           H  
ATOM   3422  OG  SER   212      28.760  27.683 -29.233  1.00  0.00           O  
ATOM   3423  HG  SER   212      28.425  28.017 -28.398  1.00  0.00           H  
ATOM   3424  C   SER   212      30.839  25.789 -30.243  1.00  0.00           C  
ATOM   3425  O   SER   212      31.497  24.783 -29.834  1.00  0.00           O  
ATOM   3426  N   ASP   213      31.382  27.009 -30.472  1.00  0.00           N  
ATOM   3427  H   ASP   213      30.763  27.678 -30.908  1.00  0.00           H  
ATOM   3428  CA  ASP   213      32.737  27.469 -30.167  1.00  0.00           C  
ATOM   3429  HA  ASP   213      33.552  26.755 -30.288  1.00  0.00           H  
ATOM   3430  CB  ASP   213      33.000  28.613 -31.249  1.00  0.00           C  
ATOM   3431  HB2 ASP   213      32.587  29.602 -31.048  1.00  0.00           H  
ATOM   3432  HB3 ASP   213      34.043  28.882 -31.084  1.00  0.00           H  
ATOM   3433  CG  ASP   213      32.716  28.197 -32.717  1.00  0.00           C  
ATOM   3434  OD1 ASP   213      32.926  27.038 -33.063  1.00  0.00           O  
ATOM   3435  OD2 ASP   213      32.178  29.006 -33.551  1.00  0.00           O  
ATOM   3436  C   ASP   213      32.900  28.111 -28.778  1.00  0.00           C  
ATOM   3437  O   ASP   213      34.023  28.161 -28.257  1.00  0.00           O  
ATOM   3438  N   THR   214      31.890  28.522 -28.110  1.00  0.00           N  
ATOM   3439  H   THR   214      31.020  28.414 -28.611  1.00  0.00           H  
ATOM   3440  CA  THR   214      31.917  29.048 -26.735  1.00  0.00           C  
ATOM   3441  HA  THR   214      32.472  28.391 -26.066  1.00  0.00           H  
ATOM   3442  CB  THR   214      32.399  30.558 -26.724  1.00  0.00           C  
ATOM   3443  HB  THR   214      33.229  30.514 -27.430  1.00  0.00           H  
ATOM   3444  CG2 THR   214      31.497  31.716 -27.069  1.00  0.00           C  
ATOM   3445 HG21 THR   214      32.053  32.542 -27.511  1.00  0.00           H  
ATOM   3446 HG22 THR   214      30.804  31.381 -27.842  1.00  0.00           H  
ATOM   3447 HG23 THR   214      30.884  32.002 -26.215  1.00  0.00           H  
ATOM   3448  OG1 THR   214      32.874  31.019 -25.540  1.00  0.00           O  
ATOM   3449  HG1 THR   214      33.815  30.833 -25.576  1.00  0.00           H  
ATOM   3450  C   THR   214      30.519  29.035 -26.133  1.00  0.00           C  
ATOM   3451  O   THR   214      29.508  28.930 -26.925  1.00  0.00           O  
ATOM   3452  N   PHE   215      30.385  29.127 -24.809  1.00  0.00           N  
ATOM   3453  H   PHE   215      31.187  29.285 -24.216  1.00  0.00           H  
ATOM   3454  CA  PHE   215      29.118  28.827 -24.101  1.00  0.00           C  
ATOM   3455  HA  PHE   215      28.791  27.910 -24.591  1.00  0.00           H  
ATOM   3456  CB  PHE   215      29.531  28.449 -22.745  1.00  0.00           C  
ATOM   3457  HB2 PHE   215      30.255  27.638 -22.817  1.00  0.00           H  
ATOM   3458  HB3 PHE   215      29.967  29.377 -22.373  1.00  0.00           H  
ATOM   3459  CG  PHE   215      28.369  28.002 -21.895  1.00  0.00           C  
ATOM   3460  CD1 PHE   215      27.927  26.704 -22.086  1.00  0.00           C  
ATOM   3461  HD1 PHE   215      28.380  26.038 -22.806  1.00  0.00           H  
ATOM   3462  CE1 PHE   215      26.727  26.098 -21.478  1.00  0.00           C  
ATOM   3463  HE1 PHE   215      26.423  25.093 -21.731  1.00  0.00           H  
ATOM   3464  CZ  PHE   215      26.073  26.930 -20.503  1.00  0.00           C  
ATOM   3465  HZ  PHE   215      25.271  26.489 -19.930  1.00  0.00           H  
ATOM   3466  CE2 PHE   215      26.607  28.249 -20.239  1.00  0.00           C  
ATOM   3467  HE2 PHE   215      26.096  28.862 -19.510  1.00  0.00           H  
ATOM   3468  CD2 PHE   215      27.720  28.754 -20.885  1.00  0.00           C  
ATOM   3469  HD2 PHE   215      28.067  29.755 -20.679  1.00  0.00           H  
ATOM   3470  C   PHE   215      28.186  30.016 -24.268  1.00  0.00           C  
ATOM   3471  O   PHE   215      28.513  31.203 -24.473  1.00  0.00           O  
ATOM   3472  N   ASP   216      26.877  29.858 -24.016  1.00  0.00           N  
ATOM   3473  H   ASP   216      26.662  28.960 -23.607  1.00  0.00           H  
ATOM   3474  CA  ASP   216      25.835  30.930 -23.937  1.00  0.00           C  
ATOM   3475  HA  ASP   216      26.253  31.845 -23.517  1.00  0.00           H  
ATOM   3476  CB  ASP   216      25.305  31.213 -25.358  1.00  0.00           C  
ATOM   3477  HB2 ASP   216      26.158  31.287 -26.033  1.00  0.00           H  
ATOM   3478  HB3 ASP   216      24.802  30.306 -25.693  1.00  0.00           H  
ATOM   3479  CG  ASP   216      24.408  32.395 -25.433  1.00  0.00           C  
ATOM   3480  OD1 ASP   216      24.383  32.930 -26.618  1.00  0.00           O  
ATOM   3481  OD2 ASP   216      23.648  32.784 -24.527  1.00  0.00           O  
ATOM   3482  C   ASP   216      24.771  30.584 -22.902  1.00  0.00           C  
ATOM   3483  O   ASP   216      23.956  29.698 -23.091  1.00  0.00           O  
ATOM   3484  N   ASP   217      24.930  31.328 -21.801  1.00  0.00           N  
ATOM   3485  H   ASP   217      25.683  32.000 -21.832  1.00  0.00           H  
ATOM   3486  CA  ASP   217      24.260  31.069 -20.522  1.00  0.00           C  
ATOM   3487  HA  ASP   217      24.412  29.993 -20.437  1.00  0.00           H  
ATOM   3488  CB  ASP   217      25.025  31.844 -19.426  1.00  0.00           C  
ATOM   3489  HB2 ASP   217      26.089  31.617 -19.362  1.00  0.00           H  
ATOM   3490  HB3 ASP   217      25.086  32.891 -19.723  1.00  0.00           H  
ATOM   3491  CG  ASP   217      24.459  31.759 -18.038  1.00  0.00           C  
ATOM   3492  OD1 ASP   217      24.761  30.693 -17.368  1.00  0.00           O  
ATOM   3493  OD2 ASP   217      23.741  32.699 -17.585  1.00  0.00           O  
ATOM   3494  C   ASP   217      22.748  31.266 -20.564  1.00  0.00           C  
ATOM   3495  O   ASP   217      22.006  30.505 -20.012  1.00  0.00           O  
ATOM   3496  N   ALA   218      22.285  32.314 -21.237  1.00  0.00           N  
ATOM   3497  H   ALA   218      22.922  33.036 -21.541  1.00  0.00           H  
ATOM   3498  CA  ALA   218      20.878  32.674 -21.471  1.00  0.00           C  
ATOM   3499  HA  ALA   218      20.368  32.332 -20.570  1.00  0.00           H  
ATOM   3500  CB  ALA   218      20.709  34.121 -21.620  1.00  0.00           C  
ATOM   3501  HB1 ALA   218      21.056  34.727 -20.783  1.00  0.00           H  
ATOM   3502  HB2 ALA   218      21.329  34.400 -22.473  1.00  0.00           H  
ATOM   3503  HB3 ALA   218      19.722  34.440 -21.954  1.00  0.00           H  
ATOM   3504  C   ALA   218      20.367  31.761 -22.685  1.00  0.00           C  
ATOM   3505  O   ALA   218      19.141  31.439 -22.783  1.00  0.00           O  
ATOM   3506  N   LYS   219      21.267  31.292 -23.575  1.00  0.00           N  
ATOM   3507  H   LYS   219      22.173  31.727 -23.679  1.00  0.00           H  
ATOM   3508  CA  LYS   219      20.813  30.398 -24.643  1.00  0.00           C  
ATOM   3509  HA  LYS   219      19.879  30.794 -25.042  1.00  0.00           H  
ATOM   3510  CB  LYS   219      21.779  30.319 -25.854  1.00  0.00           C  
ATOM   3511  HB2 LYS   219      21.921  31.364 -26.129  1.00  0.00           H  
ATOM   3512  HB3 LYS   219      22.672  29.771 -25.555  1.00  0.00           H  
ATOM   3513  CG  LYS   219      21.350  29.658 -26.969  1.00  0.00           C  
ATOM   3514  HG2 LYS   219      21.112  28.634 -26.681  1.00  0.00           H  
ATOM   3515  HG3 LYS   219      20.464  30.206 -27.290  1.00  0.00           H  
ATOM   3516  CD  LYS   219      22.142  29.473 -28.054  1.00  0.00           C  
ATOM   3517  HD2 LYS   219      23.039  28.948 -27.727  1.00  0.00           H  
ATOM   3518  HD3 LYS   219      21.584  28.813 -28.719  1.00  0.00           H  
ATOM   3519  CE  LYS   219      22.544  30.649 -28.672  1.00  0.00           C  
ATOM   3520  HE2 LYS   219      21.693  31.133 -29.150  1.00  0.00           H  
ATOM   3521  HE3 LYS   219      23.063  31.203 -27.890  1.00  0.00           H  
ATOM   3522  NZ  LYS   219      23.557  30.361 -29.703  1.00  0.00           N  
ATOM   3523  HZ1 LYS   219      23.896  31.226 -30.097  1.00  0.00           H  
ATOM   3524  HZ2 LYS   219      24.425  29.991 -29.342  1.00  0.00           H  
ATOM   3525  HZ3 LYS   219      23.289  29.847 -30.530  1.00  0.00           H  
ATOM   3526  C   LYS   219      20.429  29.035 -24.024  1.00  0.00           C  
ATOM   3527  O   LYS   219      19.524  28.382 -24.565  1.00  0.00           O  
ATOM   3528  N   ALA   220      21.193  28.584 -23.037  1.00  0.00           N  
ATOM   3529  H   ALA   220      22.005  29.125 -22.775  1.00  0.00           H  
ATOM   3530  CA  ALA   220      20.879  27.362 -22.303  1.00  0.00           C  
ATOM   3531  HA  ALA   220      20.682  26.608 -23.065  1.00  0.00           H  
ATOM   3532  CB  ALA   220      22.151  27.078 -21.454  1.00  0.00           C  
ATOM   3533  HB1 ALA   220      23.037  27.217 -22.072  1.00  0.00           H  
ATOM   3534  HB2 ALA   220      22.093  27.694 -20.557  1.00  0.00           H  
ATOM   3535  HB3 ALA   220      22.090  26.059 -21.072  1.00  0.00           H  
ATOM   3536  C   ALA   220      19.694  27.516 -21.427  1.00  0.00           C  
ATOM   3537  O   ALA   220      18.839  26.632 -21.334  1.00  0.00           O  
ATOM   3538  N   GLU   221      19.578  28.658 -20.703  1.00  0.00           N  
ATOM   3539  H   GLU   221      20.372  29.279 -20.779  1.00  0.00           H  
ATOM   3540  CA  GLU   221      18.354  28.891 -19.872  1.00  0.00           C  
ATOM   3541  HA  GLU   221      18.280  28.028 -19.211  1.00  0.00           H  
ATOM   3542  CB  GLU   221      18.657  30.207 -19.059  1.00  0.00           C  
ATOM   3543  HB2 GLU   221      19.549  30.093 -18.444  1.00  0.00           H  
ATOM   3544  HB3 GLU   221      18.847  31.021 -19.759  1.00  0.00           H  
ATOM   3545  CG  GLU   221      17.527  30.697 -18.061  1.00  0.00           C  
ATOM   3546  HG2 GLU   221      16.683  30.996 -18.683  1.00  0.00           H  
ATOM   3547  HG3 GLU   221      17.179  29.859 -17.457  1.00  0.00           H  
ATOM   3548  CD  GLU   221      18.006  31.787 -17.066  1.00  0.00           C  
ATOM   3549  OE1 GLU   221      17.228  32.610 -16.653  1.00  0.00           O  
ATOM   3550  OE2 GLU   221      19.158  31.802 -16.557  1.00  0.00           O  
ATOM   3551  C   GLU   221      17.030  29.002 -20.715  1.00  0.00           C  
ATOM   3552  O   GLU   221      16.045  28.362 -20.364  1.00  0.00           O  
ATOM   3553  N   ALA   222      17.120  29.526 -21.925  1.00  0.00           N  
ATOM   3554  H   ALA   222      17.996  29.969 -22.163  1.00  0.00           H  
ATOM   3555  CA  ALA   222      15.973  29.479 -22.848  1.00  0.00           C  
ATOM   3556  HA  ALA   222      15.069  29.844 -22.361  1.00  0.00           H  
ATOM   3557  CB  ALA   222      16.368  30.397 -23.933  1.00  0.00           C  
ATOM   3558  HB1 ALA   222      15.576  30.647 -24.638  1.00  0.00           H  
ATOM   3559  HB2 ALA   222      16.696  31.334 -23.481  1.00  0.00           H  
ATOM   3560  HB3 ALA   222      17.236  30.002 -24.462  1.00  0.00           H  
ATOM   3561  C   ALA   222      15.761  28.126 -23.497  1.00  0.00           C  
ATOM   3562  O   ALA   222      14.617  27.699 -23.688  1.00  0.00           O  
ATOM   3563  N   GLN   223      16.824  27.384 -23.863  1.00  0.00           N  
ATOM   3564  H   GLN   223      17.695  27.877 -24.002  1.00  0.00           H  
ATOM   3565  CA  GLN   223      16.603  26.025 -24.405  1.00  0.00           C  
ATOM   3566  HA  GLN   223      16.089  26.060 -25.366  1.00  0.00           H  
ATOM   3567  CB  GLN   223      17.991  25.410 -24.823  1.00  0.00           C  
ATOM   3568  HB2 GLN   223      18.357  26.175 -25.508  1.00  0.00           H  
ATOM   3569  HB3 GLN   223      18.726  25.501 -24.022  1.00  0.00           H  
ATOM   3570  CG  GLN   223      17.980  23.962 -25.466  1.00  0.00           C  
ATOM   3571  HG2 GLN   223      18.942  23.671 -25.889  1.00  0.00           H  
ATOM   3572  HG3 GLN   223      17.702  23.349 -24.609  1.00  0.00           H  
ATOM   3573  CD  GLN   223      16.928  23.876 -26.603  1.00  0.00           C  
ATOM   3574  OE1 GLN   223      17.360  23.840 -27.787  1.00  0.00           O  
ATOM   3575  NE2 GLN   223      15.683  23.855 -26.338  1.00  0.00           N  
ATOM   3576 HE21 GLN   223      15.191  23.829 -27.220  1.00  0.00           H  
ATOM   3577 HE22 GLN   223      15.372  23.672 -25.395  1.00  0.00           H  
ATOM   3578  C   GLN   223      15.807  25.194 -23.333  1.00  0.00           C  
ATOM   3579  O   GLN   223      14.807  24.549 -23.710  1.00  0.00           O  
ATOM   3580  N   ILE   224      16.424  25.083 -22.197  1.00  0.00           N  
ATOM   3581  H   ILE   224      17.229  25.647 -21.965  1.00  0.00           H  
ATOM   3582  CA  ILE   224      15.868  24.148 -21.117  1.00  0.00           C  
ATOM   3583  HA  ILE   224      15.939  23.096 -21.396  1.00  0.00           H  
ATOM   3584  CB  ILE   224      16.853  24.219 -19.915  1.00  0.00           C  
ATOM   3585  HB  ILE   224      16.787  25.265 -19.617  1.00  0.00           H  
ATOM   3586  CG2 ILE   224      16.302  23.321 -18.697  1.00  0.00           C  
ATOM   3587 HG21 ILE   224      16.456  22.267 -18.926  1.00  0.00           H  
ATOM   3588 HG22 ILE   224      16.868  23.619 -17.814  1.00  0.00           H  
ATOM   3589 HG23 ILE   224      15.222  23.463 -18.650  1.00  0.00           H  
ATOM   3590  CG1 ILE   224      18.220  23.784 -20.286  1.00  0.00           C  
ATOM   3591 HG12 ILE   224      18.227  22.713 -20.490  1.00  0.00           H  
ATOM   3592 HG13 ILE   224      18.581  24.196 -21.228  1.00  0.00           H  
ATOM   3593  CD1 ILE   224      19.286  24.075 -19.213  1.00  0.00           C  
ATOM   3594 HD11 ILE   224      19.148  23.483 -18.309  1.00  0.00           H  
ATOM   3595 HD12 ILE   224      20.327  24.065 -19.537  1.00  0.00           H  
ATOM   3596 HD13 ILE   224      19.131  25.137 -19.019  1.00  0.00           H  
ATOM   3597  C   ILE   224      14.400  24.538 -20.700  1.00  0.00           C  
ATOM   3598  O   ILE   224      13.586  23.624 -20.551  1.00  0.00           O  
ATOM   3599  N   ALA   225      14.085  25.876 -20.715  1.00  0.00           N  
ATOM   3600  H   ALA   225      14.794  26.548 -20.970  1.00  0.00           H  
ATOM   3601  CA  ALA   225      12.690  26.384 -20.699  1.00  0.00           C  
ATOM   3602  HA  ALA   225      12.241  26.228 -19.718  1.00  0.00           H  
ATOM   3603  CB  ALA   225      12.650  27.870 -20.734  1.00  0.00           C  
ATOM   3604  HB1 ALA   225      11.610  28.195 -20.719  1.00  0.00           H  
ATOM   3605  HB2 ALA   225      13.252  28.144 -19.868  1.00  0.00           H  
ATOM   3606  HB3 ALA   225      12.976  28.177 -21.728  1.00  0.00           H  
ATOM   3607  C   ALA   225      11.773  25.843 -21.752  1.00  0.00           C  
ATOM   3608  O   ALA   225      10.696  25.324 -21.440  1.00  0.00           O  
ATOM   3609  N   LYS   226      12.136  25.682 -23.044  1.00  0.00           N  
ATOM   3610  H   LYS   226      13.114  25.558 -23.261  1.00  0.00           H  
ATOM   3611  CA  LYS   226      11.204  25.170 -24.206  1.00  0.00           C  
ATOM   3612  HA  LYS   226      10.271  25.733 -24.227  1.00  0.00           H  
ATOM   3613  CB  LYS   226      11.919  25.592 -25.522  1.00  0.00           C  
ATOM   3614  HB2 LYS   226      12.271  26.618 -25.410  1.00  0.00           H  
ATOM   3615  HB3 LYS   226      12.793  24.963 -25.686  1.00  0.00           H  
ATOM   3616  CG  LYS   226      11.103  25.563 -26.636  1.00  0.00           C  
ATOM   3617  HG2 LYS   226      10.632  24.591 -26.785  1.00  0.00           H  
ATOM   3618  HG3 LYS   226      10.378  26.362 -26.480  1.00  0.00           H  
ATOM   3619  CD  LYS   226      11.775  25.924 -27.781  1.00  0.00           C  
ATOM   3620  HD2 LYS   226      12.206  26.910 -27.606  1.00  0.00           H  
ATOM   3621  HD3 LYS   226      12.506  25.150 -28.015  1.00  0.00           H  
ATOM   3622  CE  LYS   226      11.053  26.186 -28.849  1.00  0.00           C  
ATOM   3623  HE2 LYS   226      10.498  25.278 -29.082  1.00  0.00           H  
ATOM   3624  HE3 LYS   226      10.290  26.938 -28.649  1.00  0.00           H  
ATOM   3625  NZ  LYS   226      11.812  26.611 -30.026  1.00  0.00           N  
ATOM   3626  HZ1 LYS   226      12.409  27.375 -29.744  1.00  0.00           H  
ATOM   3627  HZ2 LYS   226      12.387  25.853 -30.364  1.00  0.00           H  
ATOM   3628  HZ3 LYS   226      11.107  26.724 -30.741  1.00  0.00           H  
ATOM   3629  C   LYS   226      10.966  23.707 -24.099  1.00  0.00           C  
ATOM   3630  O   LYS   226       9.826  23.241 -24.282  1.00  0.00           O  
ATOM   3631  N   MET   227      12.010  22.981 -23.749  1.00  0.00           N  
ATOM   3632  H   MET   227      12.895  23.445 -23.597  1.00  0.00           H  
ATOM   3633  CA  MET   227      11.912  21.513 -23.673  1.00  0.00           C  
ATOM   3634  HA  MET   227      11.142  21.208 -24.382  1.00  0.00           H  
ATOM   3635  CB  MET   227      13.233  20.760 -24.098  1.00  0.00           C  
ATOM   3636  HB2 MET   227      12.983  19.704 -24.203  1.00  0.00           H  
ATOM   3637  HB3 MET   227      13.519  21.082 -25.100  1.00  0.00           H  
ATOM   3638  CG  MET   227      14.517  20.841 -23.130  1.00  0.00           C  
ATOM   3639  HG2 MET   227      14.534  21.665 -22.418  1.00  0.00           H  
ATOM   3640  HG3 MET   227      14.509  19.954 -22.497  1.00  0.00           H  
ATOM   3641  SD  MET   227      16.121  20.962 -23.923  1.00  0.00           S  
ATOM   3642  CE  MET   227      16.086  19.560 -25.019  1.00  0.00           C  
ATOM   3643  HE1 MET   227      16.916  19.698 -25.712  1.00  0.00           H  
ATOM   3644  HE2 MET   227      16.146  18.664 -24.400  1.00  0.00           H  
ATOM   3645  HE3 MET   227      15.154  19.406 -25.563  1.00  0.00           H  
ATOM   3646  C   MET   227      11.425  20.994 -22.335  1.00  0.00           C  
ATOM   3647  O   MET   227      10.891  19.928 -22.254  1.00  0.00           O  
ATOM   3648  N   GLU   228      11.546  21.774 -21.319  1.00  0.00           N  
ATOM   3649  H   GLU   228      12.117  22.580 -21.532  1.00  0.00           H  
ATOM   3650  CA  GLU   228      10.820  21.541 -20.026  1.00  0.00           C  
ATOM   3651  HA  GLU   228      10.912  20.542 -19.600  1.00  0.00           H  
ATOM   3652  CB  GLU   228      11.291  22.498 -18.885  1.00  0.00           C  
ATOM   3653  HB2 GLU   228      12.291  22.235 -18.538  1.00  0.00           H  
ATOM   3654  HB3 GLU   228      11.310  23.536 -19.214  1.00  0.00           H  
ATOM   3655  CG  GLU   228      10.329  22.402 -17.704  1.00  0.00           C  
ATOM   3656  HG2 GLU   228       9.278  22.327 -17.986  1.00  0.00           H  
ATOM   3657  HG3 GLU   228      10.520  21.540 -17.065  1.00  0.00           H  
ATOM   3658  CD  GLU   228      10.517  23.734 -16.920  1.00  0.00           C  
ATOM   3659  OE1 GLU   228       9.556  24.500 -16.901  1.00  0.00           O  
ATOM   3660  OE2 GLU   228      11.543  23.881 -16.250  1.00  0.00           O  
ATOM   3661  C   GLU   228       9.240  21.689 -20.302  1.00  0.00           C  
ATOM   3662  O   GLU   228       8.436  20.829 -19.831  1.00  0.00           O  
ATOM   3663  N   GLU   229       8.728  22.664 -21.020  1.00  0.00           N  
ATOM   3664  H   GLU   229       9.329  23.387 -21.388  1.00  0.00           H  
ATOM   3665  CA  GLU   229       7.407  22.762 -21.371  1.00  0.00           C  
ATOM   3666  HA  GLU   229       6.799  22.868 -20.473  1.00  0.00           H  
ATOM   3667  CB  GLU   229       7.167  24.008 -22.240  1.00  0.00           C  
ATOM   3668  HB2 GLU   229       7.568  24.947 -21.857  1.00  0.00           H  
ATOM   3669  HB3 GLU   229       7.741  23.921 -23.162  1.00  0.00           H  
ATOM   3670  CG  GLU   229       5.749  24.395 -22.565  1.00  0.00           C  
ATOM   3671  HG2 GLU   229       5.086  24.177 -21.728  1.00  0.00           H  
ATOM   3672  HG3 GLU   229       5.723  25.484 -22.615  1.00  0.00           H  
ATOM   3673  CD  GLU   229       5.291  23.973 -23.948  1.00  0.00           C  
ATOM   3674  OE1 GLU   229       6.030  24.175 -24.930  1.00  0.00           O  
ATOM   3675  OE2 GLU   229       4.272  23.252 -24.091  1.00  0.00           O  
ATOM   3676  C   GLU   229       6.909  21.539 -22.144  1.00  0.00           C  
ATOM   3677  O   GLU   229       5.884  20.937 -21.672  1.00  0.00           O  
ATOM   3678  N   GLN   230       7.522  21.097 -23.222  1.00  0.00           N  
ATOM   3679  H   GLN   230       8.387  21.579 -23.422  1.00  0.00           H  
ATOM   3680  CA  GLN   230       7.282  19.820 -23.928  1.00  0.00           C  
ATOM   3681  HA  GLN   230       6.369  19.964 -24.506  1.00  0.00           H  
ATOM   3682  CB  GLN   230       8.463  19.647 -24.898  1.00  0.00           C  
ATOM   3683  HB2 GLN   230       8.775  20.594 -25.338  1.00  0.00           H  
ATOM   3684  HB3 GLN   230       9.369  19.314 -24.392  1.00  0.00           H  
ATOM   3685  CG  GLN   230       8.231  18.664 -26.054  1.00  0.00           C  
ATOM   3686  HG2 GLN   230       7.693  17.786 -25.698  1.00  0.00           H  
ATOM   3687  HG3 GLN   230       7.628  19.119 -26.840  1.00  0.00           H  
ATOM   3688  CD  GLN   230       9.562  18.298 -26.687  1.00  0.00           C  
ATOM   3689  OE1 GLN   230      10.206  17.342 -26.439  1.00  0.00           O  
ATOM   3690  NE2 GLN   230      10.122  19.162 -27.514  1.00  0.00           N  
ATOM   3691 HE21 GLN   230      11.073  18.925 -27.759  1.00  0.00           H  
ATOM   3692 HE22 GLN   230       9.579  19.905 -27.930  1.00  0.00           H  
ATOM   3693  C   GLN   230       7.220  18.606 -22.999  1.00  0.00           C  
ATOM   3694  O   GLN   230       6.216  17.842 -23.044  1.00  0.00           O  
ATOM   3695  N   ARG   231       8.171  18.452 -22.109  1.00  0.00           N  
ATOM   3696  H   ARG   231       8.833  19.210 -22.030  1.00  0.00           H  
ATOM   3697  CA  ARG   231       8.318  17.501 -21.025  1.00  0.00           C  
ATOM   3698  HA  ARG   231       8.259  16.533 -21.522  1.00  0.00           H  
ATOM   3699  CB  ARG   231       9.687  17.607 -20.238  1.00  0.00           C  
ATOM   3700  HB2 ARG   231      10.566  17.508 -20.875  1.00  0.00           H  
ATOM   3701  HB3 ARG   231       9.573  18.588 -19.776  1.00  0.00           H  
ATOM   3702  CG  ARG   231       9.905  16.807 -19.125  1.00  0.00           C  
ATOM   3703  HG2 ARG   231      10.872  17.195 -18.806  1.00  0.00           H  
ATOM   3704  HG3 ARG   231       9.185  17.044 -18.341  1.00  0.00           H  
ATOM   3705  CD  ARG   231      10.042  15.448 -19.393  1.00  0.00           C  
ATOM   3706  HD2 ARG   231       9.072  15.027 -19.655  1.00  0.00           H  
ATOM   3707  HD3 ARG   231      10.547  15.274 -20.343  1.00  0.00           H  
ATOM   3708  NE  ARG   231      10.653  14.709 -18.365  1.00  0.00           N  
ATOM   3709  HE  ARG   231      10.663  15.222 -17.495  1.00  0.00           H  
ATOM   3710  CZ  ARG   231      10.832  13.381 -18.283  1.00  0.00           C  
ATOM   3711  NH1 ARG   231      10.691  12.493 -19.273  1.00  0.00           N  
ATOM   3712 HH11 ARG   231      10.269  12.829 -20.126  1.00  0.00           H  
ATOM   3713 HH12 ARG   231      10.800  11.506 -19.088  1.00  0.00           H  
ATOM   3714  NH2 ARG   231      11.267  12.946 -17.135  1.00  0.00           N  
ATOM   3715 HH21 ARG   231      11.667  13.501 -16.391  1.00  0.00           H  
ATOM   3716 HH22 ARG   231      11.355  11.948 -17.011  1.00  0.00           H  
ATOM   3717  C   ARG   231       7.126  17.507 -20.083  1.00  0.00           C  
ATOM   3718  O   ARG   231       6.431  16.539 -19.824  1.00  0.00           O  
ATOM   3719  N   LYS   232       6.756  18.639 -19.469  1.00  0.00           N  
ATOM   3720  H   LYS   232       7.329  19.436 -19.706  1.00  0.00           H  
ATOM   3721  CA  LYS   232       5.507  18.905 -18.737  1.00  0.00           C  
ATOM   3722  HA  LYS   232       5.605  18.350 -17.804  1.00  0.00           H  
ATOM   3723  CB  LYS   232       5.409  20.408 -18.300  1.00  0.00           C  
ATOM   3724  HB2 LYS   232       5.456  21.034 -19.191  1.00  0.00           H  
ATOM   3725  HB3 LYS   232       4.444  20.624 -17.842  1.00  0.00           H  
ATOM   3726  CG  LYS   232       6.339  20.765 -17.310  1.00  0.00           C  
ATOM   3727  HG2 LYS   232       6.228  20.039 -16.504  1.00  0.00           H  
ATOM   3728  HG3 LYS   232       7.351  20.562 -17.661  1.00  0.00           H  
ATOM   3729  CD  LYS   232       6.391  22.065 -16.832  1.00  0.00           C  
ATOM   3730  HD2 LYS   232       7.052  22.596 -17.517  1.00  0.00           H  
ATOM   3731  HD3 LYS   232       5.401  22.509 -16.938  1.00  0.00           H  
ATOM   3732  CE  LYS   232       6.957  22.205 -15.610  1.00  0.00           C  
ATOM   3733  HE2 LYS   232       6.136  21.969 -14.933  1.00  0.00           H  
ATOM   3734  HE3 LYS   232       7.779  21.530 -15.372  1.00  0.00           H  
ATOM   3735  NZ  LYS   232       7.474  23.586 -15.387  1.00  0.00           N  
ATOM   3736  HZ1 LYS   232       8.276  23.816 -15.957  1.00  0.00           H  
ATOM   3737  HZ2 LYS   232       6.773  24.306 -15.488  1.00  0.00           H  
ATOM   3738  HZ3 LYS   232       7.900  23.735 -14.483  1.00  0.00           H  
ATOM   3739  C   LYS   232       4.231  18.417 -19.477  1.00  0.00           C  
ATOM   3740  O   LYS   232       3.624  17.455 -19.060  1.00  0.00           O  
ATOM   3741  N   ALA   233       3.922  19.008 -20.642  1.00  0.00           N  
ATOM   3742  H   ALA   233       4.605  19.683 -20.955  1.00  0.00           H  
ATOM   3743  CA  ALA   233       2.860  18.526 -21.511  1.00  0.00           C  
ATOM   3744  HA  ALA   233       1.944  18.855 -21.021  1.00  0.00           H  
ATOM   3745  CB  ALA   233       2.896  19.167 -22.865  1.00  0.00           C  
ATOM   3746  HB1 ALA   233       3.069  20.243 -22.825  1.00  0.00           H  
ATOM   3747  HB2 ALA   233       3.794  18.788 -23.353  1.00  0.00           H  
ATOM   3748  HB3 ALA   233       2.009  18.942 -23.458  1.00  0.00           H  
ATOM   3749  C   ALA   233       2.733  16.999 -21.641  1.00  0.00           C  
ATOM   3750  O   ALA   233       1.765  16.396 -21.338  1.00  0.00           O  
ATOM   3751  N   ASN   234       3.935  16.375 -21.889  1.00  0.00           N  
ATOM   3752  H   ASN   234       4.688  16.952 -22.237  1.00  0.00           H  
ATOM   3753  CA  ASN   234       4.039  14.933 -22.151  1.00  0.00           C  
ATOM   3754  HA  ASN   234       3.183  14.631 -22.755  1.00  0.00           H  
ATOM   3755  CB  ASN   234       5.333  14.661 -22.874  1.00  0.00           C  
ATOM   3756  HB2 ASN   234       6.258  15.022 -22.424  1.00  0.00           H  
ATOM   3757  HB3 ASN   234       5.462  13.583 -22.975  1.00  0.00           H  
ATOM   3758  CG  ASN   234       5.395  15.178 -24.321  1.00  0.00           C  
ATOM   3759  OD1 ASN   234       4.430  15.620 -24.918  1.00  0.00           O  
ATOM   3760  ND2 ASN   234       6.537  15.121 -24.951  1.00  0.00           N  
ATOM   3761 HD21 ASN   234       6.539  15.475 -25.897  1.00  0.00           H  
ATOM   3762 HD22 ASN   234       7.237  14.459 -24.650  1.00  0.00           H  
ATOM   3763  C   ASN   234       3.770  14.209 -20.793  1.00  0.00           C  
ATOM   3764  O   ASN   234       3.039  13.226 -20.748  1.00  0.00           O  
ATOM   3765  N   MET   235       4.429  14.542 -19.669  1.00  0.00           N  
ATOM   3766  H   MET   235       5.110  15.282 -19.766  1.00  0.00           H  
ATOM   3767  CA  MET   235       4.205  13.950 -18.364  1.00  0.00           C  
ATOM   3768  HA  MET   235       4.423  12.883 -18.420  1.00  0.00           H  
ATOM   3769  CB  MET   235       5.304  14.576 -17.375  1.00  0.00           C  
ATOM   3770  HB2 MET   235       6.316  14.490 -17.771  1.00  0.00           H  
ATOM   3771  HB3 MET   235       5.144  15.652 -17.300  1.00  0.00           H  
ATOM   3772  CG  MET   235       5.275  14.076 -15.920  1.00  0.00           C  
ATOM   3773  HG2 MET   235       4.264  14.159 -15.520  1.00  0.00           H  
ATOM   3774  HG3 MET   235       5.519  13.015 -15.975  1.00  0.00           H  
ATOM   3775  SD  MET   235       6.512  14.810 -14.900  1.00  0.00           S  
ATOM   3776  CE  MET   235       7.977  14.251 -15.800  1.00  0.00           C  
ATOM   3777  HE1 MET   235       8.746  14.109 -15.040  1.00  0.00           H  
ATOM   3778  HE2 MET   235       7.790  13.232 -16.138  1.00  0.00           H  
ATOM   3779  HE3 MET   235       8.407  14.909 -16.555  1.00  0.00           H  
ATOM   3780  C   MET   235       2.837  14.132 -17.793  1.00  0.00           C  
ATOM   3781  O   MET   235       2.174  13.160 -17.405  1.00  0.00           O  
ATOM   3782  N   LEU   236       2.326  15.331 -17.916  1.00  0.00           N  
ATOM   3783  H   LEU   236       2.845  16.069 -18.371  1.00  0.00           H  
ATOM   3784  CA  LEU   236       0.901  15.567 -17.596  1.00  0.00           C  
ATOM   3785  HA  LEU   236       0.733  15.144 -16.605  1.00  0.00           H  
ATOM   3786  CB  LEU   236       0.646  17.022 -17.462  1.00  0.00           C  
ATOM   3787  HB2 LEU   236       1.355  17.396 -16.724  1.00  0.00           H  
ATOM   3788  HB3 LEU   236       0.816  17.546 -18.402  1.00  0.00           H  
ATOM   3789  CG  LEU   236      -0.737  17.317 -16.899  1.00  0.00           C  
ATOM   3790  HG  LEU   236      -1.492  16.669 -17.345  1.00  0.00           H  
ATOM   3791  CD1 LEU   236      -0.830  17.159 -15.389  1.00  0.00           C  
ATOM   3792 HD11 LEU   236      -0.753  16.091 -15.181  1.00  0.00           H  
ATOM   3793 HD12 LEU   236       0.007  17.701 -14.950  1.00  0.00           H  
ATOM   3794 HD13 LEU   236      -1.757  17.572 -14.994  1.00  0.00           H  
ATOM   3795  CD2 LEU   236      -0.936  18.817 -17.210  1.00  0.00           C  
ATOM   3796 HD21 LEU   236      -0.140  19.453 -16.824  1.00  0.00           H  
ATOM   3797 HD22 LEU   236      -1.035  18.908 -18.292  1.00  0.00           H  
ATOM   3798 HD23 LEU   236      -1.906  19.053 -16.773  1.00  0.00           H  
ATOM   3799  C   LEU   236      -0.160  14.826 -18.499  1.00  0.00           C  
ATOM   3800  O   LEU   236      -1.115  14.257 -17.957  1.00  0.00           O  
ATOM   3801  N   ALA   237      -0.082  14.950 -19.831  1.00  0.00           N  
ATOM   3802  H   ALA   237       0.677  15.465 -20.252  1.00  0.00           H  
ATOM   3803  CA  ALA   237      -1.059  14.344 -20.727  1.00  0.00           C  
ATOM   3804  HA  ALA   237      -2.049  14.752 -20.522  1.00  0.00           H  
ATOM   3805  CB  ALA   237      -0.506  14.525 -22.180  1.00  0.00           C  
ATOM   3806  HB1 ALA   237      -0.694  15.563 -22.454  1.00  0.00           H  
ATOM   3807  HB2 ALA   237       0.571  14.362 -22.211  1.00  0.00           H  
ATOM   3808  HB3 ALA   237      -1.040  13.962 -22.946  1.00  0.00           H  
ATOM   3809  C   ALA   237      -1.157  12.814 -20.601  1.00  0.00           C  
ATOM   3810  O   ALA   237      -2.125  12.161 -20.881  1.00  0.00           O  
ATOM   3811  N   HIE   238      -0.079  12.184 -20.173  1.00  0.00           N  
ATOM   3812  H   HIE   238       0.811  12.643 -20.041  1.00  0.00           H  
ATOM   3813  CA  HIE   238       0.044  10.742 -19.862  1.00  0.00           C  
ATOM   3814  HA  HIE   238      -0.426  10.104 -20.611  1.00  0.00           H  
ATOM   3815  CB  HIE   238       1.514  10.386 -19.681  1.00  0.00           C  
ATOM   3816  HB2 HIE   238       2.013  10.754 -20.577  1.00  0.00           H  
ATOM   3817  HB3 HIE   238       1.935  10.821 -18.774  1.00  0.00           H  
ATOM   3818  CG  HIE   238       1.762   8.895 -19.538  1.00  0.00           C  
ATOM   3819  ND1 HIE   238       1.445   8.121 -18.398  1.00  0.00           N  
ATOM   3820  CE1 HIE   238       1.860   6.915 -18.736  1.00  0.00           C  
ATOM   3821  HE1 HIE   238       1.969   6.066 -18.076  1.00  0.00           H  
ATOM   3822  NE2 HIE   238       2.447   6.938 -19.976  1.00  0.00           N  
ATOM   3823  HE2 HIE   238       3.071   6.239 -20.352  1.00  0.00           H  
ATOM   3824  CD2 HIE   238       2.299   8.117 -20.506  1.00  0.00           C  
ATOM   3825  HD2 HIE   238       2.679   8.430 -21.467  1.00  0.00           H  
ATOM   3826  C   HIE   238      -0.782  10.320 -18.648  1.00  0.00           C  
ATOM   3827  O   HIE   238      -1.691   9.536 -18.715  1.00  0.00           O  
ATOM   3828  N   MET   239      -0.606  11.020 -17.538  1.00  0.00           N  
ATOM   3829  H   MET   239       0.071  11.767 -17.604  1.00  0.00           H  
ATOM   3830  CA  MET   239      -1.338  10.892 -16.212  1.00  0.00           C  
ATOM   3831  HA  MET   239      -1.350   9.802 -16.197  1.00  0.00           H  
ATOM   3832  CB  MET   239      -0.624  11.499 -14.970  1.00  0.00           C  
ATOM   3833  HB2 MET   239      -1.282  11.234 -14.142  1.00  0.00           H  
ATOM   3834  HB3 MET   239       0.358  11.036 -14.877  1.00  0.00           H  
ATOM   3835  CG  MET   239      -0.422  13.037 -15.036  1.00  0.00           C  
ATOM   3836  HG2 MET   239       0.069  13.221 -15.992  1.00  0.00           H  
ATOM   3837  HG3 MET   239      -1.411  13.490 -15.113  1.00  0.00           H  
ATOM   3838  SD  MET   239       0.570  13.664 -13.672  1.00  0.00           S  
ATOM   3839  CE  MET   239      -0.500  13.431 -12.213  1.00  0.00           C  
ATOM   3840  HE1 MET   239      -0.766  12.380 -12.106  1.00  0.00           H  
ATOM   3841  HE2 MET   239       0.094  13.880 -11.417  1.00  0.00           H  
ATOM   3842  HE3 MET   239      -1.458  13.908 -12.420  1.00  0.00           H  
ATOM   3843  C   MET   239      -2.740  11.441 -16.346  1.00  0.00           C  
ATOM   3844  O   MET   239      -3.595  10.781 -15.710  1.00  0.00           O  
ATOM   3845  N   GLU   240      -3.162  12.445 -17.163  1.00  0.00           N  
ATOM   3846  H   GLU   240      -2.575  12.937 -17.821  1.00  0.00           H  
ATOM   3847  CA  GLU   240      -4.614  12.697 -17.505  1.00  0.00           C  
ATOM   3848  HA  GLU   240      -5.240  12.908 -16.638  1.00  0.00           H  
ATOM   3849  CB  GLU   240      -4.630  13.855 -18.475  1.00  0.00           C  
ATOM   3850  HB2 GLU   240      -4.172  14.645 -17.880  1.00  0.00           H  
ATOM   3851  HB3 GLU   240      -3.965  13.718 -19.328  1.00  0.00           H  
ATOM   3852  CG  GLU   240      -6.018  14.295 -18.949  1.00  0.00           C  
ATOM   3853  HG2 GLU   240      -6.656  13.492 -19.318  1.00  0.00           H  
ATOM   3854  HG3 GLU   240      -6.443  14.673 -18.019  1.00  0.00           H  
ATOM   3855  CD  GLU   240      -5.999  15.443 -19.892  1.00  0.00           C  
ATOM   3856  OE1 GLU   240      -5.007  15.600 -20.682  1.00  0.00           O  
ATOM   3857  OE2 GLU   240      -6.998  16.223 -19.902  1.00  0.00           O  
ATOM   3858  C   GLU   240      -5.126  11.437 -18.220  1.00  0.00           C  
ATOM   3859  O   GLU   240      -6.191  10.894 -17.953  1.00  0.00           O  
ATOM   3860  N   THR   241      -4.317  10.914 -19.197  1.00  0.00           N  
ATOM   3861  H   THR   241      -3.395  11.276 -19.391  1.00  0.00           H  
ATOM   3862  CA  THR   241      -4.892   9.787 -19.960  1.00  0.00           C  
ATOM   3863  HA  THR   241      -5.841  10.082 -20.409  1.00  0.00           H  
ATOM   3864  CB  THR   241      -3.941   9.623 -21.119  1.00  0.00           C  
ATOM   3865  HB  THR   241      -2.923   9.581 -20.733  1.00  0.00           H  
ATOM   3866  CG2 THR   241      -4.275   8.348 -21.999  1.00  0.00           C  
ATOM   3867 HG21 THR   241      -3.445   8.221 -22.694  1.00  0.00           H  
ATOM   3868 HG22 THR   241      -4.353   7.487 -21.335  1.00  0.00           H  
ATOM   3869 HG23 THR   241      -5.222   8.481 -22.521  1.00  0.00           H  
ATOM   3870  OG1 THR   241      -4.134  10.743 -22.013  1.00  0.00           O  
ATOM   3871  HG1 THR   241      -3.499  11.382 -21.681  1.00  0.00           H  
ATOM   3872  C   THR   241      -5.048   8.513 -19.144  1.00  0.00           C  
ATOM   3873  O   THR   241      -6.023   7.792 -19.228  1.00  0.00           O  
ATOM   3874  N   GLN   242      -4.087   8.294 -18.239  1.00  0.00           N  
ATOM   3875  H   GLN   242      -3.314   8.939 -18.164  1.00  0.00           H  
ATOM   3876  CA  GLN   242      -4.077   7.038 -17.374  1.00  0.00           C  
ATOM   3877  HA  GLN   242      -4.174   6.242 -18.112  1.00  0.00           H  
ATOM   3878  CB  GLN   242      -2.705   6.761 -16.701  1.00  0.00           C  
ATOM   3879  HB2 GLN   242      -1.903   7.223 -17.276  1.00  0.00           H  
ATOM   3880  HB3 GLN   242      -2.778   7.304 -15.758  1.00  0.00           H  
ATOM   3881  CG  GLN   242      -2.590   5.268 -16.520  1.00  0.00           C  
ATOM   3882  HG2 GLN   242      -3.392   4.743 -16.001  1.00  0.00           H  
ATOM   3883  HG3 GLN   242      -2.505   4.944 -17.557  1.00  0.00           H  
ATOM   3884  CD  GLN   242      -1.250   4.876 -15.777  1.00  0.00           C  
ATOM   3885  OE1 GLN   242      -0.554   5.585 -15.071  1.00  0.00           O  
ATOM   3886  NE2 GLN   242      -0.869   3.581 -15.941  1.00  0.00           N  
ATOM   3887 HE21 GLN   242      -0.139   3.328 -15.290  1.00  0.00           H  
ATOM   3888 HE22 GLN   242      -1.510   3.000 -16.462  1.00  0.00           H  
ATOM   3889  C   GLN   242      -5.302   7.094 -16.350  1.00  0.00           C  
ATOM   3890  O   GLN   242      -5.983   6.132 -16.066  1.00  0.00           O  
ATOM   3891  N   ASN   243      -5.660   8.339 -15.999  1.00  0.00           N  
ATOM   3892  H   ASN   243      -5.109   9.161 -16.202  1.00  0.00           H  
ATOM   3893  CA  ASN   243      -6.906   8.581 -15.196  1.00  0.00           C  
ATOM   3894  HA  ASN   243      -7.043   7.845 -14.404  1.00  0.00           H  
ATOM   3895  CB  ASN   243      -6.791  10.033 -14.654  1.00  0.00           C  
ATOM   3896  HB2 ASN   243      -5.970  10.124 -13.944  1.00  0.00           H  
ATOM   3897  HB3 ASN   243      -6.566  10.771 -15.424  1.00  0.00           H  
ATOM   3898  CG  ASN   243      -8.013  10.441 -13.853  1.00  0.00           C  
ATOM   3899  OD1 ASN   243      -8.850  11.164 -14.310  1.00  0.00           O  
ATOM   3900  ND2 ASN   243      -8.281   9.892 -12.735  1.00  0.00           N  
ATOM   3901 HD21 ASN   243      -9.199  10.128 -12.386  1.00  0.00           H  
ATOM   3902 HD22 ASN   243      -7.683   9.173 -12.353  1.00  0.00           H  
ATOM   3903  C   ASN   243      -8.233   8.391 -15.981  1.00  0.00           C  
ATOM   3904  O   ASN   243      -9.165   7.829 -15.426  1.00  0.00           O  
ATOM   3905  N   LYS   244      -8.228   8.806 -17.215  1.00  0.00           N  
ATOM   3906  H   LYS   244      -7.342   9.120 -17.584  1.00  0.00           H  
ATOM   3907  CA  LYS   244      -9.373   8.629 -18.172  1.00  0.00           C  
ATOM   3908  HA  LYS   244     -10.353   8.898 -17.779  1.00  0.00           H  
ATOM   3909  CB  LYS   244      -9.156   9.517 -19.413  1.00  0.00           C  
ATOM   3910  HB2 LYS   244      -8.197   9.301 -19.883  1.00  0.00           H  
ATOM   3911  HB3 LYS   244      -9.969   9.195 -20.064  1.00  0.00           H  
ATOM   3912  CG  LYS   244      -9.360  10.882 -19.209  1.00  0.00           C  
ATOM   3913  HG2 LYS   244     -10.300  11.059 -18.687  1.00  0.00           H  
ATOM   3914  HG3 LYS   244      -8.517  11.122 -18.562  1.00  0.00           H  
ATOM   3915  CD  LYS   244      -9.296  11.740 -20.265  1.00  0.00           C  
ATOM   3916  HD2 LYS   244      -8.281  11.748 -20.663  1.00  0.00           H  
ATOM   3917  HD3 LYS   244      -9.982  11.341 -21.012  1.00  0.00           H  
ATOM   3918  CE  LYS   244      -9.652  13.055 -20.027  1.00  0.00           C  
ATOM   3919  HE2 LYS   244     -10.043  13.026 -19.010  1.00  0.00           H  
ATOM   3920  HE3 LYS   244      -8.824  13.762 -19.972  1.00  0.00           H  
ATOM   3921  NZ  LYS   244     -10.505  13.484 -21.210  1.00  0.00           N  
ATOM   3922  HZ1 LYS   244     -11.338  12.941 -21.388  1.00  0.00           H  
ATOM   3923  HZ2 LYS   244     -10.768  14.459 -21.238  1.00  0.00           H  
ATOM   3924  HZ3 LYS   244      -9.933  13.308 -22.023  1.00  0.00           H  
ATOM   3925  C   LYS   244      -9.555   7.146 -18.547  1.00  0.00           C  
ATOM   3926  O   LYS   244     -10.699   6.757 -18.710  1.00  0.00           O  
ATOM   3927  N   ILE   245      -8.423   6.369 -18.572  1.00  0.00           N  
ATOM   3928  H   ILE   245      -7.538   6.856 -18.571  1.00  0.00           H  
ATOM   3929  CA  ILE   245      -8.529   4.822 -18.654  1.00  0.00           C  
ATOM   3930  HA  ILE   245      -9.262   4.535 -19.408  1.00  0.00           H  
ATOM   3931  CB  ILE   245      -7.116   4.325 -19.097  1.00  0.00           C  
ATOM   3932  HB  ILE   245      -6.324   4.777 -18.501  1.00  0.00           H  
ATOM   3933  CG2 ILE   245      -7.107   2.784 -18.924  1.00  0.00           C  
ATOM   3934 HG21 ILE   245      -7.008   2.521 -17.870  1.00  0.00           H  
ATOM   3935 HG22 ILE   245      -8.059   2.344 -19.219  1.00  0.00           H  
ATOM   3936 HG23 ILE   245      -6.228   2.393 -19.436  1.00  0.00           H  
ATOM   3937  CG1 ILE   245      -6.761   4.739 -20.513  1.00  0.00           C  
ATOM   3938 HG12 ILE   245      -7.370   4.349 -21.328  1.00  0.00           H  
ATOM   3939 HG13 ILE   245      -6.989   5.804 -20.552  1.00  0.00           H  
ATOM   3940  CD1 ILE   245      -5.302   4.833 -20.994  1.00  0.00           C  
ATOM   3941 HD11 ILE   245      -4.913   3.838 -21.210  1.00  0.00           H  
ATOM   3942 HD12 ILE   245      -5.250   5.430 -21.904  1.00  0.00           H  
ATOM   3943 HD13 ILE   245      -4.687   5.387 -20.285  1.00  0.00           H  
ATOM   3944  C   ILE   245      -8.994   4.254 -17.273  1.00  0.00           C  
ATOM   3945  O   ILE   245      -9.967   3.507 -17.310  1.00  0.00           O  
ATOM   3946  N   TYR   246      -8.521   4.787 -16.153  1.00  0.00           N  
ATOM   3947  H   TYR   246      -7.850   5.542 -16.170  1.00  0.00           H  
ATOM   3948  CA  TYR   246      -9.009   4.346 -14.847  1.00  0.00           C  
ATOM   3949  HA  TYR   246      -8.742   3.293 -14.764  1.00  0.00           H  
ATOM   3950  CB  TYR   246      -8.266   5.072 -13.647  1.00  0.00           C  
ATOM   3951  HB2 TYR   246      -7.227   4.753 -13.730  1.00  0.00           H  
ATOM   3952  HB3 TYR   246      -8.268   6.129 -13.913  1.00  0.00           H  
ATOM   3953  CG  TYR   246      -8.809   4.875 -12.275  1.00  0.00           C  
ATOM   3954  CD1 TYR   246      -8.367   3.724 -11.589  1.00  0.00           C  
ATOM   3955  HD1 TYR   246      -7.728   2.981 -12.042  1.00  0.00           H  
ATOM   3956  CE1 TYR   246      -8.802   3.497 -10.259  1.00  0.00           C  
ATOM   3957  HE1 TYR   246      -8.495   2.577  -9.785  1.00  0.00           H  
ATOM   3958  CZ  TYR   246      -9.590   4.542  -9.621  1.00  0.00           C  
ATOM   3959  OH  TYR   246      -9.773   4.402  -8.252  1.00  0.00           O  
ATOM   3960  HH  TYR   246     -10.557   4.889  -7.989  1.00  0.00           H  
ATOM   3961  CE2 TYR   246      -9.978   5.668 -10.272  1.00  0.00           C  
ATOM   3962  HE2 TYR   246     -10.629   6.377  -9.782  1.00  0.00           H  
ATOM   3963  CD2 TYR   246      -9.587   5.790 -11.613  1.00  0.00           C  
ATOM   3964  HD2 TYR   246     -10.003   6.693 -12.034  1.00  0.00           H  
ATOM   3965  C   TYR   246     -10.506   4.605 -14.563  1.00  0.00           C  
ATOM   3966  O   TYR   246     -11.125   3.849 -13.881  1.00  0.00           O  
ATOM   3967  N   ASN   247     -11.048   5.653 -15.158  1.00  0.00           N  
ATOM   3968  H   ASN   247     -10.477   6.331 -15.642  1.00  0.00           H  
ATOM   3969  CA  ASN   247     -12.509   5.825 -15.119  1.00  0.00           C  
ATOM   3970  HA  ASN   247     -12.849   5.501 -14.135  1.00  0.00           H  
ATOM   3971  CB  ASN   247     -12.971   7.290 -15.068  1.00  0.00           C  
ATOM   3972  HB2 ASN   247     -12.668   7.897 -15.921  1.00  0.00           H  
ATOM   3973  HB3 ASN   247     -14.058   7.361 -15.053  1.00  0.00           H  
ATOM   3974  CG  ASN   247     -12.591   7.974 -13.765  1.00  0.00           C  
ATOM   3975  OD1 ASN   247     -13.360   7.908 -12.829  1.00  0.00           O  
ATOM   3976  ND2 ASN   247     -11.434   8.579 -13.724  1.00  0.00           N  
ATOM   3977 HD21 ASN   247     -11.212   8.904 -12.794  1.00  0.00           H  
ATOM   3978 HD22 ASN   247     -10.775   8.279 -14.428  1.00  0.00           H  
ATOM   3979  C   ASN   247     -13.313   5.064 -16.195  1.00  0.00           C  
ATOM   3980  O   ASN   247     -14.518   5.142 -16.157  1.00  0.00           O  
ATOM   3981  N   ILE   248     -12.712   4.187 -16.995  1.00  0.00           N  
ATOM   3982  H   ILE   248     -11.710   4.085 -17.072  1.00  0.00           H  
ATOM   3983  CA  ILE   248     -13.423   3.203 -17.785  1.00  0.00           C  
ATOM   3984  HA  ILE   248     -14.470   3.497 -17.855  1.00  0.00           H  
ATOM   3985  CB  ILE   248     -12.807   3.132 -19.223  1.00  0.00           C  
ATOM   3986  HB  ILE   248     -11.745   3.353 -19.119  1.00  0.00           H  
ATOM   3987  CG2 ILE   248     -12.983   1.892 -20.070  1.00  0.00           C  
ATOM   3988 HG21 ILE   248     -12.760   2.072 -21.122  1.00  0.00           H  
ATOM   3989 HG22 ILE   248     -12.361   1.097 -19.659  1.00  0.00           H  
ATOM   3990 HG23 ILE   248     -14.044   1.653 -20.006  1.00  0.00           H  
ATOM   3991  CG1 ILE   248     -13.511   4.352 -19.855  1.00  0.00           C  
ATOM   3992 HG12 ILE   248     -14.496   3.970 -20.124  1.00  0.00           H  
ATOM   3993 HG13 ILE   248     -13.677   5.137 -19.118  1.00  0.00           H  
ATOM   3994  CD1 ILE   248     -12.823   4.861 -21.118  1.00  0.00           C  
ATOM   3995 HD11 ILE   248     -12.906   4.187 -21.970  1.00  0.00           H  
ATOM   3996 HD12 ILE   248     -13.348   5.771 -21.410  1.00  0.00           H  
ATOM   3997 HD13 ILE   248     -11.797   5.127 -20.863  1.00  0.00           H  
ATOM   3998  C   ILE   248     -13.497   1.887 -17.078  1.00  0.00           C  
ATOM   3999  O   ILE   248     -14.242   0.998 -17.498  1.00  0.00           O  
ATOM   4000  N   LEU   249     -12.825   1.644 -15.936  1.00  0.00           N  
ATOM   4001  H   LEU   249     -12.489   2.451 -15.430  1.00  0.00           H  
ATOM   4002  CA  LEU   249     -12.809   0.300 -15.297  1.00  0.00           C  
ATOM   4003  HA  LEU   249     -12.972  -0.532 -15.981  1.00  0.00           H  
ATOM   4004  CB  LEU   249     -11.347   0.130 -14.699  1.00  0.00           C  
ATOM   4005  HB2 LEU   249     -11.353   0.738 -13.794  1.00  0.00           H  
ATOM   4006  HB3 LEU   249     -11.315  -0.911 -14.377  1.00  0.00           H  
ATOM   4007  CG  LEU   249     -10.236   0.490 -15.646  1.00  0.00           C  
ATOM   4008  HG  LEU   249     -10.182   1.562 -15.839  1.00  0.00           H  
ATOM   4009  CD1 LEU   249      -8.869   0.131 -15.057  1.00  0.00           C  
ATOM   4010 HD11 LEU   249      -8.100   0.423 -15.772  1.00  0.00           H  
ATOM   4011 HD12 LEU   249      -8.737   0.657 -14.111  1.00  0.00           H  
ATOM   4012 HD13 LEU   249      -8.938  -0.938 -14.856  1.00  0.00           H  
ATOM   4013  CD2 LEU   249     -10.240  -0.137 -17.033  1.00  0.00           C  
ATOM   4014 HD21 LEU   249      -9.327   0.104 -17.578  1.00  0.00           H  
ATOM   4015 HD22 LEU   249     -10.188  -1.209 -16.844  1.00  0.00           H  
ATOM   4016 HD23 LEU   249     -11.035   0.155 -17.719  1.00  0.00           H  
ATOM   4017  C   LEU   249     -13.743   0.098 -14.117  1.00  0.00           C  
ATOM   4018  O   LEU   249     -13.999   1.053 -13.399  1.00  0.00           O  
ATOM   4019  N   THR   250     -14.296  -1.129 -13.969  1.00  0.00           N  
ATOM   4020  H   THR   250     -13.893  -1.862 -14.537  1.00  0.00           H  
ATOM   4021  CA  THR   250     -15.025  -1.573 -12.762  1.00  0.00           C  
ATOM   4022  HA  THR   250     -15.918  -0.951 -12.697  1.00  0.00           H  
ATOM   4023  CB  THR   250     -15.645  -3.000 -12.903  1.00  0.00           C  
ATOM   4024  HB  THR   250     -16.230  -3.286 -12.029  1.00  0.00           H  
ATOM   4025  CG2 THR   250     -16.658  -3.054 -14.050  1.00  0.00           C  
ATOM   4026 HG21 THR   250     -17.437  -3.806 -13.921  1.00  0.00           H  
ATOM   4027 HG22 THR   250     -17.206  -2.113 -14.023  1.00  0.00           H  
ATOM   4028 HG23 THR   250     -16.286  -3.212 -15.062  1.00  0.00           H  
ATOM   4029  OG1 THR   250     -14.684  -4.015 -13.107  1.00  0.00           O  
ATOM   4030  HG1 THR   250     -15.045  -4.886 -13.284  1.00  0.00           H  
ATOM   4031  C   THR   250     -14.130  -1.452 -11.499  1.00  0.00           C  
ATOM   4032  O   THR   250     -12.915  -1.405 -11.675  1.00  0.00           O  
ATOM   4033  N   PRO   251     -14.679  -1.439 -10.259  1.00  0.00           N  
ATOM   4034  CD  PRO   251     -16.052  -1.383  -9.953  1.00  0.00           C  
ATOM   4035  HD2 PRO   251     -16.548  -2.290 -10.300  1.00  0.00           H  
ATOM   4036  HD3 PRO   251     -16.408  -0.527 -10.526  1.00  0.00           H  
ATOM   4037  CG  PRO   251     -16.166  -1.224  -8.451  1.00  0.00           C  
ATOM   4038  HG2 PRO   251     -17.088  -1.711  -8.136  1.00  0.00           H  
ATOM   4039  HG3 PRO   251     -16.208  -0.170  -8.175  1.00  0.00           H  
ATOM   4040  CB  PRO   251     -14.909  -1.806  -7.858  1.00  0.00           C  
ATOM   4041  HB2 PRO   251     -15.133  -2.847  -7.624  1.00  0.00           H  
ATOM   4042  HB3 PRO   251     -14.613  -1.354  -6.911  1.00  0.00           H  
ATOM   4043  CA  PRO   251     -13.858  -1.653  -8.988  1.00  0.00           C  
ATOM   4044  HA  PRO   251     -13.247  -0.751  -8.953  1.00  0.00           H  
ATOM   4045  C   PRO   251     -12.877  -2.848  -9.041  1.00  0.00           C  
ATOM   4046  O   PRO   251     -11.741  -2.766  -8.584  1.00  0.00           O  
ATOM   4047  N   GLU   252     -13.351  -3.972  -9.501  1.00  0.00           N  
ATOM   4048  H   GLU   252     -14.339  -4.103  -9.662  1.00  0.00           H  
ATOM   4049  CA  GLU   252     -12.437  -5.103  -9.601  1.00  0.00           C  
ATOM   4050  HA  GLU   252     -11.907  -5.228  -8.656  1.00  0.00           H  
ATOM   4051  CB  GLU   252     -13.227  -6.373  -9.731  1.00  0.00           C  
ATOM   4052  HB2 GLU   252     -14.026  -6.197  -9.011  1.00  0.00           H  
ATOM   4053  HB3 GLU   252     -13.676  -6.387 -10.725  1.00  0.00           H  
ATOM   4054  CG  GLU   252     -12.681  -7.756  -9.534  1.00  0.00           C  
ATOM   4055  HG2 GLU   252     -13.387  -8.546  -9.791  1.00  0.00           H  
ATOM   4056  HG3 GLU   252     -11.912  -7.857 -10.300  1.00  0.00           H  
ATOM   4057  CD  GLU   252     -12.154  -7.914  -8.079  1.00  0.00           C  
ATOM   4058  OE1 GLU   252     -11.341  -8.844  -7.810  1.00  0.00           O  
ATOM   4059  OE2 GLU   252     -12.448  -7.102  -7.176  1.00  0.00           O  
ATOM   4060  C   GLU   252     -11.399  -5.066 -10.747  1.00  0.00           C  
ATOM   4061  O   GLU   252     -10.240  -5.610 -10.601  1.00  0.00           O  
ATOM   4062  N   GLN   253     -11.612  -4.346 -11.832  1.00  0.00           N  
ATOM   4063  H   GLN   253     -12.482  -3.863 -12.005  1.00  0.00           H  
ATOM   4064  CA  GLN   253     -10.554  -4.009 -12.838  1.00  0.00           C  
ATOM   4065  HA  GLN   253      -9.894  -4.858 -13.017  1.00  0.00           H  
ATOM   4066  CB  GLN   253     -11.267  -3.487 -14.099  1.00  0.00           C  
ATOM   4067  HB2 GLN   253     -12.112  -2.920 -13.710  1.00  0.00           H  
ATOM   4068  HB3 GLN   253     -10.567  -2.996 -14.775  1.00  0.00           H  
ATOM   4069  CG  GLN   253     -11.896  -4.677 -14.911  1.00  0.00           C  
ATOM   4070  HG2 GLN   253     -11.100  -5.239 -15.400  1.00  0.00           H  
ATOM   4071  HG3 GLN   253     -12.290  -5.434 -14.233  1.00  0.00           H  
ATOM   4072  CD  GLN   253     -12.954  -4.208 -15.907  1.00  0.00           C  
ATOM   4073  OE1 GLN   253     -13.253  -3.041 -15.968  1.00  0.00           O  
ATOM   4074  NE2 GLN   253     -13.389  -5.053 -16.773  1.00  0.00           N  
ATOM   4075 HE21 GLN   253     -13.929  -4.655 -17.528  1.00  0.00           H  
ATOM   4076 HE22 GLN   253     -13.031  -5.997 -16.753  1.00  0.00           H  
ATOM   4077  C   GLN   253      -9.598  -2.905 -12.323  1.00  0.00           C  
ATOM   4078  O   GLN   253      -8.393  -2.976 -12.506  1.00  0.00           O  
ATOM   4079  N   LYS   254     -10.161  -1.906 -11.615  1.00  0.00           N  
ATOM   4080  H   LYS   254     -11.171  -1.875 -11.627  1.00  0.00           H  
ATOM   4081  CA  LYS   254      -9.475  -0.861 -10.825  1.00  0.00           C  
ATOM   4082  HA  LYS   254      -8.824  -0.359 -11.541  1.00  0.00           H  
ATOM   4083  CB  LYS   254     -10.413   0.138 -10.093  1.00  0.00           C  
ATOM   4084  HB2 LYS   254     -11.201  -0.437  -9.606  1.00  0.00           H  
ATOM   4085  HB3 LYS   254      -9.837   0.630  -9.309  1.00  0.00           H  
ATOM   4086  CG  LYS   254     -10.948   1.060 -10.946  1.00  0.00           C  
ATOM   4087  HG2 LYS   254     -10.130   1.687 -11.301  1.00  0.00           H  
ATOM   4088  HG3 LYS   254     -11.341   0.487 -11.787  1.00  0.00           H  
ATOM   4089  CD  LYS   254     -11.992   1.860 -10.459  1.00  0.00           C  
ATOM   4090  HD2 LYS   254     -12.870   1.236 -10.292  1.00  0.00           H  
ATOM   4091  HD3 LYS   254     -11.491   2.210  -9.556  1.00  0.00           H  
ATOM   4092  CE  LYS   254     -12.331   2.913 -11.271  1.00  0.00           C  
ATOM   4093  HE2 LYS   254     -11.458   3.562 -11.343  1.00  0.00           H  
ATOM   4094  HE3 LYS   254     -12.449   2.633 -12.318  1.00  0.00           H  
ATOM   4095  NZ  LYS   254     -13.468   3.651 -10.702  1.00  0.00           N  
ATOM   4096  HZ1 LYS   254     -13.549   3.461  -9.714  1.00  0.00           H  
ATOM   4097  HZ2 LYS   254     -13.425   4.641 -10.901  1.00  0.00           H  
ATOM   4098  HZ3 LYS   254     -14.370   3.216 -10.828  1.00  0.00           H  
ATOM   4099  C   LYS   254      -8.502  -1.395  -9.761  1.00  0.00           C  
ATOM   4100  O   LYS   254      -7.432  -0.881  -9.593  1.00  0.00           O  
ATOM   4101  N   LYS   255      -8.832  -2.611  -9.265  1.00  0.00           N  
ATOM   4102  H   LYS   255      -9.709  -3.042  -9.519  1.00  0.00           H  
ATOM   4103  CA  LYS   255      -8.027  -3.433  -8.283  1.00  0.00           C  
ATOM   4104  HA  LYS   255      -7.564  -2.710  -7.611  1.00  0.00           H  
ATOM   4105  CB  LYS   255      -8.867  -4.523  -7.594  1.00  0.00           C  
ATOM   4106  HB2 LYS   255      -9.846  -4.073  -7.431  1.00  0.00           H  
ATOM   4107  HB3 LYS   255      -8.884  -5.378  -8.270  1.00  0.00           H  
ATOM   4108  CG  LYS   255      -8.424  -4.915  -6.371  1.00  0.00           C  
ATOM   4109  HG2 LYS   255      -7.342  -4.785  -6.386  1.00  0.00           H  
ATOM   4110  HG3 LYS   255      -8.818  -4.205  -5.644  1.00  0.00           H  
ATOM   4111  CD  LYS   255      -8.792  -6.154  -6.035  1.00  0.00           C  
ATOM   4112  HD2 LYS   255      -9.828  -6.428  -6.233  1.00  0.00           H  
ATOM   4113  HD3 LYS   255      -8.299  -6.882  -6.679  1.00  0.00           H  
ATOM   4114  CE  LYS   255      -8.455  -6.475  -4.806  1.00  0.00           C  
ATOM   4115  HE2 LYS   255      -7.484  -5.988  -4.712  1.00  0.00           H  
ATOM   4116  HE3 LYS   255      -9.122  -6.010  -4.080  1.00  0.00           H  
ATOM   4117  NZ  LYS   255      -8.438  -7.903  -4.672  1.00  0.00           N  
ATOM   4118  HZ1 LYS   255      -8.039  -8.202  -3.793  1.00  0.00           H  
ATOM   4119  HZ2 LYS   255      -9.374  -8.282  -4.652  1.00  0.00           H  
ATOM   4120  HZ3 LYS   255      -8.094  -8.432  -5.460  1.00  0.00           H  
ATOM   4121  C   LYS   255      -6.860  -4.040  -9.106  1.00  0.00           C  
ATOM   4122  O   LYS   255      -5.701  -3.888  -8.704  1.00  0.00           O  
ATOM   4123  N   GLN   256      -7.056  -4.506 -10.309  1.00  0.00           N  
ATOM   4124  H   GLN   256      -8.023  -4.573 -10.592  1.00  0.00           H  
ATOM   4125  CA  GLN   256      -6.079  -5.213 -11.081  1.00  0.00           C  
ATOM   4126  HA  GLN   256      -5.435  -5.836 -10.459  1.00  0.00           H  
ATOM   4127  CB  GLN   256      -6.689  -6.070 -12.178  1.00  0.00           C  
ATOM   4128  HB2 GLN   256      -7.395  -5.412 -12.683  1.00  0.00           H  
ATOM   4129  HB3 GLN   256      -5.918  -6.374 -12.886  1.00  0.00           H  
ATOM   4130  CG  GLN   256      -7.468  -7.276 -11.798  1.00  0.00           C  
ATOM   4131  HG2 GLN   256      -6.951  -8.099 -11.306  1.00  0.00           H  
ATOM   4132  HG3 GLN   256      -8.076  -6.842 -11.005  1.00  0.00           H  
ATOM   4133  CD  GLN   256      -8.421  -7.844 -12.899  1.00  0.00           C  
ATOM   4134  OE1 GLN   256      -8.203  -7.635 -14.114  1.00  0.00           O  
ATOM   4135  NE2 GLN   256      -9.374  -8.701 -12.553  1.00  0.00           N  
ATOM   4136 HE21 GLN   256      -9.943  -9.099 -13.288  1.00  0.00           H  
ATOM   4137 HE22 GLN   256      -9.619  -8.664 -11.574  1.00  0.00           H  
ATOM   4138  C   GLN   256      -5.054  -4.140 -11.753  1.00  0.00           C  
ATOM   4139  O   GLN   256      -3.879  -4.389 -12.126  1.00  0.00           O  
ATOM   4140  N   PHE   257      -5.520  -2.914 -11.964  1.00  0.00           N  
ATOM   4141  H   PHE   257      -6.449  -2.637 -11.681  1.00  0.00           H  
ATOM   4142  CA  PHE   257      -4.778  -1.770 -12.337  1.00  0.00           C  
ATOM   4143  HA  PHE   257      -4.256  -1.935 -13.280  1.00  0.00           H  
ATOM   4144  CB  PHE   257      -5.818  -0.619 -12.566  1.00  0.00           C  
ATOM   4145  HB2 PHE   257      -6.525  -1.013 -13.296  1.00  0.00           H  
ATOM   4146  HB3 PHE   257      -6.273  -0.450 -11.590  1.00  0.00           H  
ATOM   4147  CG  PHE   257      -5.213   0.715 -12.946  1.00  0.00           C  
ATOM   4148  CD1 PHE   257      -5.308   1.781 -12.082  1.00  0.00           C  
ATOM   4149  HD1 PHE   257      -5.742   1.661 -11.100  1.00  0.00           H  
ATOM   4150  CE1 PHE   257      -4.979   3.090 -12.427  1.00  0.00           C  
ATOM   4151  HE1 PHE   257      -5.238   3.913 -11.777  1.00  0.00           H  
ATOM   4152  CZ  PHE   257      -4.480   3.302 -13.695  1.00  0.00           C  
ATOM   4153  HZ  PHE   257      -4.281   4.309 -14.032  1.00  0.00           H  
ATOM   4154  CE2 PHE   257      -4.318   2.240 -14.632  1.00  0.00           C  
ATOM   4155  HE2 PHE   257      -3.876   2.431 -15.598  1.00  0.00           H  
ATOM   4156  CD2 PHE   257      -4.597   0.943 -14.221  1.00  0.00           C  
ATOM   4157  HD2 PHE   257      -4.375   0.155 -14.926  1.00  0.00           H  
ATOM   4158  C   PHE   257      -3.702  -1.491 -11.326  1.00  0.00           C  
ATOM   4159  O   PHE   257      -2.577  -1.249 -11.623  1.00  0.00           O  
ATOM   4160  N   ASN   258      -4.033  -1.572 -10.001  1.00  0.00           N  
ATOM   4161  H   ASN   258      -4.940  -1.943  -9.757  1.00  0.00           H  
ATOM   4162  CA  ASN   258      -3.115  -1.448  -8.933  1.00  0.00           C  
ATOM   4163  HA  ASN   258      -2.455  -0.588  -9.044  1.00  0.00           H  
ATOM   4164  CB  ASN   258      -3.920  -1.024  -7.704  1.00  0.00           C  
ATOM   4165  HB2 ASN   258      -4.510  -1.892  -7.411  1.00  0.00           H  
ATOM   4166  HB3 ASN   258      -3.124  -0.875  -6.974  1.00  0.00           H  
ATOM   4167  CG  ASN   258      -4.740   0.266  -7.855  1.00  0.00           C  
ATOM   4168  OD1 ASN   258      -4.381   1.233  -8.547  1.00  0.00           O  
ATOM   4169  ND2 ASN   258      -5.882   0.314  -7.293  1.00  0.00           N  
ATOM   4170 HD21 ASN   258      -6.531   1.049  -7.535  1.00  0.00           H  
ATOM   4171 HD22 ASN   258      -6.239  -0.447  -6.734  1.00  0.00           H  
ATOM   4172  C   ASN   258      -2.223  -2.701  -8.730  1.00  0.00           C  
ATOM   4173  O   ASN   258      -1.051  -2.583  -8.311  1.00  0.00           O  
ATOM   4174  N   ALA   259      -2.702  -3.864  -9.139  1.00  0.00           N  
ATOM   4175  H   ALA   259      -3.698  -3.915  -9.300  1.00  0.00           H  
ATOM   4176  CA  ALA   259      -1.813  -5.054  -9.313  1.00  0.00           C  
ATOM   4177  HA  ALA   259      -1.311  -5.168  -8.352  1.00  0.00           H  
ATOM   4178  CB  ALA   259      -2.657  -6.306  -9.448  1.00  0.00           C  
ATOM   4179  HB1 ALA   259      -2.995  -6.606  -8.457  1.00  0.00           H  
ATOM   4180  HB2 ALA   259      -3.367  -5.959 -10.199  1.00  0.00           H  
ATOM   4181  HB3 ALA   259      -2.014  -7.077  -9.872  1.00  0.00           H  
ATOM   4182  C   ALA   259      -0.707  -4.800 -10.392  1.00  0.00           C  
ATOM   4183  O   ALA   259       0.458  -5.192 -10.235  1.00  0.00           O  
ATOM   4184  N   ASN   260      -1.026  -4.114 -11.474  1.00  0.00           N  
ATOM   4185  H   ASN   260      -1.985  -3.919 -11.721  1.00  0.00           H  
ATOM   4186  CA  ASN   260      -0.079  -3.719 -12.481  1.00  0.00           C  
ATOM   4187  HA  ASN   260       0.500  -4.538 -12.907  1.00  0.00           H  
ATOM   4188  CB  ASN   260      -0.860  -3.181 -13.731  1.00  0.00           C  
ATOM   4189  HB2 ASN   260      -1.693  -3.857 -13.924  1.00  0.00           H  
ATOM   4190  HB3 ASN   260      -1.276  -2.183 -13.591  1.00  0.00           H  
ATOM   4191  CG  ASN   260       0.042  -3.089 -14.929  1.00  0.00           C  
ATOM   4192  OD1 ASN   260       1.101  -2.485 -14.879  1.00  0.00           O  
ATOM   4193  ND2 ASN   260      -0.242  -3.740 -16.050  1.00  0.00           N  
ATOM   4194 HD21 ASN   260       0.510  -3.651 -16.718  1.00  0.00           H  
ATOM   4195 HD22 ASN   260      -1.167  -4.115 -16.205  1.00  0.00           H  
ATOM   4196  C   ASN   260       0.839  -2.550 -11.918  1.00  0.00           C  
ATOM   4197  O   ASN   260       2.007  -2.664 -12.253  1.00  0.00           O  
ATOM   4198  N   PHE   261       0.418  -1.672 -10.998  1.00  0.00           N  
ATOM   4199  H   PHE   261      -0.586  -1.598 -10.907  1.00  0.00           H  
ATOM   4200  CA  PHE   261       1.264  -0.635 -10.436  1.00  0.00           C  
ATOM   4201  HA  PHE   261       1.666  -0.016 -11.238  1.00  0.00           H  
ATOM   4202  CB  PHE   261       0.396   0.368  -9.623  1.00  0.00           C  
ATOM   4203  HB2 PHE   261      -0.478   0.714 -10.175  1.00  0.00           H  
ATOM   4204  HB3 PHE   261       0.043  -0.197  -8.760  1.00  0.00           H  
ATOM   4205  CG  PHE   261       1.076   1.620  -9.193  1.00  0.00           C  
ATOM   4206  CD1 PHE   261       1.857   2.423 -10.106  1.00  0.00           C  
ATOM   4207  HD1 PHE   261       1.813   2.212 -11.165  1.00  0.00           H  
ATOM   4208  CE1 PHE   261       2.627   3.458  -9.600  1.00  0.00           C  
ATOM   4209  HE1 PHE   261       3.206   4.067 -10.278  1.00  0.00           H  
ATOM   4210  CZ  PHE   261       2.645   3.786  -8.233  1.00  0.00           C  
ATOM   4211  HZ  PHE   261       3.204   4.616  -7.826  1.00  0.00           H  
ATOM   4212  CE2 PHE   261       1.820   3.077  -7.359  1.00  0.00           C  
ATOM   4213  HE2 PHE   261       1.916   3.261  -6.299  1.00  0.00           H  
ATOM   4214  CD2 PHE   261       1.050   1.997  -7.814  1.00  0.00           C  
ATOM   4215  HD2 PHE   261       0.442   1.428  -7.127  1.00  0.00           H  
ATOM   4216  C   PHE   261       2.319  -1.219  -9.532  1.00  0.00           C  
ATOM   4217  O   PHE   261       3.481  -0.830  -9.656  1.00  0.00           O  
ATOM   4218  N   GLU   262       1.929  -2.195  -8.766  1.00  0.00           N  
ATOM   4219  H   GLU   262       0.959  -2.468  -8.830  1.00  0.00           H  
ATOM   4220  CA  GLU   262       2.783  -3.001  -7.833  1.00  0.00           C  
ATOM   4221  HA  GLU   262       3.331  -2.409  -7.100  1.00  0.00           H  
ATOM   4222  CB  GLU   262       2.051  -4.119  -6.977  1.00  0.00           C  
ATOM   4223  HB2 GLU   262       1.361  -3.605  -6.308  1.00  0.00           H  
ATOM   4224  HB3 GLU   262       1.414  -4.805  -7.535  1.00  0.00           H  
ATOM   4225  CG  GLU   262       3.040  -4.919  -6.130  1.00  0.00           C  
ATOM   4226  HG2 GLU   262       3.640  -5.548  -6.788  1.00  0.00           H  
ATOM   4227  HG3 GLU   262       3.664  -4.180  -5.628  1.00  0.00           H  
ATOM   4228  CD  GLU   262       2.412  -5.859  -5.073  1.00  0.00           C  
ATOM   4229  OE1 GLU   262       2.917  -5.954  -3.947  1.00  0.00           O  
ATOM   4230  OE2 GLU   262       1.307  -6.420  -5.258  1.00  0.00           O  
ATOM   4231  C   GLU   262       3.899  -3.626  -8.701  1.00  0.00           C  
ATOM   4232  O   GLU   262       5.097  -3.427  -8.434  1.00  0.00           O  
ATOM   4233  N   LYS   263       3.556  -4.217  -9.892  1.00  0.00           N  
ATOM   4234  H   LYS   263       2.595  -4.422 -10.124  1.00  0.00           H  
ATOM   4235  CA  LYS   263       4.680  -4.763 -10.709  1.00  0.00           C  
ATOM   4236  HA  LYS   263       5.417  -5.233 -10.058  1.00  0.00           H  
ATOM   4237  CB  LYS   263       4.049  -5.805 -11.659  1.00  0.00           C  
ATOM   4238  HB2 LYS   263       3.038  -5.554 -11.982  1.00  0.00           H  
ATOM   4239  HB3 LYS   263       4.615  -5.954 -12.579  1.00  0.00           H  
ATOM   4240  CG  LYS   263       3.988  -7.136 -11.059  1.00  0.00           C  
ATOM   4241  HG2 LYS   263       5.019  -7.489 -11.066  1.00  0.00           H  
ATOM   4242  HG3 LYS   263       3.585  -7.023 -10.053  1.00  0.00           H  
ATOM   4243  CD  LYS   263       3.278  -8.172 -11.667  1.00  0.00           C  
ATOM   4244  HD2 LYS   263       2.209  -7.955 -11.680  1.00  0.00           H  
ATOM   4245  HD3 LYS   263       3.589  -8.112 -12.709  1.00  0.00           H  
ATOM   4246  CE  LYS   263       3.467  -9.453 -11.223  1.00  0.00           C  
ATOM   4247  HE2 LYS   263       4.550  -9.490 -11.105  1.00  0.00           H  
ATOM   4248  HE3 LYS   263       2.935  -9.643 -10.291  1.00  0.00           H  
ATOM   4249  NZ  LYS   263       3.096 -10.516 -12.165  1.00  0.00           N  
ATOM   4250  HZ1 LYS   263       3.630 -10.510 -13.022  1.00  0.00           H  
ATOM   4251  HZ2 LYS   263       3.375 -11.424 -11.822  1.00  0.00           H  
ATOM   4252  HZ3 LYS   263       2.151 -10.569 -12.518  1.00  0.00           H  
ATOM   4253  C   LYS   263       5.395  -3.689 -11.484  1.00  0.00           C  
ATOM   4254  O   LYS   263       6.429  -3.939 -12.121  1.00  0.00           O  
ATOM   4255  N   ARG   264       4.873  -2.457 -11.584  1.00  0.00           N  
ATOM   4256  H   ARG   264       3.923  -2.353 -11.256  1.00  0.00           H  
ATOM   4257  CA  ARG   264       5.754  -1.260 -11.951  1.00  0.00           C  
ATOM   4258  HA  ARG   264       6.499  -1.610 -12.665  1.00  0.00           H  
ATOM   4259  CB  ARG   264       4.933  -0.113 -12.475  1.00  0.00           C  
ATOM   4260  HB2 ARG   264       4.039  -0.000 -11.863  1.00  0.00           H  
ATOM   4261  HB3 ARG   264       5.420   0.838 -12.257  1.00  0.00           H  
ATOM   4262  CG  ARG   264       4.648  -0.013 -13.822  1.00  0.00           C  
ATOM   4263  HG2 ARG   264       3.978   0.845 -13.887  1.00  0.00           H  
ATOM   4264  HG3 ARG   264       5.512   0.352 -14.377  1.00  0.00           H  
ATOM   4265  CD  ARG   264       4.051  -1.057 -14.371  1.00  0.00           C  
ATOM   4266  HD2 ARG   264       3.117  -1.308 -13.868  1.00  0.00           H  
ATOM   4267  HD3 ARG   264       3.775  -0.746 -15.378  1.00  0.00           H  
ATOM   4268  NE  ARG   264       4.933  -2.231 -14.692  1.00  0.00           N  
ATOM   4269  HE  ARG   264       5.915  -2.049 -14.840  1.00  0.00           H  
ATOM   4270  CZ  ARG   264       4.634  -3.479 -14.870  1.00  0.00           C  
ATOM   4271  NH1 ARG   264       3.468  -3.876 -14.512  1.00  0.00           N  
ATOM   4272 HH11 ARG   264       2.784  -3.212 -14.178  1.00  0.00           H  
ATOM   4273 HH12 ARG   264       3.338  -4.875 -14.587  1.00  0.00           H  
ATOM   4274  NH2 ARG   264       5.456  -4.404 -15.432  1.00  0.00           N  
ATOM   4275 HH21 ARG   264       6.305  -4.019 -15.819  1.00  0.00           H  
ATOM   4276 HH22 ARG   264       5.221  -5.383 -15.507  1.00  0.00           H  
ATOM   4277  C   ARG   264       6.693  -0.764 -10.895  1.00  0.00           C  
ATOM   4278  O   ARG   264       7.699  -0.187 -11.311  1.00  0.00           O  
ATOM   4279  N   LEU   265       6.358  -0.995  -9.673  1.00  0.00           N  
ATOM   4280  H   LEU   265       5.480  -1.478  -9.549  1.00  0.00           H  
ATOM   4281  CA  LEU   265       7.046  -0.445  -8.489  1.00  0.00           C  
ATOM   4282  HA  LEU   265       7.477   0.530  -8.717  1.00  0.00           H  
ATOM   4283  CB  LEU   265       6.159  -0.353  -7.230  1.00  0.00           C  
ATOM   4284  HB2 LEU   265       5.816  -1.358  -6.986  1.00  0.00           H  
ATOM   4285  HB3 LEU   265       6.892  -0.027  -6.492  1.00  0.00           H  
ATOM   4286  CG  LEU   265       4.943   0.731  -7.242  1.00  0.00           C  
ATOM   4287  HG  LEU   265       4.079   0.466  -7.853  1.00  0.00           H  
ATOM   4288  CD1 LEU   265       4.477   0.769  -5.792  1.00  0.00           C  
ATOM   4289 HD11 LEU   265       3.840  -0.104  -5.650  1.00  0.00           H  
ATOM   4290 HD12 LEU   265       5.281   0.902  -5.068  1.00  0.00           H  
ATOM   4291 HD13 LEU   265       3.777   1.575  -5.570  1.00  0.00           H  
ATOM   4292  CD2 LEU   265       5.428   2.146  -7.595  1.00  0.00           C  
ATOM   4293 HD21 LEU   265       4.931   2.945  -7.045  1.00  0.00           H  
ATOM   4294 HD22 LEU   265       6.453   2.406  -7.332  1.00  0.00           H  
ATOM   4295 HD23 LEU   265       5.112   2.334  -8.621  1.00  0.00           H  
ATOM   4296  C   LEU   265       8.193  -1.445  -8.138  1.00  0.00           C  
ATOM   4297  O   LEU   265       9.222  -0.946  -7.756  1.00  0.00           O  
ATOM   4298  N   THR   266       7.933  -2.732  -8.180  1.00  0.00           N  
ATOM   4299  H   THR   266       7.010  -3.043  -8.447  1.00  0.00           H  
ATOM   4300  CA  THR   266       8.896  -3.758  -7.846  1.00  0.00           C  
ATOM   4301  HA  THR   266       9.455  -3.292  -7.034  1.00  0.00           H  
ATOM   4302  CB  THR   266       8.174  -5.021  -7.274  1.00  0.00           C  
ATOM   4303  HB  THR   266       8.952  -5.774  -7.148  1.00  0.00           H  
ATOM   4304  CG2 THR   266       7.599  -4.735  -5.956  1.00  0.00           C  
ATOM   4305 HG21 THR   266       7.556  -3.648  -5.898  1.00  0.00           H  
ATOM   4306 HG22 THR   266       6.583  -5.131  -5.981  1.00  0.00           H  
ATOM   4307 HG23 THR   266       8.141  -5.156  -5.109  1.00  0.00           H  
ATOM   4308  OG1 THR   266       7.196  -5.620  -8.139  1.00  0.00           O  
ATOM   4309  HG1 THR   266       6.542  -4.929  -8.263  1.00  0.00           H  
ATOM   4310  C   THR   266       9.745  -4.169  -8.975  1.00  0.00           C  
ATOM   4311  O   THR   266       9.421  -3.866 -10.149  1.00  0.00           O  
ATOM   4312  N   GLU   267      10.918  -4.769  -8.785  1.00  0.00           N  
ATOM   4313  H   GLU   267      11.208  -5.204  -7.921  1.00  0.00           H  
ATOM   4314  CA  GLU   267      11.691  -5.326  -9.912  1.00  0.00           C  
ATOM   4315  HA  GLU   267      12.623  -5.804  -9.611  1.00  0.00           H  
ATOM   4316  CB  GLU   267      10.885  -6.450 -10.602  1.00  0.00           C  
ATOM   4317  HB2 GLU   267      10.137  -6.003 -11.256  1.00  0.00           H  
ATOM   4318  HB3 GLU   267      11.507  -6.975 -11.327  1.00  0.00           H  
ATOM   4319  CG  GLU   267      10.413  -7.570  -9.741  1.00  0.00           C  
ATOM   4320  HG2 GLU   267      11.186  -7.800  -9.008  1.00  0.00           H  
ATOM   4321  HG3 GLU   267       9.544  -7.144  -9.240  1.00  0.00           H  
ATOM   4322  CD  GLU   267      10.272  -8.885 -10.423  1.00  0.00           C  
ATOM   4323  OE1 GLU   267       9.389  -8.946 -11.342  1.00  0.00           O  
ATOM   4324  OE2 GLU   267      10.800  -9.945 -10.018  1.00  0.00           O  
ATOM   4325  C   GLU   267      12.175  -4.409 -10.983  1.00  0.00           C  
ATOM   4326  O   GLU   267      12.677  -4.985 -11.984  1.00  0.00           O  
ATOM   4327  N   ARG   268      11.969  -3.088 -10.908  1.00  0.00           N  
ATOM   4328  H   ARG   268      11.297  -2.698 -10.264  1.00  0.00           H  
ATOM   4329  CA  ARG   268      12.502  -2.258 -11.987  1.00  0.00           C  
ATOM   4330  HA  ARG   268      12.083  -2.675 -12.902  1.00  0.00           H  
ATOM   4331  CB  ARG   268      12.030  -0.763 -11.771  1.00  0.00           C  
ATOM   4332  HB2 ARG   268      11.267  -0.754 -10.993  1.00  0.00           H  
ATOM   4333  HB3 ARG   268      12.867  -0.154 -11.430  1.00  0.00           H  
ATOM   4334  CG  ARG   268      11.512  -0.188 -12.919  1.00  0.00           C  
ATOM   4335  HG2 ARG   268      12.396  -0.087 -13.549  1.00  0.00           H  
ATOM   4336  HG3 ARG   268      10.835  -0.921 -13.357  1.00  0.00           H  
ATOM   4337  CD  ARG   268      10.776   0.957 -12.811  1.00  0.00           C  
ATOM   4338  HD2 ARG   268      10.000   0.935 -12.046  1.00  0.00           H  
ATOM   4339  HD3 ARG   268      11.433   1.800 -12.602  1.00  0.00           H  
ATOM   4340  NE  ARG   268      10.250   1.386 -14.126  1.00  0.00           N  
ATOM   4341  HE  ARG   268      10.946   1.714 -14.780  1.00  0.00           H  
ATOM   4342  CZ  ARG   268       9.015   1.798 -14.434  1.00  0.00           C  
ATOM   4343  NH1 ARG   268       7.982   1.527 -13.696  1.00  0.00           N  
ATOM   4344 HH11 ARG   268       8.062   1.088 -12.790  1.00  0.00           H  
ATOM   4345 HH12 ARG   268       7.126   1.802 -14.156  1.00  0.00           H  
ATOM   4346  NH2 ARG   268       8.778   2.301 -15.590  1.00  0.00           N  
ATOM   4347 HH21 ARG   268       9.425   2.028 -16.316  1.00  0.00           H  
ATOM   4348 HH22 ARG   268       7.843   2.640 -15.764  1.00  0.00           H  
ATOM   4349  C   ARG   268      14.024  -2.424 -12.309  1.00  0.00           C  
ATOM   4350  O   ARG   268      14.357  -2.189 -13.467  1.00  0.00           O  
ATOM   4351  N   PRO   269      14.930  -2.782 -11.404  1.00  0.00           N  
ATOM   4352  CD  PRO   269      14.689  -2.640  -9.939  1.00  0.00           C  
ATOM   4353  HD2 PRO   269      14.511  -3.647  -9.563  1.00  0.00           H  
ATOM   4354  HD3 PRO   269      13.879  -1.944  -9.719  1.00  0.00           H  
ATOM   4355  CG  PRO   269      16.032  -2.209  -9.414  1.00  0.00           C  
ATOM   4356  HG2 PRO   269      16.048  -2.584  -8.391  1.00  0.00           H  
ATOM   4357  HG3 PRO   269      15.991  -1.120  -9.371  1.00  0.00           H  
ATOM   4358  CB  PRO   269      17.034  -2.822 -10.376  1.00  0.00           C  
ATOM   4359  HB2 PRO   269      17.149  -3.855 -10.048  1.00  0.00           H  
ATOM   4360  HB3 PRO   269      17.973  -2.273 -10.459  1.00  0.00           H  
ATOM   4361  CA  PRO   269      16.370  -2.895 -11.726  1.00  0.00           C  
ATOM   4362  HA  PRO   269      16.712  -2.019 -12.278  1.00  0.00           H  
ATOM   4363  C   PRO   269      16.777  -4.122 -12.522  1.00  0.00           C  
ATOM   4364  O   PRO   269      17.602  -3.965 -13.380  1.00  0.00           O  
ATOM   4365  N   ALA   270      16.103  -5.232 -12.318  1.00  0.00           N  
ATOM   4366  H   ALA   270      15.340  -5.066 -11.677  1.00  0.00           H  
ATOM   4367  CA  ALA   270      16.462  -6.573 -12.769  1.00  0.00           C  
ATOM   4368  HA  ALA   270      15.992  -7.415 -12.261  1.00  0.00           H  
ATOM   4369  CB  ALA   270      16.076  -6.746 -14.236  1.00  0.00           C  
ATOM   4370  HB1 ALA   270      16.730  -6.059 -14.773  1.00  0.00           H  
ATOM   4371  HB2 ALA   270      16.488  -7.704 -14.553  1.00  0.00           H  
ATOM   4372  HB3 ALA   270      15.021  -6.656 -14.495  1.00  0.00           H  
ATOM   4373  C   ALA   270      17.919  -6.807 -12.447  1.00  0.00           C  
ATOM   4374  O   ALA   270      18.424  -6.569 -11.375  1.00  0.00           O  
ATOM   4375  N   ALA   271      18.692  -7.212 -13.474  1.00  0.00           N  
ATOM   4376  H   ALA   271      18.240  -7.318 -14.371  1.00  0.00           H  
ATOM   4377  CA  ALA   271      20.124  -7.814 -13.418  1.00  0.00           C  
ATOM   4378  HA  ALA   271      19.884  -8.723 -12.866  1.00  0.00           H  
ATOM   4379  CB  ALA   271      20.606  -8.091 -14.881  1.00  0.00           C  
ATOM   4380  HB1 ALA   271      20.786  -7.156 -15.413  1.00  0.00           H  
ATOM   4381  HB2 ALA   271      21.578  -8.572 -14.776  1.00  0.00           H  
ATOM   4382  HB3 ALA   271      19.756  -8.623 -15.307  1.00  0.00           H  
ATOM   4383  C   ALA   271      21.212  -7.013 -12.612  1.00  0.00           C  
ATOM   4384  O   ALA   271      21.906  -7.712 -11.897  1.00  0.00           O  
ATOM   4385  N   LYS   272      21.326  -5.650 -12.739  1.00  0.00           N  
ATOM   4386  H   LYS   272      20.628  -5.172 -13.292  1.00  0.00           H  
ATOM   4387  CA  LYS   272      22.364  -4.848 -12.061  1.00  0.00           C  
ATOM   4388  HA  LYS   272      22.613  -5.482 -11.210  1.00  0.00           H  
ATOM   4389  CB  LYS   272      23.468  -4.496 -13.023  1.00  0.00           C  
ATOM   4390  HB2 LYS   272      22.990  -3.958 -13.841  1.00  0.00           H  
ATOM   4391  HB3 LYS   272      24.025  -3.692 -12.541  1.00  0.00           H  
ATOM   4392  CG  LYS   272      24.281  -5.468 -13.529  1.00  0.00           C  
ATOM   4393  HG2 LYS   272      23.756  -6.262 -14.060  1.00  0.00           H  
ATOM   4394  HG3 LYS   272      24.819  -4.959 -14.328  1.00  0.00           H  
ATOM   4395  CD  LYS   272      25.194  -6.072 -12.616  1.00  0.00           C  
ATOM   4396  HD2 LYS   272      25.776  -5.292 -12.125  1.00  0.00           H  
ATOM   4397  HD3 LYS   272      24.579  -6.668 -11.942  1.00  0.00           H  
ATOM   4398  CE  LYS   272      26.049  -6.949 -13.186  1.00  0.00           C  
ATOM   4399  HE2 LYS   272      25.407  -7.589 -13.790  1.00  0.00           H  
ATOM   4400  HE3 LYS   272      26.686  -6.363 -13.849  1.00  0.00           H  
ATOM   4401  NZ  LYS   272      26.895  -7.669 -12.157  1.00  0.00           N  
ATOM   4402  HZ1 LYS   272      27.753  -7.925 -12.625  1.00  0.00           H  
ATOM   4403  HZ2 LYS   272      27.153  -7.055 -11.397  1.00  0.00           H  
ATOM   4404  HZ3 LYS   272      26.465  -8.452 -11.685  1.00  0.00           H  
ATOM   4405  C   LYS   272      21.724  -3.648 -11.436  1.00  0.00           C  
ATOM   4406  O   LYS   272      20.677  -3.147 -11.897  1.00  0.00           O  
ATOM   4407  N   GLY   273      22.357  -3.240 -10.359  1.00  0.00           N  
ATOM   4408  H   GLY   273      23.250  -3.626 -10.087  1.00  0.00           H  
ATOM   4409  CA  GLY   273      21.892  -2.044  -9.583  1.00  0.00           C  
ATOM   4410  HA2 GLY   273      21.995  -1.193 -10.255  1.00  0.00           H  
ATOM   4411  HA3 GLY   273      20.870  -2.280  -9.284  1.00  0.00           H  
ATOM   4412  C   GLY   273      22.820  -1.624  -8.373  1.00  0.00           C  
ATOM   4413  O   GLY   273      22.712  -0.540  -7.859  1.00  0.00           O  
ATOM   4414  N   LYS   274      23.673  -2.502  -7.883  1.00  0.00           N  
ATOM   4415  H   LYS   274      23.910  -3.318  -8.429  1.00  0.00           H  
ATOM   4416  CA  LYS   274      24.560  -2.107  -6.740  1.00  0.00           C  
ATOM   4417  HA  LYS   274      24.086  -1.850  -5.793  1.00  0.00           H  
ATOM   4418  CB  LYS   274      25.319  -3.417  -6.329  1.00  0.00           C  
ATOM   4419  HB2 LYS   274      25.733  -3.805  -7.259  1.00  0.00           H  
ATOM   4420  HB3 LYS   274      26.093  -3.169  -5.603  1.00  0.00           H  
ATOM   4421  CG  LYS   274      24.557  -4.396  -5.768  1.00  0.00           C  
ATOM   4422  HG2 LYS   274      24.126  -4.026  -4.838  1.00  0.00           H  
ATOM   4423  HG3 LYS   274      23.728  -4.634  -6.435  1.00  0.00           H  
ATOM   4424  CD  LYS   274      25.192  -5.582  -5.506  1.00  0.00           C  
ATOM   4425  HD2 LYS   274      25.668  -6.030  -6.378  1.00  0.00           H  
ATOM   4426  HD3 LYS   274      25.985  -5.301  -4.812  1.00  0.00           H  
ATOM   4427  CE  LYS   274      24.464  -6.479  -4.835  1.00  0.00           C  
ATOM   4428  HE2 LYS   274      23.932  -5.991  -4.019  1.00  0.00           H  
ATOM   4429  HE3 LYS   274      23.706  -6.880  -5.509  1.00  0.00           H  
ATOM   4430  NZ  LYS   274      25.312  -7.527  -4.291  1.00  0.00           N  
ATOM   4431  HZ1 LYS   274      26.179  -7.534  -4.810  1.00  0.00           H  
ATOM   4432  HZ2 LYS   274      25.496  -7.162  -3.367  1.00  0.00           H  
ATOM   4433  HZ3 LYS   274      24.851  -8.420  -4.192  1.00  0.00           H  
ATOM   4434  C   LYS   274      25.508  -0.936  -7.107  1.00  0.00           C  
ATOM   4435  O   LYS   274      25.708  -0.704  -8.298  1.00  0.00           O  
ATOM   4436  N   MET   275      26.056  -0.346  -6.068  1.00  0.00           N  
ATOM   4437  H   MET   275      25.882  -0.757  -5.162  1.00  0.00           H  
ATOM   4438  CA  MET   275      26.985   0.767  -6.112  1.00  0.00           C  
ATOM   4439  HA  MET   275      26.615   1.445  -6.881  1.00  0.00           H  
ATOM   4440  CB  MET   275      26.910   1.555  -4.780  1.00  0.00           C  
ATOM   4441  HB2 MET   275      25.873   1.825  -4.581  1.00  0.00           H  
ATOM   4442  HB3 MET   275      27.131   0.759  -4.068  1.00  0.00           H  
ATOM   4443  CG  MET   275      27.915   2.810  -4.698  1.00  0.00           C  
ATOM   4444  HG2 MET   275      27.697   3.513  -5.503  1.00  0.00           H  
ATOM   4445  HG3 MET   275      28.916   2.489  -4.986  1.00  0.00           H  
ATOM   4446  SD  MET   275      27.992   3.679  -3.099  1.00  0.00           S  
ATOM   4447  CE  MET   275      28.046   2.203  -2.001  1.00  0.00           C  
ATOM   4448  HE1 MET   275      27.175   1.553  -2.092  1.00  0.00           H  
ATOM   4449  HE2 MET   275      29.014   1.707  -2.072  1.00  0.00           H  
ATOM   4450  HE3 MET   275      28.141   2.617  -0.997  1.00  0.00           H  
ATOM   4451  C   MET   275      28.402   0.199  -6.452  1.00  0.00           C  
ATOM   4452  O   MET   275      28.904  -0.664  -5.706  1.00  0.00           O  
ATOM   4453  N   PRO   276      29.025   0.661  -7.609  1.00  0.00           N  
ATOM   4454  CD  PRO   276      28.427   1.332  -8.681  1.00  0.00           C  
ATOM   4455  HD2 PRO   276      28.492   2.381  -8.395  1.00  0.00           H  
ATOM   4456  HD3 PRO   276      27.388   1.049  -8.852  1.00  0.00           H  
ATOM   4457  CG  PRO   276      29.252   1.076  -9.961  1.00  0.00           C  
ATOM   4458  HG2 PRO   276      29.124   1.904 -10.658  1.00  0.00           H  
ATOM   4459  HG3 PRO   276      28.947   0.169 -10.482  1.00  0.00           H  
ATOM   4460  CB  PRO   276      30.632   0.918  -9.362  1.00  0.00           C  
ATOM   4461  HB2 PRO   276      31.196   1.825  -9.143  1.00  0.00           H  
ATOM   4462  HB3 PRO   276      31.215   0.257 -10.003  1.00  0.00           H  
ATOM   4463  CA  PRO   276      30.327   0.213  -8.016  1.00  0.00           C  
ATOM   4464  HA  PRO   276      30.216  -0.868  -8.112  1.00  0.00           H  
ATOM   4465  C   PRO   276      31.454   0.524  -6.952  1.00  0.00           C  
ATOM   4466  O   PRO   276      32.388  -0.203  -6.769  1.00  0.00           O  
ATOM   4467  N   ALA   277      31.262   1.605  -6.148  1.00  0.00           N  
ATOM   4468  H   ALA   277      30.458   2.178  -6.363  1.00  0.00           H  
ATOM   4469  CA  ALA   277      32.020   1.964  -4.940  1.00  0.00           C  
ATOM   4470  HA  ALA   277      33.069   2.096  -5.209  1.00  0.00           H  
ATOM   4471  CB  ALA   277      31.450   3.311  -4.353  1.00  0.00           C  
ATOM   4472  HB1 ALA   277      30.710   3.047  -3.598  1.00  0.00           H  
ATOM   4473  HB2 ALA   277      32.267   3.835  -3.858  1.00  0.00           H  
ATOM   4474  HB3 ALA   277      31.105   4.013  -5.112  1.00  0.00           H  
ATOM   4475  C   ALA   277      32.090   0.875  -3.863  1.00  0.00           C  
ATOM   4476  O   ALA   277      32.763   1.086  -2.800  1.00  0.00           O  
ATOM   4477  N   THR   278      31.348  -0.294  -4.036  1.00  0.00           N  
ATOM   4478  H   THR   278      30.822  -0.342  -4.897  1.00  0.00           H  
ATOM   4479  CA  THR   278      31.414  -1.393  -3.108  1.00  0.00           C  
ATOM   4480  HA  THR   278      32.393  -1.408  -2.629  1.00  0.00           H  
ATOM   4481  CB  THR   278      30.502  -1.170  -1.859  1.00  0.00           C  
ATOM   4482  HB  THR   278      30.632  -0.175  -1.434  1.00  0.00           H  
ATOM   4483  CG2 THR   278      28.959  -1.456  -2.016  1.00  0.00           C  
ATOM   4484 HG21 THR   278      28.498  -1.421  -1.029  1.00  0.00           H  
ATOM   4485 HG22 THR   278      28.508  -0.622  -2.555  1.00  0.00           H  
ATOM   4486 HG23 THR   278      28.778  -2.377  -2.571  1.00  0.00           H  
ATOM   4487  OG1 THR   278      30.904  -2.051  -0.844  1.00  0.00           O  
ATOM   4488  HG1 THR   278      31.728  -1.682  -0.517  1.00  0.00           H  
ATOM   4489  C   THR   278      31.198  -2.777  -3.765  1.00  0.00           C  
ATOM   4490  O   THR   278      31.777  -3.734  -3.286  1.00  0.00           O  
ATOM   4491  N   ALA   279      30.443  -2.835  -4.837  1.00  0.00           N  
ATOM   4492  H   ALA   279      30.086  -1.957  -5.185  1.00  0.00           H  
ATOM   4493  CA  ALA   279      29.910  -4.066  -5.379  1.00  0.00           C  
ATOM   4494  HA  ALA   279      30.681  -4.836  -5.361  1.00  0.00           H  
ATOM   4495  CB  ALA   279      28.789  -4.471  -4.429  1.00  0.00           C  
ATOM   4496  HB1 ALA   279      28.280  -5.379  -4.752  1.00  0.00           H  
ATOM   4497  HB2 ALA   279      29.141  -4.728  -3.430  1.00  0.00           H  
ATOM   4498  HB3 ALA   279      27.997  -3.721  -4.431  1.00  0.00           H  
ATOM   4499  C   ALA   279      29.536  -4.043  -6.871  1.00  0.00           C  
ATOM   4500  O   ALA   279      29.373  -2.940  -7.521  1.00  0.00           O  
ATOM   4501  N   GLU   280      29.419  -5.222  -7.479  1.00  0.00           N  
ATOM   4502  H   GLU   280      29.592  -5.990  -6.846  1.00  0.00           H  
ATOM   4503  CA  GLU   280      29.307  -5.516  -8.965  1.00  0.00           C  
ATOM   4504  HA  GLU   280      29.143  -4.589  -9.514  1.00  0.00           H  
ATOM   4505  CB  GLU   280      30.677  -6.085  -9.434  1.00  0.00           C  
ATOM   4506  HB2 GLU   280      31.502  -5.399  -9.240  1.00  0.00           H  
ATOM   4507  HB3 GLU   280      30.900  -7.007  -8.897  1.00  0.00           H  
ATOM   4508  CG  GLU   280      30.716  -6.206 -10.956  1.00  0.00           C  
ATOM   4509  HG2 GLU   280      29.889  -5.707 -11.462  1.00  0.00           H  
ATOM   4510  HG3 GLU   280      31.554  -5.671 -11.404  1.00  0.00           H  
ATOM   4511  CD  GLU   280      30.723  -7.706 -11.350  1.00  0.00           C  
ATOM   4512  OE1 GLU   280      31.774  -8.343 -11.062  1.00  0.00           O  
ATOM   4513  OE2 GLU   280      29.738  -8.173 -11.964  1.00  0.00           O  
ATOM   4514  C   GLU   280      28.092  -6.409  -9.239  1.00  0.00           C  
ATOM   4515  O   GLU   280      27.133  -5.975  -9.868  1.00  0.00           O  
ATOM   4516  OXT GLU   280      28.059  -7.515  -8.599  1.00  0.00           O  
TER    4517      GLU   280 
END   
