# Supplementary material for: Insights into the client protein release mechanism of the ATP-independent chaperone Spy
Source: Nat Commun. 2022 May 20;13:2818. doi: 10.1038/s41467-022-30499-x (PMC9122904; doi:10.1038/s41467-022-30499-x)
Supplement: Supplementary file 4 — Supplementary Data 1 [file 41467_2022_30499_MOESM4_ESM.zip › MD-structure/Spy_1-124_D26R_v1_initial.pdb]

CRYST1   77.382   77.382   77.382 109.47 109.47 109.47 P 1           1
ATOM      1  N   ALA     1      35.615 -10.742 -18.186  1.00  0.00           N  
ATOM      2  H1  ALA     1      36.448 -11.197 -17.842  1.00  0.00           H  
ATOM      3  H2  ALA     1      34.929 -11.444 -17.949  1.00  0.00           H  
ATOM      4  H3  ALA     1      35.570  -9.854 -17.707  1.00  0.00           H  
ATOM      5  CA  ALA     1      35.566 -10.476 -19.592  1.00  0.00           C  
ATOM      6  HA  ALA     1      36.429  -9.829 -19.746  1.00  0.00           H  
ATOM      7  CB  ALA     1      35.622 -11.755 -20.398  1.00  0.00           C  
ATOM      8  HB1 ALA     1      36.605 -12.194 -20.229  1.00  0.00           H  
ATOM      9  HB2 ALA     1      34.742 -12.387 -20.276  1.00  0.00           H  
ATOM     10  HB3 ALA     1      35.604 -11.537 -21.466  1.00  0.00           H  
ATOM     11  C   ALA     1      34.325  -9.682 -20.002  1.00  0.00           C  
ATOM     12  O   ALA     1      33.499  -9.354 -19.119  1.00  0.00           O  
ATOM     13  N   ASP     2      34.333  -9.110 -21.193  1.00  0.00           N  
ATOM     14  H   ASP     2      35.147  -9.265 -21.771  1.00  0.00           H  
ATOM     15  CA  ASP     2      33.322  -8.197 -21.768  1.00  0.00           C  
ATOM     16  HA  ASP     2      32.986  -7.539 -20.966  1.00  0.00           H  
ATOM     17  CB  ASP     2      33.922  -7.324 -22.909  1.00  0.00           C  
ATOM     18  HB2 ASP     2      34.304  -7.972 -23.698  1.00  0.00           H  
ATOM     19  HB3 ASP     2      33.210  -6.589 -23.285  1.00  0.00           H  
ATOM     20  CG  ASP     2      35.130  -6.593 -22.419  1.00  0.00           C  
ATOM     21  OD1 ASP     2      35.077  -5.821 -21.403  1.00  0.00           O  
ATOM     22  OD2 ASP     2      36.233  -6.627 -22.994  1.00  0.00           O  
ATOM     23  C   ASP     2      32.032  -8.929 -22.237  1.00  0.00           C  
ATOM     24  O   ASP     2      30.989  -8.942 -21.575  1.00  0.00           O  
ATOM     25  N   THR     3      32.123  -9.703 -23.323  1.00  0.00           N  
ATOM     26  H   THR     3      33.036  -9.713 -23.756  1.00  0.00           H  
ATOM     27  CA  THR     3      31.110 -10.667 -23.947  1.00  0.00           C  
ATOM     28  HA  THR     3      31.422 -10.801 -24.983  1.00  0.00           H  
ATOM     29  CB  THR     3      31.077 -11.955 -23.217  1.00  0.00           C  
ATOM     30  HB  THR     3      30.407 -11.888 -22.360  1.00  0.00           H  
ATOM     31  CG2 THR     3      30.406 -12.995 -24.098  1.00  0.00           C  
ATOM     32 HG21 THR     3      30.918 -13.083 -25.057  1.00  0.00           H  
ATOM     33 HG22 THR     3      30.557 -13.992 -23.685  1.00  0.00           H  
ATOM     34 HG23 THR     3      29.350 -12.802 -24.286  1.00  0.00           H  
ATOM     35  OG1 THR     3      32.333 -12.485 -22.729  1.00  0.00           O  
ATOM     36  HG1 THR     3      32.436 -12.440 -21.776  1.00  0.00           H  
ATOM     37  C   THR     3      29.686 -10.025 -24.002  1.00  0.00           C  
ATOM     38  O   THR     3      28.682 -10.606 -23.579  1.00  0.00           O  
ATOM     39  N   THR     4      29.589  -8.700 -24.412  1.00  0.00           N  
ATOM     40  H   THR     4      30.498  -8.292 -24.577  1.00  0.00           H  
ATOM     41  CA  THR     4      28.380  -7.853 -24.097  1.00  0.00           C  
ATOM     42  HA  THR     4      28.051  -8.144 -23.099  1.00  0.00           H  
ATOM     43  CB  THR     4      28.694  -6.365 -24.042  1.00  0.00           C  
ATOM     44  HB  THR     4      27.832  -5.838 -23.633  1.00  0.00           H  
ATOM     45  CG2 THR     4      29.842  -6.084 -23.069  1.00  0.00           C  
ATOM     46 HG21 THR     4      29.460  -6.251 -22.062  1.00  0.00           H  
ATOM     47 HG22 THR     4      30.607  -6.856 -22.986  1.00  0.00           H  
ATOM     48 HG23 THR     4      30.396  -5.157 -23.216  1.00  0.00           H  
ATOM     49  OG1 THR     4      29.050  -5.972 -25.373  1.00  0.00           O  
ATOM     50  HG1 THR     4      28.258  -5.997 -25.915  1.00  0.00           H  
ATOM     51  C   THR     4      27.198  -8.101 -25.021  1.00  0.00           C  
ATOM     52  O   THR     4      27.307  -8.432 -26.203  1.00  0.00           O  
ATOM     53  N   THR     5      26.009  -7.961 -24.476  1.00  0.00           N  
ATOM     54  H   THR     5      26.010  -7.582 -23.540  1.00  0.00           H  
ATOM     55  CA  THR     5      24.668  -8.263 -25.095  1.00  0.00           C  
ATOM     56  HA  THR     5      24.805  -9.192 -25.649  1.00  0.00           H  
ATOM     57  CB  THR     5      23.500  -8.443 -24.063  1.00  0.00           C  
ATOM     58  HB  THR     5      23.475  -7.650 -23.316  1.00  0.00           H  
ATOM     59  CG2 THR     5      22.096  -8.596 -24.675  1.00  0.00           C  
ATOM     60 HG21 THR     5      21.855  -7.657 -25.173  1.00  0.00           H  
ATOM     61 HG22 THR     5      22.123  -9.274 -25.529  1.00  0.00           H  
ATOM     62 HG23 THR     5      21.296  -8.839 -23.977  1.00  0.00           H  
ATOM     63  OG1 THR     5      23.762  -9.646 -23.388  1.00  0.00           O  
ATOM     64  HG1 THR     5      23.666  -9.358 -22.477  1.00  0.00           H  
ATOM     65  C   THR     5      24.371  -7.197 -26.108  1.00  0.00           C  
ATOM     66  O   THR     5      24.257  -7.493 -27.314  1.00  0.00           O  
ATOM     67  N   ALA     6      24.464  -5.908 -25.737  1.00  0.00           N  
ATOM     68  H   ALA     6      24.436  -5.698 -24.749  1.00  0.00           H  
ATOM     69  CA  ALA     6      24.539  -4.795 -26.644  1.00  0.00           C  
ATOM     70  HA  ALA     6      23.662  -4.797 -27.292  1.00  0.00           H  
ATOM     71  CB  ALA     6      24.551  -3.515 -25.821  1.00  0.00           C  
ATOM     72  HB1 ALA     6      24.795  -2.673 -26.468  1.00  0.00           H  
ATOM     73  HB2 ALA     6      23.607  -3.302 -25.318  1.00  0.00           H  
ATOM     74  HB3 ALA     6      25.385  -3.545 -25.120  1.00  0.00           H  
ATOM     75  C   ALA     6      25.758  -4.847 -27.509  1.00  0.00           C  
ATOM     76  O   ALA     6      26.810  -5.448 -27.141  1.00  0.00           O  
ATOM     77  N   ALA     7      25.780  -4.076 -28.553  1.00  0.00           N  
ATOM     78  H   ALA     7      24.990  -3.476 -28.742  1.00  0.00           H  
ATOM     79  CA  ALA     7      26.998  -3.768 -29.300  1.00  0.00           C  
ATOM     80  HA  ALA     7      27.817  -4.237 -28.755  1.00  0.00           H  
ATOM     81  CB  ALA     7      26.756  -4.393 -30.663  1.00  0.00           C  
ATOM     82  HB1 ALA     7      26.514  -5.428 -30.424  1.00  0.00           H  
ATOM     83  HB2 ALA     7      25.922  -3.934 -31.194  1.00  0.00           H  
ATOM     84  HB3 ALA     7      27.705  -4.429 -31.198  1.00  0.00           H  
ATOM     85  C   ALA     7      27.378  -2.263 -29.290  1.00  0.00           C  
ATOM     86  O   ALA     7      26.477  -1.471 -28.960  1.00  0.00           O  
ATOM     87  N   PRO     8      28.620  -1.931 -29.684  1.00  0.00           N  
ATOM     88  CD  PRO     8      29.613  -3.008 -29.942  1.00  0.00           C  
ATOM     89  HD2 PRO     8      29.410  -3.480 -30.904  1.00  0.00           H  
ATOM     90  HD3 PRO     8      29.558  -3.749 -29.144  1.00  0.00           H  
ATOM     91  CG  PRO     8      31.011  -2.349 -29.946  1.00  0.00           C  
ATOM     92  HG2 PRO     8      31.664  -2.798 -30.695  1.00  0.00           H  
ATOM     93  HG3 PRO     8      31.517  -2.478 -28.990  1.00  0.00           H  
ATOM     94  CB  PRO     8      30.667  -0.862 -30.278  1.00  0.00           C  
ATOM     95  HB2 PRO     8      30.562  -0.643 -31.340  1.00  0.00           H  
ATOM     96  HB3 PRO     8      31.439  -0.170 -29.939  1.00  0.00           H  
ATOM     97  CA  PRO     8      29.217  -0.622 -29.767  1.00  0.00           C  
ATOM     98  HA  PRO     8      29.233  -0.174 -28.773  1.00  0.00           H  
ATOM     99  C   PRO     8      28.486   0.332 -30.571  1.00  0.00           C  
ATOM    100  O   PRO     8      27.582   0.062 -31.336  1.00  0.00           O  
ATOM    101  N   ALA     9      28.959   1.578 -30.585  1.00  0.00           N  
ATOM    102  H   ALA     9      29.786   1.805 -30.052  1.00  0.00           H  
ATOM    103  CA  ALA     9      28.412   2.626 -31.472  1.00  0.00           C  
ATOM    104  HA  ALA     9      27.350   2.716 -31.239  1.00  0.00           H  
ATOM    105  CB  ALA     9      29.007   3.963 -31.014  1.00  0.00           C  
ATOM    106  HB1 ALA     9      28.856   4.044 -29.938  1.00  0.00           H  
ATOM    107  HB2 ALA     9      30.083   3.884 -31.171  1.00  0.00           H  
ATOM    108  HB3 ALA     9      28.473   4.748 -31.550  1.00  0.00           H  
ATOM    109  C   ALA     9      28.667   2.347 -32.953  1.00  0.00           C  
ATOM    110  O   ALA     9      27.774   2.561 -33.756  1.00  0.00           O  
ATOM    111  N   ASP    10      29.860   1.917 -33.359  1.00  0.00           N  
ATOM    112  H   ASP    10      30.495   1.909 -32.574  1.00  0.00           H  
ATOM    113  CA  ASP    10      30.294   1.462 -34.682  1.00  0.00           C  
ATOM    114  HA  ASP    10      29.979   2.166 -35.452  1.00  0.00           H  
ATOM    115  CB  ASP    10      31.853   1.298 -34.742  1.00  0.00           C  
ATOM    116  HB2 ASP    10      32.193   0.644 -33.938  1.00  0.00           H  
ATOM    117  HB3 ASP    10      32.132   0.862 -35.701  1.00  0.00           H  
ATOM    118  CG  ASP    10      32.686   2.527 -34.531  1.00  0.00           C  
ATOM    119  OD1 ASP    10      33.875   2.307 -34.083  1.00  0.00           O  
ATOM    120  OD2 ASP    10      32.249   3.670 -34.790  1.00  0.00           O  
ATOM    121  C   ASP    10      29.631   0.103 -35.056  1.00  0.00           C  
ATOM    122  O   ASP    10      29.943  -0.884 -34.436  1.00  0.00           O  
ATOM    123  N   ALA    11      28.722   0.183 -36.037  1.00  0.00           N  
ATOM    124  H   ALA    11      28.568   1.086 -36.461  1.00  0.00           H  
ATOM    125  CA  ALA    11      27.895  -0.948 -36.537  1.00  0.00           C  
ATOM    126  HA  ALA    11      27.619  -1.546 -35.669  1.00  0.00           H  
ATOM    127  CB  ALA    11      26.537  -0.419 -37.130  1.00  0.00           C  
ATOM    128  HB1 ALA    11      25.891  -1.151 -37.614  1.00  0.00           H  
ATOM    129  HB2 ALA    11      25.998   0.139 -36.364  1.00  0.00           H  
ATOM    130  HB3 ALA    11      26.727   0.365 -37.863  1.00  0.00           H  
ATOM    131  C   ALA    11      28.667  -1.893 -37.445  1.00  0.00           C  
ATOM    132  O   ALA    11      28.212  -2.283 -38.502  1.00  0.00           O  
ATOM    133  N   LYS    12      29.909  -2.212 -37.042  1.00  0.00           N  
ATOM    134  H   LYS    12      30.141  -1.774 -36.161  1.00  0.00           H  
ATOM    135  CA  LYS    12      30.992  -2.869 -37.802  1.00  0.00           C  
ATOM    136  HA  LYS    12      31.107  -2.393 -38.776  1.00  0.00           H  
ATOM    137  CB  LYS    12      32.286  -2.780 -37.067  1.00  0.00           C  
ATOM    138  HB2 LYS    12      32.577  -1.730 -37.056  1.00  0.00           H  
ATOM    139  HB3 LYS    12      32.188  -3.043 -36.014  1.00  0.00           H  
ATOM    140  CG  LYS    12      33.384  -3.623 -37.818  1.00  0.00           C  
ATOM    141  HG2 LYS    12      33.380  -4.645 -37.438  1.00  0.00           H  
ATOM    142  HG3 LYS    12      33.214  -3.726 -38.889  1.00  0.00           H  
ATOM    143  CD  LYS    12      34.791  -3.114 -37.511  1.00  0.00           C  
ATOM    144  HD2 LYS    12      34.744  -2.047 -37.730  1.00  0.00           H  
ATOM    145  HD3 LYS    12      34.977  -3.263 -36.447  1.00  0.00           H  
ATOM    146  CE  LYS    12      35.870  -3.886 -38.253  1.00  0.00           C  
ATOM    147  HE2 LYS    12      36.019  -4.853 -37.772  1.00  0.00           H  
ATOM    148  HE3 LYS    12      35.621  -4.097 -39.293  1.00  0.00           H  
ATOM    149  NZ  LYS    12      37.135  -3.091 -38.217  1.00  0.00           N  
ATOM    150  HZ1 LYS    12      37.772  -3.721 -38.683  1.00  0.00           H  
ATOM    151  HZ2 LYS    12      36.982  -2.280 -38.798  1.00  0.00           H  
ATOM    152  HZ3 LYS    12      37.496  -2.822 -37.313  1.00  0.00           H  
ATOM    153  C   LYS    12      30.497  -4.356 -38.146  1.00  0.00           C  
ATOM    154  O   LYS    12      30.484  -4.678 -39.355  1.00  0.00           O  
ATOM    155  N   PRO    13      29.910  -5.165 -37.238  1.00  0.00           N  
ATOM    156  CD  PRO    13      29.671  -4.902 -35.855  1.00  0.00           C  
ATOM    157  HD2 PRO    13      28.749  -4.325 -35.777  1.00  0.00           H  
ATOM    158  HD3 PRO    13      30.476  -4.325 -35.400  1.00  0.00           H  
ATOM    159  CG  PRO    13      29.463  -6.305 -35.145  1.00  0.00           C  
ATOM    160  HG2 PRO    13      28.928  -6.233 -34.199  1.00  0.00           H  
ATOM    161  HG3 PRO    13      30.436  -6.763 -34.966  1.00  0.00           H  
ATOM    162  CB  PRO    13      28.699  -7.012 -36.185  1.00  0.00           C  
ATOM    163  HB2 PRO    13      27.650  -6.807 -35.970  1.00  0.00           H  
ATOM    164  HB3 PRO    13      28.904  -8.077 -36.070  1.00  0.00           H  
ATOM    165  CA  PRO    13      29.225  -6.454 -37.542  1.00  0.00           C  
ATOM    166  HA  PRO    13      29.935  -7.201 -37.897  1.00  0.00           H  
ATOM    167  C   PRO    13      28.019  -6.462 -38.506  1.00  0.00           C  
ATOM    168  O   PRO    13      27.527  -7.506 -38.858  1.00  0.00           O  
ATOM    169  N   MET    14      27.561  -5.313 -39.026  1.00  0.00           N  
ATOM    170  H   MET    14      27.879  -4.411 -38.702  1.00  0.00           H  
ATOM    171  CA  MET    14      26.293  -5.090 -39.745  1.00  0.00           C  
ATOM    172  HA  MET    14      25.713  -5.999 -39.908  1.00  0.00           H  
ATOM    173  CB  MET    14      25.432  -4.124 -38.904  1.00  0.00           C  
ATOM    174  HB2 MET    14      25.979  -3.183 -38.860  1.00  0.00           H  
ATOM    175  HB3 MET    14      24.573  -3.871 -39.525  1.00  0.00           H  
ATOM    176  CG  MET    14      24.810  -4.442 -37.516  1.00  0.00           C  
ATOM    177  HG2 MET    14      23.986  -3.802 -37.203  1.00  0.00           H  
ATOM    178  HG3 MET    14      24.447  -5.469 -37.483  1.00  0.00           H  
ATOM    179  SD  MET    14      25.989  -4.222 -36.131  1.00  0.00           S  
ATOM    180  CE  MET    14      24.862  -4.680 -34.745  1.00  0.00           C  
ATOM    181  HE1 MET    14      24.757  -5.749 -34.563  1.00  0.00           H  
ATOM    182  HE2 MET    14      25.311  -4.233 -33.858  1.00  0.00           H  
ATOM    183  HE3 MET    14      23.897  -4.196 -34.895  1.00  0.00           H  
ATOM    184  C   MET    14      26.656  -4.497 -41.144  1.00  0.00           C  
ATOM    185  O   MET    14      26.287  -5.088 -42.131  1.00  0.00           O  
ATOM    186  N   MET    15      27.310  -3.387 -41.189  1.00  0.00           N  
ATOM    187  H   MET    15      27.380  -2.876 -40.321  1.00  0.00           H  
ATOM    188  CA  MET    15      27.732  -2.699 -42.464  1.00  0.00           C  
ATOM    189  HA  MET    15      28.202  -3.412 -43.143  1.00  0.00           H  
ATOM    190  CB  MET    15      26.387  -2.186 -43.115  1.00  0.00           C  
ATOM    191  HB2 MET    15      26.486  -2.079 -44.195  1.00  0.00           H  
ATOM    192  HB3 MET    15      25.552  -2.863 -42.938  1.00  0.00           H  
ATOM    193  CG  MET    15      25.972  -0.831 -42.454  1.00  0.00           C  
ATOM    194  HG2 MET    15      26.828  -0.161 -42.372  1.00  0.00           H  
ATOM    195  HG3 MET    15      25.266  -0.343 -43.126  1.00  0.00           H  
ATOM    196  SD  MET    15      25.205  -1.018 -40.843  1.00  0.00           S  
ATOM    197  CE  MET    15      24.956   0.775 -40.392  1.00  0.00           C  
ATOM    198  HE1 MET    15      24.829   1.377 -41.291  1.00  0.00           H  
ATOM    199  HE2 MET    15      24.004   0.782 -39.860  1.00  0.00           H  
ATOM    200  HE3 MET    15      25.790   1.156 -39.802  1.00  0.00           H  
ATOM    201  C   MET    15      28.729  -1.539 -42.293  1.00  0.00           C  
ATOM    202  O   MET    15      29.075  -0.991 -43.334  1.00  0.00           O  
ATOM    203  N   HIE    16      29.095  -1.234 -41.088  1.00  0.00           N  
ATOM    204  H   HIE    16      28.748  -1.789 -40.319  1.00  0.00           H  
ATOM    205  CA  HIE    16      29.885   0.032 -40.822  1.00  0.00           C  
ATOM    206  HA  HIE    16      29.772   0.700 -41.676  1.00  0.00           H  
ATOM    207  CB  HIE    16      29.220   0.579 -39.564  1.00  0.00           C  
ATOM    208  HB2 HIE    16      28.145   0.755 -39.612  1.00  0.00           H  
ATOM    209  HB3 HIE    16      29.430  -0.066 -38.711  1.00  0.00           H  
ATOM    210  CG  HIE    16      29.917   1.886 -39.220  1.00  0.00           C  
ATOM    211  ND1 HIE    16      30.454   2.186 -37.926  1.00  0.00           N  
ATOM    212  CE1 HIE    16      30.976   3.436 -38.013  1.00  0.00           C  
ATOM    213  HE1 HIE    16      31.531   3.987 -37.268  1.00  0.00           H  
ATOM    214  NE2 HIE    16      30.740   3.900 -39.312  1.00  0.00           N  
ATOM    215  HE2 HIE    16      30.947   4.839 -39.623  1.00  0.00           H  
ATOM    216  CD2 HIE    16      29.994   3.013 -39.999  1.00  0.00           C  
ATOM    217  HD2 HIE    16      29.695   3.067 -41.036  1.00  0.00           H  
ATOM    218  C   HIE    16      31.382  -0.269 -40.770  1.00  0.00           C  
ATOM    219  O   HIE    16      31.780  -1.369 -41.215  1.00  0.00           O  
ATOM    220  N   HIE    17      32.201   0.747 -40.396  1.00  0.00           N  
ATOM    221  H   HIE    17      31.656   1.593 -40.308  1.00  0.00           H  
ATOM    222  CA  HIE    17      33.642   0.793 -40.300  1.00  0.00           C  
ATOM    223  HA  HIE    17      33.975  -0.238 -40.176  1.00  0.00           H  
ATOM    224  CB  HIE    17      34.323   1.156 -41.556  1.00  0.00           C  
ATOM    225  HB2 HIE    17      35.394   1.029 -41.396  1.00  0.00           H  
ATOM    226  HB3 HIE    17      34.010   0.447 -42.323  1.00  0.00           H  
ATOM    227  CG  HIE    17      34.040   2.557 -41.956  1.00  0.00           C  
ATOM    228  ND1 HIE    17      32.829   3.329 -41.778  1.00  0.00           N  
ATOM    229  CE1 HIE    17      33.017   4.526 -42.310  1.00  0.00           C  
ATOM    230  HE1 HIE    17      32.368   5.389 -42.301  1.00  0.00           H  
ATOM    231  NE2 HIE    17      34.273   4.596 -42.777  1.00  0.00           N  
ATOM    232  HE2 HIE    17      34.692   5.412 -43.200  1.00  0.00           H  
ATOM    233  CD2 HIE    17      34.888   3.372 -42.598  1.00  0.00           C  
ATOM    234  HD2 HIE    17      35.896   3.085 -42.857  1.00  0.00           H  
ATOM    235  C   HIE    17      34.145   1.506 -39.043  1.00  0.00           C  
ATOM    236  O   HIE    17      34.610   0.777 -38.157  1.00  0.00           O  
ATOM    237  N   LYS    18      34.097   2.844 -38.987  1.00  0.00           N  
ATOM    238  H   LYS    18      33.863   3.348 -39.830  1.00  0.00           H  
ATOM    239  CA  LYS    18      34.776   3.678 -37.863  1.00  0.00           C  
ATOM    240  HA  LYS    18      34.481   3.250 -36.905  1.00  0.00           H  
ATOM    241  CB  LYS    18      36.360   3.680 -38.018  1.00  0.00           C  
ATOM    242  HB2 LYS    18      36.822   4.294 -37.244  1.00  0.00           H  
ATOM    243  HB3 LYS    18      36.712   2.671 -37.802  1.00  0.00           H  
ATOM    244  CG  LYS    18      37.038   3.967 -39.372  1.00  0.00           C  
ATOM    245  HG2 LYS    18      38.085   3.668 -39.411  1.00  0.00           H  
ATOM    246  HG3 LYS    18      36.663   3.308 -40.155  1.00  0.00           H  
ATOM    247  CD  LYS    18      36.953   5.385 -39.873  1.00  0.00           C  
ATOM    248  HD2 LYS    18      35.967   5.698 -40.216  1.00  0.00           H  
ATOM    249  HD3 LYS    18      37.342   5.977 -39.044  1.00  0.00           H  
ATOM    250  CE  LYS    18      37.790   5.335 -41.190  1.00  0.00           C  
ATOM    251  HE2 LYS    18      38.717   4.801 -40.981  1.00  0.00           H  
ATOM    252  HE3 LYS    18      37.130   4.769 -41.847  1.00  0.00           H  
ATOM    253  NZ  LYS    18      38.039   6.696 -41.684  1.00  0.00           N  
ATOM    254  HZ1 LYS    18      37.128   7.064 -41.919  1.00  0.00           H  
ATOM    255  HZ2 LYS    18      38.702   7.308 -41.231  1.00  0.00           H  
ATOM    256  HZ3 LYS    18      38.509   6.513 -42.559  1.00  0.00           H  
ATOM    257  C   LYS    18      34.167   5.120 -37.832  1.00  0.00           C  
ATOM    258  O   LYS    18      33.549   5.694 -38.715  1.00  0.00           O  
ATOM    259  N   GLY    19      34.344   5.702 -36.654  1.00  0.00           N  
ATOM    260  H   GLY    19      34.839   5.113 -36.000  1.00  0.00           H  
ATOM    261  CA  GLY    19      34.096   7.165 -36.373  1.00  0.00           C  
ATOM    262  HA2 GLY    19      34.596   7.457 -35.449  1.00  0.00           H  
ATOM    263  HA3 GLY    19      34.484   7.698 -37.241  1.00  0.00           H  
ATOM    264  C   GLY    19      32.606   7.543 -36.263  1.00  0.00           C  
ATOM    265  O   GLY    19      32.183   8.589 -36.763  1.00  0.00           O  
ATOM    266  N   LYS    20      31.853   6.673 -35.555  1.00  0.00           N  
ATOM    267  H   LYS    20      32.300   5.840 -35.200  1.00  0.00           H  
ATOM    268  CA  LYS    20      30.558   7.060 -35.015  1.00  0.00           C  
ATOM    269  HA  LYS    20      30.094   7.607 -35.835  1.00  0.00           H  
ATOM    270  CB  LYS    20      29.726   5.827 -34.654  1.00  0.00           C  
ATOM    271  HB2 LYS    20      29.506   5.141 -35.472  1.00  0.00           H  
ATOM    272  HB3 LYS    20      30.204   5.243 -33.866  1.00  0.00           H  
ATOM    273  CG  LYS    20      28.266   6.126 -34.256  1.00  0.00           C  
ATOM    274  HG2 LYS    20      27.801   5.148 -34.136  1.00  0.00           H  
ATOM    275  HG3 LYS    20      28.228   6.651 -33.301  1.00  0.00           H  
ATOM    276  CD  LYS    20      27.485   6.918 -35.312  1.00  0.00           C  
ATOM    277  HD2 LYS    20      27.863   7.938 -35.385  1.00  0.00           H  
ATOM    278  HD3 LYS    20      27.733   6.501 -36.288  1.00  0.00           H  
ATOM    279  CE  LYS    20      25.971   6.869 -35.135  1.00  0.00           C  
ATOM    280  HE2 LYS    20      25.635   5.850 -34.945  1.00  0.00           H  
ATOM    281  HE3 LYS    20      25.832   7.366 -34.175  1.00  0.00           H  
ATOM    282  NZ  LYS    20      25.215   7.474 -36.296  1.00  0.00           N  
ATOM    283  HZ1 LYS    20      25.228   6.862 -37.100  1.00  0.00           H  
ATOM    284  HZ2 LYS    20      24.326   7.786 -35.932  1.00  0.00           H  
ATOM    285  HZ3 LYS    20      25.662   8.341 -36.555  1.00  0.00           H  
ATOM    286  C   LYS    20      30.642   8.107 -33.930  1.00  0.00           C  
ATOM    287  O   LYS    20      29.773   8.930 -33.742  1.00  0.00           O  
ATOM    288  N   PHE    21      31.740   8.212 -33.234  1.00  0.00           N  
ATOM    289  H   PHE    21      32.425   7.482 -33.367  1.00  0.00           H  
ATOM    290  CA  PHE    21      32.036   9.040 -32.086  1.00  0.00           C  
ATOM    291  HA  PHE    21      32.970   8.724 -31.622  1.00  0.00           H  
ATOM    292  CB  PHE    21      32.265  10.519 -32.585  1.00  0.00           C  
ATOM    293  HB2 PHE    21      31.384  11.150 -32.476  1.00  0.00           H  
ATOM    294  HB3 PHE    21      32.889  10.998 -31.831  1.00  0.00           H  
ATOM    295  CG  PHE    21      33.029  10.770 -33.898  1.00  0.00           C  
ATOM    296  CD1 PHE    21      34.135   9.984 -34.095  1.00  0.00           C  
ATOM    297  HD1 PHE    21      34.516   9.281 -33.369  1.00  0.00           H  
ATOM    298  CE1 PHE    21      34.940  10.155 -35.235  1.00  0.00           C  
ATOM    299  HE1 PHE    21      35.745   9.443 -35.346  1.00  0.00           H  
ATOM    300  CZ  PHE    21      34.619  11.192 -36.146  1.00  0.00           C  
ATOM    301  HZ  PHE    21      35.104  11.351 -37.098  1.00  0.00           H  
ATOM    302  CE2 PHE    21      33.399  11.825 -36.041  1.00  0.00           C  
ATOM    303  HE2 PHE    21      33.133  12.572 -36.774  1.00  0.00           H  
ATOM    304  CD2 PHE    21      32.628  11.678 -34.906  1.00  0.00           C  
ATOM    305  HD2 PHE    21      31.774  12.286 -34.643  1.00  0.00           H  
ATOM    306  C   PHE    21      30.898   9.026 -30.979  1.00  0.00           C  
ATOM    307  O   PHE    21      30.113   8.006 -31.003  1.00  0.00           O  
ATOM    308  N   GLY    22      30.909   9.969 -30.020  1.00  0.00           N  
ATOM    309  H   GLY    22      31.620  10.686 -30.011  1.00  0.00           H  
ATOM    310  CA  GLY    22      29.921  10.023 -28.886  1.00  0.00           C  
ATOM    311  HA2 GLY    22      30.130  10.889 -28.257  1.00  0.00           H  
ATOM    312  HA3 GLY    22      28.935  10.105 -29.344  1.00  0.00           H  
ATOM    313  C   GLY    22      29.864   8.699 -28.054  1.00  0.00           C  
ATOM    314  O   GLY    22      30.875   8.037 -28.056  1.00  0.00           O  
ATOM    315  N   PRO    23      28.718   8.300 -27.507  1.00  0.00           N  
ATOM    316  CD  PRO    23      27.435   9.100 -27.504  1.00  0.00           C  
ATOM    317  HD2 PRO    23      26.929   9.026 -28.466  1.00  0.00           H  
ATOM    318  HD3 PRO    23      27.669  10.148 -27.318  1.00  0.00           H  
ATOM    319  CG  PRO    23      26.690   8.442 -26.338  1.00  0.00           C  
ATOM    320  HG2 PRO    23      25.611   8.378 -26.478  1.00  0.00           H  
ATOM    321  HG3 PRO    23      26.777   9.109 -25.480  1.00  0.00           H  
ATOM    322  CB  PRO    23      27.324   7.106 -26.048  1.00  0.00           C  
ATOM    323  HB2 PRO    23      26.849   6.384 -26.711  1.00  0.00           H  
ATOM    324  HB3 PRO    23      27.307   6.814 -24.998  1.00  0.00           H  
ATOM    325  CA  PRO    23      28.745   7.246 -26.522  1.00  0.00           C  
ATOM    326  HA  PRO    23      29.361   7.518 -25.665  1.00  0.00           H  
ATOM    327  C   PRO    23      29.221   5.889 -26.936  1.00  0.00           C  
ATOM    328  O   PRO    23      29.224   5.538 -28.118  1.00  0.00           O  
ATOM    329  N   HIE    24      29.522   5.133 -25.926  1.00  0.00           N  
ATOM    330  H   HIE    24      29.498   5.549 -25.006  1.00  0.00           H  
ATOM    331  CA  HIE    24      30.229   3.874 -26.090  1.00  0.00           C  
ATOM    332  HA  HIE    24      30.924   3.923 -26.928  1.00  0.00           H  
ATOM    333  CB  HIE    24      30.988   3.541 -24.850  1.00  0.00           C  
ATOM    334  HB2 HIE    24      31.733   2.768 -25.039  1.00  0.00           H  
ATOM    335  HB3 HIE    24      31.620   4.394 -24.603  1.00  0.00           H  
ATOM    336  CG  HIE    24      30.147   3.061 -23.672  1.00  0.00           C  
ATOM    337  ND1 HIE    24      29.287   3.834 -22.967  1.00  0.00           N  
ATOM    338  CE1 HIE    24      28.890   3.128 -21.938  1.00  0.00           C  
ATOM    339  HE1 HIE    24      28.099   3.395 -21.253  1.00  0.00           H  
ATOM    340  NE2 HIE    24      29.166   1.851 -22.161  1.00  0.00           N  
ATOM    341  HE2 HIE    24      28.936   1.115 -21.509  1.00  0.00           H  
ATOM    342  CD2 HIE    24      30.020   1.751 -23.216  1.00  0.00           C  
ATOM    343  HD2 HIE    24      30.405   0.867 -23.701  1.00  0.00           H  
ATOM    344  C   HIE    24      29.414   2.592 -26.525  1.00  0.00           C  
ATOM    345  O   HIE    24      29.982   1.555 -26.880  1.00  0.00           O  
ATOM    346  N   GLN    25      28.075   2.766 -26.447  1.00  0.00           N  
ATOM    347  H   GLN    25      27.782   3.643 -26.041  1.00  0.00           H  
ATOM    348  CA  GLN    25      26.950   1.844 -26.948  1.00  0.00           C  
ATOM    349  HA  GLN    25      27.405   1.219 -27.716  1.00  0.00           H  
ATOM    350  CB  GLN    25      26.388   0.996 -25.815  1.00  0.00           C  
ATOM    351  HB2 GLN    25      26.161   1.667 -24.987  1.00  0.00           H  
ATOM    352  HB3 GLN    25      25.484   0.480 -26.140  1.00  0.00           H  
ATOM    353  CG  GLN    25      27.444  -0.020 -25.434  1.00  0.00           C  
ATOM    354  HG2 GLN    25      27.502  -0.787 -26.206  1.00  0.00           H  
ATOM    355  HG3 GLN    25      28.435   0.408 -25.283  1.00  0.00           H  
ATOM    356  CD  GLN    25      27.036  -0.901 -24.274  1.00  0.00           C  
ATOM    357  OE1 GLN    25      26.174  -0.612 -23.447  1.00  0.00           O  
ATOM    358  NE2 GLN    25      27.774  -1.994 -24.132  1.00  0.00           N  
ATOM    359 HE21 GLN    25      27.491  -2.669 -23.437  1.00  0.00           H  
ATOM    360 HE22 GLN    25      28.588  -2.211 -24.689  1.00  0.00           H  
ATOM    361  C   GLN    25      25.752   2.561 -27.593  1.00  0.00           C  
ATOM    362  O   GLN    25      25.386   2.328 -28.750  1.00  0.00           O  
ATOM    363  N   ARG    26      25.175   3.489 -26.846  1.00  0.00           N  
ATOM    364  H   ARG    26      25.642   3.730 -25.983  1.00  0.00           H  
ATOM    365  CA  ARG    26      23.893   4.241 -27.216  1.00  0.00           C  
ATOM    366  HA  ARG    26      23.931   4.470 -28.281  1.00  0.00           H  
ATOM    367  CB  ARG    26      22.729   3.317 -26.831  1.00  0.00           C  
ATOM    368  HB2 ARG    26      21.863   3.694 -27.374  1.00  0.00           H  
ATOM    369  HB3 ARG    26      22.972   2.297 -27.131  1.00  0.00           H  
ATOM    370  CG  ARG    26      22.521   3.083 -25.301  1.00  0.00           C  
ATOM    371  HG2 ARG    26      23.370   2.521 -24.912  1.00  0.00           H  
ATOM    372  HG3 ARG    26      22.482   4.125 -24.982  1.00  0.00           H  
ATOM    373  CD  ARG    26      21.183   2.364 -24.984  1.00  0.00           C  
ATOM    374  HD2 ARG    26      20.397   2.804 -25.598  1.00  0.00           H  
ATOM    375  HD3 ARG    26      21.442   1.325 -25.189  1.00  0.00           H  
ATOM    376  NE  ARG    26      20.720   2.608 -23.630  1.00  0.00           N  
ATOM    377  HE  ARG    26      20.849   3.528 -23.235  1.00  0.00           H  
ATOM    378  CZ  ARG    26      19.982   1.815 -22.834  1.00  0.00           C  
ATOM    379  NH1 ARG    26      19.722   0.589 -23.167  1.00  0.00           N  
ATOM    380 HH11 ARG    26      20.167   0.298 -24.025  1.00  0.00           H  
ATOM    381 HH12 ARG    26      19.133  -0.005 -22.601  1.00  0.00           H  
ATOM    382  NH2 ARG    26      19.401   2.326 -21.786  1.00  0.00           N  
ATOM    383 HH21 ARG    26      19.343   3.333 -21.725  1.00  0.00           H  
ATOM    384 HH22 ARG    26      18.704   1.737 -21.353  1.00  0.00           H  
ATOM    385  C   ARG    26      23.800   5.684 -26.681  1.00  0.00           C  
ATOM    386  O   ARG    26      24.474   6.005 -25.763  1.00  0.00           O  
ATOM    387  N   MET    27      22.846   6.444 -27.182  1.00  0.00           N  
ATOM    388  H   MET    27      22.213   6.035 -27.854  1.00  0.00           H  
ATOM    389  CA  MET    27      22.472   7.727 -26.638  1.00  0.00           C  
ATOM    390  HA  MET    27      23.383   8.299 -26.468  1.00  0.00           H  
ATOM    391  CB  MET    27      21.667   8.654 -27.634  1.00  0.00           C  
ATOM    392  HB2 MET    27      20.736   8.117 -27.811  1.00  0.00           H  
ATOM    393  HB3 MET    27      21.387   9.530 -27.049  1.00  0.00           H  
ATOM    394  CG  MET    27      22.321   9.045 -28.931  1.00  0.00           C  
ATOM    395  HG2 MET    27      23.223   9.639 -28.781  1.00  0.00           H  
ATOM    396  HG3 MET    27      22.737   8.144 -29.381  1.00  0.00           H  
ATOM    397  SD  MET    27      21.228   9.812 -30.115  1.00  0.00           S  
ATOM    398  CE  MET    27      20.481   8.334 -30.907  1.00  0.00           C  
ATOM    399  HE1 MET    27      21.010   8.237 -31.855  1.00  0.00           H  
ATOM    400  HE2 MET    27      20.686   7.484 -30.255  1.00  0.00           H  
ATOM    401  HE3 MET    27      19.439   8.533 -31.156  1.00  0.00           H  
ATOM    402  C   MET    27      21.718   7.505 -25.312  1.00  0.00           C  
ATOM    403  O   MET    27      20.933   6.528 -25.166  1.00  0.00           O  
ATOM    404  N   MET    28      21.942   8.406 -24.301  1.00  0.00           N  
ATOM    405  H   MET    28      22.697   9.067 -24.411  1.00  0.00           H  
ATOM    406  CA  MET    28      21.398   8.119 -22.947  1.00  0.00           C  
ATOM    407  HA  MET    28      21.530   7.076 -22.659  1.00  0.00           H  
ATOM    408  CB  MET    28      22.426   8.788 -21.964  1.00  0.00           C  
ATOM    409  HB2 MET    28      23.418   8.378 -22.154  1.00  0.00           H  
ATOM    410  HB3 MET    28      22.476   9.863 -22.136  1.00  0.00           H  
ATOM    411  CG  MET    28      22.178   8.522 -20.437  1.00  0.00           C  
ATOM    412  HG2 MET    28      21.179   8.863 -20.164  1.00  0.00           H  
ATOM    413  HG3 MET    28      22.253   7.457 -20.218  1.00  0.00           H  
ATOM    414  SD  MET    28      23.322   9.482 -19.419  1.00  0.00           S  
ATOM    415  CE  MET    28      24.883   8.617 -19.611  1.00  0.00           C  
ATOM    416  HE1 MET    28      25.648   9.394 -19.588  1.00  0.00           H  
ATOM    417  HE2 MET    28      24.904   7.798 -18.892  1.00  0.00           H  
ATOM    418  HE3 MET    28      25.018   8.214 -20.614  1.00  0.00           H  
ATOM    419  C   MET    28      19.974   8.615 -22.811  1.00  0.00           C  
ATOM    420  O   MET    28      19.229   8.243 -21.984  1.00  0.00           O  
ATOM    421  N   PHE    29      19.430   9.555 -23.634  1.00  0.00           N  
ATOM    422  H   PHE    29      18.421   9.515 -23.623  1.00  0.00           H  
ATOM    423  CA  PHE    29      20.050  10.603 -24.460  1.00  0.00           C  
ATOM    424  HA  PHE    29      20.739  10.173 -25.187  1.00  0.00           H  
ATOM    425  CB  PHE    29      18.824  11.148 -25.256  1.00  0.00           C  
ATOM    426  HB2 PHE    29      19.277  11.540 -26.166  1.00  0.00           H  
ATOM    427  HB3 PHE    29      18.178  10.316 -25.537  1.00  0.00           H  
ATOM    428  CG  PHE    29      17.977  12.249 -24.642  1.00  0.00           C  
ATOM    429  CD1 PHE    29      18.543  13.518 -24.805  1.00  0.00           C  
ATOM    430  HD1 PHE    29      19.427  13.796 -25.359  1.00  0.00           H  
ATOM    431  CE1 PHE    29      17.699  14.536 -24.250  1.00  0.00           C  
ATOM    432  HE1 PHE    29      18.100  15.533 -24.363  1.00  0.00           H  
ATOM    433  CZ  PHE    29      16.525  14.370 -23.659  1.00  0.00           C  
ATOM    434  HZ  PHE    29      16.050  15.211 -23.176  1.00  0.00           H  
ATOM    435  CE2 PHE    29      16.047  13.082 -23.375  1.00  0.00           C  
ATOM    436  HE2 PHE    29      15.271  12.940 -22.637  1.00  0.00           H  
ATOM    437  CD2 PHE    29      16.786  12.036 -23.887  1.00  0.00           C  
ATOM    438  HD2 PHE    29      16.452  11.011 -23.828  1.00  0.00           H  
ATOM    439  C   PHE    29      20.841  11.700 -23.835  1.00  0.00           C  
ATOM    440  O   PHE    29      21.604  12.357 -24.508  1.00  0.00           O  
ATOM    441  N   LYS    30      20.572  11.901 -22.489  1.00  0.00           N  
ATOM    442  H   LYS    30      19.939  11.301 -21.980  1.00  0.00           H  
ATOM    443  CA  LYS    30      21.270  13.014 -21.728  1.00  0.00           C  
ATOM    444  HA  LYS    30      21.179  13.922 -22.324  1.00  0.00           H  
ATOM    445  CB  LYS    30      20.494  13.188 -20.377  1.00  0.00           C  
ATOM    446  HB2 LYS    30      20.797  14.214 -20.168  1.00  0.00           H  
ATOM    447  HB3 LYS    30      19.411  13.087 -20.453  1.00  0.00           H  
ATOM    448  CG  LYS    30      20.922  12.110 -19.378  1.00  0.00           C  
ATOM    449  HG2 LYS    30      20.861  11.121 -19.831  1.00  0.00           H  
ATOM    450  HG3 LYS    30      21.972  12.290 -19.144  1.00  0.00           H  
ATOM    451  CD  LYS    30      20.060  12.021 -18.080  1.00  0.00           C  
ATOM    452  HD2 LYS    30      19.686  13.004 -17.793  1.00  0.00           H  
ATOM    453  HD3 LYS    30      19.223  11.356 -18.291  1.00  0.00           H  
ATOM    454  CE  LYS    30      20.841  11.461 -16.911  1.00  0.00           C  
ATOM    455  HE2 LYS    30      21.496  10.668 -17.271  1.00  0.00           H  
ATOM    456  HE3 LYS    30      21.496  12.139 -16.364  1.00  0.00           H  
ATOM    457  NZ  LYS    30      19.917  10.805 -15.896  1.00  0.00           N  
ATOM    458  HZ1 LYS    30      19.456   9.998 -16.292  1.00  0.00           H  
ATOM    459  HZ2 LYS    30      20.413  10.395 -15.117  1.00  0.00           H  
ATOM    460  HZ3 LYS    30      19.267  11.523 -15.612  1.00  0.00           H  
ATOM    461  C   LYS    30      22.797  13.051 -21.631  1.00  0.00           C  
ATOM    462  O   LYS    30      23.263  13.921 -20.930  1.00  0.00           O  
ATOM    463  N   ASP    31      23.554  12.427 -22.482  1.00  0.00           N  
ATOM    464  H   ASP    31      23.158  11.839 -23.201  1.00  0.00           H  
ATOM    465  CA  ASP    31      25.021  12.578 -22.618  1.00  0.00           C  
ATOM    466  HA  ASP    31      25.406  13.169 -21.787  1.00  0.00           H  
ATOM    467  CB  ASP    31      25.722  11.236 -22.550  1.00  0.00           C  
ATOM    468  HB2 ASP    31      26.777  11.319 -22.809  1.00  0.00           H  
ATOM    469  HB3 ASP    31      25.671  10.955 -21.498  1.00  0.00           H  
ATOM    470  CG  ASP    31      25.000  10.074 -23.348  1.00  0.00           C  
ATOM    471  OD1 ASP    31      24.128  10.338 -24.202  1.00  0.00           O  
ATOM    472  OD2 ASP    31      25.356   8.913 -23.022  1.00  0.00           O  
ATOM    473  C   ASP    31      25.540  13.418 -23.857  1.00  0.00           C  
ATOM    474  O   ASP    31      26.751  13.777 -23.886  1.00  0.00           O  
ATOM    475  N   LEU    32      24.573  13.873 -24.595  1.00  0.00           N  
ATOM    476  H   LEU    32      23.732  13.315 -24.560  1.00  0.00           H  
ATOM    477  CA  LEU    32      24.693  14.581 -25.917  1.00  0.00           C  
ATOM    478  HA  LEU    32      25.052  13.837 -26.629  1.00  0.00           H  
ATOM    479  CB  LEU    32      23.291  14.978 -26.443  1.00  0.00           C  
ATOM    480  HB2 LEU    32      22.572  14.158 -26.455  1.00  0.00           H  
ATOM    481  HB3 LEU    32      23.024  15.637 -25.618  1.00  0.00           H  
ATOM    482  CG  LEU    32      23.151  15.796 -27.796  1.00  0.00           C  
ATOM    483  HG  LEU    32      23.752  16.698 -27.911  1.00  0.00           H  
ATOM    484  CD1 LEU    32      23.519  14.743 -28.946  1.00  0.00           C  
ATOM    485 HD11 LEU    32      23.167  15.106 -29.912  1.00  0.00           H  
ATOM    486 HD12 LEU    32      24.580  14.509 -28.866  1.00  0.00           H  
ATOM    487 HD13 LEU    32      22.888  13.894 -28.685  1.00  0.00           H  
ATOM    488  CD2 LEU    32      21.663  16.165 -28.063  1.00  0.00           C  
ATOM    489 HD21 LEU    32      21.468  16.953 -27.336  1.00  0.00           H  
ATOM    490 HD22 LEU    32      21.359  16.651 -28.990  1.00  0.00           H  
ATOM    491 HD23 LEU    32      20.973  15.368 -27.784  1.00  0.00           H  
ATOM    492  C   LEU    32      25.712  15.774 -25.834  1.00  0.00           C  
ATOM    493  O   LEU    32      25.333  16.780 -25.251  1.00  0.00           O  
ATOM    494  N   ASN    33      26.896  15.543 -26.186  1.00  0.00           N  
ATOM    495  H   ASN    33      27.126  14.609 -26.494  1.00  0.00           H  
ATOM    496  CA  ASN    33      27.930  16.561 -26.093  1.00  0.00           C  
ATOM    497  HA  ASN    33      28.883  16.097 -26.350  1.00  0.00           H  
ATOM    498  CB  ASN    33      27.763  17.681 -27.149  1.00  0.00           C  
ATOM    499  HB2 ASN    33      26.810  18.139 -26.886  1.00  0.00           H  
ATOM    500  HB3 ASN    33      28.593  18.387 -27.125  1.00  0.00           H  
ATOM    501  CG  ASN    33      27.740  17.199 -28.641  1.00  0.00           C  
ATOM    502  OD1 ASN    33      28.529  16.381 -29.070  1.00  0.00           O  
ATOM    503  ND2 ASN    33      26.823  17.689 -29.400  1.00  0.00           N  
ATOM    504 HD21 ASN    33      26.832  17.448 -30.380  1.00  0.00           H  
ATOM    505 HD22 ASN    33      26.517  18.624 -29.172  1.00  0.00           H  
ATOM    506  C   ASN    33      28.249  17.099 -24.691  1.00  0.00           C  
ATOM    507  O   ASN    33      28.818  18.166 -24.553  1.00  0.00           O  
ATOM    508  N   LEU    34      28.105  16.287 -23.611  1.00  0.00           N  
ATOM    509  H   LEU    34      27.555  15.449 -23.736  1.00  0.00           H  
ATOM    510  CA  LEU    34      28.659  16.585 -22.245  1.00  0.00           C  
ATOM    511  HA  LEU    34      28.338  17.523 -21.792  1.00  0.00           H  
ATOM    512  CB  LEU    34      28.161  15.589 -21.139  1.00  0.00           C  
ATOM    513  HB2 LEU    34      28.537  14.622 -21.472  1.00  0.00           H  
ATOM    514  HB3 LEU    34      28.557  15.921 -20.179  1.00  0.00           H  
ATOM    515  CG  LEU    34      26.669  15.808 -20.757  1.00  0.00           C  
ATOM    516  HG  LEU    34      26.011  15.587 -21.598  1.00  0.00           H  
ATOM    517  CD1 LEU    34      26.318  14.850 -19.655  1.00  0.00           C  
ATOM    518 HD11 LEU    34      26.692  15.345 -18.759  1.00  0.00           H  
ATOM    519 HD12 LEU    34      25.237  14.762 -19.540  1.00  0.00           H  
ATOM    520 HD13 LEU    34      26.717  13.845 -19.789  1.00  0.00           H  
ATOM    521  CD2 LEU    34      26.330  17.188 -20.276  1.00  0.00           C  
ATOM    522 HD21 LEU    34      27.076  17.533 -19.561  1.00  0.00           H  
ATOM    523 HD22 LEU    34      26.434  17.957 -21.042  1.00  0.00           H  
ATOM    524 HD23 LEU    34      25.336  17.187 -19.829  1.00  0.00           H  
ATOM    525  C   LEU    34      30.170  16.600 -22.310  1.00  0.00           C  
ATOM    526  O   LEU    34      30.741  15.882 -23.074  1.00  0.00           O  
ATOM    527  N   THR    35      30.883  17.336 -21.423  1.00  0.00           N  
ATOM    528  H   THR    35      30.364  17.864 -20.736  1.00  0.00           H  
ATOM    529  CA  THR    35      32.369  17.189 -21.103  1.00  0.00           C  
ATOM    530  HA  THR    35      32.936  17.134 -22.033  1.00  0.00           H  
ATOM    531  CB  THR    35      32.872  18.343 -20.347  1.00  0.00           C  
ATOM    532  HB  THR    35      33.945  18.211 -20.206  1.00  0.00           H  
ATOM    533  CG2 THR    35      32.524  19.650 -20.982  1.00  0.00           C  
ATOM    534 HG21 THR    35      32.957  19.776 -21.974  1.00  0.00           H  
ATOM    535 HG22 THR    35      31.442  19.674 -21.112  1.00  0.00           H  
ATOM    536 HG23 THR    35      32.782  20.463 -20.303  1.00  0.00           H  
ATOM    537  OG1 THR    35      32.330  18.202 -19.031  1.00  0.00           O  
ATOM    538  HG1 THR    35      32.702  19.009 -18.667  1.00  0.00           H  
ATOM    539  C   THR    35      32.672  15.789 -20.482  1.00  0.00           C  
ATOM    540  O   THR    35      31.833  15.207 -19.811  1.00  0.00           O  
ATOM    541  N   ASP    36      33.927  15.304 -20.579  1.00  0.00           N  
ATOM    542  H   ASP    36      34.505  15.646 -21.334  1.00  0.00           H  
ATOM    543  CA  ASP    36      34.378  14.107 -19.762  1.00  0.00           C  
ATOM    544  HA  ASP    36      33.701  13.300 -20.041  1.00  0.00           H  
ATOM    545  CB  ASP    36      35.818  13.793 -20.236  1.00  0.00           C  
ATOM    546  HB2 ASP    36      36.447  14.672 -20.092  1.00  0.00           H  
ATOM    547  HB3 ASP    36      36.294  13.091 -19.551  1.00  0.00           H  
ATOM    548  CG  ASP    36      36.035  13.251 -21.653  1.00  0.00           C  
ATOM    549  OD1 ASP    36      37.227  13.134 -22.069  1.00  0.00           O  
ATOM    550  OD2 ASP    36      35.078  12.798 -22.268  1.00  0.00           O  
ATOM    551  C   ASP    36      34.324  14.340 -18.209  1.00  0.00           C  
ATOM    552  O   ASP    36      34.177  13.360 -17.539  1.00  0.00           O  
ATOM    553  N   ALA    37      34.332  15.642 -17.713  1.00  0.00           N  
ATOM    554  H   ALA    37      34.513  16.420 -18.330  1.00  0.00           H  
ATOM    555  CA  ALA    37      33.967  16.021 -16.348  1.00  0.00           C  
ATOM    556  HA  ALA    37      34.555  15.336 -15.738  1.00  0.00           H  
ATOM    557  CB  ALA    37      34.334  17.424 -15.965  1.00  0.00           C  
ATOM    558  HB1 ALA    37      33.832  17.851 -15.097  1.00  0.00           H  
ATOM    559  HB2 ALA    37      35.385  17.309 -15.698  1.00  0.00           H  
ATOM    560  HB3 ALA    37      34.155  18.148 -16.760  1.00  0.00           H  
ATOM    561  C   ALA    37      32.559  15.876 -15.968  1.00  0.00           C  
ATOM    562  O   ALA    37      32.187  15.232 -15.012  1.00  0.00           O  
ATOM    563  N   GLN    38      31.578  16.216 -16.813  1.00  0.00           N  
ATOM    564  H   GLN    38      31.734  16.836 -17.594  1.00  0.00           H  
ATOM    565  CA  GLN    38      30.143  16.128 -16.577  1.00  0.00           C  
ATOM    566  HA  GLN    38      29.864  16.595 -15.632  1.00  0.00           H  
ATOM    567  CB  GLN    38      29.454  16.867 -17.711  1.00  0.00           C  
ATOM    568  HB2 GLN    38      29.832  16.620 -18.703  1.00  0.00           H  
ATOM    569  HB3 GLN    38      28.392  16.630 -17.764  1.00  0.00           H  
ATOM    570  CG  GLN    38      29.524  18.391 -17.428  1.00  0.00           C  
ATOM    571  HG2 GLN    38      28.734  18.542 -16.692  1.00  0.00           H  
ATOM    572  HG3 GLN    38      30.506  18.744 -17.113  1.00  0.00           H  
ATOM    573  CD  GLN    38      29.148  19.240 -18.703  1.00  0.00           C  
ATOM    574  OE1 GLN    38      29.240  18.766 -19.870  1.00  0.00           O  
ATOM    575  NE2 GLN    38      28.655  20.462 -18.699  1.00  0.00           N  
ATOM    576 HE21 GLN    38      28.379  20.870 -19.581  1.00  0.00           H  
ATOM    577 HE22 GLN    38      28.532  20.958 -17.829  1.00  0.00           H  
ATOM    578  C   GLN    38      29.649  14.710 -16.481  1.00  0.00           C  
ATOM    579  O   GLN    38      28.879  14.391 -15.557  1.00  0.00           O  
ATOM    580  N   LYS    39      30.195  13.768 -17.282  1.00  0.00           N  
ATOM    581  H   LYS    39      30.737  14.284 -17.961  1.00  0.00           H  
ATOM    582  CA  LYS    39      29.879  12.366 -17.401  1.00  0.00           C  
ATOM    583  HA  LYS    39      28.798  12.235 -17.440  1.00  0.00           H  
ATOM    584  CB  LYS    39      30.442  11.800 -18.791  1.00  0.00           C  
ATOM    585  HB2 LYS    39      31.487  12.105 -18.856  1.00  0.00           H  
ATOM    586  HB3 LYS    39      30.319  10.718 -18.738  1.00  0.00           H  
ATOM    587  CG  LYS    39      29.583  12.302 -19.936  1.00  0.00           C  
ATOM    588  HG2 LYS    39      28.527  12.146 -19.714  1.00  0.00           H  
ATOM    589  HG3 LYS    39      29.716  13.384 -19.935  1.00  0.00           H  
ATOM    590  CD  LYS    39      29.834  11.690 -21.292  1.00  0.00           C  
ATOM    591  HD2 LYS    39      29.942  10.612 -21.180  1.00  0.00           H  
ATOM    592  HD3 LYS    39      28.982  11.849 -21.954  1.00  0.00           H  
ATOM    593  CE  LYS    39      30.984  12.413 -21.736  1.00  0.00           C  
ATOM    594  HE2 LYS    39      31.039  13.478 -21.511  1.00  0.00           H  
ATOM    595  HE3 LYS    39      31.836  12.085 -21.141  1.00  0.00           H  
ATOM    596  NZ  LYS    39      31.166  12.339 -23.231  1.00  0.00           N  
ATOM    597  HZ1 LYS    39      31.976  12.855 -23.542  1.00  0.00           H  
ATOM    598  HZ2 LYS    39      31.376  11.371 -23.432  1.00  0.00           H  
ATOM    599  HZ3 LYS    39      30.388  12.687 -23.773  1.00  0.00           H  
ATOM    600  C   LYS    39      30.475  11.580 -16.255  1.00  0.00           C  
ATOM    601  O   LYS    39      30.078  10.410 -16.031  1.00  0.00           O  
ATOM    602  N   GLN    40      31.503  12.114 -15.582  1.00  0.00           N  
ATOM    603  H   GLN    40      31.845  13.018 -15.875  1.00  0.00           H  
ATOM    604  CA  GLN    40      32.050  11.556 -14.311  1.00  0.00           C  
ATOM    605  HA  GLN    40      31.985  10.471 -14.220  1.00  0.00           H  
ATOM    606  CB  GLN    40      33.579  11.927 -14.092  1.00  0.00           C  
ATOM    607  HB2 GLN    40      33.636  13.006 -14.235  1.00  0.00           H  
ATOM    608  HB3 GLN    40      33.869  11.771 -13.053  1.00  0.00           H  
ATOM    609  CG  GLN    40      34.570  11.124 -14.960  1.00  0.00           C  
ATOM    610  HG2 GLN    40      34.596  10.089 -14.619  1.00  0.00           H  
ATOM    611  HG3 GLN    40      34.231  11.149 -15.996  1.00  0.00           H  
ATOM    612  CD  GLN    40      35.970  11.711 -14.972  1.00  0.00           C  
ATOM    613  OE1 GLN    40      36.808  11.321 -14.218  1.00  0.00           O  
ATOM    614  NE2 GLN    40      36.281  12.734 -15.768  1.00  0.00           N  
ATOM    615 HE21 GLN    40      37.093  13.320 -15.632  1.00  0.00           H  
ATOM    616 HE22 GLN    40      35.628  12.975 -16.499  1.00  0.00           H  
ATOM    617  C   GLN    40      31.210  12.141 -13.164  1.00  0.00           C  
ATOM    618  O   GLN    40      30.959  11.520 -12.149  1.00  0.00           O  
ATOM    619  N   GLN    41      30.666  13.380 -13.228  1.00  0.00           N  
ATOM    620  H   GLN    41      30.686  13.923 -14.080  1.00  0.00           H  
ATOM    621  CA  GLN    41      29.974  14.023 -12.128  1.00  0.00           C  
ATOM    622  HA  GLN    41      30.606  13.918 -11.246  1.00  0.00           H  
ATOM    623  CB  GLN    41      29.897  15.537 -12.481  1.00  0.00           C  
ATOM    624  HB2 GLN    41      30.895  15.944 -12.642  1.00  0.00           H  
ATOM    625  HB3 GLN    41      29.265  15.630 -13.365  1.00  0.00           H  
ATOM    626  CG  GLN    41      29.293  16.347 -11.367  1.00  0.00           C  
ATOM    627  HG2 GLN    41      29.176  17.360 -11.753  1.00  0.00           H  
ATOM    628  HG3 GLN    41      28.344  15.933 -11.027  1.00  0.00           H  
ATOM    629  CD  GLN    41      30.253  16.432 -10.165  1.00  0.00           C  
ATOM    630  OE1 GLN    41      31.445  16.034 -10.212  1.00  0.00           O  
ATOM    631  NE2 GLN    41      29.802  16.827  -8.990  1.00  0.00           N  
ATOM    632 HE21 GLN    41      30.362  16.594  -8.183  1.00  0.00           H  
ATOM    633 HE22 GLN    41      28.835  17.059  -8.810  1.00  0.00           H  
ATOM    634  C   GLN    41      28.543  13.403 -11.974  1.00  0.00           C  
ATOM    635  O   GLN    41      28.086  13.166 -10.874  1.00  0.00           O  
ATOM    636  N   ILE    42      27.864  12.999 -13.095  1.00  0.00           N  
ATOM    637  H   ILE    42      28.244  13.243 -13.998  1.00  0.00           H  
ATOM    638  CA  ILE    42      26.587  12.207 -13.104  1.00  0.00           C  
ATOM    639  HA  ILE    42      25.894  12.902 -12.630  1.00  0.00           H  
ATOM    640  CB  ILE    42      26.019  11.758 -14.524  1.00  0.00           C  
ATOM    641  HB  ILE    42      25.083  11.341 -14.151  1.00  0.00           H  
ATOM    642  CG2 ILE    42      25.542  12.996 -15.286  1.00  0.00           C  
ATOM    643 HG21 ILE    42      24.928  12.687 -16.132  1.00  0.00           H  
ATOM    644 HG22 ILE    42      24.830  13.585 -14.708  1.00  0.00           H  
ATOM    645 HG23 ILE    42      26.457  13.505 -15.591  1.00  0.00           H  
ATOM    646  CG1 ILE    42      26.851  10.727 -15.287  1.00  0.00           C  
ATOM    647 HG12 ILE    42      27.793  11.202 -15.561  1.00  0.00           H  
ATOM    648 HG13 ILE    42      27.015   9.871 -14.633  1.00  0.00           H  
ATOM    649  CD1 ILE    42      26.136  10.184 -16.588  1.00  0.00           C  
ATOM    650 HD11 ILE    42      25.237   9.677 -16.237  1.00  0.00           H  
ATOM    651 HD12 ILE    42      25.972  11.029 -17.258  1.00  0.00           H  
ATOM    652 HD13 ILE    42      26.741   9.417 -17.071  1.00  0.00           H  
ATOM    653  C   ILE    42      26.705  10.969 -12.195  1.00  0.00           C  
ATOM    654  O   ILE    42      25.708  10.714 -11.545  1.00  0.00           O  
ATOM    655  N   ARG    43      27.876  10.347 -11.985  1.00  0.00           N  
ATOM    656  H   ARG    43      28.685  10.864 -12.299  1.00  0.00           H  
ATOM    657  CA  ARG    43      27.939   9.276 -11.008  1.00  0.00           C  
ATOM    658  HA  ARG    43      27.226   8.516 -11.327  1.00  0.00           H  
ATOM    659  CB  ARG    43      29.290   8.657 -10.968  1.00  0.00           C  
ATOM    660  HB2 ARG    43      29.917   9.282 -10.332  1.00  0.00           H  
ATOM    661  HB3 ARG    43      29.159   7.683 -10.496  1.00  0.00           H  
ATOM    662  CG  ARG    43      30.014   8.367 -12.276  1.00  0.00           C  
ATOM    663  HG2 ARG    43      29.505   7.537 -12.768  1.00  0.00           H  
ATOM    664  HG3 ARG    43      30.059   9.222 -12.949  1.00  0.00           H  
ATOM    665  CD  ARG    43      31.433   8.017 -11.927  1.00  0.00           C  
ATOM    666  HD2 ARG    43      31.774   8.904 -11.392  1.00  0.00           H  
ATOM    667  HD3 ARG    43      31.482   7.226 -11.179  1.00  0.00           H  
ATOM    668  NE  ARG    43      32.224   7.505 -13.053  1.00  0.00           N  
ATOM    669  HE  ARG    43      31.759   6.987 -13.784  1.00  0.00           H  
ATOM    670  CZ  ARG    43      33.487   7.911 -13.325  1.00  0.00           C  
ATOM    671  NH1 ARG    43      34.029   7.506 -14.433  1.00  0.00           N  
ATOM    672 HH11 ARG    43      33.445   6.935 -15.027  1.00  0.00           H  
ATOM    673 HH12 ARG    43      35.030   7.603 -14.531  1.00  0.00           H  
ATOM    674  NH2 ARG    43      34.276   8.598 -12.516  1.00  0.00           N  
ATOM    675 HH21 ARG    43      33.781   8.770 -11.653  1.00  0.00           H  
ATOM    676 HH22 ARG    43      35.209   8.869 -12.791  1.00  0.00           H  
ATOM    677  C   ARG    43      27.712   9.700  -9.530  1.00  0.00           C  
ATOM    678  O   ARG    43      27.019   8.990  -8.777  1.00  0.00           O  
ATOM    679  N   GLU    44      28.091  10.895  -9.160  1.00  0.00           N  
ATOM    680  H   GLU    44      28.617  11.341  -9.898  1.00  0.00           H  
ATOM    681  CA  GLU    44      28.089  11.298  -7.764  1.00  0.00           C  
ATOM    682  HA  GLU    44      28.357  10.449  -7.136  1.00  0.00           H  
ATOM    683  CB  GLU    44      29.144  12.420  -7.618  1.00  0.00           C  
ATOM    684  HB2 GLU    44      30.029  12.219  -8.221  1.00  0.00           H  
ATOM    685  HB3 GLU    44      28.789  13.435  -7.797  1.00  0.00           H  
ATOM    686  CG  GLU    44      29.566  12.439  -6.117  1.00  0.00           C  
ATOM    687  HG2 GLU    44      29.872  13.462  -5.894  1.00  0.00           H  
ATOM    688  HG3 GLU    44      28.714  12.186  -5.486  1.00  0.00           H  
ATOM    689  CD  GLU    44      30.730  11.522  -5.698  1.00  0.00           C  
ATOM    690  OE1 GLU    44      31.011  10.562  -6.453  1.00  0.00           O  
ATOM    691  OE2 GLU    44      31.356  11.752  -4.621  1.00  0.00           O  
ATOM    692  C   GLU    44      26.679  11.759  -7.402  1.00  0.00           C  
ATOM    693  O   GLU    44      26.378  11.584  -6.242  1.00  0.00           O  
ATOM    694  N   ILE    45      25.938  12.344  -8.369  1.00  0.00           N  
ATOM    695  H   ILE    45      26.400  12.498  -9.254  1.00  0.00           H  
ATOM    696  CA  ILE    45      24.558  12.794  -8.189  1.00  0.00           C  
ATOM    697  HA  ILE    45      24.523  13.386  -7.274  1.00  0.00           H  
ATOM    698  CB  ILE    45      24.169  13.713  -9.336  1.00  0.00           C  
ATOM    699  HB  ILE    45      24.078  13.254 -10.320  1.00  0.00           H  
ATOM    700  CG2 ILE    45      22.750  14.373  -9.043  1.00  0.00           C  
ATOM    701 HG21 ILE    45      22.342  15.043  -9.801  1.00  0.00           H  
ATOM    702 HG22 ILE    45      22.037  13.556  -8.932  1.00  0.00           H  
ATOM    703 HG23 ILE    45      22.831  14.833  -8.058  1.00  0.00           H  
ATOM    704  CG1 ILE    45      25.219  14.896  -9.512  1.00  0.00           C  
ATOM    705 HG12 ILE    45      25.295  15.436  -8.569  1.00  0.00           H  
ATOM    706 HG13 ILE    45      26.155  14.427  -9.818  1.00  0.00           H  
ATOM    707  CD1 ILE    45      24.850  15.969 -10.619  1.00  0.00           C  
ATOM    708 HD11 ILE    45      24.823  15.493 -11.600  1.00  0.00           H  
ATOM    709 HD12 ILE    45      23.847  16.335 -10.403  1.00  0.00           H  
ATOM    710 HD13 ILE    45      25.504  16.837 -10.535  1.00  0.00           H  
ATOM    711  C   ILE    45      23.598  11.592  -8.073  1.00  0.00           C  
ATOM    712  O   ILE    45      22.708  11.541  -7.214  1.00  0.00           O  
ATOM    713  N   MET    46      24.004  10.488  -8.751  1.00  0.00           N  
ATOM    714  H   MET    46      24.883  10.527  -9.248  1.00  0.00           H  
ATOM    715  CA  MET    46      23.315   9.232  -8.801  1.00  0.00           C  
ATOM    716  HA  MET    46      22.251   9.462  -8.856  1.00  0.00           H  
ATOM    717  CB  MET    46      23.792   8.492 -10.051  1.00  0.00           C  
ATOM    718  HB2 MET    46      23.714   9.211 -10.866  1.00  0.00           H  
ATOM    719  HB3 MET    46      24.813   8.114 -10.006  1.00  0.00           H  
ATOM    720  CG  MET    46      22.993   7.182 -10.368  1.00  0.00           C  
ATOM    721  HG2 MET    46      23.452   6.847 -11.298  1.00  0.00           H  
ATOM    722  HG3 MET    46      23.133   6.448  -9.575  1.00  0.00           H  
ATOM    723  SD  MET    46      21.170   7.392 -10.655  1.00  0.00           S  
ATOM    724  CE  MET    46      20.746   5.671 -10.768  1.00  0.00           C  
ATOM    725  HE1 MET    46      19.754   5.597 -11.215  1.00  0.00           H  
ATOM    726  HE2 MET    46      21.512   5.119 -11.312  1.00  0.00           H  
ATOM    727  HE3 MET    46      20.512   5.343  -9.755  1.00  0.00           H  
ATOM    728  C   MET    46      23.521   8.298  -7.590  1.00  0.00           C  
ATOM    729  O   MET    46      22.621   7.600  -7.172  1.00  0.00           O  
ATOM    730  N   LYS    47      24.646   8.464  -6.869  1.00  0.00           N  
ATOM    731  H   LYS    47      25.398   8.979  -7.305  1.00  0.00           H  
ATOM    732  CA  LYS    47      24.813   8.093  -5.434  1.00  0.00           C  
ATOM    733  HA  LYS    47      24.488   7.065  -5.275  1.00  0.00           H  
ATOM    734  CB  LYS    47      26.292   8.137  -4.990  1.00  0.00           C  
ATOM    735  HB2 LYS    47      26.831   8.993  -5.395  1.00  0.00           H  
ATOM    736  HB3 LYS    47      26.365   8.125  -3.903  1.00  0.00           H  
ATOM    737  CG  LYS    47      27.037   6.839  -5.464  1.00  0.00           C  
ATOM    738  HG2 LYS    47      26.521   5.920  -5.186  1.00  0.00           H  
ATOM    739  HG3 LYS    47      27.063   6.840  -6.553  1.00  0.00           H  
ATOM    740  CD  LYS    47      28.504   6.793  -5.036  1.00  0.00           C  
ATOM    741  HD2 LYS    47      28.631   7.013  -3.976  1.00  0.00           H  
ATOM    742  HD3 LYS    47      28.995   5.830  -5.178  1.00  0.00           H  
ATOM    743  CE  LYS    47      29.355   7.794  -5.917  1.00  0.00           C  
ATOM    744  HE2 LYS    47      29.548   7.295  -6.867  1.00  0.00           H  
ATOM    745  HE3 LYS    47      28.903   8.751  -6.178  1.00  0.00           H  
ATOM    746  NZ  LYS    47      30.630   8.198  -5.287  1.00  0.00           N  
ATOM    747  HZ1 LYS    47      31.028   9.003  -5.750  1.00  0.00           H  
ATOM    748  HZ2 LYS    47      30.623   8.482  -4.318  1.00  0.00           H  
ATOM    749  HZ3 LYS    47      31.332   7.480  -5.399  1.00  0.00           H  
ATOM    750  C   LYS    47      23.955   8.844  -4.427  1.00  0.00           C  
ATOM    751  O   LYS    47      23.778   8.280  -3.386  1.00  0.00           O  
ATOM    752  N   GLY    48      23.426   9.993  -4.816  1.00  0.00           N  
ATOM    753  H   GLY    48      23.574  10.292  -5.769  1.00  0.00           H  
ATOM    754  CA  GLY    48      22.305  10.654  -4.115  1.00  0.00           C  
ATOM    755  HA2 GLY    48      22.458  10.653  -3.036  1.00  0.00           H  
ATOM    756  HA3 GLY    48      22.369  11.690  -4.446  1.00  0.00           H  
ATOM    757  C   GLY    48      20.932  10.084  -4.467  1.00  0.00           C  
ATOM    758  O   GLY    48      20.049  10.156  -3.593  1.00  0.00           O  
ATOM    759  N   GLN    49      20.777   9.409  -5.640  1.00  0.00           N  
ATOM    760  H   GLN    49      21.535   9.189  -6.271  1.00  0.00           H  
ATOM    761  CA  GLN    49      19.473   8.799  -5.945  1.00  0.00           C  
ATOM    762  HA  GLN    49      18.745   9.478  -5.501  1.00  0.00           H  
ATOM    763  CB  GLN    49      19.211   8.820  -7.426  1.00  0.00           C  
ATOM    764  HB2 GLN    49      19.527   9.783  -7.827  1.00  0.00           H  
ATOM    765  HB3 GLN    49      19.879   8.116  -7.923  1.00  0.00           H  
ATOM    766  CG  GLN    49      17.804   8.539  -7.937  1.00  0.00           C  
ATOM    767  HG2 GLN    49      17.549   7.568  -7.513  1.00  0.00           H  
ATOM    768  HG3 GLN    49      17.130   9.222  -7.421  1.00  0.00           H  
ATOM    769  CD  GLN    49      17.624   8.341  -9.507  1.00  0.00           C  
ATOM    770  OE1 GLN    49      17.929   9.228 -10.275  1.00  0.00           O  
ATOM    771  NE2 GLN    49      17.385   7.179 -10.024  1.00  0.00           N  
ATOM    772 HE21 GLN    49      17.289   7.166 -11.029  1.00  0.00           H  
ATOM    773 HE22 GLN    49      16.843   6.482  -9.533  1.00  0.00           H  
ATOM    774  C   GLN    49      19.262   7.363  -5.280  1.00  0.00           C  
ATOM    775  O   GLN    49      18.198   6.917  -4.913  1.00  0.00           O  
ATOM    776  N   ARG    50      20.393   6.646  -5.059  1.00  0.00           N  
ATOM    777  H   ARG    50      21.235   6.938  -5.534  1.00  0.00           H  
ATOM    778  CA  ARG    50      20.449   5.334  -4.416  1.00  0.00           C  
ATOM    779  HA  ARG    50      20.027   4.558  -5.054  1.00  0.00           H  
ATOM    780  CB  ARG    50      21.915   4.945  -4.166  1.00  0.00           C  
ATOM    781  HB2 ARG    50      22.570   5.218  -4.994  1.00  0.00           H  
ATOM    782  HB3 ARG    50      22.225   5.615  -3.365  1.00  0.00           H  
ATOM    783  CG  ARG    50      22.215   3.473  -3.646  1.00  0.00           C  
ATOM    784  HG2 ARG    50      21.418   3.128  -2.987  1.00  0.00           H  
ATOM    785  HG3 ARG    50      22.082   2.757  -4.457  1.00  0.00           H  
ATOM    786  CD  ARG    50      23.598   3.370  -3.071  1.00  0.00           C  
ATOM    787  HD2 ARG    50      23.871   2.315  -3.043  1.00  0.00           H  
ATOM    788  HD3 ARG    50      24.256   3.841  -3.801  1.00  0.00           H  
ATOM    789  NE  ARG    50      23.637   3.871  -1.742  1.00  0.00           N  
ATOM    790  HE  ARG    50      22.800   4.186  -1.273  1.00  0.00           H  
ATOM    791  CZ  ARG    50      24.562   3.870  -0.894  1.00  0.00           C  
ATOM    792  NH1 ARG    50      25.755   3.285  -0.948  1.00  0.00           N  
ATOM    793 HH11 ARG    50      25.978   2.732  -1.763  1.00  0.00           H  
ATOM    794 HH12 ARG    50      26.205   3.128  -0.057  1.00  0.00           H  
ATOM    795  NH2 ARG    50      24.312   4.448   0.236  1.00  0.00           N  
ATOM    796 HH21 ARG    50      23.405   4.881   0.341  1.00  0.00           H  
ATOM    797 HH22 ARG    50      24.943   4.221   0.990  1.00  0.00           H  
ATOM    798  C   ARG    50      19.561   5.153  -3.179  1.00  0.00           C  
ATOM    799  O   ARG    50      18.662   4.336  -3.280  1.00  0.00           O  
ATOM    800  N   ASP    51      19.752   5.945  -2.156  1.00  0.00           N  
ATOM    801  H   ASP    51      20.538   6.578  -2.177  1.00  0.00           H  
ATOM    802  CA  ASP    51      18.990   5.780  -0.934  1.00  0.00           C  
ATOM    803  HA  ASP    51      18.897   4.710  -0.751  1.00  0.00           H  
ATOM    804  CB  ASP    51      19.843   6.387   0.258  1.00  0.00           C  
ATOM    805  HB2 ASP    51      19.889   7.467   0.120  1.00  0.00           H  
ATOM    806  HB3 ASP    51      19.244   6.222   1.154  1.00  0.00           H  
ATOM    807  CG  ASP    51      21.190   5.811   0.538  1.00  0.00           C  
ATOM    808  OD1 ASP    51      22.002   6.397   1.278  1.00  0.00           O  
ATOM    809  OD2 ASP    51      21.422   4.701   0.031  1.00  0.00           O  
ATOM    810  C   ASP    51      17.569   6.404  -0.945  1.00  0.00           C  
ATOM    811  O   ASP    51      16.674   6.106  -0.185  1.00  0.00           O  
ATOM    812  N   GLN    52      17.366   7.397  -1.793  1.00  0.00           N  
ATOM    813  H   GLN    52      18.050   7.546  -2.521  1.00  0.00           H  
ATOM    814  CA  GLN    52      16.096   8.194  -1.819  1.00  0.00           C  
ATOM    815  HA  GLN    52      15.742   8.337  -0.798  1.00  0.00           H  
ATOM    816  CB  GLN    52      16.484   9.544  -2.453  1.00  0.00           C  
ATOM    817  HB2 GLN    52      17.284   9.357  -3.169  1.00  0.00           H  
ATOM    818  HB3 GLN    52      15.567   9.881  -2.938  1.00  0.00           H  
ATOM    819  CG  GLN    52      16.989  10.594  -1.416  1.00  0.00           C  
ATOM    820  HG2 GLN    52      16.249  10.791  -0.639  1.00  0.00           H  
ATOM    821  HG3 GLN    52      17.900  10.262  -0.918  1.00  0.00           H  
ATOM    822  CD  GLN    52      17.264  11.977  -2.209  1.00  0.00           C  
ATOM    823  OE1 GLN    52      16.398  12.860  -2.311  1.00  0.00           O  
ATOM    824  NE2 GLN    52      18.440  12.146  -2.762  1.00  0.00           N  
ATOM    825 HE21 GLN    52      18.551  13.000  -3.291  1.00  0.00           H  
ATOM    826 HE22 GLN    52      19.120  11.399  -2.788  1.00  0.00           H  
ATOM    827  C   GLN    52      14.911   7.469  -2.532  1.00  0.00           C  
ATOM    828  O   GLN    52      13.725   7.870  -2.376  1.00  0.00           O  
ATOM    829  N   MET    53      15.268   6.518  -3.335  1.00  0.00           N  
ATOM    830  H   MET    53      16.234   6.228  -3.383  1.00  0.00           H  
ATOM    831  CA  MET    53      14.222   5.692  -4.022  1.00  0.00           C  
ATOM    832  HA  MET    53      13.242   6.169  -4.036  1.00  0.00           H  
ATOM    833  CB  MET    53      14.679   5.574  -5.467  1.00  0.00           C  
ATOM    834  HB2 MET    53      15.701   5.204  -5.393  1.00  0.00           H  
ATOM    835  HB3 MET    53      14.044   4.834  -5.954  1.00  0.00           H  
ATOM    836  CG  MET    53      14.606   6.922  -6.158  1.00  0.00           C  
ATOM    837  HG2 MET    53      13.745   7.526  -5.872  1.00  0.00           H  
ATOM    838  HG3 MET    53      15.385   7.579  -5.772  1.00  0.00           H  
ATOM    839  SD  MET    53      14.769   6.971  -7.913  1.00  0.00           S  
ATOM    840  CE  MET    53      13.830   5.526  -8.519  1.00  0.00           C  
ATOM    841  HE1 MET    53      13.606   5.519  -9.586  1.00  0.00           H  
ATOM    842  HE2 MET    53      14.442   4.657  -8.276  1.00  0.00           H  
ATOM    843  HE3 MET    53      12.881   5.469  -7.987  1.00  0.00           H  
ATOM    844  C   MET    53      14.103   4.299  -3.316  1.00  0.00           C  
ATOM    845  O   MET    53      15.055   3.593  -3.274  1.00  0.00           O  
ATOM    846  N   LYS    54      12.854   3.996  -2.928  1.00  0.00           N  
ATOM    847  H   LYS    54      12.126   4.631  -3.226  1.00  0.00           H  
ATOM    848  CA  LYS    54      12.498   2.806  -2.034  1.00  0.00           C  
ATOM    849  HA  LYS    54      13.383   2.177  -2.131  1.00  0.00           H  
ATOM    850  CB  LYS    54      12.336   3.142  -0.563  1.00  0.00           C  
ATOM    851  HB2 LYS    54      11.566   3.878  -0.335  1.00  0.00           H  
ATOM    852  HB3 LYS    54      12.294   2.246   0.057  1.00  0.00           H  
ATOM    853  CG  LYS    54      13.637   3.737   0.086  1.00  0.00           C  
ATOM    854  HG2 LYS    54      14.433   3.026  -0.133  1.00  0.00           H  
ATOM    855  HG3 LYS    54      13.832   4.770  -0.201  1.00  0.00           H  
ATOM    856  CD  LYS    54      13.590   3.716   1.676  1.00  0.00           C  
ATOM    857  HD2 LYS    54      12.808   4.401   2.002  1.00  0.00           H  
ATOM    858  HD3 LYS    54      13.301   2.704   1.960  1.00  0.00           H  
ATOM    859  CE  LYS    54      14.820   4.104   2.320  1.00  0.00           C  
ATOM    860  HE2 LYS    54      15.635   3.470   1.971  1.00  0.00           H  
ATOM    861  HE3 LYS    54      14.957   5.169   2.137  1.00  0.00           H  
ATOM    862  NZ  LYS    54      14.764   3.915   3.776  1.00  0.00           N  
ATOM    863  HZ1 LYS    54      14.049   4.443   4.256  1.00  0.00           H  
ATOM    864  HZ2 LYS    54      14.707   2.956   4.089  1.00  0.00           H  
ATOM    865  HZ3 LYS    54      15.554   4.287   4.285  1.00  0.00           H  
ATOM    866  C   LYS    54      11.156   2.135  -2.583  1.00  0.00           C  
ATOM    867  O   LYS    54      10.427   2.700  -3.425  1.00  0.00           O  
ATOM    868  N   ARG    55      10.989   0.873  -2.112  1.00  0.00           N  
ATOM    869  H   ARG    55      11.805   0.435  -1.708  1.00  0.00           H  
ATOM    870  CA  ARG    55      10.034  -0.077  -2.780  1.00  0.00           C  
ATOM    871  HA  ARG    55       9.411   0.556  -3.411  1.00  0.00           H  
ATOM    872  CB  ARG    55      10.685  -1.146  -3.709  1.00  0.00           C  
ATOM    873  HB2 ARG    55      11.252  -1.819  -3.066  1.00  0.00           H  
ATOM    874  HB3 ARG    55       9.962  -1.832  -4.149  1.00  0.00           H  
ATOM    875  CG  ARG    55      11.581  -0.493  -4.752  1.00  0.00           C  
ATOM    876  HG2 ARG    55      10.994  -0.047  -5.555  1.00  0.00           H  
ATOM    877  HG3 ARG    55      12.169   0.346  -4.380  1.00  0.00           H  
ATOM    878  CD  ARG    55      12.450  -1.562  -5.272  1.00  0.00           C  
ATOM    879  HD2 ARG    55      12.970  -2.053  -4.450  1.00  0.00           H  
ATOM    880  HD3 ARG    55      11.824  -2.365  -5.661  1.00  0.00           H  
ATOM    881  NE  ARG    55      13.259  -1.104  -6.396  1.00  0.00           N  
ATOM    882  HE  ARG    55      12.946  -0.178  -6.650  1.00  0.00           H  
ATOM    883  CZ  ARG    55      14.337  -1.608  -6.931  1.00  0.00           C  
ATOM    884  NH1 ARG    55      14.903  -0.978  -7.885  1.00  0.00           N  
ATOM    885 HH11 ARG    55      14.484  -0.177  -8.336  1.00  0.00           H  
ATOM    886 HH12 ARG    55      15.676  -1.465  -8.315  1.00  0.00           H  
ATOM    887  NH2 ARG    55      14.832  -2.694  -6.439  1.00  0.00           N  
ATOM    888 HH21 ARG    55      14.380  -3.232  -5.714  1.00  0.00           H  
ATOM    889 HH22 ARG    55      15.633  -3.171  -6.828  1.00  0.00           H  
ATOM    890  C   ARG    55       9.245  -0.841  -1.715  1.00  0.00           C  
ATOM    891  O   ARG    55       9.854  -1.276  -0.732  1.00  0.00           O  
ATOM    892  N   PRO    56       7.945  -1.172  -1.870  1.00  0.00           N  
ATOM    893  CD  PRO    56       7.039  -0.908  -2.949  1.00  0.00           C  
ATOM    894  HD2 PRO    56       7.497  -1.378  -3.820  1.00  0.00           H  
ATOM    895  HD3 PRO    56       6.905   0.142  -3.210  1.00  0.00           H  
ATOM    896  CG  PRO    56       5.775  -1.623  -2.496  1.00  0.00           C  
ATOM    897  HG2 PRO    56       5.742  -2.612  -2.953  1.00  0.00           H  
ATOM    898  HG3 PRO    56       4.850  -1.143  -2.813  1.00  0.00           H  
ATOM    899  CB  PRO    56       5.813  -1.544  -0.996  1.00  0.00           C  
ATOM    900  HB2 PRO    56       5.199  -2.295  -0.499  1.00  0.00           H  
ATOM    901  HB3 PRO    56       5.405  -0.540  -0.874  1.00  0.00           H  
ATOM    902  CA  PRO    56       7.310  -1.668  -0.666  1.00  0.00           C  
ATOM    903  HA  PRO    56       7.541  -1.063   0.211  1.00  0.00           H  
ATOM    904  C   PRO    56       7.682  -3.141  -0.191  1.00  0.00           C  
ATOM    905  O   PRO    56       8.299  -3.864  -1.007  1.00  0.00           O  
ATOM    906  N   PRO    57       7.306  -3.546   1.055  1.00  0.00           N  
ATOM    907  CD  PRO    57       6.640  -2.748   2.019  1.00  0.00           C  
ATOM    908  HD2 PRO    57       5.714  -2.320   1.634  1.00  0.00           H  
ATOM    909  HD3 PRO    57       7.365  -2.003   2.346  1.00  0.00           H  
ATOM    910  CG  PRO    57       6.283  -3.705   3.162  1.00  0.00           C  
ATOM    911  HG2 PRO    57       5.313  -4.177   3.008  1.00  0.00           H  
ATOM    912  HG3 PRO    57       6.231  -3.248   4.150  1.00  0.00           H  
ATOM    913  CB  PRO    57       7.321  -4.806   3.072  1.00  0.00           C  
ATOM    914  HB2 PRO    57       6.785  -5.708   3.367  1.00  0.00           H  
ATOM    915  HB3 PRO    57       8.160  -4.474   3.683  1.00  0.00           H  
ATOM    916  CA  PRO    57       7.619  -4.870   1.582  1.00  0.00           C  
ATOM    917  HA  PRO    57       8.686  -5.086   1.542  1.00  0.00           H  
ATOM    918  C   PRO    57       6.918  -6.053   0.878  1.00  0.00           C  
ATOM    919  O   PRO    57       6.008  -5.937   0.038  1.00  0.00           O  
ATOM    920  N   LEU    58       7.443  -7.241   1.263  1.00  0.00           N  
ATOM    921  H   LEU    58       8.149  -7.276   1.984  1.00  0.00           H  
ATOM    922  CA  LEU    58       6.882  -8.492   0.709  1.00  0.00           C  
ATOM    923  HA  LEU    58       6.791  -8.355  -0.369  1.00  0.00           H  
ATOM    924  CB  LEU    58       7.870  -9.656   0.981  1.00  0.00           C  
ATOM    925  HB2 LEU    58       8.082  -9.682   2.050  1.00  0.00           H  
ATOM    926  HB3 LEU    58       7.371 -10.560   0.633  1.00  0.00           H  
ATOM    927  CG  LEU    58       9.211  -9.575   0.237  1.00  0.00           C  
ATOM    928  HG  LEU    58       9.620  -8.566   0.180  1.00  0.00           H  
ATOM    929  CD1 LEU    58      10.329 -10.418   0.866  1.00  0.00           C  
ATOM    930 HD11 LEU    58      10.229 -11.452   0.538  1.00  0.00           H  
ATOM    931 HD12 LEU    58      11.199  -9.998   0.360  1.00  0.00           H  
ATOM    932 HD13 LEU    58      10.202 -10.376   1.948  1.00  0.00           H  
ATOM    933  CD2 LEU    58       9.029 -10.040  -1.193  1.00  0.00           C  
ATOM    934 HD21 LEU    58       9.918  -9.696  -1.722  1.00  0.00           H  
ATOM    935 HD22 LEU    58       8.907 -11.119  -1.101  1.00  0.00           H  
ATOM    936 HD23 LEU    58       8.174  -9.644  -1.741  1.00  0.00           H  
ATOM    937  C   LEU    58       5.472  -8.653   1.257  1.00  0.00           C  
ATOM    938  O   LEU    58       4.658  -9.235   0.504  1.00  0.00           O  
ATOM    939  N   GLU    59       5.120  -8.002   2.389  1.00  0.00           N  
ATOM    940  H   GLU    59       5.825  -7.749   3.066  1.00  0.00           H  
ATOM    941  CA  GLU    59       3.712  -8.136   2.884  1.00  0.00           C  
ATOM    942  HA  GLU    59       3.363  -9.162   2.759  1.00  0.00           H  
ATOM    943  CB  GLU    59       3.725  -7.675   4.328  1.00  0.00           C  
ATOM    944  HB2 GLU    59       3.970  -6.613   4.307  1.00  0.00           H  
ATOM    945  HB3 GLU    59       2.659  -7.778   4.529  1.00  0.00           H  
ATOM    946  CG  GLU    59       4.593  -8.392   5.339  1.00  0.00           C  
ATOM    947  HG2 GLU    59       5.455  -7.769   5.578  1.00  0.00           H  
ATOM    948  HG3 GLU    59       4.236  -8.528   6.360  1.00  0.00           H  
ATOM    949  CD  GLU    59       5.131  -9.689   4.766  1.00  0.00           C  
ATOM    950  OE1 GLU    59       4.392 -10.725   4.647  1.00  0.00           O  
ATOM    951  OE2 GLU    59       6.325  -9.874   4.482  1.00  0.00           O  
ATOM    952  C   GLU    59       2.793  -7.314   1.917  1.00  0.00           C  
ATOM    953  O   GLU    59       1.716  -7.763   1.543  1.00  0.00           O  
ATOM    954  N   GLU    60       3.249  -6.140   1.374  1.00  0.00           N  
ATOM    955  H   GLU    60       4.197  -5.810   1.490  1.00  0.00           H  
ATOM    956  CA  GLU    60       2.426  -5.445   0.348  1.00  0.00           C  
ATOM    957  HA  GLU    60       1.372  -5.368   0.614  1.00  0.00           H  
ATOM    958  CB  GLU    60       3.018  -4.061  -0.015  1.00  0.00           C  
ATOM    959  HB2 GLU    60       4.081  -4.296  -0.067  1.00  0.00           H  
ATOM    960  HB3 GLU    60       2.582  -3.566  -0.883  1.00  0.00           H  
ATOM    961  CG  GLU    60       2.905  -2.997   1.149  1.00  0.00           C  
ATOM    962  HG2 GLU    60       3.575  -3.236   1.975  1.00  0.00           H  
ATOM    963  HG3 GLU    60       3.344  -2.081   0.755  1.00  0.00           H  
ATOM    964  CD  GLU    60       1.523  -2.705   1.745  1.00  0.00           C  
ATOM    965  OE1 GLU    60       1.559  -1.919   2.725  1.00  0.00           O  
ATOM    966  OE2 GLU    60       0.475  -3.267   1.428  1.00  0.00           O  
ATOM    967  C   GLU    60       2.287  -6.294  -0.960  1.00  0.00           C  
ATOM    968  O   GLU    60       1.278  -6.456  -1.615  1.00  0.00           O  
ATOM    969  N   ARG    61       3.390  -7.050  -1.270  1.00  0.00           N  
ATOM    970  H   ARG    61       4.223  -6.907  -0.717  1.00  0.00           H  
ATOM    971  CA  ARG    61       3.492  -8.010  -2.461  1.00  0.00           C  
ATOM    972  HA  ARG    61       3.135  -7.459  -3.331  1.00  0.00           H  
ATOM    973  CB  ARG    61       4.884  -8.673  -2.702  1.00  0.00           C  
ATOM    974  HB2 ARG    61       5.161  -9.405  -1.943  1.00  0.00           H  
ATOM    975  HB3 ARG    61       4.651  -9.330  -3.539  1.00  0.00           H  
ATOM    976  CG  ARG    61       5.922  -7.740  -3.199  1.00  0.00           C  
ATOM    977  HG2 ARG    61       5.735  -6.786  -2.707  1.00  0.00           H  
ATOM    978  HG3 ARG    61       6.886  -8.127  -2.867  1.00  0.00           H  
ATOM    979  CD  ARG    61       6.147  -7.655  -4.715  1.00  0.00           C  
ATOM    980  HD2 ARG    61       5.149  -7.395  -5.069  1.00  0.00           H  
ATOM    981  HD3 ARG    61       6.962  -6.958  -4.911  1.00  0.00           H  
ATOM    982  NE  ARG    61       6.571  -8.966  -5.366  1.00  0.00           N  
ATOM    983  HE  ARG    61       6.740  -9.810  -4.837  1.00  0.00           H  
ATOM    984  CZ  ARG    61       6.503  -9.264  -6.626  1.00  0.00           C  
ATOM    985  NH1 ARG    61       6.347  -8.288  -7.497  1.00  0.00           N  
ATOM    986 HH11 ARG    61       6.172  -7.321  -7.263  1.00  0.00           H  
ATOM    987 HH12 ARG    61       6.255  -8.541  -8.470  1.00  0.00           H  
ATOM    988  NH2 ARG    61       6.692 -10.447  -7.014  1.00  0.00           N  
ATOM    989 HH21 ARG    61       7.171 -10.993  -6.311  1.00  0.00           H  
ATOM    990 HH22 ARG    61       6.714 -10.706  -7.990  1.00  0.00           H  
ATOM    991  C   ARG    61       2.414  -9.058  -2.317  1.00  0.00           C  
ATOM    992  O   ARG    61       1.834  -9.502  -3.272  1.00  0.00           O  
ATOM    993  N   ARG    62       2.162  -9.517  -1.094  1.00  0.00           N  
ATOM    994  H   ARG    62       2.713  -9.190  -0.314  1.00  0.00           H  
ATOM    995  CA  ARG    62       1.018 -10.450  -0.785  1.00  0.00           C  
ATOM    996  HA  ARG    62       1.029 -11.303  -1.463  1.00  0.00           H  
ATOM    997  CB  ARG    62       1.355 -11.052   0.650  1.00  0.00           C  
ATOM    998  HB2 ARG    62       2.396 -11.364   0.560  1.00  0.00           H  
ATOM    999  HB3 ARG    62       1.244 -10.293   1.425  1.00  0.00           H  
ATOM   1000  CG  ARG    62       0.405 -12.138   1.140  1.00  0.00           C  
ATOM   1001  HG2 ARG    62      -0.605 -11.752   1.282  1.00  0.00           H  
ATOM   1002  HG3 ARG    62       0.324 -12.918   0.383  1.00  0.00           H  
ATOM   1003  CD  ARG    62       0.746 -12.840   2.452  1.00  0.00           C  
ATOM   1004  HD2 ARG    62       1.484 -13.603   2.207  1.00  0.00           H  
ATOM   1005  HD3 ARG    62       1.182 -12.072   3.091  1.00  0.00           H  
ATOM   1006  NE  ARG    62      -0.453 -13.423   3.075  1.00  0.00           N  
ATOM   1007  HE  ARG    62      -1.232 -13.660   2.478  1.00  0.00           H  
ATOM   1008  CZ  ARG    62      -0.679 -13.588   4.372  1.00  0.00           C  
ATOM   1009  NH1 ARG    62      -1.840 -14.068   4.687  1.00  0.00           N  
ATOM   1010 HH11 ARG    62      -2.572 -14.217   4.006  1.00  0.00           H  
ATOM   1011 HH12 ARG    62      -1.981 -14.534   5.572  1.00  0.00           H  
ATOM   1012  NH2 ARG    62       0.151 -13.270   5.334  1.00  0.00           N  
ATOM   1013 HH21 ARG    62       0.972 -12.734   5.089  1.00  0.00           H  
ATOM   1014 HH22 ARG    62      -0.194 -13.175   6.278  1.00  0.00           H  
ATOM   1015  C   ARG    62      -0.448  -9.734  -0.766  1.00  0.00           C  
ATOM   1016  O   ARG    62      -1.351 -10.392  -1.272  1.00  0.00           O  
ATOM   1017  N   ALA    63      -0.537  -8.449  -0.402  1.00  0.00           N  
ATOM   1018  H   ALA    63       0.281  -7.952  -0.082  1.00  0.00           H  
ATOM   1019  CA  ALA    63      -1.806  -7.718  -0.723  1.00  0.00           C  
ATOM   1020  HA  ALA    63      -2.617  -8.371  -0.399  1.00  0.00           H  
ATOM   1021  CB  ALA    63      -1.770  -6.472   0.159  1.00  0.00           C  
ATOM   1022  HB1 ALA    63      -1.750  -6.817   1.193  1.00  0.00           H  
ATOM   1023  HB2 ALA    63      -0.897  -5.871  -0.096  1.00  0.00           H  
ATOM   1024  HB3 ALA    63      -2.719  -5.936   0.176  1.00  0.00           H  
ATOM   1025  C   ALA    63      -2.060  -7.430  -2.318  1.00  0.00           C  
ATOM   1026  O   ALA    63      -3.235  -7.430  -2.779  1.00  0.00           O  
ATOM   1027  N   MET    64      -1.002  -7.079  -3.104  1.00  0.00           N  
ATOM   1028  H   MET    64      -0.205  -6.679  -2.629  1.00  0.00           H  
ATOM   1029  CA  MET    64      -1.159  -7.187  -4.589  1.00  0.00           C  
ATOM   1030  HA  MET    64      -1.922  -6.512  -4.977  1.00  0.00           H  
ATOM   1031  CB  MET    64       0.131  -6.794  -5.237  1.00  0.00           C  
ATOM   1032  HB2 MET    64       1.032  -7.308  -4.905  1.00  0.00           H  
ATOM   1033  HB3 MET    64      -0.041  -6.905  -6.308  1.00  0.00           H  
ATOM   1034  CG  MET    64       0.323  -5.337  -4.956  1.00  0.00           C  
ATOM   1035  HG2 MET    64      -0.646  -4.838  -4.965  1.00  0.00           H  
ATOM   1036  HG3 MET    64       0.797  -5.169  -3.989  1.00  0.00           H  
ATOM   1037  SD  MET    64       1.302  -4.496  -6.124  1.00  0.00           S  
ATOM   1038  CE  MET    64       2.952  -5.189  -5.809  1.00  0.00           C  
ATOM   1039  HE1 MET    64       3.710  -4.621  -6.348  1.00  0.00           H  
ATOM   1040  HE2 MET    64       3.061  -5.074  -4.730  1.00  0.00           H  
ATOM   1041  HE3 MET    64       2.996  -6.248  -6.064  1.00  0.00           H  
ATOM   1042  C   MET    64      -1.569  -8.600  -5.043  1.00  0.00           C  
ATOM   1043  O   MET    64      -2.536  -8.685  -5.716  1.00  0.00           O  
ATOM   1044  N   HIE    65      -0.926  -9.658  -4.493  1.00  0.00           N  
ATOM   1045  H   HIE    65      -0.138  -9.527  -3.875  1.00  0.00           H  
ATOM   1046  CA  HIE    65      -1.175 -10.986  -4.952  1.00  0.00           C  
ATOM   1047  HA  HIE    65      -1.053 -11.033  -6.034  1.00  0.00           H  
ATOM   1048  CB  HIE    65      -0.031 -11.879  -4.545  1.00  0.00           C  
ATOM   1049  HB2 HIE    65       0.850 -11.311  -4.845  1.00  0.00           H  
ATOM   1050  HB3 HIE    65      -0.065 -12.022  -3.465  1.00  0.00           H  
ATOM   1051  CG  HIE    65      -0.071 -13.118  -5.349  1.00  0.00           C  
ATOM   1052  ND1 HIE    65      -0.436 -14.326  -4.712  1.00  0.00           N  
ATOM   1053  CE1 HIE    65      -0.635 -15.222  -5.688  1.00  0.00           C  
ATOM   1054  HE1 HIE    65      -1.040 -16.220  -5.609  1.00  0.00           H  
ATOM   1055  NE2 HIE    65      -0.297 -14.630  -6.886  1.00  0.00           N  
ATOM   1056  HE2 HIE    65      -0.484 -15.009  -7.803  1.00  0.00           H  
ATOM   1057  CD2 HIE    65       0.108 -13.320  -6.698  1.00  0.00           C  
ATOM   1058  HD2 HIE    65       0.327 -12.634  -7.503  1.00  0.00           H  
ATOM   1059  C   HIE    65      -2.587 -11.435  -4.529  1.00  0.00           C  
ATOM   1060  O   HIE    65      -3.196 -12.207  -5.325  1.00  0.00           O  
ATOM   1061  N   ASP    66      -3.115 -11.077  -3.434  1.00  0.00           N  
ATOM   1062  H   ASP    66      -2.535 -10.607  -2.754  1.00  0.00           H  
ATOM   1063  CA  ASP    66      -4.448 -11.408  -3.025  1.00  0.00           C  
ATOM   1064  HA  ASP    66      -4.569 -12.491  -3.051  1.00  0.00           H  
ATOM   1065  CB  ASP    66      -4.505 -10.874  -1.546  1.00  0.00           C  
ATOM   1066  HB2 ASP    66      -3.769 -10.070  -1.536  1.00  0.00           H  
ATOM   1067  HB3 ASP    66      -5.498 -10.520  -1.271  1.00  0.00           H  
ATOM   1068  CG  ASP    66      -3.850 -11.821  -0.503  1.00  0.00           C  
ATOM   1069  OD1 ASP    66      -3.435 -12.903  -0.966  1.00  0.00           O  
ATOM   1070  OD2 ASP    66      -3.845 -11.651   0.767  1.00  0.00           O  
ATOM   1071  C   ASP    66      -5.550 -10.851  -3.967  1.00  0.00           C  
ATOM   1072  O   ASP    66      -6.481 -11.618  -4.330  1.00  0.00           O  
ATOM   1073  N   ILE    67      -5.474  -9.577  -4.329  1.00  0.00           N  
ATOM   1074  H   ILE    67      -4.724  -9.018  -3.947  1.00  0.00           H  
ATOM   1075  CA  ILE    67      -6.424  -8.897  -5.165  1.00  0.00           C  
ATOM   1076  HA  ILE    67      -7.439  -9.012  -4.782  1.00  0.00           H  
ATOM   1077  CB  ILE    67      -6.098  -7.393  -5.271  1.00  0.00           C  
ATOM   1078  HB  ILE    67      -5.012  -7.319  -5.336  1.00  0.00           H  
ATOM   1079  CG2 ILE    67      -6.663  -6.507  -6.348  1.00  0.00           C  
ATOM   1080 HG21 ILE    67      -7.749  -6.437  -6.278  1.00  0.00           H  
ATOM   1081 HG22 ILE    67      -6.231  -5.527  -6.148  1.00  0.00           H  
ATOM   1082 HG23 ILE    67      -6.502  -6.859  -7.367  1.00  0.00           H  
ATOM   1083  CG1 ILE    67      -6.406  -6.867  -3.937  1.00  0.00           C  
ATOM   1084 HG12 ILE    67      -7.479  -6.673  -3.953  1.00  0.00           H  
ATOM   1085 HG13 ILE    67      -6.146  -7.617  -3.190  1.00  0.00           H  
ATOM   1086  CD1 ILE    67      -5.724  -5.623  -3.453  1.00  0.00           C  
ATOM   1087 HD11 ILE    67      -6.155  -4.697  -3.834  1.00  0.00           H  
ATOM   1088 HD12 ILE    67      -5.812  -5.632  -2.366  1.00  0.00           H  
ATOM   1089 HD13 ILE    67      -4.675  -5.611  -3.748  1.00  0.00           H  
ATOM   1090  C   ILE    67      -6.388  -9.491  -6.647  1.00  0.00           C  
ATOM   1091  O   ILE    67      -7.394  -9.495  -7.382  1.00  0.00           O  
ATOM   1092  N   ILE    68      -5.296 -10.136  -6.971  1.00  0.00           N  
ATOM   1093  H   ILE    68      -4.550 -10.147  -6.290  1.00  0.00           H  
ATOM   1094  CA  ILE    68      -5.089 -10.792  -8.272  1.00  0.00           C  
ATOM   1095  HA  ILE    68      -5.667 -10.291  -9.048  1.00  0.00           H  
ATOM   1096  CB  ILE    68      -3.649 -10.520  -8.753  1.00  0.00           C  
ATOM   1097  HB  ILE    68      -3.032 -10.798  -7.899  1.00  0.00           H  
ATOM   1098  CG2 ILE    68      -3.233 -11.415  -9.960  1.00  0.00           C  
ATOM   1099 HG21 ILE    68      -2.200 -11.280 -10.280  1.00  0.00           H  
ATOM   1100 HG22 ILE    68      -3.502 -12.452  -9.760  1.00  0.00           H  
ATOM   1101 HG23 ILE    68      -3.888 -11.169 -10.795  1.00  0.00           H  
ATOM   1102  CG1 ILE    68      -3.427  -9.028  -9.217  1.00  0.00           C  
ATOM   1103 HG12 ILE    68      -3.787  -8.948 -10.243  1.00  0.00           H  
ATOM   1104 HG13 ILE    68      -4.075  -8.362  -8.647  1.00  0.00           H  
ATOM   1105  CD1 ILE    68      -2.057  -8.530  -9.261  1.00  0.00           C  
ATOM   1106 HD11 ILE    68      -2.011  -7.633  -9.879  1.00  0.00           H  
ATOM   1107 HD12 ILE    68      -1.580  -8.301  -8.308  1.00  0.00           H  
ATOM   1108 HD13 ILE    68      -1.448  -9.230  -9.833  1.00  0.00           H  
ATOM   1109  C   ILE    68      -5.488 -12.226  -8.219  1.00  0.00           C  
ATOM   1110  O   ILE    68      -5.916 -12.705  -9.302  1.00  0.00           O  
ATOM   1111  N   ALA    69      -5.299 -12.950  -7.121  1.00  0.00           N  
ATOM   1112  H   ALA    69      -4.732 -12.593  -6.365  1.00  0.00           H  
ATOM   1113  CA  ALA    69      -5.799 -14.358  -6.950  1.00  0.00           C  
ATOM   1114  HA  ALA    69      -5.624 -14.881  -7.890  1.00  0.00           H  
ATOM   1115  CB  ALA    69      -5.000 -15.068  -5.883  1.00  0.00           C  
ATOM   1116  HB1 ALA    69      -5.671 -15.709  -5.311  1.00  0.00           H  
ATOM   1117  HB2 ALA    69      -4.279 -15.748  -6.336  1.00  0.00           H  
ATOM   1118  HB3 ALA    69      -4.620 -14.418  -5.095  1.00  0.00           H  
ATOM   1119  C   ALA    69      -7.352 -14.453  -6.771  1.00  0.00           C  
ATOM   1120  O   ALA    69      -7.840 -15.532  -6.635  1.00  0.00           O  
ATOM   1121  N   SER    70      -8.109 -13.384  -6.819  1.00  0.00           N  
ATOM   1122  H   SER    70      -7.491 -12.596  -6.948  1.00  0.00           H  
ATOM   1123  CA  SER    70      -9.575 -13.314  -6.601  1.00  0.00           C  
ATOM   1124  HA  SER    70      -9.802 -13.679  -5.600  1.00  0.00           H  
ATOM   1125  CB  SER    70      -9.809 -11.870  -6.659  1.00  0.00           C  
ATOM   1126  HB2 SER    70      -9.164 -11.494  -7.454  1.00  0.00           H  
ATOM   1127  HB3 SER    70     -10.863 -11.632  -6.803  1.00  0.00           H  
ATOM   1128  OG  SER    70      -9.393 -11.280  -5.433  1.00  0.00           O  
ATOM   1129  HG  SER    70      -8.569 -11.714  -5.199  1.00  0.00           H  
ATOM   1130  C   SER    70     -10.494 -14.005  -7.560  1.00  0.00           C  
ATOM   1131  O   SER    70     -10.357 -14.068  -8.754  1.00  0.00           O  
ATOM   1132  N   ASP    71     -11.621 -14.355  -7.103  1.00  0.00           N  
ATOM   1133  H   ASP    71     -11.766 -14.343  -6.104  1.00  0.00           H  
ATOM   1134  CA  ASP    71     -12.834 -14.809  -7.914  1.00  0.00           C  
ATOM   1135  HA  ASP    71     -12.411 -15.447  -8.689  1.00  0.00           H  
ATOM   1136  CB  ASP    71     -13.694 -15.669  -6.984  1.00  0.00           C  
ATOM   1137  HB2 ASP    71     -13.841 -15.025  -6.117  1.00  0.00           H  
ATOM   1138  HB3 ASP    71     -14.644 -15.859  -7.482  1.00  0.00           H  
ATOM   1139  CG  ASP    71     -13.097 -17.003  -6.520  1.00  0.00           C  
ATOM   1140  OD1 ASP    71     -11.903 -17.291  -6.706  1.00  0.00           O  
ATOM   1141  OD2 ASP    71     -13.910 -17.830  -6.035  1.00  0.00           O  
ATOM   1142  C   ASP    71     -13.542 -13.711  -8.637  1.00  0.00           C  
ATOM   1143  O   ASP    71     -14.277 -13.930  -9.640  1.00  0.00           O  
ATOM   1144  N   THR    72     -13.384 -12.424  -8.142  1.00  0.00           N  
ATOM   1145  H   THR    72     -12.907 -12.450  -7.252  1.00  0.00           H  
ATOM   1146  CA  THR    72     -13.939 -11.179  -8.621  1.00  0.00           C  
ATOM   1147  HA  THR    72     -13.871 -11.323  -9.699  1.00  0.00           H  
ATOM   1148  CB  THR    72     -15.385 -11.119  -8.145  1.00  0.00           C  
ATOM   1149  HB  THR    72     -15.925 -11.929  -8.634  1.00  0.00           H  
ATOM   1150  CG2 THR    72     -15.595 -11.256  -6.636  1.00  0.00           C  
ATOM   1151 HG21 THR    72     -15.281 -10.415  -6.018  1.00  0.00           H  
ATOM   1152 HG22 THR    72     -16.676 -11.300  -6.501  1.00  0.00           H  
ATOM   1153 HG23 THR    72     -15.218 -12.182  -6.202  1.00  0.00           H  
ATOM   1154  OG1 THR    72     -15.990  -9.978  -8.569  1.00  0.00           O  
ATOM   1155  HG1 THR    72     -16.791 -10.123  -9.078  1.00  0.00           H  
ATOM   1156  C   THR    72     -13.058  -9.994  -8.071  1.00  0.00           C  
ATOM   1157  O   THR    72     -12.708  -9.954  -6.868  1.00  0.00           O  
ATOM   1158  N   PHE    73     -12.790  -9.034  -8.989  1.00  0.00           N  
ATOM   1159  H   PHE    73     -13.260  -9.113  -9.880  1.00  0.00           H  
ATOM   1160  CA  PHE    73     -12.046  -7.896  -8.697  1.00  0.00           C  
ATOM   1161  HA  PHE    73     -11.271  -8.414  -8.133  1.00  0.00           H  
ATOM   1162  CB  PHE    73     -11.528  -7.216  -9.955  1.00  0.00           C  
ATOM   1163  HB2 PHE    73     -11.021  -8.006 -10.510  1.00  0.00           H  
ATOM   1164  HB3 PHE    73     -12.302  -6.841 -10.625  1.00  0.00           H  
ATOM   1165  CG  PHE    73     -10.496  -6.188  -9.644  1.00  0.00           C  
ATOM   1166  CD1 PHE    73      -9.142  -6.489  -9.551  1.00  0.00           C  
ATOM   1167  HD1 PHE    73      -8.764  -7.500  -9.510  1.00  0.00           H  
ATOM   1168  CE1 PHE    73      -8.189  -5.489  -9.463  1.00  0.00           C  
ATOM   1169  HE1 PHE    73      -7.137  -5.710  -9.361  1.00  0.00           H  
ATOM   1170  CZ  PHE    73      -8.537  -4.116  -9.663  1.00  0.00           C  
ATOM   1171  HZ  PHE    73      -7.806  -3.324  -9.729  1.00  0.00           H  
ATOM   1172  CE2 PHE    73      -9.919  -3.823  -9.667  1.00  0.00           C  
ATOM   1173  HE2 PHE    73     -10.217  -2.785  -9.635  1.00  0.00           H  
ATOM   1174  CD2 PHE    73     -10.892  -4.868  -9.677  1.00  0.00           C  
ATOM   1175  HD2 PHE    73     -11.893  -4.576  -9.956  1.00  0.00           H  
ATOM   1176  C   PHE    73     -12.752  -6.947  -7.861  1.00  0.00           C  
ATOM   1177  O   PHE    73     -13.795  -6.368  -8.278  1.00  0.00           O  
ATOM   1178  N   ASP    74     -12.168  -6.713  -6.651  1.00  0.00           N  
ATOM   1179  H   ASP    74     -11.405  -7.291  -6.329  1.00  0.00           H  
ATOM   1180  CA  ASP    74     -12.668  -5.734  -5.739  1.00  0.00           C  
ATOM   1181  HA  ASP    74     -13.732  -5.610  -5.941  1.00  0.00           H  
ATOM   1182  CB  ASP    74     -12.528  -6.191  -4.365  1.00  0.00           C  
ATOM   1183  HB2 ASP    74     -13.267  -6.990  -4.293  1.00  0.00           H  
ATOM   1184  HB3 ASP    74     -11.490  -6.439  -4.143  1.00  0.00           H  
ATOM   1185  CG  ASP    74     -12.920  -5.145  -3.287  1.00  0.00           C  
ATOM   1186  OD1 ASP    74     -12.972  -5.450  -2.055  1.00  0.00           O  
ATOM   1187  OD2 ASP    74     -13.209  -3.973  -3.714  1.00  0.00           O  
ATOM   1188  C   ASP    74     -11.927  -4.369  -6.126  1.00  0.00           C  
ATOM   1189  O   ASP    74     -10.746  -4.126  -5.861  1.00  0.00           O  
ATOM   1190  N   LYS    75     -12.766  -3.484  -6.745  1.00  0.00           N  
ATOM   1191  H   LYS    75     -13.749  -3.716  -6.748  1.00  0.00           H  
ATOM   1192  CA  LYS    75     -12.407  -2.150  -7.280  1.00  0.00           C  
ATOM   1193  HA  LYS    75     -11.565  -2.312  -7.952  1.00  0.00           H  
ATOM   1194  CB  LYS    75     -13.589  -1.564  -8.076  1.00  0.00           C  
ATOM   1195  HB2 LYS    75     -14.540  -1.711  -7.563  1.00  0.00           H  
ATOM   1196  HB3 LYS    75     -13.512  -0.493  -8.266  1.00  0.00           H  
ATOM   1197  CG  LYS    75     -13.771  -2.277  -9.442  1.00  0.00           C  
ATOM   1198  HG2 LYS    75     -12.848  -2.222 -10.021  1.00  0.00           H  
ATOM   1199  HG3 LYS    75     -14.111  -3.305  -9.316  1.00  0.00           H  
ATOM   1200  CD  LYS    75     -14.813  -1.539 -10.309  1.00  0.00           C  
ATOM   1201  HD2 LYS    75     -14.614  -0.472 -10.220  1.00  0.00           H  
ATOM   1202  HD3 LYS    75     -14.620  -1.690 -11.371  1.00  0.00           H  
ATOM   1203  CE  LYS    75     -16.276  -1.891 -10.024  1.00  0.00           C  
ATOM   1204  HE2 LYS    75     -16.455  -2.804 -10.591  1.00  0.00           H  
ATOM   1205  HE3 LYS    75     -16.469  -2.228  -9.006  1.00  0.00           H  
ATOM   1206  NZ  LYS    75     -17.187  -0.809 -10.310  1.00  0.00           N  
ATOM   1207  HZ1 LYS    75     -17.133  -0.187  -9.517  1.00  0.00           H  
ATOM   1208  HZ2 LYS    75     -16.965  -0.385 -11.200  1.00  0.00           H  
ATOM   1209  HZ3 LYS    75     -18.137  -1.152 -10.323  1.00  0.00           H  
ATOM   1210  C   LYS    75     -11.980  -1.176  -6.185  1.00  0.00           C  
ATOM   1211  O   LYS    75     -11.183  -0.285  -6.431  1.00  0.00           O  
ATOM   1212  N   ALA    76     -12.644  -1.226  -5.016  1.00  0.00           N  
ATOM   1213  H   ALA    76     -13.364  -1.926  -4.908  1.00  0.00           H  
ATOM   1214  CA  ALA    76     -12.301  -0.348  -3.868  1.00  0.00           C  
ATOM   1215  HA  ALA    76     -12.118   0.680  -4.181  1.00  0.00           H  
ATOM   1216  CB  ALA    76     -13.543  -0.264  -2.935  1.00  0.00           C  
ATOM   1217  HB1 ALA    76     -14.411   0.005  -3.538  1.00  0.00           H  
ATOM   1218  HB2 ALA    76     -13.696  -1.259  -2.519  1.00  0.00           H  
ATOM   1219  HB3 ALA    76     -13.380   0.462  -2.139  1.00  0.00           H  
ATOM   1220  C   ALA    76     -11.043  -0.847  -3.134  1.00  0.00           C  
ATOM   1221  O   ALA    76     -10.273   0.026  -2.689  1.00  0.00           O  
ATOM   1222  N   LYS    77     -10.891  -2.132  -3.014  1.00  0.00           N  
ATOM   1223  H   LYS    77     -11.512  -2.810  -3.432  1.00  0.00           H  
ATOM   1224  CA  LYS    77      -9.665  -2.703  -2.411  1.00  0.00           C  
ATOM   1225  HA  LYS    77      -9.439  -2.072  -1.552  1.00  0.00           H  
ATOM   1226  CB  LYS    77      -9.896  -4.142  -2.084  1.00  0.00           C  
ATOM   1227  HB2 LYS    77     -10.721  -4.207  -1.375  1.00  0.00           H  
ATOM   1228  HB3 LYS    77      -9.964  -4.709  -3.012  1.00  0.00           H  
ATOM   1229  CG  LYS    77      -8.696  -4.892  -1.300  1.00  0.00           C  
ATOM   1230  HG2 LYS    77      -7.741  -4.654  -1.768  1.00  0.00           H  
ATOM   1231  HG3 LYS    77      -8.689  -4.512  -0.278  1.00  0.00           H  
ATOM   1232  CD  LYS    77      -8.847  -6.384  -1.092  1.00  0.00           C  
ATOM   1233  HD2 LYS    77      -9.881  -6.725  -1.035  1.00  0.00           H  
ATOM   1234  HD3 LYS    77      -8.363  -6.848  -1.952  1.00  0.00           H  
ATOM   1235  CE  LYS    77      -8.289  -6.802   0.236  1.00  0.00           C  
ATOM   1236  HE2 LYS    77      -7.467  -6.106   0.404  1.00  0.00           H  
ATOM   1237  HE3 LYS    77      -8.897  -6.467   1.077  1.00  0.00           H  
ATOM   1238  NZ  LYS    77      -7.896  -8.301   0.133  1.00  0.00           N  
ATOM   1239  HZ1 LYS    77      -8.718  -8.858  -0.048  1.00  0.00           H  
ATOM   1240  HZ2 LYS    77      -7.053  -8.391  -0.416  1.00  0.00           H  
ATOM   1241  HZ3 LYS    77      -7.511  -8.562   1.030  1.00  0.00           H  
ATOM   1242  C   LYS    77      -8.457  -2.374  -3.291  1.00  0.00           C  
ATOM   1243  O   LYS    77      -7.446  -1.873  -2.730  1.00  0.00           O  
ATOM   1244  N   ALA    78      -8.602  -2.549  -4.594  1.00  0.00           N  
ATOM   1245  H   ALA    78      -9.487  -2.943  -4.878  1.00  0.00           H  
ATOM   1246  CA  ALA    78      -7.531  -2.183  -5.508  1.00  0.00           C  
ATOM   1247  HA  ALA    78      -6.632  -2.730  -5.225  1.00  0.00           H  
ATOM   1248  CB  ALA    78      -8.012  -2.461  -6.869  1.00  0.00           C  
ATOM   1249  HB1 ALA    78      -8.758  -1.729  -7.178  1.00  0.00           H  
ATOM   1250  HB2 ALA    78      -7.143  -2.366  -7.521  1.00  0.00           H  
ATOM   1251  HB3 ALA    78      -8.476  -3.446  -6.900  1.00  0.00           H  
ATOM   1252  C   ALA    78      -7.199  -0.626  -5.364  1.00  0.00           C  
ATOM   1253  O   ALA    78      -6.061  -0.196  -5.160  1.00  0.00           O  
ATOM   1254  N   GLU    79      -8.264   0.158  -5.345  1.00  0.00           N  
ATOM   1255  H   GLU    79      -9.172  -0.208  -5.592  1.00  0.00           H  
ATOM   1256  CA  GLU    79      -8.100   1.613  -5.253  1.00  0.00           C  
ATOM   1257  HA  GLU    79      -7.421   1.925  -6.046  1.00  0.00           H  
ATOM   1258  CB  GLU    79      -9.426   2.356  -5.602  1.00  0.00           C  
ATOM   1259  HB2 GLU    79      -9.761   1.888  -6.528  1.00  0.00           H  
ATOM   1260  HB3 GLU    79     -10.064   2.193  -4.735  1.00  0.00           H  
ATOM   1261  CG  GLU    79      -9.205   3.825  -5.878  1.00  0.00           C  
ATOM   1262  HG2 GLU    79      -8.863   4.268  -4.943  1.00  0.00           H  
ATOM   1263  HG3 GLU    79      -8.457   3.866  -6.670  1.00  0.00           H  
ATOM   1264  CD  GLU    79     -10.505   4.505  -6.213  1.00  0.00           C  
ATOM   1265  OE1 GLU    79     -11.440   3.939  -6.750  1.00  0.00           O  
ATOM   1266  OE2 GLU    79     -10.674   5.768  -5.990  1.00  0.00           O  
ATOM   1267  C   GLU    79      -7.488   2.093  -3.932  1.00  0.00           C  
ATOM   1268  O   GLU    79      -6.555   2.868  -3.877  1.00  0.00           O  
ATOM   1269  N   ALA    80      -7.802   1.420  -2.854  1.00  0.00           N  
ATOM   1270  H   ALA    80      -8.342   0.568  -2.894  1.00  0.00           H  
ATOM   1271  CA  ALA    80      -7.135   1.618  -1.617  1.00  0.00           C  
ATOM   1272  HA  ALA    80      -7.289   2.671  -1.383  1.00  0.00           H  
ATOM   1273  CB  ALA    80      -7.835   0.921  -0.459  1.00  0.00           C  
ATOM   1274  HB1 ALA    80      -8.843   1.300  -0.625  1.00  0.00           H  
ATOM   1275  HB2 ALA    80      -7.845  -0.150  -0.663  1.00  0.00           H  
ATOM   1276  HB3 ALA    80      -7.328   1.091   0.491  1.00  0.00           H  
ATOM   1277  C   ALA    80      -5.704   1.124  -1.551  1.00  0.00           C  
ATOM   1278  O   ALA    80      -4.842   1.821  -1.054  1.00  0.00           O  
ATOM   1279  N   GLN    81      -5.287   0.044  -2.094  1.00  0.00           N  
ATOM   1280  H   GLN    81      -5.997  -0.529  -2.526  1.00  0.00           H  
ATOM   1281  CA  GLN    81      -3.940  -0.513  -2.100  1.00  0.00           C  
ATOM   1282  HA  GLN    81      -3.665  -0.629  -1.052  1.00  0.00           H  
ATOM   1283  CB  GLN    81      -3.946  -2.000  -2.648  1.00  0.00           C  
ATOM   1284  HB2 GLN    81      -4.813  -2.437  -2.152  1.00  0.00           H  
ATOM   1285  HB3 GLN    81      -4.319  -1.958  -3.671  1.00  0.00           H  
ATOM   1286  CG  GLN    81      -2.688  -2.780  -2.556  1.00  0.00           C  
ATOM   1287  HG2 GLN    81      -2.793  -3.829  -2.836  1.00  0.00           H  
ATOM   1288  HG3 GLN    81      -2.042  -2.237  -3.247  1.00  0.00           H  
ATOM   1289  CD  GLN    81      -2.237  -2.858  -1.127  1.00  0.00           C  
ATOM   1290  OE1 GLN    81      -2.904  -2.698  -0.152  1.00  0.00           O  
ATOM   1291  NE2 GLN    81      -0.976  -3.159  -0.862  1.00  0.00           N  
ATOM   1292 HE21 GLN    81      -0.706  -3.146   0.111  1.00  0.00           H  
ATOM   1293 HE22 GLN    81      -0.252  -3.334  -1.544  1.00  0.00           H  
ATOM   1294  C   GLN    81      -2.967   0.438  -2.825  1.00  0.00           C  
ATOM   1295  O   GLN    81      -2.039   0.880  -2.190  1.00  0.00           O  
ATOM   1296  N   ILE    82      -3.394   0.918  -3.970  1.00  0.00           N  
ATOM   1297  H   ILE    82      -4.194   0.450  -4.370  1.00  0.00           H  
ATOM   1298  CA  ILE    82      -2.783   2.042  -4.722  1.00  0.00           C  
ATOM   1299  HA  ILE    82      -1.810   1.694  -5.067  1.00  0.00           H  
ATOM   1300  CB  ILE    82      -3.609   2.240  -6.081  1.00  0.00           C  
ATOM   1301  HB  ILE    82      -4.627   2.484  -5.775  1.00  0.00           H  
ATOM   1302  CG2 ILE    82      -3.193   3.551  -6.702  1.00  0.00           C  
ATOM   1303 HG21 ILE    82      -3.824   4.237  -6.137  1.00  0.00           H  
ATOM   1304 HG22 ILE    82      -2.139   3.825  -6.641  1.00  0.00           H  
ATOM   1305 HG23 ILE    82      -3.601   3.643  -7.708  1.00  0.00           H  
ATOM   1306  CG1 ILE    82      -3.524   0.992  -6.974  1.00  0.00           C  
ATOM   1307 HG12 ILE    82      -2.491   0.745  -7.217  1.00  0.00           H  
ATOM   1308 HG13 ILE    82      -4.119   0.214  -6.496  1.00  0.00           H  
ATOM   1309  CD1 ILE    82      -4.249   1.148  -8.317  1.00  0.00           C  
ATOM   1310 HD11 ILE    82      -5.321   1.320  -8.220  1.00  0.00           H  
ATOM   1311 HD12 ILE    82      -3.848   1.894  -9.003  1.00  0.00           H  
ATOM   1312 HD13 ILE    82      -4.330   0.163  -8.777  1.00  0.00           H  
ATOM   1313  C   ILE    82      -2.474   3.276  -3.890  1.00  0.00           C  
ATOM   1314  O   ILE    82      -1.341   3.706  -3.920  1.00  0.00           O  
ATOM   1315  N   ALA    83      -3.431   3.692  -3.085  1.00  0.00           N  
ATOM   1316  H   ALA    83      -4.235   3.083  -3.029  1.00  0.00           H  
ATOM   1317  CA  ALA    83      -3.252   4.756  -2.088  1.00  0.00           C  
ATOM   1318  HA  ALA    83      -2.903   5.614  -2.663  1.00  0.00           H  
ATOM   1319  CB  ALA    83      -4.612   5.158  -1.464  1.00  0.00           C  
ATOM   1320  HB1 ALA    83      -5.035   5.889  -2.153  1.00  0.00           H  
ATOM   1321  HB2 ALA    83      -5.343   4.351  -1.409  1.00  0.00           H  
ATOM   1322  HB3 ALA    83      -4.446   5.767  -0.575  1.00  0.00           H  
ATOM   1323  C   ALA    83      -2.281   4.485  -0.932  1.00  0.00           C  
ATOM   1324  O   ALA    83      -1.594   5.364  -0.413  1.00  0.00           O  
ATOM   1325  N   LYS    84      -2.232   3.200  -0.524  1.00  0.00           N  
ATOM   1326  H   LYS    84      -2.729   2.501  -1.057  1.00  0.00           H  
ATOM   1327  CA  LYS    84      -1.449   2.788   0.662  1.00  0.00           C  
ATOM   1328  HA  LYS    84      -1.885   3.378   1.469  1.00  0.00           H  
ATOM   1329  CB  LYS    84      -1.799   1.332   1.105  1.00  0.00           C  
ATOM   1330  HB2 LYS    84      -2.773   0.988   0.757  1.00  0.00           H  
ATOM   1331  HB3 LYS    84      -1.004   0.711   0.692  1.00  0.00           H  
ATOM   1332  CG  LYS    84      -1.673   1.003   2.657  1.00  0.00           C  
ATOM   1333  HG2 LYS    84      -0.808   1.529   3.060  1.00  0.00           H  
ATOM   1334  HG3 LYS    84      -2.436   1.456   3.291  1.00  0.00           H  
ATOM   1335  CD  LYS    84      -1.665  -0.534   3.004  1.00  0.00           C  
ATOM   1336  HD2 LYS    84      -2.642  -0.967   2.791  1.00  0.00           H  
ATOM   1337  HD3 LYS    84      -0.939  -1.046   2.373  1.00  0.00           H  
ATOM   1338  CE  LYS    84      -1.364  -0.803   4.504  1.00  0.00           C  
ATOM   1339  HE2 LYS    84      -1.810   0.079   4.965  1.00  0.00           H  
ATOM   1340  HE3 LYS    84      -1.829  -1.706   4.900  1.00  0.00           H  
ATOM   1341  NZ  LYS    84       0.061  -0.927   4.747  1.00  0.00           N  
ATOM   1342  HZ1 LYS    84       0.405   0.013   4.884  1.00  0.00           H  
ATOM   1343  HZ2 LYS    84       0.266  -1.387   5.623  1.00  0.00           H  
ATOM   1344  HZ3 LYS    84       0.501  -1.338   3.936  1.00  0.00           H  
ATOM   1345  C   LYS    84       0.063   3.045   0.637  1.00  0.00           C  
ATOM   1346  O   LYS    84       0.742   3.357   1.631  1.00  0.00           O  
ATOM   1347  N   MET    85       0.519   2.906  -0.611  1.00  0.00           N  
ATOM   1348  H   MET    85      -0.197   2.725  -1.299  1.00  0.00           H  
ATOM   1349  CA  MET    85       1.894   2.944  -1.057  1.00  0.00           C  
ATOM   1350  HA  MET    85       2.509   2.849  -0.162  1.00  0.00           H  
ATOM   1351  CB  MET    85       2.233   1.696  -1.947  1.00  0.00           C  
ATOM   1352  HB2 MET    85       1.905   1.869  -2.972  1.00  0.00           H  
ATOM   1353  HB3 MET    85       3.312   1.545  -1.912  1.00  0.00           H  
ATOM   1354  CG  MET    85       1.562   0.438  -1.512  1.00  0.00           C  
ATOM   1355  HG2 MET    85       1.836   0.075  -0.522  1.00  0.00           H  
ATOM   1356  HG3 MET    85       0.483   0.577  -1.591  1.00  0.00           H  
ATOM   1357  SD  MET    85       1.823  -1.027  -2.532  1.00  0.00           S  
ATOM   1358  CE  MET    85       0.890  -0.668  -4.028  1.00  0.00           C  
ATOM   1359  HE1 MET    85       0.726  -1.584  -4.596  1.00  0.00           H  
ATOM   1360  HE2 MET    85      -0.131  -0.427  -3.734  1.00  0.00           H  
ATOM   1361  HE3 MET    85       1.332   0.127  -4.628  1.00  0.00           H  
ATOM   1362  C   MET    85       2.323   4.200  -1.814  1.00  0.00           C  
ATOM   1363  O   MET    85       3.518   4.339  -2.158  1.00  0.00           O  
ATOM   1364  N   GLU    86       1.354   5.165  -1.967  1.00  0.00           N  
ATOM   1365  H   GLU    86       0.394   5.047  -1.679  1.00  0.00           H  
ATOM   1366  CA  GLU    86       1.585   6.336  -2.862  1.00  0.00           C  
ATOM   1367  HA  GLU    86       1.811   5.973  -3.865  1.00  0.00           H  
ATOM   1368  CB  GLU    86       0.261   7.156  -2.919  1.00  0.00           C  
ATOM   1369  HB2 GLU    86      -0.356   6.723  -3.707  1.00  0.00           H  
ATOM   1370  HB3 GLU    86      -0.308   7.114  -1.990  1.00  0.00           H  
ATOM   1371  CG  GLU    86       0.421   8.649  -3.353  1.00  0.00           C  
ATOM   1372  HG2 GLU    86       1.246   9.148  -2.845  1.00  0.00           H  
ATOM   1373  HG3 GLU    86       0.643   8.698  -4.419  1.00  0.00           H  
ATOM   1374  CD  GLU    86      -0.833   9.376  -3.108  1.00  0.00           C  
ATOM   1375  OE1 GLU    86      -1.893   9.022  -3.681  1.00  0.00           O  
ATOM   1376  OE2 GLU    86      -0.798  10.347  -2.299  1.00  0.00           O  
ATOM   1377  C   GLU    86       2.788   7.217  -2.385  1.00  0.00           C  
ATOM   1378  O   GLU    86       3.625   7.545  -3.184  1.00  0.00           O  
ATOM   1379  N   GLU    87       2.812   7.662  -1.080  1.00  0.00           N  
ATOM   1380  H   GLU    87       2.266   7.177  -0.382  1.00  0.00           H  
ATOM   1381  CA  GLU    87       3.710   8.708  -0.606  1.00  0.00           C  
ATOM   1382  HA  GLU    87       3.454   9.624  -1.140  1.00  0.00           H  
ATOM   1383  CB  GLU    87       3.499   8.820   0.849  1.00  0.00           C  
ATOM   1384  HB2 GLU    87       2.438   8.810   1.098  1.00  0.00           H  
ATOM   1385  HB3 GLU    87       3.914   7.983   1.410  1.00  0.00           H  
ATOM   1386  CG  GLU    87       4.020  10.141   1.514  1.00  0.00           C  
ATOM   1387  HG2 GLU    87       4.276   9.948   2.556  1.00  0.00           H  
ATOM   1388  HG3 GLU    87       4.970  10.349   1.024  1.00  0.00           H  
ATOM   1389  CD  GLU    87       3.005  11.278   1.228  1.00  0.00           C  
ATOM   1390  OE1 GLU    87       3.433  12.458   0.973  1.00  0.00           O  
ATOM   1391  OE2 GLU    87       1.738  11.064   1.260  1.00  0.00           O  
ATOM   1392  C   GLU    87       5.168   8.394  -0.868  1.00  0.00           C  
ATOM   1393  O   GLU    87       5.873   9.399  -1.080  1.00  0.00           O  
ATOM   1394  N   GLN    88       5.640   7.131  -0.875  1.00  0.00           N  
ATOM   1395  H   GLN    88       4.911   6.440  -0.982  1.00  0.00           H  
ATOM   1396  CA  GLN    88       6.986   6.773  -1.151  1.00  0.00           C  
ATOM   1397  HA  GLN    88       7.552   7.610  -0.741  1.00  0.00           H  
ATOM   1398  CB  GLN    88       7.363   5.444  -0.450  1.00  0.00           C  
ATOM   1399  HB2 GLN    88       7.434   5.633   0.621  1.00  0.00           H  
ATOM   1400  HB3 GLN    88       6.622   4.657  -0.589  1.00  0.00           H  
ATOM   1401  CG  GLN    88       8.763   4.850  -0.814  1.00  0.00           C  
ATOM   1402  HG2 GLN    88       8.950   3.992  -0.169  1.00  0.00           H  
ATOM   1403  HG3 GLN    88       8.833   4.618  -1.877  1.00  0.00           H  
ATOM   1404  CD  GLN    88       9.707   5.984  -0.350  1.00  0.00           C  
ATOM   1405  OE1 GLN    88       9.879   6.265   0.839  1.00  0.00           O  
ATOM   1406  NE2 GLN    88      10.494   6.577  -1.251  1.00  0.00           N  
ATOM   1407 HE21 GLN    88      11.227   7.121  -0.818  1.00  0.00           H  
ATOM   1408 HE22 GLN    88      10.413   6.381  -2.238  1.00  0.00           H  
ATOM   1409  C   GLN    88       7.256   6.816  -2.612  1.00  0.00           C  
ATOM   1410  O   GLN    88       8.357   7.067  -3.092  1.00  0.00           O  
ATOM   1411  N   ARG    89       6.217   6.454  -3.412  1.00  0.00           N  
ATOM   1412  H   ARG    89       5.342   6.395  -2.910  1.00  0.00           H  
ATOM   1413  CA  ARG    89       6.363   6.441  -4.860  1.00  0.00           C  
ATOM   1414  HA  ARG    89       7.305   5.929  -5.061  1.00  0.00           H  
ATOM   1415  CB  ARG    89       5.130   5.757  -5.468  1.00  0.00           C  
ATOM   1416  HB2 ARG    89       4.835   4.866  -4.915  1.00  0.00           H  
ATOM   1417  HB3 ARG    89       4.259   6.412  -5.489  1.00  0.00           H  
ATOM   1418  CG  ARG    89       5.296   5.301  -6.960  1.00  0.00           C  
ATOM   1419  HG2 ARG    89       4.414   4.729  -7.247  1.00  0.00           H  
ATOM   1420  HG3 ARG    89       5.139   6.216  -7.531  1.00  0.00           H  
ATOM   1421  CD  ARG    89       6.549   4.456  -7.316  1.00  0.00           C  
ATOM   1422  HD2 ARG    89       7.436   5.039  -7.070  1.00  0.00           H  
ATOM   1423  HD3 ARG    89       6.459   3.602  -6.645  1.00  0.00           H  
ATOM   1424  NE  ARG    89       6.498   4.004  -8.747  1.00  0.00           N  
ATOM   1425  HE  ARG    89       6.352   4.656  -9.504  1.00  0.00           H  
ATOM   1426  CZ  ARG    89       6.792   2.781  -9.087  1.00  0.00           C  
ATOM   1427  NH1 ARG    89       6.775   1.732  -8.317  1.00  0.00           N  
ATOM   1428 HH11 ARG    89       6.855   1.795  -7.312  1.00  0.00           H  
ATOM   1429 HH12 ARG    89       6.975   0.829  -8.723  1.00  0.00           H  
ATOM   1430  NH2 ARG    89       6.981   2.421 -10.383  1.00  0.00           N  
ATOM   1431 HH21 ARG    89       6.969   3.073 -11.155  1.00  0.00           H  
ATOM   1432 HH22 ARG    89       7.086   1.428 -10.538  1.00  0.00           H  
ATOM   1433  C   ARG    89       6.495   7.779  -5.501  1.00  0.00           C  
ATOM   1434  O   ARG    89       7.362   8.071  -6.322  1.00  0.00           O  
ATOM   1435  N   LYS    90       5.629   8.653  -4.985  1.00  0.00           N  
ATOM   1436  H   LYS    90       4.969   8.412  -4.260  1.00  0.00           H  
ATOM   1437  CA  LYS    90       5.815  10.128  -5.210  1.00  0.00           C  
ATOM   1438  HA  LYS    90       5.798  10.280  -6.289  1.00  0.00           H  
ATOM   1439  CB  LYS    90       4.833  11.006  -4.370  1.00  0.00           C  
ATOM   1440  HB2 LYS    90       4.685  10.545  -3.394  1.00  0.00           H  
ATOM   1441  HB3 LYS    90       5.182  12.034  -4.277  1.00  0.00           H  
ATOM   1442  CG  LYS    90       3.485  11.105  -5.060  1.00  0.00           C  
ATOM   1443  HG2 LYS    90       3.641  11.493  -6.067  1.00  0.00           H  
ATOM   1444  HG3 LYS    90       2.898  10.187  -5.034  1.00  0.00           H  
ATOM   1445  CD  LYS    90       2.523  12.032  -4.267  1.00  0.00           C  
ATOM   1446  HD2 LYS    90       1.617  12.147  -4.862  1.00  0.00           H  
ATOM   1447  HD3 LYS    90       2.078  11.562  -3.390  1.00  0.00           H  
ATOM   1448  CE  LYS    90       3.056  13.379  -3.840  1.00  0.00           C  
ATOM   1449  HE2 LYS    90       3.996  13.304  -3.293  1.00  0.00           H  
ATOM   1450  HE3 LYS    90       3.147  13.880  -4.803  1.00  0.00           H  
ATOM   1451  NZ  LYS    90       2.092  13.914  -2.870  1.00  0.00           N  
ATOM   1452  HZ1 LYS    90       2.570  14.596  -2.298  1.00  0.00           H  
ATOM   1453  HZ2 LYS    90       1.313  14.273  -3.404  1.00  0.00           H  
ATOM   1454  HZ3 LYS    90       1.720  13.216  -2.243  1.00  0.00           H  
ATOM   1455  C   LYS    90       7.188  10.628  -4.722  1.00  0.00           C  
ATOM   1456  O   LYS    90       7.784  11.278  -5.607  1.00  0.00           O  
ATOM   1457  N   ALA    91       7.683  10.209  -3.538  1.00  0.00           N  
ATOM   1458  H   ALA    91       7.108   9.596  -2.978  1.00  0.00           H  
ATOM   1459  CA  ALA    91       9.021  10.621  -3.190  1.00  0.00           C  
ATOM   1460  HA  ALA    91       9.136  11.705  -3.200  1.00  0.00           H  
ATOM   1461  CB  ALA    91       9.299  10.186  -1.775  1.00  0.00           C  
ATOM   1462  HB1 ALA    91      10.314  10.492  -1.522  1.00  0.00           H  
ATOM   1463  HB2 ALA    91       8.662  10.699  -1.055  1.00  0.00           H  
ATOM   1464  HB3 ALA    91       9.220   9.105  -1.660  1.00  0.00           H  
ATOM   1465  C   ALA    91      10.191  10.160  -4.137  1.00  0.00           C  
ATOM   1466  O   ALA    91      10.993  10.992  -4.508  1.00  0.00           O  
ATOM   1467  N   ASN    92      10.173   8.885  -4.548  1.00  0.00           N  
ATOM   1468  H   ASN    92       9.532   8.281  -4.054  1.00  0.00           H  
ATOM   1469  CA  ASN    92      11.114   8.386  -5.614  1.00  0.00           C  
ATOM   1470  HA  ASN    92      12.132   8.590  -5.280  1.00  0.00           H  
ATOM   1471  CB  ASN    92      10.794   6.967  -6.097  1.00  0.00           C  
ATOM   1472  HB2 ASN    92       9.817   7.024  -6.577  1.00  0.00           H  
ATOM   1473  HB3 ASN    92      11.475   6.800  -6.931  1.00  0.00           H  
ATOM   1474  CG  ASN    92      10.760   5.869  -5.074  1.00  0.00           C  
ATOM   1475  OD1 ASN    92      10.845   6.128  -3.880  1.00  0.00           O  
ATOM   1476  ND2 ASN    92      10.706   4.610  -5.481  1.00  0.00           N  
ATOM   1477 HD21 ASN    92      10.566   3.892  -4.784  1.00  0.00           H  
ATOM   1478 HD22 ASN    92      10.613   4.295  -6.436  1.00  0.00           H  
ATOM   1479  C   ASN    92      10.952   9.339  -6.837  1.00  0.00           C  
ATOM   1480  O   ASN    92      11.873   9.850  -7.412  1.00  0.00           O  
ATOM   1481  N   MET    93       9.679   9.632  -7.287  1.00  0.00           N  
ATOM   1482  H   MET    93       8.968   9.236  -6.689  1.00  0.00           H  
ATOM   1483  CA  MET    93       9.411  10.419  -8.525  1.00  0.00           C  
ATOM   1484  HA  MET    93       9.800   9.936  -9.421  1.00  0.00           H  
ATOM   1485  CB  MET    93       7.912  10.474  -8.740  1.00  0.00           C  
ATOM   1486  HB2 MET    93       7.565   9.459  -8.550  1.00  0.00           H  
ATOM   1487  HB3 MET    93       7.547  11.268  -8.087  1.00  0.00           H  
ATOM   1488  CG  MET    93       7.484  10.821 -10.200  1.00  0.00           C  
ATOM   1489  HG2 MET    93       8.095  11.666 -10.521  1.00  0.00           H  
ATOM   1490  HG3 MET    93       7.673  10.043 -10.939  1.00  0.00           H  
ATOM   1491  SD  MET    93       5.663  11.100 -10.293  1.00  0.00           S  
ATOM   1492  CE  MET    93       5.014   9.445 -10.001  1.00  0.00           C  
ATOM   1493  HE1 MET    93       5.553   8.875  -9.244  1.00  0.00           H  
ATOM   1494  HE2 MET    93       3.945   9.400  -9.796  1.00  0.00           H  
ATOM   1495  HE3 MET    93       5.089   8.913 -10.950  1.00  0.00           H  
ATOM   1496  C   MET    93       9.967  11.873  -8.376  1.00  0.00           C  
ATOM   1497  O   MET    93      10.608  12.446  -9.250  1.00  0.00           O  
ATOM   1498  N   LEU    94       9.856  12.513  -7.183  1.00  0.00           N  
ATOM   1499  H   LEU    94       9.282  12.061  -6.485  1.00  0.00           H  
ATOM   1500  CA  LEU    94      10.327  13.847  -6.814  1.00  0.00           C  
ATOM   1501  HA  LEU    94       9.993  14.533  -7.593  1.00  0.00           H  
ATOM   1502  CB  LEU    94       9.635  14.165  -5.513  1.00  0.00           C  
ATOM   1503  HB2 LEU    94       8.571  13.983  -5.664  1.00  0.00           H  
ATOM   1504  HB3 LEU    94       9.990  13.483  -4.740  1.00  0.00           H  
ATOM   1505  CG  LEU    94       9.813  15.679  -5.001  1.00  0.00           C  
ATOM   1506  HG  LEU    94      10.855  15.997  -5.040  1.00  0.00           H  
ATOM   1507  CD1 LEU    94       8.954  16.687  -5.716  1.00  0.00           C  
ATOM   1508 HD11 LEU    94       9.075  17.664  -5.247  1.00  0.00           H  
ATOM   1509 HD12 LEU    94       9.208  16.625  -6.774  1.00  0.00           H  
ATOM   1510 HD13 LEU    94       7.919  16.344  -5.722  1.00  0.00           H  
ATOM   1511  CD2 LEU    94       9.567  15.670  -3.493  1.00  0.00           C  
ATOM   1512 HD21 LEU    94       8.683  15.053  -3.326  1.00  0.00           H  
ATOM   1513 HD22 LEU    94      10.383  15.166  -2.976  1.00  0.00           H  
ATOM   1514 HD23 LEU    94       9.375  16.689  -3.158  1.00  0.00           H  
ATOM   1515  C   LEU    94      11.848  13.807  -6.618  1.00  0.00           C  
ATOM   1516  O   LEU    94      12.469  14.701  -7.045  1.00  0.00           O  
ATOM   1517  N   ALA    95      12.509  12.730  -6.140  1.00  0.00           N  
ATOM   1518  H   ALA    95      12.026  11.986  -5.658  1.00  0.00           H  
ATOM   1519  CA  ALA    95      13.965  12.612  -6.071  1.00  0.00           C  
ATOM   1520  HA  ALA    95      14.278  13.577  -5.671  1.00  0.00           H  
ATOM   1521  CB  ALA    95      14.343  11.403  -5.157  1.00  0.00           C  
ATOM   1522  HB1 ALA    95      13.879  11.524  -4.178  1.00  0.00           H  
ATOM   1523  HB2 ALA    95      14.141  10.449  -5.643  1.00  0.00           H  
ATOM   1524  HB3 ALA    95      15.423  11.451  -5.020  1.00  0.00           H  
ATOM   1525  C   ALA    95      14.642  12.439  -7.331  1.00  0.00           C  
ATOM   1526  O   ALA    95      15.615  13.186  -7.587  1.00  0.00           O  
ATOM   1527  N   HIE    96      14.114  11.527  -8.172  1.00  0.00           N  
ATOM   1528  H   HIE    96      13.388  10.908  -7.842  1.00  0.00           H  
ATOM   1529  CA  HIE    96      14.553  11.331  -9.627  1.00  0.00           C  
ATOM   1530  HA  HIE    96      15.575  10.952  -9.655  1.00  0.00           H  
ATOM   1531  CB  HIE    96      13.626  10.284 -10.247  1.00  0.00           C  
ATOM   1532  HB2 HIE    96      13.700   9.385  -9.635  1.00  0.00           H  
ATOM   1533  HB3 HIE    96      12.616  10.628 -10.021  1.00  0.00           H  
ATOM   1534  CG  HIE    96      13.787  10.069 -11.757  1.00  0.00           C  
ATOM   1535  ND1 HIE    96      13.134  10.738 -12.778  1.00  0.00           N  
ATOM   1536  CE1 HIE    96      13.589  10.294 -13.956  1.00  0.00           C  
ATOM   1537  HE1 HIE    96      13.395  10.695 -14.940  1.00  0.00           H  
ATOM   1538  NE2 HIE    96      14.608   9.399 -13.684  1.00  0.00           N  
ATOM   1539  HE2 HIE    96      15.129   8.901 -14.392  1.00  0.00           H  
ATOM   1540  CD2 HIE    96      14.751   9.253 -12.285  1.00  0.00           C  
ATOM   1541  HD2 HIE    96      15.424   8.554 -11.811  1.00  0.00           H  
ATOM   1542  C   HIE    96      14.512  12.614 -10.426  1.00  0.00           C  
ATOM   1543  O   HIE    96      15.409  12.889 -11.237  1.00  0.00           O  
ATOM   1544  N   MET    97      13.497  13.420 -10.218  1.00  0.00           N  
ATOM   1545  H   MET    97      12.855  13.123  -9.497  1.00  0.00           H  
ATOM   1546  CA  MET    97      13.278  14.645 -10.845  1.00  0.00           C  
ATOM   1547  HA  MET    97      13.454  14.482 -11.909  1.00  0.00           H  
ATOM   1548  CB  MET    97      11.854  15.150 -10.677  1.00  0.00           C  
ATOM   1549  HB2 MET    97      11.166  14.352 -10.958  1.00  0.00           H  
ATOM   1550  HB3 MET    97      11.632  15.499  -9.669  1.00  0.00           H  
ATOM   1551  CG  MET    97      11.546  16.346 -11.643  1.00  0.00           C  
ATOM   1552  HG2 MET    97      12.264  17.135 -11.418  1.00  0.00           H  
ATOM   1553  HG3 MET    97      11.602  16.031 -12.685  1.00  0.00           H  
ATOM   1554  SD  MET    97       9.837  16.989 -11.302  1.00  0.00           S  
ATOM   1555  CE  MET    97       8.739  15.682 -11.886  1.00  0.00           C  
ATOM   1556  HE1 MET    97       8.920  15.474 -12.941  1.00  0.00           H  
ATOM   1557  HE2 MET    97       8.584  14.803 -11.260  1.00  0.00           H  
ATOM   1558  HE3 MET    97       7.838  16.296 -11.877  1.00  0.00           H  
ATOM   1559  C   MET    97      14.279  15.708 -10.462  1.00  0.00           C  
ATOM   1560  O   MET    97      14.831  16.412 -11.272  1.00  0.00           O  
ATOM   1561  N   GLU    98      14.527  15.733  -9.175  1.00  0.00           N  
ATOM   1562  H   GLU    98      13.940  15.241  -8.518  1.00  0.00           H  
ATOM   1563  CA  GLU    98      15.620  16.493  -8.634  1.00  0.00           C  
ATOM   1564  HA  GLU    98      15.445  17.500  -9.013  1.00  0.00           H  
ATOM   1565  CB  GLU    98      15.469  16.516  -7.087  1.00  0.00           C  
ATOM   1566  HB2 GLU    98      14.467  16.904  -6.905  1.00  0.00           H  
ATOM   1567  HB3 GLU    98      15.723  15.549  -6.652  1.00  0.00           H  
ATOM   1568  CG  GLU    98      16.500  17.538  -6.441  1.00  0.00           C  
ATOM   1569  HG2 GLU    98      17.462  17.057  -6.615  1.00  0.00           H  
ATOM   1570  HG3 GLU    98      16.684  18.442  -7.021  1.00  0.00           H  
ATOM   1571  CD  GLU    98      16.220  17.866  -4.979  1.00  0.00           C  
ATOM   1572  OE1 GLU    98      15.660  16.993  -4.279  1.00  0.00           O  
ATOM   1573  OE2 GLU    98      16.435  19.026  -4.526  1.00  0.00           O  
ATOM   1574  C   GLU    98      16.982  16.070  -9.157  1.00  0.00           C  
ATOM   1575  O   GLU    98      17.920  16.891  -9.214  1.00  0.00           O  
ATOM   1576  N   THR    99      17.218  14.711  -9.411  1.00  0.00           N  
ATOM   1577  H   THR    99      16.435  14.073  -9.410  1.00  0.00           H  
ATOM   1578  CA  THR    99      18.503  14.198 -10.004  1.00  0.00           C  
ATOM   1579  HA  THR    99      19.317  14.526  -9.357  1.00  0.00           H  
ATOM   1580  CB  THR    99      18.556  12.671 -10.086  1.00  0.00           C  
ATOM   1581  HB  THR    99      17.643  12.246 -10.504  1.00  0.00           H  
ATOM   1582  CG2 THR    99      19.670  12.087 -10.845  1.00  0.00           C  
ATOM   1583 HG21 THR    99      20.634  12.394 -10.441  1.00  0.00           H  
ATOM   1584 HG22 THR    99      19.589  11.005 -10.737  1.00  0.00           H  
ATOM   1585 HG23 THR    99      19.539  12.204 -11.921  1.00  0.00           H  
ATOM   1586  OG1 THR    99      18.735  12.072  -8.855  1.00  0.00           O  
ATOM   1587  HG1 THR    99      18.799  11.130  -9.030  1.00  0.00           H  
ATOM   1588  C   THR    99      18.693  14.771 -11.385  1.00  0.00           C  
ATOM   1589  O   THR    99      19.746  15.311 -11.721  1.00  0.00           O  
ATOM   1590  N   GLN   100      17.716  14.613 -12.291  1.00  0.00           N  
ATOM   1591  H   GLN   100      16.810  14.272 -12.001  1.00  0.00           H  
ATOM   1592  CA  GLN   100      17.701  15.195 -13.685  1.00  0.00           C  
ATOM   1593  HA  GLN   100      18.552  14.797 -14.237  1.00  0.00           H  
ATOM   1594  CB  GLN   100      16.393  14.974 -14.474  1.00  0.00           C  
ATOM   1595  HB2 GLN   100      15.687  15.697 -14.065  1.00  0.00           H  
ATOM   1596  HB3 GLN   100      16.489  15.191 -15.538  1.00  0.00           H  
ATOM   1597  CG  GLN   100      15.714  13.678 -14.534  1.00  0.00           C  
ATOM   1598  HG2 GLN   100      15.075  13.505 -13.668  1.00  0.00           H  
ATOM   1599  HG3 GLN   100      15.085  13.720 -15.423  1.00  0.00           H  
ATOM   1600  CD  GLN   100      16.723  12.509 -14.510  1.00  0.00           C  
ATOM   1601  OE1 GLN   100      17.550  12.430 -15.376  1.00  0.00           O  
ATOM   1602  NE2 GLN   100      16.627  11.566 -13.555  1.00  0.00           N  
ATOM   1603 HE21 GLN   100      17.305  10.820 -13.492  1.00  0.00           H  
ATOM   1604 HE22 GLN   100      15.897  11.686 -12.867  1.00  0.00           H  
ATOM   1605  C   GLN   100      17.854  16.778 -13.591  1.00  0.00           C  
ATOM   1606  O   GLN   100      18.549  17.432 -14.372  1.00  0.00           O  
ATOM   1607  N   ASN   101      17.285  17.442 -12.619  1.00  0.00           N  
ATOM   1608  H   ASN   101      16.659  17.003 -11.959  1.00  0.00           H  
ATOM   1609  CA  ASN   101      17.355  18.859 -12.399  1.00  0.00           C  
ATOM   1610  HA  ASN   101      17.128  19.427 -13.302  1.00  0.00           H  
ATOM   1611  CB  ASN   101      16.407  19.263 -11.240  1.00  0.00           C  
ATOM   1612  HB2 ASN   101      15.382  18.993 -11.495  1.00  0.00           H  
ATOM   1613  HB3 ASN   101      16.616  18.641 -10.369  1.00  0.00           H  
ATOM   1614  CG  ASN   101      16.584  20.742 -10.934  1.00  0.00           C  
ATOM   1615  OD1 ASN   101      17.026  21.023  -9.800  1.00  0.00           O  
ATOM   1616  ND2 ASN   101      16.398  21.696 -11.772  1.00  0.00           N  
ATOM   1617 HD21 ASN   101      16.349  22.600 -11.326  1.00  0.00           H  
ATOM   1618 HD22 ASN   101      16.100  21.540 -12.725  1.00  0.00           H  
ATOM   1619  C   ASN   101      18.735  19.323 -12.008  1.00  0.00           C  
ATOM   1620  O   ASN   101      19.242  20.221 -12.654  1.00  0.00           O  
ATOM   1621  N   LYS   102      19.415  18.737 -11.044  1.00  0.00           N  
ATOM   1622  H   LYS   102      18.934  18.159 -10.370  1.00  0.00           H  
ATOM   1623  CA  LYS   102      20.819  19.058 -10.721  1.00  0.00           C  
ATOM   1624  HA  LYS   102      20.777  20.129 -10.523  1.00  0.00           H  
ATOM   1625  CB  LYS   102      21.186  18.431  -9.372  1.00  0.00           C  
ATOM   1626  HB2 LYS   102      20.963  17.375  -9.528  1.00  0.00           H  
ATOM   1627  HB3 LYS   102      22.272  18.442  -9.279  1.00  0.00           H  
ATOM   1628  CG  LYS   102      20.419  19.003  -8.226  1.00  0.00           C  
ATOM   1629  HG2 LYS   102      20.451  20.090  -8.153  1.00  0.00           H  
ATOM   1630  HG3 LYS   102      19.377  18.865  -8.517  1.00  0.00           H  
ATOM   1631  CD  LYS   102      20.680  18.393  -6.836  1.00  0.00           C  
ATOM   1632  HD2 LYS   102      20.348  17.356  -6.883  1.00  0.00           H  
ATOM   1633  HD3 LYS   102      21.721  18.381  -6.513  1.00  0.00           H  
ATOM   1634  CE  LYS   102      19.967  19.276  -5.749  1.00  0.00           C  
ATOM   1635  HE2 LYS   102      20.414  20.269  -5.752  1.00  0.00           H  
ATOM   1636  HE3 LYS   102      18.902  19.198  -5.969  1.00  0.00           H  
ATOM   1637  NZ  LYS   102      20.237  18.811  -4.356  1.00  0.00           N  
ATOM   1638  HZ1 LYS   102      20.225  19.567  -3.687  1.00  0.00           H  
ATOM   1639  HZ2 LYS   102      19.574  18.079  -4.145  1.00  0.00           H  
ATOM   1640  HZ3 LYS   102      21.161  18.406  -4.302  1.00  0.00           H  
ATOM   1641  C   LYS   102      21.749  18.676 -11.850  1.00  0.00           C  
ATOM   1642  O   LYS   102      22.684  19.449 -11.973  1.00  0.00           O  
ATOM   1643  N   ILE   103      21.544  17.583 -12.581  1.00  0.00           N  
ATOM   1644  H   ILE   103      20.832  16.966 -12.217  1.00  0.00           H  
ATOM   1645  CA  ILE   103      22.289  17.353 -13.831  1.00  0.00           C  
ATOM   1646  HA  ILE   103      23.364  17.269 -13.674  1.00  0.00           H  
ATOM   1647  CB  ILE   103      21.897  15.971 -14.354  1.00  0.00           C  
ATOM   1648  HB  ILE   103      20.808  15.926 -14.356  1.00  0.00           H  
ATOM   1649  CG2 ILE   103      22.492  15.730 -15.747  1.00  0.00           C  
ATOM   1650 HG21 ILE   103      22.366  14.675 -15.994  1.00  0.00           H  
ATOM   1651 HG22 ILE   103      21.894  16.310 -16.449  1.00  0.00           H  
ATOM   1652 HG23 ILE   103      23.564  15.927 -15.730  1.00  0.00           H  
ATOM   1653  CG1 ILE   103      22.269  14.788 -13.444  1.00  0.00           C  
ATOM   1654 HG12 ILE   103      23.350  14.649 -13.449  1.00  0.00           H  
ATOM   1655 HG13 ILE   103      22.155  15.064 -12.396  1.00  0.00           H  
ATOM   1656  CD1 ILE   103      21.551  13.479 -13.820  1.00  0.00           C  
ATOM   1657 HD11 ILE   103      22.015  13.077 -14.721  1.00  0.00           H  
ATOM   1658 HD12 ILE   103      21.664  12.715 -13.050  1.00  0.00           H  
ATOM   1659 HD13 ILE   103      20.544  13.751 -14.134  1.00  0.00           H  
ATOM   1660  C   ILE   103      22.211  18.445 -14.859  1.00  0.00           C  
ATOM   1661  O   ILE   103      23.185  18.957 -15.370  1.00  0.00           O  
ATOM   1662  N   TYR   104      21.033  18.970 -15.094  1.00  0.00           N  
ATOM   1663  H   TYR   104      20.142  18.612 -14.780  1.00  0.00           H  
ATOM   1664  CA  TYR   104      20.851  20.087 -16.008  1.00  0.00           C  
ATOM   1665  HA  TYR   104      21.210  19.794 -16.994  1.00  0.00           H  
ATOM   1666  CB  TYR   104      19.357  20.389 -16.253  1.00  0.00           C  
ATOM   1667  HB2 TYR   104      18.780  19.490 -16.468  1.00  0.00           H  
ATOM   1668  HB3 TYR   104      18.957  20.774 -15.315  1.00  0.00           H  
ATOM   1669  CG  TYR   104      19.023  21.446 -17.251  1.00  0.00           C  
ATOM   1670  CD1 TYR   104      19.075  21.122 -18.594  1.00  0.00           C  
ATOM   1671  HD1 TYR   104      19.219  20.067 -18.776  1.00  0.00           H  
ATOM   1672  CE1 TYR   104      18.695  22.121 -19.558  1.00  0.00           C  
ATOM   1673  HE1 TYR   104      18.488  21.848 -20.582  1.00  0.00           H  
ATOM   1674  CZ  TYR   104      18.435  23.428 -19.095  1.00  0.00           C  
ATOM   1675  OH  TYR   104      17.936  24.375 -19.993  1.00  0.00           O  
ATOM   1676  HH  TYR   104      17.958  25.293 -19.714  1.00  0.00           H  
ATOM   1677  CE2 TYR   104      18.595  23.819 -17.766  1.00  0.00           C  
ATOM   1678  HE2 TYR   104      18.362  24.791 -17.356  1.00  0.00           H  
ATOM   1679  CD2 TYR   104      18.842  22.789 -16.761  1.00  0.00           C  
ATOM   1680  HD2 TYR   104      18.801  23.039 -15.712  1.00  0.00           H  
ATOM   1681  C   TYR   104      21.604  21.329 -15.535  1.00  0.00           C  
ATOM   1682  O   TYR   104      22.103  22.069 -16.383  1.00  0.00           O  
ATOM   1683  N   ASN   105      21.787  21.508 -14.229  1.00  0.00           N  
ATOM   1684  H   ASN   105      21.625  20.704 -13.639  1.00  0.00           H  
ATOM   1685  CA  ASN   105      22.525  22.646 -13.617  1.00  0.00           C  
ATOM   1686  HA  ASN   105      22.267  23.529 -14.200  1.00  0.00           H  
ATOM   1687  CB  ASN   105      21.907  22.869 -12.182  1.00  0.00           C  
ATOM   1688  HB2 ASN   105      21.668  21.920 -11.703  1.00  0.00           H  
ATOM   1689  HB3 ASN   105      22.548  23.463 -11.531  1.00  0.00           H  
ATOM   1690  CG  ASN   105      20.564  23.644 -12.234  1.00  0.00           C  
ATOM   1691  OD1 ASN   105      20.619  24.717 -12.733  1.00  0.00           O  
ATOM   1692  ND2 ASN   105      19.391  23.051 -11.942  1.00  0.00           N  
ATOM   1693 HD21 ASN   105      18.561  23.589 -12.150  1.00  0.00           H  
ATOM   1694 HD22 ASN   105      19.368  22.067 -11.715  1.00  0.00           H  
ATOM   1695  C   ASN   105      24.083  22.568 -13.713  1.00  0.00           C  
ATOM   1696  O   ASN   105      24.809  23.370 -13.111  1.00  0.00           O  
ATOM   1697  N   ILE   106      24.663  21.680 -14.523  1.00  0.00           N  
ATOM   1698  H   ILE   106      24.076  20.986 -14.963  1.00  0.00           H  
ATOM   1699  CA  ILE   106      26.093  21.612 -14.872  1.00  0.00           C  
ATOM   1700  HA  ILE   106      26.649  22.416 -14.389  1.00  0.00           H  
ATOM   1701  CB  ILE   106      26.635  20.219 -14.380  1.00  0.00           C  
ATOM   1702  HB  ILE   106      26.195  19.468 -15.036  1.00  0.00           H  
ATOM   1703  CG2 ILE   106      28.152  20.102 -14.737  1.00  0.00           C  
ATOM   1704 HG21 ILE   106      28.299  20.287 -15.801  1.00  0.00           H  
ATOM   1705 HG22 ILE   106      28.782  20.873 -14.293  1.00  0.00           H  
ATOM   1706 HG23 ILE   106      28.570  19.168 -14.361  1.00  0.00           H  
ATOM   1707  CG1 ILE   106      26.384  20.025 -12.862  1.00  0.00           C  
ATOM   1708 HG12 ILE   106      27.249  20.472 -12.372  1.00  0.00           H  
ATOM   1709 HG13 ILE   106      25.449  20.520 -12.597  1.00  0.00           H  
ATOM   1710  CD1 ILE   106      26.370  18.537 -12.472  1.00  0.00           C  
ATOM   1711 HD11 ILE   106      27.192  17.926 -12.847  1.00  0.00           H  
ATOM   1712 HD12 ILE   106      26.401  18.599 -11.384  1.00  0.00           H  
ATOM   1713 HD13 ILE   106      25.363  18.181 -12.690  1.00  0.00           H  
ATOM   1714  C   ILE   106      26.207  21.837 -16.348  1.00  0.00           C  
ATOM   1715  O   ILE   106      27.289  22.196 -16.778  1.00  0.00           O  
ATOM   1716  N   LEU   107      25.186  21.790 -17.147  1.00  0.00           N  
ATOM   1717  H   LEU   107      24.294  21.611 -16.707  1.00  0.00           H  
ATOM   1718  CA  LEU   107      25.318  22.061 -18.565  1.00  0.00           C  
ATOM   1719  HA  LEU   107      26.167  21.522 -18.986  1.00  0.00           H  
ATOM   1720  CB  LEU   107      23.961  21.701 -19.251  1.00  0.00           C  
ATOM   1721  HB2 LEU   107      23.134  22.111 -18.670  1.00  0.00           H  
ATOM   1722  HB3 LEU   107      24.006  22.196 -20.221  1.00  0.00           H  
ATOM   1723  CG  LEU   107      23.754  20.248 -19.625  1.00  0.00           C  
ATOM   1724  HG  LEU   107      24.611  19.918 -20.213  1.00  0.00           H  
ATOM   1725  CD1 LEU   107      23.855  19.334 -18.434  1.00  0.00           C  
ATOM   1726 HD11 LEU   107      23.238  19.784 -17.656  1.00  0.00           H  
ATOM   1727 HD12 LEU   107      23.454  18.346 -18.660  1.00  0.00           H  
ATOM   1728 HD13 LEU   107      24.862  19.259 -18.024  1.00  0.00           H  
ATOM   1729  CD2 LEU   107      22.440  20.041 -20.357  1.00  0.00           C  
ATOM   1730 HD21 LEU   107      21.597  20.465 -19.812  1.00  0.00           H  
ATOM   1731 HD22 LEU   107      22.510  20.543 -21.322  1.00  0.00           H  
ATOM   1732 HD23 LEU   107      22.224  18.991 -20.557  1.00  0.00           H  
ATOM   1733  C   LEU   107      25.572  23.556 -18.851  1.00  0.00           C  
ATOM   1734  O   LEU   107      25.014  24.416 -18.141  1.00  0.00           O  
ATOM   1735  N   THR   108      26.321  23.826 -19.940  1.00  0.00           N  
ATOM   1736  H   THR   108      26.599  23.016 -20.475  1.00  0.00           H  
ATOM   1737  CA  THR   108      26.632  25.232 -20.462  1.00  0.00           C  
ATOM   1738  HA  THR   108      26.809  25.883 -19.607  1.00  0.00           H  
ATOM   1739  CB  THR   108      28.017  25.171 -21.204  1.00  0.00           C  
ATOM   1740  HB  THR   108      28.220  26.218 -21.429  1.00  0.00           H  
ATOM   1741  CG2 THR   108      29.191  24.682 -20.353  1.00  0.00           C  
ATOM   1742 HG21 THR   108      29.322  25.251 -19.433  1.00  0.00           H  
ATOM   1743 HG22 THR   108      28.992  23.629 -20.151  1.00  0.00           H  
ATOM   1744 HG23 THR   108      30.096  24.664 -20.961  1.00  0.00           H  
ATOM   1745  OG1 THR   108      27.979  24.350 -22.342  1.00  0.00           O  
ATOM   1746  HG1 THR   108      27.860  24.773 -23.195  1.00  0.00           H  
ATOM   1747  C   THR   108      25.531  25.710 -21.293  1.00  0.00           C  
ATOM   1748  O   THR   108      24.604  24.976 -21.673  1.00  0.00           O  
ATOM   1749  N   PRO   109      25.422  26.979 -21.659  1.00  0.00           N  
ATOM   1750  CD  PRO   109      26.111  28.116 -21.150  1.00  0.00           C  
ATOM   1751  HD2 PRO   109      27.137  28.193 -21.510  1.00  0.00           H  
ATOM   1752  HD3 PRO   109      26.121  28.206 -20.064  1.00  0.00           H  
ATOM   1753  CG  PRO   109      25.324  29.364 -21.512  1.00  0.00           C  
ATOM   1754  HG2 PRO   109      26.004  30.199 -21.676  1.00  0.00           H  
ATOM   1755  HG3 PRO   109      24.623  29.511 -20.690  1.00  0.00           H  
ATOM   1756  CB  PRO   109      24.762  28.923 -22.860  1.00  0.00           C  
ATOM   1757  HB2 PRO   109      25.602  28.929 -23.555  1.00  0.00           H  
ATOM   1758  HB3 PRO   109      23.915  29.565 -23.101  1.00  0.00           H  
ATOM   1759  CA  PRO   109      24.345  27.483 -22.495  1.00  0.00           C  
ATOM   1760  HA  PRO   109      23.429  27.704 -21.946  1.00  0.00           H  
ATOM   1761  C   PRO   109      23.977  26.739 -23.777  1.00  0.00           C  
ATOM   1762  O   PRO   109      22.786  26.493 -24.023  1.00  0.00           O  
ATOM   1763  N   GLU   110      24.942  26.344 -24.648  1.00  0.00           N  
ATOM   1764  H   GLU   110      25.900  26.616 -24.478  1.00  0.00           H  
ATOM   1765  CA  GLU   110      24.747  25.732 -25.905  1.00  0.00           C  
ATOM   1766  HA  GLU   110      23.917  26.198 -26.435  1.00  0.00           H  
ATOM   1767  CB  GLU   110      26.004  25.805 -26.774  1.00  0.00           C  
ATOM   1768  HB2 GLU   110      26.835  25.550 -26.117  1.00  0.00           H  
ATOM   1769  HB3 GLU   110      25.956  25.132 -27.630  1.00  0.00           H  
ATOM   1770  CG  GLU   110      26.236  27.207 -27.359  1.00  0.00           C  
ATOM   1771  HG2 GLU   110      26.262  27.997 -26.608  1.00  0.00           H  
ATOM   1772  HG3 GLU   110      27.205  27.069 -27.839  1.00  0.00           H  
ATOM   1773  CD  GLU   110      25.309  27.687 -28.502  1.00  0.00           C  
ATOM   1774  OE1 GLU   110      24.884  26.770 -29.294  1.00  0.00           O  
ATOM   1775  OE2 GLU   110      24.861  28.873 -28.502  1.00  0.00           O  
ATOM   1776  C   GLU   110      24.284  24.275 -25.644  1.00  0.00           C  
ATOM   1777  O   GLU   110      23.275  23.806 -26.297  1.00  0.00           O  
ATOM   1778  N   GLN   111      24.843  23.611 -24.600  1.00  0.00           N  
ATOM   1779  H   GLN   111      25.481  24.048 -23.949  1.00  0.00           H  
ATOM   1780  CA  GLN   111      24.397  22.283 -24.150  1.00  0.00           C  
ATOM   1781  HA  GLN   111      24.439  21.600 -24.998  1.00  0.00           H  
ATOM   1782  CB  GLN   111      25.204  21.775 -22.968  1.00  0.00           C  
ATOM   1783  HB2 GLN   111      25.395  22.511 -22.186  1.00  0.00           H  
ATOM   1784  HB3 GLN   111      24.591  21.002 -22.505  1.00  0.00           H  
ATOM   1785  CG  GLN   111      26.516  21.131 -23.423  1.00  0.00           C  
ATOM   1786  HG2 GLN   111      26.357  20.170 -23.914  1.00  0.00           H  
ATOM   1787  HG3 GLN   111      27.028  21.807 -24.108  1.00  0.00           H  
ATOM   1788  CD  GLN   111      27.346  20.815 -22.125  1.00  0.00           C  
ATOM   1789  OE1 GLN   111      27.222  21.353 -21.018  1.00  0.00           O  
ATOM   1790  NE2 GLN   111      28.331  19.975 -22.156  1.00  0.00           N  
ATOM   1791 HE21 GLN   111      28.878  19.716 -21.347  1.00  0.00           H  
ATOM   1792 HE22 GLN   111      28.471  19.453 -23.009  1.00  0.00           H  
ATOM   1793  C   GLN   111      22.879  22.300 -23.922  1.00  0.00           C  
ATOM   1794  O   GLN   111      22.146  21.513 -24.536  1.00  0.00           O  
ATOM   1795  N   LYS   112      22.458  23.270 -23.079  1.00  0.00           N  
ATOM   1796  H   LYS   112      23.188  23.817 -22.644  1.00  0.00           H  
ATOM   1797  CA  LYS   112      21.085  23.509 -22.716  1.00  0.00           C  
ATOM   1798  HA  LYS   112      20.599  22.681 -22.200  1.00  0.00           H  
ATOM   1799  CB  LYS   112      21.109  24.639 -21.682  1.00  0.00           C  
ATOM   1800  HB2 LYS   112      21.788  25.460 -21.913  1.00  0.00           H  
ATOM   1801  HB3 LYS   112      20.085  24.961 -21.490  1.00  0.00           H  
ATOM   1802  CG  LYS   112      21.688  24.146 -20.289  1.00  0.00           C  
ATOM   1803  HG2 LYS   112      21.184  23.263 -19.896  1.00  0.00           H  
ATOM   1804  HG3 LYS   112      22.763  24.057 -20.442  1.00  0.00           H  
ATOM   1805  CD  LYS   112      21.466  25.257 -19.274  1.00  0.00           C  
ATOM   1806  HD2 LYS   112      21.895  26.196 -19.625  1.00  0.00           H  
ATOM   1807  HD3 LYS   112      20.383  25.375 -19.268  1.00  0.00           H  
ATOM   1808  CE  LYS   112      21.916  24.797 -17.854  1.00  0.00           C  
ATOM   1809  HE2 LYS   112      21.354  23.917 -17.540  1.00  0.00           H  
ATOM   1810  HE3 LYS   112      22.943  24.442 -17.934  1.00  0.00           H  
ATOM   1811  NZ  LYS   112      21.780  25.887 -16.868  1.00  0.00           N  
ATOM   1812  HZ1 LYS   112      21.909  26.797 -17.286  1.00  0.00           H  
ATOM   1813  HZ2 LYS   112      20.851  26.087 -16.526  1.00  0.00           H  
ATOM   1814  HZ3 LYS   112      22.418  25.711 -16.105  1.00  0.00           H  
ATOM   1815  C   LYS   112      20.178  23.801 -23.974  1.00  0.00           C  
ATOM   1816  O   LYS   112      19.115  23.235 -24.036  1.00  0.00           O  
ATOM   1817  N   LYS   113      20.573  24.624 -24.950  1.00  0.00           N  
ATOM   1818  H   LYS   113      21.419  25.160 -24.818  1.00  0.00           H  
ATOM   1819  CA  LYS   113      19.949  24.660 -26.301  1.00  0.00           C  
ATOM   1820  HA  LYS   113      18.919  24.863 -26.010  1.00  0.00           H  
ATOM   1821  CB  LYS   113      20.691  25.766 -27.058  1.00  0.00           C  
ATOM   1822  HB2 LYS   113      20.809  26.543 -26.302  1.00  0.00           H  
ATOM   1823  HB3 LYS   113      21.663  25.438 -27.426  1.00  0.00           H  
ATOM   1824  CG  LYS   113      19.814  26.343 -28.202  1.00  0.00           C  
ATOM   1825  HG2 LYS   113      19.251  25.549 -28.693  1.00  0.00           H  
ATOM   1826  HG3 LYS   113      19.006  26.872 -27.697  1.00  0.00           H  
ATOM   1827  CD  LYS   113      20.441  27.296 -29.189  1.00  0.00           C  
ATOM   1828  HD2 LYS   113      19.595  27.785 -29.673  1.00  0.00           H  
ATOM   1829  HD3 LYS   113      21.079  28.052 -28.730  1.00  0.00           H  
ATOM   1830  CE  LYS   113      21.118  26.562 -30.324  1.00  0.00           C  
ATOM   1831  HE2 LYS   113      21.326  25.562 -29.943  1.00  0.00           H  
ATOM   1832  HE3 LYS   113      20.500  26.671 -31.215  1.00  0.00           H  
ATOM   1833  NZ  LYS   113      22.402  27.296 -30.721  1.00  0.00           N  
ATOM   1834  HZ1 LYS   113      22.623  26.925 -31.634  1.00  0.00           H  
ATOM   1835  HZ2 LYS   113      22.334  28.295 -30.859  1.00  0.00           H  
ATOM   1836  HZ3 LYS   113      23.195  27.072 -30.138  1.00  0.00           H  
ATOM   1837  C   LYS   113      19.847  23.337 -26.970  1.00  0.00           C  
ATOM   1838  O   LYS   113      18.697  23.026 -27.355  1.00  0.00           O  
ATOM   1839  N   GLN   114      20.913  22.523 -27.076  1.00  0.00           N  
ATOM   1840  H   GLN   114      21.795  22.751 -26.641  1.00  0.00           H  
ATOM   1841  CA  GLN   114      20.814  21.127 -27.640  1.00  0.00           C  
ATOM   1842  HA  GLN   114      20.427  21.272 -28.649  1.00  0.00           H  
ATOM   1843  CB  GLN   114      22.263  20.589 -27.765  1.00  0.00           C  
ATOM   1844  HB2 GLN   114      22.826  20.808 -26.858  1.00  0.00           H  
ATOM   1845  HB3 GLN   114      22.208  19.524 -27.990  1.00  0.00           H  
ATOM   1846  CG  GLN   114      23.065  21.334 -28.880  1.00  0.00           C  
ATOM   1847  HG2 GLN   114      22.483  21.270 -29.800  1.00  0.00           H  
ATOM   1848  HG3 GLN   114      23.153  22.382 -28.592  1.00  0.00           H  
ATOM   1849  CD  GLN   114      24.408  20.840 -29.148  1.00  0.00           C  
ATOM   1850  OE1 GLN   114      24.657  19.649 -29.224  1.00  0.00           O  
ATOM   1851  NE2 GLN   114      25.405  21.685 -29.406  1.00  0.00           N  
ATOM   1852 HE21 GLN   114      26.285  21.270 -29.678  1.00  0.00           H  
ATOM   1853 HE22 GLN   114      25.307  22.684 -29.513  1.00  0.00           H  
ATOM   1854  C   GLN   114      19.911  20.183 -26.823  1.00  0.00           C  
ATOM   1855  O   GLN   114      19.106  19.541 -27.406  1.00  0.00           O  
ATOM   1856  N   PHE   115      19.937  20.143 -25.471  1.00  0.00           N  
ATOM   1857  H   PHE   115      20.628  20.724 -25.018  1.00  0.00           H  
ATOM   1858  CA  PHE   115      19.099  19.287 -24.612  1.00  0.00           C  
ATOM   1859  HA  PHE   115      19.200  18.271 -24.993  1.00  0.00           H  
ATOM   1860  CB  PHE   115      19.475  19.317 -23.149  1.00  0.00           C  
ATOM   1861  HB2 PHE   115      20.432  18.799 -23.095  1.00  0.00           H  
ATOM   1862  HB3 PHE   115      19.684  20.326 -22.792  1.00  0.00           H  
ATOM   1863  CG  PHE   115      18.674  18.516 -22.101  1.00  0.00           C  
ATOM   1864  CD1 PHE   115      17.627  19.221 -21.463  1.00  0.00           C  
ATOM   1865  HD1 PHE   115      17.412  20.241 -21.745  1.00  0.00           H  
ATOM   1866  CE1 PHE   115      16.804  18.512 -20.576  1.00  0.00           C  
ATOM   1867  HE1 PHE   115      15.926  18.944 -20.120  1.00  0.00           H  
ATOM   1868  CZ  PHE   115      17.020  17.132 -20.357  1.00  0.00           C  
ATOM   1869  HZ  PHE   115      16.415  16.504 -19.721  1.00  0.00           H  
ATOM   1870  CE2 PHE   115      17.955  16.414 -21.119  1.00  0.00           C  
ATOM   1871  HE2 PHE   115      18.171  15.365 -20.981  1.00  0.00           H  
ATOM   1872  CD2 PHE   115      18.858  17.154 -21.898  1.00  0.00           C  
ATOM   1873  HD2 PHE   115      19.659  16.609 -22.375  1.00  0.00           H  
ATOM   1874  C   PHE   115      17.604  19.606 -24.635  1.00  0.00           C  
ATOM   1875  O   PHE   115      16.866  18.628 -24.765  1.00  0.00           O  
ATOM   1876  N   ASN   116      17.142  20.865 -24.700  1.00  0.00           N  
ATOM   1877  H   ASN   116      17.774  21.647 -24.798  1.00  0.00           H  
ATOM   1878  CA  ASN   116      15.658  21.082 -24.732  1.00  0.00           C  
ATOM   1879  HA  ASN   116      15.180  20.421 -24.009  1.00  0.00           H  
ATOM   1880  CB  ASN   116      15.428  22.571 -24.283  1.00  0.00           C  
ATOM   1881  HB2 ASN   116      16.152  23.175 -24.829  1.00  0.00           H  
ATOM   1882  HB3 ASN   116      14.398  22.852 -24.504  1.00  0.00           H  
ATOM   1883  CG  ASN   116      15.699  22.722 -22.783  1.00  0.00           C  
ATOM   1884  OD1 ASN   116      15.387  21.804 -22.009  1.00  0.00           O  
ATOM   1885  ND2 ASN   116      16.124  23.836 -22.349  1.00  0.00           N  
ATOM   1886 HD21 ASN   116      16.137  23.813 -21.340  1.00  0.00           H  
ATOM   1887 HD22 ASN   116      16.451  24.699 -22.758  1.00  0.00           H  
ATOM   1888  C   ASN   116      15.035  20.853 -26.029  1.00  0.00           C  
ATOM   1889  O   ASN   116      13.867  20.505 -26.014  1.00  0.00           O  
ATOM   1890  N   ALA   117      15.780  20.871 -27.129  1.00  0.00           N  
ATOM   1891  H   ALA   117      16.683  21.323 -27.112  1.00  0.00           H  
ATOM   1892  CA  ALA   117      15.332  20.487 -28.466  1.00  0.00           C  
ATOM   1893  HA  ALA   117      14.463  21.055 -28.796  1.00  0.00           H  
ATOM   1894  CB  ALA   117      16.476  20.849 -29.407  1.00  0.00           C  
ATOM   1895  HB1 ALA   117      16.700  21.913 -29.326  1.00  0.00           H  
ATOM   1896  HB2 ALA   117      17.329  20.248 -29.092  1.00  0.00           H  
ATOM   1897  HB3 ALA   117      16.259  20.593 -30.444  1.00  0.00           H  
ATOM   1898  C   ALA   117      15.078  18.943 -28.551  1.00  0.00           C  
ATOM   1899  O   ALA   117      14.239  18.458 -29.284  1.00  0.00           O  
ATOM   1900  N   ASN   118      15.866  18.205 -27.764  1.00  0.00           N  
ATOM   1901  H   ASN   118      16.417  18.665 -27.053  1.00  0.00           H  
ATOM   1902  CA  ASN   118      15.780  16.792 -27.830  1.00  0.00           C  
ATOM   1903  HA  ASN   118      15.504  16.520 -28.848  1.00  0.00           H  
ATOM   1904  CB  ASN   118      17.213  16.246 -27.658  1.00  0.00           C  
ATOM   1905  HB2 ASN   118      17.821  16.991 -27.144  1.00  0.00           H  
ATOM   1906  HB3 ASN   118      17.299  15.366 -27.021  1.00  0.00           H  
ATOM   1907  CG  ASN   118      17.923  16.036 -28.953  1.00  0.00           C  
ATOM   1908  OD1 ASN   118      17.610  15.189 -29.762  1.00  0.00           O  
ATOM   1909  ND2 ASN   118      18.792  16.947 -29.379  1.00  0.00           N  
ATOM   1910 HD21 ASN   118      19.424  16.772 -30.147  1.00  0.00           H  
ATOM   1911 HD22 ASN   118      18.991  17.756 -28.808  1.00  0.00           H  
ATOM   1912  C   ASN   118      14.705  16.240 -26.893  1.00  0.00           C  
ATOM   1913  O   ASN   118      14.016  15.210 -27.190  1.00  0.00           O  
ATOM   1914  N   PHE   119      14.502  16.942 -25.767  1.00  0.00           N  
ATOM   1915  H   PHE   119      15.134  17.687 -25.508  1.00  0.00           H  
ATOM   1916  CA  PHE   119      13.482  16.629 -24.756  1.00  0.00           C  
ATOM   1917  HA  PHE   119      13.549  15.571 -24.501  1.00  0.00           H  
ATOM   1918  CB  PHE   119      13.699  17.334 -23.411  1.00  0.00           C  
ATOM   1919  HB2 PHE   119      14.769  17.265 -23.213  1.00  0.00           H  
ATOM   1920  HB3 PHE   119      13.485  18.364 -23.697  1.00  0.00           H  
ATOM   1921  CG  PHE   119      12.840  16.832 -22.218  1.00  0.00           C  
ATOM   1922  CD1 PHE   119      13.533  16.121 -21.157  1.00  0.00           C  
ATOM   1923  HD1 PHE   119      14.592  15.928 -21.245  1.00  0.00           H  
ATOM   1924  CE1 PHE   119      12.825  15.769 -19.983  1.00  0.00           C  
ATOM   1925  HE1 PHE   119      13.251  15.091 -19.259  1.00  0.00           H  
ATOM   1926  CZ  PHE   119      11.417  16.033 -19.840  1.00  0.00           C  
ATOM   1927  HZ  PHE   119      10.890  15.543 -19.035  1.00  0.00           H  
ATOM   1928  CE2 PHE   119      10.772  16.699 -20.882  1.00  0.00           C  
ATOM   1929  HE2 PHE   119       9.753  17.027 -20.745  1.00  0.00           H  
ATOM   1930  CD2 PHE   119      11.496  17.062 -22.073  1.00  0.00           C  
ATOM   1931  HD2 PHE   119      10.906  17.641 -22.768  1.00  0.00           H  
ATOM   1932  C   PHE   119      12.028  16.904 -25.235  1.00  0.00           C  
ATOM   1933  O   PHE   119      11.189  16.010 -25.195  1.00  0.00           O  
ATOM   1934  N   GLU   120      11.828  17.915 -26.043  1.00  0.00           N  
ATOM   1935  H   GLU   120      12.577  18.574 -26.198  1.00  0.00           H  
ATOM   1936  CA  GLU   120      10.557  18.236 -26.729  1.00  0.00           C  
ATOM   1937  HA  GLU   120       9.778  18.393 -25.983  1.00  0.00           H  
ATOM   1938  CB  GLU   120      10.776  19.621 -27.423  1.00  0.00           C  
ATOM   1939  HB2 GLU   120      11.185  20.268 -26.647  1.00  0.00           H  
ATOM   1940  HB3 GLU   120      11.565  19.518 -28.168  1.00  0.00           H  
ATOM   1941  CG  GLU   120       9.573  20.340 -28.193  1.00  0.00           C  
ATOM   1942  HG2 GLU   120       9.901  21.219 -28.749  1.00  0.00           H  
ATOM   1943  HG3 GLU   120       9.300  19.598 -28.943  1.00  0.00           H  
ATOM   1944  CD  GLU   120       8.394  20.948 -27.372  1.00  0.00           C  
ATOM   1945  OE1 GLU   120       8.601  21.070 -26.167  1.00  0.00           O  
ATOM   1946  OE2 GLU   120       7.286  21.089 -27.879  1.00  0.00           O  
ATOM   1947  C   GLU   120      10.101  17.155 -27.722  1.00  0.00           C  
ATOM   1948  O   GLU   120       8.920  16.896 -27.881  1.00  0.00           O  
ATOM   1949  N   LYS   121      11.078  16.539 -28.397  1.00  0.00           N  
ATOM   1950  H   LYS   121      12.007  16.889 -28.208  1.00  0.00           H  
ATOM   1951  CA  LYS   121      10.961  15.367 -29.237  1.00  0.00           C  
ATOM   1952  HA  LYS   121      10.038  15.417 -29.816  1.00  0.00           H  
ATOM   1953  CB  LYS   121      12.170  15.330 -30.206  1.00  0.00           C  
ATOM   1954  HB2 LYS   121      13.071  15.417 -29.599  1.00  0.00           H  
ATOM   1955  HB3 LYS   121      12.108  14.422 -30.805  1.00  0.00           H  
ATOM   1956  CG  LYS   121      12.149  16.601 -31.111  1.00  0.00           C  
ATOM   1957  HG2 LYS   121      11.282  16.633 -31.771  1.00  0.00           H  
ATOM   1958  HG3 LYS   121      12.202  17.510 -30.513  1.00  0.00           H  
ATOM   1959  CD  LYS   121      13.206  16.716 -32.159  1.00  0.00           C  
ATOM   1960  HD2 LYS   121      14.170  16.704 -31.651  1.00  0.00           H  
ATOM   1961  HD3 LYS   121      13.052  15.819 -32.760  1.00  0.00           H  
ATOM   1962  CE  LYS   121      13.154  17.909 -33.069  1.00  0.00           C  
ATOM   1963  HE2 LYS   121      13.703  17.736 -33.995  1.00  0.00           H  
ATOM   1964  HE3 LYS   121      12.144  18.109 -33.428  1.00  0.00           H  
ATOM   1965  NZ  LYS   121      13.613  19.129 -32.352  1.00  0.00           N  
ATOM   1966  HZ1 LYS   121      14.584  18.969 -32.123  1.00  0.00           H  
ATOM   1967  HZ2 LYS   121      13.435  19.945 -32.921  1.00  0.00           H  
ATOM   1968  HZ3 LYS   121      13.070  19.334 -31.526  1.00  0.00           H  
ATOM   1969  C   LYS   121      10.772  14.050 -28.472  1.00  0.00           C  
ATOM   1970  O   LYS   121      10.580  13.025 -29.124  1.00  0.00           O  
ATOM   1971  N   ARG   122      10.782  14.058 -27.158  1.00  0.00           N  
ATOM   1972  H   ARG   122      11.003  14.962 -26.767  1.00  0.00           H  
ATOM   1973  CA  ARG   122      10.741  12.842 -26.326  1.00  0.00           C  
ATOM   1974  HA  ARG   122      10.396  12.040 -26.979  1.00  0.00           H  
ATOM   1975  CB  ARG   122      12.143  12.414 -25.807  1.00  0.00           C  
ATOM   1976  HB2 ARG   122      12.599  13.218 -25.230  1.00  0.00           H  
ATOM   1977  HB3 ARG   122      11.867  11.500 -25.280  1.00  0.00           H  
ATOM   1978  CG  ARG   122      13.051  11.980 -26.957  1.00  0.00           C  
ATOM   1979  HG2 ARG   122      12.773  10.985 -27.304  1.00  0.00           H  
ATOM   1980  HG3 ARG   122      13.078  12.730 -27.748  1.00  0.00           H  
ATOM   1981  CD  ARG   122      14.498  11.853 -26.487  1.00  0.00           C  
ATOM   1982  HD2 ARG   122      14.791  12.883 -26.286  1.00  0.00           H  
ATOM   1983  HD3 ARG   122      14.499  11.220 -25.599  1.00  0.00           H  
ATOM   1984  NE  ARG   122      15.338  11.315 -27.547  1.00  0.00           N  
ATOM   1985  HE  ARG   122      15.369  10.322 -27.733  1.00  0.00           H  
ATOM   1986  CZ  ARG   122      16.079  11.958 -28.439  1.00  0.00           C  
ATOM   1987  NH1 ARG   122      15.980  13.221 -28.672  1.00  0.00           N  
ATOM   1988 HH11 ARG   122      15.242  13.709 -28.184  1.00  0.00           H  
ATOM   1989 HH12 ARG   122      16.188  13.564 -29.599  1.00  0.00           H  
ATOM   1990  NH2 ARG   122      16.764  11.380 -29.314  1.00  0.00           N  
ATOM   1991 HH21 ARG   122      16.873  10.398 -29.523  1.00  0.00           H  
ATOM   1992 HH22 ARG   122      17.233  12.032 -29.925  1.00  0.00           H  
ATOM   1993  C   ARG   122       9.628  12.867 -25.311  1.00  0.00           C  
ATOM   1994  O   ARG   122       9.836  12.409 -24.207  1.00  0.00           O  
ATOM   1995  N   LEU   123       8.451  13.429 -25.701  1.00  0.00           N  
ATOM   1996  H   LEU   123       8.492  13.807 -26.637  1.00  0.00           H  
ATOM   1997  CA  LEU   123       7.216  13.619 -24.849  1.00  0.00           C  
ATOM   1998  HA  LEU   123       7.449  13.515 -23.789  1.00  0.00           H  
ATOM   1999  CB  LEU   123       6.696  15.057 -25.074  1.00  0.00           C  
ATOM   2000  HB2 LEU   123       6.382  15.119 -26.116  1.00  0.00           H  
ATOM   2001  HB3 LEU   123       5.767  15.139 -24.511  1.00  0.00           H  
ATOM   2002  CG  LEU   123       7.526  16.307 -24.732  1.00  0.00           C  
ATOM   2003  HG  LEU   123       8.480  16.290 -25.259  1.00  0.00           H  
ATOM   2004  CD1 LEU   123       6.791  17.559 -25.299  1.00  0.00           C  
ATOM   2005 HD11 LEU   123       5.796  17.635 -24.861  1.00  0.00           H  
ATOM   2006 HD12 LEU   123       7.296  18.493 -25.051  1.00  0.00           H  
ATOM   2007 HD13 LEU   123       6.645  17.554 -26.379  1.00  0.00           H  
ATOM   2008  CD2 LEU   123       7.628  16.583 -23.258  1.00  0.00           C  
ATOM   2009 HD21 LEU   123       8.329  15.834 -22.888  1.00  0.00           H  
ATOM   2010 HD22 LEU   123       7.914  17.614 -23.052  1.00  0.00           H  
ATOM   2011 HD23 LEU   123       6.761  16.396 -22.625  1.00  0.00           H  
ATOM   2012  C   LEU   123       6.209  12.536 -25.173  1.00  0.00           C  
ATOM   2013  O   LEU   123       5.016  12.809 -25.200  1.00  0.00           O  
ATOM   2014  N   THR   124       6.733  11.305 -25.433  1.00  0.00           N  
ATOM   2015  H   THR   124       7.737  11.194 -25.457  1.00  0.00           H  
ATOM   2016  CA  THR   124       5.990  10.093 -25.585  1.00  0.00           C  
ATOM   2017  HA  THR   124       5.024  10.287 -25.120  1.00  0.00           H  
ATOM   2018  CB  THR   124       5.724   9.745 -27.075  1.00  0.00           C  
ATOM   2019  HB  THR   124       6.703   9.744 -27.556  1.00  0.00           H  
ATOM   2020  CG2 THR   124       4.975   8.448 -27.226  1.00  0.00           C  
ATOM   2021 HG21 THR   124       5.572   7.565 -26.999  1.00  0.00           H  
ATOM   2022 HG22 THR   124       4.083   8.469 -26.600  1.00  0.00           H  
ATOM   2023 HG23 THR   124       4.656   8.259 -28.251  1.00  0.00           H  
ATOM   2024  OG1 THR   124       4.901  10.777 -27.552  1.00  0.00           O  
ATOM   2025  HG1 THR   124       5.536  11.376 -27.952  1.00  0.00           H  
ATOM   2026  C   THR   124       6.717   8.883 -24.866  1.00  0.00           C  
ATOM   2027  O   THR   124       6.268   8.618 -23.767  1.00  0.00           O  
ATOM   2028  OXT THR   124       7.717   8.368 -25.321  1.00  0.00           O  
TER    2029      THR   124 
ATOM   2029  N   ALA   125       6.763  10.404 -32.903  1.00  0.00           N  
ATOM   2030  H1  ALA   125       6.417   9.639 -33.465  1.00  0.00           H  
ATOM   2031  H2  ALA   125       7.233  11.074 -33.495  1.00  0.00           H  
ATOM   2032  H3  ALA   125       5.895  10.806 -32.578  1.00  0.00           H  
ATOM   2033  CA  ALA   125       7.565   9.838 -31.878  1.00  0.00           C  
ATOM   2034  HA  ALA   125       7.759  10.662 -31.191  1.00  0.00           H  
ATOM   2035  CB  ALA   125       6.737   8.781 -31.058  1.00  0.00           C  
ATOM   2036  HB1 ALA   125       5.901   9.337 -30.633  1.00  0.00           H  
ATOM   2037  HB2 ALA   125       6.346   8.012 -31.725  1.00  0.00           H  
ATOM   2038  HB3 ALA   125       7.357   8.317 -30.290  1.00  0.00           H  
ATOM   2039  C   ALA   125       8.918   9.206 -32.276  1.00  0.00           C  
ATOM   2040  O   ALA   125       9.206   9.069 -33.404  1.00  0.00           O  
ATOM   2041  N   ASP   126       9.708   8.812 -31.272  1.00  0.00           N  
ATOM   2042  H   ASP   126       9.402   8.965 -30.321  1.00  0.00           H  
ATOM   2043  CA  ASP   126      10.988   8.204 -31.223  1.00  0.00           C  
ATOM   2044  HA  ASP   126      11.644   8.763 -31.890  1.00  0.00           H  
ATOM   2045  CB  ASP   126      11.488   8.516 -29.805  1.00  0.00           C  
ATOM   2046  HB2 ASP   126      11.511   9.606 -29.780  1.00  0.00           H  
ATOM   2047  HB3 ASP   126      10.834   8.181 -29.000  1.00  0.00           H  
ATOM   2048  CG  ASP   126      12.986   8.124 -29.586  1.00  0.00           C  
ATOM   2049  OD1 ASP   126      13.699   7.834 -30.547  1.00  0.00           O  
ATOM   2050  OD2 ASP   126      13.456   7.874 -28.431  1.00  0.00           O  
ATOM   2051  C   ASP   126      10.942   6.709 -31.586  1.00  0.00           C  
ATOM   2052  O   ASP   126       9.986   6.024 -31.201  1.00  0.00           O  
ATOM   2053  N   THR   127      12.002   6.192 -32.210  1.00  0.00           N  
ATOM   2054  H   THR   127      12.832   6.756 -32.329  1.00  0.00           H  
ATOM   2055  CA  THR   127      11.909   4.948 -32.995  1.00  0.00           C  
ATOM   2056  HA  THR   127      11.059   5.089 -33.662  1.00  0.00           H  
ATOM   2057  CB  THR   127      13.093   4.870 -34.046  1.00  0.00           C  
ATOM   2058  HB  THR   127      12.968   3.894 -34.515  1.00  0.00           H  
ATOM   2059  CG2 THR   127      13.154   5.864 -35.197  1.00  0.00           C  
ATOM   2060 HG21 THR   127      13.115   6.863 -34.763  1.00  0.00           H  
ATOM   2061 HG22 THR   127      14.066   5.702 -35.771  1.00  0.00           H  
ATOM   2062 HG23 THR   127      12.291   5.760 -35.856  1.00  0.00           H  
ATOM   2063  OG1 THR   127      14.357   5.008 -33.456  1.00  0.00           O  
ATOM   2064  HG1 THR   127      14.889   4.722 -34.202  1.00  0.00           H  
ATOM   2065  C   THR   127      11.823   3.683 -32.218  1.00  0.00           C  
ATOM   2066  O   THR   127      12.240   3.637 -31.035  1.00  0.00           O  
ATOM   2067  N   THR   128      11.524   2.573 -32.806  1.00  0.00           N  
ATOM   2068  H   THR   128      11.144   2.626 -33.740  1.00  0.00           H  
ATOM   2069  CA  THR   128      11.612   1.120 -32.418  1.00  0.00           C  
ATOM   2070  HA  THR   128      12.277   1.170 -31.556  1.00  0.00           H  
ATOM   2071  CB  THR   128      10.227   0.604 -31.962  1.00  0.00           C  
ATOM   2072  HB  THR   128      10.390  -0.383 -31.530  1.00  0.00           H  
ATOM   2073  CG2 THR   128       9.725   1.512 -30.848  1.00  0.00           C  
ATOM   2074 HG21 THR   128       8.811   1.046 -30.481  1.00  0.00           H  
ATOM   2075 HG22 THR   128      10.573   1.582 -30.166  1.00  0.00           H  
ATOM   2076 HG23 THR   128       9.407   2.446 -31.311  1.00  0.00           H  
ATOM   2077  OG1 THR   128       9.357   0.549 -32.981  1.00  0.00           O  
ATOM   2078  HG1 THR   128       9.500  -0.220 -33.538  1.00  0.00           H  
ATOM   2079  C   THR   128      12.211   0.164 -33.402  1.00  0.00           C  
ATOM   2080  O   THR   128      12.386  -1.039 -33.071  1.00  0.00           O  
ATOM   2081  N   THR   129      12.469   0.578 -34.659  1.00  0.00           N  
ATOM   2082  H   THR   129      12.187   1.503 -34.953  1.00  0.00           H  
ATOM   2083  CA  THR   129      13.139  -0.402 -35.621  1.00  0.00           C  
ATOM   2084  HA  THR   129      12.617  -1.359 -35.612  1.00  0.00           H  
ATOM   2085  CB  THR   129      13.123   0.096 -37.098  1.00  0.00           C  
ATOM   2086  HB  THR   129      13.351  -0.785 -37.698  1.00  0.00           H  
ATOM   2087  CG2 THR   129      11.728   0.401 -37.626  1.00  0.00           C  
ATOM   2088 HG21 THR   129      11.822   0.506 -38.707  1.00  0.00           H  
ATOM   2089 HG22 THR   129      10.980  -0.294 -37.247  1.00  0.00           H  
ATOM   2090 HG23 THR   129      11.380   1.400 -37.363  1.00  0.00           H  
ATOM   2091  OG1 THR   129      13.979   1.189 -37.335  1.00  0.00           O  
ATOM   2092  HG1 THR   129      14.884   0.887 -37.439  1.00  0.00           H  
ATOM   2093  C   THR   129      14.541  -0.740 -35.248  1.00  0.00           C  
ATOM   2094  O   THR   129      15.275   0.039 -34.572  1.00  0.00           O  
ATOM   2095  N   ALA   130      15.159  -1.795 -35.911  1.00  0.00           N  
ATOM   2096  H   ALA   130      14.625  -2.278 -36.619  1.00  0.00           H  
ATOM   2097  CA  ALA   130      16.515  -2.067 -35.771  1.00  0.00           C  
ATOM   2098  HA  ALA   130      16.883  -2.054 -34.746  1.00  0.00           H  
ATOM   2099  CB  ALA   130      16.643  -3.548 -36.278  1.00  0.00           C  
ATOM   2100  HB1 ALA   130      16.147  -4.224 -35.581  1.00  0.00           H  
ATOM   2101  HB2 ALA   130      16.433  -3.687 -37.338  1.00  0.00           H  
ATOM   2102  HB3 ALA   130      17.695  -3.782 -36.114  1.00  0.00           H  
ATOM   2103  C   ALA   130      17.388  -1.105 -36.605  1.00  0.00           C  
ATOM   2104  O   ALA   130      16.827  -0.211 -37.282  1.00  0.00           O  
ATOM   2105  N   ALA   131      18.680  -1.284 -36.734  1.00  0.00           N  
ATOM   2106  H   ALA   131      19.067  -2.151 -36.390  1.00  0.00           H  
ATOM   2107  CA  ALA   131      19.497  -0.504 -37.627  1.00  0.00           C  
ATOM   2108  HA  ALA   131      19.273   0.559 -37.531  1.00  0.00           H  
ATOM   2109  CB  ALA   131      20.998  -0.689 -37.301  1.00  0.00           C  
ATOM   2110  HB1 ALA   131      21.171  -0.472 -36.247  1.00  0.00           H  
ATOM   2111  HB2 ALA   131      21.380  -1.704 -37.406  1.00  0.00           H  
ATOM   2112  HB3 ALA   131      21.685   0.042 -37.727  1.00  0.00           H  
ATOM   2113  C   ALA   131      19.264  -0.854 -39.125  1.00  0.00           C  
ATOM   2114  O   ALA   131      18.666  -1.904 -39.369  1.00  0.00           O  
ATOM   2115  N   PRO   132      19.584  -0.022 -40.189  1.00  0.00           N  
ATOM   2116  CD  PRO   132      19.991   1.382 -40.139  1.00  0.00           C  
ATOM   2117  HD2 PRO   132      21.057   1.421 -40.364  1.00  0.00           H  
ATOM   2118  HD3 PRO   132      19.718   1.912 -39.227  1.00  0.00           H  
ATOM   2119  CG  PRO   132      19.316   2.122 -41.311  1.00  0.00           C  
ATOM   2120  HG2 PRO   132      19.842   3.044 -41.557  1.00  0.00           H  
ATOM   2121  HG3 PRO   132      18.283   2.386 -41.085  1.00  0.00           H  
ATOM   2122  CB  PRO   132      19.443   1.086 -42.394  1.00  0.00           C  
ATOM   2123  HB2 PRO   132      20.415   1.075 -42.887  1.00  0.00           H  
ATOM   2124  HB3 PRO   132      18.656   1.332 -43.107  1.00  0.00           H  
ATOM   2125  CA  PRO   132      19.192  -0.220 -41.653  1.00  0.00           C  
ATOM   2126  HA  PRO   132      18.131  -0.466 -41.631  1.00  0.00           H  
ATOM   2127  C   PRO   132      19.740  -1.479 -42.283  1.00  0.00           C  
ATOM   2128  O   PRO   132      19.394  -1.730 -43.448  1.00  0.00           O  
ATOM   2129  N   ALA   133      20.586  -2.158 -41.561  1.00  0.00           N  
ATOM   2130  H   ALA   133      20.863  -1.877 -40.631  1.00  0.00           H  
ATOM   2131  CA  ALA   133      21.150  -3.519 -41.990  1.00  0.00           C  
ATOM   2132  HA  ALA   133      20.410  -4.000 -42.630  1.00  0.00           H  
ATOM   2133  CB  ALA   133      22.462  -3.299 -42.711  1.00  0.00           C  
ATOM   2134  HB1 ALA   133      22.905  -4.259 -42.977  1.00  0.00           H  
ATOM   2135  HB2 ALA   133      22.306  -2.751 -43.641  1.00  0.00           H  
ATOM   2136  HB3 ALA   133      23.138  -2.727 -42.075  1.00  0.00           H  
ATOM   2137  C   ALA   133      21.380  -4.471 -40.794  1.00  0.00           C  
ATOM   2138  O   ALA   133      21.540  -3.934 -39.687  1.00  0.00           O  
ATOM   2139  N   ASP   134      21.341  -5.800 -40.930  1.00  0.00           N  
ATOM   2140  H   ASP   134      21.332  -6.213 -41.851  1.00  0.00           H  
ATOM   2141  CA  ASP   134      21.467  -6.762 -39.821  1.00  0.00           C  
ATOM   2142  HA  ASP   134      21.184  -6.248 -38.902  1.00  0.00           H  
ATOM   2143  CB  ASP   134      20.381  -7.775 -40.051  1.00  0.00           C  
ATOM   2144  HB2 ASP   134      20.556  -8.311 -40.983  1.00  0.00           H  
ATOM   2145  HB3 ASP   134      20.278  -8.422 -39.180  1.00  0.00           H  
ATOM   2146  CG  ASP   134      19.091  -6.985 -40.242  1.00  0.00           C  
ATOM   2147  OD1 ASP   134      18.328  -7.146 -41.279  1.00  0.00           O  
ATOM   2148  OD2 ASP   134      18.609  -6.454 -39.255  1.00  0.00           O  
ATOM   2149  C   ASP   134      22.861  -7.335 -39.607  1.00  0.00           C  
ATOM   2150  O   ASP   134      23.705  -7.285 -40.490  1.00  0.00           O  
ATOM   2151  N   ALA   135      23.191  -7.820 -38.366  1.00  0.00           N  
ATOM   2152  H   ALA   135      22.375  -7.872 -37.774  1.00  0.00           H  
ATOM   2153  CA  ALA   135      24.440  -8.497 -38.025  1.00  0.00           C  
ATOM   2154  HA  ALA   135      25.197  -7.747 -38.253  1.00  0.00           H  
ATOM   2155  CB  ALA   135      24.496  -8.709 -36.455  1.00  0.00           C  
ATOM   2156  HB1 ALA   135      23.910  -9.567 -36.124  1.00  0.00           H  
ATOM   2157  HB2 ALA   135      25.552  -8.851 -36.224  1.00  0.00           H  
ATOM   2158  HB3 ALA   135      24.161  -7.820 -35.921  1.00  0.00           H  
ATOM   2159  C   ALA   135      24.790  -9.842 -38.737  1.00  0.00           C  
ATOM   2160  O   ALA   135      25.355 -10.754 -38.130  1.00  0.00           O  
ATOM   2161  N   LYS   136      24.425  -9.926 -40.029  1.00  0.00           N  
ATOM   2162  H   LYS   136      23.958  -9.117 -40.413  1.00  0.00           H  
ATOM   2163  CA  LYS   136      24.588 -11.134 -40.828  1.00  0.00           C  
ATOM   2164  HA  LYS   136      24.151 -11.962 -40.270  1.00  0.00           H  
ATOM   2165  CB  LYS   136      23.894 -11.058 -42.296  1.00  0.00           C  
ATOM   2166  HB2 LYS   136      22.824 -10.905 -42.164  1.00  0.00           H  
ATOM   2167  HB3 LYS   136      24.210 -10.210 -42.904  1.00  0.00           H  
ATOM   2168  CG  LYS   136      23.969 -12.325 -43.081  1.00  0.00           C  
ATOM   2169  HG2 LYS   136      24.989 -12.450 -43.445  1.00  0.00           H  
ATOM   2170  HG3 LYS   136      23.829 -13.160 -42.394  1.00  0.00           H  
ATOM   2171  CD  LYS   136      22.972 -12.473 -44.226  1.00  0.00           C  
ATOM   2172  HD2 LYS   136      23.144 -13.474 -44.623  1.00  0.00           H  
ATOM   2173  HD3 LYS   136      21.946 -12.434 -43.861  1.00  0.00           H  
ATOM   2174  CE  LYS   136      23.174 -11.450 -45.276  1.00  0.00           C  
ATOM   2175  HE2 LYS   136      23.241 -10.429 -44.901  1.00  0.00           H  
ATOM   2176  HE3 LYS   136      24.136 -11.709 -45.718  1.00  0.00           H  
ATOM   2177  NZ  LYS   136      22.161 -11.499 -46.386  1.00  0.00           N  
ATOM   2178  HZ1 LYS   136      21.270 -11.360 -45.932  1.00  0.00           H  
ATOM   2179  HZ2 LYS   136      22.287 -10.740 -47.041  1.00  0.00           H  
ATOM   2180  HZ3 LYS   136      22.030 -12.438 -46.733  1.00  0.00           H  
ATOM   2181  C   LYS   136      26.081 -11.582 -41.065  1.00  0.00           C  
ATOM   2182  O   LYS   136      26.326 -12.826 -41.000  1.00  0.00           O  
ATOM   2183  N   PRO   137      27.025 -10.677 -41.336  1.00  0.00           N  
ATOM   2184  CD  PRO   137      26.938  -9.194 -41.584  1.00  0.00           C  
ATOM   2185  HD2 PRO   137      26.420  -8.606 -40.826  1.00  0.00           H  
ATOM   2186  HD3 PRO   137      26.401  -9.107 -42.528  1.00  0.00           H  
ATOM   2187  CG  PRO   137      28.432  -8.734 -41.724  1.00  0.00           C  
ATOM   2188  HG2 PRO   137      28.957  -8.486 -40.802  1.00  0.00           H  
ATOM   2189  HG3 PRO   137      28.572  -7.838 -42.329  1.00  0.00           H  
ATOM   2190  CB  PRO   137      29.018  -9.958 -42.339  1.00  0.00           C  
ATOM   2191  HB2 PRO   137      30.090 -10.073 -42.177  1.00  0.00           H  
ATOM   2192  HB3 PRO   137      28.766  -9.936 -43.399  1.00  0.00           H  
ATOM   2193  CA  PRO   137      28.344 -11.175 -41.724  1.00  0.00           C  
ATOM   2194  HA  PRO   137      28.243 -11.887 -42.543  1.00  0.00           H  
ATOM   2195  C   PRO   137      29.073 -11.766 -40.564  1.00  0.00           C  
ATOM   2196  O   PRO   137      29.887 -12.688 -40.814  1.00  0.00           O  
ATOM   2197  N   MET   138      28.914 -11.343 -39.256  1.00  0.00           N  
ATOM   2198  H   MET   138      28.319 -10.586 -38.951  1.00  0.00           H  
ATOM   2199  CA  MET   138      29.708 -11.910 -38.155  1.00  0.00           C  
ATOM   2200  HA  MET   138      30.512 -12.563 -38.495  1.00  0.00           H  
ATOM   2201  CB  MET   138      30.384 -10.658 -37.433  1.00  0.00           C  
ATOM   2202  HB2 MET   138      29.572 -10.027 -37.074  1.00  0.00           H  
ATOM   2203  HB3 MET   138      30.939 -11.111 -36.612  1.00  0.00           H  
ATOM   2204  CG  MET   138      31.409  -9.835 -38.216  1.00  0.00           C  
ATOM   2205  HG2 MET   138      32.168 -10.429 -38.726  1.00  0.00           H  
ATOM   2206  HG3 MET   138      30.802  -9.267 -38.921  1.00  0.00           H  
ATOM   2207  SD  MET   138      32.320  -8.604 -37.221  1.00  0.00           S  
ATOM   2208  CE  MET   138      33.210  -9.759 -36.008  1.00  0.00           C  
ATOM   2209  HE1 MET   138      32.462 -10.173 -35.332  1.00  0.00           H  
ATOM   2210  HE2 MET   138      33.633 -10.587 -36.577  1.00  0.00           H  
ATOM   2211  HE3 MET   138      33.958  -9.239 -35.408  1.00  0.00           H  
ATOM   2212  C   MET   138      28.872 -12.740 -37.195  1.00  0.00           C  
ATOM   2213  O   MET   138      29.490 -13.473 -36.380  1.00  0.00           O  
ATOM   2214  N   MET   139      27.579 -12.651 -37.167  1.00  0.00           N  
ATOM   2215  H   MET   139      27.061 -12.153 -37.876  1.00  0.00           H  
ATOM   2216  CA  MET   139      26.672 -13.195 -36.117  1.00  0.00           C  
ATOM   2217  HA  MET   139      27.286 -13.936 -35.606  1.00  0.00           H  
ATOM   2218  CB  MET   139      26.457 -12.025 -35.159  1.00  0.00           C  
ATOM   2219  HB2 MET   139      27.260 -11.873 -34.437  1.00  0.00           H  
ATOM   2220  HB3 MET   139      26.222 -11.147 -35.761  1.00  0.00           H  
ATOM   2221  CG  MET   139      25.278 -12.313 -34.194  1.00  0.00           C  
ATOM   2222  HG2 MET   139      25.223 -11.493 -33.478  1.00  0.00           H  
ATOM   2223  HG3 MET   139      24.350 -12.349 -34.764  1.00  0.00           H  
ATOM   2224  SD  MET   139      25.378 -13.876 -33.243  1.00  0.00           S  
ATOM   2225  CE  MET   139      26.851 -13.934 -32.072  1.00  0.00           C  
ATOM   2226  HE1 MET   139      26.392 -13.865 -31.086  1.00  0.00           H  
ATOM   2227  HE2 MET   139      27.295 -14.928 -32.126  1.00  0.00           H  
ATOM   2228  HE3 MET   139      27.522 -13.076 -32.115  1.00  0.00           H  
ATOM   2229  C   MET   139      25.419 -13.905 -36.607  1.00  0.00           C  
ATOM   2230  O   MET   139      25.302 -15.127 -36.636  1.00  0.00           O  
ATOM   2231  N   HIE   140      24.401 -13.240 -36.999  1.00  0.00           N  
ATOM   2232  H   HIE   140      24.540 -12.252 -37.160  1.00  0.00           H  
ATOM   2233  CA  HIE   140      23.036 -13.737 -37.302  1.00  0.00           C  
ATOM   2234  HA  HIE   140      23.225 -14.654 -37.860  1.00  0.00           H  
ATOM   2235  CB  HIE   140      22.314 -14.092 -35.996  1.00  0.00           C  
ATOM   2236  HB2 HIE   140      22.966 -14.720 -35.390  1.00  0.00           H  
ATOM   2237  HB3 HIE   140      22.027 -13.202 -35.435  1.00  0.00           H  
ATOM   2238  CG  HIE   140      21.172 -14.971 -36.281  1.00  0.00           C  
ATOM   2239  ND1 HIE   140      19.850 -14.676 -36.504  1.00  0.00           N  
ATOM   2240  CE1 HIE   140      19.315 -15.887 -36.839  1.00  0.00           C  
ATOM   2241  HE1 HIE   140      18.262 -15.998 -37.051  1.00  0.00           H  
ATOM   2242  NE2 HIE   140      20.207 -16.789 -37.178  1.00  0.00           N  
ATOM   2243  HE2 HIE   140      20.042 -17.766 -37.373  1.00  0.00           H  
ATOM   2244  CD2 HIE   140      21.423 -16.241 -36.863  1.00  0.00           C  
ATOM   2245  HD2 HIE   140      22.401 -16.646 -37.073  1.00  0.00           H  
ATOM   2246  C   HIE   140      22.250 -12.874 -38.251  1.00  0.00           C  
ATOM   2247  O   HIE   140      22.467 -11.677 -38.317  1.00  0.00           O  
ATOM   2248  N   HIE   141      21.461 -13.482 -39.059  1.00  0.00           N  
ATOM   2249  H   HIE   141      21.066 -14.383 -38.829  1.00  0.00           H  
ATOM   2250  CA  HIE   141      20.743 -12.716 -40.071  1.00  0.00           C  
ATOM   2251  HA  HIE   141      21.458 -12.080 -40.594  1.00  0.00           H  
ATOM   2252  CB  HIE   141      20.146 -13.741 -41.107  1.00  0.00           C  
ATOM   2253  HB2 HIE   141      19.830 -13.129 -41.952  1.00  0.00           H  
ATOM   2254  HB3 HIE   141      20.943 -14.405 -41.438  1.00  0.00           H  
ATOM   2255  CG  HIE   141      19.101 -14.713 -40.521  1.00  0.00           C  
ATOM   2256  ND1 HIE   141      17.765 -14.374 -40.225  1.00  0.00           N  
ATOM   2257  CE1 HIE   141      17.163 -15.539 -39.944  1.00  0.00           C  
ATOM   2258  HE1 HIE   141      16.125 -15.723 -39.708  1.00  0.00           H  
ATOM   2259  NE2 HIE   141      18.065 -16.552 -39.991  1.00  0.00           N  
ATOM   2260  HE2 HIE   141      17.755 -17.513 -39.969  1.00  0.00           H  
ATOM   2261  CD2 HIE   141      19.296 -16.064 -40.310  1.00  0.00           C  
ATOM   2262  HD2 HIE   141      20.219 -16.614 -40.416  1.00  0.00           H  
ATOM   2263  C   HIE   141      19.663 -11.760 -39.583  1.00  0.00           C  
ATOM   2264  O   HIE   141      19.400 -10.718 -40.188  1.00  0.00           O  
ATOM   2265  N   LYS   142      19.094 -12.010 -38.329  1.00  0.00           N  
ATOM   2266  H   LYS   142      19.491 -12.801 -37.842  1.00  0.00           H  
ATOM   2267  CA  LYS   142      18.149 -11.141 -37.703  1.00  0.00           C  
ATOM   2268  HA  LYS   142      18.279 -10.129 -38.084  1.00  0.00           H  
ATOM   2269  CB  LYS   142      16.737 -11.676 -38.145  1.00  0.00           C  
ATOM   2270  HB2 LYS   142      16.635 -12.760 -38.192  1.00  0.00           H  
ATOM   2271  HB3 LYS   142      16.005 -11.252 -37.458  1.00  0.00           H  
ATOM   2272  CG  LYS   142      16.342 -11.132 -39.498  1.00  0.00           C  
ATOM   2273  HG2 LYS   142      16.564 -10.074 -39.636  1.00  0.00           H  
ATOM   2274  HG3 LYS   142      16.776 -11.697 -40.323  1.00  0.00           H  
ATOM   2275  CD  LYS   142      14.828 -11.203 -39.646  1.00  0.00           C  
ATOM   2276  HD2 LYS   142      14.382 -10.708 -38.784  1.00  0.00           H  
ATOM   2277  HD3 LYS   142      14.583 -10.593 -40.516  1.00  0.00           H  
ATOM   2278  CE  LYS   142      14.226 -12.571 -39.756  1.00  0.00           C  
ATOM   2279  HE2 LYS   142      14.667 -13.206 -38.988  1.00  0.00           H  
ATOM   2280  HE3 LYS   142      13.147 -12.454 -39.652  1.00  0.00           H  
ATOM   2281  NZ  LYS   142      14.697 -13.295 -40.992  1.00  0.00           N  
ATOM   2282  HZ1 LYS   142      14.469 -12.773 -41.827  1.00  0.00           H  
ATOM   2283  HZ2 LYS   142      15.690 -13.477 -41.028  1.00  0.00           H  
ATOM   2284  HZ3 LYS   142      14.153 -14.139 -41.101  1.00  0.00           H  
ATOM   2285  C   LYS   142      18.144 -11.051 -36.161  1.00  0.00           C  
ATOM   2286  O   LYS   142      18.010 -12.079 -35.425  1.00  0.00           O  
ATOM   2287  N   GLY   143      18.198  -9.775 -35.686  1.00  0.00           N  
ATOM   2288  H   GLY   143      18.188  -9.055 -36.394  1.00  0.00           H  
ATOM   2289  CA  GLY   143      17.971  -9.435 -34.321  1.00  0.00           C  
ATOM   2290  HA2 GLY   143      17.924  -8.351 -34.222  1.00  0.00           H  
ATOM   2291  HA3 GLY   143      16.937  -9.742 -34.164  1.00  0.00           H  
ATOM   2292  C   GLY   143      18.833 -10.021 -33.223  1.00  0.00           C  
ATOM   2293  O   GLY   143      18.337 -10.008 -32.055  1.00  0.00           O  
ATOM   2294  N   LYS   144      20.116 -10.373 -33.451  1.00  0.00           N  
ATOM   2295  H   LYS   144      20.384 -10.337 -34.424  1.00  0.00           H  
ATOM   2296  CA  LYS   144      21.059 -10.416 -32.389  1.00  0.00           C  
ATOM   2297  HA  LYS   144      20.471 -10.669 -31.508  1.00  0.00           H  
ATOM   2298  CB  LYS   144      22.107 -11.623 -32.601  1.00  0.00           C  
ATOM   2299  HB2 LYS   144      22.429 -11.636 -33.643  1.00  0.00           H  
ATOM   2300  HB3 LYS   144      22.972 -11.533 -31.943  1.00  0.00           H  
ATOM   2301  CG  LYS   144      21.549 -13.040 -32.286  1.00  0.00           C  
ATOM   2302  HG2 LYS   144      22.366 -13.729 -32.499  1.00  0.00           H  
ATOM   2303  HG3 LYS   144      21.402 -13.046 -31.206  1.00  0.00           H  
ATOM   2304  CD  LYS   144      20.229 -13.480 -33.023  1.00  0.00           C  
ATOM   2305  HD2 LYS   144      19.343 -12.958 -32.661  1.00  0.00           H  
ATOM   2306  HD3 LYS   144      20.245 -13.171 -34.068  1.00  0.00           H  
ATOM   2307  CE  LYS   144      20.120 -14.972 -32.996  1.00  0.00           C  
ATOM   2308  HE2 LYS   144      20.873 -15.516 -33.566  1.00  0.00           H  
ATOM   2309  HE3 LYS   144      20.099 -15.181 -31.927  1.00  0.00           H  
ATOM   2310  NZ  LYS   144      18.863 -15.344 -33.680  1.00  0.00           N  
ATOM   2311  HZ1 LYS   144      18.945 -15.142 -34.666  1.00  0.00           H  
ATOM   2312  HZ2 LYS   144      18.695 -16.337 -33.597  1.00  0.00           H  
ATOM   2313  HZ3 LYS   144      18.081 -14.757 -33.430  1.00  0.00           H  
ATOM   2314  C   LYS   144      21.711  -9.063 -32.198  1.00  0.00           C  
ATOM   2315  O   LYS   144      21.626  -8.149 -33.044  1.00  0.00           O  
ATOM   2316  N   PHE   145      22.216  -8.917 -30.980  1.00  0.00           N  
ATOM   2317  H   PHE   145      22.065  -9.649 -30.300  1.00  0.00           H  
ATOM   2318  CA  PHE   145      22.559  -7.633 -30.391  1.00  0.00           C  
ATOM   2319  HA  PHE   145      22.878  -7.971 -29.405  1.00  0.00           H  
ATOM   2320  CB  PHE   145      23.899  -7.081 -30.853  1.00  0.00           C  
ATOM   2321  HB2 PHE   145      23.703  -6.342 -31.631  1.00  0.00           H  
ATOM   2322  HB3 PHE   145      24.375  -6.549 -30.029  1.00  0.00           H  
ATOM   2323  CG  PHE   145      25.009  -8.044 -31.364  1.00  0.00           C  
ATOM   2324  CD1 PHE   145      25.431  -9.134 -30.499  1.00  0.00           C  
ATOM   2325  HD1 PHE   145      24.848  -9.311 -29.607  1.00  0.00           H  
ATOM   2326  CE1 PHE   145      26.390 -10.047 -30.948  1.00  0.00           C  
ATOM   2327  HE1 PHE   145      26.732 -10.850 -30.312  1.00  0.00           H  
ATOM   2328  CZ  PHE   145      27.074  -9.833 -32.182  1.00  0.00           C  
ATOM   2329  HZ  PHE   145      27.766 -10.595 -32.509  1.00  0.00           H  
ATOM   2330  CE2 PHE   145      26.758  -8.735 -32.967  1.00  0.00           C  
ATOM   2331  HE2 PHE   145      27.163  -8.665 -33.966  1.00  0.00           H  
ATOM   2332  CD2 PHE   145      25.744  -7.831 -32.567  1.00  0.00           C  
ATOM   2333  HD2 PHE   145      25.427  -6.985 -33.160  1.00  0.00           H  
ATOM   2334  C   PHE   145      21.307  -6.654 -30.358  1.00  0.00           C  
ATOM   2335  O   PHE   145      21.534  -5.445 -30.370  1.00  0.00           O  
ATOM   2336  N   GLY   146      20.053  -7.206 -30.443  1.00  0.00           N  
ATOM   2337  H   GLY   146      20.077  -8.197 -30.246  1.00  0.00           H  
ATOM   2338  CA  GLY   146      18.755  -6.562 -30.531  1.00  0.00           C  
ATOM   2339  HA2 GLY   146      18.589  -6.126 -31.516  1.00  0.00           H  
ATOM   2340  HA3 GLY   146      18.053  -7.375 -30.347  1.00  0.00           H  
ATOM   2341  C   GLY   146      18.598  -5.586 -29.416  1.00  0.00           C  
ATOM   2342  O   GLY   146      18.479  -5.944 -28.248  1.00  0.00           O  
ATOM   2343  N   PRO   147      18.357  -4.295 -29.731  1.00  0.00           N  
ATOM   2344  CD  PRO   147      18.577  -3.625 -31.018  1.00  0.00           C  
ATOM   2345  HD2 PRO   147      17.716  -3.488 -31.672  1.00  0.00           H  
ATOM   2346  HD3 PRO   147      19.410  -4.154 -31.482  1.00  0.00           H  
ATOM   2347  CG  PRO   147      19.104  -2.251 -30.648  1.00  0.00           C  
ATOM   2348  HG2 PRO   147      19.042  -1.490 -31.426  1.00  0.00           H  
ATOM   2349  HG3 PRO   147      20.157  -2.411 -30.413  1.00  0.00           H  
ATOM   2350  CB  PRO   147      18.366  -1.937 -29.358  1.00  0.00           C  
ATOM   2351  HB2 PRO   147      17.411  -1.461 -29.582  1.00  0.00           H  
ATOM   2352  HB3 PRO   147      18.966  -1.310 -28.699  1.00  0.00           H  
ATOM   2353  CA  PRO   147      18.050  -3.309 -28.654  1.00  0.00           C  
ATOM   2354  HA  PRO   147      18.909  -3.401 -27.989  1.00  0.00           H  
ATOM   2355  C   PRO   147      16.677  -3.438 -27.968  1.00  0.00           C  
ATOM   2356  O   PRO   147      16.456  -3.138 -26.805  1.00  0.00           O  
ATOM   2357  N   HIE   148      15.624  -3.704 -28.723  1.00  0.00           N  
ATOM   2358  H   HIE   148      15.750  -4.061 -29.659  1.00  0.00           H  
ATOM   2359  CA  HIE   148      14.202  -3.796 -28.204  1.00  0.00           C  
ATOM   2360  HA  HIE   148      14.117  -3.345 -27.215  1.00  0.00           H  
ATOM   2361  CB  HIE   148      13.319  -2.981 -29.162  1.00  0.00           C  
ATOM   2362  HB2 HIE   148      13.446  -3.412 -30.155  1.00  0.00           H  
ATOM   2363  HB3 HIE   148      12.267  -2.983 -28.876  1.00  0.00           H  
ATOM   2364  CG  HIE   148      13.774  -1.484 -29.198  1.00  0.00           C  
ATOM   2365  ND1 HIE   148      13.845  -0.546 -28.128  1.00  0.00           N  
ATOM   2366  CE1 HIE   148      14.291   0.637 -28.585  1.00  0.00           C  
ATOM   2367  HE1 HIE   148      14.683   1.436 -27.974  1.00  0.00           H  
ATOM   2368  NE2 HIE   148      14.477   0.553 -29.895  1.00  0.00           N  
ATOM   2369  HE2 HIE   148      14.758   1.310 -30.502  1.00  0.00           H  
ATOM   2370  CD2 HIE   148      14.162  -0.754 -30.300  1.00  0.00           C  
ATOM   2371  HD2 HIE   148      14.129  -1.118 -31.316  1.00  0.00           H  
ATOM   2372  C   HIE   148      13.669  -5.247 -27.928  1.00  0.00           C  
ATOM   2373  O   HIE   148      12.744  -5.400 -27.111  1.00  0.00           O  
ATOM   2374  N   GLN   149      14.093  -6.255 -28.664  1.00  0.00           N  
ATOM   2375  H   GLN   149      14.839  -6.004 -29.297  1.00  0.00           H  
ATOM   2376  CA  GLN   149      13.872  -7.662 -28.439  1.00  0.00           C  
ATOM   2377  HA  GLN   149      12.807  -7.894 -28.409  1.00  0.00           H  
ATOM   2378  CB  GLN   149      14.496  -8.459 -29.572  1.00  0.00           C  
ATOM   2379  HB2 GLN   149      15.514  -8.098 -29.722  1.00  0.00           H  
ATOM   2380  HB3 GLN   149      14.661  -9.463 -29.179  1.00  0.00           H  
ATOM   2381  CG  GLN   149      13.869  -8.416 -30.913  1.00  0.00           C  
ATOM   2382  HG2 GLN   149      13.659  -7.397 -31.237  1.00  0.00           H  
ATOM   2383  HG3 GLN   149      14.596  -8.768 -31.645  1.00  0.00           H  
ATOM   2384  CD  GLN   149      12.507  -9.155 -30.980  1.00  0.00           C  
ATOM   2385  OE1 GLN   149      11.910  -9.461 -29.927  1.00  0.00           O  
ATOM   2386  NE2 GLN   149      12.031  -9.573 -32.063  1.00  0.00           N  
ATOM   2387 HE21 GLN   149      11.232 -10.179 -31.945  1.00  0.00           H  
ATOM   2388 HE22 GLN   149      12.540  -9.397 -32.918  1.00  0.00           H  
ATOM   2389  C   GLN   149      14.332  -8.031 -26.989  1.00  0.00           C  
ATOM   2390  O   GLN   149      15.492  -7.812 -26.518  1.00  0.00           O  
ATOM   2391  N   ARG   150      13.457  -8.588 -26.126  1.00  0.00           N  
ATOM   2392  H   ARG   150      12.633  -8.927 -26.603  1.00  0.00           H  
ATOM   2393  CA  ARG   150      13.766  -9.006 -24.741  1.00  0.00           C  
ATOM   2394  HA  ARG   150      14.547  -8.322 -24.408  1.00  0.00           H  
ATOM   2395  CB  ARG   150      12.586  -8.936 -23.719  1.00  0.00           C  
ATOM   2396  HB2 ARG   150      11.816  -9.697 -23.844  1.00  0.00           H  
ATOM   2397  HB3 ARG   150      12.970  -9.109 -22.714  1.00  0.00           H  
ATOM   2398  CG  ARG   150      11.752  -7.613 -23.726  1.00  0.00           C  
ATOM   2399  HG2 ARG   150      11.156  -7.576 -24.638  1.00  0.00           H  
ATOM   2400  HG3 ARG   150      10.942  -7.615 -22.996  1.00  0.00           H  
ATOM   2401  CD  ARG   150      12.526  -6.349 -23.682  1.00  0.00           C  
ATOM   2402  HD2 ARG   150      13.313  -6.369 -22.928  1.00  0.00           H  
ATOM   2403  HD3 ARG   150      12.875  -6.182 -24.701  1.00  0.00           H  
ATOM   2404  NE  ARG   150      11.650  -5.189 -23.423  1.00  0.00           N  
ATOM   2405  HE  ARG   150      10.868  -5.472 -22.850  1.00  0.00           H  
ATOM   2406  CZ  ARG   150      11.854  -3.908 -23.597  1.00  0.00           C  
ATOM   2407  NH1 ARG   150      12.968  -3.388 -24.006  1.00  0.00           N  
ATOM   2408 HH11 ARG   150      13.690  -4.032 -24.297  1.00  0.00           H  
ATOM   2409 HH12 ARG   150      13.153  -2.397 -24.055  1.00  0.00           H  
ATOM   2410  NH2 ARG   150      10.880  -3.096 -23.288  1.00  0.00           N  
ATOM   2411 HH21 ARG   150       9.959  -3.489 -23.155  1.00  0.00           H  
ATOM   2412 HH22 ARG   150      11.001  -2.095 -23.335  1.00  0.00           H  
ATOM   2413  C   ARG   150      14.436 -10.457 -24.779  1.00  0.00           C  
ATOM   2414  O   ARG   150      14.196 -11.197 -25.713  1.00  0.00           O  
ATOM   2415  N   MET   151      15.251 -10.711 -23.771  1.00  0.00           N  
ATOM   2416  H   MET   151      15.339 -10.017 -23.042  1.00  0.00           H  
ATOM   2417  CA  MET   151      15.884 -11.996 -23.562  1.00  0.00           C  
ATOM   2418  HA  MET   151      16.335 -11.784 -22.593  1.00  0.00           H  
ATOM   2419  CB  MET   151      16.970 -12.278 -24.684  1.00  0.00           C  
ATOM   2420  HB2 MET   151      17.542 -13.171 -24.435  1.00  0.00           H  
ATOM   2421  HB3 MET   151      16.501 -12.469 -25.649  1.00  0.00           H  
ATOM   2422  CG  MET   151      18.052 -11.250 -24.949  1.00  0.00           C  
ATOM   2423  HG2 MET   151      18.701 -11.567 -25.765  1.00  0.00           H  
ATOM   2424  HG3 MET   151      17.501 -10.343 -25.200  1.00  0.00           H  
ATOM   2425  SD  MET   151      19.006 -10.593 -23.466  1.00  0.00           S  
ATOM   2426  CE  MET   151      20.151 -11.964 -23.238  1.00  0.00           C  
ATOM   2427  HE1 MET   151      21.124 -11.668 -23.629  1.00  0.00           H  
ATOM   2428  HE2 MET   151      20.038 -12.142 -22.168  1.00  0.00           H  
ATOM   2429  HE3 MET   151      19.860 -12.855 -23.795  1.00  0.00           H  
ATOM   2430  C   MET   151      14.857 -13.082 -23.261  1.00  0.00           C  
ATOM   2431  O   MET   151      14.866 -14.160 -23.840  1.00  0.00           O  
ATOM   2432  N   MET   152      13.938 -12.795 -22.297  1.00  0.00           N  
ATOM   2433  H   MET   152      13.984 -11.859 -21.919  1.00  0.00           H  
ATOM   2434  CA  MET   152      13.097 -13.767 -21.627  1.00  0.00           C  
ATOM   2435  HA  MET   152      12.562 -14.339 -22.386  1.00  0.00           H  
ATOM   2436  CB  MET   152      12.114 -12.962 -20.687  1.00  0.00           C  
ATOM   2437  HB2 MET   152      11.431 -13.712 -20.288  1.00  0.00           H  
ATOM   2438  HB3 MET   152      12.804 -12.576 -19.937  1.00  0.00           H  
ATOM   2439  CG  MET   152      11.366 -11.805 -21.362  1.00  0.00           C  
ATOM   2440  HG2 MET   152      11.709 -11.624 -22.381  1.00  0.00           H  
ATOM   2441  HG3 MET   152      10.343 -12.106 -21.588  1.00  0.00           H  
ATOM   2442  SD  MET   152      11.433 -10.245 -20.547  1.00  0.00           S  
ATOM   2443  CE  MET   152       9.831  -9.667 -20.854  1.00  0.00           C  
ATOM   2444  HE1 MET   152       9.089 -10.352 -20.443  1.00  0.00           H  
ATOM   2445  HE2 MET   152       9.685  -8.709 -20.355  1.00  0.00           H  
ATOM   2446  HE3 MET   152       9.569  -9.654 -21.912  1.00  0.00           H  
ATOM   2447  C   MET   152      13.891 -14.767 -20.789  1.00  0.00           C  
ATOM   2448  O   MET   152      14.927 -14.342 -20.282  1.00  0.00           O  
ATOM   2449  N   PHE   153      13.678 -16.082 -20.753  1.00  0.00           N  
ATOM   2450  H   PHE   153      14.380 -16.694 -20.360  1.00  0.00           H  
ATOM   2451  CA  PHE   153      12.612 -16.813 -21.371  1.00  0.00           C  
ATOM   2452  HA  PHE   153      12.169 -16.375 -22.265  1.00  0.00           H  
ATOM   2453  CB  PHE   153      13.088 -18.224 -21.862  1.00  0.00           C  
ATOM   2454  HB2 PHE   153      13.928 -18.198 -22.555  1.00  0.00           H  
ATOM   2455  HB3 PHE   153      13.429 -18.797 -21.000  1.00  0.00           H  
ATOM   2456  CG  PHE   153      11.893 -19.029 -22.404  1.00  0.00           C  
ATOM   2457  CD1 PHE   153      11.316 -19.990 -21.556  1.00  0.00           C  
ATOM   2458  HD1 PHE   153      11.592 -20.081 -20.516  1.00  0.00           H  
ATOM   2459  CE1 PHE   153      10.285 -20.866 -22.020  1.00  0.00           C  
ATOM   2460  HE1 PHE   153       9.851 -21.536 -21.292  1.00  0.00           H  
ATOM   2461  CZ  PHE   153       9.759 -20.760 -23.347  1.00  0.00           C  
ATOM   2462  HZ  PHE   153       8.935 -21.359 -23.704  1.00  0.00           H  
ATOM   2463  CE2 PHE   153      10.288 -19.701 -24.188  1.00  0.00           C  
ATOM   2464  HE2 PHE   153       9.819 -19.354 -25.097  1.00  0.00           H  
ATOM   2465  CD2 PHE   153      11.445 -18.959 -23.751  1.00  0.00           C  
ATOM   2466  HD2 PHE   153      11.800 -18.291 -24.522  1.00  0.00           H  
ATOM   2467  C   PHE   153      11.456 -17.026 -20.354  1.00  0.00           C  
ATOM   2468  O   PHE   153      11.786 -17.270 -19.206  1.00  0.00           O  
ATOM   2469  N   LYS   154      10.169 -16.976 -20.760  1.00  0.00           N  
ATOM   2470  H   LYS   154       9.887 -16.544 -21.629  1.00  0.00           H  
ATOM   2471  CA  LYS   154       9.007 -17.268 -19.841  1.00  0.00           C  
ATOM   2472  HA  LYS   154       9.346 -18.020 -19.129  1.00  0.00           H  
ATOM   2473  CB  LYS   154       8.699 -15.915 -19.138  1.00  0.00           C  
ATOM   2474  HB2 LYS   154       7.932 -16.042 -18.374  1.00  0.00           H  
ATOM   2475  HB3 LYS   154       9.626 -15.748 -18.590  1.00  0.00           H  
ATOM   2476  CG  LYS   154       8.300 -14.786 -20.104  1.00  0.00           C  
ATOM   2477  HG2 LYS   154       9.037 -14.002 -19.926  1.00  0.00           H  
ATOM   2478  HG3 LYS   154       8.300 -15.041 -21.164  1.00  0.00           H  
ATOM   2479  CD  LYS   154       6.952 -14.130 -19.709  1.00  0.00           C  
ATOM   2480  HD2 LYS   154       6.845 -14.244 -18.630  1.00  0.00           H  
ATOM   2481  HD3 LYS   154       6.980 -13.070 -19.961  1.00  0.00           H  
ATOM   2482  CE  LYS   154       5.734 -14.757 -20.319  1.00  0.00           C  
ATOM   2483  HE2 LYS   154       5.566 -15.710 -19.817  1.00  0.00           H  
ATOM   2484  HE3 LYS   154       4.884 -14.158 -19.991  1.00  0.00           H  
ATOM   2485  NZ  LYS   154       5.834 -14.894 -21.845  1.00  0.00           N  
ATOM   2486  HZ1 LYS   154       5.068 -15.362 -22.309  1.00  0.00           H  
ATOM   2487  HZ2 LYS   154       5.953 -14.022 -22.340  1.00  0.00           H  
ATOM   2488  HZ3 LYS   154       6.612 -15.528 -21.960  1.00  0.00           H  
ATOM   2489  C   LYS   154       7.747 -17.803 -20.636  1.00  0.00           C  
ATOM   2490  O   LYS   154       7.477 -17.321 -21.739  1.00  0.00           O  
ATOM   2491  N   ASP   155       6.920 -18.710 -20.054  1.00  0.00           N  
ATOM   2492  H   ASP   155       7.155 -18.982 -19.111  1.00  0.00           H  
ATOM   2493  CA  ASP   155       5.792 -19.345 -20.744  1.00  0.00           C  
ATOM   2494  HA  ASP   155       5.488 -18.664 -21.539  1.00  0.00           H  
ATOM   2495  CB  ASP   155       6.379 -20.538 -21.536  1.00  0.00           C  
ATOM   2496  HB2 ASP   155       7.352 -20.303 -21.968  1.00  0.00           H  
ATOM   2497  HB3 ASP   155       6.555 -21.313 -20.790  1.00  0.00           H  
ATOM   2498  CG  ASP   155       5.354 -21.009 -22.611  1.00  0.00           C  
ATOM   2499  OD1 ASP   155       4.144 -20.869 -22.453  1.00  0.00           O  
ATOM   2500  OD2 ASP   155       5.819 -21.505 -23.640  1.00  0.00           O  
ATOM   2501  C   ASP   155       4.740 -19.713 -19.728  1.00  0.00           C  
ATOM   2502  O   ASP   155       5.052 -19.968 -18.550  1.00  0.00           O  
ATOM   2503  N   LEU   156       3.434 -19.824 -20.092  1.00  0.00           N  
ATOM   2504  H   LEU   156       3.266 -19.673 -21.076  1.00  0.00           H  
ATOM   2505  CA  LEU   156       2.309 -20.387 -19.341  1.00  0.00           C  
ATOM   2506  HA  LEU   156       2.659 -20.526 -18.318  1.00  0.00           H  
ATOM   2507  CB  LEU   156       1.213 -19.345 -19.425  1.00  0.00           C  
ATOM   2508  HB2 LEU   156       1.305 -18.968 -20.443  1.00  0.00           H  
ATOM   2509  HB3 LEU   156       0.246 -19.838 -19.327  1.00  0.00           H  
ATOM   2510  CG  LEU   156       1.400 -18.205 -18.444  1.00  0.00           C  
ATOM   2511  HG  LEU   156       2.374 -17.731 -18.562  1.00  0.00           H  
ATOM   2512  CD1 LEU   156       0.310 -17.208 -18.703  1.00  0.00           C  
ATOM   2513 HD11 LEU   156       0.546 -16.250 -18.241  1.00  0.00           H  
ATOM   2514 HD12 LEU   156       0.348 -17.051 -19.781  1.00  0.00           H  
ATOM   2515 HD13 LEU   156      -0.696 -17.540 -18.447  1.00  0.00           H  
ATOM   2516  CD2 LEU   156       1.223 -18.635 -16.994  1.00  0.00           C  
ATOM   2517 HD21 LEU   156       1.116 -17.697 -16.450  1.00  0.00           H  
ATOM   2518 HD22 LEU   156       0.334 -19.222 -16.764  1.00  0.00           H  
ATOM   2519 HD23 LEU   156       2.124 -19.092 -16.583  1.00  0.00           H  
ATOM   2520  C   LEU   156       1.749 -21.714 -19.828  1.00  0.00           C  
ATOM   2521  O   LEU   156       0.872 -22.235 -19.169  1.00  0.00           O  
ATOM   2522  N   ASN   157       2.340 -22.263 -20.872  1.00  0.00           N  
ATOM   2523  H   ASN   157       2.996 -21.748 -21.442  1.00  0.00           H  
ATOM   2524  CA  ASN   157       2.040 -23.578 -21.386  1.00  0.00           C  
ATOM   2525  HA  ASN   157       2.558 -23.690 -22.339  1.00  0.00           H  
ATOM   2526  CB  ASN   157       2.612 -24.584 -20.452  1.00  0.00           C  
ATOM   2527  HB2 ASN   157       2.016 -24.560 -19.539  1.00  0.00           H  
ATOM   2528  HB3 ASN   157       2.660 -25.612 -20.813  1.00  0.00           H  
ATOM   2529  CG  ASN   157       4.061 -24.319 -20.169  1.00  0.00           C  
ATOM   2530  OD1 ASN   157       4.979 -24.521 -20.945  1.00  0.00           O  
ATOM   2531  ND2 ASN   157       4.171 -23.733 -19.004  1.00  0.00           N  
ATOM   2532 HD21 ASN   157       5.094 -23.523 -18.651  1.00  0.00           H  
ATOM   2533 HD22 ASN   157       3.303 -23.470 -18.561  1.00  0.00           H  
ATOM   2534  C   ASN   157       0.521 -23.742 -21.642  1.00  0.00           C  
ATOM   2535  O   ASN   157       0.089 -24.886 -21.524  1.00  0.00           O  
ATOM   2536  N   LEU   158      -0.259 -22.715 -21.997  1.00  0.00           N  
ATOM   2537  H   LEU   158       0.272 -21.871 -22.158  1.00  0.00           H  
ATOM   2538  CA  LEU   158      -1.668 -22.693 -22.286  1.00  0.00           C  
ATOM   2539  HA  LEU   158      -2.256 -22.953 -21.406  1.00  0.00           H  
ATOM   2540  CB  LEU   158      -2.242 -21.262 -22.360  1.00  0.00           C  
ATOM   2541  HB2 LEU   158      -1.892 -20.786 -23.276  1.00  0.00           H  
ATOM   2542  HB3 LEU   158      -3.313 -21.418 -22.487  1.00  0.00           H  
ATOM   2543  CG  LEU   158      -1.993 -20.317 -21.217  1.00  0.00           C  
ATOM   2544  HG  LEU   158      -0.928 -20.093 -21.164  1.00  0.00           H  
ATOM   2545  CD1 LEU   158      -2.783 -19.031 -21.585  1.00  0.00           C  
ATOM   2546 HD11 LEU   158      -2.444 -18.241 -20.914  1.00  0.00           H  
ATOM   2547 HD12 LEU   158      -2.620 -18.859 -22.649  1.00  0.00           H  
ATOM   2548 HD13 LEU   158      -3.871 -19.100 -21.577  1.00  0.00           H  
ATOM   2549  CD2 LEU   158      -2.427 -20.886 -19.903  1.00  0.00           C  
ATOM   2550 HD21 LEU   158      -1.749 -21.647 -19.517  1.00  0.00           H  
ATOM   2551 HD22 LEU   158      -2.338 -20.058 -19.200  1.00  0.00           H  
ATOM   2552 HD23 LEU   158      -3.391 -21.372 -20.053  1.00  0.00           H  
ATOM   2553  C   LEU   158      -2.086 -23.662 -23.437  1.00  0.00           C  
ATOM   2554  O   LEU   158      -1.285 -23.932 -24.277  1.00  0.00           O  
ATOM   2555  N   THR   159      -3.404 -23.864 -23.531  1.00  0.00           N  
ATOM   2556  H   THR   159      -4.037 -23.603 -22.789  1.00  0.00           H  
ATOM   2557  CA  THR   159      -4.161 -24.442 -24.745  1.00  0.00           C  
ATOM   2558  HA  THR   159      -3.539 -25.219 -25.189  1.00  0.00           H  
ATOM   2559  CB  THR   159      -5.449 -25.102 -24.152  1.00  0.00           C  
ATOM   2560  HB  THR   159      -5.986 -25.500 -25.012  1.00  0.00           H  
ATOM   2561  CG2 THR   159      -5.167 -26.104 -23.029  1.00  0.00           C  
ATOM   2562 HG21 THR   159      -4.618 -25.599 -22.234  1.00  0.00           H  
ATOM   2563 HG22 THR   159      -6.131 -26.486 -22.693  1.00  0.00           H  
ATOM   2564 HG23 THR   159      -4.616 -26.965 -23.407  1.00  0.00           H  
ATOM   2565  OG1 THR   159      -6.185 -24.094 -23.522  1.00  0.00           O  
ATOM   2566  HG1 THR   159      -6.927 -24.629 -23.230  1.00  0.00           H  
ATOM   2567  C   THR   159      -4.518 -23.422 -25.878  1.00  0.00           C  
ATOM   2568  O   THR   159      -4.600 -22.205 -25.565  1.00  0.00           O  
ATOM   2569  N   ASP   160      -4.826 -23.815 -27.143  1.00  0.00           N  
ATOM   2570  H   ASP   160      -4.715 -24.783 -27.409  1.00  0.00           H  
ATOM   2571  CA  ASP   160      -4.921 -22.791 -28.189  1.00  0.00           C  
ATOM   2572  HA  ASP   160      -4.107 -22.074 -28.087  1.00  0.00           H  
ATOM   2573  CB  ASP   160      -4.671 -23.471 -29.532  1.00  0.00           C  
ATOM   2574  HB2 ASP   160      -5.502 -24.154 -29.703  1.00  0.00           H  
ATOM   2575  HB3 ASP   160      -4.757 -22.715 -30.312  1.00  0.00           H  
ATOM   2576  CG  ASP   160      -3.329 -24.200 -29.564  1.00  0.00           C  
ATOM   2577  OD1 ASP   160      -2.372 -23.641 -30.169  1.00  0.00           O  
ATOM   2578  OD2 ASP   160      -3.087 -25.365 -29.172  1.00  0.00           O  
ATOM   2579  C   ASP   160      -6.278 -22.069 -28.042  1.00  0.00           C  
ATOM   2580  O   ASP   160      -6.550 -21.023 -28.679  1.00  0.00           O  
ATOM   2581  N   ALA   161      -7.126 -22.580 -27.264  1.00  0.00           N  
ATOM   2582  H   ALA   161      -6.787 -23.363 -26.724  1.00  0.00           H  
ATOM   2583  CA  ALA   161      -8.328 -21.904 -26.826  1.00  0.00           C  
ATOM   2584  HA  ALA   161      -8.797 -21.338 -27.631  1.00  0.00           H  
ATOM   2585  CB  ALA   161      -9.371 -22.968 -26.489  1.00  0.00           C  
ATOM   2586  HB1 ALA   161     -10.358 -22.522 -26.605  1.00  0.00           H  
ATOM   2587  HB2 ALA   161      -9.285 -23.842 -27.135  1.00  0.00           H  
ATOM   2588  HB3 ALA   161      -9.234 -23.310 -25.463  1.00  0.00           H  
ATOM   2589  C   ALA   161      -8.103 -20.878 -25.697  1.00  0.00           C  
ATOM   2590  O   ALA   161      -8.646 -19.744 -25.831  1.00  0.00           O  
ATOM   2591  N   GLN   162      -7.287 -21.205 -24.611  1.00  0.00           N  
ATOM   2592  H   GLN   162      -6.931 -22.134 -24.434  1.00  0.00           H  
ATOM   2593  CA  GLN   162      -7.027 -20.173 -23.592  1.00  0.00           C  
ATOM   2594  HA  GLN   162      -7.969 -19.794 -23.194  1.00  0.00           H  
ATOM   2595  CB  GLN   162      -6.348 -20.869 -22.427  1.00  0.00           C  
ATOM   2596  HB2 GLN   162      -5.466 -21.402 -22.781  1.00  0.00           H  
ATOM   2597  HB3 GLN   162      -6.034 -20.106 -21.713  1.00  0.00           H  
ATOM   2598  CG  GLN   162      -7.216 -21.827 -21.563  1.00  0.00           C  
ATOM   2599  HG2 GLN   162      -8.059 -21.308 -21.107  1.00  0.00           H  
ATOM   2600  HG3 GLN   162      -7.607 -22.596 -22.230  1.00  0.00           H  
ATOM   2601  CD  GLN   162      -6.287 -22.560 -20.605  1.00  0.00           C  
ATOM   2602  OE1 GLN   162      -5.201 -22.987 -20.928  1.00  0.00           O  
ATOM   2603  NE2 GLN   162      -6.596 -22.700 -19.349  1.00  0.00           N  
ATOM   2604 HE21 GLN   162      -5.941 -23.154 -18.728  1.00  0.00           H  
ATOM   2605 HE22 GLN   162      -7.527 -22.469 -19.030  1.00  0.00           H  
ATOM   2606  C   GLN   162      -6.059 -19.047 -23.997  1.00  0.00           C  
ATOM   2607  O   GLN   162      -6.305 -17.863 -23.695  1.00  0.00           O  
ATOM   2608  N   LYS   163      -5.032 -19.317 -24.774  1.00  0.00           N  
ATOM   2609  H   LYS   163      -4.936 -20.282 -25.059  1.00  0.00           H  
ATOM   2610  CA  LYS   163      -4.202 -18.289 -25.481  1.00  0.00           C  
ATOM   2611  HA  LYS   163      -3.729 -17.658 -24.728  1.00  0.00           H  
ATOM   2612  CB  LYS   163      -3.261 -18.943 -26.501  1.00  0.00           C  
ATOM   2613  HB2 LYS   163      -3.851 -19.384 -27.304  1.00  0.00           H  
ATOM   2614  HB3 LYS   163      -2.621 -18.198 -26.973  1.00  0.00           H  
ATOM   2615  CG  LYS   163      -2.198 -19.922 -25.863  1.00  0.00           C  
ATOM   2616  HG2 LYS   163      -1.559 -19.402 -25.149  1.00  0.00           H  
ATOM   2617  HG3 LYS   163      -2.749 -20.726 -25.376  1.00  0.00           H  
ATOM   2618  CD  LYS   163      -1.306 -20.575 -26.911  1.00  0.00           C  
ATOM   2619  HD2 LYS   163      -1.868 -21.252 -27.554  1.00  0.00           H  
ATOM   2620  HD3 LYS   163      -0.774 -19.841 -27.516  1.00  0.00           H  
ATOM   2621  CE  LYS   163      -0.278 -21.421 -26.221  1.00  0.00           C  
ATOM   2622  HE2 LYS   163       0.497 -20.786 -25.792  1.00  0.00           H  
ATOM   2623  HE3 LYS   163      -0.799 -22.015 -25.470  1.00  0.00           H  
ATOM   2624  NZ  LYS   163       0.437 -22.380 -27.079  1.00  0.00           N  
ATOM   2625  HZ1 LYS   163      -0.173 -22.968 -27.628  1.00  0.00           H  
ATOM   2626  HZ2 LYS   163       1.285 -21.987 -27.462  1.00  0.00           H  
ATOM   2627  HZ3 LYS   163       0.789 -23.154 -26.535  1.00  0.00           H  
ATOM   2628  C   LYS   163      -5.032 -17.204 -26.192  1.00  0.00           C  
ATOM   2629  O   LYS   163      -4.870 -16.086 -25.825  1.00  0.00           O  
ATOM   2630  N   GLN   164      -6.064 -17.646 -26.988  1.00  0.00           N  
ATOM   2631  H   GLN   164      -6.077 -18.611 -27.286  1.00  0.00           H  
ATOM   2632  CA  GLN   164      -6.991 -16.683 -27.509  1.00  0.00           C  
ATOM   2633  HA  GLN   164      -6.485 -15.869 -28.028  1.00  0.00           H  
ATOM   2634  CB  GLN   164      -7.938 -17.345 -28.548  1.00  0.00           C  
ATOM   2635  HB2 GLN   164      -7.332 -17.905 -29.260  1.00  0.00           H  
ATOM   2636  HB3 GLN   164      -8.432 -18.158 -28.016  1.00  0.00           H  
ATOM   2637  CG  GLN   164      -8.941 -16.425 -29.218  1.00  0.00           C  
ATOM   2638  HG2 GLN   164      -9.433 -15.804 -28.470  1.00  0.00           H  
ATOM   2639  HG3 GLN   164      -8.483 -15.727 -29.920  1.00  0.00           H  
ATOM   2640  CD  GLN   164      -9.962 -17.262 -30.008  1.00  0.00           C  
ATOM   2641  OE1 GLN   164      -9.574 -18.158 -30.694  1.00  0.00           O  
ATOM   2642  NE2 GLN   164     -11.244 -16.895 -29.997  1.00  0.00           N  
ATOM   2643 HE21 GLN   164     -11.793 -17.539 -30.549  1.00  0.00           H  
ATOM   2644 HE22 GLN   164     -11.597 -16.066 -29.541  1.00  0.00           H  
ATOM   2645  C   GLN   164      -7.787 -15.944 -26.391  1.00  0.00           C  
ATOM   2646  O   GLN   164      -7.931 -14.722 -26.395  1.00  0.00           O  
ATOM   2647  N   GLN   165      -8.285 -16.643 -25.396  1.00  0.00           N  
ATOM   2648  H   GLN   165      -8.113 -17.634 -25.305  1.00  0.00           H  
ATOM   2649  CA  GLN   165      -9.015 -15.978 -24.259  1.00  0.00           C  
ATOM   2650  HA  GLN   165      -9.805 -15.347 -24.666  1.00  0.00           H  
ATOM   2651  CB  GLN   165      -9.701 -17.108 -23.345  1.00  0.00           C  
ATOM   2652  HB2 GLN   165     -10.391 -17.793 -23.836  1.00  0.00           H  
ATOM   2653  HB3 GLN   165      -8.871 -17.712 -22.977  1.00  0.00           H  
ATOM   2654  CG  GLN   165     -10.242 -16.552 -22.040  1.00  0.00           C  
ATOM   2655  HG2 GLN   165     -10.498 -17.458 -21.490  1.00  0.00           H  
ATOM   2656  HG3 GLN   165      -9.556 -15.861 -21.551  1.00  0.00           H  
ATOM   2657  CD  GLN   165     -11.534 -15.771 -22.366  1.00  0.00           C  
ATOM   2658  OE1 GLN   165     -12.629 -16.343 -22.195  1.00  0.00           O  
ATOM   2659  NE2 GLN   165     -11.464 -14.496 -22.686  1.00  0.00           N  
ATOM   2660 HE21 GLN   165     -12.306 -13.938 -22.700  1.00  0.00           H  
ATOM   2661 HE22 GLN   165     -10.601 -13.972 -22.725  1.00  0.00           H  
ATOM   2662  C   GLN   165      -8.259 -14.946 -23.407  1.00  0.00           C  
ATOM   2663  O   GLN   165      -8.822 -13.918 -23.210  1.00  0.00           O  
ATOM   2664  N   ILE   166      -7.026 -15.195 -23.004  1.00  0.00           N  
ATOM   2665  H   ILE   166      -6.594 -15.978 -23.474  1.00  0.00           H  
ATOM   2666  CA  ILE   166      -6.175 -14.210 -22.269  1.00  0.00           C  
ATOM   2667  HA  ILE   166      -6.869 -13.652 -21.640  1.00  0.00           H  
ATOM   2668  CB  ILE   166      -5.096 -14.960 -21.400  1.00  0.00           C  
ATOM   2669  HB  ILE   166      -4.559 -14.171 -20.875  1.00  0.00           H  
ATOM   2670  CG2 ILE   166      -5.739 -15.816 -20.278  1.00  0.00           C  
ATOM   2671 HG21 ILE   166      -6.512 -15.299 -19.711  1.00  0.00           H  
ATOM   2672 HG22 ILE   166      -6.122 -16.767 -20.646  1.00  0.00           H  
ATOM   2673 HG23 ILE   166      -4.932 -15.972 -19.562  1.00  0.00           H  
ATOM   2674  CG1 ILE   166      -3.986 -15.637 -22.250  1.00  0.00           C  
ATOM   2675 HG12 ILE   166      -4.309 -16.671 -22.374  1.00  0.00           H  
ATOM   2676 HG13 ILE   166      -3.775 -15.094 -23.171  1.00  0.00           H  
ATOM   2677  CD1 ILE   166      -2.707 -15.570 -21.579  1.00  0.00           C  
ATOM   2678 HD11 ILE   166      -2.223 -14.602 -21.443  1.00  0.00           H  
ATOM   2679 HD12 ILE   166      -2.811 -15.989 -20.579  1.00  0.00           H  
ATOM   2680 HD13 ILE   166      -1.986 -16.217 -22.079  1.00  0.00           H  
ATOM   2681  C   ILE   166      -5.686 -13.229 -23.324  1.00  0.00           C  
ATOM   2682  O   ILE   166      -5.640 -12.097 -22.925  1.00  0.00           O  
ATOM   2683  N   ARG   167      -5.430 -13.612 -24.608  1.00  0.00           N  
ATOM   2684  H   ARG   167      -5.513 -14.589 -24.850  1.00  0.00           H  
ATOM   2685  CA  ARG   167      -5.059 -12.637 -25.711  1.00  0.00           C  
ATOM   2686  HA  ARG   167      -4.234 -12.115 -25.226  1.00  0.00           H  
ATOM   2687  CB  ARG   167      -4.535 -13.353 -26.987  1.00  0.00           C  
ATOM   2688  HB2 ARG   167      -3.681 -13.963 -26.691  1.00  0.00           H  
ATOM   2689  HB3 ARG   167      -5.299 -14.023 -27.381  1.00  0.00           H  
ATOM   2690  CG  ARG   167      -3.908 -12.433 -28.076  1.00  0.00           C  
ATOM   2691  HG2 ARG   167      -4.711 -11.811 -28.472  1.00  0.00           H  
ATOM   2692  HG3 ARG   167      -3.223 -11.702 -27.646  1.00  0.00           H  
ATOM   2693  CD  ARG   167      -3.134 -13.202 -29.246  1.00  0.00           C  
ATOM   2694  HD2 ARG   167      -2.418 -12.626 -29.833  1.00  0.00           H  
ATOM   2695  HD3 ARG   167      -2.384 -13.884 -28.846  1.00  0.00           H  
ATOM   2696  NE  ARG   167      -4.070 -13.804 -30.143  1.00  0.00           N  
ATOM   2697  HE  ARG   167      -4.725 -13.128 -30.510  1.00  0.00           H  
ATOM   2698  CZ  ARG   167      -4.299 -15.113 -30.334  1.00  0.00           C  
ATOM   2699  NH1 ARG   167      -3.632 -16.107 -29.847  1.00  0.00           N  
ATOM   2700 HH11 ARG   167      -2.832 -15.964 -29.247  1.00  0.00           H  
ATOM   2701 HH12 ARG   167      -4.057 -17.009 -30.008  1.00  0.00           H  
ATOM   2702  NH2 ARG   167      -5.409 -15.471 -31.041  1.00  0.00           N  
ATOM   2703 HH21 ARG   167      -6.129 -14.780 -31.199  1.00  0.00           H  
ATOM   2704 HH22 ARG   167      -5.559 -16.429 -31.321  1.00  0.00           H  
ATOM   2705  C   ARG   167      -6.187 -11.571 -25.996  1.00  0.00           C  
ATOM   2706  O   ARG   167      -5.861 -10.408 -26.185  1.00  0.00           O  
ATOM   2707  N   GLU   168      -7.436 -11.954 -25.932  1.00  0.00           N  
ATOM   2708  H   GLU   168      -7.599 -12.948 -25.859  1.00  0.00           H  
ATOM   2709  CA  GLU   168      -8.567 -10.980 -25.963  1.00  0.00           C  
ATOM   2710  HA  GLU   168      -8.510 -10.274 -26.792  1.00  0.00           H  
ATOM   2711  CB  GLU   168      -9.899 -11.729 -26.088  1.00  0.00           C  
ATOM   2712  HB2 GLU   168      -9.809 -12.678 -26.616  1.00  0.00           H  
ATOM   2713  HB3 GLU   168     -10.285 -11.750 -25.069  1.00  0.00           H  
ATOM   2714  CG  GLU   168     -11.033 -10.903 -26.759  1.00  0.00           C  
ATOM   2715  HG2 GLU   168     -12.008 -11.288 -26.460  1.00  0.00           H  
ATOM   2716  HG3 GLU   168     -10.855  -9.869 -26.466  1.00  0.00           H  
ATOM   2717  CD  GLU   168     -11.119 -11.088 -28.239  1.00  0.00           C  
ATOM   2718  OE1 GLU   168     -10.068 -11.437 -28.797  1.00  0.00           O  
ATOM   2719  OE2 GLU   168     -12.230 -11.094 -28.785  1.00  0.00           O  
ATOM   2720  C   GLU   168      -8.702 -10.054 -24.706  1.00  0.00           C  
ATOM   2721  O   GLU   168      -9.297  -9.007 -24.833  1.00  0.00           O  
ATOM   2722  N   ILE   169      -8.340 -10.511 -23.525  1.00  0.00           N  
ATOM   2723  H   ILE   169      -7.782 -11.352 -23.487  1.00  0.00           H  
ATOM   2724  CA  ILE   169      -8.226  -9.687 -22.288  1.00  0.00           C  
ATOM   2725  HA  ILE   169      -9.151  -9.122 -22.167  1.00  0.00           H  
ATOM   2726  CB  ILE   169      -8.051 -10.660 -21.078  1.00  0.00           C  
ATOM   2727  HB  ILE   169      -7.215 -11.356 -21.143  1.00  0.00           H  
ATOM   2728  CG2 ILE   169      -7.673  -9.851 -19.834  1.00  0.00           C  
ATOM   2729 HG21 ILE   169      -8.451  -9.090 -19.765  1.00  0.00           H  
ATOM   2730 HG22 ILE   169      -7.824 -10.492 -18.965  1.00  0.00           H  
ATOM   2731 HG23 ILE   169      -6.714  -9.333 -19.862  1.00  0.00           H  
ATOM   2732  CG1 ILE   169      -9.310 -11.499 -20.922  1.00  0.00           C  
ATOM   2733 HG12 ILE   169     -10.200 -10.884 -20.788  1.00  0.00           H  
ATOM   2734 HG13 ILE   169      -9.573 -12.118 -21.779  1.00  0.00           H  
ATOM   2735  CD1 ILE   169      -9.210 -12.501 -19.625  1.00  0.00           C  
ATOM   2736 HD11 ILE   169      -9.610 -12.044 -18.720  1.00  0.00           H  
ATOM   2737 HD12 ILE   169      -9.645 -13.463 -19.896  1.00  0.00           H  
ATOM   2738 HD13 ILE   169      -8.129 -12.615 -19.706  1.00  0.00           H  
ATOM   2739  C   ILE   169      -7.039  -8.689 -22.469  1.00  0.00           C  
ATOM   2740  O   ILE   169      -7.117  -7.514 -22.110  1.00  0.00           O  
ATOM   2741  N   MET   170      -5.956  -9.190 -23.177  1.00  0.00           N  
ATOM   2742  H   MET   170      -5.983 -10.196 -23.264  1.00  0.00           H  
ATOM   2743  CA  MET   170      -4.749  -8.443 -23.414  1.00  0.00           C  
ATOM   2744  HA  MET   170      -4.474  -7.884 -22.519  1.00  0.00           H  
ATOM   2745  CB  MET   170      -3.563  -9.389 -23.659  1.00  0.00           C  
ATOM   2746  HB2 MET   170      -3.927 -10.061 -24.436  1.00  0.00           H  
ATOM   2747  HB3 MET   170      -2.687  -8.778 -23.876  1.00  0.00           H  
ATOM   2748  CG  MET   170      -3.217 -10.235 -22.428  1.00  0.00           C  
ATOM   2749  HG2 MET   170      -2.494  -9.835 -21.718  1.00  0.00           H  
ATOM   2750  HG3 MET   170      -4.111 -10.273 -21.806  1.00  0.00           H  
ATOM   2751  SD  MET   170      -2.516 -11.930 -22.726  1.00  0.00           S  
ATOM   2752  CE  MET   170      -1.449 -11.507 -24.117  1.00  0.00           C  
ATOM   2753  HE1 MET   170      -2.044 -11.365 -25.019  1.00  0.00           H  
ATOM   2754  HE2 MET   170      -0.895 -10.590 -23.914  1.00  0.00           H  
ATOM   2755  HE3 MET   170      -0.706 -12.302 -24.184  1.00  0.00           H  
ATOM   2756  C   MET   170      -4.892  -7.360 -24.534  1.00  0.00           C  
ATOM   2757  O   MET   170      -4.176  -6.360 -24.538  1.00  0.00           O  
ATOM   2758  N   LYS   171      -5.854  -7.604 -25.434  1.00  0.00           N  
ATOM   2759  H   LYS   171      -6.190  -8.554 -25.502  1.00  0.00           H  
ATOM   2760  CA  LYS   171      -6.558  -6.572 -26.234  1.00  0.00           C  
ATOM   2761  HA  LYS   171      -5.819  -5.811 -26.482  1.00  0.00           H  
ATOM   2762  CB  LYS   171      -7.217  -7.188 -27.547  1.00  0.00           C  
ATOM   2763  HB2 LYS   171      -8.076  -7.835 -27.372  1.00  0.00           H  
ATOM   2764  HB3 LYS   171      -7.710  -6.350 -28.040  1.00  0.00           H  
ATOM   2765  CG  LYS   171      -6.198  -7.959 -28.430  1.00  0.00           C  
ATOM   2766  HG2 LYS   171      -5.428  -7.229 -28.680  1.00  0.00           H  
ATOM   2767  HG3 LYS   171      -5.658  -8.635 -27.767  1.00  0.00           H  
ATOM   2768  CD  LYS   171      -6.677  -8.661 -29.710  1.00  0.00           C  
ATOM   2769  HD2 LYS   171      -7.196  -7.933 -30.333  1.00  0.00           H  
ATOM   2770  HD3 LYS   171      -5.772  -8.943 -30.248  1.00  0.00           H  
ATOM   2771  CE  LYS   171      -7.412  -9.921 -29.381  1.00  0.00           C  
ATOM   2772  HE2 LYS   171      -6.709 -10.682 -29.039  1.00  0.00           H  
ATOM   2773  HE3 LYS   171      -8.183  -9.630 -28.667  1.00  0.00           H  
ATOM   2774  NZ  LYS   171      -8.080 -10.409 -30.565  1.00  0.00           N  
ATOM   2775  HZ1 LYS   171      -8.709  -9.747 -30.996  1.00  0.00           H  
ATOM   2776  HZ2 LYS   171      -7.362 -10.603 -31.248  1.00  0.00           H  
ATOM   2777  HZ3 LYS   171      -8.626 -11.225 -30.329  1.00  0.00           H  
ATOM   2778  C   LYS   171      -7.621  -5.768 -25.604  1.00  0.00           C  
ATOM   2779  O   LYS   171      -7.911  -4.693 -26.143  1.00  0.00           O  
ATOM   2780  N   GLY   172      -8.173  -6.080 -24.418  1.00  0.00           N  
ATOM   2781  H   GLY   172      -7.988  -7.054 -24.226  1.00  0.00           H  
ATOM   2782  CA  GLY   172      -9.012  -5.128 -23.605  1.00  0.00           C  
ATOM   2783  HA2 GLY   172      -9.856  -4.837 -24.230  1.00  0.00           H  
ATOM   2784  HA3 GLY   172      -9.401  -5.778 -22.821  1.00  0.00           H  
ATOM   2785  C   GLY   172      -8.084  -4.026 -23.056  1.00  0.00           C  
ATOM   2786  O   GLY   172      -8.370  -2.851 -23.076  1.00  0.00           O  
ATOM   2787  N   GLN   173      -6.986  -4.518 -22.461  1.00  0.00           N  
ATOM   2788  H   GLN   173      -6.780  -5.503 -22.546  1.00  0.00           H  
ATOM   2789  CA  GLN   173      -6.067  -3.670 -21.743  1.00  0.00           C  
ATOM   2790  HA  GLN   173      -6.728  -3.164 -21.040  1.00  0.00           H  
ATOM   2791  CB  GLN   173      -5.105  -4.559 -20.998  1.00  0.00           C  
ATOM   2792  HB2 GLN   173      -5.818  -5.029 -20.321  1.00  0.00           H  
ATOM   2793  HB3 GLN   173      -4.744  -5.336 -21.671  1.00  0.00           H  
ATOM   2794  CG  GLN   173      -3.972  -4.026 -20.128  1.00  0.00           C  
ATOM   2795  HG2 GLN   173      -3.382  -4.817 -19.663  1.00  0.00           H  
ATOM   2796  HG3 GLN   173      -3.226  -3.465 -20.691  1.00  0.00           H  
ATOM   2797  CD  GLN   173      -4.423  -3.047 -19.018  1.00  0.00           C  
ATOM   2798  OE1 GLN   173      -5.488  -2.564 -18.958  1.00  0.00           O  
ATOM   2799  NE2 GLN   173      -3.526  -2.627 -18.178  1.00  0.00           N  
ATOM   2800 HE21 GLN   173      -3.823  -1.935 -17.506  1.00  0.00           H  
ATOM   2801 HE22 GLN   173      -2.571  -2.954 -18.228  1.00  0.00           H  
ATOM   2802  C   GLN   173      -5.133  -2.654 -22.497  1.00  0.00           C  
ATOM   2803  O   GLN   173      -4.824  -1.563 -21.977  1.00  0.00           O  
ATOM   2804  N   ARG   174      -4.781  -3.047 -23.774  1.00  0.00           N  
ATOM   2805  H   ARG   174      -5.128  -3.988 -23.894  1.00  0.00           H  
ATOM   2806  CA  ARG   174      -4.174  -2.240 -24.824  1.00  0.00           C  
ATOM   2807  HA  ARG   174      -3.134  -1.982 -24.625  1.00  0.00           H  
ATOM   2808  CB  ARG   174      -4.197  -2.954 -26.156  1.00  0.00           C  
ATOM   2809  HB2 ARG   174      -3.772  -3.955 -26.078  1.00  0.00           H  
ATOM   2810  HB3 ARG   174      -5.264  -3.119 -26.308  1.00  0.00           H  
ATOM   2811  CG  ARG   174      -3.439  -2.243 -27.343  1.00  0.00           C  
ATOM   2812  HG2 ARG   174      -3.675  -1.180 -27.293  1.00  0.00           H  
ATOM   2813  HG3 ARG   174      -2.360  -2.359 -27.239  1.00  0.00           H  
ATOM   2814  CD  ARG   174      -3.797  -2.663 -28.699  1.00  0.00           C  
ATOM   2815  HD2 ARG   174      -3.205  -2.124 -29.438  1.00  0.00           H  
ATOM   2816  HD3 ARG   174      -3.477  -3.702 -28.782  1.00  0.00           H  
ATOM   2817  NE  ARG   174      -5.216  -2.469 -28.992  1.00  0.00           N  
ATOM   2818  HE  ARG   174      -5.726  -1.790 -28.444  1.00  0.00           H  
ATOM   2819  CZ  ARG   174      -6.022  -3.392 -29.500  1.00  0.00           C  
ATOM   2820  NH1 ARG   174      -5.610  -4.545 -30.004  1.00  0.00           N  
ATOM   2821 HH11 ARG   174      -4.672  -4.818 -30.262  1.00  0.00           H  
ATOM   2822 HH12 ARG   174      -6.287  -5.245 -30.269  1.00  0.00           H  
ATOM   2823  NH2 ARG   174      -7.314  -3.250 -29.413  1.00  0.00           N  
ATOM   2824 HH21 ARG   174      -7.718  -2.377 -29.105  1.00  0.00           H  
ATOM   2825 HH22 ARG   174      -7.885  -3.950 -29.866  1.00  0.00           H  
ATOM   2826  C   ARG   174      -4.809  -0.851 -24.912  1.00  0.00           C  
ATOM   2827  O   ARG   174      -4.125   0.084 -24.660  1.00  0.00           O  
ATOM   2828  N   ASP   175      -6.114  -0.765 -25.076  1.00  0.00           N  
ATOM   2829  H   ASP   175      -6.609  -1.626 -25.261  1.00  0.00           H  
ATOM   2830  CA  ASP   175      -6.749   0.489 -25.186  1.00  0.00           C  
ATOM   2831  HA  ASP   175      -6.070   1.112 -25.769  1.00  0.00           H  
ATOM   2832  CB  ASP   175      -7.961   0.391 -26.003  1.00  0.00           C  
ATOM   2833  HB2 ASP   175      -8.753  -0.086 -25.424  1.00  0.00           H  
ATOM   2834  HB3 ASP   175      -8.309   1.386 -26.280  1.00  0.00           H  
ATOM   2835  CG  ASP   175      -7.544  -0.278 -27.388  1.00  0.00           C  
ATOM   2836  OD1 ASP   175      -6.460  -0.010 -27.951  1.00  0.00           O  
ATOM   2837  OD2 ASP   175      -8.325  -1.083 -27.897  1.00  0.00           O  
ATOM   2838  C   ASP   175      -7.019   1.273 -23.901  1.00  0.00           C  
ATOM   2839  O   ASP   175      -7.720   2.272 -23.822  1.00  0.00           O  
ATOM   2840  N   GLN   176      -6.699   0.643 -22.725  1.00  0.00           N  
ATOM   2841  H   GLN   176      -6.324  -0.295 -22.694  1.00  0.00           H  
ATOM   2842  CA  GLN   176      -6.976   1.235 -21.430  1.00  0.00           C  
ATOM   2843  HA  GLN   176      -7.580   2.122 -21.619  1.00  0.00           H  
ATOM   2844  CB  GLN   176      -7.695   0.157 -20.600  1.00  0.00           C  
ATOM   2845  HB2 GLN   176      -7.048  -0.717 -20.532  1.00  0.00           H  
ATOM   2846  HB3 GLN   176      -7.788   0.464 -19.558  1.00  0.00           H  
ATOM   2847  CG  GLN   176      -9.056  -0.236 -21.166  1.00  0.00           C  
ATOM   2848  HG2 GLN   176      -9.015  -0.349 -22.250  1.00  0.00           H  
ATOM   2849  HG3 GLN   176      -9.412  -1.147 -20.685  1.00  0.00           H  
ATOM   2850  CD  GLN   176     -10.111   0.867 -20.851  1.00  0.00           C  
ATOM   2851  OE1 GLN   176     -10.190   1.520 -19.817  1.00  0.00           O  
ATOM   2852  NE2 GLN   176     -10.898   1.176 -21.837  1.00  0.00           N  
ATOM   2853 HE21 GLN   176     -11.511   1.951 -21.628  1.00  0.00           H  
ATOM   2854 HE22 GLN   176     -11.047   0.563 -22.626  1.00  0.00           H  
ATOM   2855  C   GLN   176      -5.644   1.642 -20.699  1.00  0.00           C  
ATOM   2856  O   GLN   176      -5.512   2.717 -20.079  1.00  0.00           O  
ATOM   2857  N   MET   177      -4.599   0.863 -20.831  1.00  0.00           N  
ATOM   2858  H   MET   177      -4.620  -0.096 -21.147  1.00  0.00           H  
ATOM   2859  CA  MET   177      -3.210   1.250 -20.436  1.00  0.00           C  
ATOM   2860  HA  MET   177      -3.300   1.472 -19.372  1.00  0.00           H  
ATOM   2861  CB  MET   177      -2.336  -0.001 -20.531  1.00  0.00           C  
ATOM   2862  HB2 MET   177      -2.744  -0.845 -19.975  1.00  0.00           H  
ATOM   2863  HB3 MET   177      -2.309  -0.236 -21.595  1.00  0.00           H  
ATOM   2864  CG  MET   177      -0.823   0.257 -20.204  1.00  0.00           C  
ATOM   2865  HG2 MET   177      -0.310  -0.683 -20.410  1.00  0.00           H  
ATOM   2866  HG3 MET   177      -0.544   0.955 -20.994  1.00  0.00           H  
ATOM   2867  SD  MET   177      -0.477   0.983 -18.608  1.00  0.00           S  
ATOM   2868  CE  MET   177      -0.855  -0.298 -17.497  1.00  0.00           C  
ATOM   2869  HE1 MET   177      -1.889  -0.262 -17.153  1.00  0.00           H  
ATOM   2870  HE2 MET   177      -0.610  -1.257 -17.955  1.00  0.00           H  
ATOM   2871  HE3 MET   177      -0.131  -0.195 -16.690  1.00  0.00           H  
ATOM   2872  C   MET   177      -2.738   2.473 -21.193  1.00  0.00           C  
ATOM   2873  O   MET   177      -2.705   2.441 -22.417  1.00  0.00           O  
ATOM   2874  N   LYS   178      -2.388   3.600 -20.524  1.00  0.00           N  
ATOM   2875  H   LYS   178      -2.347   3.576 -19.515  1.00  0.00           H  
ATOM   2876  CA  LYS   178      -2.125   4.888 -21.257  1.00  0.00           C  
ATOM   2877  HA  LYS   178      -1.846   4.710 -22.296  1.00  0.00           H  
ATOM   2878  CB  LYS   178      -3.513   5.550 -21.282  1.00  0.00           C  
ATOM   2879  HB2 LYS   178      -4.246   4.930 -21.798  1.00  0.00           H  
ATOM   2880  HB3 LYS   178      -3.840   5.734 -20.258  1.00  0.00           H  
ATOM   2881  CG  LYS   178      -3.414   6.900 -21.989  1.00  0.00           C  
ATOM   2882  HG2 LYS   178      -2.727   7.593 -21.502  1.00  0.00           H  
ATOM   2883  HG3 LYS   178      -3.008   6.815 -22.997  1.00  0.00           H  
ATOM   2884  CD  LYS   178      -4.704   7.637 -21.888  1.00  0.00           C  
ATOM   2885  HD2 LYS   178      -4.841   7.840 -20.826  1.00  0.00           H  
ATOM   2886  HD3 LYS   178      -4.496   8.600 -22.356  1.00  0.00           H  
ATOM   2887  CE  LYS   178      -6.013   6.965 -22.496  1.00  0.00           C  
ATOM   2888  HE2 LYS   178      -5.879   6.978 -23.578  1.00  0.00           H  
ATOM   2889  HE3 LYS   178      -6.028   5.990 -22.010  1.00  0.00           H  
ATOM   2890  NZ  LYS   178      -7.111   7.772 -22.013  1.00  0.00           N  
ATOM   2891  HZ1 LYS   178      -7.117   7.855 -21.006  1.00  0.00           H  
ATOM   2892  HZ2 LYS   178      -7.005   8.721 -22.341  1.00  0.00           H  
ATOM   2893  HZ3 LYS   178      -7.972   7.375 -22.360  1.00  0.00           H  
ATOM   2894  C   LYS   178      -1.065   5.754 -20.595  1.00  0.00           C  
ATOM   2895  O   LYS   178      -0.994   5.813 -19.364  1.00  0.00           O  
ATOM   2896  N   ARG   179      -0.222   6.435 -21.406  1.00  0.00           N  
ATOM   2897  H   ARG   179      -0.219   6.147 -22.374  1.00  0.00           H  
ATOM   2898  CA  ARG   179       0.756   7.403 -20.923  1.00  0.00           C  
ATOM   2899  HA  ARG   179       1.398   6.885 -20.211  1.00  0.00           H  
ATOM   2900  CB  ARG   179       1.639   7.796 -22.168  1.00  0.00           C  
ATOM   2901  HB2 ARG   179       2.563   8.292 -21.870  1.00  0.00           H  
ATOM   2902  HB3 ARG   179       1.906   6.870 -22.677  1.00  0.00           H  
ATOM   2903  CG  ARG   179       0.996   8.683 -23.226  1.00  0.00           C  
ATOM   2904  HG2 ARG   179      -0.058   8.446 -23.371  1.00  0.00           H  
ATOM   2905  HG3 ARG   179       1.115   9.713 -22.891  1.00  0.00           H  
ATOM   2906  CD  ARG   179       1.664   8.519 -24.654  1.00  0.00           C  
ATOM   2907  HD2 ARG   179       2.732   8.732 -24.613  1.00  0.00           H  
ATOM   2908  HD3 ARG   179       1.516   7.464 -24.884  1.00  0.00           H  
ATOM   2909  NE  ARG   179       1.031   9.354 -25.723  1.00  0.00           N  
ATOM   2910  HE  ARG   179       1.576   9.969 -26.311  1.00  0.00           H  
ATOM   2911  CZ  ARG   179      -0.282   9.382 -26.083  1.00  0.00           C  
ATOM   2912  NH1 ARG   179      -1.080   8.399 -25.798  1.00  0.00           N  
ATOM   2913 HH11 ARG   179      -0.741   7.778 -25.077  1.00  0.00           H  
ATOM   2914 HH12 ARG   179      -2.089   8.410 -25.833  1.00  0.00           H  
ATOM   2915  NH2 ARG   179      -0.736  10.310 -26.827  1.00  0.00           N  
ATOM   2916 HH21 ARG   179      -0.158  11.137 -26.855  1.00  0.00           H  
ATOM   2917 HH22 ARG   179      -1.725  10.410 -27.010  1.00  0.00           H  
ATOM   2918  C   ARG   179       0.063   8.665 -20.228  1.00  0.00           C  
ATOM   2919  O   ARG   179      -1.210   8.846 -20.266  1.00  0.00           O  
ATOM   2920  N   PRO   180       0.782   9.632 -19.481  1.00  0.00           N  
ATOM   2921  CD  PRO   180       2.185   9.595 -19.175  1.00  0.00           C  
ATOM   2922  HD2 PRO   180       2.759   9.726 -20.092  1.00  0.00           H  
ATOM   2923  HD3 PRO   180       2.391   8.713 -18.568  1.00  0.00           H  
ATOM   2924  CG  PRO   180       2.616  10.743 -18.269  1.00  0.00           C  
ATOM   2925  HG2 PRO   180       3.254  11.472 -18.769  1.00  0.00           H  
ATOM   2926  HG3 PRO   180       3.120  10.327 -17.396  1.00  0.00           H  
ATOM   2927  CB  PRO   180       1.310  11.395 -17.915  1.00  0.00           C  
ATOM   2928  HB2 PRO   180       1.326  12.481 -18.006  1.00  0.00           H  
ATOM   2929  HB3 PRO   180       1.071  11.000 -16.928  1.00  0.00           H  
ATOM   2930  CA  PRO   180       0.249  10.802 -18.888  1.00  0.00           C  
ATOM   2931  HA  PRO   180      -0.720  10.656 -18.411  1.00  0.00           H  
ATOM   2932  C   PRO   180      -0.139  11.922 -19.928  1.00  0.00           C  
ATOM   2933  O   PRO   180       0.272  11.818 -21.118  1.00  0.00           O  
ATOM   2934  N   PRO   181      -0.955  12.906 -19.485  1.00  0.00           N  
ATOM   2935  CD  PRO   181      -1.519  13.182 -18.175  1.00  0.00           C  
ATOM   2936  HD2 PRO   181      -0.736  13.521 -17.497  1.00  0.00           H  
ATOM   2937  HD3 PRO   181      -1.961  12.255 -17.807  1.00  0.00           H  
ATOM   2938  CG  PRO   181      -2.551  14.250 -18.367  1.00  0.00           C  
ATOM   2939  HG2 PRO   181      -2.476  15.041 -17.620  1.00  0.00           H  
ATOM   2940  HG3 PRO   181      -3.526  13.780 -18.239  1.00  0.00           H  
ATOM   2941  CB  PRO   181      -2.365  14.792 -19.783  1.00  0.00           C  
ATOM   2942  HB2 PRO   181      -1.985  15.812 -19.846  1.00  0.00           H  
ATOM   2943  HB3 PRO   181      -3.240  14.717 -20.429  1.00  0.00           H  
ATOM   2944  CA  PRO   181      -1.312  13.962 -20.476  1.00  0.00           C  
ATOM   2945  HA  PRO   181      -1.700  13.409 -21.331  1.00  0.00           H  
ATOM   2946  C   PRO   181      -0.083  14.802 -20.918  1.00  0.00           C  
ATOM   2947  O   PRO   181       0.781  15.183 -20.092  1.00  0.00           O  
ATOM   2948  N   LEU   182      -0.136  15.065 -22.201  1.00  0.00           N  
ATOM   2949  H   LEU   182      -0.912  14.688 -22.726  1.00  0.00           H  
ATOM   2950  CA  LEU   182       0.942  15.728 -22.958  1.00  0.00           C  
ATOM   2951  HA  LEU   182       1.855  15.140 -22.861  1.00  0.00           H  
ATOM   2952  CB  LEU   182       0.619  15.802 -24.423  1.00  0.00           C  
ATOM   2953  HB2 LEU   182       0.440  14.800 -24.815  1.00  0.00           H  
ATOM   2954  HB3 LEU   182      -0.276  16.410 -24.552  1.00  0.00           H  
ATOM   2955  CG  LEU   182       1.628  16.485 -25.378  1.00  0.00           C  
ATOM   2956  HG  LEU   182       1.876  17.439 -24.912  1.00  0.00           H  
ATOM   2957  CD1 LEU   182       2.951  15.797 -25.631  1.00  0.00           C  
ATOM   2958 HD11 LEU   182       2.743  15.075 -26.420  1.00  0.00           H  
ATOM   2959 HD12 LEU   182       3.726  16.472 -25.994  1.00  0.00           H  
ATOM   2960 HD13 LEU   182       3.380  15.144 -24.871  1.00  0.00           H  
ATOM   2961  CD2 LEU   182       1.004  16.907 -26.694  1.00  0.00           C  
ATOM   2962 HD21 LEU   182       1.681  17.588 -27.210  1.00  0.00           H  
ATOM   2963 HD22 LEU   182       0.913  15.984 -27.267  1.00  0.00           H  
ATOM   2964 HD23 LEU   182       0.094  17.506 -26.678  1.00  0.00           H  
ATOM   2965  C   LEU   182       1.409  17.015 -22.303  1.00  0.00           C  
ATOM   2966  O   LEU   182       2.650  17.095 -22.231  1.00  0.00           O  
ATOM   2967  N   GLU   183       0.504  17.903 -21.996  1.00  0.00           N  
ATOM   2968  H   GLU   183      -0.488  17.783 -22.145  1.00  0.00           H  
ATOM   2969  CA  GLU   183       0.978  19.203 -21.503  1.00  0.00           C  
ATOM   2970  HA  GLU   183       1.790  19.632 -22.090  1.00  0.00           H  
ATOM   2971  CB  GLU   183      -0.150  20.197 -21.925  1.00  0.00           C  
ATOM   2972  HB2 GLU   183      -0.068  20.286 -23.008  1.00  0.00           H  
ATOM   2973  HB3 GLU   183      -1.093  19.862 -21.493  1.00  0.00           H  
ATOM   2974  CG  GLU   183      -0.090  21.581 -21.251  1.00  0.00           C  
ATOM   2975  HG2 GLU   183      -0.860  22.176 -21.742  1.00  0.00           H  
ATOM   2976  HG3 GLU   183      -0.218  21.442 -20.178  1.00  0.00           H  
ATOM   2977  CD  GLU   183       1.188  22.329 -21.595  1.00  0.00           C  
ATOM   2978  OE1 GLU   183       1.788  22.254 -22.662  1.00  0.00           O  
ATOM   2979  OE2 GLU   183       1.704  23.094 -20.755  1.00  0.00           O  
ATOM   2980  C   GLU   183       1.281  19.118 -20.017  1.00  0.00           C  
ATOM   2981  O   GLU   183       2.276  19.773 -19.583  1.00  0.00           O  
ATOM   2982  N   GLU   184       0.578  18.401 -19.170  1.00  0.00           N  
ATOM   2983  H   GLU   184      -0.228  17.862 -19.451  1.00  0.00           H  
ATOM   2984  CA  GLU   184       1.108  18.122 -17.819  1.00  0.00           C  
ATOM   2985  HA  GLU   184       1.283  19.059 -17.290  1.00  0.00           H  
ATOM   2986  CB  GLU   184       0.104  17.276 -17.019  1.00  0.00           C  
ATOM   2987  HB2 GLU   184       0.008  16.297 -17.490  1.00  0.00           H  
ATOM   2988  HB3 GLU   184       0.567  17.052 -16.058  1.00  0.00           H  
ATOM   2989  CG  GLU   184      -1.421  17.801 -16.759  1.00  0.00           C  
ATOM   2990  HG2 GLU   184      -1.943  17.958 -17.703  1.00  0.00           H  
ATOM   2991  HG3 GLU   184      -1.996  17.099 -16.154  1.00  0.00           H  
ATOM   2992  CD  GLU   184      -1.273  19.189 -16.252  1.00  0.00           C  
ATOM   2993  OE1 GLU   184      -2.086  20.095 -16.659  1.00  0.00           O  
ATOM   2994  OE2 GLU   184      -0.470  19.504 -15.382  1.00  0.00           O  
ATOM   2995  C   GLU   184       2.522  17.421 -17.800  1.00  0.00           C  
ATOM   2996  O   GLU   184       3.273  17.653 -16.807  1.00  0.00           O  
ATOM   2997  N   ARG   185       2.854  16.582 -18.787  1.00  0.00           N  
ATOM   2998  H   ARG   185       2.222  16.380 -19.549  1.00  0.00           H  
ATOM   2999  CA  ARG   185       4.213  16.067 -18.965  1.00  0.00           C  
ATOM   3000  HA  ARG   185       4.477  15.636 -18.000  1.00  0.00           H  
ATOM   3001  CB  ARG   185       4.254  15.067 -20.106  1.00  0.00           C  
ATOM   3002  HB2 ARG   185       3.535  14.290 -19.846  1.00  0.00           H  
ATOM   3003  HB3 ARG   185       3.817  15.406 -21.045  1.00  0.00           H  
ATOM   3004  CG  ARG   185       5.586  14.399 -20.357  1.00  0.00           C  
ATOM   3005  HG2 ARG   185       6.260  15.212 -20.626  1.00  0.00           H  
ATOM   3006  HG3 ARG   185       5.956  13.972 -19.425  1.00  0.00           H  
ATOM   3007  CD  ARG   185       5.487  13.280 -21.437  1.00  0.00           C  
ATOM   3008  HD2 ARG   185       4.638  12.664 -21.142  1.00  0.00           H  
ATOM   3009  HD3 ARG   185       5.219  13.716 -22.400  1.00  0.00           H  
ATOM   3010  NE  ARG   185       6.683  12.430 -21.342  1.00  0.00           N  
ATOM   3011  HE  ARG   185       7.406  12.673 -20.680  1.00  0.00           H  
ATOM   3012  CZ  ARG   185       6.587  11.145 -21.784  1.00  0.00           C  
ATOM   3013  NH1 ARG   185       5.594  10.731 -22.452  1.00  0.00           N  
ATOM   3014 HH11 ARG   185       4.673  11.146 -22.452  1.00  0.00           H  
ATOM   3015 HH12 ARG   185       5.638   9.772 -22.764  1.00  0.00           H  
ATOM   3016  NH2 ARG   185       7.576  10.287 -21.657  1.00  0.00           N  
ATOM   3017 HH21 ARG   185       8.415  10.455 -21.121  1.00  0.00           H  
ATOM   3018 HH22 ARG   185       7.543   9.396 -22.131  1.00  0.00           H  
ATOM   3019  C   ARG   185       5.244  17.216 -19.295  1.00  0.00           C  
ATOM   3020  O   ARG   185       6.378  17.184 -18.768  1.00  0.00           O  
ATOM   3021  N   ARG   186       4.866  18.130 -20.218  1.00  0.00           N  
ATOM   3022  H   ARG   186       3.923  18.003 -20.556  1.00  0.00           H  
ATOM   3023  CA  ARG   186       5.631  19.371 -20.665  1.00  0.00           C  
ATOM   3024  HA  ARG   186       6.602  19.040 -21.035  1.00  0.00           H  
ATOM   3025  CB  ARG   186       4.965  20.180 -21.786  1.00  0.00           C  
ATOM   3026  HB2 ARG   186       3.976  20.564 -21.537  1.00  0.00           H  
ATOM   3027  HB3 ARG   186       5.525  21.097 -21.969  1.00  0.00           H  
ATOM   3028  CG  ARG   186       5.113  19.364 -23.131  1.00  0.00           C  
ATOM   3029  HG2 ARG   186       6.139  19.014 -23.237  1.00  0.00           H  
ATOM   3030  HG3 ARG   186       4.454  18.496 -23.174  1.00  0.00           H  
ATOM   3031  CD  ARG   186       4.775  20.168 -24.406  1.00  0.00           C  
ATOM   3032  HD2 ARG   186       5.397  21.053 -24.540  1.00  0.00           H  
ATOM   3033  HD3 ARG   186       4.868  19.438 -25.210  1.00  0.00           H  
ATOM   3034  NE  ARG   186       3.354  20.657 -24.428  1.00  0.00           N  
ATOM   3035  HE  ARG   186       2.972  20.723 -23.495  1.00  0.00           H  
ATOM   3036  CZ  ARG   186       2.524  20.707 -25.442  1.00  0.00           C  
ATOM   3037  NH1 ARG   186       1.293  21.064 -25.173  1.00  0.00           N  
ATOM   3038 HH11 ARG   186       1.185  21.568 -24.304  1.00  0.00           H  
ATOM   3039 HH12 ARG   186       0.492  20.893 -25.763  1.00  0.00           H  
ATOM   3040  NH2 ARG   186       2.755  20.324 -26.645  1.00  0.00           N  
ATOM   3041 HH21 ARG   186       3.679  19.951 -26.810  1.00  0.00           H  
ATOM   3042 HH22 ARG   186       2.135  20.524 -27.417  1.00  0.00           H  
ATOM   3043  C   ARG   186       5.839  20.416 -19.525  1.00  0.00           C  
ATOM   3044  O   ARG   186       6.921  20.950 -19.456  1.00  0.00           O  
ATOM   3045  N   ALA   187       4.829  20.427 -18.650  1.00  0.00           N  
ATOM   3046  H   ALA   187       4.060  19.806 -18.859  1.00  0.00           H  
ATOM   3047  CA  ALA   187       4.789  21.099 -17.355  1.00  0.00           C  
ATOM   3048  HA  ALA   187       4.884  22.164 -17.567  1.00  0.00           H  
ATOM   3049  CB  ALA   187       3.395  20.926 -16.679  1.00  0.00           C  
ATOM   3050  HB1 ALA   187       2.561  21.059 -17.370  1.00  0.00           H  
ATOM   3051  HB2 ALA   187       3.188  19.906 -16.357  1.00  0.00           H  
ATOM   3052  HB3 ALA   187       3.197  21.695 -15.932  1.00  0.00           H  
ATOM   3053  C   ALA   187       5.931  20.609 -16.351  1.00  0.00           C  
ATOM   3054  O   ALA   187       6.408  21.397 -15.482  1.00  0.00           O  
ATOM   3055  N   MET   188       6.185  19.272 -16.287  1.00  0.00           N  
ATOM   3056  H   MET   188       5.611  18.609 -16.788  1.00  0.00           H  
ATOM   3057  CA  MET   188       7.249  18.723 -15.511  1.00  0.00           C  
ATOM   3058  HA  MET   188       7.198  19.124 -14.499  1.00  0.00           H  
ATOM   3059  CB  MET   188       7.294  17.162 -15.428  1.00  0.00           C  
ATOM   3060  HB2 MET   188       7.472  16.789 -16.437  1.00  0.00           H  
ATOM   3061  HB3 MET   188       8.001  16.863 -14.654  1.00  0.00           H  
ATOM   3062  CG  MET   188       5.962  16.574 -14.938  1.00  0.00           C  
ATOM   3063  HG2 MET   188       5.595  17.024 -14.016  1.00  0.00           H  
ATOM   3064  HG3 MET   188       5.277  16.629 -15.785  1.00  0.00           H  
ATOM   3065  SD  MET   188       6.219  14.848 -14.500  1.00  0.00           S  
ATOM   3066  CE  MET   188       6.313  14.081 -16.114  1.00  0.00           C  
ATOM   3067  HE1 MET   188       6.563  13.020 -16.071  1.00  0.00           H  
ATOM   3068  HE2 MET   188       5.350  14.180 -16.614  1.00  0.00           H  
ATOM   3069  HE3 MET   188       7.037  14.529 -16.794  1.00  0.00           H  
ATOM   3070  C   MET   188       8.625  19.202 -16.220  1.00  0.00           C  
ATOM   3071  O   MET   188       9.556  19.369 -15.424  1.00  0.00           O  
ATOM   3072  N   HIE   189       8.687  19.426 -17.578  1.00  0.00           N  
ATOM   3073  H   HIE   189       7.830  19.263 -18.087  1.00  0.00           H  
ATOM   3074  CA  HIE   189       9.951  19.859 -18.319  1.00  0.00           C  
ATOM   3075  HA  HIE   189      10.723  19.140 -18.044  1.00  0.00           H  
ATOM   3076  CB  HIE   189       9.800  19.908 -19.870  1.00  0.00           C  
ATOM   3077  HB2 HIE   189       9.207  19.049 -20.185  1.00  0.00           H  
ATOM   3078  HB3 HIE   189       9.138  20.744 -20.093  1.00  0.00           H  
ATOM   3079  CG  HIE   189      11.061  20.154 -20.749  1.00  0.00           C  
ATOM   3080  ND1 HIE   189      10.997  20.275 -22.163  1.00  0.00           N  
ATOM   3081  CE1 HIE   189      12.303  20.568 -22.439  1.00  0.00           C  
ATOM   3082  HE1 HIE   189      12.753  20.629 -23.420  1.00  0.00           H  
ATOM   3083  NE2 HIE   189      13.120  20.570 -21.415  1.00  0.00           N  
ATOM   3084  HE2 HIE   189      14.072  20.894 -21.329  1.00  0.00           H  
ATOM   3085  CD2 HIE   189      12.319  20.260 -20.331  1.00  0.00           C  
ATOM   3086  HD2 HIE   189      12.630  20.271 -19.297  1.00  0.00           H  
ATOM   3087  C   HIE   189      10.440  21.268 -17.828  1.00  0.00           C  
ATOM   3088  O   HIE   189      11.623  21.435 -17.551  1.00  0.00           O  
ATOM   3089  N   ASP   190       9.478  22.152 -17.637  1.00  0.00           N  
ATOM   3090  H   ASP   190       8.516  21.910 -17.832  1.00  0.00           H  
ATOM   3091  CA  ASP   190       9.643  23.540 -17.041  1.00  0.00           C  
ATOM   3092  HA  ASP   190      10.391  24.113 -17.589  1.00  0.00           H  
ATOM   3093  CB  ASP   190       8.298  24.322 -17.040  1.00  0.00           C  
ATOM   3094  HB2 ASP   190       7.523  23.790 -16.488  1.00  0.00           H  
ATOM   3095  HB3 ASP   190       8.446  25.280 -16.541  1.00  0.00           H  
ATOM   3096  CG  ASP   190       7.794  24.460 -18.435  1.00  0.00           C  
ATOM   3097  OD1 ASP   190       8.135  23.807 -19.419  1.00  0.00           O  
ATOM   3098  OD2 ASP   190       6.864  25.302 -18.620  1.00  0.00           O  
ATOM   3099  C   ASP   190      10.341  23.439 -15.665  1.00  0.00           C  
ATOM   3100  O   ASP   190      11.061  24.383 -15.282  1.00  0.00           O  
ATOM   3101  N   ILE   191      10.079  22.344 -14.863  1.00  0.00           N  
ATOM   3102  H   ILE   191       9.465  21.644 -15.254  1.00  0.00           H  
ATOM   3103  CA  ILE   191      10.573  22.094 -13.493  1.00  0.00           C  
ATOM   3104  HA  ILE   191      10.617  23.067 -13.003  1.00  0.00           H  
ATOM   3105  CB  ILE   191       9.587  21.265 -12.679  1.00  0.00           C  
ATOM   3106  HB  ILE   191       9.334  20.413 -13.309  1.00  0.00           H  
ATOM   3107  CG2 ILE   191      10.132  20.629 -11.393  1.00  0.00           C  
ATOM   3108 HG21 ILE   191       9.292  20.319 -10.772  1.00  0.00           H  
ATOM   3109 HG22 ILE   191      10.735  19.785 -11.730  1.00  0.00           H  
ATOM   3110 HG23 ILE   191      10.758  21.396 -10.937  1.00  0.00           H  
ATOM   3111  CG1 ILE   191       8.336  22.144 -12.327  1.00  0.00           C  
ATOM   3112 HG12 ILE   191       8.625  22.760 -11.475  1.00  0.00           H  
ATOM   3113 HG13 ILE   191       8.100  22.877 -13.099  1.00  0.00           H  
ATOM   3114  CD1 ILE   191       7.064  21.231 -12.234  1.00  0.00           C  
ATOM   3115 HD11 ILE   191       6.213  21.871 -12.466  1.00  0.00           H  
ATOM   3116 HD12 ILE   191       7.095  20.565 -13.097  1.00  0.00           H  
ATOM   3117 HD13 ILE   191       6.967  20.578 -11.366  1.00  0.00           H  
ATOM   3118  C   ILE   191      11.947  21.426 -13.568  1.00  0.00           C  
ATOM   3119  O   ILE   191      12.844  21.732 -12.754  1.00  0.00           O  
ATOM   3120  N   ILE   192      12.135  20.491 -14.520  1.00  0.00           N  
ATOM   3121  H   ILE   192      11.329  20.105 -14.991  1.00  0.00           H  
ATOM   3122  CA  ILE   192      13.403  19.808 -14.862  1.00  0.00           C  
ATOM   3123  HA  ILE   192      13.769  19.294 -13.973  1.00  0.00           H  
ATOM   3124  CB  ILE   192      13.083  18.700 -15.970  1.00  0.00           C  
ATOM   3125  HB  ILE   192      12.406  19.004 -16.768  1.00  0.00           H  
ATOM   3126  CG2 ILE   192      14.355  18.116 -16.562  1.00  0.00           C  
ATOM   3127 HG21 ILE   192      14.839  18.856 -17.199  1.00  0.00           H  
ATOM   3128 HG22 ILE   192      15.002  17.804 -15.742  1.00  0.00           H  
ATOM   3129 HG23 ILE   192      14.187  17.220 -17.160  1.00  0.00           H  
ATOM   3130  CG1 ILE   192      12.253  17.562 -15.247  1.00  0.00           C  
ATOM   3131 HG12 ILE   192      12.943  17.127 -14.524  1.00  0.00           H  
ATOM   3132 HG13 ILE   192      11.535  18.051 -14.587  1.00  0.00           H  
ATOM   3133  CD1 ILE   192      11.490  16.661 -16.146  1.00  0.00           C  
ATOM   3134 HD11 ILE   192      11.000  15.905 -15.533  1.00  0.00           H  
ATOM   3135 HD12 ILE   192      10.808  17.191 -16.811  1.00  0.00           H  
ATOM   3136 HD13 ILE   192      12.181  16.156 -16.822  1.00  0.00           H  
ATOM   3137  C   ILE   192      14.476  20.845 -15.300  1.00  0.00           C  
ATOM   3138  O   ILE   192      15.489  20.972 -14.615  1.00  0.00           O  
ATOM   3139  N   ALA   193      14.225  21.507 -16.452  1.00  0.00           N  
ATOM   3140  H   ALA   193      13.365  21.265 -16.922  1.00  0.00           H  
ATOM   3141  CA  ALA   193      14.993  22.625 -17.039  1.00  0.00           C  
ATOM   3142  HA  ALA   193      16.029  22.361 -16.828  1.00  0.00           H  
ATOM   3143  CB  ALA   193      14.634  22.583 -18.519  1.00  0.00           C  
ATOM   3144  HB1 ALA   193      15.061  23.430 -19.056  1.00  0.00           H  
ATOM   3145  HB2 ALA   193      15.128  21.712 -18.948  1.00  0.00           H  
ATOM   3146  HB3 ALA   193      13.609  22.486 -18.875  1.00  0.00           H  
ATOM   3147  C   ALA   193      14.791  24.039 -16.241  1.00  0.00           C  
ATOM   3148  O   ALA   193      14.328  24.990 -16.800  1.00  0.00           O  
ATOM   3149  N   SER   194      15.139  23.999 -14.973  1.00  0.00           N  
ATOM   3150  H   SER   194      15.501  23.104 -14.676  1.00  0.00           H  
ATOM   3151  CA  SER   194      15.057  25.130 -14.060  1.00  0.00           C  
ATOM   3152  HA  SER   194      14.856  26.040 -14.625  1.00  0.00           H  
ATOM   3153  CB  SER   194      13.941  25.000 -13.019  1.00  0.00           C  
ATOM   3154  HB2 SER   194      13.028  24.941 -13.612  1.00  0.00           H  
ATOM   3155  HB3 SER   194      14.138  24.088 -12.455  1.00  0.00           H  
ATOM   3156  OG  SER   194      13.862  26.227 -12.249  1.00  0.00           O  
ATOM   3157  HG  SER   194      13.769  26.995 -12.818  1.00  0.00           H  
ATOM   3158  C   SER   194      16.386  25.331 -13.352  1.00  0.00           C  
ATOM   3159  O   SER   194      17.045  24.421 -12.958  1.00  0.00           O  
ATOM   3160  N   ASP   195      16.725  26.608 -13.100  1.00  0.00           N  
ATOM   3161  H   ASP   195      15.967  27.251 -13.279  1.00  0.00           H  
ATOM   3162  CA  ASP   195      17.853  27.185 -12.327  1.00  0.00           C  
ATOM   3163  HA  ASP   195      18.745  26.670 -12.684  1.00  0.00           H  
ATOM   3164  CB  ASP   195      18.022  28.691 -12.656  1.00  0.00           C  
ATOM   3165  HB2 ASP   195      17.019  29.115 -12.607  1.00  0.00           H  
ATOM   3166  HB3 ASP   195      18.774  29.061 -11.959  1.00  0.00           H  
ATOM   3167  CG  ASP   195      18.609  29.007 -14.013  1.00  0.00           C  
ATOM   3168  OD1 ASP   195      19.555  28.259 -14.462  1.00  0.00           O  
ATOM   3169  OD2 ASP   195      18.194  30.013 -14.642  1.00  0.00           O  
ATOM   3170  C   ASP   195      17.712  26.805 -10.819  1.00  0.00           C  
ATOM   3171  O   ASP   195      18.529  27.219  -9.959  1.00  0.00           O  
ATOM   3172  N   THR   196      16.648  26.037 -10.411  1.00  0.00           N  
ATOM   3173  H   THR   196      16.022  25.702 -11.129  1.00  0.00           H  
ATOM   3174  CA  THR   196      16.401  25.613  -8.986  1.00  0.00           C  
ATOM   3175  HA  THR   196      17.418  25.446  -8.629  1.00  0.00           H  
ATOM   3176  CB  THR   196      15.764  26.755  -8.194  1.00  0.00           C  
ATOM   3177  HB  THR   196      16.394  27.621  -8.395  1.00  0.00           H  
ATOM   3178  CG2 THR   196      14.310  27.047  -8.584  1.00  0.00           C  
ATOM   3179 HG21 THR   196      14.262  27.032  -9.673  1.00  0.00           H  
ATOM   3180 HG22 THR   196      13.656  26.203  -8.360  1.00  0.00           H  
ATOM   3181 HG23 THR   196      13.945  27.953  -8.100  1.00  0.00           H  
ATOM   3182  OG1 THR   196      15.765  26.556  -6.798  1.00  0.00           O  
ATOM   3183  HG1 THR   196      16.621  26.835  -6.466  1.00  0.00           H  
ATOM   3184  C   THR   196      15.526  24.331  -8.886  1.00  0.00           C  
ATOM   3185  O   THR   196      14.920  23.928  -9.861  1.00  0.00           O  
ATOM   3186  N   PHE   197      15.428  23.757  -7.682  1.00  0.00           N  
ATOM   3187  H   PHE   197      16.097  24.000  -6.965  1.00  0.00           H  
ATOM   3188  CA  PHE   197      14.429  22.598  -7.439  1.00  0.00           C  
ATOM   3189  HA  PHE   197      14.095  22.287  -8.429  1.00  0.00           H  
ATOM   3190  CB  PHE   197      14.990  21.325  -6.867  1.00  0.00           C  
ATOM   3191  HB2 PHE   197      15.941  21.033  -7.312  1.00  0.00           H  
ATOM   3192  HB3 PHE   197      15.114  21.394  -5.787  1.00  0.00           H  
ATOM   3193  CG  PHE   197      14.096  20.146  -7.280  1.00  0.00           C  
ATOM   3194  CD1 PHE   197      13.723  19.838  -8.606  1.00  0.00           C  
ATOM   3195  HD1 PHE   197      14.179  20.403  -9.405  1.00  0.00           H  
ATOM   3196  CE1 PHE   197      12.736  18.887  -8.946  1.00  0.00           C  
ATOM   3197  HE1 PHE   197      12.392  18.647  -9.941  1.00  0.00           H  
ATOM   3198  CZ  PHE   197      12.110  18.249  -7.926  1.00  0.00           C  
ATOM   3199  HZ  PHE   197      11.380  17.479  -8.131  1.00  0.00           H  
ATOM   3200  CE2 PHE   197      12.515  18.489  -6.571  1.00  0.00           C  
ATOM   3201  HE2 PHE   197      12.114  17.824  -5.821  1.00  0.00           H  
ATOM   3202  CD2 PHE   197      13.438  19.389  -6.260  1.00  0.00           C  
ATOM   3203  HD2 PHE   197      13.722  19.638  -5.248  1.00  0.00           H  
ATOM   3204  C   PHE   197      13.276  23.141  -6.625  1.00  0.00           C  
ATOM   3205  O   PHE   197      13.320  23.138  -5.379  1.00  0.00           O  
ATOM   3206  N   ASP   198      12.284  23.634  -7.333  1.00  0.00           N  
ATOM   3207  H   ASP   198      12.419  23.787  -8.323  1.00  0.00           H  
ATOM   3208  CA  ASP   198      11.108  24.252  -6.816  1.00  0.00           C  
ATOM   3209  HA  ASP   198      11.330  24.925  -5.988  1.00  0.00           H  
ATOM   3210  CB  ASP   198      10.472  25.197  -7.805  1.00  0.00           C  
ATOM   3211  HB2 ASP   198      11.216  25.920  -8.140  1.00  0.00           H  
ATOM   3212  HB3 ASP   198       9.980  24.580  -8.556  1.00  0.00           H  
ATOM   3213  CG  ASP   198       9.397  26.037  -7.149  1.00  0.00           C  
ATOM   3214  OD1 ASP   198       9.208  26.099  -5.897  1.00  0.00           O  
ATOM   3215  OD2 ASP   198       8.730  26.770  -7.940  1.00  0.00           O  
ATOM   3216  C   ASP   198      10.154  23.213  -6.213  1.00  0.00           C  
ATOM   3217  O   ASP   198       9.053  22.919  -6.731  1.00  0.00           O  
ATOM   3218  N   LYS   199      10.538  22.574  -5.037  1.00  0.00           N  
ATOM   3219  H   LYS   199      11.184  23.090  -4.457  1.00  0.00           H  
ATOM   3220  CA  LYS   199       9.910  21.348  -4.505  1.00  0.00           C  
ATOM   3221  HA  LYS   199      10.114  20.438  -5.069  1.00  0.00           H  
ATOM   3222  CB  LYS   199      10.564  21.088  -3.085  1.00  0.00           C  
ATOM   3223  HB2 LYS   199      11.618  21.008  -3.351  1.00  0.00           H  
ATOM   3224  HB3 LYS   199      10.251  21.947  -2.491  1.00  0.00           H  
ATOM   3225  CG  LYS   199      10.123  19.768  -2.488  1.00  0.00           C  
ATOM   3226  HG2 LYS   199       9.040  19.734  -2.369  1.00  0.00           H  
ATOM   3227  HG3 LYS   199      10.468  19.031  -3.214  1.00  0.00           H  
ATOM   3228  CD  LYS   199      10.793  19.622  -1.107  1.00  0.00           C  
ATOM   3229  HD2 LYS   199      11.838  19.926  -1.172  1.00  0.00           H  
ATOM   3230  HD3 LYS   199      10.222  20.283  -0.455  1.00  0.00           H  
ATOM   3231  CE  LYS   199      10.600  18.209  -0.538  1.00  0.00           C  
ATOM   3232  HE2 LYS   199       9.530  18.000  -0.526  1.00  0.00           H  
ATOM   3233  HE3 LYS   199      11.058  17.535  -1.261  1.00  0.00           H  
ATOM   3234  NZ  LYS   199      11.178  18.236   0.838  1.00  0.00           N  
ATOM   3235  HZ1 LYS   199      11.143  17.287   1.181  1.00  0.00           H  
ATOM   3236  HZ2 LYS   199      12.140  18.543   0.864  1.00  0.00           H  
ATOM   3237  HZ3 LYS   199      10.548  18.707   1.472  1.00  0.00           H  
ATOM   3238  C   LYS   199       8.367  21.453  -4.351  1.00  0.00           C  
ATOM   3239  O   LYS   199       7.709  20.523  -4.808  1.00  0.00           O  
ATOM   3240  N   ALA   200       7.803  22.570  -3.847  1.00  0.00           N  
ATOM   3241  H   ALA   200       8.330  23.400  -3.616  1.00  0.00           H  
ATOM   3242  CA  ALA   200       6.314  22.735  -3.794  1.00  0.00           C  
ATOM   3243  HA  ALA   200       5.877  22.092  -3.030  1.00  0.00           H  
ATOM   3244  CB  ALA   200       6.134  24.132  -3.169  1.00  0.00           C  
ATOM   3245  HB1 ALA   200       6.654  24.911  -3.727  1.00  0.00           H  
ATOM   3246  HB2 ALA   200       5.085  24.306  -2.927  1.00  0.00           H  
ATOM   3247  HB3 ALA   200       6.660  24.258  -2.223  1.00  0.00           H  
ATOM   3248  C   ALA   200       5.609  22.633  -5.139  1.00  0.00           C  
ATOM   3249  O   ALA   200       4.660  21.839  -5.288  1.00  0.00           O  
ATOM   3250  N   LYS   201       6.116  23.347  -6.189  1.00  0.00           N  
ATOM   3251  H   LYS   201       6.959  23.884  -6.043  1.00  0.00           H  
ATOM   3252  CA  LYS   201       5.636  23.279  -7.571  1.00  0.00           C  
ATOM   3253  HA  LYS   201       4.563  23.461  -7.636  1.00  0.00           H  
ATOM   3254  CB  LYS   201       6.405  24.298  -8.407  1.00  0.00           C  
ATOM   3255  HB2 LYS   201       6.480  25.226  -7.841  1.00  0.00           H  
ATOM   3256  HB3 LYS   201       7.416  23.909  -8.532  1.00  0.00           H  
ATOM   3257  CG  LYS   201       5.853  24.551  -9.778  1.00  0.00           C  
ATOM   3258  HG2 LYS   201       5.500  23.643 -10.266  1.00  0.00           H  
ATOM   3259  HG3 LYS   201       5.032  25.229  -9.543  1.00  0.00           H  
ATOM   3260  CD  LYS   201       6.838  25.323 -10.631  1.00  0.00           C  
ATOM   3261  HD2 LYS   201       7.061  26.249 -10.099  1.00  0.00           H  
ATOM   3262  HD3 LYS   201       7.650  24.628 -10.845  1.00  0.00           H  
ATOM   3263  CE  LYS   201       6.179  25.821 -11.904  1.00  0.00           C  
ATOM   3264  HE2 LYS   201       5.738  25.057 -12.545  1.00  0.00           H  
ATOM   3265  HE3 LYS   201       5.363  26.451 -11.549  1.00  0.00           H  
ATOM   3266  NZ  LYS   201       7.156  26.641 -12.668  1.00  0.00           N  
ATOM   3267  HZ1 LYS   201       7.997  26.093 -12.780  1.00  0.00           H  
ATOM   3268  HZ2 LYS   201       6.810  26.918 -13.576  1.00  0.00           H  
ATOM   3269  HZ3 LYS   201       7.428  27.492 -12.196  1.00  0.00           H  
ATOM   3270  C   LYS   201       5.760  21.823  -8.089  1.00  0.00           C  
ATOM   3271  O   LYS   201       4.833  21.336  -8.718  1.00  0.00           O  
ATOM   3272  N   ALA   202       6.838  21.152  -7.749  1.00  0.00           N  
ATOM   3273  H   ALA   202       7.463  21.587  -7.087  1.00  0.00           H  
ATOM   3274  CA  ALA   202       7.083  19.869  -8.308  1.00  0.00           C  
ATOM   3275  HA  ALA   202       6.990  19.953  -9.391  1.00  0.00           H  
ATOM   3276  CB  ALA   202       8.558  19.484  -8.044  1.00  0.00           C  
ATOM   3277  HB1 ALA   202       9.108  20.403  -8.247  1.00  0.00           H  
ATOM   3278  HB2 ALA   202       8.785  19.165  -7.026  1.00  0.00           H  
ATOM   3279  HB3 ALA   202       8.845  18.730  -8.777  1.00  0.00           H  
ATOM   3280  C   ALA   202       6.144  18.826  -7.800  1.00  0.00           C  
ATOM   3281  O   ALA   202       5.535  18.090  -8.596  1.00  0.00           O  
ATOM   3282  N   GLU   203       5.931  18.710  -6.446  1.00  0.00           N  
ATOM   3283  H   GLU   203       6.260  19.454  -5.847  1.00  0.00           H  
ATOM   3284  CA  GLU   203       4.946  17.721  -5.838  1.00  0.00           C  
ATOM   3285  HA  GLU   203       5.261  16.736  -6.184  1.00  0.00           H  
ATOM   3286  CB  GLU   203       5.042  17.770  -4.226  1.00  0.00           C  
ATOM   3287  HB2 GLU   203       5.759  18.509  -3.867  1.00  0.00           H  
ATOM   3288  HB3 GLU   203       4.039  18.047  -3.902  1.00  0.00           H  
ATOM   3289  CG  GLU   203       5.183  16.388  -3.625  1.00  0.00           C  
ATOM   3290  HG2 GLU   203       4.502  15.685  -4.105  1.00  0.00           H  
ATOM   3291  HG3 GLU   203       6.124  15.944  -3.950  1.00  0.00           H  
ATOM   3292  CD  GLU   203       5.121  16.287  -2.101  1.00  0.00           C  
ATOM   3293  OE1 GLU   203       6.123  16.750  -1.494  1.00  0.00           O  
ATOM   3294  OE2 GLU   203       4.171  15.768  -1.547  1.00  0.00           O  
ATOM   3295  C   GLU   203       3.454  17.840  -6.213  1.00  0.00           C  
ATOM   3296  O   GLU   203       2.827  16.827  -6.557  1.00  0.00           O  
ATOM   3297  N   ALA   204       2.915  19.123  -6.280  1.00  0.00           N  
ATOM   3298  H   ALA   204       3.596  19.841  -6.075  1.00  0.00           H  
ATOM   3299  CA  ALA   204       1.681  19.492  -6.965  1.00  0.00           C  
ATOM   3300  HA  ALA   204       0.832  18.940  -6.562  1.00  0.00           H  
ATOM   3301  CB  ALA   204       1.330  20.987  -6.759  1.00  0.00           C  
ATOM   3302  HB1 ALA   204       2.035  21.600  -7.321  1.00  0.00           H  
ATOM   3303  HB2 ALA   204       0.360  21.221  -7.198  1.00  0.00           H  
ATOM   3304  HB3 ALA   204       1.193  21.288  -5.721  1.00  0.00           H  
ATOM   3305  C   ALA   204       1.639  19.252  -8.483  1.00  0.00           C  
ATOM   3306  O   ALA   204       0.557  19.123  -9.074  1.00  0.00           O  
ATOM   3307  N   GLN   205       2.772  19.048  -9.207  1.00  0.00           N  
ATOM   3308  H   GLN   205       3.663  19.001  -8.734  1.00  0.00           H  
ATOM   3309  CA  GLN   205       2.790  18.743 -10.631  1.00  0.00           C  
ATOM   3310  HA  GLN   205       1.846  19.048 -11.083  1.00  0.00           H  
ATOM   3311  CB  GLN   205       3.866  19.499 -11.353  1.00  0.00           C  
ATOM   3312  HB2 GLN   205       3.833  20.579 -11.206  1.00  0.00           H  
ATOM   3313  HB3 GLN   205       4.844  19.403 -10.883  1.00  0.00           H  
ATOM   3314  CG  GLN   205       3.857  19.419 -12.869  1.00  0.00           C  
ATOM   3315  HG2 GLN   205       4.584  20.076 -13.346  1.00  0.00           H  
ATOM   3316  HG3 GLN   205       4.236  18.409 -13.020  1.00  0.00           H  
ATOM   3317  CD  GLN   205       2.444  19.577 -13.473  1.00  0.00           C  
ATOM   3318  OE1 GLN   205       1.648  20.346 -13.001  1.00  0.00           O  
ATOM   3319  NE2 GLN   205       2.012  18.807 -14.395  1.00  0.00           N  
ATOM   3320 HE21 GLN   205       1.030  18.851 -14.628  1.00  0.00           H  
ATOM   3321 HE22 GLN   205       2.699  18.211 -14.835  1.00  0.00           H  
ATOM   3322  C   GLN   205       2.905  17.214 -10.842  1.00  0.00           C  
ATOM   3323  O   GLN   205       2.155  16.651 -11.620  1.00  0.00           O  
ATOM   3324  N   ILE   206       3.691  16.574  -9.943  1.00  0.00           N  
ATOM   3325  H   ILE   206       4.267  17.197  -9.394  1.00  0.00           H  
ATOM   3326  CA  ILE   206       3.736  15.087  -9.709  1.00  0.00           C  
ATOM   3327  HA  ILE   206       4.033  14.565 -10.618  1.00  0.00           H  
ATOM   3328  CB  ILE   206       4.790  14.683  -8.616  1.00  0.00           C  
ATOM   3329  HB  ILE   206       4.883  15.508  -7.910  1.00  0.00           H  
ATOM   3330  CG2 ILE   206       4.511  13.434  -7.775  1.00  0.00           C  
ATOM   3331 HG21 ILE   206       5.370  13.138  -7.173  1.00  0.00           H  
ATOM   3332 HG22 ILE   206       3.638  13.440  -7.122  1.00  0.00           H  
ATOM   3333 HG23 ILE   206       4.272  12.601  -8.436  1.00  0.00           H  
ATOM   3334  CG1 ILE   206       6.136  14.646  -9.355  1.00  0.00           C  
ATOM   3335 HG12 ILE   206       6.151  13.750  -9.976  1.00  0.00           H  
ATOM   3336 HG13 ILE   206       6.257  15.559  -9.939  1.00  0.00           H  
ATOM   3337  CD1 ILE   206       7.320  14.715  -8.385  1.00  0.00           C  
ATOM   3338 HD11 ILE   206       7.282  13.945  -7.614  1.00  0.00           H  
ATOM   3339 HD12 ILE   206       8.222  14.729  -8.997  1.00  0.00           H  
ATOM   3340 HD13 ILE   206       7.209  15.684  -7.899  1.00  0.00           H  
ATOM   3341  C   ILE   206       2.348  14.535  -9.555  1.00  0.00           C  
ATOM   3342  O   ILE   206       2.148  13.367  -9.909  1.00  0.00           O  
ATOM   3343  N   ALA   207       1.379  15.284  -9.002  1.00  0.00           N  
ATOM   3344  H   ALA   207       1.728  16.115  -8.546  1.00  0.00           H  
ATOM   3345  CA  ALA   207       0.045  14.740  -8.669  1.00  0.00           C  
ATOM   3346  HA  ALA   207       0.188  14.040  -7.846  1.00  0.00           H  
ATOM   3347  CB  ALA   207      -0.796  15.944  -8.092  1.00  0.00           C  
ATOM   3348  HB1 ALA   207      -1.842  15.682  -8.252  1.00  0.00           H  
ATOM   3349  HB2 ALA   207      -0.647  16.089  -7.022  1.00  0.00           H  
ATOM   3350  HB3 ALA   207      -0.517  16.842  -8.644  1.00  0.00           H  
ATOM   3351  C   ALA   207      -0.715  14.116  -9.808  1.00  0.00           C  
ATOM   3352  O   ALA   207      -1.364  13.146  -9.615  1.00  0.00           O  
ATOM   3353  N   LYS   208      -0.559  14.669 -11.063  1.00  0.00           N  
ATOM   3354  H   LYS   208      -0.012  15.517 -11.091  1.00  0.00           H  
ATOM   3355  CA  LYS   208      -1.205  14.329 -12.377  1.00  0.00           C  
ATOM   3356  HA  LYS   208      -2.280  14.311 -12.201  1.00  0.00           H  
ATOM   3357  CB  LYS   208      -1.029  15.461 -13.416  1.00  0.00           C  
ATOM   3358  HB2 LYS   208       0.012  15.729 -13.596  1.00  0.00           H  
ATOM   3359  HB3 LYS   208      -1.428  15.220 -14.401  1.00  0.00           H  
ATOM   3360  CG  LYS   208      -1.724  16.801 -12.926  1.00  0.00           C  
ATOM   3361  HG2 LYS   208      -2.139  17.292 -13.806  1.00  0.00           H  
ATOM   3362  HG3 LYS   208      -2.570  16.657 -12.255  1.00  0.00           H  
ATOM   3363  CD  LYS   208      -0.781  17.828 -12.206  1.00  0.00           C  
ATOM   3364  HD2 LYS   208      -0.366  17.304 -11.345  1.00  0.00           H  
ATOM   3365  HD3 LYS   208       0.090  18.065 -12.817  1.00  0.00           H  
ATOM   3366  CE  LYS   208      -1.614  19.061 -11.834  1.00  0.00           C  
ATOM   3367  HE2 LYS   208      -2.651  18.814 -12.064  1.00  0.00           H  
ATOM   3368  HE3 LYS   208      -1.416  19.232 -10.776  1.00  0.00           H  
ATOM   3369  NZ  LYS   208      -1.219  20.334 -12.541  1.00  0.00           N  
ATOM   3370  HZ1 LYS   208      -2.021  20.946 -12.598  1.00  0.00           H  
ATOM   3371  HZ2 LYS   208      -0.514  20.713 -11.925  1.00  0.00           H  
ATOM   3372  HZ3 LYS   208      -0.837  20.084 -13.442  1.00  0.00           H  
ATOM   3373  C   LYS   208      -0.605  12.981 -12.803  1.00  0.00           C  
ATOM   3374  O   LYS   208      -1.264  12.158 -13.451  1.00  0.00           O  
ATOM   3375  N   MET   209       0.640  12.677 -12.462  1.00  0.00           N  
ATOM   3376  H   MET   209       1.290  13.288 -11.990  1.00  0.00           H  
ATOM   3377  CA  MET   209       1.336  11.413 -12.810  1.00  0.00           C  
ATOM   3378  HA  MET   209       0.966  11.028 -13.760  1.00  0.00           H  
ATOM   3379  CB  MET   209       2.815  11.751 -12.955  1.00  0.00           C  
ATOM   3380  HB2 MET   209       3.123  12.442 -12.171  1.00  0.00           H  
ATOM   3381  HB3 MET   209       3.308  10.785 -12.847  1.00  0.00           H  
ATOM   3382  CG  MET   209       3.176  12.280 -14.389  1.00  0.00           C  
ATOM   3383  HG2 MET   209       4.206  12.639 -14.396  1.00  0.00           H  
ATOM   3384  HG3 MET   209       3.134  11.448 -15.092  1.00  0.00           H  
ATOM   3385  SD  MET   209       2.066  13.564 -15.104  1.00  0.00           S  
ATOM   3386  CE  MET   209       2.680  15.041 -14.412  1.00  0.00           C  
ATOM   3387  HE1 MET   209       1.887  15.762 -14.615  1.00  0.00           H  
ATOM   3388  HE2 MET   209       2.801  14.859 -13.345  1.00  0.00           H  
ATOM   3389  HE3 MET   209       3.668  15.230 -14.833  1.00  0.00           H  
ATOM   3390  C   MET   209       1.095  10.313 -11.774  1.00  0.00           C  
ATOM   3391  O   MET   209       1.177   9.093 -12.084  1.00  0.00           O  
ATOM   3392  N   GLU   210       0.823  10.713 -10.546  1.00  0.00           N  
ATOM   3393  H   GLU   210       0.942  11.697 -10.350  1.00  0.00           H  
ATOM   3394  CA  GLU   210       0.322   9.861  -9.506  1.00  0.00           C  
ATOM   3395  HA  GLU   210       0.815   8.889  -9.529  1.00  0.00           H  
ATOM   3396  CB  GLU   210       0.549  10.558  -8.173  1.00  0.00           C  
ATOM   3397  HB2 GLU   210       1.605  10.519  -7.905  1.00  0.00           H  
ATOM   3398  HB3 GLU   210       0.493  11.618  -8.421  1.00  0.00           H  
ATOM   3399  CG  GLU   210      -0.325  10.273  -6.973  1.00  0.00           C  
ATOM   3400  HG2 GLU   210      -0.908   9.371  -7.157  1.00  0.00           H  
ATOM   3401  HG3 GLU   210       0.221  10.063  -6.054  1.00  0.00           H  
ATOM   3402  CD  GLU   210      -1.343  11.451  -6.615  1.00  0.00           C  
ATOM   3403  OE1 GLU   210      -0.880  12.406  -5.890  1.00  0.00           O  
ATOM   3404  OE2 GLU   210      -2.550  11.432  -7.026  1.00  0.00           O  
ATOM   3405  C   GLU   210      -1.178   9.556  -9.723  1.00  0.00           C  
ATOM   3406  O   GLU   210      -1.720   8.512  -9.415  1.00  0.00           O  
ATOM   3407  N   GLU   211      -1.927  10.395 -10.441  1.00  0.00           N  
ATOM   3408  H   GLU   211      -1.655  11.350 -10.629  1.00  0.00           H  
ATOM   3409  CA  GLU   211      -3.227  10.072 -11.013  1.00  0.00           C  
ATOM   3410  HA  GLU   211      -3.802   9.572 -10.233  1.00  0.00           H  
ATOM   3411  CB  GLU   211      -4.014  11.374 -11.472  1.00  0.00           C  
ATOM   3412  HB2 GLU   211      -3.833  12.097 -10.676  1.00  0.00           H  
ATOM   3413  HB3 GLU   211      -3.604  11.905 -12.331  1.00  0.00           H  
ATOM   3414  CG  GLU   211      -5.587  11.150 -11.563  1.00  0.00           C  
ATOM   3415  HG2 GLU   211      -5.849  10.721 -12.530  1.00  0.00           H  
ATOM   3416  HG3 GLU   211      -6.082  10.522 -10.823  1.00  0.00           H  
ATOM   3417  CD  GLU   211      -6.415  12.497 -11.453  1.00  0.00           C  
ATOM   3418  OE1 GLU   211      -5.804  13.571 -11.699  1.00  0.00           O  
ATOM   3419  OE2 GLU   211      -7.567  12.490 -11.046  1.00  0.00           O  
ATOM   3420  C   GLU   211      -3.088   9.047 -12.161  1.00  0.00           C  
ATOM   3421  O   GLU   211      -3.755   8.006 -12.130  1.00  0.00           O  
ATOM   3422  N   GLN   212      -2.174   9.286 -13.083  1.00  0.00           N  
ATOM   3423  H   GLN   212      -1.770  10.206 -13.184  1.00  0.00           H  
ATOM   3424  CA  GLN   212      -1.989   8.312 -14.192  1.00  0.00           C  
ATOM   3425  HA  GLN   212      -2.970   8.107 -14.621  1.00  0.00           H  
ATOM   3426  CB  GLN   212      -1.129   8.936 -15.327  1.00  0.00           C  
ATOM   3427  HB2 GLN   212      -1.410   9.973 -15.510  1.00  0.00           H  
ATOM   3428  HB3 GLN   212      -0.064   8.870 -15.106  1.00  0.00           H  
ATOM   3429  CG  GLN   212      -1.347   8.130 -16.607  1.00  0.00           C  
ATOM   3430  HG2 GLN   212      -0.654   8.626 -17.287  1.00  0.00           H  
ATOM   3431  HG3 GLN   212      -0.977   7.114 -16.468  1.00  0.00           H  
ATOM   3432  CD  GLN   212      -2.812   8.007 -17.152  1.00  0.00           C  
ATOM   3433  OE1 GLN   212      -3.606   8.861 -16.864  1.00  0.00           O  
ATOM   3434  NE2 GLN   212      -3.177   7.154 -18.091  1.00  0.00           N  
ATOM   3435 HE21 GLN   212      -4.116   7.227 -18.458  1.00  0.00           H  
ATOM   3436 HE22 GLN   212      -2.499   6.522 -18.492  1.00  0.00           H  
ATOM   3437  C   GLN   212      -1.586   6.917 -13.797  1.00  0.00           C  
ATOM   3438  O   GLN   212      -2.178   5.878 -14.211  1.00  0.00           O  
ATOM   3439  N   ARG   213      -0.696   6.812 -12.789  1.00  0.00           N  
ATOM   3440  H   ARG   213      -0.155   7.637 -12.575  1.00  0.00           H  
ATOM   3441  CA  ARG   213      -0.332   5.589 -12.018  1.00  0.00           C  
ATOM   3442  HA  ARG   213       0.028   4.884 -12.767  1.00  0.00           H  
ATOM   3443  CB  ARG   213       0.675   5.813 -10.855  1.00  0.00           C  
ATOM   3444  HB2 ARG   213       1.655   6.050 -11.269  1.00  0.00           H  
ATOM   3445  HB3 ARG   213       0.458   6.784 -10.411  1.00  0.00           H  
ATOM   3446  CG  ARG   213       0.995   4.618  -9.852  1.00  0.00           C  
ATOM   3447  HG2 ARG   213       1.631   5.019  -9.063  1.00  0.00           H  
ATOM   3448  HG3 ARG   213       0.025   4.307  -9.463  1.00  0.00           H  
ATOM   3449  CD  ARG   213       1.675   3.537 -10.675  1.00  0.00           C  
ATOM   3450  HD2 ARG   213       0.866   3.082 -11.248  1.00  0.00           H  
ATOM   3451  HD3 ARG   213       2.487   3.979 -11.252  1.00  0.00           H  
ATOM   3452  NE  ARG   213       2.165   2.424  -9.834  1.00  0.00           N  
ATOM   3453  HE  ARG   213       1.759   2.271  -8.922  1.00  0.00           H  
ATOM   3454  CZ  ARG   213       3.126   1.669 -10.172  1.00  0.00           C  
ATOM   3455  NH1 ARG   213       3.697   1.699 -11.353  1.00  0.00           N  
ATOM   3456 HH11 ARG   213       3.175   2.265 -12.007  1.00  0.00           H  
ATOM   3457 HH12 ARG   213       4.574   1.249 -11.573  1.00  0.00           H  
ATOM   3458  NH2 ARG   213       3.552   0.864  -9.253  1.00  0.00           N  
ATOM   3459 HH21 ARG   213       3.033   0.908  -8.387  1.00  0.00           H  
ATOM   3460 HH22 ARG   213       4.107   0.045  -9.458  1.00  0.00           H  
ATOM   3461  C   ARG   213      -1.648   4.814 -11.548  1.00  0.00           C  
ATOM   3462  O   ARG   213      -1.742   3.613 -11.799  1.00  0.00           O  
ATOM   3463  N   LYS   214      -2.458   5.486 -10.722  1.00  0.00           N  
ATOM   3464  H   LYS   214      -2.351   6.481 -10.585  1.00  0.00           H  
ATOM   3465  CA  LYS   214      -3.791   4.897 -10.304  1.00  0.00           C  
ATOM   3466  HA  LYS   214      -3.557   3.966  -9.789  1.00  0.00           H  
ATOM   3467  CB  LYS   214      -4.519   5.968  -9.421  1.00  0.00           C  
ATOM   3468  HB2 LYS   214      -3.877   6.289  -8.600  1.00  0.00           H  
ATOM   3469  HB3 LYS   214      -4.787   6.752 -10.129  1.00  0.00           H  
ATOM   3470  CG  LYS   214      -5.856   5.421  -8.832  1.00  0.00           C  
ATOM   3471  HG2 LYS   214      -6.595   5.174  -9.594  1.00  0.00           H  
ATOM   3472  HG3 LYS   214      -5.687   4.502  -8.271  1.00  0.00           H  
ATOM   3473  CD  LYS   214      -6.686   6.310  -7.820  1.00  0.00           C  
ATOM   3474  HD2 LYS   214      -7.655   5.836  -7.666  1.00  0.00           H  
ATOM   3475  HD3 LYS   214      -6.242   6.411  -6.830  1.00  0.00           H  
ATOM   3476  CE  LYS   214      -6.887   7.690  -8.506  1.00  0.00           C  
ATOM   3477  HE2 LYS   214      -5.888   8.041  -8.765  1.00  0.00           H  
ATOM   3478  HE3 LYS   214      -7.558   7.567  -9.356  1.00  0.00           H  
ATOM   3479  NZ  LYS   214      -7.359   8.722  -7.590  1.00  0.00           N  
ATOM   3480  HZ1 LYS   214      -7.613   9.480  -8.207  1.00  0.00           H  
ATOM   3481  HZ2 LYS   214      -8.226   8.445  -7.152  1.00  0.00           H  
ATOM   3482  HZ3 LYS   214      -6.669   9.124  -6.971  1.00  0.00           H  
ATOM   3483  C   LYS   214      -4.569   4.373 -11.572  1.00  0.00           C  
ATOM   3484  O   LYS   214      -4.928   3.256 -11.522  1.00  0.00           O  
ATOM   3485  N   ALA   215      -4.725   5.211 -12.666  1.00  0.00           N  
ATOM   3486  H   ALA   215      -4.320   6.132 -12.575  1.00  0.00           H  
ATOM   3487  CA  ALA   215      -5.372   4.671 -13.904  1.00  0.00           C  
ATOM   3488  HA  ALA   215      -6.387   4.362 -13.654  1.00  0.00           H  
ATOM   3489  CB  ALA   215      -5.497   5.803 -14.887  1.00  0.00           C  
ATOM   3490  HB1 ALA   215      -6.058   6.593 -14.387  1.00  0.00           H  
ATOM   3491  HB2 ALA   215      -4.513   6.048 -15.286  1.00  0.00           H  
ATOM   3492  HB3 ALA   215      -6.051   5.653 -15.814  1.00  0.00           H  
ATOM   3493  C   ALA   215      -4.831   3.385 -14.517  1.00  0.00           C  
ATOM   3494  O   ALA   215      -5.552   2.438 -14.750  1.00  0.00           O  
ATOM   3495  N   ASN   216      -3.541   3.355 -14.786  1.00  0.00           N  
ATOM   3496  H   ASN   216      -2.998   4.177 -14.564  1.00  0.00           H  
ATOM   3497  CA  ASN   216      -2.976   2.222 -15.503  1.00  0.00           C  
ATOM   3498  HA  ASN   216      -3.467   1.964 -16.441  1.00  0.00           H  
ATOM   3499  CB  ASN   216      -1.536   2.754 -15.808  1.00  0.00           C  
ATOM   3500  HB2 ASN   216      -1.073   3.238 -14.948  1.00  0.00           H  
ATOM   3501  HB3 ASN   216      -0.883   1.906 -16.011  1.00  0.00           H  
ATOM   3502  CG  ASN   216      -1.285   3.643 -16.988  1.00  0.00           C  
ATOM   3503  OD1 ASN   216      -2.239   3.992 -17.728  1.00  0.00           O  
ATOM   3504  ND2 ASN   216      -0.052   3.925 -17.300  1.00  0.00           N  
ATOM   3505 HD21 ASN   216       0.017   4.740 -17.892  1.00  0.00           H  
ATOM   3506 HD22 ASN   216       0.717   3.404 -16.904  1.00  0.00           H  
ATOM   3507  C   ASN   216      -2.898   0.995 -14.605  1.00  0.00           C  
ATOM   3508  O   ASN   216      -3.201  -0.141 -15.100  1.00  0.00           O  
ATOM   3509  N   MET   217      -2.572   1.127 -13.290  1.00  0.00           N  
ATOM   3510  H   MET   217      -2.482   2.078 -12.962  1.00  0.00           H  
ATOM   3511  CA  MET   217      -2.361  -0.038 -12.344  1.00  0.00           C  
ATOM   3512  HA  MET   217      -1.879  -0.854 -12.883  1.00  0.00           H  
ATOM   3513  CB  MET   217      -1.430   0.612 -11.263  1.00  0.00           C  
ATOM   3514  HB2 MET   217      -0.451   0.787 -11.710  1.00  0.00           H  
ATOM   3515  HB3 MET   217      -1.892   1.443 -10.729  1.00  0.00           H  
ATOM   3516  CG  MET   217      -1.162  -0.439 -10.200  1.00  0.00           C  
ATOM   3517  HG2 MET   217      -2.047  -0.465  -9.565  1.00  0.00           H  
ATOM   3518  HG3 MET   217      -0.726  -1.281 -10.738  1.00  0.00           H  
ATOM   3519  SD  MET   217       0.159   0.241  -9.139  1.00  0.00           S  
ATOM   3520  CE  MET   217       0.196  -1.163  -8.029  1.00  0.00           C  
ATOM   3521  HE1 MET   217       0.783  -0.932  -7.140  1.00  0.00           H  
ATOM   3522  HE2 MET   217      -0.788  -1.429  -7.642  1.00  0.00           H  
ATOM   3523  HE3 MET   217       0.598  -1.950  -8.666  1.00  0.00           H  
ATOM   3524  C   MET   217      -3.704  -0.532 -11.861  1.00  0.00           C  
ATOM   3525  O   MET   217      -3.849  -1.762 -11.735  1.00  0.00           O  
ATOM   3526  N   LEU   218      -4.727   0.361 -11.700  1.00  0.00           N  
ATOM   3527  H   LEU   218      -4.534   1.352 -11.741  1.00  0.00           H  
ATOM   3528  CA  LEU   218      -6.025  -0.089 -11.384  1.00  0.00           C  
ATOM   3529  HA  LEU   218      -5.885  -0.664 -10.469  1.00  0.00           H  
ATOM   3530  CB  LEU   218      -6.970   1.143 -11.067  1.00  0.00           C  
ATOM   3531  HB2 LEU   218      -6.545   1.883 -10.390  1.00  0.00           H  
ATOM   3532  HB3 LEU   218      -7.163   1.604 -12.036  1.00  0.00           H  
ATOM   3533  CG  LEU   218      -8.313   0.749 -10.525  1.00  0.00           C  
ATOM   3534  HG  LEU   218      -8.725  -0.068 -11.117  1.00  0.00           H  
ATOM   3535  CD1 LEU   218      -8.380   0.358  -9.053  1.00  0.00           C  
ATOM   3536 HD11 LEU   218      -9.402   0.068  -8.807  1.00  0.00           H  
ATOM   3537 HD12 LEU   218      -7.741  -0.497  -8.834  1.00  0.00           H  
ATOM   3538 HD13 LEU   218      -8.001   1.161  -8.422  1.00  0.00           H  
ATOM   3539  CD2 LEU   218      -9.249   1.918 -10.648  1.00  0.00           C  
ATOM   3540 HD21 LEU   218      -9.307   1.938 -11.736  1.00  0.00           H  
ATOM   3541 HD22 LEU   218     -10.276   1.768 -10.315  1.00  0.00           H  
ATOM   3542 HD23 LEU   218      -8.821   2.861 -10.304  1.00  0.00           H  
ATOM   3543  C   LEU   218      -6.557  -0.998 -12.510  1.00  0.00           C  
ATOM   3544  O   LEU   218      -7.153  -2.059 -12.166  1.00  0.00           O  
ATOM   3545  N   ALA   219      -6.284  -0.626 -13.768  1.00  0.00           N  
ATOM   3546  H   ALA   219      -5.754   0.201 -14.002  1.00  0.00           H  
ATOM   3547  CA  ALA   219      -6.623  -1.490 -14.921  1.00  0.00           C  
ATOM   3548  HA  ALA   219      -7.640  -1.883 -14.925  1.00  0.00           H  
ATOM   3549  CB  ALA   219      -6.494  -0.651 -16.231  1.00  0.00           C  
ATOM   3550  HB1 ALA   219      -6.754  -1.210 -17.130  1.00  0.00           H  
ATOM   3551  HB2 ALA   219      -7.137   0.226 -16.162  1.00  0.00           H  
ATOM   3552  HB3 ALA   219      -5.474  -0.376 -16.499  1.00  0.00           H  
ATOM   3553  C   ALA   219      -5.779  -2.741 -14.980  1.00  0.00           C  
ATOM   3554  O   ALA   219      -6.338  -3.802 -15.134  1.00  0.00           O  
ATOM   3555  N   HIE   220      -4.491  -2.600 -14.866  1.00  0.00           N  
ATOM   3556  H   HIE   220      -4.071  -1.681 -14.889  1.00  0.00           H  
ATOM   3557  CA  HIE   220      -3.553  -3.733 -14.801  1.00  0.00           C  
ATOM   3558  HA  HIE   220      -3.674  -4.231 -15.763  1.00  0.00           H  
ATOM   3559  CB  HIE   220      -2.108  -3.297 -14.728  1.00  0.00           C  
ATOM   3560  HB2 HIE   220      -1.859  -2.706 -15.610  1.00  0.00           H  
ATOM   3561  HB3 HIE   220      -1.923  -2.565 -13.942  1.00  0.00           H  
ATOM   3562  CG  HIE   220      -1.124  -4.408 -14.452  1.00  0.00           C  
ATOM   3563  ND1 HIE   220      -0.714  -5.381 -15.387  1.00  0.00           N  
ATOM   3564  CE1 HIE   220       0.269  -6.097 -14.799  1.00  0.00           C  
ATOM   3565  HE1 HIE   220       0.833  -6.923 -15.206  1.00  0.00           H  
ATOM   3566  NE2 HIE   220       0.479  -5.668 -13.574  1.00  0.00           N  
ATOM   3567  HE2 HIE   220       1.267  -6.002 -13.037  1.00  0.00           H  
ATOM   3568  CD2 HIE   220      -0.404  -4.631 -13.316  1.00  0.00           C  
ATOM   3569  HD2 HIE   220      -0.367  -4.018 -12.428  1.00  0.00           H  
ATOM   3570  C   HIE   220      -3.905  -4.824 -13.794  1.00  0.00           C  
ATOM   3571  O   HIE   220      -3.811  -5.980 -14.272  1.00  0.00           O  
ATOM   3572  N   MET   221      -4.115  -4.521 -12.474  1.00  0.00           N  
ATOM   3573  H   MET   221      -4.123  -3.562 -12.155  1.00  0.00           H  
ATOM   3574  CA  MET   221      -4.426  -5.525 -11.447  1.00  0.00           C  
ATOM   3575  HA  MET   221      -3.653  -6.286 -11.341  1.00  0.00           H  
ATOM   3576  CB  MET   221      -4.504  -4.690 -10.168  1.00  0.00           C  
ATOM   3577  HB2 MET   221      -5.219  -3.892 -10.372  1.00  0.00           H  
ATOM   3578  HB3 MET   221      -4.824  -5.314  -9.334  1.00  0.00           H  
ATOM   3579  CG  MET   221      -3.184  -4.163  -9.629  1.00  0.00           C  
ATOM   3580  HG2 MET   221      -2.350  -4.757 -10.003  1.00  0.00           H  
ATOM   3581  HG3 MET   221      -3.018  -3.138  -9.960  1.00  0.00           H  
ATOM   3582  SD  MET   221      -3.024  -4.172  -7.818  1.00  0.00           S  
ATOM   3583  CE  MET   221      -4.204  -2.813  -7.444  1.00  0.00           C  
ATOM   3584  HE1 MET   221      -5.182  -3.267  -7.603  1.00  0.00           H  
ATOM   3585  HE2 MET   221      -4.187  -2.587  -6.378  1.00  0.00           H  
ATOM   3586  HE3 MET   221      -4.027  -1.944  -8.078  1.00  0.00           H  
ATOM   3587  C   MET   221      -5.657  -6.372 -11.809  1.00  0.00           C  
ATOM   3588  O   MET   221      -5.801  -7.537 -11.436  1.00  0.00           O  
ATOM   3589  N   GLU   222      -6.699  -5.668 -12.344  1.00  0.00           N  
ATOM   3590  H   GLU   222      -6.704  -4.659 -12.287  1.00  0.00           H  
ATOM   3591  CA  GLU   222      -7.921  -6.248 -12.839  1.00  0.00           C  
ATOM   3592  HA  GLU   222      -8.402  -6.796 -12.029  1.00  0.00           H  
ATOM   3593  CB  GLU   222      -8.977  -5.214 -13.238  1.00  0.00           C  
ATOM   3594  HB2 GLU   222      -9.218  -4.694 -12.311  1.00  0.00           H  
ATOM   3595  HB3 GLU   222      -8.558  -4.577 -14.017  1.00  0.00           H  
ATOM   3596  CG  GLU   222     -10.318  -5.793 -13.730  1.00  0.00           C  
ATOM   3597  HG2 GLU   222     -10.052  -6.242 -14.687  1.00  0.00           H  
ATOM   3598  HG3 GLU   222     -10.673  -6.569 -13.052  1.00  0.00           H  
ATOM   3599  CD  GLU   222     -11.376  -4.705 -13.925  1.00  0.00           C  
ATOM   3600  OE1 GLU   222     -12.603  -4.813 -13.622  1.00  0.00           O  
ATOM   3601  OE2 GLU   222     -11.030  -3.643 -14.503  1.00  0.00           O  
ATOM   3602  C   GLU   222      -7.713  -7.200 -14.000  1.00  0.00           C  
ATOM   3603  O   GLU   222      -8.161  -8.336 -13.916  1.00  0.00           O  
ATOM   3604  N   THR   223      -6.849  -6.738 -14.939  1.00  0.00           N  
ATOM   3605  H   THR   223      -6.659  -5.747 -14.912  1.00  0.00           H  
ATOM   3606  CA  THR   223      -6.392  -7.510 -16.050  1.00  0.00           C  
ATOM   3607  HA  THR   223      -7.257  -7.876 -16.602  1.00  0.00           H  
ATOM   3608  CB  THR   223      -5.521  -6.701 -16.950  1.00  0.00           C  
ATOM   3609  HB  THR   223      -4.730  -6.285 -16.326  1.00  0.00           H  
ATOM   3610  CG2 THR   223      -4.958  -7.343 -18.186  1.00  0.00           C  
ATOM   3611 HG21 THR   223      -5.675  -7.709 -18.921  1.00  0.00           H  
ATOM   3612 HG22 THR   223      -4.284  -6.671 -18.718  1.00  0.00           H  
ATOM   3613 HG23 THR   223      -4.287  -8.137 -17.859  1.00  0.00           H  
ATOM   3614  OG1 THR   223      -6.358  -5.648 -17.325  1.00  0.00           O  
ATOM   3615  HG1 THR   223      -6.820  -5.354 -16.537  1.00  0.00           H  
ATOM   3616  C   THR   223      -5.647  -8.776 -15.595  1.00  0.00           C  
ATOM   3617  O   THR   223      -6.106  -9.871 -15.967  1.00  0.00           O  
ATOM   3618  N   GLN   224      -4.787  -8.631 -14.598  1.00  0.00           N  
ATOM   3619  H   GLN   224      -4.499  -7.742 -14.215  1.00  0.00           H  
ATOM   3620  CA  GLN   224      -4.086  -9.796 -13.976  1.00  0.00           C  
ATOM   3621  HA  GLN   224      -3.636 -10.408 -14.757  1.00  0.00           H  
ATOM   3622  CB  GLN   224      -2.941  -9.334 -13.006  1.00  0.00           C  
ATOM   3623  HB2 GLN   224      -3.362  -8.590 -12.329  1.00  0.00           H  
ATOM   3624  HB3 GLN   224      -2.565 -10.166 -12.412  1.00  0.00           H  
ATOM   3625  CG  GLN   224      -1.761  -8.766 -13.788  1.00  0.00           C  
ATOM   3626  HG2 GLN   224      -1.812  -9.129 -14.814  1.00  0.00           H  
ATOM   3627  HG3 GLN   224      -1.826  -7.679 -13.737  1.00  0.00           H  
ATOM   3628  CD  GLN   224      -0.421  -9.313 -13.265  1.00  0.00           C  
ATOM   3629  OE1 GLN   224       0.025  -9.159 -12.183  1.00  0.00           O  
ATOM   3630  NE2 GLN   224       0.292 -10.068 -14.082  1.00  0.00           N  
ATOM   3631 HE21 GLN   224       1.236 -10.299 -13.805  1.00  0.00           H  
ATOM   3632 HE22 GLN   224       0.047 -10.143 -15.059  1.00  0.00           H  
ATOM   3633  C   GLN   224      -5.153 -10.757 -13.393  1.00  0.00           C  
ATOM   3634  O   GLN   224      -4.997 -11.963 -13.643  1.00  0.00           O  
ATOM   3635  N   ASN   225      -6.263 -10.255 -12.873  1.00  0.00           N  
ATOM   3636  H   ASN   225      -6.291  -9.255 -12.733  1.00  0.00           H  
ATOM   3637  CA  ASN   225      -7.268 -11.104 -12.125  1.00  0.00           C  
ATOM   3638  HA  ASN   225      -6.615 -11.788 -11.583  1.00  0.00           H  
ATOM   3639  CB  ASN   225      -8.175 -10.275 -11.107  1.00  0.00           C  
ATOM   3640  HB2 ASN   225      -7.566  -9.518 -10.612  1.00  0.00           H  
ATOM   3641  HB3 ASN   225      -8.942  -9.752 -11.677  1.00  0.00           H  
ATOM   3642  CG  ASN   225      -9.025 -11.111 -10.246  1.00  0.00           C  
ATOM   3643  OD1 ASN   225     -10.140 -10.714  -9.956  1.00  0.00           O  
ATOM   3644  ND2 ASN   225      -8.585 -12.296  -9.847  1.00  0.00           N  
ATOM   3645 HD21 ASN   225      -9.277 -12.927  -9.467  1.00  0.00           H  
ATOM   3646 HD22 ASN   225      -7.595 -12.471  -9.943  1.00  0.00           H  
ATOM   3647  C   ASN   225      -8.249 -11.853 -13.055  1.00  0.00           C  
ATOM   3648  O   ASN   225      -8.474 -13.039 -12.913  1.00  0.00           O  
ATOM   3649  N   LYS   226      -8.678 -11.123 -14.129  1.00  0.00           N  
ATOM   3650  H   LYS   226      -8.480 -10.133 -14.151  1.00  0.00           H  
ATOM   3651  CA  LYS   226      -9.407 -11.674 -15.346  1.00  0.00           C  
ATOM   3652  HA  LYS   226     -10.281 -12.086 -14.841  1.00  0.00           H  
ATOM   3653  CB  LYS   226      -9.877 -10.513 -16.217  1.00  0.00           C  
ATOM   3654  HB2 LYS   226      -9.030  -9.924 -16.566  1.00  0.00           H  
ATOM   3655  HB3 LYS   226     -10.362 -10.957 -17.086  1.00  0.00           H  
ATOM   3656  CG  LYS   226     -10.820  -9.535 -15.511  1.00  0.00           C  
ATOM   3657  HG2 LYS   226     -11.049 -10.020 -14.562  1.00  0.00           H  
ATOM   3658  HG3 LYS   226     -10.337  -8.570 -15.358  1.00  0.00           H  
ATOM   3659  CD  LYS   226     -12.193  -9.501 -16.075  1.00  0.00           C  
ATOM   3660  HD2 LYS   226     -12.247  -8.709 -16.821  1.00  0.00           H  
ATOM   3661  HD3 LYS   226     -12.567 -10.433 -16.498  1.00  0.00           H  
ATOM   3662  CE  LYS   226     -13.136  -9.093 -14.869  1.00  0.00           C  
ATOM   3663  HE2 LYS   226     -13.422 -10.026 -14.384  1.00  0.00           H  
ATOM   3664  HE3 LYS   226     -12.555  -8.444 -14.215  1.00  0.00           H  
ATOM   3665  NZ  LYS   226     -14.369  -8.425 -15.335  1.00  0.00           N  
ATOM   3666  HZ1 LYS   226     -14.684  -8.897 -16.170  1.00  0.00           H  
ATOM   3667  HZ2 LYS   226     -15.162  -8.460 -14.710  1.00  0.00           H  
ATOM   3668  HZ3 LYS   226     -14.193  -7.444 -15.496  1.00  0.00           H  
ATOM   3669  C   LYS   226      -8.720 -12.846 -16.028  1.00  0.00           C  
ATOM   3670  O   LYS   226      -9.242 -13.927 -16.177  1.00  0.00           O  
ATOM   3671  N   ILE   227      -7.403 -12.739 -16.339  1.00  0.00           N  
ATOM   3672  H   ILE   227      -6.955 -11.875 -16.068  1.00  0.00           H  
ATOM   3673  CA  ILE   227      -6.527 -13.787 -16.958  1.00  0.00           C  
ATOM   3674  HA  ILE   227      -6.894 -14.204 -17.896  1.00  0.00           H  
ATOM   3675  CB  ILE   227      -5.142 -13.150 -17.265  1.00  0.00           C  
ATOM   3676  HB  ILE   227      -4.877 -12.496 -16.434  1.00  0.00           H  
ATOM   3677  CG2 ILE   227      -3.951 -14.168 -17.243  1.00  0.00           C  
ATOM   3678 HG21 ILE   227      -3.792 -14.639 -16.272  1.00  0.00           H  
ATOM   3679 HG22 ILE   227      -4.242 -14.970 -17.921  1.00  0.00           H  
ATOM   3680 HG23 ILE   227      -3.020 -13.788 -17.664  1.00  0.00           H  
ATOM   3681  CG1 ILE   227      -5.234 -12.249 -18.486  1.00  0.00           C  
ATOM   3682 HG12 ILE   227      -5.496 -12.748 -19.420  1.00  0.00           H  
ATOM   3683 HG13 ILE   227      -5.989 -11.507 -18.228  1.00  0.00           H  
ATOM   3684  CD1 ILE   227      -3.891 -11.458 -18.767  1.00  0.00           C  
ATOM   3685 HD11 ILE   227      -4.088 -10.585 -19.390  1.00  0.00           H  
ATOM   3686 HD12 ILE   227      -3.409 -11.105 -17.856  1.00  0.00           H  
ATOM   3687 HD13 ILE   227      -3.163 -12.123 -19.232  1.00  0.00           H  
ATOM   3688  C   ILE   227      -6.382 -14.891 -15.846  1.00  0.00           C  
ATOM   3689  O   ILE   227      -6.504 -16.036 -16.225  1.00  0.00           O  
ATOM   3690  N   TYR   228      -6.116 -14.614 -14.539  1.00  0.00           N  
ATOM   3691  H   TYR   228      -5.996 -13.673 -14.192  1.00  0.00           H  
ATOM   3692  CA  TYR   228      -5.792 -15.647 -13.552  1.00  0.00           C  
ATOM   3693  HA  TYR   228      -4.940 -16.150 -14.011  1.00  0.00           H  
ATOM   3694  CB  TYR   228      -5.108 -15.097 -12.270  1.00  0.00           C  
ATOM   3695  HB2 TYR   228      -4.194 -14.618 -12.620  1.00  0.00           H  
ATOM   3696  HB3 TYR   228      -5.764 -14.299 -11.919  1.00  0.00           H  
ATOM   3697  CG  TYR   228      -4.680 -15.992 -11.094  1.00  0.00           C  
ATOM   3698  CD1 TYR   228      -3.372 -16.516 -11.119  1.00  0.00           C  
ATOM   3699  HD1 TYR   228      -2.735 -16.311 -11.966  1.00  0.00           H  
ATOM   3700  CE1 TYR   228      -2.916 -17.298 -10.028  1.00  0.00           C  
ATOM   3701  HE1 TYR   228      -1.891 -17.639 -10.047  1.00  0.00           H  
ATOM   3702  CZ  TYR   228      -3.743 -17.609  -8.952  1.00  0.00           C  
ATOM   3703  OH  TYR   228      -3.075 -18.254  -7.901  1.00  0.00           O  
ATOM   3704  HH  TYR   228      -3.662 -18.523  -7.190  1.00  0.00           H  
ATOM   3705  CE2 TYR   228      -5.044 -17.068  -8.912  1.00  0.00           C  
ATOM   3706  HE2 TYR   228      -5.733 -17.470  -8.184  1.00  0.00           H  
ATOM   3707  CD2 TYR   228      -5.566 -16.245  -9.950  1.00  0.00           C  
ATOM   3708  HD2 TYR   228      -6.520 -15.743  -9.880  1.00  0.00           H  
ATOM   3709  C   TYR   228      -6.981 -16.596 -13.337  1.00  0.00           C  
ATOM   3710  O   TYR   228      -6.808 -17.819 -13.118  1.00  0.00           O  
ATOM   3711  N   ASN   229      -8.168 -16.060 -13.501  1.00  0.00           N  
ATOM   3712  H   ASN   229      -8.290 -15.064 -13.613  1.00  0.00           H  
ATOM   3713  CA  ASN   229      -9.330 -16.922 -13.484  1.00  0.00           C  
ATOM   3714  HA  ASN   229      -9.303 -17.585 -12.619  1.00  0.00           H  
ATOM   3715  CB  ASN   229     -10.678 -16.109 -13.363  1.00  0.00           C  
ATOM   3716  HB2 ASN   229     -10.730 -15.324 -14.118  1.00  0.00           H  
ATOM   3717  HB3 ASN   229     -11.426 -16.839 -13.672  1.00  0.00           H  
ATOM   3718  CG  ASN   229     -11.018 -15.572 -11.960  1.00  0.00           C  
ATOM   3719  OD1 ASN   229     -11.634 -16.282 -11.214  1.00  0.00           O  
ATOM   3720  ND2 ASN   229     -10.680 -14.403 -11.593  1.00  0.00           N  
ATOM   3721 HD21 ASN   229     -10.670 -14.220 -10.599  1.00  0.00           H  
ATOM   3722 HD22 ASN   229     -10.077 -13.909 -12.236  1.00  0.00           H  
ATOM   3723  C   ASN   229      -9.441 -17.922 -14.565  1.00  0.00           C  
ATOM   3724  O   ASN   229     -10.108 -18.954 -14.397  1.00  0.00           O  
ATOM   3725  N   ILE   230      -8.848 -17.664 -15.764  1.00  0.00           N  
ATOM   3726  H   ILE   230      -8.338 -16.792 -15.782  1.00  0.00           H  
ATOM   3727  CA  ILE   230      -8.813 -18.560 -16.970  1.00  0.00           C  
ATOM   3728  HA  ILE   230      -9.823 -18.971 -16.970  1.00  0.00           H  
ATOM   3729  CB  ILE   230      -8.496 -17.720 -18.242  1.00  0.00           C  
ATOM   3730  HB  ILE   230      -7.560 -17.286 -17.890  1.00  0.00           H  
ATOM   3731  CG2 ILE   230      -8.306 -18.568 -19.464  1.00  0.00           C  
ATOM   3732 HG21 ILE   230      -8.020 -17.962 -20.323  1.00  0.00           H  
ATOM   3733 HG22 ILE   230      -7.547 -19.347 -19.387  1.00  0.00           H  
ATOM   3734 HG23 ILE   230      -9.240 -19.075 -19.706  1.00  0.00           H  
ATOM   3735  CG1 ILE   230      -9.454 -16.667 -18.497  1.00  0.00           C  
ATOM   3736 HG12 ILE   230      -9.352 -15.990 -17.649  1.00  0.00           H  
ATOM   3737 HG13 ILE   230      -9.296 -16.141 -19.438  1.00  0.00           H  
ATOM   3738  CD1 ILE   230     -10.899 -17.167 -18.652  1.00  0.00           C  
ATOM   3739 HD11 ILE   230     -11.287 -17.569 -17.716  1.00  0.00           H  
ATOM   3740 HD12 ILE   230     -11.561 -16.348 -18.932  1.00  0.00           H  
ATOM   3741 HD13 ILE   230     -10.936 -17.938 -19.422  1.00  0.00           H  
ATOM   3742  C   ILE   230      -7.927 -19.827 -16.786  1.00  0.00           C  
ATOM   3743  O   ILE   230      -8.198 -20.826 -17.514  1.00  0.00           O  
ATOM   3744  N   LEU   231      -6.991 -19.811 -15.859  1.00  0.00           N  
ATOM   3745  H   LEU   231      -7.042 -18.982 -15.284  1.00  0.00           H  
ATOM   3746  CA  LEU   231      -5.958 -20.792 -15.688  1.00  0.00           C  
ATOM   3747  HA  LEU   231      -5.584 -21.059 -16.676  1.00  0.00           H  
ATOM   3748  CB  LEU   231      -4.758 -20.117 -15.002  1.00  0.00           C  
ATOM   3749  HB2 LEU   231      -5.087 -19.981 -13.972  1.00  0.00           H  
ATOM   3750  HB3 LEU   231      -3.887 -20.770 -15.021  1.00  0.00           H  
ATOM   3751  CG  LEU   231      -4.371 -18.656 -15.526  1.00  0.00           C  
ATOM   3752  HG  LEU   231      -5.204 -17.972 -15.363  1.00  0.00           H  
ATOM   3753  CD1 LEU   231      -3.141 -18.220 -14.618  1.00  0.00           C  
ATOM   3754 HD11 LEU   231      -2.317 -18.934 -14.589  1.00  0.00           H  
ATOM   3755 HD12 LEU   231      -2.749 -17.353 -15.150  1.00  0.00           H  
ATOM   3756 HD13 LEU   231      -3.591 -17.963 -13.659  1.00  0.00           H  
ATOM   3757  CD2 LEU   231      -3.899 -18.633 -17.007  1.00  0.00           C  
ATOM   3758 HD21 LEU   231      -3.011 -19.258 -17.097  1.00  0.00           H  
ATOM   3759 HD22 LEU   231      -4.744 -18.960 -17.613  1.00  0.00           H  
ATOM   3760 HD23 LEU   231      -3.554 -17.649 -17.326  1.00  0.00           H  
ATOM   3761  C   LEU   231      -6.316 -22.049 -14.726  1.00  0.00           C  
ATOM   3762  O   LEU   231      -6.908 -21.852 -13.646  1.00  0.00           O  
ATOM   3763  N   THR   232      -5.841 -23.200 -15.138  1.00  0.00           N  
ATOM   3764  H   THR   232      -5.386 -23.281 -16.036  1.00  0.00           H  
ATOM   3765  CA  THR   232      -5.868 -24.436 -14.298  1.00  0.00           C  
ATOM   3766  HA  THR   232      -6.819 -24.661 -13.815  1.00  0.00           H  
ATOM   3767  CB  THR   232      -5.652 -25.850 -15.056  1.00  0.00           C  
ATOM   3768  HB  THR   232      -6.101 -26.668 -14.493  1.00  0.00           H  
ATOM   3769  CG2 THR   232      -6.528 -25.897 -16.325  1.00  0.00           C  
ATOM   3770 HG21 THR   232      -6.052 -25.225 -17.038  1.00  0.00           H  
ATOM   3771 HG22 THR   232      -6.618 -26.962 -16.540  1.00  0.00           H  
ATOM   3772 HG23 THR   232      -7.553 -25.550 -16.194  1.00  0.00           H  
ATOM   3773  OG1 THR   232      -4.368 -26.129 -15.426  1.00  0.00           O  
ATOM   3774  HG1 THR   232      -4.017 -26.762 -14.795  1.00  0.00           H  
ATOM   3775  C   THR   232      -4.916 -24.315 -13.071  1.00  0.00           C  
ATOM   3776  O   THR   232      -3.910 -23.556 -13.187  1.00  0.00           O  
ATOM   3777  N   PRO   233      -4.952 -25.085 -11.973  1.00  0.00           N  
ATOM   3778  CD  PRO   233      -6.039 -25.933 -11.573  1.00  0.00           C  
ATOM   3779  HD2 PRO   233      -5.894 -26.984 -11.823  1.00  0.00           H  
ATOM   3780  HD3 PRO   233      -7.009 -25.749 -12.034  1.00  0.00           H  
ATOM   3781  CG  PRO   233      -6.044 -25.789 -10.015  1.00  0.00           C  
ATOM   3782  HG2 PRO   233      -6.483 -26.616  -9.457  1.00  0.00           H  
ATOM   3783  HG3 PRO   233      -6.448 -24.850  -9.637  1.00  0.00           H  
ATOM   3784  CB  PRO   233      -4.563 -25.705  -9.654  1.00  0.00           C  
ATOM   3785  HB2 PRO   233      -4.201 -26.734  -9.638  1.00  0.00           H  
ATOM   3786  HB3 PRO   233      -4.494 -25.252  -8.666  1.00  0.00           H  
ATOM   3787  CA  PRO   233      -4.097 -24.800 -10.799  1.00  0.00           C  
ATOM   3788  HA  PRO   233      -4.228 -23.757 -10.509  1.00  0.00           H  
ATOM   3789  C   PRO   233      -2.552 -24.923 -10.881  1.00  0.00           C  
ATOM   3790  O   PRO   233      -1.881 -24.069 -10.273  1.00  0.00           O  
ATOM   3791  N   GLU   234      -2.118 -25.744 -11.778  1.00  0.00           N  
ATOM   3792  H   GLU   234      -2.798 -26.165 -12.395  1.00  0.00           H  
ATOM   3793  CA  GLU   234      -0.687 -25.824 -12.173  1.00  0.00           C  
ATOM   3794  HA  GLU   234      -0.060 -25.767 -11.284  1.00  0.00           H  
ATOM   3795  CB  GLU   234      -0.357 -27.176 -12.777  1.00  0.00           C  
ATOM   3796  HB2 GLU   234       0.652 -27.150 -13.190  1.00  0.00           H  
ATOM   3797  HB3 GLU   234      -0.336 -27.923 -11.983  1.00  0.00           H  
ATOM   3798  CG  GLU   234      -1.200 -27.674 -13.929  1.00  0.00           C  
ATOM   3799  HG2 GLU   234      -1.407 -26.857 -14.621  1.00  0.00           H  
ATOM   3800  HG3 GLU   234      -0.569 -28.431 -14.395  1.00  0.00           H  
ATOM   3801  CD  GLU   234      -2.560 -28.327 -13.538  1.00  0.00           C  
ATOM   3802  OE1 GLU   234      -2.537 -29.456 -13.024  1.00  0.00           O  
ATOM   3803  OE2 GLU   234      -3.581 -27.575 -13.656  1.00  0.00           O  
ATOM   3804  C   GLU   234      -0.374 -24.620 -13.042  1.00  0.00           C  
ATOM   3805  O   GLU   234       0.642 -23.953 -12.839  1.00  0.00           O  
ATOM   3806  N   GLN   235      -1.173 -24.375 -14.066  1.00  0.00           N  
ATOM   3807  H   GLN   235      -1.962 -24.986 -14.222  1.00  0.00           H  
ATOM   3808  CA  GLN   235      -0.993 -23.127 -14.882  1.00  0.00           C  
ATOM   3809  HA  GLN   235      -0.027 -23.142 -15.388  1.00  0.00           H  
ATOM   3810  CB  GLN   235      -2.066 -22.991 -15.925  1.00  0.00           C  
ATOM   3811  HB2 GLN   235      -2.996 -22.797 -15.391  1.00  0.00           H  
ATOM   3812  HB3 GLN   235      -1.784 -22.157 -16.568  1.00  0.00           H  
ATOM   3813  CG  GLN   235      -2.226 -24.113 -16.984  1.00  0.00           C  
ATOM   3814  HG2 GLN   235      -1.362 -24.209 -17.641  1.00  0.00           H  
ATOM   3815  HG3 GLN   235      -2.245 -25.086 -16.492  1.00  0.00           H  
ATOM   3816  CD  GLN   235      -3.341 -23.963 -18.023  1.00  0.00           C  
ATOM   3817  OE1 GLN   235      -4.427 -23.466 -17.698  1.00  0.00           O  
ATOM   3818  NE2 GLN   235      -3.149 -24.371 -19.218  1.00  0.00           N  
ATOM   3819 HE21 GLN   235      -3.899 -24.058 -19.817  1.00  0.00           H  
ATOM   3820 HE22 GLN   235      -2.260 -24.729 -19.538  1.00  0.00           H  
ATOM   3821  C   GLN   235      -0.975 -21.897 -13.954  1.00  0.00           C  
ATOM   3822  O   GLN   235      -0.177 -20.993 -14.080  1.00  0.00           O  
ATOM   3823  N   LYS   236      -1.822 -21.846 -12.912  1.00  0.00           N  
ATOM   3824  H   LYS   236      -2.654 -22.417 -12.874  1.00  0.00           H  
ATOM   3825  CA  LYS   236      -1.853 -20.736 -11.934  1.00  0.00           C  
ATOM   3826  HA  LYS   236      -2.058 -19.788 -12.432  1.00  0.00           H  
ATOM   3827  CB  LYS   236      -2.912 -20.998 -10.847  1.00  0.00           C  
ATOM   3828  HB2 LYS   236      -2.870 -22.039 -10.527  1.00  0.00           H  
ATOM   3829  HB3 LYS   236      -2.739 -20.334 -10.001  1.00  0.00           H  
ATOM   3830  CG  LYS   236      -4.323 -20.753 -11.314  1.00  0.00           C  
ATOM   3831  HG2 LYS   236      -4.444 -19.717 -11.630  1.00  0.00           H  
ATOM   3832  HG3 LYS   236      -4.610 -21.458 -12.094  1.00  0.00           H  
ATOM   3833  CD  LYS   236      -5.308 -20.916 -10.126  1.00  0.00           C  
ATOM   3834  HD2 LYS   236      -5.299 -21.931  -9.727  1.00  0.00           H  
ATOM   3835  HD3 LYS   236      -5.088 -20.174  -9.358  1.00  0.00           H  
ATOM   3836  CE  LYS   236      -6.729 -20.706 -10.709  1.00  0.00           C  
ATOM   3837  HE2 LYS   236      -6.776 -21.214 -11.672  1.00  0.00           H  
ATOM   3838  HE3 LYS   236      -7.425 -21.187 -10.021  1.00  0.00           H  
ATOM   3839  NZ  LYS   236      -7.128 -19.275 -10.907  1.00  0.00           N  
ATOM   3840  HZ1 LYS   236      -8.059 -19.260 -11.298  1.00  0.00           H  
ATOM   3841  HZ2 LYS   236      -7.295 -18.752 -10.059  1.00  0.00           H  
ATOM   3842  HZ3 LYS   236      -6.511 -18.830 -11.571  1.00  0.00           H  
ATOM   3843  C   LYS   236      -0.578 -20.532 -11.124  1.00  0.00           C  
ATOM   3844  O   LYS   236      -0.090 -19.450 -10.908  1.00  0.00           O  
ATOM   3845  N   LYS   237       0.187 -21.609 -10.823  1.00  0.00           N  
ATOM   3846  H   LYS   237      -0.175 -22.504 -11.119  1.00  0.00           H  
ATOM   3847  CA  LYS   237       1.498 -21.614 -10.100  1.00  0.00           C  
ATOM   3848  HA  LYS   237       1.350 -20.991  -9.218  1.00  0.00           H  
ATOM   3849  CB  LYS   237       1.638 -23.043  -9.574  1.00  0.00           C  
ATOM   3850  HB2 LYS   237       1.119 -23.770 -10.199  1.00  0.00           H  
ATOM   3851  HB3 LYS   237       2.716 -23.202  -9.617  1.00  0.00           H  
ATOM   3852  CG  LYS   237       1.287 -23.194  -8.052  1.00  0.00           C  
ATOM   3853  HG2 LYS   237       2.049 -22.704  -7.448  1.00  0.00           H  
ATOM   3854  HG3 LYS   237       0.346 -22.743  -7.736  1.00  0.00           H  
ATOM   3855  CD  LYS   237       1.314 -24.594  -7.732  1.00  0.00           C  
ATOM   3856  HD2 LYS   237       0.470 -24.955  -8.320  1.00  0.00           H  
ATOM   3857  HD3 LYS   237       2.262 -25.018  -8.064  1.00  0.00           H  
ATOM   3858  CE  LYS   237       1.089 -24.801  -6.203  1.00  0.00           C  
ATOM   3859  HE2 LYS   237       1.925 -24.285  -5.731  1.00  0.00           H  
ATOM   3860  HE3 LYS   237       0.130 -24.457  -5.813  1.00  0.00           H  
ATOM   3861  NZ  LYS   237       1.178 -26.238  -5.987  1.00  0.00           N  
ATOM   3862  HZ1 LYS   237       1.462 -26.379  -5.029  1.00  0.00           H  
ATOM   3863  HZ2 LYS   237       0.269 -26.669  -6.075  1.00  0.00           H  
ATOM   3864  HZ3 LYS   237       1.773 -26.729  -6.639  1.00  0.00           H  
ATOM   3865  C   LYS   237       2.701 -21.116 -10.863  1.00  0.00           C  
ATOM   3866  O   LYS   237       3.546 -20.366 -10.327  1.00  0.00           O  
ATOM   3867  N   GLN   238       2.628 -21.214 -12.183  1.00  0.00           N  
ATOM   3868  H   GLN   238       1.837 -21.757 -12.498  1.00  0.00           H  
ATOM   3869  CA  GLN   238       3.472 -20.603 -13.241  1.00  0.00           C  
ATOM   3870  HA  GLN   238       4.491 -20.897 -12.990  1.00  0.00           H  
ATOM   3871  CB  GLN   238       3.222 -21.203 -14.588  1.00  0.00           C  
ATOM   3872  HB2 GLN   238       3.292 -22.277 -14.416  1.00  0.00           H  
ATOM   3873  HB3 GLN   238       2.201 -20.966 -14.886  1.00  0.00           H  
ATOM   3874  CG  GLN   238       4.290 -20.928 -15.630  1.00  0.00           C  
ATOM   3875  HG2 GLN   238       3.897 -21.348 -16.556  1.00  0.00           H  
ATOM   3876  HG3 GLN   238       4.420 -19.848 -15.708  1.00  0.00           H  
ATOM   3877  CD  GLN   238       5.621 -21.613 -15.452  1.00  0.00           C  
ATOM   3878  OE1 GLN   238       6.098 -22.013 -14.388  1.00  0.00           O  
ATOM   3879  NE2 GLN   238       6.409 -21.749 -16.509  1.00  0.00           N  
ATOM   3880 HE21 GLN   238       7.371 -22.049 -16.433  1.00  0.00           H  
ATOM   3881 HE22 GLN   238       6.065 -21.355 -17.373  1.00  0.00           H  
ATOM   3882  C   GLN   238       3.265 -19.093 -13.333  1.00  0.00           C  
ATOM   3883  O   GLN   238       4.238 -18.346 -13.494  1.00  0.00           O  
ATOM   3884  N   PHE   239       2.011 -18.705 -13.336  1.00  0.00           N  
ATOM   3885  H   PHE   239       1.247 -19.362 -13.417  1.00  0.00           H  
ATOM   3886  CA  PHE   239       1.710 -17.317 -13.267  1.00  0.00           C  
ATOM   3887  HA  PHE   239       2.166 -16.726 -14.061  1.00  0.00           H  
ATOM   3888  CB  PHE   239       0.231 -17.183 -13.485  1.00  0.00           C  
ATOM   3889  HB2 PHE   239       0.080 -17.664 -14.452  1.00  0.00           H  
ATOM   3890  HB3 PHE   239      -0.313 -17.641 -12.659  1.00  0.00           H  
ATOM   3891  CG  PHE   239      -0.214 -15.763 -13.540  1.00  0.00           C  
ATOM   3892  CD1 PHE   239      -0.533 -15.150 -12.372  1.00  0.00           C  
ATOM   3893  HD1 PHE   239      -0.476 -15.710 -11.450  1.00  0.00           H  
ATOM   3894  CE1 PHE   239      -1.122 -13.889 -12.282  1.00  0.00           C  
ATOM   3895  HE1 PHE   239      -1.467 -13.414 -11.375  1.00  0.00           H  
ATOM   3896  CZ  PHE   239      -1.288 -13.193 -13.484  1.00  0.00           C  
ATOM   3897  HZ  PHE   239      -1.726 -12.213 -13.597  1.00  0.00           H  
ATOM   3898  CE2 PHE   239      -0.718 -13.640 -14.696  1.00  0.00           C  
ATOM   3899  HE2 PHE   239      -0.829 -13.118 -15.635  1.00  0.00           H  
ATOM   3900  CD2 PHE   239      -0.155 -14.982 -14.679  1.00  0.00           C  
ATOM   3901  HD2 PHE   239       0.137 -15.437 -15.614  1.00  0.00           H  
ATOM   3902  C   PHE   239       2.284 -16.771 -11.885  1.00  0.00           C  
ATOM   3903  O   PHE   239       2.951 -15.747 -11.893  1.00  0.00           O  
ATOM   3904  N   ASN   240       2.201 -17.440 -10.736  1.00  0.00           N  
ATOM   3905  H   ASN   240       1.618 -18.260 -10.655  1.00  0.00           H  
ATOM   3906  CA  ASN   240       2.799 -16.876  -9.488  1.00  0.00           C  
ATOM   3907  HA  ASN   240       2.630 -15.799  -9.489  1.00  0.00           H  
ATOM   3908  CB  ASN   240       1.957 -17.482  -8.358  1.00  0.00           C  
ATOM   3909  HB2 ASN   240       2.124 -18.533  -8.124  1.00  0.00           H  
ATOM   3910  HB3 ASN   240       2.178 -16.837  -7.508  1.00  0.00           H  
ATOM   3911  CG  ASN   240       0.428 -17.382  -8.514  1.00  0.00           C  
ATOM   3912  OD1 ASN   240      -0.100 -16.445  -9.053  1.00  0.00           O  
ATOM   3913  ND2 ASN   240      -0.271 -18.350  -7.937  1.00  0.00           N  
ATOM   3914 HD21 ASN   240      -1.270 -18.225  -7.861  1.00  0.00           H  
ATOM   3915 HD22 ASN   240       0.333 -18.892  -7.335  1.00  0.00           H  
ATOM   3916  C   ASN   240       4.332 -17.052  -9.522  1.00  0.00           C  
ATOM   3917  O   ASN   240       4.942 -16.205  -8.887  1.00  0.00           O  
ATOM   3918  N   ALA   241       5.004 -18.017 -10.246  1.00  0.00           N  
ATOM   3919  H   ALA   241       4.482 -18.701 -10.775  1.00  0.00           H  
ATOM   3920  CA  ALA   241       6.408 -17.906 -10.642  1.00  0.00           C  
ATOM   3921  HA  ALA   241       6.997 -17.969  -9.727  1.00  0.00           H  
ATOM   3922  CB  ALA   241       6.819 -19.158 -11.479  1.00  0.00           C  
ATOM   3923  HB1 ALA   241       6.550 -19.974 -10.808  1.00  0.00           H  
ATOM   3924  HB2 ALA   241       6.368 -19.145 -12.471  1.00  0.00           H  
ATOM   3925  HB3 ALA   241       7.897 -19.282 -11.584  1.00  0.00           H  
ATOM   3926  C   ALA   241       6.807 -16.572 -11.331  1.00  0.00           C  
ATOM   3927  O   ALA   241       7.853 -15.924 -11.065  1.00  0.00           O  
ATOM   3928  N   ASN   242       6.058 -16.145 -12.377  1.00  0.00           N  
ATOM   3929  H   ASN   242       5.253 -16.705 -12.620  1.00  0.00           H  
ATOM   3930  CA  ASN   242       6.477 -14.988 -13.242  1.00  0.00           C  
ATOM   3931  HA  ASN   242       7.533 -14.914 -13.503  1.00  0.00           H  
ATOM   3932  CB  ASN   242       5.768 -15.129 -14.566  1.00  0.00           C  
ATOM   3933  HB2 ASN   242       5.901 -16.153 -14.913  1.00  0.00           H  
ATOM   3934  HB3 ASN   242       4.712 -14.915 -14.396  1.00  0.00           H  
ATOM   3935  CG  ASN   242       6.302 -14.073 -15.540  1.00  0.00           C  
ATOM   3936  OD1 ASN   242       5.597 -13.303 -16.161  1.00  0.00           O  
ATOM   3937  ND2 ASN   242       7.585 -14.158 -15.830  1.00  0.00           N  
ATOM   3938 HD21 ASN   242       7.866 -13.415 -16.453  1.00  0.00           H  
ATOM   3939 HD22 ASN   242       8.199 -14.888 -15.497  1.00  0.00           H  
ATOM   3940  C   ASN   242       6.197 -13.640 -12.530  1.00  0.00           C  
ATOM   3941  O   ASN   242       7.038 -12.768 -12.529  1.00  0.00           O  
ATOM   3942  N   PHE   243       5.007 -13.547 -11.869  1.00  0.00           N  
ATOM   3943  H   PHE   243       4.373 -14.332 -11.907  1.00  0.00           H  
ATOM   3944  CA  PHE   243       4.860 -12.633 -10.711  1.00  0.00           C  
ATOM   3945  HA  PHE   243       4.747 -11.614 -11.080  1.00  0.00           H  
ATOM   3946  CB  PHE   243       3.686 -12.987  -9.820  1.00  0.00           C  
ATOM   3947  HB2 PHE   243       2.821 -13.360 -10.368  1.00  0.00           H  
ATOM   3948  HB3 PHE   243       3.982 -13.745  -9.096  1.00  0.00           H  
ATOM   3949  CG  PHE   243       3.113 -11.796  -9.062  1.00  0.00           C  
ATOM   3950  CD1 PHE   243       2.228 -10.994  -9.686  1.00  0.00           C  
ATOM   3951  HD1 PHE   243       1.989 -11.015 -10.739  1.00  0.00           H  
ATOM   3952  CE1 PHE   243       1.542  -9.996  -8.922  1.00  0.00           C  
ATOM   3953  HE1 PHE   243       0.968  -9.193  -9.361  1.00  0.00           H  
ATOM   3954  CZ  PHE   243       1.910  -9.794  -7.596  1.00  0.00           C  
ATOM   3955  HZ  PHE   243       1.468  -8.907  -7.165  1.00  0.00           H  
ATOM   3956  CE2 PHE   243       2.751 -10.714  -6.883  1.00  0.00           C  
ATOM   3957  HE2 PHE   243       2.920 -10.526  -5.833  1.00  0.00           H  
ATOM   3958  CD2 PHE   243       3.372 -11.680  -7.679  1.00  0.00           C  
ATOM   3959  HD2 PHE   243       3.931 -12.463  -7.189  1.00  0.00           H  
ATOM   3960  C   PHE   243       6.123 -12.571  -9.798  1.00  0.00           C  
ATOM   3961  O   PHE   243       6.624 -11.485  -9.530  1.00  0.00           O  
ATOM   3962  N   GLU   244       6.646 -13.646  -9.338  1.00  0.00           N  
ATOM   3963  H   GLU   244       6.140 -14.517  -9.421  1.00  0.00           H  
ATOM   3964  CA  GLU   244       7.745 -13.520  -8.402  1.00  0.00           C  
ATOM   3965  HA  GLU   244       7.507 -12.743  -7.675  1.00  0.00           H  
ATOM   3966  CB  GLU   244       7.887 -14.878  -7.633  1.00  0.00           C  
ATOM   3967  HB2 GLU   244       6.927 -15.026  -7.138  1.00  0.00           H  
ATOM   3968  HB3 GLU   244       7.888 -15.621  -8.430  1.00  0.00           H  
ATOM   3969  CG  GLU   244       9.163 -14.961  -6.698  1.00  0.00           C  
ATOM   3970  HG2 GLU   244       9.289 -13.947  -6.317  1.00  0.00           H  
ATOM   3971  HG3 GLU   244       9.065 -15.679  -5.884  1.00  0.00           H  
ATOM   3972  CD  GLU   244      10.415 -15.331  -7.416  1.00  0.00           C  
ATOM   3973  OE1 GLU   244      10.444 -16.119  -8.377  1.00  0.00           O  
ATOM   3974  OE2 GLU   244      11.484 -14.828  -6.906  1.00  0.00           O  
ATOM   3975  C   GLU   244       9.054 -13.014  -9.038  1.00  0.00           C  
ATOM   3976  O   GLU   244       9.799 -12.205  -8.422  1.00  0.00           O  
ATOM   3977  N   LYS   245       9.323 -13.365 -10.313  1.00  0.00           N  
ATOM   3978  H   LYS   245       8.585 -13.930 -10.707  1.00  0.00           H  
ATOM   3979  CA  LYS   245      10.535 -12.947 -11.178  1.00  0.00           C  
ATOM   3980  HA  LYS   245      11.484 -13.208 -10.710  1.00  0.00           H  
ATOM   3981  CB  LYS   245      10.387 -13.881 -12.395  1.00  0.00           C  
ATOM   3982  HB2 LYS   245      10.420 -14.874 -11.946  1.00  0.00           H  
ATOM   3983  HB3 LYS   245       9.386 -13.729 -12.799  1.00  0.00           H  
ATOM   3984  CG  LYS   245      11.414 -13.639 -13.603  1.00  0.00           C  
ATOM   3985  HG2 LYS   245      11.012 -14.170 -14.466  1.00  0.00           H  
ATOM   3986  HG3 LYS   245      11.373 -12.619 -13.984  1.00  0.00           H  
ATOM   3987  CD  LYS   245      12.777 -14.182 -13.145  1.00  0.00           C  
ATOM   3988  HD2 LYS   245      13.289 -13.689 -12.318  1.00  0.00           H  
ATOM   3989  HD3 LYS   245      12.651 -15.215 -12.822  1.00  0.00           H  
ATOM   3990  CE  LYS   245      13.965 -14.109 -14.175  1.00  0.00           C  
ATOM   3991  HE2 LYS   245      13.835 -14.856 -14.958  1.00  0.00           H  
ATOM   3992  HE3 LYS   245      13.945 -13.135 -14.663  1.00  0.00           H  
ATOM   3993  NZ  LYS   245      15.209 -14.226 -13.473  1.00  0.00           N  
ATOM   3994  HZ1 LYS   245      15.928 -13.819 -14.053  1.00  0.00           H  
ATOM   3995  HZ2 LYS   245      15.152 -13.869 -12.530  1.00  0.00           H  
ATOM   3996  HZ3 LYS   245      15.524 -15.182 -13.388  1.00  0.00           H  
ATOM   3997  C   LYS   245      10.497 -11.423 -11.386  1.00  0.00           C  
ATOM   3998  O   LYS   245      11.507 -10.753 -11.142  1.00  0.00           O  
ATOM   3999  N   ARG   246       9.289 -10.808 -11.643  1.00  0.00           N  
ATOM   4000  H   ARG   246       8.517 -11.441 -11.795  1.00  0.00           H  
ATOM   4001  CA  ARG   246       9.037  -9.300 -11.646  1.00  0.00           C  
ATOM   4002  HA  ARG   246       9.951  -8.820 -11.997  1.00  0.00           H  
ATOM   4003  CB  ARG   246       7.967  -8.957 -12.683  1.00  0.00           C  
ATOM   4004  HB2 ARG   246       7.138  -9.618 -12.429  1.00  0.00           H  
ATOM   4005  HB3 ARG   246       7.749  -7.889 -12.667  1.00  0.00           H  
ATOM   4006  CG  ARG   246       8.269  -9.256 -14.140  1.00  0.00           C  
ATOM   4007  HG2 ARG   246       8.747  -8.366 -14.549  1.00  0.00           H  
ATOM   4008  HG3 ARG   246       8.865 -10.165 -14.055  1.00  0.00           H  
ATOM   4009  CD  ARG   246       7.000  -9.584 -14.886  1.00  0.00           C  
ATOM   4010  HD2 ARG   246       6.434 -10.339 -14.340  1.00  0.00           H  
ATOM   4011  HD3 ARG   246       6.484  -8.625 -14.939  1.00  0.00           H  
ATOM   4012  NE  ARG   246       7.318 -10.167 -16.238  1.00  0.00           N  
ATOM   4013  HE  ARG   246       8.155 -10.716 -16.373  1.00  0.00           H  
ATOM   4014  CZ  ARG   246       6.507 -10.213 -17.220  1.00  0.00           C  
ATOM   4015  NH1 ARG   246       5.308  -9.703 -17.224  1.00  0.00           N  
ATOM   4016 HH11 ARG   246       4.921  -9.622 -16.294  1.00  0.00           H  
ATOM   4017 HH12 ARG   246       4.720  -9.926 -18.015  1.00  0.00           H  
ATOM   4018  NH2 ARG   246       6.784 -10.774 -18.299  1.00  0.00           N  
ATOM   4019 HH21 ARG   246       7.691 -11.210 -18.384  1.00  0.00           H  
ATOM   4020 HH22 ARG   246       6.011 -10.970 -18.919  1.00  0.00           H  
ATOM   4021  C   ARG   246       8.716  -8.743 -10.225  1.00  0.00           C  
ATOM   4022  O   ARG   246       7.646  -8.151 -10.023  1.00  0.00           O  
ATOM   4023  N   LEU   247       9.716  -8.694  -9.339  1.00  0.00           N  
ATOM   4024  H   LEU   247      10.661  -8.931  -9.606  1.00  0.00           H  
ATOM   4025  CA  LEU   247       9.560  -7.987  -8.063  1.00  0.00           C  
ATOM   4026  HA  LEU   247       8.710  -8.521  -7.638  1.00  0.00           H  
ATOM   4027  CB  LEU   247      10.887  -8.256  -7.371  1.00  0.00           C  
ATOM   4028  HB2 LEU   247      11.038  -9.326  -7.232  1.00  0.00           H  
ATOM   4029  HB3 LEU   247      11.724  -8.018  -8.027  1.00  0.00           H  
ATOM   4030  CG  LEU   247      11.079  -7.671  -5.994  1.00  0.00           C  
ATOM   4031  HG  LEU   247      10.931  -6.592  -6.044  1.00  0.00           H  
ATOM   4032  CD1 LEU   247       9.943  -8.022  -4.985  1.00  0.00           C  
ATOM   4033 HD11 LEU   247       9.935  -9.103  -4.843  1.00  0.00           H  
ATOM   4034 HD12 LEU   247      10.114  -7.383  -4.119  1.00  0.00           H  
ATOM   4035 HD13 LEU   247       8.942  -7.833  -5.372  1.00  0.00           H  
ATOM   4036  CD2 LEU   247      12.361  -8.102  -5.349  1.00  0.00           C  
ATOM   4037 HD21 LEU   247      12.192  -9.143  -5.072  1.00  0.00           H  
ATOM   4038 HD22 LEU   247      13.173  -8.113  -6.076  1.00  0.00           H  
ATOM   4039 HD23 LEU   247      12.466  -7.516  -4.435  1.00  0.00           H  
ATOM   4040  C   LEU   247       9.375  -6.487  -8.239  1.00  0.00           C  
ATOM   4041  O   LEU   247       8.792  -5.894  -7.330  1.00  0.00           O  
ATOM   4042  N   THR   248       9.937  -5.916  -9.286  1.00  0.00           N  
ATOM   4043  H   THR   248      10.439  -6.454  -9.979  1.00  0.00           H  
ATOM   4044  CA  THR   248      10.171  -4.397  -9.414  1.00  0.00           C  
ATOM   4045  HA  THR   248      10.038  -4.057  -8.387  1.00  0.00           H  
ATOM   4046  CB  THR   248      11.583  -4.072  -9.809  1.00  0.00           C  
ATOM   4047  HB  THR   248      11.771  -3.049 -10.135  1.00  0.00           H  
ATOM   4048  CG2 THR   248      12.612  -4.358  -8.739  1.00  0.00           C  
ATOM   4049 HG21 THR   248      12.690  -5.440  -8.632  1.00  0.00           H  
ATOM   4050 HG22 THR   248      13.580  -4.000  -9.087  1.00  0.00           H  
ATOM   4051 HG23 THR   248      12.299  -3.989  -7.762  1.00  0.00           H  
ATOM   4052  OG1 THR   248      11.966  -4.942 -10.810  1.00  0.00           O  
ATOM   4053  HG1 THR   248      11.484  -4.843 -11.634  1.00  0.00           H  
ATOM   4054  C   THR   248       9.283  -3.606 -10.273  1.00  0.00           C  
ATOM   4055  O   THR   248       9.023  -2.411  -9.979  1.00  0.00           O  
ATOM   4056  OXT THR   248       8.813  -4.169 -11.310  1.00  0.00           O  
TER    4057      THR   248 
END   
