# Supplementary material for: Insights into the client protein release mechanism of the ATP-independent chaperone Spy
Source: Nat Commun. 2022 May 20;13:2818. doi: 10.1038/s41467-022-30499-x (PMC9122904; doi:10.1038/s41467-022-30499-x)
Supplement: Supplementary file 4 — Supplementary Data 1 [file 41467_2022_30499_MOESM4_ESM.zip › MD-structure/Spy_1-124_CI_R89D_v4_final.pdb]

CRYST1   88.717   88.717   88.717 109.47 109.47 109.47 P 1           1
ATOM      1  N   ALA     1      11.568  35.671   5.809  1.00  0.00           N  
ATOM      2  H1  ALA     1      10.648  35.265   5.709  1.00  0.00           H  
ATOM      3  H2  ALA     1      12.115  35.197   5.105  1.00  0.00           H  
ATOM      4  H3  ALA     1      11.532  36.655   5.582  1.00  0.00           H  
ATOM      5  CA  ALA     1      12.134  35.500   7.164  1.00  0.00           C  
ATOM      6  HA  ALA     1      13.198  35.327   7.001  1.00  0.00           H  
ATOM      7  CB  ALA     1      11.835  36.647   8.136  1.00  0.00           C  
ATOM      8  HB1 ALA     1      10.882  36.445   8.624  1.00  0.00           H  
ATOM      9  HB2 ALA     1      12.667  36.671   8.840  1.00  0.00           H  
ATOM     10  HB3 ALA     1      11.739  37.629   7.673  1.00  0.00           H  
ATOM     11  C   ALA     1      11.776  34.157   7.627  1.00  0.00           C  
ATOM     12  O   ALA     1      10.582  33.776   7.522  1.00  0.00           O  
ATOM     13  N   ASP     2      12.671  33.227   7.909  1.00  0.00           N  
ATOM     14  H   ASP     2      13.623  33.553   7.996  1.00  0.00           H  
ATOM     15  CA  ASP     2      12.391  31.752   8.110  1.00  0.00           C  
ATOM     16  HA  ASP     2      11.640  31.258   7.493  1.00  0.00           H  
ATOM     17  CB  ASP     2      13.651  30.999   7.774  1.00  0.00           C  
ATOM     18  HB2 ASP     2      14.426  31.375   8.441  1.00  0.00           H  
ATOM     19  HB3 ASP     2      13.463  29.956   8.031  1.00  0.00           H  
ATOM     20  CG  ASP     2      14.205  30.968   6.346  1.00  0.00           C  
ATOM     21  OD1 ASP     2      13.369  31.115   5.406  1.00  0.00           O  
ATOM     22  OD2 ASP     2      15.409  30.704   6.180  1.00  0.00           O  
ATOM     23  C   ASP     2      11.906  31.410   9.553  1.00  0.00           C  
ATOM     24  O   ASP     2      11.366  30.313   9.779  1.00  0.00           O  
ATOM     25  N   THR     3      12.061  32.320  10.544  1.00  0.00           N  
ATOM     26  H   THR     3      12.416  33.229  10.282  1.00  0.00           H  
ATOM     27  CA  THR     3      11.604  32.158  11.886  1.00  0.00           C  
ATOM     28  HA  THR     3      10.856  31.365  11.862  1.00  0.00           H  
ATOM     29  CB  THR     3      12.754  31.481  12.764  1.00  0.00           C  
ATOM     30  HB  THR     3      12.336  31.243  13.742  1.00  0.00           H  
ATOM     31  CG2 THR     3      13.410  30.215  12.196  1.00  0.00           C  
ATOM     32 HG21 THR     3      14.181  29.912  12.904  1.00  0.00           H  
ATOM     33 HG22 THR     3      12.656  29.440  12.057  1.00  0.00           H  
ATOM     34 HG23 THR     3      13.883  30.432  11.238  1.00  0.00           H  
ATOM     35  OG1 THR     3      13.847  32.479  12.929  1.00  0.00           O  
ATOM     36  HG1 THR     3      14.430  32.326  12.181  1.00  0.00           H  
ATOM     37  C   THR     3      11.042  33.443  12.470  1.00  0.00           C  
ATOM     38  O   THR     3      11.344  34.548  12.019  1.00  0.00           O  
ATOM     39  N   THR     4      10.238  33.326  13.529  1.00  0.00           N  
ATOM     40  H   THR     4       9.919  32.411  13.815  1.00  0.00           H  
ATOM     41  CA  THR     4       9.545  34.426  14.194  1.00  0.00           C  
ATOM     42  HA  THR     4       8.992  35.004  13.453  1.00  0.00           H  
ATOM     43  CB  THR     4       8.448  33.874  15.113  1.00  0.00           C  
ATOM     44  HB  THR     4       7.879  33.189  14.485  1.00  0.00           H  
ATOM     45  CG2 THR     4       8.944  33.197  16.400  1.00  0.00           C  
ATOM     46 HG21 THR     4       8.051  32.715  16.796  1.00  0.00           H  
ATOM     47 HG22 THR     4       9.653  32.452  16.039  1.00  0.00           H  
ATOM     48 HG23 THR     4       9.483  33.864  17.073  1.00  0.00           H  
ATOM     49  OG1 THR     4       7.430  34.867  15.591  1.00  0.00           O  
ATOM     50  HG1 THR     4       7.383  35.594  14.966  1.00  0.00           H  
ATOM     51  C   THR     4      10.465  35.354  14.895  1.00  0.00           C  
ATOM     52  O   THR     4      11.460  35.011  15.585  1.00  0.00           O  
ATOM     53  N   THR     5      10.166  36.652  14.754  1.00  0.00           N  
ATOM     54  H   THR     5       9.346  36.909  14.223  1.00  0.00           H  
ATOM     55  CA  THR     5      10.875  37.744  15.476  1.00  0.00           C  
ATOM     56  HA  THR     5      11.942  37.529  15.534  1.00  0.00           H  
ATOM     57  CB  THR     5      10.716  39.026  14.646  1.00  0.00           C  
ATOM     58  HB  THR     5      10.959  38.888  13.593  1.00  0.00           H  
ATOM     59  CG2 THR     5       9.362  39.658  14.883  1.00  0.00           C  
ATOM     60 HG21 THR     5       9.153  40.474  14.191  1.00  0.00           H  
ATOM     61 HG22 THR     5       8.513  38.984  14.771  1.00  0.00           H  
ATOM     62 HG23 THR     5       9.376  40.210  15.823  1.00  0.00           H  
ATOM     63  OG1 THR     5      11.539  40.055  14.989  1.00  0.00           O  
ATOM     64  HG1 THR     5      12.450  39.769  14.884  1.00  0.00           H  
ATOM     65  C   THR     5      10.486  37.930  16.989  1.00  0.00           C  
ATOM     66  O   THR     5      11.204  38.481  17.802  1.00  0.00           O  
ATOM     67  N   ALA     6       9.383  37.236  17.452  1.00  0.00           N  
ATOM     68  H   ALA     6       8.940  36.640  16.768  1.00  0.00           H  
ATOM     69  CA  ALA     6       8.774  37.244  18.746  1.00  0.00           C  
ATOM     70  HA  ALA     6       8.597  38.318  18.803  1.00  0.00           H  
ATOM     71  CB  ALA     6       7.396  36.540  18.669  1.00  0.00           C  
ATOM     72  HB1 ALA     6       7.022  36.477  19.691  1.00  0.00           H  
ATOM     73  HB2 ALA     6       6.731  37.182  18.090  1.00  0.00           H  
ATOM     74  HB3 ALA     6       7.355  35.510  18.315  1.00  0.00           H  
ATOM     75  C   ALA     6       9.816  36.843  19.849  1.00  0.00           C  
ATOM     76  O   ALA     6      10.724  36.019  19.588  1.00  0.00           O  
ATOM     77  N   ALA     7       9.632  37.358  21.048  1.00  0.00           N  
ATOM     78  H   ALA     7       8.873  38.018  21.141  1.00  0.00           H  
ATOM     79  CA  ALA     7      10.452  37.072  22.157  1.00  0.00           C  
ATOM     80  HA  ALA     7      11.508  37.148  21.894  1.00  0.00           H  
ATOM     81  CB  ALA     7      10.210  38.191  23.252  1.00  0.00           C  
ATOM     82  HB1 ALA     7       9.943  39.097  22.708  1.00  0.00           H  
ATOM     83  HB2 ALA     7       9.327  37.894  23.819  1.00  0.00           H  
ATOM     84  HB3 ALA     7      11.118  38.392  23.821  1.00  0.00           H  
ATOM     85  C   ALA     7      10.400  35.661  22.805  1.00  0.00           C  
ATOM     86  O   ALA     7       9.400  34.975  22.495  1.00  0.00           O  
ATOM     87  N   PRO     8      11.405  35.333  23.568  1.00  0.00           N  
ATOM     88  CD  PRO     8      12.653  35.942  23.922  1.00  0.00           C  
ATOM     89  HD2 PRO     8      12.508  36.744  24.647  1.00  0.00           H  
ATOM     90  HD3 PRO     8      13.162  36.396  23.072  1.00  0.00           H  
ATOM     91  CG  PRO     8      13.546  34.762  24.354  1.00  0.00           C  
ATOM     92  HG2 PRO     8      14.319  35.050  25.066  1.00  0.00           H  
ATOM     93  HG3 PRO     8      14.047  34.297  23.505  1.00  0.00           H  
ATOM     94  CB  PRO     8      12.605  33.798  24.982  1.00  0.00           C  
ATOM     95  HB2 PRO     8      12.352  34.204  25.962  1.00  0.00           H  
ATOM     96  HB3 PRO     8      12.920  32.757  24.915  1.00  0.00           H  
ATOM     97  CA  PRO     8      11.398  33.909  24.052  1.00  0.00           C  
ATOM     98  HA  PRO     8      11.460  33.163  23.261  1.00  0.00           H  
ATOM     99  C   PRO     8      10.186  33.568  24.921  1.00  0.00           C  
ATOM    100  O   PRO     8       9.519  34.409  25.542  1.00  0.00           O  
ATOM    101  N   ALA     9       9.867  32.215  24.919  1.00  0.00           N  
ATOM    102  H   ALA     9      10.468  31.561  24.437  1.00  0.00           H  
ATOM    103  CA  ALA     9       8.946  31.641  26.004  1.00  0.00           C  
ATOM    104  HA  ALA     9       8.267  32.425  26.338  1.00  0.00           H  
ATOM    105  CB  ALA     9       8.083  30.579  25.337  1.00  0.00           C  
ATOM    106  HB1 ALA     9       7.516  30.107  26.140  1.00  0.00           H  
ATOM    107  HB2 ALA     9       7.532  31.099  24.554  1.00  0.00           H  
ATOM    108  HB3 ALA     9       8.759  29.779  25.037  1.00  0.00           H  
ATOM    109  C   ALA     9       9.718  31.070  27.200  1.00  0.00           C  
ATOM    110  O   ALA     9      10.729  30.460  27.017  1.00  0.00           O  
ATOM    111  N   ASP    10       9.056  31.113  28.375  1.00  0.00           N  
ATOM    112  H   ASP    10       8.168  31.590  28.313  1.00  0.00           H  
ATOM    113  CA  ASP    10       9.539  30.479  29.605  1.00  0.00           C  
ATOM    114  HA  ASP    10      10.614  30.613  29.724  1.00  0.00           H  
ATOM    115  CB  ASP    10       8.742  31.038  30.855  1.00  0.00           C  
ATOM    116  HB2 ASP    10       7.755  31.296  30.472  1.00  0.00           H  
ATOM    117  HB3 ASP    10       8.498  30.241  31.557  1.00  0.00           H  
ATOM    118  CG  ASP    10       9.465  32.222  31.520  1.00  0.00           C  
ATOM    119  OD1 ASP    10      10.508  32.758  31.031  1.00  0.00           O  
ATOM    120  OD2 ASP    10       8.974  32.637  32.532  1.00  0.00           O  
ATOM    121  C   ASP    10       9.214  28.977  29.595  1.00  0.00           C  
ATOM    122  O   ASP    10       8.558  28.478  28.710  1.00  0.00           O  
ATOM    123  N   ALA    11       9.759  28.244  30.565  1.00  0.00           N  
ATOM    124  H   ALA    11      10.345  28.629  31.292  1.00  0.00           H  
ATOM    125  CA  ALA    11       9.563  26.745  30.502  1.00  0.00           C  
ATOM    126  HA  ALA    11       9.571  26.492  29.441  1.00  0.00           H  
ATOM    127  CB  ALA    11      10.766  26.028  31.141  1.00  0.00           C  
ATOM    128  HB1 ALA    11      11.647  26.560  30.782  1.00  0.00           H  
ATOM    129  HB2 ALA    11      10.618  25.979  32.220  1.00  0.00           H  
ATOM    130  HB3 ALA    11      10.781  25.044  30.672  1.00  0.00           H  
ATOM    131  C   ALA    11       8.181  26.317  31.057  1.00  0.00           C  
ATOM    132  O   ALA    11       7.541  25.379  30.570  1.00  0.00           O  
ATOM    133  N   LYS    12       7.543  27.126  31.938  1.00  0.00           N  
ATOM    134  H   LYS    12       8.110  27.860  32.339  1.00  0.00           H  
ATOM    135  CA  LYS    12       6.245  26.834  32.547  1.00  0.00           C  
ATOM    136  HA  LYS    12       6.344  25.980  33.217  1.00  0.00           H  
ATOM    137  CB  LYS    12       5.860  28.015  33.401  1.00  0.00           C  
ATOM    138  HB2 LYS    12       4.932  27.755  33.910  1.00  0.00           H  
ATOM    139  HB3 LYS    12       6.703  28.216  34.061  1.00  0.00           H  
ATOM    140  CG  LYS    12       5.663  29.194  32.616  1.00  0.00           C  
ATOM    141  HG2 LYS    12       6.407  29.329  31.830  1.00  0.00           H  
ATOM    142  HG3 LYS    12       4.812  29.111  31.940  1.00  0.00           H  
ATOM    143  CD  LYS    12       5.777  30.338  33.249  1.00  0.00           C  
ATOM    144  HD2 LYS    12       6.785  30.476  33.641  1.00  0.00           H  
ATOM    145  HD3 LYS    12       5.506  31.039  32.459  1.00  0.00           H  
ATOM    146  CE  LYS    12       4.947  30.605  34.332  1.00  0.00           C  
ATOM    147  HE2 LYS    12       3.911  30.606  33.993  1.00  0.00           H  
ATOM    148  HE3 LYS    12       5.116  29.848  35.097  1.00  0.00           H  
ATOM    149  NZ  LYS    12       5.262  31.929  34.912  1.00  0.00           N  
ATOM    150  HZ1 LYS    12       4.534  32.210  35.553  1.00  0.00           H  
ATOM    151  HZ2 LYS    12       6.130  31.902  35.426  1.00  0.00           H  
ATOM    152  HZ3 LYS    12       5.330  32.708  34.272  1.00  0.00           H  
ATOM    153  C   LYS    12       5.168  26.445  31.494  1.00  0.00           C  
ATOM    154  O   LYS    12       5.230  26.897  30.308  1.00  0.00           O  
ATOM    155  N   PRO    13       4.135  25.689  31.912  1.00  0.00           N  
ATOM    156  CD  PRO    13       4.002  25.007  33.243  1.00  0.00           C  
ATOM    157  HD2 PRO    13       4.135  25.643  34.119  1.00  0.00           H  
ATOM    158  HD3 PRO    13       4.824  24.291  33.241  1.00  0.00           H  
ATOM    159  CG  PRO    13       2.573  24.397  33.234  1.00  0.00           C  
ATOM    160  HG2 PRO    13       1.820  25.115  33.559  1.00  0.00           H  
ATOM    161  HG3 PRO    13       2.447  23.521  33.871  1.00  0.00           H  
ATOM    162  CB  PRO    13       2.284  24.152  31.742  1.00  0.00           C  
ATOM    163  HB2 PRO    13       1.225  24.003  31.535  1.00  0.00           H  
ATOM    164  HB3 PRO    13       2.835  23.230  31.554  1.00  0.00           H  
ATOM    165  CA  PRO    13       2.980  25.337  31.145  1.00  0.00           C  
ATOM    166  HA  PRO    13       3.148  25.068  30.102  1.00  0.00           H  
ATOM    167  C   PRO    13       1.984  26.558  31.033  1.00  0.00           C  
ATOM    168  O   PRO    13       1.855  27.407  31.883  1.00  0.00           O  
ATOM    169  N   MET    14       1.317  26.667  29.840  1.00  0.00           N  
ATOM    170  H   MET    14       1.351  25.953  29.127  1.00  0.00           H  
ATOM    171  CA  MET    14       0.367  27.735  29.499  1.00  0.00           C  
ATOM    172  HA  MET    14       0.063  28.145  30.462  1.00  0.00           H  
ATOM    173  CB  MET    14       0.981  28.838  28.669  1.00  0.00           C  
ATOM    174  HB2 MET    14       0.297  29.640  28.391  1.00  0.00           H  
ATOM    175  HB3 MET    14       1.792  29.235  29.281  1.00  0.00           H  
ATOM    176  CG  MET    14       1.555  28.333  27.328  1.00  0.00           C  
ATOM    177  HG2 MET    14       2.326  27.591  27.538  1.00  0.00           H  
ATOM    178  HG3 MET    14       0.793  27.901  26.679  1.00  0.00           H  
ATOM    179  SD  MET    14       2.334  29.652  26.327  1.00  0.00           S  
ATOM    180  CE  MET    14       3.566  28.720  25.443  1.00  0.00           C  
ATOM    181  HE1 MET    14       3.853  29.294  24.562  1.00  0.00           H  
ATOM    182  HE2 MET    14       4.460  28.600  26.055  1.00  0.00           H  
ATOM    183  HE3 MET    14       3.161  27.772  25.089  1.00  0.00           H  
ATOM    184  C   MET    14      -0.916  27.269  28.841  1.00  0.00           C  
ATOM    185  O   MET    14      -1.732  28.115  28.523  1.00  0.00           O  
ATOM    186  N   MET    15      -1.230  25.931  28.797  1.00  0.00           N  
ATOM    187  H   MET    15      -0.594  25.160  28.943  1.00  0.00           H  
ATOM    188  CA  MET    15      -2.480  25.433  28.298  1.00  0.00           C  
ATOM    189  HA  MET    15      -3.321  26.060  28.594  1.00  0.00           H  
ATOM    190  CB  MET    15      -2.415  25.320  26.762  1.00  0.00           C  
ATOM    191  HB2 MET    15      -3.429  25.086  26.437  1.00  0.00           H  
ATOM    192  HB3 MET    15      -2.224  26.309  26.344  1.00  0.00           H  
ATOM    193  CG  MET    15      -1.389  24.321  26.183  1.00  0.00           C  
ATOM    194  HG2 MET    15      -0.530  24.296  26.854  1.00  0.00           H  
ATOM    195  HG3 MET    15      -1.883  23.349  26.177  1.00  0.00           H  
ATOM    196  SD  MET    15      -0.796  24.553  24.509  1.00  0.00           S  
ATOM    197  CE  MET    15       0.189  26.065  24.899  1.00  0.00           C  
ATOM    198  HE1 MET    15       0.602  26.505  23.991  1.00  0.00           H  
ATOM    199  HE2 MET    15      -0.441  26.810  25.384  1.00  0.00           H  
ATOM    200  HE3 MET    15       1.074  25.786  25.472  1.00  0.00           H  
ATOM    201  C   MET    15      -2.751  24.026  28.864  1.00  0.00           C  
ATOM    202  O   MET    15      -1.883  23.490  29.520  1.00  0.00           O  
ATOM    203  N   HIE    16      -3.921  23.444  28.529  1.00  0.00           N  
ATOM    204  H   HIE    16      -4.675  23.926  28.060  1.00  0.00           H  
ATOM    205  CA  HIE    16      -4.235  22.056  28.973  1.00  0.00           C  
ATOM    206  HA  HIE    16      -3.799  21.846  29.949  1.00  0.00           H  
ATOM    207  CB  HIE    16      -5.793  21.720  29.069  1.00  0.00           C  
ATOM    208  HB2 HIE    16      -6.226  22.682  29.343  1.00  0.00           H  
ATOM    209  HB3 HIE    16      -6.064  21.492  28.038  1.00  0.00           H  
ATOM    210  CG  HIE    16      -5.981  20.642  30.170  1.00  0.00           C  
ATOM    211  ND1 HIE    16      -5.971  19.235  30.091  1.00  0.00           N  
ATOM    212  CE1 HIE    16      -6.225  18.827  31.374  1.00  0.00           C  
ATOM    213  HE1 HIE    16      -6.285  17.810  31.730  1.00  0.00           H  
ATOM    214  NE2 HIE    16      -6.440  19.875  32.141  1.00  0.00           N  
ATOM    215  HE2 HIE    16      -6.834  19.758  33.064  1.00  0.00           H  
ATOM    216  CD2 HIE    16      -6.313  20.975  31.417  1.00  0.00           C  
ATOM    217  HD2 HIE    16      -6.526  22.006  31.658  1.00  0.00           H  
ATOM    218  C   HIE    16      -3.467  20.983  28.229  1.00  0.00           C  
ATOM    219  O   HIE    16      -3.005  20.009  28.873  1.00  0.00           O  
ATOM    220  N   HIE    17      -3.193  21.105  26.923  1.00  0.00           N  
ATOM    221  H   HIE    17      -3.608  21.854  26.387  1.00  0.00           H  
ATOM    222  CA  HIE    17      -2.494  20.060  26.152  1.00  0.00           C  
ATOM    223  HA  HIE    17      -2.905  19.060  26.289  1.00  0.00           H  
ATOM    224  CB  HIE    17      -2.657  20.415  24.605  1.00  0.00           C  
ATOM    225  HB2 HIE    17      -3.724  20.383  24.383  1.00  0.00           H  
ATOM    226  HB3 HIE    17      -2.380  21.464  24.510  1.00  0.00           H  
ATOM    227  CG  HIE    17      -1.867  19.634  23.625  1.00  0.00           C  
ATOM    228  ND1 HIE    17      -1.849  18.214  23.498  1.00  0.00           N  
ATOM    229  CE1 HIE    17      -0.955  17.942  22.526  1.00  0.00           C  
ATOM    230  HE1 HIE    17      -0.690  16.923  22.286  1.00  0.00           H  
ATOM    231  NE2 HIE    17      -0.342  19.113  22.113  1.00  0.00           N  
ATOM    232  HE2 HIE    17       0.340  19.181  21.371  1.00  0.00           H  
ATOM    233  CD2 HIE    17      -0.963  20.136  22.769  1.00  0.00           C  
ATOM    234  HD2 HIE    17      -0.732  21.190  22.796  1.00  0.00           H  
ATOM    235  C   HIE    17      -1.057  20.027  26.561  1.00  0.00           C  
ATOM    236  O   HIE    17      -0.372  21.023  26.586  1.00  0.00           O  
ATOM    237  N   LYS    18      -0.607  18.864  27.039  1.00  0.00           N  
ATOM    238  H   LYS    18      -1.305  18.136  26.986  1.00  0.00           H  
ATOM    239  CA  LYS    18       0.722  18.488  27.589  1.00  0.00           C  
ATOM    240  HA  LYS    18       0.671  17.442  27.891  1.00  0.00           H  
ATOM    241  CB  LYS    18       1.665  18.394  26.378  1.00  0.00           C  
ATOM    242  HB2 LYS    18       1.810  19.380  25.936  1.00  0.00           H  
ATOM    243  HB3 LYS    18       2.616  18.216  26.881  1.00  0.00           H  
ATOM    244  CG  LYS    18       1.495  17.329  25.566  1.00  0.00           C  
ATOM    245  HG2 LYS    18       1.578  16.390  26.113  1.00  0.00           H  
ATOM    246  HG3 LYS    18       0.447  17.179  25.305  1.00  0.00           H  
ATOM    247  CD  LYS    18       2.418  17.166  24.527  1.00  0.00           C  
ATOM    248  HD2 LYS    18       2.547  18.118  24.012  1.00  0.00           H  
ATOM    249  HD3 LYS    18       3.413  17.187  24.971  1.00  0.00           H  
ATOM    250  CE  LYS    18       2.266  16.090  23.704  1.00  0.00           C  
ATOM    251  HE2 LYS    18       2.227  15.196  24.326  1.00  0.00           H  
ATOM    252  HE3 LYS    18       1.267  16.187  23.277  1.00  0.00           H  
ATOM    253  NZ  LYS    18       3.304  15.989  22.633  1.00  0.00           N  
ATOM    254  HZ1 LYS    18       2.952  15.439  21.863  1.00  0.00           H  
ATOM    255  HZ2 LYS    18       3.461  16.890  22.203  1.00  0.00           H  
ATOM    256  HZ3 LYS    18       4.213  15.719  22.981  1.00  0.00           H  
ATOM    257  C   LYS    18       1.189  19.281  28.825  1.00  0.00           C  
ATOM    258  O   LYS    18       2.072  18.714  29.538  1.00  0.00           O  
ATOM    259  N   GLY    19       0.720  20.505  29.123  1.00  0.00           N  
ATOM    260  H   GLY    19       0.171  20.915  28.381  1.00  0.00           H  
ATOM    261  CA  GLY    19       0.996  21.367  30.334  1.00  0.00           C  
ATOM    262  HA2 GLY    19       1.886  20.922  30.779  1.00  0.00           H  
ATOM    263  HA3 GLY    19       1.136  22.414  30.065  1.00  0.00           H  
ATOM    264  C   GLY    19      -0.017  21.232  31.480  1.00  0.00           C  
ATOM    265  O   GLY    19       0.248  21.761  32.562  1.00  0.00           O  
ATOM    266  N   LYS    20      -1.211  20.648  31.302  1.00  0.00           N  
ATOM    267  H   LYS    20      -1.280  20.159  30.422  1.00  0.00           H  
ATOM    268  CA  LYS    20      -2.325  20.556  32.214  1.00  0.00           C  
ATOM    269  HA  LYS    20      -3.146  20.232  31.574  1.00  0.00           H  
ATOM    270  CB  LYS    20      -2.060  19.564  33.349  1.00  0.00           C  
ATOM    271  HB2 LYS    20      -1.136  19.006  33.198  1.00  0.00           H  
ATOM    272  HB3 LYS    20      -1.920  20.063  34.308  1.00  0.00           H  
ATOM    273  CG  LYS    20      -3.013  18.586  33.461  1.00  0.00           C  
ATOM    274  HG2 LYS    20      -3.996  18.953  33.757  1.00  0.00           H  
ATOM    275  HG3 LYS    20      -3.159  18.109  32.492  1.00  0.00           H  
ATOM    276  CD  LYS    20      -2.784  17.554  34.303  1.00  0.00           C  
ATOM    277  HD2 LYS    20      -1.821  17.138  34.007  1.00  0.00           H  
ATOM    278  HD3 LYS    20      -2.627  17.940  35.311  1.00  0.00           H  
ATOM    279  CE  LYS    20      -3.823  16.668  34.454  1.00  0.00           C  
ATOM    280  HE2 LYS    20      -4.353  17.099  35.303  1.00  0.00           H  
ATOM    281  HE3 LYS    20      -4.427  16.797  33.556  1.00  0.00           H  
ATOM    282  NZ  LYS    20      -3.422  15.225  34.631  1.00  0.00           N  
ATOM    283  HZ1 LYS    20      -4.218  14.661  34.893  1.00  0.00           H  
ATOM    284  HZ2 LYS    20      -3.011  14.886  33.773  1.00  0.00           H  
ATOM    285  HZ3 LYS    20      -2.806  15.203  35.432  1.00  0.00           H  
ATOM    286  C   LYS    20      -2.989  21.846  32.759  1.00  0.00           C  
ATOM    287  O   LYS    20      -3.788  21.847  33.688  1.00  0.00           O  
ATOM    288  N   PHE    21      -2.605  23.015  32.231  1.00  0.00           N  
ATOM    289  H   PHE    21      -1.919  22.971  31.491  1.00  0.00           H  
ATOM    290  CA  PHE    21      -2.933  24.338  32.776  1.00  0.00           C  
ATOM    291  HA  PHE    21      -2.746  24.349  33.850  1.00  0.00           H  
ATOM    292  CB  PHE    21      -1.992  25.392  32.228  1.00  0.00           C  
ATOM    293  HB2 PHE    21      -0.987  25.027  32.441  1.00  0.00           H  
ATOM    294  HB3 PHE    21      -2.123  25.552  31.158  1.00  0.00           H  
ATOM    295  CG  PHE    21      -2.105  26.827  32.692  1.00  0.00           C  
ATOM    296  CD1 PHE    21      -1.164  27.206  33.669  1.00  0.00           C  
ATOM    297  HD1 PHE    21      -0.544  26.436  34.105  1.00  0.00           H  
ATOM    298  CE1 PHE    21      -1.130  28.489  34.189  1.00  0.00           C  
ATOM    299  HE1 PHE    21      -0.435  28.683  34.993  1.00  0.00           H  
ATOM    300  CZ  PHE    21      -2.043  29.402  33.668  1.00  0.00           C  
ATOM    301  HZ  PHE    21      -1.906  30.386  34.092  1.00  0.00           H  
ATOM    302  CE2 PHE    21      -2.993  29.100  32.636  1.00  0.00           C  
ATOM    303  HE2 PHE    21      -3.701  29.859  32.339  1.00  0.00           H  
ATOM    304  CD2 PHE    21      -2.985  27.796  32.166  1.00  0.00           C  
ATOM    305  HD2 PHE    21      -3.711  27.547  31.406  1.00  0.00           H  
ATOM    306  C   PHE    21      -4.430  24.672  32.609  1.00  0.00           C  
ATOM    307  O   PHE    21      -4.896  24.784  31.439  1.00  0.00           O  
ATOM    308  N   GLY    22      -5.102  24.966  33.773  1.00  0.00           N  
ATOM    309  H   GLY    22      -4.615  24.824  34.646  1.00  0.00           H  
ATOM    310  CA  GLY    22      -6.571  25.345  33.779  1.00  0.00           C  
ATOM    311  HA2 GLY    22      -7.014  24.811  32.938  1.00  0.00           H  
ATOM    312  HA3 GLY    22      -7.125  24.970  34.639  1.00  0.00           H  
ATOM    313  C   GLY    22      -6.796  26.854  33.702  1.00  0.00           C  
ATOM    314  O   GLY    22      -5.915  27.656  34.037  1.00  0.00           O  
ATOM    315  N   PRO    23      -7.961  27.258  33.204  1.00  0.00           N  
ATOM    316  CD  PRO    23      -9.080  26.423  32.863  1.00  0.00           C  
ATOM    317  HD2 PRO    23      -9.440  25.740  33.634  1.00  0.00           H  
ATOM    318  HD3 PRO    23      -8.690  25.930  31.973  1.00  0.00           H  
ATOM    319  CG  PRO    23     -10.223  27.343  32.420  1.00  0.00           C  
ATOM    320  HG2 PRO    23     -10.881  27.482  33.278  1.00  0.00           H  
ATOM    321  HG3 PRO    23     -10.696  26.918  31.534  1.00  0.00           H  
ATOM    322  CB  PRO    23      -9.552  28.721  32.257  1.00  0.00           C  
ATOM    323  HB2 PRO    23     -10.281  29.524  32.366  1.00  0.00           H  
ATOM    324  HB3 PRO    23      -9.160  28.755  31.240  1.00  0.00           H  
ATOM    325  CA  PRO    23      -8.328  28.656  33.177  1.00  0.00           C  
ATOM    326  HA  PRO    23      -7.533  29.221  32.691  1.00  0.00           H  
ATOM    327  C   PRO    23      -8.537  29.287  34.602  1.00  0.00           C  
ATOM    328  O   PRO    23      -8.506  30.457  34.838  1.00  0.00           O  
ATOM    329  N   HIE    24      -8.737  28.474  35.619  1.00  0.00           N  
ATOM    330  H   HIE    24      -8.852  27.496  35.397  1.00  0.00           H  
ATOM    331  CA  HIE    24      -8.791  28.902  37.050  1.00  0.00           C  
ATOM    332  HA  HIE    24      -9.562  29.662  37.179  1.00  0.00           H  
ATOM    333  CB  HIE    24      -9.188  27.700  37.976  1.00  0.00           C  
ATOM    334  HB2 HIE    24      -9.342  28.097  38.980  1.00  0.00           H  
ATOM    335  HB3 HIE    24     -10.170  27.332  37.680  1.00  0.00           H  
ATOM    336  CG  HIE    24      -8.206  26.568  38.139  1.00  0.00           C  
ATOM    337  ND1 HIE    24      -7.983  25.481  37.242  1.00  0.00           N  
ATOM    338  CE1 HIE    24      -7.071  24.637  37.760  1.00  0.00           C  
ATOM    339  HE1 HIE    24      -6.835  23.689  37.300  1.00  0.00           H  
ATOM    340  NE2 HIE    24      -6.544  25.229  38.862  1.00  0.00           N  
ATOM    341  HE2 HIE    24      -5.877  24.782  39.475  1.00  0.00           H  
ATOM    342  CD2 HIE    24      -7.211  26.419  39.074  1.00  0.00           C  
ATOM    343  HD2 HIE    24      -7.085  27.053  39.940  1.00  0.00           H  
ATOM    344  C   HIE    24      -7.512  29.579  37.461  1.00  0.00           C  
ATOM    345  O   HIE    24      -7.559  30.416  38.360  1.00  0.00           O  
ATOM    346  N   GLN    25      -6.449  29.154  36.817  1.00  0.00           N  
ATOM    347  H   GLN    25      -6.624  28.733  35.916  1.00  0.00           H  
ATOM    348  CA  GLN    25      -5.100  29.538  37.162  1.00  0.00           C  
ATOM    349  HA  GLN    25      -5.133  29.641  38.247  1.00  0.00           H  
ATOM    350  CB  GLN    25      -3.995  28.502  36.731  1.00  0.00           C  
ATOM    351  HB2 GLN    25      -4.030  28.449  35.643  1.00  0.00           H  
ATOM    352  HB3 GLN    25      -3.036  28.849  37.115  1.00  0.00           H  
ATOM    353  CG  GLN    25      -4.296  27.131  37.375  1.00  0.00           C  
ATOM    354  HG2 GLN    25      -4.235  27.276  38.454  1.00  0.00           H  
ATOM    355  HG3 GLN    25      -5.259  26.734  37.054  1.00  0.00           H  
ATOM    356  CD  GLN    25      -3.248  26.034  37.043  1.00  0.00           C  
ATOM    357  OE1 GLN    25      -3.582  24.982  36.451  1.00  0.00           O  
ATOM    358  NE2 GLN    25      -1.986  26.265  37.368  1.00  0.00           N  
ATOM    359 HE21 GLN    25      -1.300  25.747  36.837  1.00  0.00           H  
ATOM    360 HE22 GLN    25      -1.707  27.146  37.775  1.00  0.00           H  
ATOM    361  C   GLN    25      -4.707  30.942  36.611  1.00  0.00           C  
ATOM    362  O   GLN    25      -3.557  31.314  36.752  1.00  0.00           O  
ATOM    363  N   CML    26      -5.737  31.574  36.158  1.00  0.00           N  
ATOM    364  H   CML    26      -6.657  31.165  36.239  1.00  0.00           H  
ATOM    365  CA  CML    26      -5.751  32.977  35.733  1.00  0.00           C  
ATOM    366  HA  CML    26      -4.771  33.292  35.373  1.00  0.00           H  
ATOM    367  CB  CML    26      -6.719  33.222  34.457  1.00  0.00           C  
ATOM    368  HB2 CML    26      -6.662  34.280  34.201  1.00  0.00           H  
ATOM    369  HB3 CML    26      -7.761  33.014  34.700  1.00  0.00           H  
ATOM    370  SG  CML    26      -6.264  32.241  33.036  1.00  0.00           S  
ATOM    371  S1L CML    26      -7.136  33.126  31.457  1.00  0.00           S  
ATOM    372  C1L CML    26      -8.808  32.429  31.569  1.00  0.00           C  
ATOM    373  H1L CML    26      -8.946  32.045  32.602  1.00  0.00           H  
ATOM    374  H1M CML    26      -8.879  31.611  30.821  1.00  0.00           H  
ATOM    375  C1R CML    26      -9.767  33.542  31.498  1.00  0.00           C  
ATOM    376  C2R CML    26      -9.875  34.531  32.426  1.00  0.00           C  
ATOM    377  H2R CML    26      -9.130  34.844  33.173  1.00  0.00           H  
ATOM    378  C1  CML    26     -10.992  33.437  30.569  1.00  0.00           C  
ATOM    379  C2  CML    26     -11.103  35.410  32.257  1.00  0.00           C  
ATOM    380  N1  CML    26     -11.763  34.515  31.188  1.00  0.00           N  
ATOM    381  O1  CML    26     -12.849  34.901  30.615  1.00  0.00           O  
ATOM    382  C1A CML    26     -11.916  32.186  30.732  1.00  0.00           C  
ATOM    383  H1A CML    26     -11.474  31.335  30.170  1.00  0.00           H  
ATOM    384  H1B CML    26     -12.952  32.392  30.390  1.00  0.00           H  
ATOM    385  H1C CML    26     -12.159  31.808  31.748  1.00  0.00           H  
ATOM    386  C2A CML    26     -11.957  35.366  33.489  1.00  0.00           C  
ATOM    387  H2A CML    26     -12.994  35.717  33.302  1.00  0.00           H  
ATOM    388  H2B CML    26     -11.498  35.845  34.380  1.00  0.00           H  
ATOM    389  H2C CML    26     -12.200  34.326  33.795  1.00  0.00           H  
ATOM    390  C1D CML    26     -10.558  33.906  29.107  1.00  0.00           C  
ATOM    391  H1D CML    26     -11.140  34.808  28.820  1.00  0.00           H  
ATOM    392  H1E CML    26     -10.736  33.133  28.330  1.00  0.00           H  
ATOM    393  H1F CML    26      -9.504  34.240  29.002  1.00  0.00           H  
ATOM    394  C2D CML    26     -10.676  36.745  31.581  1.00  0.00           C  
ATOM    395  H2D CML    26      -9.981  36.559  30.734  1.00  0.00           H  
ATOM    396  H2E CML    26     -10.228  37.472  32.292  1.00  0.00           H  
ATOM    397  H2F CML    26     -11.577  37.229  31.147  1.00  0.00           H  
ATOM    398  C   CML    26      -5.914  33.945  36.955  1.00  0.00           C  
ATOM    399  O   CML    26      -7.018  34.423  37.168  1.00  0.00           O  
ATOM    400  N   ASP    27      -4.954  33.981  37.841  1.00  0.00           N  
ATOM    401  H   ASP    27      -4.083  33.545  37.575  1.00  0.00           H  
ATOM    402  CA  ASP    27      -5.092  34.721  39.083  1.00  0.00           C  
ATOM    403  HA  ASP    27      -5.948  34.373  39.662  1.00  0.00           H  
ATOM    404  CB  ASP    27      -3.839  34.573  39.994  1.00  0.00           C  
ATOM    405  HB2 ASP    27      -2.988  35.140  39.616  1.00  0.00           H  
ATOM    406  HB3 ASP    27      -4.003  35.073  40.949  1.00  0.00           H  
ATOM    407  CG  ASP    27      -3.437  33.108  40.086  1.00  0.00           C  
ATOM    408  OD1 ASP    27      -4.192  32.361  40.720  1.00  0.00           O  
ATOM    409  OD2 ASP    27      -2.240  32.808  39.803  1.00  0.00           O  
ATOM    410  C   ASP    27      -5.255  36.264  38.954  1.00  0.00           C  
ATOM    411  O   ASP    27      -5.399  36.971  39.937  1.00  0.00           O  
ATOM    412  N   MET    28      -5.323  36.688  37.684  1.00  0.00           N  
ATOM    413  H   MET    28      -5.096  36.004  36.977  1.00  0.00           H  
ATOM    414  CA  MET    28      -5.810  37.962  37.211  1.00  0.00           C  
ATOM    415  HA  MET    28      -5.279  38.747  37.749  1.00  0.00           H  
ATOM    416  CB  MET    28      -5.427  38.078  35.723  1.00  0.00           C  
ATOM    417  HB2 MET    28      -5.804  39.038  35.371  1.00  0.00           H  
ATOM    418  HB3 MET    28      -4.361  38.189  35.520  1.00  0.00           H  
ATOM    419  CG  MET    28      -6.035  37.007  34.753  1.00  0.00           C  
ATOM    420  HG2 MET    28      -5.759  37.221  33.721  1.00  0.00           H  
ATOM    421  HG3 MET    28      -5.507  36.098  35.042  1.00  0.00           H  
ATOM    422  SD  MET    28      -7.905  36.663  34.927  1.00  0.00           S  
ATOM    423  CE  MET    28      -8.505  38.281  34.311  1.00  0.00           C  
ATOM    424  HE1 MET    28      -8.218  38.206  33.262  1.00  0.00           H  
ATOM    425  HE2 MET    28      -9.593  38.290  34.258  1.00  0.00           H  
ATOM    426  HE3 MET    28      -8.005  39.085  34.850  1.00  0.00           H  
ATOM    427  C   MET    28      -7.259  38.189  37.565  1.00  0.00           C  
ATOM    428  O   MET    28      -7.685  39.351  37.669  1.00  0.00           O  
ATOM    429  N   MET    29      -8.049  37.210  38.024  1.00  0.00           N  
ATOM    430  H   MET    29      -7.686  36.268  38.024  1.00  0.00           H  
ATOM    431  CA  MET    29      -9.429  37.297  38.542  1.00  0.00           C  
ATOM    432  HA  MET    29      -9.635  38.234  39.060  1.00  0.00           H  
ATOM    433  CB  MET    29     -10.365  37.019  37.394  1.00  0.00           C  
ATOM    434  HB2 MET    29     -10.033  37.577  36.519  1.00  0.00           H  
ATOM    435  HB3 MET    29     -10.343  35.962  37.129  1.00  0.00           H  
ATOM    436  CG  MET    29     -11.816  37.390  37.699  1.00  0.00           C  
ATOM    437  HG2 MET    29     -12.393  37.111  36.817  1.00  0.00           H  
ATOM    438  HG3 MET    29     -12.258  36.836  38.528  1.00  0.00           H  
ATOM    439  SD  MET    29     -11.950  39.097  37.991  1.00  0.00           S  
ATOM    440  CE  MET    29     -11.644  39.713  36.238  1.00  0.00           C  
ATOM    441  HE1 MET    29     -12.414  39.384  35.539  1.00  0.00           H  
ATOM    442  HE2 MET    29     -11.931  40.764  36.278  1.00  0.00           H  
ATOM    443  HE3 MET    29     -10.610  39.501  35.968  1.00  0.00           H  
ATOM    444  C   MET    29      -9.774  36.262  39.634  1.00  0.00           C  
ATOM    445  O   MET    29     -10.542  36.543  40.556  1.00  0.00           O  
ATOM    446  N   PHE    30      -9.122  35.066  39.516  1.00  0.00           N  
ATOM    447  H   PHE    30      -8.732  34.811  38.620  1.00  0.00           H  
ATOM    448  CA  PHE    30      -9.429  33.895  40.359  1.00  0.00           C  
ATOM    449  HA  PHE    30     -10.502  34.019  40.502  1.00  0.00           H  
ATOM    450  CB  PHE    30      -9.393  32.678  39.414  1.00  0.00           C  
ATOM    451  HB2 PHE    30      -8.317  32.693  39.240  1.00  0.00           H  
ATOM    452  HB3 PHE    30      -9.527  31.757  39.982  1.00  0.00           H  
ATOM    453  CG  PHE    30     -10.317  32.766  38.246  1.00  0.00           C  
ATOM    454  CD1 PHE    30      -9.790  32.618  36.956  1.00  0.00           C  
ATOM    455  HD1 PHE    30      -8.735  32.436  36.808  1.00  0.00           H  
ATOM    456  CE1 PHE    30     -10.668  32.581  35.847  1.00  0.00           C  
ATOM    457  HE1 PHE    30     -10.208  32.372  34.893  1.00  0.00           H  
ATOM    458  CZ  PHE    30     -12.108  32.631  36.015  1.00  0.00           C  
ATOM    459  HZ  PHE    30     -12.830  32.584  35.213  1.00  0.00           H  
ATOM    460  CE2 PHE    30     -12.539  32.894  37.280  1.00  0.00           C  
ATOM    461  HE2 PHE    30     -13.602  33.061  37.378  1.00  0.00           H  
ATOM    462  CD2 PHE    30     -11.671  32.996  38.359  1.00  0.00           C  
ATOM    463  HD2 PHE    30     -12.059  33.302  39.319  1.00  0.00           H  
ATOM    464  C   PHE    30      -8.636  33.822  41.669  1.00  0.00           C  
ATOM    465  O   PHE    30      -8.706  32.805  42.378  1.00  0.00           O  
ATOM    466  N   LYS    31      -7.713  34.786  41.943  1.00  0.00           N  
ATOM    467  H   LYS    31      -7.703  35.585  41.324  1.00  0.00           H  
ATOM    468  CA  LYS    31      -6.997  34.817  43.246  1.00  0.00           C  
ATOM    469  HA  LYS    31      -6.392  33.912  43.298  1.00  0.00           H  
ATOM    470  CB  LYS    31      -5.953  35.979  43.221  1.00  0.00           C  
ATOM    471  HB2 LYS    31      -5.412  36.064  42.279  1.00  0.00           H  
ATOM    472  HB3 LYS    31      -6.518  36.904  43.106  1.00  0.00           H  
ATOM    473  CG  LYS    31      -5.051  36.016  44.249  1.00  0.00           C  
ATOM    474  HG2 LYS    31      -5.709  35.988  45.118  1.00  0.00           H  
ATOM    475  HG3 LYS    31      -4.595  35.026  44.238  1.00  0.00           H  
ATOM    476  CD  LYS    31      -4.124  36.961  44.389  1.00  0.00           C  
ATOM    477  HD2 LYS    31      -3.498  36.950  43.497  1.00  0.00           H  
ATOM    478  HD3 LYS    31      -4.604  37.939  44.338  1.00  0.00           H  
ATOM    479  CE  LYS    31      -3.203  36.855  45.379  1.00  0.00           C  
ATOM    480  HE2 LYS    31      -2.740  35.870  45.318  1.00  0.00           H  
ATOM    481  HE3 LYS    31      -2.403  37.485  44.991  1.00  0.00           H  
ATOM    482  NZ  LYS    31      -3.655  37.193  46.747  1.00  0.00           N  
ATOM    483  HZ1 LYS    31      -2.913  37.182  47.433  1.00  0.00           H  
ATOM    484  HZ2 LYS    31      -3.972  38.143  46.872  1.00  0.00           H  
ATOM    485  HZ3 LYS    31      -4.367  36.554  47.072  1.00  0.00           H  
ATOM    486  C   LYS    31      -7.898  34.794  44.502  1.00  0.00           C  
ATOM    487  O   LYS    31      -8.696  35.698  44.666  1.00  0.00           O  
ATOM    488  N   ASP    32      -7.700  33.870  45.401  1.00  0.00           N  
ATOM    489  H   ASP    32      -7.088  33.092  45.198  1.00  0.00           H  
ATOM    490  CA  ASP    32      -8.291  33.765  46.756  1.00  0.00           C  
ATOM    491  HA  ASP    32      -7.984  32.859  47.278  1.00  0.00           H  
ATOM    492  CB  ASP    32      -7.844  34.907  47.705  1.00  0.00           C  
ATOM    493  HB2 ASP    32      -7.968  35.918  47.316  1.00  0.00           H  
ATOM    494  HB3 ASP    32      -8.424  34.856  48.626  1.00  0.00           H  
ATOM    495  CG  ASP    32      -6.360  34.883  48.125  1.00  0.00           C  
ATOM    496  OD1 ASP    32      -5.670  35.927  48.169  1.00  0.00           O  
ATOM    497  OD2 ASP    32      -5.912  33.734  48.385  1.00  0.00           O  
ATOM    498  C   ASP    32      -9.790  33.754  46.570  1.00  0.00           C  
ATOM    499  O   ASP    32     -10.562  34.369  47.310  1.00  0.00           O  
ATOM    500  N   LEU    33     -10.246  32.913  45.647  1.00  0.00           N  
ATOM    501  H   LEU    33      -9.528  32.535  45.046  1.00  0.00           H  
ATOM    502  CA  LEU    33     -11.674  32.792  45.236  1.00  0.00           C  
ATOM    503  HA  LEU    33     -12.311  33.499  45.768  1.00  0.00           H  
ATOM    504  CB  LEU    33     -11.800  33.213  43.856  1.00  0.00           C  
ATOM    505  HB2 LEU    33     -11.373  34.216  43.836  1.00  0.00           H  
ATOM    506  HB3 LEU    33     -11.264  32.572  43.156  1.00  0.00           H  
ATOM    507  CG  LEU    33     -13.332  33.277  43.498  1.00  0.00           C  
ATOM    508  HG  LEU    33     -13.828  32.318  43.644  1.00  0.00           H  
ATOM    509  CD1 LEU    33     -14.123  34.392  44.274  1.00  0.00           C  
ATOM    510 HD11 LEU    33     -15.141  34.461  43.889  1.00  0.00           H  
ATOM    511 HD12 LEU    33     -14.165  34.094  45.322  1.00  0.00           H  
ATOM    512 HD13 LEU    33     -13.556  35.314  44.152  1.00  0.00           H  
ATOM    513  CD2 LEU    33     -13.520  33.482  41.956  1.00  0.00           C  
ATOM    514 HD21 LEU    33     -12.927  32.762  41.391  1.00  0.00           H  
ATOM    515 HD22 LEU    33     -14.588  33.382  41.768  1.00  0.00           H  
ATOM    516 HD23 LEU    33     -13.302  34.485  41.591  1.00  0.00           H  
ATOM    517  C   LEU    33     -12.192  31.442  45.691  1.00  0.00           C  
ATOM    518  O   LEU    33     -13.427  31.300  45.894  1.00  0.00           O  
ATOM    519  N   ASN    34     -11.463  30.435  46.016  1.00  0.00           N  
ATOM    520  H   ASN    34     -10.484  30.627  46.173  1.00  0.00           H  
ATOM    521  CA  ASN    34     -11.900  29.044  46.333  1.00  0.00           C  
ATOM    522  HA  ASN    34     -10.992  28.485  46.104  1.00  0.00           H  
ATOM    523  CB  ASN    34     -12.275  28.909  47.829  1.00  0.00           C  
ATOM    524  HB2 ASN    34     -13.268  29.348  47.921  1.00  0.00           H  
ATOM    525  HB3 ASN    34     -12.267  27.858  48.117  1.00  0.00           H  
ATOM    526  CG  ASN    34     -11.373  29.719  48.740  1.00  0.00           C  
ATOM    527  OD1 ASN    34     -10.217  29.337  48.945  1.00  0.00           O  
ATOM    528  ND2 ASN    34     -11.904  30.607  49.566  1.00  0.00           N  
ATOM    529 HD21 ASN    34     -11.279  30.990  50.261  1.00  0.00           H  
ATOM    530 HD22 ASN    34     -12.860  30.930  49.518  1.00  0.00           H  
ATOM    531  C   ASN    34     -12.984  28.477  45.396  1.00  0.00           C  
ATOM    532  O   ASN    34     -14.113  28.242  45.794  1.00  0.00           O  
ATOM    533  N   LEU    35     -12.598  28.247  44.160  1.00  0.00           N  
ATOM    534  H   LEU    35     -11.602  28.156  44.018  1.00  0.00           H  
ATOM    535  CA  LEU    35     -13.434  27.632  43.222  1.00  0.00           C  
ATOM    536  HA  LEU    35     -14.461  27.976  43.346  1.00  0.00           H  
ATOM    537  CB  LEU    35     -12.869  27.962  41.850  1.00  0.00           C  
ATOM    538  HB2 LEU    35     -11.879  27.560  41.634  1.00  0.00           H  
ATOM    539  HB3 LEU    35     -13.638  27.571  41.185  1.00  0.00           H  
ATOM    540  CG  LEU    35     -12.891  29.492  41.488  1.00  0.00           C  
ATOM    541  HG  LEU    35     -12.475  30.078  42.308  1.00  0.00           H  
ATOM    542  CD1 LEU    35     -11.947  29.882  40.333  1.00  0.00           C  
ATOM    543 HD11 LEU    35     -12.357  29.561  39.375  1.00  0.00           H  
ATOM    544 HD12 LEU    35     -11.867  30.965  40.243  1.00  0.00           H  
ATOM    545 HD13 LEU    35     -10.996  29.384  40.523  1.00  0.00           H  
ATOM    546  CD2 LEU    35     -14.325  30.020  41.222  1.00  0.00           C  
ATOM    547 HD21 LEU    35     -14.808  29.536  40.374  1.00  0.00           H  
ATOM    548 HD22 LEU    35     -15.020  29.995  42.061  1.00  0.00           H  
ATOM    549 HD23 LEU    35     -14.259  31.053  40.882  1.00  0.00           H  
ATOM    550  C   LEU    35     -13.388  26.070  43.410  1.00  0.00           C  
ATOM    551  O   LEU    35     -12.344  25.450  43.667  1.00  0.00           O  
ATOM    552  N   THR    36     -14.494  25.352  43.281  1.00  0.00           N  
ATOM    553  H   THR    36     -15.341  25.849  43.044  1.00  0.00           H  
ATOM    554  CA  THR    36     -14.711  23.880  43.307  1.00  0.00           C  
ATOM    555  HA  THR    36     -14.180  23.448  44.155  1.00  0.00           H  
ATOM    556  CB  THR    36     -16.141  23.332  43.516  1.00  0.00           C  
ATOM    557  HB  THR    36     -16.003  22.260  43.659  1.00  0.00           H  
ATOM    558  CG2 THR    36     -16.900  23.984  44.623  1.00  0.00           C  
ATOM    559 HG21 THR    36     -16.404  23.717  45.556  1.00  0.00           H  
ATOM    560 HG22 THR    36     -16.775  25.066  44.577  1.00  0.00           H  
ATOM    561 HG23 THR    36     -17.936  23.658  44.536  1.00  0.00           H  
ATOM    562  OG1 THR    36     -16.955  23.485  42.373  1.00  0.00           O  
ATOM    563  HG1 THR    36     -17.825  23.143  42.589  1.00  0.00           H  
ATOM    564  C   THR    36     -14.175  23.173  42.052  1.00  0.00           C  
ATOM    565  O   THR    36     -14.027  23.828  41.009  1.00  0.00           O  
ATOM    566  N   ASP    37     -13.950  21.822  42.100  1.00  0.00           N  
ATOM    567  H   ASP    37     -14.027  21.352  42.991  1.00  0.00           H  
ATOM    568  CA  ASP    37     -13.627  21.034  40.880  1.00  0.00           C  
ATOM    569  HA  ASP    37     -12.702  21.387  40.426  1.00  0.00           H  
ATOM    570  CB  ASP    37     -13.630  19.504  41.160  1.00  0.00           C  
ATOM    571  HB2 ASP    37     -14.493  19.325  41.801  1.00  0.00           H  
ATOM    572  HB3 ASP    37     -13.694  18.936  40.232  1.00  0.00           H  
ATOM    573  CG  ASP    37     -12.406  18.988  41.964  1.00  0.00           C  
ATOM    574  OD1 ASP    37     -12.320  17.753  42.125  1.00  0.00           O  
ATOM    575  OD2 ASP    37     -11.441  19.680  42.329  1.00  0.00           O  
ATOM    576  C   ASP    37     -14.667  21.242  39.755  1.00  0.00           C  
ATOM    577  O   ASP    37     -14.296  21.534  38.649  1.00  0.00           O  
ATOM    578  N   ALA    38     -15.972  21.042  39.999  1.00  0.00           N  
ATOM    579  H   ALA    38     -16.020  20.745  40.963  1.00  0.00           H  
ATOM    580  CA  ALA    38     -17.031  21.114  39.034  1.00  0.00           C  
ATOM    581  HA  ALA    38     -16.711  20.400  38.275  1.00  0.00           H  
ATOM    582  CB  ALA    38     -18.341  20.644  39.595  1.00  0.00           C  
ATOM    583  HB1 ALA    38     -18.188  19.591  39.835  1.00  0.00           H  
ATOM    584  HB2 ALA    38     -18.601  21.241  40.469  1.00  0.00           H  
ATOM    585  HB3 ALA    38     -19.094  20.769  38.817  1.00  0.00           H  
ATOM    586  C   ALA    38     -17.187  22.535  38.393  1.00  0.00           C  
ATOM    587  O   ALA    38     -17.397  22.757  37.254  1.00  0.00           O  
ATOM    588  N   GLN    39     -16.937  23.597  39.211  1.00  0.00           N  
ATOM    589  H   GLN    39     -16.729  23.370  40.173  1.00  0.00           H  
ATOM    590  CA  GLN    39     -16.739  24.973  38.767  1.00  0.00           C  
ATOM    591  HA  GLN    39     -17.615  25.272  38.191  1.00  0.00           H  
ATOM    592  CB  GLN    39     -16.568  26.049  39.902  1.00  0.00           C  
ATOM    593  HB2 GLN    39     -15.951  25.558  40.654  1.00  0.00           H  
ATOM    594  HB3 GLN    39     -16.052  26.910  39.475  1.00  0.00           H  
ATOM    595  CG  GLN    39     -17.893  26.392  40.487  1.00  0.00           C  
ATOM    596  HG2 GLN    39     -18.342  26.942  39.660  1.00  0.00           H  
ATOM    597  HG3 GLN    39     -18.445  25.469  40.663  1.00  0.00           H  
ATOM    598  CD  GLN    39     -17.972  27.204  41.757  1.00  0.00           C  
ATOM    599  OE1 GLN    39     -17.218  27.087  42.736  1.00  0.00           O  
ATOM    600  NE2 GLN    39     -19.048  27.939  41.951  1.00  0.00           N  
ATOM    601 HE21 GLN    39     -19.045  28.312  42.889  1.00  0.00           H  
ATOM    602 HE22 GLN    39     -19.718  28.107  41.214  1.00  0.00           H  
ATOM    603  C   GLN    39     -15.630  25.187  37.771  1.00  0.00           C  
ATOM    604  O   GLN    39     -15.774  25.769  36.723  1.00  0.00           O  
ATOM    605  N   LYS    40     -14.432  24.642  38.125  1.00  0.00           N  
ATOM    606  H   LYS    40     -14.440  24.152  39.009  1.00  0.00           H  
ATOM    607  CA  LYS    40     -13.229  24.752  37.311  1.00  0.00           C  
ATOM    608  HA  LYS    40     -13.112  25.816  37.106  1.00  0.00           H  
ATOM    609  CB  LYS    40     -11.965  24.174  37.974  1.00  0.00           C  
ATOM    610  HB2 LYS    40     -12.122  23.151  38.315  1.00  0.00           H  
ATOM    611  HB3 LYS    40     -11.117  24.341  37.310  1.00  0.00           H  
ATOM    612  CG  LYS    40     -11.576  24.938  39.040  1.00  0.00           C  
ATOM    613  HG2 LYS    40     -11.386  25.900  38.564  1.00  0.00           H  
ATOM    614  HG3 LYS    40     -12.423  25.126  39.700  1.00  0.00           H  
ATOM    615  CD  LYS    40     -10.552  24.359  39.757  1.00  0.00           C  
ATOM    616  HD2 LYS    40     -10.928  23.387  40.077  1.00  0.00           H  
ATOM    617  HD3 LYS    40      -9.655  24.245  39.148  1.00  0.00           H  
ATOM    618  CE  LYS    40     -10.253  24.980  40.912  1.00  0.00           C  
ATOM    619  HE2 LYS    40      -9.831  25.961  40.694  1.00  0.00           H  
ATOM    620  HE3 LYS    40     -11.166  25.163  41.479  1.00  0.00           H  
ATOM    621  NZ  LYS    40      -9.260  24.286  41.727  1.00  0.00           N  
ATOM    622  HZ1 LYS    40      -8.361  24.318  41.268  1.00  0.00           H  
ATOM    623  HZ2 LYS    40      -9.139  24.756  42.613  1.00  0.00           H  
ATOM    624  HZ3 LYS    40      -9.541  23.320  41.816  1.00  0.00           H  
ATOM    625  C   LYS    40     -13.427  24.019  35.985  1.00  0.00           C  
ATOM    626  O   LYS    40     -13.113  24.491  34.901  1.00  0.00           O  
ATOM    627  N   GLN    41     -14.156  22.891  36.063  1.00  0.00           N  
ATOM    628  H   GLN    41     -14.255  22.393  36.936  1.00  0.00           H  
ATOM    629  CA  GLN    41     -14.527  22.041  34.932  1.00  0.00           C  
ATOM    630  HA  GLN    41     -13.683  21.962  34.247  1.00  0.00           H  
ATOM    631  CB  GLN    41     -14.760  20.641  35.422  1.00  0.00           C  
ATOM    632  HB2 GLN    41     -13.910  20.172  35.918  1.00  0.00           H  
ATOM    633  HB3 GLN    41     -15.574  20.712  36.144  1.00  0.00           H  
ATOM    634  CG  GLN    41     -15.328  19.590  34.413  1.00  0.00           C  
ATOM    635  HG2 GLN    41     -15.589  18.678  34.949  1.00  0.00           H  
ATOM    636  HG3 GLN    41     -16.224  19.994  33.943  1.00  0.00           H  
ATOM    637  CD  GLN    41     -14.367  19.211  33.345  1.00  0.00           C  
ATOM    638  OE1 GLN    41     -13.760  18.084  33.251  1.00  0.00           O  
ATOM    639  NE2 GLN    41     -14.044  20.161  32.418  1.00  0.00           N  
ATOM    640 HE21 GLN    41     -13.580  19.798  31.597  1.00  0.00           H  
ATOM    641 HE22 GLN    41     -14.397  21.101  32.530  1.00  0.00           H  
ATOM    642  C   GLN    41     -15.528  22.690  33.998  1.00  0.00           C  
ATOM    643  O   GLN    41     -15.479  22.618  32.825  1.00  0.00           O  
ATOM    644  N   GLN    42     -16.511  23.401  34.598  1.00  0.00           N  
ATOM    645  H   GLN    42     -16.649  23.274  35.590  1.00  0.00           H  
ATOM    646  CA  GLN    42     -17.576  24.208  33.936  1.00  0.00           C  
ATOM    647  HA  GLN    42     -18.056  23.662  33.124  1.00  0.00           H  
ATOM    648  CB  GLN    42     -18.673  24.612  34.928  1.00  0.00           C  
ATOM    649  HB2 GLN    42     -18.142  24.944  35.820  1.00  0.00           H  
ATOM    650  HB3 GLN    42     -19.310  25.391  34.509  1.00  0.00           H  
ATOM    651  CG  GLN    42     -19.652  23.411  35.208  1.00  0.00           C  
ATOM    652  HG2 GLN    42     -20.378  23.327  34.400  1.00  0.00           H  
ATOM    653  HG3 GLN    42     -19.058  22.498  35.187  1.00  0.00           H  
ATOM    654  CD  GLN    42     -20.309  23.506  36.588  1.00  0.00           C  
ATOM    655  OE1 GLN    42     -20.304  24.540  37.251  1.00  0.00           O  
ATOM    656  NE2 GLN    42     -20.830  22.462  37.154  1.00  0.00           N  
ATOM    657 HE21 GLN    42     -21.226  22.495  38.083  1.00  0.00           H  
ATOM    658 HE22 GLN    42     -20.926  21.627  36.594  1.00  0.00           H  
ATOM    659  C   GLN    42     -16.930  25.415  33.344  1.00  0.00           C  
ATOM    660  O   GLN    42     -17.488  25.913  32.361  1.00  0.00           O  
ATOM    661  N   ILE    43     -15.894  26.062  33.927  1.00  0.00           N  
ATOM    662  H   ILE    43     -15.738  25.809  34.892  1.00  0.00           H  
ATOM    663  CA  ILE    43     -15.231  27.315  33.361  1.00  0.00           C  
ATOM    664  HA  ILE    43     -16.046  28.017  33.188  1.00  0.00           H  
ATOM    665  CB  ILE    43     -14.240  27.967  34.432  1.00  0.00           C  
ATOM    666  HB  ILE    43     -13.488  27.299  34.852  1.00  0.00           H  
ATOM    667  CG2 ILE    43     -13.309  28.981  33.613  1.00  0.00           C  
ATOM    668 HG21 ILE    43     -12.684  29.476  34.356  1.00  0.00           H  
ATOM    669 HG22 ILE    43     -12.748  28.461  32.836  1.00  0.00           H  
ATOM    670 HG23 ILE    43     -13.908  29.765  33.151  1.00  0.00           H  
ATOM    671  CG1 ILE    43     -14.970  28.728  35.562  1.00  0.00           C  
ATOM    672 HG12 ILE    43     -15.183  29.716  35.153  1.00  0.00           H  
ATOM    673 HG13 ILE    43     -15.898  28.289  35.929  1.00  0.00           H  
ATOM    674  CD1 ILE    43     -14.138  28.903  36.844  1.00  0.00           C  
ATOM    675 HD11 ILE    43     -14.737  28.954  37.754  1.00  0.00           H  
ATOM    676 HD12 ILE    43     -13.462  28.051  36.912  1.00  0.00           H  
ATOM    677 HD13 ILE    43     -13.538  29.807  36.746  1.00  0.00           H  
ATOM    678  C   ILE    43     -14.619  26.902  32.067  1.00  0.00           C  
ATOM    679  O   ILE    43     -14.756  27.659  31.056  1.00  0.00           O  
ATOM    680  N   ARG    44     -14.085  25.730  31.940  1.00  0.00           N  
ATOM    681  H   ARG    44     -13.815  25.264  32.795  1.00  0.00           H  
ATOM    682  CA  ARG    44     -13.492  25.188  30.678  1.00  0.00           C  
ATOM    683  HA  ARG    44     -12.788  25.855  30.179  1.00  0.00           H  
ATOM    684  CB  ARG    44     -12.770  23.910  30.993  1.00  0.00           C  
ATOM    685  HB2 ARG    44     -13.517  23.259  31.446  1.00  0.00           H  
ATOM    686  HB3 ARG    44     -12.618  23.378  30.054  1.00  0.00           H  
ATOM    687  CG  ARG    44     -11.560  24.037  31.739  1.00  0.00           C  
ATOM    688  HG2 ARG    44     -10.862  24.666  31.188  1.00  0.00           H  
ATOM    689  HG3 ARG    44     -11.721  24.348  32.772  1.00  0.00           H  
ATOM    690  CD  ARG    44     -10.894  22.834  32.114  1.00  0.00           C  
ATOM    691  HD2 ARG    44     -10.141  23.027  32.878  1.00  0.00           H  
ATOM    692  HD3 ARG    44     -11.548  22.030  32.453  1.00  0.00           H  
ATOM    693  NE  ARG    44     -10.183  22.308  31.027  1.00  0.00           N  
ATOM    694  HE  ARG    44     -10.189  22.853  30.176  1.00  0.00           H  
ATOM    695  CZ  ARG    44      -9.614  21.056  30.951  1.00  0.00           C  
ATOM    696  NH1 ARG    44      -9.097  20.680  29.774  1.00  0.00           N  
ATOM    697 HH11 ARG    44      -9.164  21.232  28.931  1.00  0.00           H  
ATOM    698 HH12 ARG    44      -8.764  19.730  29.695  1.00  0.00           H  
ATOM    699  NH2 ARG    44      -9.626  20.333  32.062  1.00  0.00           N  
ATOM    700 HH21 ARG    44     -10.044  20.750  32.881  1.00  0.00           H  
ATOM    701 HH22 ARG    44      -9.413  19.351  31.962  1.00  0.00           H  
ATOM    702  C   ARG    44     -14.627  24.945  29.598  1.00  0.00           C  
ATOM    703  O   ARG    44     -14.414  25.399  28.457  1.00  0.00           O  
ATOM    704  N   GLU    45     -15.772  24.395  30.013  1.00  0.00           N  
ATOM    705  H   GLU    45     -15.907  24.040  30.949  1.00  0.00           H  
ATOM    706  CA  GLU    45     -16.920  24.272  29.069  1.00  0.00           C  
ATOM    707  HA  GLU    45     -16.543  23.896  28.118  1.00  0.00           H  
ATOM    708  CB  GLU    45     -17.996  23.309  29.644  1.00  0.00           C  
ATOM    709  HB2 GLU    45     -18.210  23.522  30.691  1.00  0.00           H  
ATOM    710  HB3 GLU    45     -18.933  23.357  29.089  1.00  0.00           H  
ATOM    711  CG  GLU    45     -17.556  21.866  29.632  1.00  0.00           C  
ATOM    712  HG2 GLU    45     -16.832  21.542  30.380  1.00  0.00           H  
ATOM    713  HG3 GLU    45     -18.426  21.288  29.943  1.00  0.00           H  
ATOM    714  CD  GLU    45     -17.271  21.257  28.263  1.00  0.00           C  
ATOM    715  OE1 GLU    45     -16.310  20.515  28.006  1.00  0.00           O  
ATOM    716  OE2 GLU    45     -18.066  21.535  27.357  1.00  0.00           O  
ATOM    717  C   GLU    45     -17.526  25.637  28.701  1.00  0.00           C  
ATOM    718  O   GLU    45     -17.987  25.887  27.589  1.00  0.00           O  
ATOM    719  N   ILE    46     -17.382  26.613  29.635  1.00  0.00           N  
ATOM    720  H   ILE    46     -17.150  26.271  30.556  1.00  0.00           H  
ATOM    721  CA  ILE    46     -17.787  28.027  29.396  1.00  0.00           C  
ATOM    722  HA  ILE    46     -18.756  27.981  28.899  1.00  0.00           H  
ATOM    723  CB  ILE    46     -18.108  28.806  30.730  1.00  0.00           C  
ATOM    724  HB  ILE    46     -17.236  28.645  31.364  1.00  0.00           H  
ATOM    725  CG2 ILE    46     -18.325  30.356  30.552  1.00  0.00           C  
ATOM    726 HG21 ILE    46     -18.671  30.760  31.504  1.00  0.00           H  
ATOM    727 HG22 ILE    46     -17.328  30.753  30.361  1.00  0.00           H  
ATOM    728 HG23 ILE    46     -19.144  30.460  29.841  1.00  0.00           H  
ATOM    729  CG1 ILE    46     -19.309  28.360  31.572  1.00  0.00           C  
ATOM    730 HG12 ILE    46     -20.246  28.743  31.167  1.00  0.00           H  
ATOM    731 HG13 ILE    46     -19.352  27.282  31.414  1.00  0.00           H  
ATOM    732  CD1 ILE    46     -19.432  28.681  33.025  1.00  0.00           C  
ATOM    733 HD11 ILE    46     -20.324  28.180  33.402  1.00  0.00           H  
ATOM    734 HD12 ILE    46     -18.578  28.282  33.572  1.00  0.00           H  
ATOM    735 HD13 ILE    46     -19.594  29.718  33.318  1.00  0.00           H  
ATOM    736  C   ILE    46     -16.916  28.822  28.432  1.00  0.00           C  
ATOM    737  O   ILE    46     -17.475  29.377  27.451  1.00  0.00           O  
ATOM    738  N   MET    47     -15.545  28.795  28.514  1.00  0.00           N  
ATOM    739  H   MET    47     -15.148  28.428  29.367  1.00  0.00           H  
ATOM    740  CA  MET    47     -14.644  29.486  27.563  1.00  0.00           C  
ATOM    741  HA  MET    47     -14.973  30.514  27.415  1.00  0.00           H  
ATOM    742  CB  MET    47     -13.207  29.555  28.239  1.00  0.00           C  
ATOM    743  HB2 MET    47     -12.622  30.209  27.593  1.00  0.00           H  
ATOM    744  HB3 MET    47     -13.250  29.901  29.272  1.00  0.00           H  
ATOM    745  CG  MET    47     -12.610  28.142  28.182  1.00  0.00           C  
ATOM    746  HG2 MET    47     -13.299  27.394  28.574  1.00  0.00           H  
ATOM    747  HG3 MET    47     -12.424  27.894  27.137  1.00  0.00           H  
ATOM    748  SD  MET    47     -11.090  27.949  29.041  1.00  0.00           S  
ATOM    749  CE  MET    47      -9.887  28.568  27.800  1.00  0.00           C  
ATOM    750  HE1 MET    47     -10.187  28.204  26.817  1.00  0.00           H  
ATOM    751  HE2 MET    47      -9.828  29.652  27.899  1.00  0.00           H  
ATOM    752  HE3 MET    47      -8.912  28.122  27.993  1.00  0.00           H  
ATOM    753  C   MET    47     -14.501  28.805  26.180  1.00  0.00           C  
ATOM    754  O   MET    47     -13.999  29.492  25.279  1.00  0.00           O  
ATOM    755  N   LYS    48     -14.929  27.538  25.924  1.00  0.00           N  
ATOM    756  H   LYS    48     -15.288  26.999  26.700  1.00  0.00           H  
ATOM    757  CA  LYS    48     -15.100  26.917  24.661  1.00  0.00           C  
ATOM    758  HA  LYS    48     -14.120  26.918  24.182  1.00  0.00           H  
ATOM    759  CB  LYS    48     -15.421  25.413  25.050  1.00  0.00           C  
ATOM    760  HB2 LYS    48     -14.745  25.041  25.820  1.00  0.00           H  
ATOM    761  HB3 LYS    48     -16.459  25.447  25.380  1.00  0.00           H  
ATOM    762  CG  LYS    48     -15.187  24.557  24.005  1.00  0.00           C  
ATOM    763  HG2 LYS    48     -15.894  24.731  23.194  1.00  0.00           H  
ATOM    764  HG3 LYS    48     -14.169  24.534  23.617  1.00  0.00           H  
ATOM    765  CD  LYS    48     -15.376  23.197  24.256  1.00  0.00           C  
ATOM    766  HD2 LYS    48     -15.274  22.646  23.321  1.00  0.00           H  
ATOM    767  HD3 LYS    48     -14.435  22.819  24.655  1.00  0.00           H  
ATOM    768  CE  LYS    48     -16.512  22.734  24.870  1.00  0.00           C  
ATOM    769  HE2 LYS    48     -16.662  23.369  25.743  1.00  0.00           H  
ATOM    770  HE3 LYS    48     -17.355  23.056  24.258  1.00  0.00           H  
ATOM    771  NZ  LYS    48     -16.720  21.305  25.005  1.00  0.00           N  
ATOM    772  HZ1 LYS    48     -17.654  21.092  25.325  1.00  0.00           H  
ATOM    773  HZ2 LYS    48     -16.513  20.763  24.178  1.00  0.00           H  
ATOM    774  HZ3 LYS    48     -16.104  20.940  25.717  1.00  0.00           H  
ATOM    775  C   LYS    48     -16.148  27.625  23.874  1.00  0.00           C  
ATOM    776  O   LYS    48     -15.999  27.783  22.657  1.00  0.00           O  
ATOM    777  N   GLY    49     -17.207  28.086  24.536  1.00  0.00           N  
ATOM    778  H   GLY    49     -17.151  28.138  25.543  1.00  0.00           H  
ATOM    779  CA  GLY    49     -18.249  28.829  23.872  1.00  0.00           C  
ATOM    780  HA2 GLY    49     -18.561  28.269  22.990  1.00  0.00           H  
ATOM    781  HA3 GLY    49     -19.062  28.938  24.589  1.00  0.00           H  
ATOM    782  C   GLY    49     -17.825  30.271  23.389  1.00  0.00           C  
ATOM    783  O   GLY    49     -16.732  30.801  23.744  1.00  0.00           O  
ATOM    784  N   GLN    50     -18.708  30.890  22.511  1.00  0.00           N  
ATOM    785  H   GLN    50     -19.563  30.461  22.189  1.00  0.00           H  
ATOM    786  CA  GLN    50     -18.440  32.102  21.705  1.00  0.00           C  
ATOM    787  HA  GLN    50     -19.339  32.324  21.130  1.00  0.00           H  
ATOM    788  CB  GLN    50     -18.305  33.262  22.653  1.00  0.00           C  
ATOM    789  HB2 GLN    50     -17.437  33.189  23.308  1.00  0.00           H  
ATOM    790  HB3 GLN    50     -18.148  34.213  22.143  1.00  0.00           H  
ATOM    791  CG  GLN    50     -19.523  33.589  23.523  1.00  0.00           C  
ATOM    792  HG2 GLN    50     -19.486  34.620  23.873  1.00  0.00           H  
ATOM    793  HG3 GLN    50     -20.376  33.535  22.846  1.00  0.00           H  
ATOM    794  CD  GLN    50     -19.782  32.571  24.732  1.00  0.00           C  
ATOM    795  OE1 GLN    50     -20.825  32.024  25.009  1.00  0.00           O  
ATOM    796  NE2 GLN    50     -18.768  32.429  25.612  1.00  0.00           N  
ATOM    797 HE21 GLN    50     -18.957  31.911  26.459  1.00  0.00           H  
ATOM    798 HE22 GLN    50     -17.798  32.546  25.358  1.00  0.00           H  
ATOM    799  C   GLN    50     -17.249  32.059  20.631  1.00  0.00           C  
ATOM    800  O   GLN    50     -16.663  33.137  20.272  1.00  0.00           O  
ATOM    801  N   ARG    51     -16.923  30.902  20.100  1.00  0.00           N  
ATOM    802  H   ARG    51     -17.576  30.134  20.157  1.00  0.00           H  
ATOM    803  CA  ARG    51     -15.669  30.753  19.414  1.00  0.00           C  
ATOM    804  HA  ARG    51     -15.007  31.343  20.046  1.00  0.00           H  
ATOM    805  CB  ARG    51     -15.240  29.244  19.294  1.00  0.00           C  
ATOM    806  HB2 ARG    51     -14.178  29.310  19.060  1.00  0.00           H  
ATOM    807  HB3 ARG    51     -15.249  28.755  20.268  1.00  0.00           H  
ATOM    808  CG  ARG    51     -15.785  28.462  18.459  1.00  0.00           C  
ATOM    809  HG2 ARG    51     -16.831  28.374  18.752  1.00  0.00           H  
ATOM    810  HG3 ARG    51     -15.681  28.942  17.486  1.00  0.00           H  
ATOM    811  CD  ARG    51     -15.357  27.212  18.230  1.00  0.00           C  
ATOM    812  HD2 ARG    51     -14.303  27.142  17.958  1.00  0.00           H  
ATOM    813  HD3 ARG    51     -15.405  26.655  19.166  1.00  0.00           H  
ATOM    814  NE  ARG    51     -16.199  26.487  17.255  1.00  0.00           N  
ATOM    815  HE  ARG    51     -17.181  26.383  17.467  1.00  0.00           H  
ATOM    816  CZ  ARG    51     -15.912  25.801  16.146  1.00  0.00           C  
ATOM    817  NH1 ARG    51     -14.727  25.660  15.681  1.00  0.00           N  
ATOM    818 HH11 ARG    51     -13.998  26.235  16.077  1.00  0.00           H  
ATOM    819 HH12 ARG    51     -14.545  25.219  14.791  1.00  0.00           H  
ATOM    820  NH2 ARG    51     -16.893  25.326  15.437  1.00  0.00           N  
ATOM    821 HH21 ARG    51     -17.815  25.737  15.481  1.00  0.00           H  
ATOM    822 HH22 ARG    51     -16.639  24.607  14.774  1.00  0.00           H  
ATOM    823  C   ARG    51     -15.547  31.555  18.122  1.00  0.00           C  
ATOM    824  O   ARG    51     -14.385  31.704  17.679  1.00  0.00           O  
ATOM    825  N   ASP    52     -16.662  31.867  17.537  1.00  0.00           N  
ATOM    826  H   ASP    52     -17.497  31.438  17.909  1.00  0.00           H  
ATOM    827  CA  ASP    52     -16.764  32.642  16.263  1.00  0.00           C  
ATOM    828  HA  ASP    52     -15.960  32.323  15.600  1.00  0.00           H  
ATOM    829  CB  ASP    52     -18.092  32.278  15.562  1.00  0.00           C  
ATOM    830  HB2 ASP    52     -18.962  32.345  16.216  1.00  0.00           H  
ATOM    831  HB3 ASP    52     -18.257  32.932  14.705  1.00  0.00           H  
ATOM    832  CG  ASP    52     -17.973  30.825  15.031  1.00  0.00           C  
ATOM    833  OD1 ASP    52     -16.965  30.422  14.355  1.00  0.00           O  
ATOM    834  OD2 ASP    52     -18.963  30.038  15.217  1.00  0.00           O  
ATOM    835  C   ASP    52     -16.618  34.178  16.423  1.00  0.00           C  
ATOM    836  O   ASP    52     -15.843  34.698  15.652  1.00  0.00           O  
ATOM    837  N   GLN    53     -17.292  34.672  17.478  1.00  0.00           N  
ATOM    838  H   GLN    53     -17.968  34.035  17.875  1.00  0.00           H  
ATOM    839  CA  GLN    53     -17.235  36.065  17.931  1.00  0.00           C  
ATOM    840  HA  GLN    53     -17.406  36.600  16.997  1.00  0.00           H  
ATOM    841  CB  GLN    53     -18.285  36.282  18.960  1.00  0.00           C  
ATOM    842  HB2 GLN    53     -18.091  35.662  19.835  1.00  0.00           H  
ATOM    843  HB3 GLN    53     -18.146  37.261  19.418  1.00  0.00           H  
ATOM    844  CG  GLN    53     -19.797  36.152  18.627  1.00  0.00           C  
ATOM    845  HG2 GLN    53     -20.367  36.802  19.291  1.00  0.00           H  
ATOM    846  HG3 GLN    53     -20.027  36.504  17.622  1.00  0.00           H  
ATOM    847  CD  GLN    53     -20.271  34.700  18.740  1.00  0.00           C  
ATOM    848  OE1 GLN    53     -19.531  33.753  18.646  1.00  0.00           O  
ATOM    849  NE2 GLN    53     -21.566  34.597  18.843  1.00  0.00           N  
ATOM    850 HE21 GLN    53     -21.987  33.743  19.181  1.00  0.00           H  
ATOM    851 HE22 GLN    53     -22.193  35.371  18.680  1.00  0.00           H  
ATOM    852  C   GLN    53     -15.854  36.440  18.431  1.00  0.00           C  
ATOM    853  O   GLN    53     -15.290  37.523  18.196  1.00  0.00           O  
ATOM    854  N   MET    54     -15.169  35.483  19.123  1.00  0.00           N  
ATOM    855  H   MET    54     -15.549  34.580  19.371  1.00  0.00           H  
ATOM    856  CA  MET    54     -13.898  35.745  19.742  1.00  0.00           C  
ATOM    857  HA  MET    54     -14.002  36.625  20.376  1.00  0.00           H  
ATOM    858  CB  MET    54     -13.519  34.672  20.768  1.00  0.00           C  
ATOM    859  HB2 MET    54     -13.516  33.653  20.383  1.00  0.00           H  
ATOM    860  HB3 MET    54     -12.474  34.890  20.990  1.00  0.00           H  
ATOM    861  CG  MET    54     -14.313  34.637  22.032  1.00  0.00           C  
ATOM    862  HG2 MET    54     -14.217  35.503  22.686  1.00  0.00           H  
ATOM    863  HG3 MET    54     -15.380  34.539  21.828  1.00  0.00           H  
ATOM    864  SD  MET    54     -13.838  33.175  23.032  1.00  0.00           S  
ATOM    865  CE  MET    54     -14.386  33.593  24.781  1.00  0.00           C  
ATOM    866  HE1 MET    54     -15.469  33.553  24.905  1.00  0.00           H  
ATOM    867  HE2 MET    54     -13.837  32.986  25.500  1.00  0.00           H  
ATOM    868  HE3 MET    54     -14.093  34.624  24.982  1.00  0.00           H  
ATOM    869  C   MET    54     -12.759  36.103  18.782  1.00  0.00           C  
ATOM    870  O   MET    54     -11.718  36.568  19.205  1.00  0.00           O  
ATOM    871  N   LYS    55     -12.931  35.740  17.518  1.00  0.00           N  
ATOM    872  H   LYS    55     -13.801  35.258  17.341  1.00  0.00           H  
ATOM    873  CA  LYS    55     -11.924  35.778  16.409  1.00  0.00           C  
ATOM    874  HA  LYS    55     -11.003  35.304  16.748  1.00  0.00           H  
ATOM    875  CB  LYS    55     -12.440  35.101  15.076  1.00  0.00           C  
ATOM    876  HB2 LYS    55     -13.368  35.614  14.821  1.00  0.00           H  
ATOM    877  HB3 LYS    55     -11.762  35.298  14.246  1.00  0.00           H  
ATOM    878  CG  LYS    55     -12.693  33.813  15.197  1.00  0.00           C  
ATOM    879  HG2 LYS    55     -11.800  33.260  15.489  1.00  0.00           H  
ATOM    880  HG3 LYS    55     -13.390  33.634  16.014  1.00  0.00           H  
ATOM    881  CD  LYS    55     -13.195  33.207  14.048  1.00  0.00           C  
ATOM    882  HD2 LYS    55     -14.059  33.770  13.695  1.00  0.00           H  
ATOM    883  HD3 LYS    55     -12.462  33.256  13.243  1.00  0.00           H  
ATOM    884  CE  LYS    55     -13.593  31.917  14.124  1.00  0.00           C  
ATOM    885  HE2 LYS    55     -12.719  31.405  14.526  1.00  0.00           H  
ATOM    886  HE3 LYS    55     -14.338  31.847  14.916  1.00  0.00           H  
ATOM    887  NZ  LYS    55     -14.010  31.358  12.857  1.00  0.00           N  
ATOM    888  HZ1 LYS    55     -14.945  31.637  12.597  1.00  0.00           H  
ATOM    889  HZ2 LYS    55     -13.320  31.667  12.187  1.00  0.00           H  
ATOM    890  HZ3 LYS    55     -14.048  30.349  12.848  1.00  0.00           H  
ATOM    891  C   LYS    55     -11.335  37.187  16.113  1.00  0.00           C  
ATOM    892  O   LYS    55     -12.036  38.218  16.071  1.00  0.00           O  
ATOM    893  N   ARG    56      -9.976  37.241  16.106  1.00  0.00           N  
ATOM    894  H   ARG    56      -9.535  36.332  16.092  1.00  0.00           H  
ATOM    895  CA  ARG    56      -9.203  38.473  16.095  1.00  0.00           C  
ATOM    896  HA  ARG    56      -9.792  39.220  16.627  1.00  0.00           H  
ATOM    897  CB  ARG    56      -7.821  38.236  16.507  1.00  0.00           C  
ATOM    898  HB2 ARG    56      -7.502  37.331  15.992  1.00  0.00           H  
ATOM    899  HB3 ARG    56      -7.111  38.977  16.140  1.00  0.00           H  
ATOM    900  CG  ARG    56      -7.645  38.093  17.893  1.00  0.00           C  
ATOM    901  HG2 ARG    56      -8.029  38.971  18.413  1.00  0.00           H  
ATOM    902  HG3 ARG    56      -8.261  37.288  18.295  1.00  0.00           H  
ATOM    903  CD  ARG    56      -6.419  38.002  18.445  1.00  0.00           C  
ATOM    904  HD2 ARG    56      -5.773  38.872  18.329  1.00  0.00           H  
ATOM    905  HD3 ARG    56      -6.597  37.934  19.518  1.00  0.00           H  
ATOM    906  NE  ARG    56      -5.632  36.865  18.016  1.00  0.00           N  
ATOM    907  HE  ARG    56      -6.093  36.166  17.452  1.00  0.00           H  
ATOM    908  CZ  ARG    56      -4.359  36.514  18.340  1.00  0.00           C  
ATOM    909  NH1 ARG    56      -4.010  35.458  17.679  1.00  0.00           N  
ATOM    910 HH11 ARG    56      -4.698  34.918  17.174  1.00  0.00           H  
ATOM    911 HH12 ARG    56      -3.072  35.149  17.889  1.00  0.00           H  
ATOM    912  NH2 ARG    56      -3.476  37.107  19.085  1.00  0.00           N  
ATOM    913 HH21 ARG    56      -3.849  37.678  19.830  1.00  0.00           H  
ATOM    914 HH22 ARG    56      -2.564  36.684  19.188  1.00  0.00           H  
ATOM    915  C   ARG    56      -9.154  39.115  14.748  1.00  0.00           C  
ATOM    916  O   ARG    56      -9.236  38.369  13.769  1.00  0.00           O  
ATOM    917  N   PRO    57      -8.977  40.479  14.643  1.00  0.00           N  
ATOM    918  CD  PRO    57      -8.814  41.541  15.681  1.00  0.00           C  
ATOM    919  HD2 PRO    57      -8.506  41.098  16.628  1.00  0.00           H  
ATOM    920  HD3 PRO    57      -9.761  42.079  15.739  1.00  0.00           H  
ATOM    921  CG  PRO    57      -7.747  42.463  15.150  1.00  0.00           C  
ATOM    922  HG2 PRO    57      -6.725  42.095  15.240  1.00  0.00           H  
ATOM    923  HG3 PRO    57      -7.804  43.478  15.543  1.00  0.00           H  
ATOM    924  CB  PRO    57      -8.176  42.461  13.718  1.00  0.00           C  
ATOM    925  HB2 PRO    57      -7.443  42.892  13.036  1.00  0.00           H  
ATOM    926  HB3 PRO    57      -9.116  43.010  13.675  1.00  0.00           H  
ATOM    927  CA  PRO    57      -8.573  41.068  13.318  1.00  0.00           C  
ATOM    928  HA  PRO    57      -9.421  41.069  12.634  1.00  0.00           H  
ATOM    929  C   PRO    57      -7.415  40.294  12.634  1.00  0.00           C  
ATOM    930  O   PRO    57      -6.587  39.856  13.440  1.00  0.00           O  
ATOM    931  N   PRO    58      -7.298  40.236  11.311  1.00  0.00           N  
ATOM    932  CD  PRO    58      -8.160  40.823  10.352  1.00  0.00           C  
ATOM    933  HD2 PRO    58      -7.877  41.856  10.150  1.00  0.00           H  
ATOM    934  HD3 PRO    58      -9.211  40.659  10.591  1.00  0.00           H  
ATOM    935  CG  PRO    58      -7.848  40.083   9.038  1.00  0.00           C  
ATOM    936  HG2 PRO    58      -7.989  40.737   8.177  1.00  0.00           H  
ATOM    937  HG3 PRO    58      -8.369  39.131   8.939  1.00  0.00           H  
ATOM    938  CB  PRO    58      -6.341  39.597   9.203  1.00  0.00           C  
ATOM    939  HB2 PRO    58      -5.742  40.473   8.953  1.00  0.00           H  
ATOM    940  HB3 PRO    58      -5.993  38.758   8.600  1.00  0.00           H  
ATOM    941  CA  PRO    58      -6.237  39.404  10.723  1.00  0.00           C  
ATOM    942  HA  PRO    58      -6.417  38.357  10.963  1.00  0.00           H  
ATOM    943  C   PRO    58      -4.887  39.745  11.180  1.00  0.00           C  
ATOM    944  O   PRO    58      -4.622  40.818  11.712  1.00  0.00           O  
ATOM    945  N   LEU    59      -3.925  38.861  10.874  1.00  0.00           N  
ATOM    946  H   LEU    59      -4.272  38.120  10.281  1.00  0.00           H  
ATOM    947  CA  LEU    59      -2.535  38.999  11.364  1.00  0.00           C  
ATOM    948  HA  LEU    59      -2.594  39.215  12.431  1.00  0.00           H  
ATOM    949  CB  LEU    59      -1.685  37.744  10.933  1.00  0.00           C  
ATOM    950  HB2 LEU    59      -2.209  36.871  11.323  1.00  0.00           H  
ATOM    951  HB3 LEU    59      -1.670  37.737   9.843  1.00  0.00           H  
ATOM    952  CG  LEU    59      -0.275  37.815  11.527  1.00  0.00           C  
ATOM    953  HG  LEU    59       0.123  38.822  11.402  1.00  0.00           H  
ATOM    954  CD1 LEU    59      -0.288  37.607  13.077  1.00  0.00           C  
ATOM    955 HD11 LEU    59       0.558  38.057  13.596  1.00  0.00           H  
ATOM    956 HD12 LEU    59      -1.194  37.919  13.596  1.00  0.00           H  
ATOM    957 HD13 LEU    59      -0.250  36.520  13.142  1.00  0.00           H  
ATOM    958  CD2 LEU    59       0.647  36.831  10.915  1.00  0.00           C  
ATOM    959 HD21 LEU    59       1.670  36.843  11.290  1.00  0.00           H  
ATOM    960 HD22 LEU    59       0.305  35.796  10.897  1.00  0.00           H  
ATOM    961 HD23 LEU    59       0.719  37.066   9.853  1.00  0.00           H  
ATOM    962  C   LEU    59      -1.860  40.244  10.759  1.00  0.00           C  
ATOM    963  O   LEU    59      -1.215  40.976  11.409  1.00  0.00           O  
ATOM    964  N   GLU    60      -2.135  40.444   9.466  1.00  0.00           N  
ATOM    965  H   GLU    60      -2.754  39.811   8.979  1.00  0.00           H  
ATOM    966  CA  GLU    60      -1.451  41.570   8.810  1.00  0.00           C  
ATOM    967  HA  GLU    60      -0.492  41.666   9.320  1.00  0.00           H  
ATOM    968  CB  GLU    60      -1.285  41.192   7.342  1.00  0.00           C  
ATOM    969  HB2 GLU    60      -2.212  40.787   6.938  1.00  0.00           H  
ATOM    970  HB3 GLU    60      -0.957  42.034   6.733  1.00  0.00           H  
ATOM    971  CG  GLU    60      -0.264  40.039   7.294  1.00  0.00           C  
ATOM    972  HG2 GLU    60      -0.629  39.203   7.890  1.00  0.00           H  
ATOM    973  HG3 GLU    60      -0.167  39.697   6.264  1.00  0.00           H  
ATOM    974  CD  GLU    60       1.122  40.335   7.813  1.00  0.00           C  
ATOM    975  OE1 GLU    60       1.503  41.519   7.881  1.00  0.00           O  
ATOM    976  OE2 GLU    60       1.918  39.347   7.806  1.00  0.00           O  
ATOM    977  C   GLU    60      -2.035  42.989   9.020  1.00  0.00           C  
ATOM    978  O   GLU    60      -1.456  43.983   8.637  1.00  0.00           O  
ATOM    979  N   GLU    61      -3.134  43.111   9.763  1.00  0.00           N  
ATOM    980  H   GLU    61      -3.590  42.238   9.986  1.00  0.00           H  
ATOM    981  CA  GLU    61      -3.635  44.354  10.335  1.00  0.00           C  
ATOM    982  HA  GLU    61      -3.244  45.193   9.758  1.00  0.00           H  
ATOM    983  CB  GLU    61      -5.164  44.403  10.390  1.00  0.00           C  
ATOM    984  HB2 GLU    61      -5.494  43.514  10.927  1.00  0.00           H  
ATOM    985  HB3 GLU    61      -5.390  45.270  11.010  1.00  0.00           H  
ATOM    986  CG  GLU    61      -5.953  44.425   9.085  1.00  0.00           C  
ATOM    987  HG2 GLU    61      -6.150  43.373   8.880  1.00  0.00           H  
ATOM    988  HG3 GLU    61      -6.930  44.869   9.276  1.00  0.00           H  
ATOM    989  CD  GLU    61      -5.229  45.061   7.821  1.00  0.00           C  
ATOM    990  OE1 GLU    61      -4.578  46.089   7.909  1.00  0.00           O  
ATOM    991  OE2 GLU    61      -5.322  44.444   6.737  1.00  0.00           O  
ATOM    992  C   GLU    61      -3.154  44.556  11.774  1.00  0.00           C  
ATOM    993  O   GLU    61      -3.018  45.731  12.107  1.00  0.00           O  
ATOM    994  N   ARG    62      -2.922  43.451  12.461  1.00  0.00           N  
ATOM    995  H   ARG    62      -3.268  42.601  12.041  1.00  0.00           H  
ATOM    996  CA  ARG    62      -2.169  43.396  13.785  1.00  0.00           C  
ATOM    997  HA  ARG    62      -2.549  44.101  14.524  1.00  0.00           H  
ATOM    998  CB  ARG    62      -2.259  41.910  14.343  1.00  0.00           C  
ATOM    999  HB2 ARG    62      -2.254  41.100  13.613  1.00  0.00           H  
ATOM   1000  HB3 ARG    62      -1.529  41.638  15.105  1.00  0.00           H  
ATOM   1001  CG  ARG    62      -3.365  41.680  15.095  1.00  0.00           C  
ATOM   1002  HG2 ARG    62      -3.387  42.553  15.747  1.00  0.00           H  
ATOM   1003  HG3 ARG    62      -4.183  41.880  14.403  1.00  0.00           H  
ATOM   1004  CD  ARG    62      -3.666  40.556  15.726  1.00  0.00           C  
ATOM   1005  HD2 ARG    62      -2.835  40.086  16.253  1.00  0.00           H  
ATOM   1006  HD3 ARG    62      -4.346  40.756  16.554  1.00  0.00           H  
ATOM   1007  NE  ARG    62      -4.284  39.485  14.912  1.00  0.00           N  
ATOM   1008  HE  ARG    62      -5.017  39.850  14.322  1.00  0.00           H  
ATOM   1009  CZ  ARG    62      -3.916  38.185  14.790  1.00  0.00           C  
ATOM   1010  NH1 ARG    62      -3.073  37.600  15.519  1.00  0.00           N  
ATOM   1011 HH11 ARG    62      -2.590  38.199  16.173  1.00  0.00           H  
ATOM   1012 HH12 ARG    62      -2.971  36.606  15.373  1.00  0.00           H  
ATOM   1013  NH2 ARG    62      -4.647  37.452  13.947  1.00  0.00           N  
ATOM   1014 HH21 ARG    62      -5.460  37.868  13.514  1.00  0.00           H  
ATOM   1015 HH22 ARG    62      -4.598  36.446  14.013  1.00  0.00           H  
ATOM   1016  C   ARG    62      -0.760  43.925  13.532  1.00  0.00           C  
ATOM   1017  O   ARG    62      -0.392  44.919  14.116  1.00  0.00           O  
ATOM   1018  N   ARG    63      -0.062  43.276  12.612  1.00  0.00           N  
ATOM   1019  H   ARG    63      -0.533  42.515  12.145  1.00  0.00           H  
ATOM   1020  CA  ARG    63       1.245  43.763  12.190  1.00  0.00           C  
ATOM   1021  HA  ARG    63       1.887  43.783  13.070  1.00  0.00           H  
ATOM   1022  CB  ARG    63       1.825  42.707  11.154  1.00  0.00           C  
ATOM   1023  HB2 ARG    63       1.047  42.434  10.440  1.00  0.00           H  
ATOM   1024  HB3 ARG    63       2.657  43.258  10.716  1.00  0.00           H  
ATOM   1025  CG  ARG    63       2.391  41.590  11.689  1.00  0.00           C  
ATOM   1026  HG2 ARG    63       3.272  41.991  12.190  1.00  0.00           H  
ATOM   1027  HG3 ARG    63       1.754  41.134  12.446  1.00  0.00           H  
ATOM   1028  CD  ARG    63       2.821  40.631  10.750  1.00  0.00           C  
ATOM   1029  HD2 ARG    63       1.963  40.199  10.236  1.00  0.00           H  
ATOM   1030  HD3 ARG    63       3.398  41.166   9.996  1.00  0.00           H  
ATOM   1031  NE  ARG    63       3.539  39.516  11.394  1.00  0.00           N  
ATOM   1032  HE  ARG    63       3.860  39.650  12.342  1.00  0.00           H  
ATOM   1033  CZ  ARG    63       3.859  38.411  10.827  1.00  0.00           C  
ATOM   1034  NH1 ARG    63       4.653  37.621  11.520  1.00  0.00           N  
ATOM   1035 HH11 ARG    63       4.912  37.969  12.432  1.00  0.00           H  
ATOM   1036 HH12 ARG    63       4.596  36.621  11.389  1.00  0.00           H  
ATOM   1037  NH2 ARG    63       3.424  38.001   9.652  1.00  0.00           N  
ATOM   1038 HH21 ARG    63       2.820  38.583   9.090  1.00  0.00           H  
ATOM   1039 HH22 ARG    63       3.529  37.056   9.312  1.00  0.00           H  
ATOM   1040  C   ARG    63       1.305  45.199  11.573  1.00  0.00           C  
ATOM   1041  O   ARG    63       2.255  45.935  11.755  1.00  0.00           O  
ATOM   1042  N   ALA    64       0.219  45.578  10.891  1.00  0.00           N  
ATOM   1043  H   ALA    64      -0.611  45.015  10.777  1.00  0.00           H  
ATOM   1044  CA  ALA    64       0.194  46.971  10.369  1.00  0.00           C  
ATOM   1045  HA  ALA    64       1.103  47.046   9.772  1.00  0.00           H  
ATOM   1046  CB  ALA    64      -0.933  47.057   9.391  1.00  0.00           C  
ATOM   1047  HB1 ALA    64      -1.923  46.985   9.840  1.00  0.00           H  
ATOM   1048  HB2 ALA    64      -0.897  48.073   8.997  1.00  0.00           H  
ATOM   1049  HB3 ALA    64      -0.715  46.397   8.551  1.00  0.00           H  
ATOM   1050  C   ALA    64       0.161  48.102  11.382  1.00  0.00           C  
ATOM   1051  O   ALA    64       0.732  49.141  11.126  1.00  0.00           O  
ATOM   1052  N   MET    65      -0.349  47.727  12.605  1.00  0.00           N  
ATOM   1053  H   MET    65      -1.011  46.964  12.593  1.00  0.00           H  
ATOM   1054  CA  MET    65      -0.250  48.647  13.792  1.00  0.00           C  
ATOM   1055  HA  MET    65      -0.576  49.612  13.403  1.00  0.00           H  
ATOM   1056  CB  MET    65      -1.273  48.135  14.900  1.00  0.00           C  
ATOM   1057  HB2 MET    65      -1.957  48.941  15.162  1.00  0.00           H  
ATOM   1058  HB3 MET    65      -1.849  47.333  14.438  1.00  0.00           H  
ATOM   1059  CG  MET    65      -0.695  47.593  16.194  1.00  0.00           C  
ATOM   1060  HG2 MET    65      -0.130  46.734  15.834  1.00  0.00           H  
ATOM   1061  HG3 MET    65      -0.085  48.309  16.746  1.00  0.00           H  
ATOM   1062  SD  MET    65      -1.841  46.931  17.355  1.00  0.00           S  
ATOM   1063  CE  MET    65      -2.938  48.300  17.655  1.00  0.00           C  
ATOM   1064  HE1 MET    65      -2.332  49.119  18.042  1.00  0.00           H  
ATOM   1065  HE2 MET    65      -3.479  48.504  16.732  1.00  0.00           H  
ATOM   1066  HE3 MET    65      -3.733  47.974  18.326  1.00  0.00           H  
ATOM   1067  C   MET    65       1.125  48.761  14.362  1.00  0.00           C  
ATOM   1068  O   MET    65       1.505  49.807  14.901  1.00  0.00           O  
ATOM   1069  N   HIE    66       1.898  47.685  14.189  1.00  0.00           N  
ATOM   1070  H   HIE    66       1.661  46.906  13.591  1.00  0.00           H  
ATOM   1071  CA  HIE    66       3.284  47.713  14.593  1.00  0.00           C  
ATOM   1072  HA  HIE    66       3.348  48.144  15.592  1.00  0.00           H  
ATOM   1073  CB  HIE    66       3.903  46.257  14.651  1.00  0.00           C  
ATOM   1074  HB2 HIE    66       3.156  45.516  14.933  1.00  0.00           H  
ATOM   1075  HB3 HIE    66       4.234  45.986  13.648  1.00  0.00           H  
ATOM   1076  CG  HIE    66       5.206  46.016  15.416  1.00  0.00           C  
ATOM   1077  ND1 HIE    66       5.905  44.817  15.354  1.00  0.00           N  
ATOM   1078  CE1 HIE    66       6.976  44.930  16.200  1.00  0.00           C  
ATOM   1079  HE1 HIE    66       7.740  44.180  16.340  1.00  0.00           H  
ATOM   1080  NE2 HIE    66       6.909  46.119  16.784  1.00  0.00           N  
ATOM   1081  HE2 HIE    66       7.687  46.540  17.272  1.00  0.00           H  
ATOM   1082  CD2 HIE    66       5.785  46.809  16.345  1.00  0.00           C  
ATOM   1083  HD2 HIE    66       5.503  47.767  16.756  1.00  0.00           H  
ATOM   1084  C   HIE    66       4.127  48.550  13.589  1.00  0.00           C  
ATOM   1085  O   HIE    66       5.000  49.301  13.968  1.00  0.00           O  
ATOM   1086  N   ASP    67       3.757  48.477  12.307  1.00  0.00           N  
ATOM   1087  H   ASP    67       3.135  47.730  12.032  1.00  0.00           H  
ATOM   1088  CA  ASP    67       4.446  49.277  11.305  1.00  0.00           C  
ATOM   1089  HA  ASP    67       5.491  49.012  11.465  1.00  0.00           H  
ATOM   1090  CB  ASP    67       4.040  48.770   9.923  1.00  0.00           C  
ATOM   1091  HB2 ASP    67       4.557  47.831   9.724  1.00  0.00           H  
ATOM   1092  HB3 ASP    67       3.000  48.446   9.974  1.00  0.00           H  
ATOM   1093  CG  ASP    67       4.260  49.769   8.759  1.00  0.00           C  
ATOM   1094  OD1 ASP    67       3.267  50.443   8.360  1.00  0.00           O  
ATOM   1095  OD2 ASP    67       5.395  49.982   8.346  1.00  0.00           O  
ATOM   1096  C   ASP    67       4.292  50.846  11.493  1.00  0.00           C  
ATOM   1097  O   ASP    67       5.278  51.545  11.416  1.00  0.00           O  
ATOM   1098  N   ILE    68       3.064  51.302  11.729  1.00  0.00           N  
ATOM   1099  H   ILE    68       2.280  50.671  11.817  1.00  0.00           H  
ATOM   1100  CA  ILE    68       2.914  52.705  12.199  1.00  0.00           C  
ATOM   1101  HA  ILE    68       3.263  53.234  11.312  1.00  0.00           H  
ATOM   1102  CB  ILE    68       1.480  53.074  12.593  1.00  0.00           C  
ATOM   1103  HB  ILE    68       1.218  52.565  13.520  1.00  0.00           H  
ATOM   1104  CG2 ILE    68       1.390  54.543  12.899  1.00  0.00           C  
ATOM   1105 HG21 ILE    68       1.818  54.729  13.884  1.00  0.00           H  
ATOM   1106 HG22 ILE    68       1.931  55.109  12.140  1.00  0.00           H  
ATOM   1107 HG23 ILE    68       0.355  54.869  12.789  1.00  0.00           H  
ATOM   1108  CG1 ILE    68       0.438  52.687  11.500  1.00  0.00           C  
ATOM   1109 HG12 ILE    68       0.443  53.456  10.727  1.00  0.00           H  
ATOM   1110 HG13 ILE    68       0.740  51.780  10.976  1.00  0.00           H  
ATOM   1111  CD1 ILE    68      -0.996  52.428  12.031  1.00  0.00           C  
ATOM   1112 HD11 ILE    68      -1.469  53.348  12.373  1.00  0.00           H  
ATOM   1113 HD12 ILE    68      -1.573  52.213  11.132  1.00  0.00           H  
ATOM   1114 HD13 ILE    68      -0.993  51.629  12.773  1.00  0.00           H  
ATOM   1115  C   ILE    68       3.784  53.047  13.485  1.00  0.00           C  
ATOM   1116  O   ILE    68       4.455  54.057  13.533  1.00  0.00           O  
ATOM   1117  N   ILE    69       3.889  52.173  14.480  1.00  0.00           N  
ATOM   1118  H   ILE    69       3.556  51.236  14.304  1.00  0.00           H  
ATOM   1119  CA  ILE    69       4.858  52.314  15.614  1.00  0.00           C  
ATOM   1120  HA  ILE    69       4.607  53.207  16.187  1.00  0.00           H  
ATOM   1121  CB  ILE    69       4.656  51.229  16.679  1.00  0.00           C  
ATOM   1122  HB  ILE    69       4.377  50.356  16.089  1.00  0.00           H  
ATOM   1123  CG2 ILE    69       5.816  50.801  17.542  1.00  0.00           C  
ATOM   1124 HG21 ILE    69       6.373  51.664  17.908  1.00  0.00           H  
ATOM   1125 HG22 ILE    69       5.548  50.265  18.453  1.00  0.00           H  
ATOM   1126 HG23 ILE    69       6.407  50.072  16.989  1.00  0.00           H  
ATOM   1127  CG1 ILE    69       3.480  51.585  17.609  1.00  0.00           C  
ATOM   1128 HG12 ILE    69       3.756  52.199  18.467  1.00  0.00           H  
ATOM   1129 HG13 ILE    69       2.702  52.090  17.035  1.00  0.00           H  
ATOM   1130  CD1 ILE    69       2.937  50.257  18.172  1.00  0.00           C  
ATOM   1131 HD11 ILE    69       1.902  50.407  18.479  1.00  0.00           H  
ATOM   1132 HD12 ILE    69       2.835  49.475  17.420  1.00  0.00           H  
ATOM   1133 HD13 ILE    69       3.504  49.883  19.025  1.00  0.00           H  
ATOM   1134  C   ILE    69       6.396  52.436  15.239  1.00  0.00           C  
ATOM   1135  O   ILE    69       7.024  53.328  15.750  1.00  0.00           O  
ATOM   1136  N   ALA    70       6.898  51.566  14.376  1.00  0.00           N  
ATOM   1137  H   ALA    70       6.349  50.768  14.090  1.00  0.00           H  
ATOM   1138  CA  ALA    70       8.292  51.573  13.868  1.00  0.00           C  
ATOM   1139  HA  ALA    70       9.009  51.885  14.627  1.00  0.00           H  
ATOM   1140  CB  ALA    70       8.672  50.162  13.534  1.00  0.00           C  
ATOM   1141  HB1 ALA    70       8.659  49.588  14.461  1.00  0.00           H  
ATOM   1142  HB2 ALA    70       7.952  49.818  12.791  1.00  0.00           H  
ATOM   1143  HB3 ALA    70       9.679  50.090  13.125  1.00  0.00           H  
ATOM   1144  C   ALA    70       8.500  52.612  12.662  1.00  0.00           C  
ATOM   1145  O   ALA    70       9.505  52.627  12.020  1.00  0.00           O  
ATOM   1146  N   SER    71       7.531  53.450  12.351  1.00  0.00           N  
ATOM   1147  H   SER    71       6.643  53.334  12.818  1.00  0.00           H  
ATOM   1148  CA  SER    71       7.579  54.516  11.244  1.00  0.00           C  
ATOM   1149  HA  SER    71       7.968  54.027  10.351  1.00  0.00           H  
ATOM   1150  CB  SER    71       6.119  55.020  10.995  1.00  0.00           C  
ATOM   1151  HB2 SER    71       6.130  55.533  10.034  1.00  0.00           H  
ATOM   1152  HB3 SER    71       5.461  54.153  10.931  1.00  0.00           H  
ATOM   1153  OG  SER    71       5.615  55.819  11.963  1.00  0.00           O  
ATOM   1154  HG  SER    71       5.250  55.295  12.681  1.00  0.00           H  
ATOM   1155  C   SER    71       8.501  55.698  11.601  1.00  0.00           C  
ATOM   1156  O   SER    71       8.624  55.934  12.787  1.00  0.00           O  
ATOM   1157  N   ASP    72       9.006  56.413  10.627  1.00  0.00           N  
ATOM   1158  H   ASP    72       8.823  56.100   9.684  1.00  0.00           H  
ATOM   1159  CA  ASP    72       9.544  57.753  10.793  1.00  0.00           C  
ATOM   1160  HA  ASP    72      10.411  57.778  11.453  1.00  0.00           H  
ATOM   1161  CB  ASP    72       9.814  58.300   9.325  1.00  0.00           C  
ATOM   1162  HB2 ASP    72       9.047  57.887   8.669  1.00  0.00           H  
ATOM   1163  HB3 ASP    72       9.550  59.357   9.302  1.00  0.00           H  
ATOM   1164  CG  ASP    72      11.214  58.071   8.809  1.00  0.00           C  
ATOM   1165  OD1 ASP    72      11.978  57.566   9.658  1.00  0.00           O  
ATOM   1166  OD2 ASP    72      11.429  58.238   7.624  1.00  0.00           O  
ATOM   1167  C   ASP    72       8.551  58.736  11.532  1.00  0.00           C  
ATOM   1168  O   ASP    72       8.936  59.659  12.232  1.00  0.00           O  
ATOM   1169  N   THR    73       7.260  58.661  11.208  1.00  0.00           N  
ATOM   1170  H   THR    73       6.988  57.883  10.624  1.00  0.00           H  
ATOM   1171  CA  THR    73       6.263  59.523  11.793  1.00  0.00           C  
ATOM   1172  HA  THR    73       6.499  59.813  12.817  1.00  0.00           H  
ATOM   1173  CB  THR    73       6.202  60.862  10.907  1.00  0.00           C  
ATOM   1174  HB  THR    73       6.579  60.623   9.913  1.00  0.00           H  
ATOM   1175  CG2 THR    73       4.809  61.436  10.848  1.00  0.00           C  
ATOM   1176 HG21 THR    73       4.428  61.682  11.839  1.00  0.00           H  
ATOM   1177 HG22 THR    73       4.881  62.416  10.376  1.00  0.00           H  
ATOM   1178 HG23 THR    73       4.022  60.841  10.383  1.00  0.00           H  
ATOM   1179  OG1 THR    73       7.135  61.738  11.463  1.00  0.00           O  
ATOM   1180  HG1 THR    73       7.912  61.193  11.318  1.00  0.00           H  
ATOM   1181  C   THR    73       4.888  58.825  11.816  1.00  0.00           C  
ATOM   1182  O   THR    73       4.457  58.320  10.821  1.00  0.00           O  
ATOM   1183  N   PHE    74       4.262  58.815  12.948  1.00  0.00           N  
ATOM   1184  H   PHE    74       4.720  59.361  13.664  1.00  0.00           H  
ATOM   1185  CA  PHE    74       2.879  58.456  13.240  1.00  0.00           C  
ATOM   1186  HA  PHE    74       2.576  57.585  12.658  1.00  0.00           H  
ATOM   1187  CB  PHE    74       2.625  58.055  14.751  1.00  0.00           C  
ATOM   1188  HB2 PHE    74       3.074  57.062  14.753  1.00  0.00           H  
ATOM   1189  HB3 PHE    74       3.173  58.783  15.349  1.00  0.00           H  
ATOM   1190  CG  PHE    74       1.218  58.175  15.397  1.00  0.00           C  
ATOM   1191  CD1 PHE    74       0.544  56.982  15.913  1.00  0.00           C  
ATOM   1192  HD1 PHE    74       0.886  55.984  15.683  1.00  0.00           H  
ATOM   1193  CE1 PHE    74      -0.736  57.223  16.533  1.00  0.00           C  
ATOM   1194  HE1 PHE    74      -1.410  56.427  16.813  1.00  0.00           H  
ATOM   1195  CZ  PHE    74      -1.283  58.514  16.735  1.00  0.00           C  
ATOM   1196  HZ  PHE    74      -2.230  58.562  17.252  1.00  0.00           H  
ATOM   1197  CE2 PHE    74      -0.622  59.604  16.184  1.00  0.00           C  
ATOM   1198  HE2 PHE    74      -1.019  60.592  16.362  1.00  0.00           H  
ATOM   1199  CD2 PHE    74       0.600  59.440  15.568  1.00  0.00           C  
ATOM   1200  HD2 PHE    74       1.206  60.287  15.281  1.00  0.00           H  
ATOM   1201  C   PHE    74       1.924  59.496  12.810  1.00  0.00           C  
ATOM   1202  O   PHE    74       2.236  60.715  12.896  1.00  0.00           O  
ATOM   1203  N   ASP    75       0.810  59.013  12.363  1.00  0.00           N  
ATOM   1204  H   ASP    75       0.608  58.031  12.239  1.00  0.00           H  
ATOM   1205  CA  ASP    75      -0.280  59.894  12.027  1.00  0.00           C  
ATOM   1206  HA  ASP    75      -0.153  60.832  12.568  1.00  0.00           H  
ATOM   1207  CB  ASP    75      -0.432  60.024  10.509  1.00  0.00           C  
ATOM   1208  HB2 ASP    75       0.435  60.584  10.159  1.00  0.00           H  
ATOM   1209  HB3 ASP    75      -0.670  59.077  10.024  1.00  0.00           H  
ATOM   1210  CG  ASP    75      -1.562  60.941  10.123  1.00  0.00           C  
ATOM   1211  OD1 ASP    75      -1.592  61.176   8.860  1.00  0.00           O  
ATOM   1212  OD2 ASP    75      -2.450  61.400  10.912  1.00  0.00           O  
ATOM   1213  C   ASP    75      -1.573  59.302  12.647  1.00  0.00           C  
ATOM   1214  O   ASP    75      -2.021  58.215  12.271  1.00  0.00           O  
ATOM   1215  N   LYS    76      -2.181  60.139  13.509  1.00  0.00           N  
ATOM   1216  H   LYS    76      -1.887  61.104  13.471  1.00  0.00           H  
ATOM   1217  CA  LYS    76      -3.440  59.851  14.227  1.00  0.00           C  
ATOM   1218  HA  LYS    76      -3.228  59.128  15.014  1.00  0.00           H  
ATOM   1219  CB  LYS    76      -3.751  61.097  15.043  1.00  0.00           C  
ATOM   1220  HB2 LYS    76      -2.811  61.489  15.432  1.00  0.00           H  
ATOM   1221  HB3 LYS    76      -4.152  61.835  14.347  1.00  0.00           H  
ATOM   1222  CG  LYS    76      -4.609  60.940  16.088  1.00  0.00           C  
ATOM   1223  HG2 LYS    76      -5.493  60.465  15.662  1.00  0.00           H  
ATOM   1224  HG3 LYS    76      -4.238  60.194  16.791  1.00  0.00           H  
ATOM   1225  CD  LYS    76      -5.043  62.071  16.782  1.00  0.00           C  
ATOM   1226  HD2 LYS    76      -4.073  62.490  17.047  1.00  0.00           H  
ATOM   1227  HD3 LYS    76      -5.361  62.812  16.048  1.00  0.00           H  
ATOM   1228  CE  LYS    76      -5.725  61.981  17.922  1.00  0.00           C  
ATOM   1229  HE2 LYS    76      -6.661  61.423  17.882  1.00  0.00           H  
ATOM   1230  HE3 LYS    76      -5.200  61.361  18.649  1.00  0.00           H  
ATOM   1231  NZ  LYS    76      -6.058  63.235  18.423  1.00  0.00           N  
ATOM   1232  HZ1 LYS    76      -5.298  63.773  18.815  1.00  0.00           H  
ATOM   1233  HZ2 LYS    76      -6.540  63.749  17.699  1.00  0.00           H  
ATOM   1234  HZ3 LYS    76      -6.757  63.115  19.142  1.00  0.00           H  
ATOM   1235  C   LYS    76      -4.687  59.387  13.386  1.00  0.00           C  
ATOM   1236  O   LYS    76      -5.443  58.524  13.825  1.00  0.00           O  
ATOM   1237  N   ALA    77      -4.883  60.008  12.192  1.00  0.00           N  
ATOM   1238  H   ALA    77      -4.446  60.916  12.109  1.00  0.00           H  
ATOM   1239  CA  ALA    77      -5.840  59.520  11.217  1.00  0.00           C  
ATOM   1240  HA  ALA    77      -6.745  59.317  11.790  1.00  0.00           H  
ATOM   1241  CB  ALA    77      -6.110  60.635  10.251  1.00  0.00           C  
ATOM   1242  HB1 ALA    77      -7.035  60.427   9.714  1.00  0.00           H  
ATOM   1243  HB2 ALA    77      -6.235  61.457  10.956  1.00  0.00           H  
ATOM   1244  HB3 ALA    77      -5.283  60.762   9.552  1.00  0.00           H  
ATOM   1245  C   ALA    77      -5.516  58.129  10.666  1.00  0.00           C  
ATOM   1246  O   ALA    77      -6.335  57.215  10.682  1.00  0.00           O  
ATOM   1247  N   LYS    78      -4.231  57.936  10.302  1.00  0.00           N  
ATOM   1248  H   LYS    78      -3.552  58.665  10.473  1.00  0.00           H  
ATOM   1249  CA  LYS    78      -3.808  56.637   9.796  1.00  0.00           C  
ATOM   1250  HA  LYS    78      -4.385  56.444   8.892  1.00  0.00           H  
ATOM   1251  CB  LYS    78      -2.375  56.738   9.183  1.00  0.00           C  
ATOM   1252  HB2 LYS    78      -2.493  57.611   8.541  1.00  0.00           H  
ATOM   1253  HB3 LYS    78      -1.596  56.807   9.942  1.00  0.00           H  
ATOM   1254  CG  LYS    78      -2.034  55.642   8.444  1.00  0.00           C  
ATOM   1255  HG2 LYS    78      -2.164  54.742   9.046  1.00  0.00           H  
ATOM   1256  HG3 LYS    78      -2.777  55.528   7.654  1.00  0.00           H  
ATOM   1257  CD  LYS    78      -0.798  55.586   7.928  1.00  0.00           C  
ATOM   1258  HD2 LYS    78      -0.556  56.425   7.276  1.00  0.00           H  
ATOM   1259  HD3 LYS    78      -0.132  55.474   8.783  1.00  0.00           H  
ATOM   1260  CE  LYS    78      -0.585  54.554   7.093  1.00  0.00           C  
ATOM   1261  HE2 LYS    78      -0.864  53.623   7.586  1.00  0.00           H  
ATOM   1262  HE3 LYS    78      -1.148  54.705   6.171  1.00  0.00           H  
ATOM   1263  NZ  LYS    78       0.818  54.513   6.797  1.00  0.00           N  
ATOM   1264  HZ1 LYS    78       1.384  54.249   7.591  1.00  0.00           H  
ATOM   1265  HZ2 LYS    78       1.040  53.929   6.003  1.00  0.00           H  
ATOM   1266  HZ3 LYS    78       1.139  55.341   6.317  1.00  0.00           H  
ATOM   1267  C   LYS    78      -4.013  55.585  10.963  1.00  0.00           C  
ATOM   1268  O   LYS    78      -4.513  54.466  10.684  1.00  0.00           O  
ATOM   1269  N   ALA    79      -3.781  55.865  12.215  1.00  0.00           N  
ATOM   1270  H   ALA    79      -3.073  56.554  12.426  1.00  0.00           H  
ATOM   1271  CA  ALA    79      -4.035  54.978  13.371  1.00  0.00           C  
ATOM   1272  HA  ALA    79      -3.825  53.943  13.102  1.00  0.00           H  
ATOM   1273  CB  ALA    79      -3.236  55.393  14.548  1.00  0.00           C  
ATOM   1274  HB1 ALA    79      -2.176  55.182  14.399  1.00  0.00           H  
ATOM   1275  HB2 ALA    79      -3.268  56.468  14.725  1.00  0.00           H  
ATOM   1276  HB3 ALA    79      -3.649  54.849  15.398  1.00  0.00           H  
ATOM   1277  C   ALA    79      -5.577  54.890  13.680  1.00  0.00           C  
ATOM   1278  O   ALA    79      -6.100  53.792  13.846  1.00  0.00           O  
ATOM   1279  N   GLU    80      -6.308  55.972  13.725  1.00  0.00           N  
ATOM   1280  H   GLU    80      -5.906  56.789  13.288  1.00  0.00           H  
ATOM   1281  CA  GLU    80      -7.792  55.937  13.971  1.00  0.00           C  
ATOM   1282  HA  GLU    80      -7.874  55.431  14.932  1.00  0.00           H  
ATOM   1283  CB  GLU    80      -8.460  57.337  14.149  1.00  0.00           C  
ATOM   1284  HB2 GLU    80      -7.838  57.907  14.840  1.00  0.00           H  
ATOM   1285  HB3 GLU    80      -8.431  57.833  13.178  1.00  0.00           H  
ATOM   1286  CG  GLU    80      -9.937  57.363  14.618  1.00  0.00           C  
ATOM   1287  HG2 GLU    80     -10.494  56.885  13.812  1.00  0.00           H  
ATOM   1288  HG3 GLU    80     -10.157  56.743  15.486  1.00  0.00           H  
ATOM   1289  CD  GLU    80     -10.491  58.893  14.875  1.00  0.00           C  
ATOM   1290  OE1 GLU    80     -10.066  59.872  14.233  1.00  0.00           O  
ATOM   1291  OE2 GLU    80     -11.332  58.978  15.815  1.00  0.00           O  
ATOM   1292  C   GLU    80      -8.579  55.116  12.902  1.00  0.00           C  
ATOM   1293  O   GLU    80      -9.510  54.320  13.177  1.00  0.00           O  
ATOM   1294  N   ALA    81      -8.218  55.289  11.567  1.00  0.00           N  
ATOM   1295  H   ALA    81      -7.466  55.926  11.345  1.00  0.00           H  
ATOM   1296  CA  ALA    81      -8.821  54.553  10.527  1.00  0.00           C  
ATOM   1297  HA  ALA    81      -9.872  54.839  10.572  1.00  0.00           H  
ATOM   1298  CB  ALA    81      -8.315  55.048   9.247  1.00  0.00           C  
ATOM   1299  HB1 ALA    81      -7.246  54.835   9.241  1.00  0.00           H  
ATOM   1300  HB2 ALA    81      -8.795  54.449   8.474  1.00  0.00           H  
ATOM   1301  HB3 ALA    81      -8.519  56.100   9.048  1.00  0.00           H  
ATOM   1302  C   ALA    81      -8.591  53.037  10.668  1.00  0.00           C  
ATOM   1303  O   ALA    81      -9.525  52.265  10.590  1.00  0.00           O  
ATOM   1304  N   GLN    82      -7.357  52.654  10.865  1.00  0.00           N  
ATOM   1305  H   GLN    82      -6.664  53.382  10.957  1.00  0.00           H  
ATOM   1306  CA  GLN    82      -6.892  51.307  10.994  1.00  0.00           C  
ATOM   1307  HA  GLN    82      -7.200  50.779  10.092  1.00  0.00           H  
ATOM   1308  CB  GLN    82      -5.364  51.269  11.091  1.00  0.00           C  
ATOM   1309  HB2 GLN    82      -4.960  51.892  10.293  1.00  0.00           H  
ATOM   1310  HB3 GLN    82      -5.065  51.841  11.969  1.00  0.00           H  
ATOM   1311  CG  GLN    82      -4.585  49.950  11.213  1.00  0.00           C  
ATOM   1312  HG2 GLN    82      -3.544  50.256  11.315  1.00  0.00           H  
ATOM   1313  HG3 GLN    82      -4.907  49.492  12.148  1.00  0.00           H  
ATOM   1314  CD  GLN    82      -4.796  49.046  10.004  1.00  0.00           C  
ATOM   1315  OE1 GLN    82      -5.308  49.429   8.938  1.00  0.00           O  
ATOM   1316  NE2 GLN    82      -4.394  47.792  10.205  1.00  0.00           N  
ATOM   1317 HE21 GLN    82      -4.379  47.080   9.489  1.00  0.00           H  
ATOM   1318 HE22 GLN    82      -4.039  47.574  11.125  1.00  0.00           H  
ATOM   1319  C   GLN    82      -7.558  50.576  12.191  1.00  0.00           C  
ATOM   1320  O   GLN    82      -7.888  49.378  12.087  1.00  0.00           O  
ATOM   1321  N   ILE    83      -7.660  51.235  13.365  1.00  0.00           N  
ATOM   1322  H   ILE    83      -7.256  52.160  13.328  1.00  0.00           H  
ATOM   1323  CA  ILE    83      -8.483  50.897  14.568  1.00  0.00           C  
ATOM   1324  HA  ILE    83      -8.044  49.947  14.874  1.00  0.00           H  
ATOM   1325  CB  ILE    83      -8.243  51.954  15.563  1.00  0.00           C  
ATOM   1326  HB  ILE    83      -8.168  52.960  15.149  1.00  0.00           H  
ATOM   1327  CG2 ILE    83      -9.308  52.011  16.739  1.00  0.00           C  
ATOM   1328 HG21 ILE    83      -9.463  51.120  17.347  1.00  0.00           H  
ATOM   1329 HG22 ILE    83      -9.024  52.756  17.482  1.00  0.00           H  
ATOM   1330 HG23 ILE    83     -10.222  52.471  16.364  1.00  0.00           H  
ATOM   1331  CG1 ILE    83      -6.864  51.670  16.195  1.00  0.00           C  
ATOM   1332 HG12 ILE    83      -6.708  50.653  16.556  1.00  0.00           H  
ATOM   1333 HG13 ILE    83      -6.164  51.699  15.359  1.00  0.00           H  
ATOM   1334  CD1 ILE    83      -6.275  52.644  17.217  1.00  0.00           C  
ATOM   1335 HD11 ILE    83      -6.817  52.562  18.159  1.00  0.00           H  
ATOM   1336 HD12 ILE    83      -5.224  52.405  17.383  1.00  0.00           H  
ATOM   1337 HD13 ILE    83      -6.389  53.632  16.770  1.00  0.00           H  
ATOM   1338  C   ILE    83      -9.941  50.577  14.143  1.00  0.00           C  
ATOM   1339  O   ILE    83     -10.529  49.615  14.593  1.00  0.00           O  
ATOM   1340  N   ALA    84     -10.426  51.280  13.181  1.00  0.00           N  
ATOM   1341  H   ALA    84      -9.859  52.063  12.887  1.00  0.00           H  
ATOM   1342  CA  ALA    84     -11.794  51.134  12.670  1.00  0.00           C  
ATOM   1343  HA  ALA    84     -12.580  51.044  13.419  1.00  0.00           H  
ATOM   1344  CB  ALA    84     -12.156  52.432  11.940  1.00  0.00           C  
ATOM   1345  HB1 ALA    84     -13.190  52.745  12.088  1.00  0.00           H  
ATOM   1346  HB2 ALA    84     -11.589  53.310  12.250  1.00  0.00           H  
ATOM   1347  HB3 ALA    84     -11.878  52.135  10.929  1.00  0.00           H  
ATOM   1348  C   ALA    84     -11.930  49.920  11.748  1.00  0.00           C  
ATOM   1349  O   ALA    84     -12.881  49.140  11.977  1.00  0.00           O  
ATOM   1350  N   LYS    85     -10.879  49.568  10.921  1.00  0.00           N  
ATOM   1351  H   LYS    85     -10.247  50.331  10.724  1.00  0.00           H  
ATOM   1352  CA  LYS    85     -10.838  48.274  10.124  1.00  0.00           C  
ATOM   1353  HA  LYS    85     -11.653  48.311   9.402  1.00  0.00           H  
ATOM   1354  CB  LYS    85      -9.552  48.142   9.382  1.00  0.00           C  
ATOM   1355  HB2 LYS    85      -9.262  49.117   8.990  1.00  0.00           H  
ATOM   1356  HB3 LYS    85      -8.769  47.800  10.060  1.00  0.00           H  
ATOM   1357  CG  LYS    85      -9.554  47.323   8.269  1.00  0.00           C  
ATOM   1358  HG2 LYS    85      -9.856  46.344   8.641  1.00  0.00           H  
ATOM   1359  HG3 LYS    85     -10.419  47.656   7.695  1.00  0.00           H  
ATOM   1360  CD  LYS    85      -8.508  47.195   7.491  1.00  0.00           C  
ATOM   1361  HD2 LYS    85      -8.283  48.163   7.043  1.00  0.00           H  
ATOM   1362  HD3 LYS    85      -7.653  46.892   8.095  1.00  0.00           H  
ATOM   1363  CE  LYS    85      -8.630  46.356   6.470  1.00  0.00           C  
ATOM   1364  HE2 LYS    85      -9.031  45.374   6.720  1.00  0.00           H  
ATOM   1365  HE3 LYS    85      -9.409  46.830   5.873  1.00  0.00           H  
ATOM   1366  NZ  LYS    85      -7.358  46.251   5.798  1.00  0.00           N  
ATOM   1367  HZ1 LYS    85      -6.542  45.945   6.307  1.00  0.00           H  
ATOM   1368  HZ2 LYS    85      -7.467  45.623   5.015  1.00  0.00           H  
ATOM   1369  HZ3 LYS    85      -7.073  47.114   5.358  1.00  0.00           H  
ATOM   1370  C   LYS    85     -11.047  47.017  11.065  1.00  0.00           C  
ATOM   1371  O   LYS    85     -11.605  45.989  10.746  1.00  0.00           O  
ATOM   1372  N   MET    86     -10.345  47.152  12.216  1.00  0.00           N  
ATOM   1373  H   MET    86      -9.800  48.002  12.246  1.00  0.00           H  
ATOM   1374  CA  MET    86     -10.160  46.219  13.334  1.00  0.00           C  
ATOM   1375  HA  MET    86     -10.030  45.209  12.944  1.00  0.00           H  
ATOM   1376  CB  MET    86      -8.809  46.400  14.145  1.00  0.00           C  
ATOM   1377  HB2 MET    86      -8.791  47.314  14.739  1.00  0.00           H  
ATOM   1378  HB3 MET    86      -8.823  45.600  14.884  1.00  0.00           H  
ATOM   1379  CG  MET    86      -7.574  46.357  13.230  1.00  0.00           C  
ATOM   1380  HG2 MET    86      -7.363  45.309  13.017  1.00  0.00           H  
ATOM   1381  HG3 MET    86      -7.673  46.864  12.269  1.00  0.00           H  
ATOM   1382  SD  MET    86      -6.070  47.087  13.971  1.00  0.00           S  
ATOM   1383  CE  MET    86      -5.247  45.575  14.660  1.00  0.00           C  
ATOM   1384  HE1 MET    86      -5.039  44.772  13.954  1.00  0.00           H  
ATOM   1385  HE2 MET    86      -4.381  46.050  15.121  1.00  0.00           H  
ATOM   1386  HE3 MET    86      -5.755  45.213  15.554  1.00  0.00           H  
ATOM   1387  C   MET    86     -11.277  46.161  14.315  1.00  0.00           C  
ATOM   1388  O   MET    86     -11.722  45.082  14.667  1.00  0.00           O  
ATOM   1389  N   GLU    87     -12.000  47.332  14.618  1.00  0.00           N  
ATOM   1390  H   GLU    87     -11.903  48.151  14.034  1.00  0.00           H  
ATOM   1391  CA  GLU    87     -13.131  47.352  15.523  1.00  0.00           C  
ATOM   1392  HA  GLU    87     -12.854  47.014  16.522  1.00  0.00           H  
ATOM   1393  CB  GLU    87     -13.680  48.751  15.708  1.00  0.00           C  
ATOM   1394  HB2 GLU    87     -12.823  49.424  15.728  1.00  0.00           H  
ATOM   1395  HB3 GLU    87     -14.223  49.096  14.828  1.00  0.00           H  
ATOM   1396  CG  GLU    87     -14.590  48.924  16.995  1.00  0.00           C  
ATOM   1397  HG2 GLU    87     -15.595  48.645  16.678  1.00  0.00           H  
ATOM   1398  HG3 GLU    87     -14.146  48.441  17.865  1.00  0.00           H  
ATOM   1399  CD  GLU    87     -14.644  50.410  17.467  1.00  0.00           C  
ATOM   1400  OE1 GLU    87     -13.639  51.160  17.380  1.00  0.00           O  
ATOM   1401  OE2 GLU    87     -15.672  50.701  18.214  1.00  0.00           O  
ATOM   1402  C   GLU    87     -14.248  46.310  15.137  1.00  0.00           C  
ATOM   1403  O   GLU    87     -14.999  45.810  15.945  1.00  0.00           O  
ATOM   1404  N   GLU    88     -14.392  45.989  13.828  1.00  0.00           N  
ATOM   1405  H   GLU    88     -13.951  46.641  13.195  1.00  0.00           H  
ATOM   1406  CA  GLU    88     -15.365  45.082  13.325  1.00  0.00           C  
ATOM   1407  HA  GLU    88     -16.380  45.374  13.595  1.00  0.00           H  
ATOM   1408  CB  GLU    88     -15.336  45.125  11.815  1.00  0.00           C  
ATOM   1409  HB2 GLU    88     -15.346  46.173  11.516  1.00  0.00           H  
ATOM   1410  HB3 GLU    88     -14.447  44.663  11.387  1.00  0.00           H  
ATOM   1411  CG  GLU    88     -16.616  44.367  11.306  1.00  0.00           C  
ATOM   1412  HG2 GLU    88     -16.376  43.319  11.123  1.00  0.00           H  
ATOM   1413  HG3 GLU    88     -17.419  44.352  12.043  1.00  0.00           H  
ATOM   1414  CD  GLU    88     -17.051  44.911   9.956  1.00  0.00           C  
ATOM   1415  OE1 GLU    88     -16.316  45.659   9.278  1.00  0.00           O  
ATOM   1416  OE2 GLU    88     -18.258  44.727   9.606  1.00  0.00           O  
ATOM   1417  C   GLU    88     -15.234  43.653  13.838  1.00  0.00           C  
ATOM   1418  O   GLU    88     -16.235  42.906  13.892  1.00  0.00           O  
ATOM   1419  N   GLN    89     -14.053  43.411  14.314  1.00  0.00           N  
ATOM   1420  H   GLN    89     -13.319  44.097  14.205  1.00  0.00           H  
ATOM   1421  CA  GLN    89     -13.753  42.130  14.986  1.00  0.00           C  
ATOM   1422  HA  GLN    89     -14.558  41.405  14.865  1.00  0.00           H  
ATOM   1423  CB  GLN    89     -12.572  41.536  14.165  1.00  0.00           C  
ATOM   1424  HB2 GLN    89     -11.771  42.235  13.926  1.00  0.00           H  
ATOM   1425  HB3 GLN    89     -12.054  40.692  14.618  1.00  0.00           H  
ATOM   1426  CG  GLN    89     -13.069  41.134  12.748  1.00  0.00           C  
ATOM   1427  HG2 GLN    89     -13.390  40.092  12.768  1.00  0.00           H  
ATOM   1428  HG3 GLN    89     -13.995  41.658  12.513  1.00  0.00           H  
ATOM   1429  CD  GLN    89     -12.099  41.335  11.611  1.00  0.00           C  
ATOM   1430  OE1 GLN    89     -11.209  42.133  11.594  1.00  0.00           O  
ATOM   1431  NE2 GLN    89     -12.224  40.514  10.608  1.00  0.00           N  
ATOM   1432 HE21 GLN    89     -11.807  40.667   9.701  1.00  0.00           H  
ATOM   1433 HE22 GLN    89     -12.965  39.854  10.795  1.00  0.00           H  
ATOM   1434  C   GLN    89     -13.591  42.290  16.523  1.00  0.00           C  
ATOM   1435  O   GLN    89     -14.157  41.487  17.268  1.00  0.00           O  
ATOM   1436  N   ASP    90     -12.729  43.200  16.907  1.00  0.00           N  
ATOM   1437  H   ASP    90     -12.392  43.814  16.180  1.00  0.00           H  
ATOM   1438  CA  ASP    90     -12.273  43.492  18.241  1.00  0.00           C  
ATOM   1439  HA  ASP    90     -11.737  42.649  18.676  1.00  0.00           H  
ATOM   1440  CB  ASP    90     -11.331  44.710  18.237  1.00  0.00           C  
ATOM   1441  HB2 ASP    90     -10.543  44.576  17.496  1.00  0.00           H  
ATOM   1442  HB3 ASP    90     -11.858  45.607  17.912  1.00  0.00           H  
ATOM   1443  CG  ASP    90     -10.850  45.009  19.659  1.00  0.00           C  
ATOM   1444  OD1 ASP    90     -11.464  45.827  20.352  1.00  0.00           O  
ATOM   1445  OD2 ASP    90      -9.821  44.461  20.165  1.00  0.00           O  
ATOM   1446  C   ASP    90     -13.452  43.728  19.150  1.00  0.00           C  
ATOM   1447  O   ASP    90     -13.474  43.183  20.252  1.00  0.00           O  
ATOM   1448  N   LYS    91     -14.541  44.424  18.748  1.00  0.00           N  
ATOM   1449  H   LYS    91     -14.489  45.016  17.931  1.00  0.00           H  
ATOM   1450  CA  LYS    91     -15.722  44.771  19.638  1.00  0.00           C  
ATOM   1451  HA  LYS    91     -15.195  45.059  20.547  1.00  0.00           H  
ATOM   1452  CB  LYS    91     -16.531  45.949  19.089  1.00  0.00           C  
ATOM   1453  HB2 LYS    91     -15.760  46.627  18.722  1.00  0.00           H  
ATOM   1454  HB3 LYS    91     -17.171  45.622  18.269  1.00  0.00           H  
ATOM   1455  CG  LYS    91     -17.374  46.483  20.040  1.00  0.00           C  
ATOM   1456  HG2 LYS    91     -17.806  45.562  20.430  1.00  0.00           H  
ATOM   1457  HG3 LYS    91     -16.706  46.805  20.839  1.00  0.00           H  
ATOM   1458  CD  LYS    91     -18.250  47.538  19.916  1.00  0.00           C  
ATOM   1459  HD2 LYS    91     -18.706  47.755  20.882  1.00  0.00           H  
ATOM   1460  HD3 LYS    91     -17.562  48.365  19.742  1.00  0.00           H  
ATOM   1461  CE  LYS    91     -19.189  47.257  18.924  1.00  0.00           C  
ATOM   1462  HE2 LYS    91     -18.691  47.006  17.987  1.00  0.00           H  
ATOM   1463  HE3 LYS    91     -19.679  46.302  19.117  1.00  0.00           H  
ATOM   1464  NZ  LYS    91     -20.120  48.376  18.781  1.00  0.00           N  
ATOM   1465  HZ1 LYS    91     -20.127  49.035  19.546  1.00  0.00           H  
ATOM   1466  HZ2 LYS    91     -19.864  48.853  17.928  1.00  0.00           H  
ATOM   1467  HZ3 LYS    91     -21.043  47.972  18.720  1.00  0.00           H  
ATOM   1468  C   LYS    91     -16.598  43.458  19.909  1.00  0.00           C  
ATOM   1469  O   LYS    91     -16.893  43.283  21.089  1.00  0.00           O  
ATOM   1470  N   ALA    92     -16.918  42.702  18.890  1.00  0.00           N  
ATOM   1471  H   ALA    92     -16.906  43.187  18.005  1.00  0.00           H  
ATOM   1472  CA  ALA    92     -17.590  41.495  19.091  1.00  0.00           C  
ATOM   1473  HA  ALA    92     -18.538  41.647  19.607  1.00  0.00           H  
ATOM   1474  CB  ALA    92     -17.687  40.722  17.768  1.00  0.00           C  
ATOM   1475  HB1 ALA    92     -18.333  39.845  17.817  1.00  0.00           H  
ATOM   1476  HB2 ALA    92     -18.194  41.368  17.051  1.00  0.00           H  
ATOM   1477  HB3 ALA    92     -16.663  40.617  17.410  1.00  0.00           H  
ATOM   1478  C   ALA    92     -16.864  40.502  20.029  1.00  0.00           C  
ATOM   1479  O   ALA    92     -17.522  39.944  20.891  1.00  0.00           O  
ATOM   1480  N   ASN    93     -15.542  40.420  19.884  1.00  0.00           N  
ATOM   1481  H   ASN    93     -15.130  40.874  19.082  1.00  0.00           H  
ATOM   1482  CA  ASN    93     -14.589  39.681  20.759  1.00  0.00           C  
ATOM   1483  HA  ASN    93     -14.921  38.657  20.929  1.00  0.00           H  
ATOM   1484  CB  ASN    93     -13.216  39.755  20.037  1.00  0.00           C  
ATOM   1485  HB2 ASN    93     -13.454  39.113  19.190  1.00  0.00           H  
ATOM   1486  HB3 ASN    93     -12.922  40.752  19.709  1.00  0.00           H  
ATOM   1487  CG  ASN    93     -11.997  39.167  20.743  1.00  0.00           C  
ATOM   1488  OD1 ASN    93     -12.021  38.519  21.785  1.00  0.00           O  
ATOM   1489  ND2 ASN    93     -10.800  39.625  20.290  1.00  0.00           N  
ATOM   1490 HD21 ASN    93      -9.975  39.106  20.553  1.00  0.00           H  
ATOM   1491 HD22 ASN    93     -10.598  40.277  19.546  1.00  0.00           H  
ATOM   1492  C   ASN    93     -14.587  40.194  22.206  1.00  0.00           C  
ATOM   1493  O   ASN    93     -14.708  39.334  23.086  1.00  0.00           O  
ATOM   1494  N   MET    94     -14.536  41.445  22.498  1.00  0.00           N  
ATOM   1495  H   MET    94     -14.257  42.001  21.702  1.00  0.00           H  
ATOM   1496  CA  MET    94     -14.839  41.988  23.869  1.00  0.00           C  
ATOM   1497  HA  MET    94     -14.120  41.553  24.562  1.00  0.00           H  
ATOM   1498  CB  MET    94     -14.624  43.524  23.802  1.00  0.00           C  
ATOM   1499  HB2 MET    94     -13.559  43.671  23.625  1.00  0.00           H  
ATOM   1500  HB3 MET    94     -15.322  44.021  23.128  1.00  0.00           H  
ATOM   1501  CG  MET    94     -14.892  44.305  25.120  1.00  0.00           C  
ATOM   1502  HG2 MET    94     -15.975  44.403  25.188  1.00  0.00           H  
ATOM   1503  HG3 MET    94     -14.465  43.667  25.893  1.00  0.00           H  
ATOM   1504  SD  MET    94     -14.079  45.949  25.164  1.00  0.00           S  
ATOM   1505  CE  MET    94     -14.560  46.589  23.548  1.00  0.00           C  
ATOM   1506  HE1 MET    94     -13.819  46.420  22.767  1.00  0.00           H  
ATOM   1507  HE2 MET    94     -15.507  46.100  23.323  1.00  0.00           H  
ATOM   1508  HE3 MET    94     -14.767  47.607  23.879  1.00  0.00           H  
ATOM   1509  C   MET    94     -16.213  41.619  24.455  1.00  0.00           C  
ATOM   1510  O   MET    94     -16.318  41.409  25.631  1.00  0.00           O  
ATOM   1511  N   LEU    95     -17.266  41.648  23.640  1.00  0.00           N  
ATOM   1512  H   LEU    95     -17.001  41.877  22.693  1.00  0.00           H  
ATOM   1513  CA  LEU    95     -18.656  41.363  24.084  1.00  0.00           C  
ATOM   1514  HA  LEU    95     -18.868  41.721  25.091  1.00  0.00           H  
ATOM   1515  CB  LEU    95     -19.728  41.806  22.944  1.00  0.00           C  
ATOM   1516  HB2 LEU    95     -19.575  41.326  21.978  1.00  0.00           H  
ATOM   1517  HB3 LEU    95     -20.689  41.370  23.216  1.00  0.00           H  
ATOM   1518  CG  LEU    95     -19.917  43.272  22.714  1.00  0.00           C  
ATOM   1519  HG  LEU    95     -18.919  43.647  22.484  1.00  0.00           H  
ATOM   1520  CD1 LEU    95     -20.756  43.550  21.470  1.00  0.00           C  
ATOM   1521 HD11 LEU    95     -20.749  44.607  21.204  1.00  0.00           H  
ATOM   1522 HD12 LEU    95     -20.486  43.026  20.553  1.00  0.00           H  
ATOM   1523 HD13 LEU    95     -21.754  43.245  21.783  1.00  0.00           H  
ATOM   1524  CD2 LEU    95     -20.402  44.027  23.941  1.00  0.00           C  
ATOM   1525 HD21 LEU    95     -21.282  43.533  24.354  1.00  0.00           H  
ATOM   1526 HD22 LEU    95     -19.603  44.134  24.674  1.00  0.00           H  
ATOM   1527 HD23 LEU    95     -20.848  44.978  23.648  1.00  0.00           H  
ATOM   1528  C   LEU    95     -18.895  39.865  24.242  1.00  0.00           C  
ATOM   1529  O   LEU    95     -19.664  39.416  25.018  1.00  0.00           O  
ATOM   1530  N   ALA    96     -18.053  39.082  23.534  1.00  0.00           N  
ATOM   1531  H   ALA    96     -17.387  39.551  22.937  1.00  0.00           H  
ATOM   1532  CA  ALA    96     -17.964  37.639  23.772  1.00  0.00           C  
ATOM   1533  HA  ALA    96     -18.976  37.246  23.871  1.00  0.00           H  
ATOM   1534  CB  ALA    96     -17.312  36.949  22.587  1.00  0.00           C  
ATOM   1535  HB1 ALA    96     -18.062  36.874  21.800  1.00  0.00           H  
ATOM   1536  HB2 ALA    96     -16.570  37.638  22.182  1.00  0.00           H  
ATOM   1537  HB3 ALA    96     -16.847  35.970  22.707  1.00  0.00           H  
ATOM   1538  C   ALA    96     -17.188  37.351  25.029  1.00  0.00           C  
ATOM   1539  O   ALA    96     -17.567  36.601  25.941  1.00  0.00           O  
ATOM   1540  N   HIE    97     -16.045  37.937  25.355  1.00  0.00           N  
ATOM   1541  H   HIE    97     -15.624  38.354  24.537  1.00  0.00           H  
ATOM   1542  CA  HIE    97     -15.221  37.954  26.579  1.00  0.00           C  
ATOM   1543  HA  HIE    97     -15.009  36.892  26.704  1.00  0.00           H  
ATOM   1544  CB  HIE    97     -14.026  38.807  26.177  1.00  0.00           C  
ATOM   1545  HB2 HIE    97     -13.601  38.239  25.349  1.00  0.00           H  
ATOM   1546  HB3 HIE    97     -14.346  39.831  25.982  1.00  0.00           H  
ATOM   1547  CG  HIE    97     -12.940  38.882  27.142  1.00  0.00           C  
ATOM   1548  ND1 HIE    97     -12.241  37.801  27.736  1.00  0.00           N  
ATOM   1549  CE1 HIE    97     -11.306  38.357  28.567  1.00  0.00           C  
ATOM   1550  HE1 HIE    97     -10.446  37.881  29.016  1.00  0.00           H  
ATOM   1551  NE2 HIE    97     -11.456  39.685  28.450  1.00  0.00           N  
ATOM   1552  HE2 HIE    97     -10.819  40.363  28.845  1.00  0.00           H  
ATOM   1553  CD2 HIE    97     -12.447  40.034  27.676  1.00  0.00           C  
ATOM   1554  HD2 HIE    97     -12.834  41.019  27.461  1.00  0.00           H  
ATOM   1555  C   HIE    97     -15.925  38.415  27.879  1.00  0.00           C  
ATOM   1556  O   HIE    97     -15.813  37.804  28.900  1.00  0.00           O  
ATOM   1557  N   MET    98     -16.661  39.511  27.692  1.00  0.00           N  
ATOM   1558  H   MET    98     -16.691  39.977  26.797  1.00  0.00           H  
ATOM   1559  CA  MET    98     -17.688  39.984  28.687  1.00  0.00           C  
ATOM   1560  HA  MET    98     -17.252  40.045  29.684  1.00  0.00           H  
ATOM   1561  CB  MET    98     -18.153  41.336  28.261  1.00  0.00           C  
ATOM   1562  HB2 MET    98     -18.546  41.321  27.244  1.00  0.00           H  
ATOM   1563  HB3 MET    98     -18.919  41.717  28.936  1.00  0.00           H  
ATOM   1564  CG  MET    98     -17.011  42.405  28.436  1.00  0.00           C  
ATOM   1565  HG2 MET    98     -16.776  42.428  29.500  1.00  0.00           H  
ATOM   1566  HG3 MET    98     -16.184  41.895  27.943  1.00  0.00           H  
ATOM   1567  SD  MET    98     -17.567  44.044  27.883  1.00  0.00           S  
ATOM   1568  CE  MET    98     -16.133  45.055  28.242  1.00  0.00           C  
ATOM   1569  HE1 MET    98     -15.246  44.610  27.790  1.00  0.00           H  
ATOM   1570  HE2 MET    98     -16.271  46.044  27.806  1.00  0.00           H  
ATOM   1571  HE3 MET    98     -15.952  45.203  29.306  1.00  0.00           H  
ATOM   1572  C   MET    98     -18.850  39.007  29.003  1.00  0.00           C  
ATOM   1573  O   MET    98     -19.024  38.745  30.171  1.00  0.00           O  
ATOM   1574  N   GLU    99     -19.546  38.441  28.057  1.00  0.00           N  
ATOM   1575  H   GLU    99     -19.344  38.710  27.105  1.00  0.00           H  
ATOM   1576  CA  GLU    99     -20.530  37.421  28.270  1.00  0.00           C  
ATOM   1577  HA  GLU    99     -21.373  37.689  28.908  1.00  0.00           H  
ATOM   1578  CB  GLU    99     -21.137  37.023  26.988  1.00  0.00           C  
ATOM   1579  HB2 GLU    99     -21.354  37.951  26.459  1.00  0.00           H  
ATOM   1580  HB3 GLU    99     -20.430  36.477  26.363  1.00  0.00           H  
ATOM   1581  CG  GLU    99     -22.362  36.181  27.040  1.00  0.00           C  
ATOM   1582  HG2 GLU    99     -22.176  35.281  27.627  1.00  0.00           H  
ATOM   1583  HG3 GLU    99     -23.116  36.809  27.513  1.00  0.00           H  
ATOM   1584  CD  GLU    99     -22.929  35.721  25.661  1.00  0.00           C  
ATOM   1585  OE1 GLU    99     -22.862  36.455  24.686  1.00  0.00           O  
ATOM   1586  OE2 GLU    99     -23.412  34.572  25.604  1.00  0.00           O  
ATOM   1587  C   GLU    99     -19.847  36.188  28.825  1.00  0.00           C  
ATOM   1588  O   GLU    99     -20.469  35.593  29.679  1.00  0.00           O  
ATOM   1589  N   THR   100     -18.624  35.816  28.446  1.00  0.00           N  
ATOM   1590  H   THR   100     -18.120  36.265  27.694  1.00  0.00           H  
ATOM   1591  CA  THR   100     -17.863  34.771  29.193  1.00  0.00           C  
ATOM   1592  HA  THR   100     -18.384  33.815  29.243  1.00  0.00           H  
ATOM   1593  CB  THR   100     -16.462  34.535  28.529  1.00  0.00           C  
ATOM   1594  HB  THR   100     -15.866  35.447  28.492  1.00  0.00           H  
ATOM   1595  CG2 THR   100     -15.661  33.376  29.089  1.00  0.00           C  
ATOM   1596 HG21 THR   100     -15.865  32.503  28.471  1.00  0.00           H  
ATOM   1597 HG22 THR   100     -14.654  33.482  28.684  1.00  0.00           H  
ATOM   1598 HG23 THR   100     -15.640  33.180  30.161  1.00  0.00           H  
ATOM   1599  OG1 THR   100     -16.666  34.284  27.148  1.00  0.00           O  
ATOM   1600  HG1 THR   100     -17.199  35.032  26.870  1.00  0.00           H  
ATOM   1601  C   THR   100     -17.682  35.085  30.674  1.00  0.00           C  
ATOM   1602  O   THR   100     -17.892  34.155  31.463  1.00  0.00           O  
ATOM   1603  N   GLN   101     -17.276  36.287  31.026  1.00  0.00           N  
ATOM   1604  H   GLN   101     -16.881  36.946  30.370  1.00  0.00           H  
ATOM   1605  CA  GLN   101     -17.222  36.744  32.426  1.00  0.00           C  
ATOM   1606  HA  GLN   101     -16.578  35.994  32.885  1.00  0.00           H  
ATOM   1607  CB  GLN   101     -16.390  38.002  32.432  1.00  0.00           C  
ATOM   1608  HB2 GLN   101     -16.790  38.624  31.631  1.00  0.00           H  
ATOM   1609  HB3 GLN   101     -16.585  38.558  33.349  1.00  0.00           H  
ATOM   1610  CG  GLN   101     -14.883  37.756  32.204  1.00  0.00           C  
ATOM   1611  HG2 GLN   101     -14.477  37.158  33.020  1.00  0.00           H  
ATOM   1612  HG3 GLN   101     -14.708  37.222  31.270  1.00  0.00           H  
ATOM   1613  CD  GLN   101     -14.106  39.037  32.170  1.00  0.00           C  
ATOM   1614  OE1 GLN   101     -13.541  39.518  33.167  1.00  0.00           O  
ATOM   1615  NE2 GLN   101     -14.092  39.842  31.101  1.00  0.00           N  
ATOM   1616 HE21 GLN   101     -13.565  40.704  31.094  1.00  0.00           H  
ATOM   1617 HE22 GLN   101     -14.531  39.440  30.285  1.00  0.00           H  
ATOM   1618  C   GLN   101     -18.519  36.780  33.122  1.00  0.00           C  
ATOM   1619  O   GLN   101     -18.595  36.554  34.391  1.00  0.00           O  
ATOM   1620  N   ASN   102     -19.623  37.189  32.513  1.00  0.00           N  
ATOM   1621  H   ASN   102     -19.564  37.541  31.568  1.00  0.00           H  
ATOM   1622  CA  ASN   102     -21.014  36.983  33.003  1.00  0.00           C  
ATOM   1623  HA  ASN   102     -21.082  37.361  34.023  1.00  0.00           H  
ATOM   1624  CB  ASN   102     -22.015  37.657  32.001  1.00  0.00           C  
ATOM   1625  HB2 ASN   102     -21.730  38.691  31.808  1.00  0.00           H  
ATOM   1626  HB3 ASN   102     -21.964  37.176  31.024  1.00  0.00           H  
ATOM   1627  CG  ASN   102     -23.386  37.613  32.584  1.00  0.00           C  
ATOM   1628  OD1 ASN   102     -24.181  36.674  32.429  1.00  0.00           O  
ATOM   1629  ND2 ASN   102     -23.707  38.556  33.468  1.00  0.00           N  
ATOM   1630 HD21 ASN   102     -24.554  38.501  34.015  1.00  0.00           H  
ATOM   1631 HD22 ASN   102     -22.965  39.216  33.649  1.00  0.00           H  
ATOM   1632  C   ASN   102     -21.388  35.528  33.297  1.00  0.00           C  
ATOM   1633  O   ASN   102     -21.936  35.287  34.377  1.00  0.00           O  
ATOM   1634  N   LYS   103     -21.234  34.601  32.330  1.00  0.00           N  
ATOM   1635  H   LYS   103     -20.823  34.780  31.425  1.00  0.00           H  
ATOM   1636  CA  LYS   103     -21.494  33.149  32.540  1.00  0.00           C  
ATOM   1637  HA  LYS   103     -22.543  32.986  32.787  1.00  0.00           H  
ATOM   1638  CB  LYS   103     -21.221  32.445  31.168  1.00  0.00           C  
ATOM   1639  HB2 LYS   103     -20.252  32.793  30.812  1.00  0.00           H  
ATOM   1640  HB3 LYS   103     -21.278  31.386  31.422  1.00  0.00           H  
ATOM   1641  CG  LYS   103     -22.157  32.568  30.227  1.00  0.00           C  
ATOM   1642  HG2 LYS   103     -23.138  32.287  30.611  1.00  0.00           H  
ATOM   1643  HG3 LYS   103     -22.260  33.604  29.905  1.00  0.00           H  
ATOM   1644  CD  LYS   103     -21.877  31.804  29.102  1.00  0.00           C  
ATOM   1645  HD2 LYS   103     -20.948  31.975  28.559  1.00  0.00           H  
ATOM   1646  HD3 LYS   103     -21.770  30.792  29.490  1.00  0.00           H  
ATOM   1647  CE  LYS   103     -22.893  31.848  28.157  1.00  0.00           C  
ATOM   1648  HE2 LYS   103     -23.788  31.460  28.644  1.00  0.00           H  
ATOM   1649  HE3 LYS   103     -23.176  32.877  27.938  1.00  0.00           H  
ATOM   1650  NZ  LYS   103     -22.505  31.031  26.973  1.00  0.00           N  
ATOM   1651  HZ1 LYS   103     -23.310  30.758  26.427  1.00  0.00           H  
ATOM   1652  HZ2 LYS   103     -21.966  31.666  26.402  1.00  0.00           H  
ATOM   1653  HZ3 LYS   103     -21.955  30.212  27.189  1.00  0.00           H  
ATOM   1654  C   LYS   103     -20.667  32.474  33.607  1.00  0.00           C  
ATOM   1655  O   LYS   103     -21.210  31.663  34.330  1.00  0.00           O  
ATOM   1656  N   ILE   104     -19.419  32.961  33.724  1.00  0.00           N  
ATOM   1657  H   ILE   104     -19.012  33.530  32.996  1.00  0.00           H  
ATOM   1658  CA  ILE   104     -18.616  32.590  34.878  1.00  0.00           C  
ATOM   1659  HA  ILE   104     -18.723  31.507  34.950  1.00  0.00           H  
ATOM   1660  CB  ILE   104     -17.067  32.919  34.609  1.00  0.00           C  
ATOM   1661  HB  ILE   104     -17.116  33.930  34.204  1.00  0.00           H  
ATOM   1662  CG2 ILE   104     -16.127  32.812  35.891  1.00  0.00           C  
ATOM   1663 HG21 ILE   104     -16.237  31.933  36.526  1.00  0.00           H  
ATOM   1664 HG22 ILE   104     -15.070  32.934  35.657  1.00  0.00           H  
ATOM   1665 HG23 ILE   104     -16.369  33.584  36.622  1.00  0.00           H  
ATOM   1666  CG1 ILE   104     -16.372  32.110  33.413  1.00  0.00           C  
ATOM   1667 HG12 ILE   104     -16.343  31.041  33.624  1.00  0.00           H  
ATOM   1668 HG13 ILE   104     -16.963  32.086  32.497  1.00  0.00           H  
ATOM   1669  CD1 ILE   104     -15.040  32.488  32.959  1.00  0.00           C  
ATOM   1670 HD11 ILE   104     -14.781  32.127  31.963  1.00  0.00           H  
ATOM   1671 HD12 ILE   104     -14.983  33.576  32.957  1.00  0.00           H  
ATOM   1672 HD13 ILE   104     -14.249  32.179  33.642  1.00  0.00           H  
ATOM   1673  C   ILE   104     -19.088  33.246  36.183  1.00  0.00           C  
ATOM   1674  O   ILE   104     -19.240  32.480  37.119  1.00  0.00           O  
ATOM   1675  N   TYR   105     -19.411  34.558  36.241  1.00  0.00           N  
ATOM   1676  H   TYR   105     -19.230  35.136  35.433  1.00  0.00           H  
ATOM   1677  CA  TYR   105     -19.978  35.223  37.441  1.00  0.00           C  
ATOM   1678  HA  TYR   105     -19.201  35.199  38.205  1.00  0.00           H  
ATOM   1679  CB  TYR   105     -20.387  36.732  37.144  1.00  0.00           C  
ATOM   1680  HB2 TYR   105     -19.527  37.401  37.123  1.00  0.00           H  
ATOM   1681  HB3 TYR   105     -20.944  36.762  36.207  1.00  0.00           H  
ATOM   1682  CG  TYR   105     -21.301  37.347  38.265  1.00  0.00           C  
ATOM   1683  CD1 TYR   105     -20.608  37.957  39.304  1.00  0.00           C  
ATOM   1684  HD1 TYR   105     -19.549  37.810  39.454  1.00  0.00           H  
ATOM   1685  CE1 TYR   105     -21.370  38.722  40.225  1.00  0.00           C  
ATOM   1686  HE1 TYR   105     -20.783  39.115  41.041  1.00  0.00           H  
ATOM   1687  CZ  TYR   105     -22.759  38.966  39.972  1.00  0.00           C  
ATOM   1688  OH  TYR   105     -23.603  39.524  40.942  1.00  0.00           O  
ATOM   1689  HH  TYR   105     -24.495  39.634  40.606  1.00  0.00           H  
ATOM   1690  CE2 TYR   105     -23.415  38.462  38.822  1.00  0.00           C  
ATOM   1691  HE2 TYR   105     -24.437  38.696  38.562  1.00  0.00           H  
ATOM   1692  CD2 TYR   105     -22.633  37.646  37.954  1.00  0.00           C  
ATOM   1693  HD2 TYR   105     -23.124  37.344  37.040  1.00  0.00           H  
ATOM   1694  C   TYR   105     -21.203  34.548  37.977  1.00  0.00           C  
ATOM   1695  O   TYR   105     -21.318  34.438  39.157  1.00  0.00           O  
ATOM   1696  N   ASN   106     -22.073  34.095  37.043  1.00  0.00           N  
ATOM   1697  H   ASN   106     -21.977  34.558  36.150  1.00  0.00           H  
ATOM   1698  CA  ASN   106     -23.312  33.390  37.437  1.00  0.00           C  
ATOM   1699  HA  ASN   106     -23.679  34.010  38.254  1.00  0.00           H  
ATOM   1700  CB  ASN   106     -24.267  33.566  36.338  1.00  0.00           C  
ATOM   1701  HB2 ASN   106     -23.848  33.419  35.343  1.00  0.00           H  
ATOM   1702  HB3 ASN   106     -25.093  32.866  36.457  1.00  0.00           H  
ATOM   1703  CG  ASN   106     -24.837  35.021  36.476  1.00  0.00           C  
ATOM   1704  OD1 ASN   106     -25.775  35.256  37.173  1.00  0.00           O  
ATOM   1705  ND2 ASN   106     -24.349  35.865  35.623  1.00  0.00           N  
ATOM   1706 HD21 ASN   106     -24.636  36.834  35.644  1.00  0.00           H  
ATOM   1707 HD22 ASN   106     -23.616  35.580  34.990  1.00  0.00           H  
ATOM   1708  C   ASN   106     -23.228  31.931  37.990  1.00  0.00           C  
ATOM   1709  O   ASN   106     -24.161  31.431  38.478  1.00  0.00           O  
ATOM   1710  N   ILE   107     -22.116  31.236  37.832  1.00  0.00           N  
ATOM   1711  H   ILE   107     -21.337  31.695  37.382  1.00  0.00           H  
ATOM   1712  CA  ILE   107     -21.846  29.957  38.572  1.00  0.00           C  
ATOM   1713  HA  ILE   107     -22.799  29.513  38.859  1.00  0.00           H  
ATOM   1714  CB  ILE   107     -21.167  28.917  37.670  1.00  0.00           C  
ATOM   1715  HB  ILE   107     -21.197  27.974  38.215  1.00  0.00           H  
ATOM   1716  CG2 ILE   107     -21.958  28.732  36.290  1.00  0.00           C  
ATOM   1717 HG21 ILE   107     -22.116  29.692  35.797  1.00  0.00           H  
ATOM   1718 HG22 ILE   107     -21.488  28.060  35.572  1.00  0.00           H  
ATOM   1719 HG23 ILE   107     -22.995  28.489  36.525  1.00  0.00           H  
ATOM   1720  CG1 ILE   107     -19.688  29.130  37.304  1.00  0.00           C  
ATOM   1721 HG12 ILE   107     -19.594  30.061  36.744  1.00  0.00           H  
ATOM   1722 HG13 ILE   107     -19.216  29.186  38.285  1.00  0.00           H  
ATOM   1723  CD1 ILE   107     -19.072  27.921  36.671  1.00  0.00           C  
ATOM   1724 HD11 ILE   107     -17.983  27.906  36.728  1.00  0.00           H  
ATOM   1725 HD12 ILE   107     -19.403  27.010  37.170  1.00  0.00           H  
ATOM   1726 HD13 ILE   107     -19.408  27.829  35.638  1.00  0.00           H  
ATOM   1727  C   ILE   107     -21.150  30.187  39.949  1.00  0.00           C  
ATOM   1728  O   ILE   107     -20.997  29.245  40.670  1.00  0.00           O  
ATOM   1729  N   LEU   108     -20.868  31.435  40.389  1.00  0.00           N  
ATOM   1730  H   LEU   108     -21.325  32.136  39.824  1.00  0.00           H  
ATOM   1731  CA  LEU   108     -20.487  31.664  41.808  1.00  0.00           C  
ATOM   1732  HA  LEU   108     -19.796  30.888  42.136  1.00  0.00           H  
ATOM   1733  CB  LEU   108     -19.741  33.009  41.806  1.00  0.00           C  
ATOM   1734  HB2 LEU   108     -20.439  33.786  41.495  1.00  0.00           H  
ATOM   1735  HB3 LEU   108     -19.434  33.258  42.822  1.00  0.00           H  
ATOM   1736  CG  LEU   108     -18.502  32.928  40.901  1.00  0.00           C  
ATOM   1737  HG  LEU   108     -19.029  33.020  39.952  1.00  0.00           H  
ATOM   1738  CD1 LEU   108     -17.639  34.191  41.072  1.00  0.00           C  
ATOM   1739 HD11 LEU   108     -18.122  35.140  40.840  1.00  0.00           H  
ATOM   1740 HD12 LEU   108     -17.106  34.188  42.023  1.00  0.00           H  
ATOM   1741 HD13 LEU   108     -16.785  34.163  40.396  1.00  0.00           H  
ATOM   1742  CD2 LEU   108     -17.622  31.644  40.917  1.00  0.00           C  
ATOM   1743 HD21 LEU   108     -17.339  31.437  41.950  1.00  0.00           H  
ATOM   1744 HD22 LEU   108     -18.143  30.774  40.518  1.00  0.00           H  
ATOM   1745 HD23 LEU   108     -16.756  31.850  40.288  1.00  0.00           H  
ATOM   1746  C   LEU   108     -21.617  31.754  42.833  1.00  0.00           C  
ATOM   1747  O   LEU   108     -22.671  32.309  42.511  1.00  0.00           O  
ATOM   1748  N   THR   109     -21.382  31.142  44.082  1.00  0.00           N  
ATOM   1749  H   THR   109     -20.465  30.833  44.371  1.00  0.00           H  
ATOM   1750  CA  THR   109     -22.243  31.385  45.230  1.00  0.00           C  
ATOM   1751  HA  THR   109     -23.270  31.086  45.018  1.00  0.00           H  
ATOM   1752  CB  THR   109     -21.912  30.458  46.399  1.00  0.00           C  
ATOM   1753  HB  THR   109     -22.733  30.608  47.100  1.00  0.00           H  
ATOM   1754  CG2 THR   109     -21.965  28.984  46.112  1.00  0.00           C  
ATOM   1755 HG21 THR   109     -21.433  28.740  45.192  1.00  0.00           H  
ATOM   1756 HG22 THR   109     -21.473  28.411  46.898  1.00  0.00           H  
ATOM   1757 HG23 THR   109     -22.958  28.536  46.071  1.00  0.00           H  
ATOM   1758  OG1 THR   109     -20.694  30.748  46.952  1.00  0.00           O  
ATOM   1759  HG1 THR   109     -20.473  30.079  47.604  1.00  0.00           H  
ATOM   1760  C   THR   109     -22.073  32.881  45.613  1.00  0.00           C  
ATOM   1761  O   THR   109     -20.930  33.400  45.374  1.00  0.00           O  
ATOM   1762  N   PRO   110     -23.067  33.447  46.325  1.00  0.00           N  
ATOM   1763  CD  PRO   110     -24.490  33.069  46.235  1.00  0.00           C  
ATOM   1764  HD2 PRO   110     -24.590  32.136  46.790  1.00  0.00           H  
ATOM   1765  HD3 PRO   110     -24.757  32.843  45.203  1.00  0.00           H  
ATOM   1766  CG  PRO   110     -25.293  34.235  46.848  1.00  0.00           C  
ATOM   1767  HG2 PRO   110     -26.053  33.795  47.494  1.00  0.00           H  
ATOM   1768  HG3 PRO   110     -25.754  34.764  46.013  1.00  0.00           H  
ATOM   1769  CB  PRO   110     -24.250  35.137  47.571  1.00  0.00           C  
ATOM   1770  HB2 PRO   110     -24.215  34.827  48.615  1.00  0.00           H  
ATOM   1771  HB3 PRO   110     -24.524  36.186  47.459  1.00  0.00           H  
ATOM   1772  CA  PRO   110     -22.943  34.814  46.841  1.00  0.00           C  
ATOM   1773  HA  PRO   110     -22.919  35.362  45.899  1.00  0.00           H  
ATOM   1774  C   PRO   110     -21.618  35.032  47.572  1.00  0.00           C  
ATOM   1775  O   PRO   110     -21.060  36.095  47.217  1.00  0.00           O  
ATOM   1776  N   GLU   111     -21.139  34.154  48.395  1.00  0.00           N  
ATOM   1777  H   GLU   111     -21.831  33.440  48.572  1.00  0.00           H  
ATOM   1778  CA  GLU   111     -19.788  34.155  48.974  1.00  0.00           C  
ATOM   1779  HA  GLU   111     -19.708  35.085  49.538  1.00  0.00           H  
ATOM   1780  CB  GLU   111     -19.480  32.925  49.883  1.00  0.00           C  
ATOM   1781  HB2 GLU   111     -20.380  32.758  50.475  1.00  0.00           H  
ATOM   1782  HB3 GLU   111     -19.426  32.034  49.257  1.00  0.00           H  
ATOM   1783  CG  GLU   111     -18.239  32.948  50.831  1.00  0.00           C  
ATOM   1784  HG2 GLU   111     -17.334  33.128  50.251  1.00  0.00           H  
ATOM   1785  HG3 GLU   111     -18.401  33.792  51.502  1.00  0.00           H  
ATOM   1786  CD  GLU   111     -18.005  31.655  51.597  1.00  0.00           C  
ATOM   1787  OE1 GLU   111     -19.017  31.073  51.896  1.00  0.00           O  
ATOM   1788  OE2 GLU   111     -16.879  31.161  51.831  1.00  0.00           O  
ATOM   1789  C   GLU   111     -18.602  34.385  47.992  1.00  0.00           C  
ATOM   1790  O   GLU   111     -17.718  35.206  48.246  1.00  0.00           O  
ATOM   1791  N   GLN   112     -18.631  33.661  46.930  1.00  0.00           N  
ATOM   1792  H   GLN   112     -19.315  32.932  46.785  1.00  0.00           H  
ATOM   1793  CA  GLN   112     -17.732  33.867  45.767  1.00  0.00           C  
ATOM   1794  HA  GLN   112     -16.710  33.923  46.141  1.00  0.00           H  
ATOM   1795  CB  GLN   112     -17.722  32.640  44.880  1.00  0.00           C  
ATOM   1796  HB2 GLN   112     -18.759  32.443  44.610  1.00  0.00           H  
ATOM   1797  HB3 GLN   112     -17.080  32.736  44.005  1.00  0.00           H  
ATOM   1798  CG  GLN   112     -17.267  31.323  45.624  1.00  0.00           C  
ATOM   1799  HG2 GLN   112     -16.197  31.430  45.802  1.00  0.00           H  
ATOM   1800  HG3 GLN   112     -17.679  31.290  46.633  1.00  0.00           H  
ATOM   1801  CD  GLN   112     -17.613  30.023  44.805  1.00  0.00           C  
ATOM   1802  OE1 GLN   112     -18.693  29.909  44.229  1.00  0.00           O  
ATOM   1803  NE2 GLN   112     -16.804  29.028  44.835  1.00  0.00           N  
ATOM   1804 HE21 GLN   112     -16.941  28.407  44.050  1.00  0.00           H  
ATOM   1805 HE22 GLN   112     -15.893  29.087  45.268  1.00  0.00           H  
ATOM   1806  C   GLN   112     -18.002  35.120  44.891  1.00  0.00           C  
ATOM   1807  O   GLN   112     -17.114  35.857  44.592  1.00  0.00           O  
ATOM   1808  N   LYS   113     -19.301  35.473  44.651  1.00  0.00           N  
ATOM   1809  H   LYS   113     -20.052  34.930  45.053  1.00  0.00           H  
ATOM   1810  CA  LYS   113     -19.676  36.743  43.959  1.00  0.00           C  
ATOM   1811  HA  LYS   113     -19.177  36.679  42.992  1.00  0.00           H  
ATOM   1812  CB  LYS   113     -21.169  36.889  43.808  1.00  0.00           C  
ATOM   1813  HB2 LYS   113     -21.688  36.510  44.688  1.00  0.00           H  
ATOM   1814  HB3 LYS   113     -21.310  37.968  43.745  1.00  0.00           H  
ATOM   1815  CG  LYS   113     -21.764  36.358  42.715  1.00  0.00           C  
ATOM   1816  HG2 LYS   113     -21.466  37.018  41.900  1.00  0.00           H  
ATOM   1817  HG3 LYS   113     -21.369  35.355  42.552  1.00  0.00           H  
ATOM   1818  CD  LYS   113     -23.083  36.109  42.713  1.00  0.00           C  
ATOM   1819  HD2 LYS   113     -23.290  35.291  43.405  1.00  0.00           H  
ATOM   1820  HD3 LYS   113     -23.674  36.871  43.221  1.00  0.00           H  
ATOM   1821  CE  LYS   113     -23.744  35.889  41.585  1.00  0.00           C  
ATOM   1822  HE2 LYS   113     -23.837  36.820  41.026  1.00  0.00           H  
ATOM   1823  HE3 LYS   113     -23.229  35.162  40.957  1.00  0.00           H  
ATOM   1824  NZ  LYS   113     -25.110  35.445  41.886  1.00  0.00           N  
ATOM   1825  HZ1 LYS   113     -25.768  35.490  41.121  1.00  0.00           H  
ATOM   1826  HZ2 LYS   113     -25.163  34.469  42.140  1.00  0.00           H  
ATOM   1827  HZ3 LYS   113     -25.573  36.019  42.575  1.00  0.00           H  
ATOM   1828  C   LYS   113     -19.053  38.082  44.568  1.00  0.00           C  
ATOM   1829  O   LYS   113     -18.439  38.971  43.914  1.00  0.00           O  
ATOM   1830  N   LYS   114     -19.189  38.226  45.872  1.00  0.00           N  
ATOM   1831  H   LYS   114     -19.592  37.429  46.346  1.00  0.00           H  
ATOM   1832  CA  LYS   114     -18.662  39.450  46.554  1.00  0.00           C  
ATOM   1833  HA  LYS   114     -19.058  40.306  46.008  1.00  0.00           H  
ATOM   1834  CB  LYS   114     -19.383  39.519  47.883  1.00  0.00           C  
ATOM   1835  HB2 LYS   114     -20.432  39.749  47.697  1.00  0.00           H  
ATOM   1836  HB3 LYS   114     -19.212  38.560  48.372  1.00  0.00           H  
ATOM   1837  CG  LYS   114     -18.930  40.392  48.780  1.00  0.00           C  
ATOM   1838  HG2 LYS   114     -17.889  40.116  48.944  1.00  0.00           H  
ATOM   1839  HG3 LYS   114     -18.917  41.366  48.290  1.00  0.00           H  
ATOM   1840  CD  LYS   114     -19.686  40.593  49.927  1.00  0.00           C  
ATOM   1841  HD2 LYS   114     -19.143  41.373  50.461  1.00  0.00           H  
ATOM   1842  HD3 LYS   114     -20.673  40.961  49.646  1.00  0.00           H  
ATOM   1843  CE  LYS   114     -19.919  39.570  50.789  1.00  0.00           C  
ATOM   1844  HE2 LYS   114     -20.549  38.836  50.285  1.00  0.00           H  
ATOM   1845  HE3 LYS   114     -18.978  39.067  51.007  1.00  0.00           H  
ATOM   1846  NZ  LYS   114     -20.535  40.134  52.012  1.00  0.00           N  
ATOM   1847  HZ1 LYS   114     -21.375  40.659  51.814  1.00  0.00           H  
ATOM   1848  HZ2 LYS   114     -20.646  39.429  52.727  1.00  0.00           H  
ATOM   1849  HZ3 LYS   114     -19.962  40.908  52.315  1.00  0.00           H  
ATOM   1850  C   LYS   114     -17.118  39.522  46.417  1.00  0.00           C  
ATOM   1851  O   LYS   114     -16.537  40.684  46.265  1.00  0.00           O  
ATOM   1852  N   GLN   115     -16.412  38.392  46.461  1.00  0.00           N  
ATOM   1853  H   GLN   115     -16.883  37.504  46.554  1.00  0.00           H  
ATOM   1854  CA  GLN   115     -14.957  38.416  46.365  1.00  0.00           C  
ATOM   1855  HA  GLN   115     -14.696  39.270  46.990  1.00  0.00           H  
ATOM   1856  CB  GLN   115     -14.498  37.128  46.993  1.00  0.00           C  
ATOM   1857  HB2 GLN   115     -14.757  37.014  48.046  1.00  0.00           H  
ATOM   1858  HB3 GLN   115     -15.001  36.319  46.463  1.00  0.00           H  
ATOM   1859  CG  GLN   115     -12.999  36.908  46.970  1.00  0.00           C  
ATOM   1860  HG2 GLN   115     -12.907  36.051  47.638  1.00  0.00           H  
ATOM   1861  HG3 GLN   115     -12.727  36.621  45.954  1.00  0.00           H  
ATOM   1862  CD  GLN   115     -12.116  38.122  47.338  1.00  0.00           C  
ATOM   1863  OE1 GLN   115     -12.549  39.091  47.968  1.00  0.00           O  
ATOM   1864  NE2 GLN   115     -10.794  37.990  47.225  1.00  0.00           N  
ATOM   1865 HE21 GLN   115     -10.188  38.714  47.585  1.00  0.00           H  
ATOM   1866 HE22 GLN   115     -10.552  37.095  46.824  1.00  0.00           H  
ATOM   1867  C   GLN   115     -14.477  38.538  44.895  1.00  0.00           C  
ATOM   1868  O   GLN   115     -13.401  39.136  44.650  1.00  0.00           O  
ATOM   1869  N   PHE   116     -15.315  38.029  43.921  1.00  0.00           N  
ATOM   1870  H   PHE   116     -16.068  37.417  44.198  1.00  0.00           H  
ATOM   1871  CA  PHE   116     -15.052  38.126  42.416  1.00  0.00           C  
ATOM   1872  HA  PHE   116     -14.049  37.862  42.081  1.00  0.00           H  
ATOM   1873  CB  PHE   116     -16.064  37.223  41.669  1.00  0.00           C  
ATOM   1874  HB2 PHE   116     -15.764  36.245  42.048  1.00  0.00           H  
ATOM   1875  HB3 PHE   116     -17.074  37.370  42.052  1.00  0.00           H  
ATOM   1876  CG  PHE   116     -16.069  37.252  40.160  1.00  0.00           C  
ATOM   1877  CD1 PHE   116     -16.724  38.275  39.473  1.00  0.00           C  
ATOM   1878  HD1 PHE   116     -17.359  38.956  40.020  1.00  0.00           H  
ATOM   1879  CE1 PHE   116     -16.609  38.375  38.046  1.00  0.00           C  
ATOM   1880  HE1 PHE   116     -17.086  39.136  37.446  1.00  0.00           H  
ATOM   1881  CZ  PHE   116     -15.802  37.368  37.407  1.00  0.00           C  
ATOM   1882  HZ  PHE   116     -15.606  37.312  36.346  1.00  0.00           H  
ATOM   1883  CE2 PHE   116     -15.071  36.431  38.154  1.00  0.00           C  
ATOM   1884  HE2 PHE   116     -14.466  35.651  37.716  1.00  0.00           H  
ATOM   1885  CD2 PHE   116     -15.157  36.377  39.526  1.00  0.00           C  
ATOM   1886  HD2 PHE   116     -14.623  35.616  40.077  1.00  0.00           H  
ATOM   1887  C   PHE   116     -15.303  39.574  41.991  1.00  0.00           C  
ATOM   1888  O   PHE   116     -14.628  40.129  41.099  1.00  0.00           O  
ATOM   1889  N   ASN   117     -16.238  40.244  42.661  1.00  0.00           N  
ATOM   1890  H   ASN   117     -16.926  39.777  43.234  1.00  0.00           H  
ATOM   1891  CA  ASN   117     -16.344  41.682  42.577  1.00  0.00           C  
ATOM   1892  HA  ASN   117     -16.206  41.936  41.526  1.00  0.00           H  
ATOM   1893  CB  ASN   117     -17.774  42.157  43.022  1.00  0.00           C  
ATOM   1894  HB2 ASN   117     -17.797  41.916  44.085  1.00  0.00           H  
ATOM   1895  HB3 ASN   117     -17.839  43.243  42.964  1.00  0.00           H  
ATOM   1896  CG  ASN   117     -18.920  41.670  42.324  1.00  0.00           C  
ATOM   1897  OD1 ASN   117     -18.906  41.486  41.102  1.00  0.00           O  
ATOM   1898  ND2 ASN   117     -20.009  41.509  42.961  1.00  0.00           N  
ATOM   1899 HD21 ASN   117     -20.836  41.274  42.431  1.00  0.00           H  
ATOM   1900 HD22 ASN   117     -20.049  41.789  43.930  1.00  0.00           H  
ATOM   1901  C   ASN   117     -15.269  42.537  43.279  1.00  0.00           C  
ATOM   1902  O   ASN   117     -15.004  43.623  42.846  1.00  0.00           O  
ATOM   1903  N   ALA   118     -14.669  42.042  44.334  1.00  0.00           N  
ATOM   1904  H   ALA   118     -14.924  41.110  44.631  1.00  0.00           H  
ATOM   1905  CA  ALA   118     -13.526  42.637  44.879  1.00  0.00           C  
ATOM   1906  HA  ALA   118     -13.672  43.698  45.081  1.00  0.00           H  
ATOM   1907  CB  ALA   118     -13.430  42.131  46.275  1.00  0.00           C  
ATOM   1908  HB1 ALA   118     -13.255  41.065  46.420  1.00  0.00           H  
ATOM   1909  HB2 ALA   118     -12.676  42.673  46.846  1.00  0.00           H  
ATOM   1910  HB3 ALA   118     -14.366  42.280  46.813  1.00  0.00           H  
ATOM   1911  C   ALA   118     -12.293  42.499  43.999  1.00  0.00           C  
ATOM   1912  O   ALA   118     -11.671  43.459  43.600  1.00  0.00           O  
ATOM   1913  N   ASN   119     -12.119  41.296  43.511  1.00  0.00           N  
ATOM   1914  H   ASN   119     -12.457  40.538  44.087  1.00  0.00           H  
ATOM   1915  CA  ASN   119     -11.110  40.945  42.471  1.00  0.00           C  
ATOM   1916  HA  ASN   119     -10.142  41.253  42.867  1.00  0.00           H  
ATOM   1917  CB  ASN   119     -11.083  39.490  42.355  1.00  0.00           C  
ATOM   1918  HB2 ASN   119     -12.032  38.958  42.300  1.00  0.00           H  
ATOM   1919  HB3 ASN   119     -10.424  39.177  41.545  1.00  0.00           H  
ATOM   1920  CG  ASN   119     -10.387  38.823  43.514  1.00  0.00           C  
ATOM   1921  OD1 ASN   119      -9.939  39.418  44.503  1.00  0.00           O  
ATOM   1922  ND2 ASN   119     -10.209  37.564  43.367  1.00  0.00           N  
ATOM   1923 HD21 ASN   119      -9.466  37.121  43.888  1.00  0.00           H  
ATOM   1924 HD22 ASN   119     -10.507  37.118  42.511  1.00  0.00           H  
ATOM   1925  C   ASN   119     -11.380  41.650  41.128  1.00  0.00           C  
ATOM   1926  O   ASN   119     -10.360  42.016  40.526  1.00  0.00           O  
ATOM   1927  N   PHE   120     -12.597  41.976  40.682  1.00  0.00           N  
ATOM   1928  H   PHE   120     -13.396  41.587  41.162  1.00  0.00           H  
ATOM   1929  CA  PHE   120     -12.883  42.911  39.549  1.00  0.00           C  
ATOM   1930  HA  PHE   120     -12.339  42.459  38.719  1.00  0.00           H  
ATOM   1931  CB  PHE   120     -14.295  42.892  39.067  1.00  0.00           C  
ATOM   1932  HB2 PHE   120     -14.723  41.999  39.523  1.00  0.00           H  
ATOM   1933  HB3 PHE   120     -14.871  43.782  39.319  1.00  0.00           H  
ATOM   1934  CG  PHE   120     -14.436  42.731  37.559  1.00  0.00           C  
ATOM   1935  CD1 PHE   120     -14.329  43.853  36.837  1.00  0.00           C  
ATOM   1936  HD1 PHE   120     -14.306  44.845  37.263  1.00  0.00           H  
ATOM   1937  CE1 PHE   120     -14.452  43.813  35.477  1.00  0.00           C  
ATOM   1938  HE1 PHE   120     -14.308  44.765  34.987  1.00  0.00           H  
ATOM   1939  CZ  PHE   120     -14.626  42.591  34.757  1.00  0.00           C  
ATOM   1940  HZ  PHE   120     -14.620  42.588  33.677  1.00  0.00           H  
ATOM   1941  CE2 PHE   120     -14.698  41.404  35.548  1.00  0.00           C  
ATOM   1942  HE2 PHE   120     -14.860  40.436  35.097  1.00  0.00           H  
ATOM   1943  CD2 PHE   120     -14.638  41.487  36.962  1.00  0.00           C  
ATOM   1944  HD2 PHE   120     -14.746  40.627  37.605  1.00  0.00           H  
ATOM   1945  C   PHE   120     -12.497  44.399  39.707  1.00  0.00           C  
ATOM   1946  O   PHE   120     -12.005  45.054  38.803  1.00  0.00           O  
ATOM   1947  N   GLU   121     -12.626  44.892  40.919  1.00  0.00           N  
ATOM   1948  H   GLU   121     -13.166  44.398  41.615  1.00  0.00           H  
ATOM   1949  CA  GLU   121     -12.061  46.190  41.195  1.00  0.00           C  
ATOM   1950  HA  GLU   121     -12.378  46.839  40.378  1.00  0.00           H  
ATOM   1951  CB  GLU   121     -12.499  46.665  42.634  1.00  0.00           C  
ATOM   1952  HB2 GLU   121     -12.378  45.833  43.327  1.00  0.00           H  
ATOM   1953  HB3 GLU   121     -11.918  47.519  42.982  1.00  0.00           H  
ATOM   1954  CG  GLU   121     -14.018  46.967  42.777  1.00  0.00           C  
ATOM   1955  HG2 GLU   121     -14.661  46.169  42.404  1.00  0.00           H  
ATOM   1956  HG3 GLU   121     -14.351  46.864  43.810  1.00  0.00           H  
ATOM   1957  CD  GLU   121     -14.438  48.310  42.152  1.00  0.00           C  
ATOM   1958  OE1 GLU   121     -13.570  49.179  42.073  1.00  0.00           O  
ATOM   1959  OE2 GLU   121     -15.665  48.426  41.822  1.00  0.00           O  
ATOM   1960  C   GLU   121     -10.547  46.083  41.068  1.00  0.00           C  
ATOM   1961  O   GLU   121      -9.832  46.947  40.444  1.00  0.00           O  
ATOM   1962  N   LYS   122      -9.944  45.000  41.519  1.00  0.00           N  
ATOM   1963  H   LYS   122     -10.558  44.340  41.974  1.00  0.00           H  
ATOM   1964  CA  LYS   122      -8.481  44.864  41.559  1.00  0.00           C  
ATOM   1965  HA  LYS   122      -8.110  45.768  42.041  1.00  0.00           H  
ATOM   1966  CB  LYS   122      -8.043  43.713  42.533  1.00  0.00           C  
ATOM   1967  HB2 LYS   122      -8.625  42.822  42.293  1.00  0.00           H  
ATOM   1968  HB3 LYS   122      -6.983  43.553  42.336  1.00  0.00           H  
ATOM   1969  CG  LYS   122      -8.200  43.983  43.851  1.00  0.00           C  
ATOM   1970  HG2 LYS   122      -7.722  44.931  44.096  1.00  0.00           H  
ATOM   1971  HG3 LYS   122      -9.244  44.205  44.070  1.00  0.00           H  
ATOM   1972  CD  LYS   122      -7.818  43.035  44.724  1.00  0.00           C  
ATOM   1973  HD2 LYS   122      -8.469  42.160  44.726  1.00  0.00           H  
ATOM   1974  HD3 LYS   122      -6.864  42.654  44.360  1.00  0.00           H  
ATOM   1975  CE  LYS   122      -7.670  43.440  46.012  1.00  0.00           C  
ATOM   1976  HE2 LYS   122      -6.858  44.167  45.986  1.00  0.00           H  
ATOM   1977  HE3 LYS   122      -8.536  44.013  46.341  1.00  0.00           H  
ATOM   1978  NZ  LYS   122      -7.478  42.333  47.022  1.00  0.00           N  
ATOM   1979  HZ1 LYS   122      -8.162  41.589  47.013  1.00  0.00           H  
ATOM   1980  HZ2 LYS   122      -6.605  41.871  46.815  1.00  0.00           H  
ATOM   1981  HZ3 LYS   122      -7.230  42.784  47.891  1.00  0.00           H  
ATOM   1982  C   LYS   122      -7.890  44.712  40.153  1.00  0.00           C  
ATOM   1983  O   LYS   122      -6.715  44.878  39.959  1.00  0.00           O  
ATOM   1984  N   ARG   123      -8.729  44.437  39.135  1.00  0.00           N  
ATOM   1985  H   ARG   123      -9.694  44.215  39.334  1.00  0.00           H  
ATOM   1986  CA  ARG   123      -8.408  44.617  37.662  1.00  0.00           C  
ATOM   1987  HA  ARG   123      -7.324  44.504  37.635  1.00  0.00           H  
ATOM   1988  CB  ARG   123      -9.003  43.408  36.878  1.00  0.00           C  
ATOM   1989  HB2 ARG   123      -8.976  42.651  37.662  1.00  0.00           H  
ATOM   1990  HB3 ARG   123     -10.066  43.478  36.647  1.00  0.00           H  
ATOM   1991  CG  ARG   123      -8.280  43.012  35.782  1.00  0.00           C  
ATOM   1992  HG2 ARG   123      -8.543  43.705  34.982  1.00  0.00           H  
ATOM   1993  HG3 ARG   123      -7.222  43.054  36.041  1.00  0.00           H  
ATOM   1994  CD  ARG   123      -8.456  41.795  35.238  1.00  0.00           C  
ATOM   1995  HD2 ARG   123      -8.249  41.127  36.074  1.00  0.00           H  
ATOM   1996  HD3 ARG   123      -9.487  41.688  34.900  1.00  0.00           H  
ATOM   1997  NE  ARG   123      -7.417  41.574  34.226  1.00  0.00           N  
ATOM   1998  HE  ARG   123      -6.455  41.618  34.530  1.00  0.00           H  
ATOM   1999  CZ  ARG   123      -7.502  41.239  32.949  1.00  0.00           C  
ATOM   2000  NH1 ARG   123      -8.618  41.078  32.307  1.00  0.00           N  
ATOM   2001 HH11 ARG   123      -9.414  41.017  32.925  1.00  0.00           H  
ATOM   2002 HH12 ARG   123      -8.744  40.665  31.393  1.00  0.00           H  
ATOM   2003  NH2 ARG   123      -6.421  41.093  32.224  1.00  0.00           N  
ATOM   2004 HH21 ARG   123      -5.505  41.261  32.615  1.00  0.00           H  
ATOM   2005 HH22 ARG   123      -6.610  40.927  31.246  1.00  0.00           H  
ATOM   2006  C   ARG   123      -8.789  45.890  36.944  1.00  0.00           C  
ATOM   2007  O   ARG   123      -7.910  46.253  36.156  1.00  0.00           O  
ATOM   2008  N   LEU   124      -9.847  46.599  37.197  1.00  0.00           N  
ATOM   2009  H   LEU   124     -10.532  46.109  37.755  1.00  0.00           H  
ATOM   2010  CA  LEU   124     -10.222  47.866  36.567  1.00  0.00           C  
ATOM   2011  HA  LEU   124     -10.026  47.775  35.499  1.00  0.00           H  
ATOM   2012  CB  LEU   124     -11.749  48.015  36.549  1.00  0.00           C  
ATOM   2013  HB2 LEU   124     -12.083  48.720  35.788  1.00  0.00           H  
ATOM   2014  HB3 LEU   124     -12.129  47.021  36.311  1.00  0.00           H  
ATOM   2015  CG  LEU   124     -12.333  48.434  37.896  1.00  0.00           C  
ATOM   2016  HG  LEU   124     -11.801  48.062  38.771  1.00  0.00           H  
ATOM   2017  CD1 LEU   124     -12.433  49.973  38.060  1.00  0.00           C  
ATOM   2018 HD11 LEU   124     -11.438  50.389  38.219  1.00  0.00           H  
ATOM   2019 HD12 LEU   124     -12.980  50.305  37.177  1.00  0.00           H  
ATOM   2020 HD13 LEU   124     -12.892  50.196  39.023  1.00  0.00           H  
ATOM   2021  CD2 LEU   124     -13.843  48.120  37.878  1.00  0.00           C  
ATOM   2022 HD21 LEU   124     -14.340  48.647  37.063  1.00  0.00           H  
ATOM   2023 HD22 LEU   124     -14.019  47.069  37.650  1.00  0.00           H  
ATOM   2024 HD23 LEU   124     -14.277  48.234  38.872  1.00  0.00           H  
ATOM   2025  C   LEU   124      -9.439  49.096  37.134  1.00  0.00           C  
ATOM   2026  O   LEU   124      -9.401  50.150  36.498  1.00  0.00           O  
ATOM   2027  N   THR   125      -8.966  49.005  38.359  1.00  0.00           N  
ATOM   2028  H   THR   125      -9.184  48.112  38.777  1.00  0.00           H  
ATOM   2029  CA  THR   125      -8.274  49.989  39.078  1.00  0.00           C  
ATOM   2030  HA  THR   125      -8.719  50.984  39.087  1.00  0.00           H  
ATOM   2031  CB  THR   125      -8.007  49.674  40.589  1.00  0.00           C  
ATOM   2032  HB  THR   125      -7.542  48.705  40.773  1.00  0.00           H  
ATOM   2033  CG2 THR   125      -7.232  50.702  41.364  1.00  0.00           C  
ATOM   2034 HG21 THR   125      -6.256  50.976  40.964  1.00  0.00           H  
ATOM   2035 HG22 THR   125      -7.858  51.595  41.335  1.00  0.00           H  
ATOM   2036 HG23 THR   125      -7.190  50.433  42.419  1.00  0.00           H  
ATOM   2037  OG1 THR   125      -9.255  49.606  41.127  1.00  0.00           O  
ATOM   2038  HG1 THR   125      -9.645  48.765  40.878  1.00  0.00           H  
ATOM   2039  C   THR   125      -6.998  50.402  38.446  1.00  0.00           C  
ATOM   2040  O   THR   125      -6.883  51.625  38.244  1.00  0.00           O  
ATOM   2041  OXT THR   125      -6.109  49.531  38.219  1.00  0.00           O  
TER    2042      THR   125 
ATOM   2042  N   ALA   126      26.108 -54.451   5.919  1.00  0.00           N  
ATOM   2043  H1  ALA   126      26.320 -53.647   5.345  1.00  0.00           H  
ATOM   2044  H2  ALA   126      26.361 -55.298   5.431  1.00  0.00           H  
ATOM   2045  H3  ALA   126      26.707 -54.427   6.732  1.00  0.00           H  
ATOM   2046  CA  ALA   126      24.630 -54.429   6.231  1.00  0.00           C  
ATOM   2047  HA  ALA   126      24.047 -54.253   5.327  1.00  0.00           H  
ATOM   2048  CB  ALA   126      24.074 -55.698   6.856  1.00  0.00           C  
ATOM   2049  HB1 ALA   126      24.480 -56.569   6.341  1.00  0.00           H  
ATOM   2050  HB2 ALA   126      24.395 -55.942   7.868  1.00  0.00           H  
ATOM   2051  HB3 ALA   126      23.000 -55.628   6.678  1.00  0.00           H  
ATOM   2052  C   ALA   126      24.299 -53.156   7.078  1.00  0.00           C  
ATOM   2053  O   ALA   126      25.100 -52.217   7.181  1.00  0.00           O  
ATOM   2054  N   ASP   127      23.019 -52.976   7.461  1.00  0.00           N  
ATOM   2055  H   ASP   127      22.376 -53.717   7.222  1.00  0.00           H  
ATOM   2056  CA  ASP   127      22.509 -51.816   8.274  1.00  0.00           C  
ATOM   2057  HA  ASP   127      22.433 -50.906   7.678  1.00  0.00           H  
ATOM   2058  CB  ASP   127      21.063 -52.123   8.712  1.00  0.00           C  
ATOM   2059  HB2 ASP   127      20.447 -52.326   7.836  1.00  0.00           H  
ATOM   2060  HB3 ASP   127      21.017 -52.982   9.380  1.00  0.00           H  
ATOM   2061  CG  ASP   127      20.361 -50.988   9.457  1.00  0.00           C  
ATOM   2062  OD1 ASP   127      20.733 -49.796   9.192  1.00  0.00           O  
ATOM   2063  OD2 ASP   127      19.443 -51.155  10.296  1.00  0.00           O  
ATOM   2064  C   ASP   127      23.394 -51.510   9.520  1.00  0.00           C  
ATOM   2065  O   ASP   127      23.741 -52.421  10.239  1.00  0.00           O  
ATOM   2066  N   THR   128      23.653 -50.206   9.780  1.00  0.00           N  
ATOM   2067  H   THR   128      23.403 -49.418   9.201  1.00  0.00           H  
ATOM   2068  CA  THR   128      24.353 -49.830  11.040  1.00  0.00           C  
ATOM   2069  HA  THR   128      24.953 -50.666  11.399  1.00  0.00           H  
ATOM   2070  CB  THR   128      25.289 -48.666  10.842  1.00  0.00           C  
ATOM   2071  HB  THR   128      25.527 -48.339  11.854  1.00  0.00           H  
ATOM   2072  CG2 THR   128      26.550 -49.163  10.227  1.00  0.00           C  
ATOM   2073 HG21 THR   128      26.302 -49.359   9.184  1.00  0.00           H  
ATOM   2074 HG22 THR   128      27.236 -48.316  10.243  1.00  0.00           H  
ATOM   2075 HG23 THR   128      27.056 -50.056  10.595  1.00  0.00           H  
ATOM   2076  OG1 THR   128      24.757 -47.531  10.137  1.00  0.00           O  
ATOM   2077  HG1 THR   128      24.872 -47.715   9.202  1.00  0.00           H  
ATOM   2078  C   THR   128      23.321 -49.389  12.099  1.00  0.00           C  
ATOM   2079  O   THR   128      23.579 -49.359  13.324  1.00  0.00           O  
ATOM   2080  N   THR   129      22.056 -49.045  11.664  1.00  0.00           N  
ATOM   2081  H   THR   129      21.770 -49.037  10.695  1.00  0.00           H  
ATOM   2082  CA  THR   129      21.134 -48.352  12.565  1.00  0.00           C  
ATOM   2083  HA  THR   129      21.605 -47.573  13.164  1.00  0.00           H  
ATOM   2084  CB  THR   129      19.921 -47.690  11.888  1.00  0.00           C  
ATOM   2085  HB  THR   129      19.358 -47.044  12.563  1.00  0.00           H  
ATOM   2086  CG2 THR   129      20.421 -46.729  10.851  1.00  0.00           C  
ATOM   2087 HG21 THR   129      21.073 -47.081  10.052  1.00  0.00           H  
ATOM   2088 HG22 THR   129      19.517 -46.284  10.436  1.00  0.00           H  
ATOM   2089 HG23 THR   129      20.969 -45.941  11.368  1.00  0.00           H  
ATOM   2090  OG1 THR   129      18.979 -48.589  11.368  1.00  0.00           O  
ATOM   2091  HG1 THR   129      19.445 -49.109  10.709  1.00  0.00           H  
ATOM   2092  C   THR   129      20.593 -49.280  13.636  1.00  0.00           C  
ATOM   2093  O   THR   129      20.288 -48.788  14.727  1.00  0.00           O  
ATOM   2094  N   THR   130      20.450 -50.565  13.330  1.00  0.00           N  
ATOM   2095  H   THR   130      20.680 -50.949  12.425  1.00  0.00           H  
ATOM   2096  CA  THR   130      20.149 -51.678  14.207  1.00  0.00           C  
ATOM   2097  HA  THR   130      19.289 -51.556  14.866  1.00  0.00           H  
ATOM   2098  CB  THR   130      19.741 -52.910  13.434  1.00  0.00           C  
ATOM   2099  HB  THR   130      20.482 -53.217  12.696  1.00  0.00           H  
ATOM   2100  CG2 THR   130      19.303 -54.043  14.339  1.00  0.00           C  
ATOM   2101 HG21 THR   130      18.984 -54.820  13.645  1.00  0.00           H  
ATOM   2102 HG22 THR   130      20.046 -54.434  15.034  1.00  0.00           H  
ATOM   2103 HG23 THR   130      18.377 -53.893  14.895  1.00  0.00           H  
ATOM   2104  OG1 THR   130      18.602 -52.573  12.558  1.00  0.00           O  
ATOM   2105  HG1 THR   130      18.901 -51.916  11.925  1.00  0.00           H  
ATOM   2106  C   THR   130      21.334 -51.991  15.148  1.00  0.00           C  
ATOM   2107  O   THR   130      22.494 -51.695  14.762  1.00  0.00           O  
ATOM   2108  N   ALA   131      21.045 -52.457  16.391  1.00  0.00           N  
ATOM   2109  H   ALA   131      20.085 -52.682  16.609  1.00  0.00           H  
ATOM   2110  CA  ALA   131      22.107 -53.056  17.328  1.00  0.00           C  
ATOM   2111  HA  ALA   131      23.056 -52.969  16.800  1.00  0.00           H  
ATOM   2112  CB  ALA   131      22.284 -52.119  18.531  1.00  0.00           C  
ATOM   2113  HB1 ALA   131      23.220 -52.370  19.029  1.00  0.00           H  
ATOM   2114  HB2 ALA   131      22.355 -51.106  18.136  1.00  0.00           H  
ATOM   2115  HB3 ALA   131      21.486 -52.263  19.259  1.00  0.00           H  
ATOM   2116  C   ALA   131      21.791 -54.465  17.741  1.00  0.00           C  
ATOM   2117  O   ALA   131      20.646 -54.903  17.635  1.00  0.00           O  
ATOM   2118  N   ALA   132      22.831 -55.184  18.212  1.00  0.00           N  
ATOM   2119  H   ALA   132      23.696 -54.713  17.989  1.00  0.00           H  
ATOM   2120  CA  ALA   132      22.859 -56.618  18.525  1.00  0.00           C  
ATOM   2121  HA  ALA   132      22.784 -57.136  17.568  1.00  0.00           H  
ATOM   2122  CB  ALA   132      24.170 -56.974  19.187  1.00  0.00           C  
ATOM   2123  HB1 ALA   132      24.092 -57.386  20.194  1.00  0.00           H  
ATOM   2124  HB2 ALA   132      24.668 -57.745  18.600  1.00  0.00           H  
ATOM   2125  HB3 ALA   132      24.912 -56.181  19.284  1.00  0.00           H  
ATOM   2126  C   ALA   132      21.777 -57.235  19.444  1.00  0.00           C  
ATOM   2127  O   ALA   132      21.246 -56.481  20.269  1.00  0.00           O  
ATOM   2128  N   PRO   133      21.493 -58.571  19.451  1.00  0.00           N  
ATOM   2129  CD  PRO   133      21.835 -59.476  18.332  1.00  0.00           C  
ATOM   2130  HD2 PRO   133      22.875 -59.782  18.219  1.00  0.00           H  
ATOM   2131  HD3 PRO   133      21.448 -59.119  17.377  1.00  0.00           H  
ATOM   2132  CG  PRO   133      20.936 -60.686  18.592  1.00  0.00           C  
ATOM   2133  HG2 PRO   133      21.261 -61.627  18.149  1.00  0.00           H  
ATOM   2134  HG3 PRO   133      19.904 -60.579  18.260  1.00  0.00           H  
ATOM   2135  CB  PRO   133      20.741 -60.728  20.158  1.00  0.00           C  
ATOM   2136  HB2 PRO   133      21.672 -61.124  20.563  1.00  0.00           H  
ATOM   2137  HB3 PRO   133      19.873 -61.347  20.386  1.00  0.00           H  
ATOM   2138  CA  PRO   133      20.564 -59.227  20.414  1.00  0.00           C  
ATOM   2139  HA  PRO   133      19.525 -58.981  20.197  1.00  0.00           H  
ATOM   2140  C   PRO   133      20.924 -58.852  21.839  1.00  0.00           C  
ATOM   2141  O   PRO   133      22.082 -58.692  22.233  1.00  0.00           O  
ATOM   2142  N   ALA   134      19.841 -58.811  22.698  1.00  0.00           N  
ATOM   2143  H   ALA   134      18.934 -59.112  22.371  1.00  0.00           H  
ATOM   2144  CA  ALA   134      19.870 -58.348  24.080  1.00  0.00           C  
ATOM   2145  HA  ALA   134      20.082 -57.279  24.052  1.00  0.00           H  
ATOM   2146  CB  ALA   134      18.461 -58.651  24.673  1.00  0.00           C  
ATOM   2147  HB1 ALA   134      17.718 -58.167  24.039  1.00  0.00           H  
ATOM   2148  HB2 ALA   134      18.363 -59.737  24.668  1.00  0.00           H  
ATOM   2149  HB3 ALA   134      18.409 -58.291  25.700  1.00  0.00           H  
ATOM   2150  C   ALA   134      20.970 -59.012  24.971  1.00  0.00           C  
ATOM   2151  O   ALA   134      21.590 -58.312  25.767  1.00  0.00           O  
ATOM   2152  N   ASP   135      21.279 -60.287  24.741  1.00  0.00           N  
ATOM   2153  H   ASP   135      20.797 -60.658  23.935  1.00  0.00           H  
ATOM   2154  CA  ASP   135      22.354 -60.981  25.541  1.00  0.00           C  
ATOM   2155  HA  ASP   135      22.329 -60.500  26.518  1.00  0.00           H  
ATOM   2156  CB  ASP   135      21.968 -62.451  25.663  1.00  0.00           C  
ATOM   2157  HB2 ASP   135      21.877 -62.888  24.668  1.00  0.00           H  
ATOM   2158  HB3 ASP   135      22.791 -63.012  26.106  1.00  0.00           H  
ATOM   2159  CG  ASP   135      20.636 -62.677  26.528  1.00  0.00           C  
ATOM   2160  OD1 ASP   135      20.107 -63.788  26.425  1.00  0.00           O  
ATOM   2161  OD2 ASP   135      20.204 -61.802  27.309  1.00  0.00           O  
ATOM   2162  C   ASP   135      23.710 -60.712  24.921  1.00  0.00           C  
ATOM   2163  O   ASP   135      24.773 -60.775  25.548  1.00  0.00           O  
ATOM   2164  N   ALA   136      23.803 -60.479  23.593  1.00  0.00           N  
ATOM   2165  H   ALA   136      23.047 -60.621  22.938  1.00  0.00           H  
ATOM   2166  CA  ALA   136      24.980 -59.880  22.985  1.00  0.00           C  
ATOM   2167  HA  ALA   136      25.890 -60.052  23.560  1.00  0.00           H  
ATOM   2168  CB  ALA   136      25.172 -60.621  21.641  1.00  0.00           C  
ATOM   2169  HB1 ALA   136      24.450 -60.298  20.891  1.00  0.00           H  
ATOM   2170  HB2 ALA   136      26.209 -60.443  21.354  1.00  0.00           H  
ATOM   2171  HB3 ALA   136      25.168 -61.688  21.864  1.00  0.00           H  
ATOM   2172  C   ALA   136      25.070 -58.349  22.972  1.00  0.00           C  
ATOM   2173  O   ALA   136      26.070 -57.849  22.384  1.00  0.00           O  
ATOM   2174  N   LYS   137      24.256 -57.524  23.632  1.00  0.00           N  
ATOM   2175  H   LYS   137      23.496 -57.960  24.135  1.00  0.00           H  
ATOM   2176  CA  LYS   137      24.448 -56.092  23.938  1.00  0.00           C  
ATOM   2177  HA  LYS   137      24.834 -55.667  23.011  1.00  0.00           H  
ATOM   2178  CB  LYS   137      23.147 -55.404  24.311  1.00  0.00           C  
ATOM   2179  HB2 LYS   137      22.601 -55.976  25.061  1.00  0.00           H  
ATOM   2180  HB3 LYS   137      23.411 -54.455  24.778  1.00  0.00           H  
ATOM   2181  CG  LYS   137      22.282 -55.102  23.279  1.00  0.00           C  
ATOM   2182  HG2 LYS   137      22.853 -54.694  22.444  1.00  0.00           H  
ATOM   2183  HG3 LYS   137      21.798 -56.008  22.915  1.00  0.00           H  
ATOM   2184  CD  LYS   137      21.211 -54.307  23.677  1.00  0.00           C  
ATOM   2185  HD2 LYS   137      20.434 -54.968  24.063  1.00  0.00           H  
ATOM   2186  HD3 LYS   137      21.596 -53.570  24.382  1.00  0.00           H  
ATOM   2187  CE  LYS   137      20.550 -53.461  22.816  1.00  0.00           C  
ATOM   2188  HE2 LYS   137      19.787 -52.962  23.413  1.00  0.00           H  
ATOM   2189  HE3 LYS   137      21.273 -52.735  22.443  1.00  0.00           H  
ATOM   2190  NZ  LYS   137      19.979 -54.279  21.737  1.00  0.00           N  
ATOM   2191  HZ1 LYS   137      20.540 -55.033  21.365  1.00  0.00           H  
ATOM   2192  HZ2 LYS   137      19.194 -54.770  22.141  1.00  0.00           H  
ATOM   2193  HZ3 LYS   137      19.591 -53.659  21.041  1.00  0.00           H  
ATOM   2194  C   LYS   137      25.550 -55.722  24.937  1.00  0.00           C  
ATOM   2195  O   LYS   137      25.429 -55.962  26.118  1.00  0.00           O  
ATOM   2196  N   PRO   138      26.620 -54.945  24.510  1.00  0.00           N  
ATOM   2197  CD  PRO   138      26.935 -54.567  23.225  1.00  0.00           C  
ATOM   2198  HD2 PRO   138      26.100 -54.046  22.756  1.00  0.00           H  
ATOM   2199  HD3 PRO   138      27.286 -55.407  22.625  1.00  0.00           H  
ATOM   2200  CG  PRO   138      28.082 -53.545  23.296  1.00  0.00           C  
ATOM   2201  HG2 PRO   138      27.716 -52.542  23.076  1.00  0.00           H  
ATOM   2202  HG3 PRO   138      28.805 -53.813  22.525  1.00  0.00           H  
ATOM   2203  CB  PRO   138      28.642 -53.692  24.688  1.00  0.00           C  
ATOM   2204  HB2 PRO   138      29.147 -52.840  25.143  1.00  0.00           H  
ATOM   2205  HB3 PRO   138      29.413 -54.454  24.569  1.00  0.00           H  
ATOM   2206  CA  PRO   138      27.458 -54.280  25.406  1.00  0.00           C  
ATOM   2207  HA  PRO   138      27.951 -54.981  26.080  1.00  0.00           H  
ATOM   2208  C   PRO   138      26.668 -53.227  26.252  1.00  0.00           C  
ATOM   2209  O   PRO   138      25.750 -52.628  25.746  1.00  0.00           O  
ATOM   2210  N   MET   139      27.058 -53.035  27.567  1.00  0.00           N  
ATOM   2211  H   MET   139      27.786 -53.611  27.965  1.00  0.00           H  
ATOM   2212  CA  MET   139      26.508 -52.068  28.559  1.00  0.00           C  
ATOM   2213  HA  MET   139      26.218 -51.164  28.025  1.00  0.00           H  
ATOM   2214  CB  MET   139      25.371 -52.819  29.279  1.00  0.00           C  
ATOM   2215  HB2 MET   139      25.731 -53.728  29.761  1.00  0.00           H  
ATOM   2216  HB3 MET   139      24.975 -52.167  30.057  1.00  0.00           H  
ATOM   2217  CG  MET   139      24.141 -53.074  28.321  1.00  0.00           C  
ATOM   2218  HG2 MET   139      24.030 -52.186  27.700  1.00  0.00           H  
ATOM   2219  HG3 MET   139      24.493 -53.937  27.755  1.00  0.00           H  
ATOM   2220  SD  MET   139      22.738 -53.565  29.219  1.00  0.00           S  
ATOM   2221  CE  MET   139      23.141 -55.118  30.112  1.00  0.00           C  
ATOM   2222  HE1 MET   139      22.271 -55.608  30.548  1.00  0.00           H  
ATOM   2223  HE2 MET   139      23.700 -55.800  29.471  1.00  0.00           H  
ATOM   2224  HE3 MET   139      23.825 -54.870  30.923  1.00  0.00           H  
ATOM   2225  C   MET   139      27.553 -51.435  29.505  1.00  0.00           C  
ATOM   2226  O   MET   139      28.456 -52.212  29.917  1.00  0.00           O  
ATOM   2227  N   MET   140      27.404 -50.215  30.051  1.00  0.00           N  
ATOM   2228  H   MET   140      26.587 -49.697  29.758  1.00  0.00           H  
ATOM   2229  CA  MET   140      28.318 -49.574  30.963  1.00  0.00           C  
ATOM   2230  HA  MET   140      27.876 -48.587  31.102  1.00  0.00           H  
ATOM   2231  CB  MET   140      28.185 -50.214  32.349  1.00  0.00           C  
ATOM   2232  HB2 MET   140      28.538 -51.243  32.279  1.00  0.00           H  
ATOM   2233  HB3 MET   140      28.751 -49.566  33.018  1.00  0.00           H  
ATOM   2234  CG  MET   140      26.757 -50.285  32.983  1.00  0.00           C  
ATOM   2235  HG2 MET   140      26.159 -51.046  32.482  1.00  0.00           H  
ATOM   2236  HG3 MET   140      26.877 -50.542  34.036  1.00  0.00           H  
ATOM   2237  SD  MET   140      25.874 -48.689  32.946  1.00  0.00           S  
ATOM   2238  CE  MET   140      27.106 -47.740  33.902  1.00  0.00           C  
ATOM   2239  HE1 MET   140      27.551 -48.453  34.596  1.00  0.00           H  
ATOM   2240  HE2 MET   140      27.842 -47.412  33.168  1.00  0.00           H  
ATOM   2241  HE3 MET   140      26.609 -46.911  34.404  1.00  0.00           H  
ATOM   2242  C   MET   140      29.817 -49.314  30.493  1.00  0.00           C  
ATOM   2243  O   MET   140      30.590 -48.718  31.206  1.00  0.00           O  
ATOM   2244  N   HIE   141      30.130 -49.683  29.257  1.00  0.00           N  
ATOM   2245  H   HIE   141      29.331 -49.938  28.694  1.00  0.00           H  
ATOM   2246  CA  HIE   141      31.431 -49.894  28.661  1.00  0.00           C  
ATOM   2247  HA  HIE   141      32.106 -50.368  29.373  1.00  0.00           H  
ATOM   2248  CB  HIE   141      31.252 -50.851  27.419  1.00  0.00           C  
ATOM   2249  HB2 HIE   141      32.277 -51.143  27.190  1.00  0.00           H  
ATOM   2250  HB3 HIE   141      30.853 -51.788  27.808  1.00  0.00           H  
ATOM   2251  CG  HIE   141      30.326 -50.276  26.344  1.00  0.00           C  
ATOM   2252  ND1 HIE   141      28.950 -50.466  26.430  1.00  0.00           N  
ATOM   2253  CE1 HIE   141      28.413 -49.861  25.346  1.00  0.00           C  
ATOM   2254  HE1 HIE   141      27.366 -49.857  25.080  1.00  0.00           H  
ATOM   2255  NE2 HIE   141      29.472 -49.406  24.527  1.00  0.00           N  
ATOM   2256  HE2 HIE   141      29.406 -48.923  23.642  1.00  0.00           H  
ATOM   2257  CD2 HIE   141      30.677 -49.654  25.191  1.00  0.00           C  
ATOM   2258  HD2 HIE   141      31.660 -49.439  24.798  1.00  0.00           H  
ATOM   2259  C   HIE   141      32.077 -48.559  28.250  1.00  0.00           C  
ATOM   2260  O   HIE   141      33.063 -48.558  27.477  1.00  0.00           O  
ATOM   2261  N   HIE   142      31.630 -47.382  28.788  1.00  0.00           N  
ATOM   2262  H   HIE   142      30.956 -47.351  29.540  1.00  0.00           H  
ATOM   2263  CA  HIE   142      32.290 -46.044  28.510  1.00  0.00           C  
ATOM   2264  HA  HIE   142      32.993 -46.069  27.677  1.00  0.00           H  
ATOM   2265  CB  HIE   142      31.229 -44.952  28.054  1.00  0.00           C  
ATOM   2266  HB2 HIE   142      30.488 -44.857  28.848  1.00  0.00           H  
ATOM   2267  HB3 HIE   142      31.693 -43.992  27.829  1.00  0.00           H  
ATOM   2268  CG  HIE   142      30.434 -45.149  26.796  1.00  0.00           C  
ATOM   2269  ND1 HIE   142      29.258 -44.528  26.419  1.00  0.00           N  
ATOM   2270  CE1 HIE   142      28.952 -44.955  25.165  1.00  0.00           C  
ATOM   2271  HE1 HIE   142      27.940 -44.888  24.794  1.00  0.00           H  
ATOM   2272  NE2 HIE   142      29.938 -45.803  24.739  1.00  0.00           N  
ATOM   2273  HE2 HIE   142      29.895 -46.138  23.787  1.00  0.00           H  
ATOM   2274  CD2 HIE   142      30.865 -45.890  25.773  1.00  0.00           C  
ATOM   2275  HD2 HIE   142      31.814 -46.404  25.820  1.00  0.00           H  
ATOM   2276  C   HIE   142      32.957 -45.448  29.784  1.00  0.00           C  
ATOM   2277  O   HIE   142      32.348 -45.474  30.869  1.00  0.00           O  
ATOM   2278  N   LYS   143      34.088 -44.810  29.597  1.00  0.00           N  
ATOM   2279  H   LYS   143      34.619 -44.881  28.741  1.00  0.00           H  
ATOM   2280  CA  LYS   143      34.639 -43.808  30.480  1.00  0.00           C  
ATOM   2281  HA  LYS   143      34.888 -44.086  31.504  1.00  0.00           H  
ATOM   2282  CB  LYS   143      36.000 -43.258  30.057  1.00  0.00           C  
ATOM   2283  HB2 LYS   143      35.837 -42.794  29.084  1.00  0.00           H  
ATOM   2284  HB3 LYS   143      36.222 -42.483  30.790  1.00  0.00           H  
ATOM   2285  CG  LYS   143      37.004 -44.166  30.052  1.00  0.00           C  
ATOM   2286  HG2 LYS   143      37.038 -44.838  30.909  1.00  0.00           H  
ATOM   2287  HG3 LYS   143      36.798 -44.784  29.178  1.00  0.00           H  
ATOM   2288  CD  LYS   143      38.226 -43.500  29.731  1.00  0.00           C  
ATOM   2289  HD2 LYS   143      38.135 -42.872  28.845  1.00  0.00           H  
ATOM   2290  HD3 LYS   143      38.503 -42.815  30.532  1.00  0.00           H  
ATOM   2291  CE  LYS   143      39.248 -44.304  29.488  1.00  0.00           C  
ATOM   2292  HE2 LYS   143      39.316 -45.109  30.220  1.00  0.00           H  
ATOM   2293  HE3 LYS   143      39.177 -44.814  28.527  1.00  0.00           H  
ATOM   2294  NZ  LYS   143      40.572 -43.650  29.497  1.00  0.00           N  
ATOM   2295  HZ1 LYS   143      40.536 -42.960  28.759  1.00  0.00           H  
ATOM   2296  HZ2 LYS   143      40.798 -43.163  30.352  1.00  0.00           H  
ATOM   2297  HZ3 LYS   143      41.320 -44.275  29.234  1.00  0.00           H  
ATOM   2298  C   LYS   143      33.712 -42.609  30.700  1.00  0.00           C  
ATOM   2299  O   LYS   143      32.959 -42.323  29.822  1.00  0.00           O  
ATOM   2300  N   GLY   144      33.802 -41.913  31.863  1.00  0.00           N  
ATOM   2301  H   GLY   144      34.576 -42.043  32.500  1.00  0.00           H  
ATOM   2302  CA  GLY   144      32.845 -40.861  32.241  1.00  0.00           C  
ATOM   2303  HA2 GLY   144      33.260 -40.339  33.102  1.00  0.00           H  
ATOM   2304  HA3 GLY   144      32.850 -40.114  31.447  1.00  0.00           H  
ATOM   2305  C   GLY   144      31.434 -41.347  32.565  1.00  0.00           C  
ATOM   2306  O   GLY   144      31.378 -42.412  33.140  1.00  0.00           O  
ATOM   2307  N   LYS   145      30.334 -40.673  32.080  1.00  0.00           N  
ATOM   2308  H   LYS   145      30.446 -39.733  31.730  1.00  0.00           H  
ATOM   2309  CA  LYS   145      28.979 -41.286  32.125  1.00  0.00           C  
ATOM   2310  HA  LYS   145      28.954 -41.758  33.107  1.00  0.00           H  
ATOM   2311  CB  LYS   145      27.792 -40.422  32.008  1.00  0.00           C  
ATOM   2312  HB2 LYS   145      27.811 -39.888  31.059  1.00  0.00           H  
ATOM   2313  HB3 LYS   145      26.946 -41.105  32.094  1.00  0.00           H  
ATOM   2314  CG  LYS   145      27.633 -39.465  32.989  1.00  0.00           C  
ATOM   2315  HG2 LYS   145      27.700 -39.951  33.962  1.00  0.00           H  
ATOM   2316  HG3 LYS   145      28.506 -38.826  33.125  1.00  0.00           H  
ATOM   2317  CD  LYS   145      26.560 -38.651  33.043  1.00  0.00           C  
ATOM   2318  HD2 LYS   145      26.494 -38.076  32.119  1.00  0.00           H  
ATOM   2319  HD3 LYS   145      25.670 -39.278  33.095  1.00  0.00           H  
ATOM   2320  CE  LYS   145      26.468 -37.795  34.061  1.00  0.00           C  
ATOM   2321  HE2 LYS   145      26.314 -38.406  34.950  1.00  0.00           H  
ATOM   2322  HE3 LYS   145      27.320 -37.142  34.250  1.00  0.00           H  
ATOM   2323  NZ  LYS   145      25.328 -36.842  33.872  1.00  0.00           N  
ATOM   2324  HZ1 LYS   145      25.467 -36.247  33.069  1.00  0.00           H  
ATOM   2325  HZ2 LYS   145      24.399 -37.239  33.880  1.00  0.00           H  
ATOM   2326  HZ3 LYS   145      25.380 -36.226  34.671  1.00  0.00           H  
ATOM   2327  C   LYS   145      28.930 -42.386  31.067  1.00  0.00           C  
ATOM   2328  O   LYS   145      29.406 -42.168  29.974  1.00  0.00           O  
ATOM   2329  N   PHE   146      28.103 -43.348  31.258  1.00  0.00           N  
ATOM   2330  H   PHE   146      27.639 -43.453  32.149  1.00  0.00           H  
ATOM   2331  CA  PHE   146      27.607 -44.170  30.167  1.00  0.00           C  
ATOM   2332  HA  PHE   146      28.366 -44.532  29.473  1.00  0.00           H  
ATOM   2333  CB  PHE   146      26.883 -45.469  30.765  1.00  0.00           C  
ATOM   2334  HB2 PHE   146      27.487 -45.965  31.525  1.00  0.00           H  
ATOM   2335  HB3 PHE   146      26.044 -45.052  31.321  1.00  0.00           H  
ATOM   2336  CG  PHE   146      26.443 -46.497  29.752  1.00  0.00           C  
ATOM   2337  CD1 PHE   146      27.222 -46.785  28.661  1.00  0.00           C  
ATOM   2338  HD1 PHE   146      28.168 -46.295  28.482  1.00  0.00           H  
ATOM   2339  CE1 PHE   146      26.828 -47.800  27.734  1.00  0.00           C  
ATOM   2340  HE1 PHE   146      27.399 -47.954  26.830  1.00  0.00           H  
ATOM   2341  CZ  PHE   146      25.618 -48.435  28.035  1.00  0.00           C  
ATOM   2342  HZ  PHE   146      25.292 -49.240  27.392  1.00  0.00           H  
ATOM   2343  CE2 PHE   146      24.820 -48.205  29.111  1.00  0.00           C  
ATOM   2344  HE2 PHE   146      23.890 -48.750  29.185  1.00  0.00           H  
ATOM   2345  CD2 PHE   146      25.207 -47.153  29.990  1.00  0.00           C  
ATOM   2346  HD2 PHE   146      24.581 -46.812  30.801  1.00  0.00           H  
ATOM   2347  C   PHE   146      26.581 -43.356  29.310  1.00  0.00           C  
ATOM   2348  O   PHE   146      25.718 -42.564  29.829  1.00  0.00           O  
ATOM   2349  N   GLY   147      26.793 -43.627  28.027  1.00  0.00           N  
ATOM   2350  H   GLY   147      27.480 -44.324  27.779  1.00  0.00           H  
ATOM   2351  CA  GLY   147      26.022 -43.011  26.980  1.00  0.00           C  
ATOM   2352  HA2 GLY   147      26.354 -43.467  26.047  1.00  0.00           H  
ATOM   2353  HA3 GLY   147      24.951 -43.106  27.156  1.00  0.00           H  
ATOM   2354  C   GLY   147      26.282 -41.520  26.787  1.00  0.00           C  
ATOM   2355  O   GLY   147      27.479 -41.186  26.779  1.00  0.00           O  
ATOM   2356  N   PRO   148      25.315 -40.582  26.686  1.00  0.00           N  
ATOM   2357  CD  PRO   148      23.901 -40.854  26.627  1.00  0.00           C  
ATOM   2358  HD2 PRO   148      23.662 -41.619  27.365  1.00  0.00           H  
ATOM   2359  HD3 PRO   148      23.669 -41.252  25.639  1.00  0.00           H  
ATOM   2360  CG  PRO   148      23.265 -39.555  26.976  1.00  0.00           C  
ATOM   2361  HG2 PRO   148      23.087 -39.356  28.032  1.00  0.00           H  
ATOM   2362  HG3 PRO   148      22.311 -39.463  26.457  1.00  0.00           H  
ATOM   2363  CB  PRO   148      24.153 -38.494  26.293  1.00  0.00           C  
ATOM   2364  HB2 PRO   148      24.114 -37.636  26.964  1.00  0.00           H  
ATOM   2365  HB3 PRO   148      23.754 -38.306  25.296  1.00  0.00           H  
ATOM   2366  CA  PRO   148      25.535 -39.128  26.482  1.00  0.00           C  
ATOM   2367  HA  PRO   148      26.183 -39.053  25.608  1.00  0.00           H  
ATOM   2368  C   PRO   148      26.323 -38.558  27.694  1.00  0.00           C  
ATOM   2369  O   PRO   148      25.798 -38.574  28.830  1.00  0.00           O  
ATOM   2370  N   HIE   149      27.393 -37.921  27.377  1.00  0.00           N  
ATOM   2371  H   HIE   149      27.661 -37.813  26.409  1.00  0.00           H  
ATOM   2372  CA  HIE   149      28.321 -37.348  28.374  1.00  0.00           C  
ATOM   2373  HA  HIE   149      27.873 -37.224  29.360  1.00  0.00           H  
ATOM   2374  CB  HIE   149      29.404 -38.472  28.588  1.00  0.00           C  
ATOM   2375  HB2 HIE   149      28.954 -39.399  28.942  1.00  0.00           H  
ATOM   2376  HB3 HIE   149      29.896 -38.655  27.633  1.00  0.00           H  
ATOM   2377  CG  HIE   149      30.527 -38.150  29.566  1.00  0.00           C  
ATOM   2378  ND1 HIE   149      30.368 -37.680  30.866  1.00  0.00           N  
ATOM   2379  CE1 HIE   149      31.549 -37.244  31.230  1.00  0.00           C  
ATOM   2380  HE1 HIE   149      31.728 -36.926  32.246  1.00  0.00           H  
ATOM   2381  NE2 HIE   149      32.469 -37.596  30.339  1.00  0.00           N  
ATOM   2382  HE2 HIE   149      33.448 -37.354  30.377  1.00  0.00           H  
ATOM   2383  CD2 HIE   149      31.820 -38.079  29.202  1.00  0.00           C  
ATOM   2384  HD2 HIE   149      32.190 -38.229  28.198  1.00  0.00           H  
ATOM   2385  C   HIE   149      29.032 -36.034  27.865  1.00  0.00           C  
ATOM   2386  O   HIE   149      29.390 -35.953  26.692  1.00  0.00           O  
ATOM   2387  N   GLN   150      29.237 -35.092  28.809  1.00  0.00           N  
ATOM   2388  H   GLN   150      28.827 -35.182  29.728  1.00  0.00           H  
ATOM   2389  CA  GLN   150      30.035 -33.860  28.680  1.00  0.00           C  
ATOM   2390  HA  GLN   150      30.379 -33.784  27.649  1.00  0.00           H  
ATOM   2391  CB  GLN   150      29.076 -32.659  28.901  1.00  0.00           C  
ATOM   2392  HB2 GLN   150      28.644 -32.685  29.902  1.00  0.00           H  
ATOM   2393  HB3 GLN   150      29.699 -31.766  28.954  1.00  0.00           H  
ATOM   2394  CG  GLN   150      27.992 -32.440  27.823  1.00  0.00           C  
ATOM   2395  HG2 GLN   150      27.291 -33.275  27.818  1.00  0.00           H  
ATOM   2396  HG3 GLN   150      27.286 -31.653  28.089  1.00  0.00           H  
ATOM   2397  CD  GLN   150      28.408 -32.177  26.373  1.00  0.00           C  
ATOM   2398  OE1 GLN   150      29.602 -32.055  26.051  1.00  0.00           O  
ATOM   2399  NE2 GLN   150      27.499 -31.811  25.533  1.00  0.00           N  
ATOM   2400 HE21 GLN   150      27.813 -31.450  24.643  1.00  0.00           H  
ATOM   2401 HE22 GLN   150      26.519 -31.852  25.776  1.00  0.00           H  
ATOM   2402  C   GLN   150      31.238 -33.813  29.582  1.00  0.00           C  
ATOM   2403  O   GLN   150      31.117 -33.474  30.715  1.00  0.00           O  
ATOM   2404  N   CML   151      32.523 -34.014  29.100  1.00  0.00           N  
ATOM   2405  H   CML   151      33.239 -33.854  29.795  1.00  0.00           H  
ATOM   2406  CA  CML   151      32.984 -34.418  27.711  1.00  0.00           C  
ATOM   2407  HA  CML   151      32.149 -34.935  27.237  1.00  0.00           H  
ATOM   2408  CB  CML   151      33.210 -33.210  26.853  1.00  0.00           C  
ATOM   2409  HB2 CML   151      32.352 -32.554  27.000  1.00  0.00           H  
ATOM   2410  HB3 CML   151      33.439 -33.482  25.823  1.00  0.00           H  
ATOM   2411  SG  CML   151      34.550 -32.197  27.614  1.00  0.00           S  
ATOM   2412  S1L CML   151      34.459 -30.463  26.539  1.00  0.00           S  
ATOM   2413  C1L CML   151      32.994 -29.433  26.971  1.00  0.00           C  
ATOM   2414  H1L CML   151      32.053 -29.853  26.557  1.00  0.00           H  
ATOM   2415  H1M CML   151      33.148 -28.433  26.511  1.00  0.00           H  
ATOM   2416  C1R CML   151      32.969 -29.267  28.416  1.00  0.00           C  
ATOM   2417  C2R CML   151      32.396 -30.132  29.310  1.00  0.00           C  
ATOM   2418  H2R CML   151      31.794 -31.045  29.190  1.00  0.00           H  
ATOM   2419  C1  CML   151      33.622 -28.107  29.153  1.00  0.00           C  
ATOM   2420  C2  CML   151      32.776 -29.869  30.781  1.00  0.00           C  
ATOM   2421  N1  CML   151      33.382 -28.496  30.597  1.00  0.00           N  
ATOM   2422  O1  CML   151      33.449 -27.643  31.587  1.00  0.00           O  
ATOM   2423  C1A CML   151      32.812 -26.868  28.929  1.00  0.00           C  
ATOM   2424  H1A CML   151      33.351 -25.986  29.339  1.00  0.00           H  
ATOM   2425  H1B CML   151      31.842 -26.907  29.469  1.00  0.00           H  
ATOM   2426  H1C CML   151      32.638 -26.825  27.833  1.00  0.00           H  
ATOM   2427  C2A CML   151      31.580 -29.874  31.789  1.00  0.00           C  
ATOM   2428  H2A CML   151      31.923 -29.475  32.767  1.00  0.00           H  
ATOM   2429  H2B CML   151      31.221 -30.924  31.850  1.00  0.00           H  
ATOM   2430  H2C CML   151      30.822 -29.210  31.322  1.00  0.00           H  
ATOM   2431  C1D CML   151      35.176 -27.907  28.985  1.00  0.00           C  
ATOM   2432  H1D CML   151      35.705 -27.682  29.936  1.00  0.00           H  
ATOM   2433  H1E CML   151      35.374 -27.040  28.319  1.00  0.00           H  
ATOM   2434  H1F CML   151      35.773 -28.746  28.567  1.00  0.00           H  
ATOM   2435  C2D CML   151      33.875 -30.880  31.217  1.00  0.00           C  
ATOM   2436  H2D CML   151      34.252 -30.521  32.199  1.00  0.00           H  
ATOM   2437  H2E CML   151      34.667 -31.005  30.449  1.00  0.00           H  
ATOM   2438  H2F CML   151      33.432 -31.891  31.343  1.00  0.00           H  
ATOM   2439  C   CML   151      34.212 -35.344  27.718  1.00  0.00           C  
ATOM   2440  O   CML   151      35.053 -35.462  28.608  1.00  0.00           O  
ATOM   2441  N   ASP   152      34.373 -35.958  26.594  1.00  0.00           N  
ATOM   2442  H   ASP   152      33.597 -35.969  25.948  1.00  0.00           H  
ATOM   2443  CA  ASP   152      35.561 -36.797  26.365  1.00  0.00           C  
ATOM   2444  HA  ASP   152      35.604 -37.408  27.267  1.00  0.00           H  
ATOM   2445  CB  ASP   152      35.311 -37.891  25.221  1.00  0.00           C  
ATOM   2446  HB2 ASP   152      35.215 -37.466  24.222  1.00  0.00           H  
ATOM   2447  HB3 ASP   152      36.200 -38.496  25.401  1.00  0.00           H  
ATOM   2448  CG  ASP   152      34.057 -38.778  25.325  1.00  0.00           C  
ATOM   2449  OD1 ASP   152      32.951 -38.267  25.117  1.00  0.00           O  
ATOM   2450  OD2 ASP   152      34.072 -40.003  25.497  1.00  0.00           O  
ATOM   2451  C   ASP   152      36.806 -35.987  26.200  1.00  0.00           C  
ATOM   2452  O   ASP   152      37.950 -36.438  26.501  1.00  0.00           O  
ATOM   2453  N   MET   153      36.710 -34.726  25.841  1.00  0.00           N  
ATOM   2454  H   MET   153      35.779 -34.431  25.583  1.00  0.00           H  
ATOM   2455  CA  MET   153      37.870 -33.798  25.454  1.00  0.00           C  
ATOM   2456  HA  MET   153      38.467 -34.375  24.748  1.00  0.00           H  
ATOM   2457  CB  MET   153      37.333 -32.633  24.530  1.00  0.00           C  
ATOM   2458  HB2 MET   153      36.457 -32.901  23.939  1.00  0.00           H  
ATOM   2459  HB3 MET   153      37.089 -31.751  25.122  1.00  0.00           H  
ATOM   2460  CG  MET   153      38.461 -32.141  23.608  1.00  0.00           C  
ATOM   2461  HG2 MET   153      39.190 -31.538  24.150  1.00  0.00           H  
ATOM   2462  HG3 MET   153      38.972 -33.029  23.236  1.00  0.00           H  
ATOM   2463  SD  MET   153      37.864 -31.160  22.208  1.00  0.00           S  
ATOM   2464  CE  MET   153      36.922 -32.434  21.390  1.00  0.00           C  
ATOM   2465  HE1 MET   153      35.919 -32.564  21.799  1.00  0.00           H  
ATOM   2466  HE2 MET   153      36.783 -32.200  20.335  1.00  0.00           H  
ATOM   2467  HE3 MET   153      37.512 -33.347  21.462  1.00  0.00           H  
ATOM   2468  C   MET   153      38.565 -33.359  26.683  1.00  0.00           C  
ATOM   2469  O   MET   153      39.491 -32.573  26.466  1.00  0.00           O  
ATOM   2470  N   MET   154      38.280 -33.860  27.866  1.00  0.00           N  
ATOM   2471  H   MET   154      37.635 -34.637  27.877  1.00  0.00           H  
ATOM   2472  CA  MET   154      38.988 -33.547  29.163  1.00  0.00           C  
ATOM   2473  HA  MET   154      39.980 -33.144  28.960  1.00  0.00           H  
ATOM   2474  CB  MET   154      38.187 -32.383  29.862  1.00  0.00           C  
ATOM   2475  HB2 MET   154      37.227 -32.755  30.218  1.00  0.00           H  
ATOM   2476  HB3 MET   154      38.861 -32.138  30.682  1.00  0.00           H  
ATOM   2477  CG  MET   154      38.005 -31.090  29.182  1.00  0.00           C  
ATOM   2478  HG2 MET   154      38.910 -30.744  28.683  1.00  0.00           H  
ATOM   2479  HG3 MET   154      37.185 -31.100  28.464  1.00  0.00           H  
ATOM   2480  SD  MET   154      37.771 -29.698  30.296  1.00  0.00           S  
ATOM   2481  CE  MET   154      39.238 -29.746  31.359  1.00  0.00           C  
ATOM   2482  HE1 MET   154      39.350 -28.767  31.824  1.00  0.00           H  
ATOM   2483  HE2 MET   154      39.274 -30.603  32.032  1.00  0.00           H  
ATOM   2484  HE3 MET   154      40.136 -29.726  30.743  1.00  0.00           H  
ATOM   2485  C   MET   154      39.123 -34.713  30.124  1.00  0.00           C  
ATOM   2486  O   MET   154      39.174 -34.555  31.325  1.00  0.00           O  
ATOM   2487  N   PHE   155      39.279 -35.929  29.549  1.00  0.00           N  
ATOM   2488  H   PHE   155      39.300 -36.045  28.546  1.00  0.00           H  
ATOM   2489  CA  PHE   155      39.627 -37.122  30.413  1.00  0.00           C  
ATOM   2490  HA  PHE   155      38.985 -37.182  31.292  1.00  0.00           H  
ATOM   2491  CB  PHE   155      39.324 -38.432  29.768  1.00  0.00           C  
ATOM   2492  HB2 PHE   155      39.850 -38.517  28.817  1.00  0.00           H  
ATOM   2493  HB3 PHE   155      39.868 -39.169  30.360  1.00  0.00           H  
ATOM   2494  CG  PHE   155      37.939 -38.858  29.597  1.00  0.00           C  
ATOM   2495  CD1 PHE   155      36.882 -38.589  30.472  1.00  0.00           C  
ATOM   2496  HD1 PHE   155      37.071 -38.100  31.417  1.00  0.00           H  
ATOM   2497  CE1 PHE   155      35.649 -39.158  30.253  1.00  0.00           C  
ATOM   2498  HE1 PHE   155      34.956 -39.135  31.081  1.00  0.00           H  
ATOM   2499  CZ  PHE   155      35.292 -39.784  29.033  1.00  0.00           C  
ATOM   2500  HZ  PHE   155      34.306 -40.224  29.016  1.00  0.00           H  
ATOM   2501  CE2 PHE   155      36.276 -40.015  28.118  1.00  0.00           C  
ATOM   2502  HE2 PHE   155      36.116 -40.533  27.185  1.00  0.00           H  
ATOM   2503  CD2 PHE   155      37.623 -39.544  28.393  1.00  0.00           C  
ATOM   2504  HD2 PHE   155      38.365 -39.787  27.648  1.00  0.00           H  
ATOM   2505  C   PHE   155      41.086 -37.025  30.919  1.00  0.00           C  
ATOM   2506  O   PHE   155      41.960 -36.442  30.239  1.00  0.00           O  
ATOM   2507  N   LYS   156      41.476 -37.706  31.991  1.00  0.00           N  
ATOM   2508  H   LYS   156      40.852 -38.348  32.459  1.00  0.00           H  
ATOM   2509  CA  LYS   156      42.890 -37.824  32.396  1.00  0.00           C  
ATOM   2510  HA  LYS   156      43.392 -36.877  32.590  1.00  0.00           H  
ATOM   2511  CB  LYS   156      43.074 -38.676  33.653  1.00  0.00           C  
ATOM   2512  HB2 LYS   156      42.731 -39.704  33.534  1.00  0.00           H  
ATOM   2513  HB3 LYS   156      44.148 -38.759  33.818  1.00  0.00           H  
ATOM   2514  CG  LYS   156      42.476 -38.191  34.789  1.00  0.00           C  
ATOM   2515  HG2 LYS   156      42.987 -37.236  34.909  1.00  0.00           H  
ATOM   2516  HG3 LYS   156      41.447 -37.935  34.536  1.00  0.00           H  
ATOM   2517  CD  LYS   156      42.529 -38.864  35.933  1.00  0.00           C  
ATOM   2518  HD2 LYS   156      42.261 -39.911  35.792  1.00  0.00           H  
ATOM   2519  HD3 LYS   156      43.517 -38.686  36.356  1.00  0.00           H  
ATOM   2520  CE  LYS   156      41.651 -38.410  36.850  1.00  0.00           C  
ATOM   2521  HE2 LYS   156      41.951 -38.846  37.803  1.00  0.00           H  
ATOM   2522  HE3 LYS   156      41.718 -37.324  36.785  1.00  0.00           H  
ATOM   2523  NZ  LYS   156      40.241 -38.896  36.640  1.00  0.00           N  
ATOM   2524  HZ1 LYS   156      40.144 -39.894  36.520  1.00  0.00           H  
ATOM   2525  HZ2 LYS   156      39.671 -38.637  37.432  1.00  0.00           H  
ATOM   2526  HZ3 LYS   156      39.842 -38.440  35.832  1.00  0.00           H  
ATOM   2527  C   LYS   156      43.724 -38.584  31.342  1.00  0.00           C  
ATOM   2528  O   LYS   156      44.925 -38.300  31.185  1.00  0.00           O  
ATOM   2529  N   ASP   157      43.081 -39.400  30.506  1.00  0.00           N  
ATOM   2530  H   ASP   157      42.154 -39.668  30.803  1.00  0.00           H  
ATOM   2531  CA  ASP   157      43.538 -40.076  29.288  1.00  0.00           C  
ATOM   2532  HA  ASP   157      44.331 -40.807  29.444  1.00  0.00           H  
ATOM   2533  CB  ASP   157      42.296 -40.625  28.583  1.00  0.00           C  
ATOM   2534  HB2 ASP   157      41.657 -41.025  29.370  1.00  0.00           H  
ATOM   2535  HB3 ASP   157      41.716 -39.792  28.189  1.00  0.00           H  
ATOM   2536  CG  ASP   157      42.442 -41.722  27.631  1.00  0.00           C  
ATOM   2537  OD1 ASP   157      43.570 -42.142  27.319  1.00  0.00           O  
ATOM   2538  OD2 ASP   157      41.373 -42.310  27.196  1.00  0.00           O  
ATOM   2539  C   ASP   157      44.293 -39.181  28.243  1.00  0.00           C  
ATOM   2540  O   ASP   157      45.362 -39.476  27.675  1.00  0.00           O  
ATOM   2541  N   LEU   158      43.832 -37.969  28.069  1.00  0.00           N  
ATOM   2542  H   LEU   158      43.059 -37.636  28.627  1.00  0.00           H  
ATOM   2543  CA  LEU   158      44.381 -36.891  27.185  1.00  0.00           C  
ATOM   2544  HA  LEU   158      44.607 -37.355  26.225  1.00  0.00           H  
ATOM   2545  CB  LEU   158      43.404 -35.768  26.991  1.00  0.00           C  
ATOM   2546  HB2 LEU   158      42.919 -35.530  27.938  1.00  0.00           H  
ATOM   2547  HB3 LEU   158      44.021 -34.904  26.745  1.00  0.00           H  
ATOM   2548  CG  LEU   158      42.342 -36.054  25.961  1.00  0.00           C  
ATOM   2549  HG  LEU   158      42.821 -36.408  25.048  1.00  0.00           H  
ATOM   2550  CD1 LEU   158      41.415 -37.228  26.173  1.00  0.00           C  
ATOM   2551 HD11 LEU   158      40.532 -37.039  26.783  1.00  0.00           H  
ATOM   2552 HD12 LEU   158      40.947 -37.479  25.221  1.00  0.00           H  
ATOM   2553 HD13 LEU   158      41.912 -38.118  26.560  1.00  0.00           H  
ATOM   2554  CD2 LEU   158      41.459 -34.805  25.801  1.00  0.00           C  
ATOM   2555 HD21 LEU   158      42.000 -33.947  25.403  1.00  0.00           H  
ATOM   2556 HD22 LEU   158      40.650 -34.897  25.076  1.00  0.00           H  
ATOM   2557 HD23 LEU   158      41.046 -34.641  26.796  1.00  0.00           H  
ATOM   2558  C   LEU   158      45.755 -36.351  27.714  1.00  0.00           C  
ATOM   2559  O   LEU   158      46.746 -36.129  26.983  1.00  0.00           O  
ATOM   2560  N   ASN   159      45.872 -36.010  29.001  1.00  0.00           N  
ATOM   2561  H   ASN   159      45.206 -36.441  29.626  1.00  0.00           H  
ATOM   2562  CA  ASN   159      46.894 -35.272  29.765  1.00  0.00           C  
ATOM   2563  HA  ASN   159      46.743 -35.264  30.844  1.00  0.00           H  
ATOM   2564  CB  ASN   159      48.243 -35.978  29.649  1.00  0.00           C  
ATOM   2565  HB2 ASN   159      48.396 -36.072  28.574  1.00  0.00           H  
ATOM   2566  HB3 ASN   159      49.076 -35.403  30.053  1.00  0.00           H  
ATOM   2567  CG  ASN   159      48.198 -37.404  30.240  1.00  0.00           C  
ATOM   2568  OD1 ASN   159      47.967 -37.496  31.385  1.00  0.00           O  
ATOM   2569  ND2 ASN   159      48.312 -38.491  29.513  1.00  0.00           N  
ATOM   2570 HD21 ASN   159      48.206 -39.357  30.021  1.00  0.00           H  
ATOM   2571 HD22 ASN   159      48.482 -38.370  28.524  1.00  0.00           H  
ATOM   2572  C   ASN   159      47.001 -33.815  29.382  1.00  0.00           C  
ATOM   2573  O   ASN   159      48.011 -33.311  28.860  1.00  0.00           O  
ATOM   2574  N   LEU   160      45.948 -33.035  29.525  1.00  0.00           N  
ATOM   2575  H   LEU   160      45.108 -33.558  29.725  1.00  0.00           H  
ATOM   2576  CA  LEU   160      45.789 -31.589  29.310  1.00  0.00           C  
ATOM   2577  HA  LEU   160      46.179 -31.383  28.313  1.00  0.00           H  
ATOM   2578  CB  LEU   160      44.360 -31.125  29.484  1.00  0.00           C  
ATOM   2579  HB2 LEU   160      44.142 -31.366  30.525  1.00  0.00           H  
ATOM   2580  HB3 LEU   160      44.407 -30.041  29.374  1.00  0.00           H  
ATOM   2581  CG  LEU   160      43.351 -31.677  28.578  1.00  0.00           C  
ATOM   2582  HG  LEU   160      43.377 -32.738  28.826  1.00  0.00           H  
ATOM   2583  CD1 LEU   160      41.947 -31.009  28.942  1.00  0.00           C  
ATOM   2584 HD11 LEU   160      41.119 -31.473  28.405  1.00  0.00           H  
ATOM   2585 HD12 LEU   160      41.776 -31.222  29.997  1.00  0.00           H  
ATOM   2586 HD13 LEU   160      42.015 -29.945  28.718  1.00  0.00           H  
ATOM   2587  CD2 LEU   160      43.618 -31.442  27.108  1.00  0.00           C  
ATOM   2588 HD21 LEU   160      44.038 -30.451  26.938  1.00  0.00           H  
ATOM   2589 HD22 LEU   160      44.388 -32.149  26.798  1.00  0.00           H  
ATOM   2590 HD23 LEU   160      42.662 -31.498  26.587  1.00  0.00           H  
ATOM   2591  C   LEU   160      46.748 -30.847  30.336  1.00  0.00           C  
ATOM   2592  O   LEU   160      46.945 -31.228  31.512  1.00  0.00           O  
ATOM   2593  N   THR   161      47.322 -29.765  29.829  1.00  0.00           N  
ATOM   2594  H   THR   161      47.070 -29.447  28.903  1.00  0.00           H  
ATOM   2595  CA  THR   161      48.270 -28.912  30.595  1.00  0.00           C  
ATOM   2596  HA  THR   161      48.953 -29.575  31.127  1.00  0.00           H  
ATOM   2597  CB  THR   161      49.211 -28.073  29.696  1.00  0.00           C  
ATOM   2598  HB  THR   161      49.834 -27.403  30.289  1.00  0.00           H  
ATOM   2599  CG2 THR   161      49.965 -29.027  28.752  1.00  0.00           C  
ATOM   2600 HG21 THR   161      50.595 -29.638  29.398  1.00  0.00           H  
ATOM   2601 HG22 THR   161      49.317 -29.725  28.222  1.00  0.00           H  
ATOM   2602 HG23 THR   161      50.649 -28.483  28.100  1.00  0.00           H  
ATOM   2603  OG1 THR   161      48.504 -27.260  28.826  1.00  0.00           O  
ATOM   2604  HG1 THR   161      49.069 -26.919  28.129  1.00  0.00           H  
ATOM   2605  C   THR   161      47.595 -27.922  31.573  1.00  0.00           C  
ATOM   2606  O   THR   161      46.402 -27.599  31.324  1.00  0.00           O  
ATOM   2607  N   ASP   162      48.259 -27.436  32.630  1.00  0.00           N  
ATOM   2608  H   ASP   162      49.245 -27.554  32.814  1.00  0.00           H  
ATOM   2609  CA  ASP   162      47.772 -26.301  33.431  1.00  0.00           C  
ATOM   2610  HA  ASP   162      46.940 -26.712  34.002  1.00  0.00           H  
ATOM   2611  CB  ASP   162      48.860 -25.822  34.481  1.00  0.00           C  
ATOM   2612  HB2 ASP   162      49.820 -25.639  33.999  1.00  0.00           H  
ATOM   2613  HB3 ASP   162      48.598 -24.824  34.835  1.00  0.00           H  
ATOM   2614  CG  ASP   162      49.061 -26.760  35.712  1.00  0.00           C  
ATOM   2615  OD1 ASP   162      49.913 -26.426  36.580  1.00  0.00           O  
ATOM   2616  OD2 ASP   162      48.271 -27.757  35.816  1.00  0.00           O  
ATOM   2617  C   ASP   162      47.291 -25.080  32.612  1.00  0.00           C  
ATOM   2618  O   ASP   162      46.230 -24.513  32.871  1.00  0.00           O  
ATOM   2619  N   ALA   163      48.034 -24.698  31.511  1.00  0.00           N  
ATOM   2620  H   ALA   163      48.908 -25.182  31.361  1.00  0.00           H  
ATOM   2621  CA  ALA   163      47.751 -23.664  30.545  1.00  0.00           C  
ATOM   2622  HA  ALA   163      47.498 -22.758  31.096  1.00  0.00           H  
ATOM   2623  CB  ALA   163      49.004 -23.542  29.737  1.00  0.00           C  
ATOM   2624  HB1 ALA   163      49.754 -23.064  30.366  1.00  0.00           H  
ATOM   2625  HB2 ALA   163      49.378 -24.540  29.511  1.00  0.00           H  
ATOM   2626  HB3 ALA   163      48.869 -23.021  28.789  1.00  0.00           H  
ATOM   2627  C   ALA   163      46.437 -23.918  29.825  1.00  0.00           C  
ATOM   2628  O   ALA   163      45.574 -23.040  29.802  1.00  0.00           O  
ATOM   2629  N   GLN   164      46.308 -25.136  29.192  1.00  0.00           N  
ATOM   2630  H   GLN   164      47.093 -25.771  29.229  1.00  0.00           H  
ATOM   2631  CA  GLN   164      45.020 -25.526  28.547  1.00  0.00           C  
ATOM   2632  HA  GLN   164      44.852 -24.855  27.705  1.00  0.00           H  
ATOM   2633  CB  GLN   164      45.093 -26.976  28.029  1.00  0.00           C  
ATOM   2634  HB2 GLN   164      45.577 -27.637  28.748  1.00  0.00           H  
ATOM   2635  HB3 GLN   164      44.115 -27.370  27.752  1.00  0.00           H  
ATOM   2636  CG  GLN   164      46.024 -27.020  26.760  1.00  0.00           C  
ATOM   2637  HG2 GLN   164      45.641 -26.506  25.879  1.00  0.00           H  
ATOM   2638  HG3 GLN   164      46.941 -26.462  26.952  1.00  0.00           H  
ATOM   2639  CD  GLN   164      46.426 -28.441  26.277  1.00  0.00           C  
ATOM   2640  OE1 GLN   164      46.626 -29.377  27.066  1.00  0.00           O  
ATOM   2641  NE2 GLN   164      46.595 -28.639  25.002  1.00  0.00           N  
ATOM   2642 HE21 GLN   164      46.922 -29.550  24.713  1.00  0.00           H  
ATOM   2643 HE22 GLN   164      46.241 -27.975  24.329  1.00  0.00           H  
ATOM   2644  C   GLN   164      43.867 -25.457  29.470  1.00  0.00           C  
ATOM   2645  O   GLN   164      42.858 -24.937  29.122  1.00  0.00           O  
ATOM   2646  N   LYS   165      43.926 -26.036  30.716  1.00  0.00           N  
ATOM   2647  H   LYS   165      44.821 -26.444  30.946  1.00  0.00           H  
ATOM   2648  CA  LYS   165      42.794 -26.171  31.637  1.00  0.00           C  
ATOM   2649  HA  LYS   165      41.951 -26.630  31.121  1.00  0.00           H  
ATOM   2650  CB  LYS   165      43.326 -27.045  32.760  1.00  0.00           C  
ATOM   2651  HB2 LYS   165      44.365 -26.756  32.912  1.00  0.00           H  
ATOM   2652  HB3 LYS   165      42.831 -26.865  33.715  1.00  0.00           H  
ATOM   2653  CG  LYS   165      43.323 -28.371  32.559  1.00  0.00           C  
ATOM   2654  HG2 LYS   165      42.256 -28.595  32.534  1.00  0.00           H  
ATOM   2655  HG3 LYS   165      43.599 -28.623  31.535  1.00  0.00           H  
ATOM   2656  CD  LYS   165      44.082 -29.121  33.479  1.00  0.00           C  
ATOM   2657  HD2 LYS   165      45.132 -28.840  33.397  1.00  0.00           H  
ATOM   2658  HD3 LYS   165      43.758 -28.804  34.470  1.00  0.00           H  
ATOM   2659  CE  LYS   165      43.903 -30.381  33.275  1.00  0.00           C  
ATOM   2660  HE2 LYS   165      42.875 -30.737  33.348  1.00  0.00           H  
ATOM   2661  HE3 LYS   165      44.334 -30.609  32.301  1.00  0.00           H  
ATOM   2662  NZ  LYS   165      44.778 -31.161  34.149  1.00  0.00           N  
ATOM   2663  HZ1 LYS   165      45.757 -30.919  34.199  1.00  0.00           H  
ATOM   2664  HZ2 LYS   165      44.459 -31.015  35.097  1.00  0.00           H  
ATOM   2665  HZ3 LYS   165      44.845 -32.148  33.946  1.00  0.00           H  
ATOM   2666  C   LYS   165      42.372 -24.781  32.210  1.00  0.00           C  
ATOM   2667  O   LYS   165      41.219 -24.615  32.570  1.00  0.00           O  
ATOM   2668  N   GLN   166      43.296 -23.712  32.282  1.00  0.00           N  
ATOM   2669  H   GLN   166      44.257 -23.995  32.156  1.00  0.00           H  
ATOM   2670  CA  GLN   166      42.977 -22.317  32.484  1.00  0.00           C  
ATOM   2671  HA  GLN   166      42.287 -22.196  33.320  1.00  0.00           H  
ATOM   2672  CB  GLN   166      44.263 -21.591  32.832  1.00  0.00           C  
ATOM   2673  HB2 GLN   166      44.802 -22.146  33.600  1.00  0.00           H  
ATOM   2674  HB3 GLN   166      45.015 -21.723  32.053  1.00  0.00           H  
ATOM   2675  CG  GLN   166      44.244 -20.160  33.181  1.00  0.00           C  
ATOM   2676  HG2 GLN   166      43.353 -19.949  33.774  1.00  0.00           H  
ATOM   2677  HG3 GLN   166      45.062 -20.023  33.889  1.00  0.00           H  
ATOM   2678  CD  GLN   166      44.369 -19.294  31.947  1.00  0.00           C  
ATOM   2679  OE1 GLN   166      45.082 -19.517  30.973  1.00  0.00           O  
ATOM   2680  NE2 GLN   166      43.559 -18.219  31.932  1.00  0.00           N  
ATOM   2681 HE21 GLN   166      43.629 -17.499  31.227  1.00  0.00           H  
ATOM   2682 HE22 GLN   166      42.831 -18.167  32.631  1.00  0.00           H  
ATOM   2683  C   GLN   166      42.315 -21.658  31.257  1.00  0.00           C  
ATOM   2684  O   GLN   166      41.208 -21.048  31.319  1.00  0.00           O  
ATOM   2685  N   GLN   167      42.935 -21.868  30.084  1.00  0.00           N  
ATOM   2686  H   GLN   167      43.861 -22.272  30.110  1.00  0.00           H  
ATOM   2687  CA  GLN   167      42.405 -21.281  28.853  1.00  0.00           C  
ATOM   2688  HA  GLN   167      42.202 -20.231  29.062  1.00  0.00           H  
ATOM   2689  CB  GLN   167      43.527 -21.474  27.798  1.00  0.00           C  
ATOM   2690  HB2 GLN   167      44.505 -21.357  28.264  1.00  0.00           H  
ATOM   2691  HB3 GLN   167      43.427 -22.507  27.465  1.00  0.00           H  
ATOM   2692  CG  GLN   167      43.441 -20.636  26.566  1.00  0.00           C  
ATOM   2693  HG2 GLN   167      42.389 -20.644  26.283  1.00  0.00           H  
ATOM   2694  HG3 GLN   167      43.663 -19.621  26.896  1.00  0.00           H  
ATOM   2695  CD  GLN   167      44.237 -21.057  25.299  1.00  0.00           C  
ATOM   2696  OE1 GLN   167      45.061 -21.890  25.485  1.00  0.00           O  
ATOM   2697  NE2 GLN   167      43.991 -20.411  24.190  1.00  0.00           N  
ATOM   2698 HE21 GLN   167      44.384 -20.909  23.404  1.00  0.00           H  
ATOM   2699 HE22 GLN   167      43.447 -19.566  24.089  1.00  0.00           H  
ATOM   2700  C   GLN   167      41.085 -21.907  28.335  1.00  0.00           C  
ATOM   2701  O   GLN   167      40.254 -21.187  27.750  1.00  0.00           O  
ATOM   2702  N   ILE   168      40.770 -23.112  28.811  1.00  0.00           N  
ATOM   2703  H   ILE   168      41.531 -23.676  29.161  1.00  0.00           H  
ATOM   2704  CA  ILE   168      39.499 -23.877  28.661  1.00  0.00           C  
ATOM   2705  HA  ILE   168      39.320 -24.008  27.594  1.00  0.00           H  
ATOM   2706  CB  ILE   168      39.589 -25.328  29.131  1.00  0.00           C  
ATOM   2707  HB  ILE   168      40.254 -25.482  29.981  1.00  0.00           H  
ATOM   2708  CG2 ILE   168      38.252 -25.913  29.545  1.00  0.00           C  
ATOM   2709 HG21 ILE   168      37.853 -25.352  30.390  1.00  0.00           H  
ATOM   2710 HG22 ILE   168      37.559 -25.890  28.705  1.00  0.00           H  
ATOM   2711 HG23 ILE   168      38.404 -26.906  29.969  1.00  0.00           H  
ATOM   2712  CG1 ILE   168      40.185 -26.149  27.993  1.00  0.00           C  
ATOM   2713 HG12 ILE   168      39.581 -26.196  27.087  1.00  0.00           H  
ATOM   2714 HG13 ILE   168      41.114 -25.664  27.694  1.00  0.00           H  
ATOM   2715  CD1 ILE   168      40.512 -27.610  28.385  1.00  0.00           C  
ATOM   2716 HD11 ILE   168      41.059 -28.000  27.527  1.00  0.00           H  
ATOM   2717 HD12 ILE   168      41.074 -27.675  29.317  1.00  0.00           H  
ATOM   2718 HD13 ILE   168      39.548 -28.101  28.514  1.00  0.00           H  
ATOM   2719  C   ILE   168      38.365 -23.050  29.246  1.00  0.00           C  
ATOM   2720  O   ILE   168      37.407 -22.827  28.500  1.00  0.00           O  
ATOM   2721  N   ARG   169      38.553 -22.612  30.506  1.00  0.00           N  
ATOM   2722  H   ARG   169      39.453 -22.728  30.948  1.00  0.00           H  
ATOM   2723  CA  ARG   169      37.541 -21.680  31.082  1.00  0.00           C  
ATOM   2724  HA  ARG   169      36.631 -22.276  31.021  1.00  0.00           H  
ATOM   2725  CB  ARG   169      37.870 -21.226  32.599  1.00  0.00           C  
ATOM   2726  HB2 ARG   169      38.919 -20.965  32.742  1.00  0.00           H  
ATOM   2727  HB3 ARG   169      37.449 -20.235  32.770  1.00  0.00           H  
ATOM   2728  CG  ARG   169      37.524 -22.243  33.503  1.00  0.00           C  
ATOM   2729  HG2 ARG   169      36.462 -22.441  33.362  1.00  0.00           H  
ATOM   2730  HG3 ARG   169      38.007 -23.164  33.177  1.00  0.00           H  
ATOM   2731  CD  ARG   169      37.872 -21.983  34.820  1.00  0.00           C  
ATOM   2732  HD2 ARG   169      38.946 -21.837  34.702  1.00  0.00           H  
ATOM   2733  HD3 ARG   169      37.418 -21.056  35.171  1.00  0.00           H  
ATOM   2734  NE  ARG   169      37.653 -23.011  35.811  1.00  0.00           N  
ATOM   2735  HE  ARG   169      36.786 -23.526  35.862  1.00  0.00           H  
ATOM   2736  CZ  ARG   169      38.582 -23.380  36.738  1.00  0.00           C  
ATOM   2737  NH1 ARG   169      39.771 -22.813  36.930  1.00  0.00           N  
ATOM   2738 HH11 ARG   169      39.989 -22.032  36.328  1.00  0.00           H  
ATOM   2739 HH12 ARG   169      40.410 -23.252  37.578  1.00  0.00           H  
ATOM   2740  NH2 ARG   169      38.239 -24.296  37.612  1.00  0.00           N  
ATOM   2741 HH21 ARG   169      37.442 -24.876  37.389  1.00  0.00           H  
ATOM   2742 HH22 ARG   169      38.890 -24.523  38.349  1.00  0.00           H  
ATOM   2743  C   ARG   169      37.254 -20.420  30.263  1.00  0.00           C  
ATOM   2744  O   ARG   169      36.165 -19.851  30.163  1.00  0.00           O  
ATOM   2745  N   GLU   170      38.350 -19.989  29.628  1.00  0.00           N  
ATOM   2746  H   GLU   170      39.204 -20.528  29.615  1.00  0.00           H  
ATOM   2747  CA  GLU   170      38.276 -18.752  28.795  1.00  0.00           C  
ATOM   2748  HA  GLU   170      37.571 -18.097  29.307  1.00  0.00           H  
ATOM   2749  CB  GLU   170      39.677 -18.087  28.860  1.00  0.00           C  
ATOM   2750  HB2 GLU   170      40.307 -18.806  28.338  1.00  0.00           H  
ATOM   2751  HB3 GLU   170      39.750 -17.105  28.391  1.00  0.00           H  
ATOM   2752  CG  GLU   170      40.346 -17.814  30.285  1.00  0.00           C  
ATOM   2753  HG2 GLU   170      40.424 -18.697  30.919  1.00  0.00           H  
ATOM   2754  HG3 GLU   170      41.357 -17.476  30.055  1.00  0.00           H  
ATOM   2755  CD  GLU   170      39.618 -16.780  31.158  1.00  0.00           C  
ATOM   2756  OE1 GLU   170      39.847 -15.565  30.984  1.00  0.00           O  
ATOM   2757  OE2 GLU   170      39.022 -17.221  32.226  1.00  0.00           O  
ATOM   2758  C   GLU   170      37.705 -18.929  27.351  1.00  0.00           C  
ATOM   2759  O   GLU   170      37.309 -17.984  26.681  1.00  0.00           O  
ATOM   2760  N   ILE   171      37.756 -20.182  26.852  1.00  0.00           N  
ATOM   2761  H   ILE   171      38.284 -20.912  27.308  1.00  0.00           H  
ATOM   2762  CA  ILE   171      36.981 -20.487  25.640  1.00  0.00           C  
ATOM   2763  HA  ILE   171      37.015 -19.571  25.050  1.00  0.00           H  
ATOM   2764  CB  ILE   171      37.769 -21.622  24.857  1.00  0.00           C  
ATOM   2765  HB  ILE   171      37.975 -22.472  25.507  1.00  0.00           H  
ATOM   2766  CG2 ILE   171      36.988 -22.268  23.669  1.00  0.00           C  
ATOM   2767 HG21 ILE   171      37.537 -22.996  23.072  1.00  0.00           H  
ATOM   2768 HG22 ILE   171      36.132 -22.815  24.062  1.00  0.00           H  
ATOM   2769 HG23 ILE   171      36.535 -21.515  23.025  1.00  0.00           H  
ATOM   2770  CG1 ILE   171      39.073 -20.925  24.335  1.00  0.00           C  
ATOM   2771 HG12 ILE   171      38.809 -20.236  23.533  1.00  0.00           H  
ATOM   2772 HG13 ILE   171      39.465 -20.310  25.144  1.00  0.00           H  
ATOM   2773  CD1 ILE   171      40.198 -21.811  23.838  1.00  0.00           C  
ATOM   2774 HD11 ILE   171      41.084 -21.324  23.431  1.00  0.00           H  
ATOM   2775 HD12 ILE   171      40.616 -22.199  24.767  1.00  0.00           H  
ATOM   2776 HD13 ILE   171      39.825 -22.602  23.188  1.00  0.00           H  
ATOM   2777  C   ILE   171      35.536 -20.875  26.022  1.00  0.00           C  
ATOM   2778  O   ILE   171      34.657 -20.616  25.262  1.00  0.00           O  
ATOM   2779  N   MET   172      35.275 -21.424  27.168  1.00  0.00           N  
ATOM   2780  H   MET   172      36.090 -21.778  27.647  1.00  0.00           H  
ATOM   2781  CA  MET   172      33.928 -21.640  27.781  1.00  0.00           C  
ATOM   2782  HA  MET   172      33.352 -22.194  27.039  1.00  0.00           H  
ATOM   2783  CB  MET   172      34.133 -22.529  29.067  1.00  0.00           C  
ATOM   2784  HB2 MET   172      34.205 -23.556  28.710  1.00  0.00           H  
ATOM   2785  HB3 MET   172      35.109 -22.298  29.494  1.00  0.00           H  
ATOM   2786  CG  MET   172      33.068 -22.351  30.214  1.00  0.00           C  
ATOM   2787  HG2 MET   172      32.794 -21.326  30.465  1.00  0.00           H  
ATOM   2788  HG3 MET   172      32.153 -22.793  29.820  1.00  0.00           H  
ATOM   2789  SD  MET   172      33.644 -23.216  31.697  1.00  0.00           S  
ATOM   2790  CE  MET   172      32.230 -23.023  32.895  1.00  0.00           C  
ATOM   2791  HE1 MET   172      31.550 -22.243  32.550  1.00  0.00           H  
ATOM   2792  HE2 MET   172      31.857 -24.041  33.005  1.00  0.00           H  
ATOM   2793  HE3 MET   172      32.530 -22.586  33.847  1.00  0.00           H  
ATOM   2794  C   MET   172      33.234 -20.242  28.088  1.00  0.00           C  
ATOM   2795  O   MET   172      31.993 -20.101  27.944  1.00  0.00           O  
ATOM   2796  N   LYS   173      33.990 -19.205  28.362  1.00  0.00           N  
ATOM   2797  H   LYS   173      34.980 -19.295  28.543  1.00  0.00           H  
ATOM   2798  CA  LYS   173      33.541 -17.825  28.476  1.00  0.00           C  
ATOM   2799  HA  LYS   173      32.928 -17.777  29.376  1.00  0.00           H  
ATOM   2800  CB  LYS   173      34.809 -16.982  28.791  1.00  0.00           C  
ATOM   2801  HB2 LYS   173      35.333 -17.499  29.595  1.00  0.00           H  
ATOM   2802  HB3 LYS   173      35.525 -17.068  27.973  1.00  0.00           H  
ATOM   2803  CG  LYS   173      34.477 -15.681  29.276  1.00  0.00           C  
ATOM   2804  HG2 LYS   173      33.904 -15.198  28.485  1.00  0.00           H  
ATOM   2805  HG3 LYS   173      33.867 -15.876  30.158  1.00  0.00           H  
ATOM   2806  CD  LYS   173      35.564 -14.847  29.717  1.00  0.00           C  
ATOM   2807  HD2 LYS   173      36.219 -15.326  30.445  1.00  0.00           H  
ATOM   2808  HD3 LYS   173      36.227 -14.737  28.859  1.00  0.00           H  
ATOM   2809  CE  LYS   173      35.146 -13.652  30.093  1.00  0.00           C  
ATOM   2810  HE2 LYS   173      34.635 -13.045  29.345  1.00  0.00           H  
ATOM   2811  HE3 LYS   173      34.526 -13.655  30.989  1.00  0.00           H  
ATOM   2812  NZ  LYS   173      36.305 -12.737  30.223  1.00  0.00           N  
ATOM   2813  HZ1 LYS   173      36.748 -12.647  29.320  1.00  0.00           H  
ATOM   2814  HZ2 LYS   173      35.994 -11.869  30.634  1.00  0.00           H  
ATOM   2815  HZ3 LYS   173      37.038 -13.221  30.722  1.00  0.00           H  
ATOM   2816  C   LYS   173      32.837 -17.357  27.148  1.00  0.00           C  
ATOM   2817  O   LYS   173      31.803 -16.680  27.296  1.00  0.00           O  
ATOM   2818  N   GLY   174      33.333 -17.742  26.016  1.00  0.00           N  
ATOM   2819  H   GLY   174      34.203 -18.245  25.919  1.00  0.00           H  
ATOM   2820  CA  GLY   174      32.791 -17.430  24.688  1.00  0.00           C  
ATOM   2821  HA2 GLY   174      32.748 -16.348  24.561  1.00  0.00           H  
ATOM   2822  HA3 GLY   174      33.481 -17.637  23.870  1.00  0.00           H  
ATOM   2823  C   GLY   174      31.530 -18.163  24.516  1.00  0.00           C  
ATOM   2824  O   GLY   174      30.803 -17.761  23.669  1.00  0.00           O  
ATOM   2825  N   GLN   175      31.056 -19.100  25.323  1.00  0.00           N  
ATOM   2826  H   GLN   175      31.611 -19.544  26.041  1.00  0.00           H  
ATOM   2827  CA  GLN   175      29.667 -19.715  25.198  1.00  0.00           C  
ATOM   2828  HA  GLN   175      29.105 -19.223  24.404  1.00  0.00           H  
ATOM   2829  CB  GLN   175      29.895 -21.120  24.755  1.00  0.00           C  
ATOM   2830  HB2 GLN   175      30.377 -21.632  25.588  1.00  0.00           H  
ATOM   2831  HB3 GLN   175      28.889 -21.531  24.667  1.00  0.00           H  
ATOM   2832  CG  GLN   175      30.682 -21.289  23.384  1.00  0.00           C  
ATOM   2833  HG2 GLN   175      31.759 -21.417  23.494  1.00  0.00           H  
ATOM   2834  HG3 GLN   175      30.411 -22.295  23.061  1.00  0.00           H  
ATOM   2835  CD  GLN   175      30.374 -20.302  22.242  1.00  0.00           C  
ATOM   2836  OE1 GLN   175      29.216 -19.972  21.940  1.00  0.00           O  
ATOM   2837  NE2 GLN   175      31.332 -19.832  21.470  1.00  0.00           N  
ATOM   2838 HE21 GLN   175      31.010 -19.240  20.718  1.00  0.00           H  
ATOM   2839 HE22 GLN   175      32.268 -20.192  21.591  1.00  0.00           H  
ATOM   2840  C   GLN   175      28.949 -19.718  26.596  1.00  0.00           C  
ATOM   2841  O   GLN   175      27.946 -20.416  26.772  1.00  0.00           O  
ATOM   2842  N   ARG   176      29.421 -19.001  27.577  1.00  0.00           N  
ATOM   2843  H   ARG   176      30.231 -18.499  27.241  1.00  0.00           H  
ATOM   2844  CA  ARG   176      29.174 -19.291  28.981  1.00  0.00           C  
ATOM   2845  HA  ARG   176      29.731 -20.204  29.192  1.00  0.00           H  
ATOM   2846  CB  ARG   176      29.878 -18.233  29.828  1.00  0.00           C  
ATOM   2847  HB2 ARG   176      30.915 -18.409  29.542  1.00  0.00           H  
ATOM   2848  HB3 ARG   176      29.560 -17.205  29.656  1.00  0.00           H  
ATOM   2849  CG  ARG   176      29.992 -18.500  31.151  1.00  0.00           C  
ATOM   2850  HG2 ARG   176      28.976 -18.561  31.543  1.00  0.00           H  
ATOM   2851  HG3 ARG   176      30.366 -19.523  31.190  1.00  0.00           H  
ATOM   2852  CD  ARG   176      30.769 -17.680  31.920  1.00  0.00           C  
ATOM   2853  HD2 ARG   176      31.807 -17.935  31.703  1.00  0.00           H  
ATOM   2854  HD3 ARG   176      30.701 -16.634  31.624  1.00  0.00           H  
ATOM   2855  NE  ARG   176      30.600 -17.697  33.376  1.00  0.00           N  
ATOM   2856  HE  ARG   176      30.454 -18.576  33.851  1.00  0.00           H  
ATOM   2857  CZ  ARG   176      30.482 -16.666  34.154  1.00  0.00           C  
ATOM   2858  NH1 ARG   176      30.784 -15.449  33.877  1.00  0.00           N  
ATOM   2859 HH11 ARG   176      31.143 -15.180  32.972  1.00  0.00           H  
ATOM   2860 HH12 ARG   176      30.636 -14.717  34.557  1.00  0.00           H  
ATOM   2861  NH2 ARG   176      30.073 -16.746  35.428  1.00  0.00           N  
ATOM   2862 HH21 ARG   176      29.795 -17.649  35.786  1.00  0.00           H  
ATOM   2863 HH22 ARG   176      30.215 -15.922  35.994  1.00  0.00           H  
ATOM   2864  C   ARG   176      27.628 -19.451  29.243  1.00  0.00           C  
ATOM   2865  O   ARG   176      27.244 -20.422  29.874  1.00  0.00           O  
ATOM   2866  N   ASP   177      26.824 -18.379  28.978  1.00  0.00           N  
ATOM   2867  H   ASP   177      27.228 -17.514  28.649  1.00  0.00           H  
ATOM   2868  CA  ASP   177      25.343 -18.347  29.012  1.00  0.00           C  
ATOM   2869  HA  ASP   177      25.237 -18.658  30.051  1.00  0.00           H  
ATOM   2870  CB  ASP   177      24.738 -16.922  28.680  1.00  0.00           C  
ATOM   2871  HB2 ASP   177      24.807 -16.723  27.610  1.00  0.00           H  
ATOM   2872  HB3 ASP   177      23.708 -16.911  29.036  1.00  0.00           H  
ATOM   2873  CG  ASP   177      25.337 -15.804  29.528  1.00  0.00           C  
ATOM   2874  OD1 ASP   177      26.280 -15.131  28.986  1.00  0.00           O  
ATOM   2875  OD2 ASP   177      24.967 -15.518  30.682  1.00  0.00           O  
ATOM   2876  C   ASP   177      24.666 -19.373  28.154  1.00  0.00           C  
ATOM   2877  O   ASP   177      23.799 -20.113  28.688  1.00  0.00           O  
ATOM   2878  N   GLN   178      25.041 -19.560  26.940  1.00  0.00           N  
ATOM   2879  H   GLN   178      25.792 -19.000  26.561  1.00  0.00           H  
ATOM   2880  CA  GLN   178      24.518 -20.534  26.030  1.00  0.00           C  
ATOM   2881  HA  GLN   178      23.482 -20.203  25.968  1.00  0.00           H  
ATOM   2882  CB  GLN   178      25.193 -20.391  24.625  1.00  0.00           C  
ATOM   2883  HB2 GLN   178      25.214 -19.333  24.364  1.00  0.00           H  
ATOM   2884  HB3 GLN   178      26.168 -20.877  24.573  1.00  0.00           H  
ATOM   2885  CG  GLN   178      24.359 -21.128  23.533  1.00  0.00           C  
ATOM   2886  HG2 GLN   178      23.968 -22.079  23.897  1.00  0.00           H  
ATOM   2887  HG3 GLN   178      23.471 -20.542  23.296  1.00  0.00           H  
ATOM   2888  CD  GLN   178      25.183 -21.478  22.211  1.00  0.00           C  
ATOM   2889  OE1 GLN   178      26.246 -20.921  21.905  1.00  0.00           O  
ATOM   2890  NE2 GLN   178      24.677 -22.358  21.363  1.00  0.00           N  
ATOM   2891 HE21 GLN   178      25.411 -22.738  20.782  1.00  0.00           H  
ATOM   2892 HE22 GLN   178      23.996 -23.036  21.673  1.00  0.00           H  
ATOM   2893  C   GLN   178      24.566 -21.918  26.561  1.00  0.00           C  
ATOM   2894  O   GLN   178      23.661 -22.692  26.444  1.00  0.00           O  
ATOM   2895  N   MET   179      25.662 -22.217  27.223  1.00  0.00           N  
ATOM   2896  H   MET   179      26.268 -21.409  27.221  1.00  0.00           H  
ATOM   2897  CA  MET   179      26.043 -23.421  27.897  1.00  0.00           C  
ATOM   2898  HA  MET   179      26.037 -24.145  27.082  1.00  0.00           H  
ATOM   2899  CB  MET   179      27.587 -23.338  28.163  1.00  0.00           C  
ATOM   2900  HB2 MET   179      28.117 -23.050  27.255  1.00  0.00           H  
ATOM   2901  HB3 MET   179      27.825 -22.789  29.074  1.00  0.00           H  
ATOM   2902  CG  MET   179      28.262 -24.687  28.434  1.00  0.00           C  
ATOM   2903  HG2 MET   179      27.642 -25.151  29.202  1.00  0.00           H  
ATOM   2904  HG3 MET   179      28.401 -25.274  27.526  1.00  0.00           H  
ATOM   2905  SD  MET   179      29.992 -24.568  29.100  1.00  0.00           S  
ATOM   2906  CE  MET   179      30.740 -24.091  27.519  1.00  0.00           C  
ATOM   2907  HE1 MET   179      31.794 -24.019  27.787  1.00  0.00           H  
ATOM   2908  HE2 MET   179      30.510 -24.928  26.860  1.00  0.00           H  
ATOM   2909  HE3 MET   179      30.255 -23.198  27.126  1.00  0.00           H  
ATOM   2910  C   MET   179      25.168 -23.845  29.095  1.00  0.00           C  
ATOM   2911  O   MET   179      25.335 -25.029  29.485  1.00  0.00           O  
ATOM   2912  N   LYS   180      24.297 -22.995  29.689  1.00  0.00           N  
ATOM   2913  H   LYS   180      24.331 -22.061  29.306  1.00  0.00           H  
ATOM   2914  CA  LYS   180      23.453 -23.462  30.755  1.00  0.00           C  
ATOM   2915  HA  LYS   180      24.125 -23.940  31.468  1.00  0.00           H  
ATOM   2916  CB  LYS   180      22.837 -22.197  31.398  1.00  0.00           C  
ATOM   2917  HB2 LYS   180      22.245 -21.659  30.659  1.00  0.00           H  
ATOM   2918  HB3 LYS   180      22.128 -22.507  32.166  1.00  0.00           H  
ATOM   2919  CG  LYS   180      23.767 -21.374  32.039  1.00  0.00           C  
ATOM   2920  HG2 LYS   180      24.254 -21.916  32.849  1.00  0.00           H  
ATOM   2921  HG3 LYS   180      24.517 -21.079  31.305  1.00  0.00           H  
ATOM   2922  CD  LYS   180      23.333 -20.193  32.515  1.00  0.00           C  
ATOM   2923  HD2 LYS   180      22.871 -19.497  31.814  1.00  0.00           H  
ATOM   2924  HD3 LYS   180      22.622 -20.499  33.282  1.00  0.00           H  
ATOM   2925  CE  LYS   180      24.274 -19.397  33.106  1.00  0.00           C  
ATOM   2926  HE2 LYS   180      24.801 -20.075  33.777  1.00  0.00           H  
ATOM   2927  HE3 LYS   180      24.999 -18.959  32.420  1.00  0.00           H  
ATOM   2928  NZ  LYS   180      23.683 -18.293  33.813  1.00  0.00           N  
ATOM   2929  HZ1 LYS   180      23.218 -17.547  33.315  1.00  0.00           H  
ATOM   2930  HZ2 LYS   180      22.938 -18.538  34.450  1.00  0.00           H  
ATOM   2931  HZ3 LYS   180      24.429 -17.821  34.305  1.00  0.00           H  
ATOM   2932  C   LYS   180      22.422 -24.573  30.336  1.00  0.00           C  
ATOM   2933  O   LYS   180      21.664 -24.391  29.388  1.00  0.00           O  
ATOM   2934  N   ARG   181      22.364 -25.673  31.123  1.00  0.00           N  
ATOM   2935  H   ARG   181      23.057 -25.606  31.855  1.00  0.00           H  
ATOM   2936  CA  ARG   181      21.480 -26.896  31.019  1.00  0.00           C  
ATOM   2937  HA  ARG   181      21.730 -27.407  30.089  1.00  0.00           H  
ATOM   2938  CB  ARG   181      21.645 -27.701  32.261  1.00  0.00           C  
ATOM   2939  HB2 ARG   181      21.738 -27.037  33.120  1.00  0.00           H  
ATOM   2940  HB3 ARG   181      20.840 -28.427  32.375  1.00  0.00           H  
ATOM   2941  CG  ARG   181      22.818 -28.398  32.215  1.00  0.00           C  
ATOM   2942  HG2 ARG   181      22.866 -29.119  31.398  1.00  0.00           H  
ATOM   2943  HG3 ARG   181      23.618 -27.692  31.991  1.00  0.00           H  
ATOM   2944  CD  ARG   181      23.165 -29.118  33.330  1.00  0.00           C  
ATOM   2945  HD2 ARG   181      24.135 -29.558  33.097  1.00  0.00           H  
ATOM   2946  HD3 ARG   181      23.383 -28.406  34.126  1.00  0.00           H  
ATOM   2947  NE  ARG   181      22.301 -30.284  33.710  1.00  0.00           N  
ATOM   2948  HE  ARG   181      21.714 -30.571  32.939  1.00  0.00           H  
ATOM   2949  CZ  ARG   181      22.391 -31.024  34.784  1.00  0.00           C  
ATOM   2950  NH1 ARG   181      22.941 -30.769  35.919  1.00  0.00           N  
ATOM   2951 HH11 ARG   181      23.657 -30.056  35.927  1.00  0.00           H  
ATOM   2952 HH12 ARG   181      22.902 -31.392  36.713  1.00  0.00           H  
ATOM   2953  NH2 ARG   181      21.777 -32.142  34.716  1.00  0.00           N  
ATOM   2954 HH21 ARG   181      21.482 -32.518  33.826  1.00  0.00           H  
ATOM   2955 HH22 ARG   181      21.591 -32.714  35.527  1.00  0.00           H  
ATOM   2956  C   ARG   181      20.013 -26.436  30.985  1.00  0.00           C  
ATOM   2957  O   ARG   181      19.632 -25.447  31.672  1.00  0.00           O  
ATOM   2958  N   PRO   182      19.092 -27.265  30.408  1.00  0.00           N  
ATOM   2959  CD  PRO   182      19.258 -28.265  29.454  1.00  0.00           C  
ATOM   2960  HD2 PRO   182      19.634 -29.092  30.056  1.00  0.00           H  
ATOM   2961  HD3 PRO   182      19.966 -27.991  28.672  1.00  0.00           H  
ATOM   2962  CG  PRO   182      17.844 -28.665  28.930  1.00  0.00           C  
ATOM   2963  HG2 PRO   182      17.993 -29.729  28.750  1.00  0.00           H  
ATOM   2964  HG3 PRO   182      17.519 -28.103  28.054  1.00  0.00           H  
ATOM   2965  CB  PRO   182      16.956 -28.449  30.158  1.00  0.00           C  
ATOM   2966  HB2 PRO   182      16.954 -29.250  30.898  1.00  0.00           H  
ATOM   2967  HB3 PRO   182      15.946 -28.217  29.821  1.00  0.00           H  
ATOM   2968  CA  PRO   182      17.634 -27.247  30.759  1.00  0.00           C  
ATOM   2969  HA  PRO   182      17.167 -26.339  30.376  1.00  0.00           H  
ATOM   2970  C   PRO   182      17.311 -27.148  32.236  1.00  0.00           C  
ATOM   2971  O   PRO   182      18.008 -27.740  33.028  1.00  0.00           O  
ATOM   2972  N   PRO   183      16.270 -26.374  32.591  1.00  0.00           N  
ATOM   2973  CD  PRO   183      15.194 -25.789  31.743  1.00  0.00           C  
ATOM   2974  HD2 PRO   183      14.611 -26.585  31.280  1.00  0.00           H  
ATOM   2975  HD3 PRO   183      15.591 -24.964  31.152  1.00  0.00           H  
ATOM   2976  CG  PRO   183      14.253 -25.111  32.813  1.00  0.00           C  
ATOM   2977  HG2 PRO   183      13.318 -25.643  32.988  1.00  0.00           H  
ATOM   2978  HG3 PRO   183      13.882 -24.124  32.536  1.00  0.00           H  
ATOM   2979  CB  PRO   183      14.945 -25.021  34.145  1.00  0.00           C  
ATOM   2980  HB2 PRO   183      14.265 -25.254  34.965  1.00  0.00           H  
ATOM   2981  HB3 PRO   183      15.306 -24.002  34.282  1.00  0.00           H  
ATOM   2982  CA  PRO   183      16.114 -25.987  34.017  1.00  0.00           C  
ATOM   2983  HA  PRO   183      17.041 -25.571  34.412  1.00  0.00           H  
ATOM   2984  C   PRO   183      15.740 -27.190  34.839  1.00  0.00           C  
ATOM   2985  O   PRO   183      15.008 -28.046  34.386  1.00  0.00           O  
ATOM   2986  N   LEU   184      16.158 -27.223  36.153  1.00  0.00           N  
ATOM   2987  H   LEU   184      16.679 -26.445  36.531  1.00  0.00           H  
ATOM   2988  CA  LEU   184      15.940 -28.413  36.996  1.00  0.00           C  
ATOM   2989  HA  LEU   184      16.318 -29.303  36.493  1.00  0.00           H  
ATOM   2990  CB  LEU   184      16.707 -28.314  38.334  1.00  0.00           C  
ATOM   2991  HB2 LEU   184      17.783 -28.311  38.162  1.00  0.00           H  
ATOM   2992  HB3 LEU   184      16.527 -27.287  38.651  1.00  0.00           H  
ATOM   2993  CG  LEU   184      16.294 -29.205  39.455  1.00  0.00           C  
ATOM   2994  HG  LEU   184      15.211 -29.329  39.449  1.00  0.00           H  
ATOM   2995  CD1 LEU   184      17.093 -30.538  39.200  1.00  0.00           C  
ATOM   2996 HD11 LEU   184      16.694 -31.259  39.914  1.00  0.00           H  
ATOM   2997 HD12 LEU   184      16.904 -30.921  38.197  1.00  0.00           H  
ATOM   2998 HD13 LEU   184      18.165 -30.425  39.363  1.00  0.00           H  
ATOM   2999  CD2 LEU   184      16.658 -28.716  40.851  1.00  0.00           C  
ATOM   3000 HD21 LEU   184      17.687 -28.356  40.876  1.00  0.00           H  
ATOM   3001 HD22 LEU   184      16.011 -27.898  41.167  1.00  0.00           H  
ATOM   3002 HD23 LEU   184      16.532 -29.468  41.630  1.00  0.00           H  
ATOM   3003  C   LEU   184      14.442 -28.766  37.166  1.00  0.00           C  
ATOM   3004  O   LEU   184      14.079 -29.912  36.865  1.00  0.00           O  
ATOM   3005  N   GLU   185      13.547 -27.833  37.400  1.00  0.00           N  
ATOM   3006  H   GLU   185      13.948 -26.925  37.588  1.00  0.00           H  
ATOM   3007  CA  GLU   185      12.066 -28.039  37.378  1.00  0.00           C  
ATOM   3008  HA  GLU   185      12.002 -28.654  38.276  1.00  0.00           H  
ATOM   3009  CB  GLU   185      11.322 -26.814  37.939  1.00  0.00           C  
ATOM   3010  HB2 GLU   185      10.322 -27.154  38.210  1.00  0.00           H  
ATOM   3011  HB3 GLU   185      11.663 -26.479  38.918  1.00  0.00           H  
ATOM   3012  CG  GLU   185      11.211 -25.626  37.000  1.00  0.00           C  
ATOM   3013  HG2 GLU   185      10.945 -25.919  35.984  1.00  0.00           H  
ATOM   3014  HG3 GLU   185      10.407 -25.002  37.388  1.00  0.00           H  
ATOM   3015  CD  GLU   185      12.445 -24.770  36.902  1.00  0.00           C  
ATOM   3016  OE1 GLU   185      12.456 -23.852  36.096  1.00  0.00           O  
ATOM   3017  OE2 GLU   185      13.531 -24.992  37.553  1.00  0.00           O  
ATOM   3018  C   GLU   185      11.437 -28.824  36.165  1.00  0.00           C  
ATOM   3019  O   GLU   185      10.528 -29.671  36.373  1.00  0.00           O  
ATOM   3020  N   GLU   186      11.980 -28.652  34.949  1.00  0.00           N  
ATOM   3021  H   GLU   186      12.885 -28.204  34.923  1.00  0.00           H  
ATOM   3022  CA  GLU   186      11.551 -29.395  33.801  1.00  0.00           C  
ATOM   3023  HA  GLU   186      10.556 -29.791  34.005  1.00  0.00           H  
ATOM   3024  CB  GLU   186      11.486 -28.375  32.586  1.00  0.00           C  
ATOM   3025  HB2 GLU   186      12.463 -27.962  32.335  1.00  0.00           H  
ATOM   3026  HB3 GLU   186      11.200 -28.876  31.661  1.00  0.00           H  
ATOM   3027  CG  GLU   186      10.433 -27.315  32.814  1.00  0.00           C  
ATOM   3028  HG2 GLU   186      10.817 -26.691  33.621  1.00  0.00           H  
ATOM   3029  HG3 GLU   186      10.280 -26.738  31.902  1.00  0.00           H  
ATOM   3030  CD  GLU   186       8.995 -27.762  33.197  1.00  0.00           C  
ATOM   3031  OE1 GLU   186       8.536 -28.811  32.714  1.00  0.00           O  
ATOM   3032  OE2 GLU   186       8.309 -27.069  34.033  1.00  0.00           O  
ATOM   3033  C   GLU   186      12.391 -30.619  33.478  1.00  0.00           C  
ATOM   3034  O   GLU   186      11.795 -31.439  32.751  1.00  0.00           O  
ATOM   3035  N   ARG   187      13.634 -30.813  33.972  1.00  0.00           N  
ATOM   3036  H   ARG   187      14.162 -30.093  34.445  1.00  0.00           H  
ATOM   3037  CA  ARG   187      14.110 -32.185  34.091  1.00  0.00           C  
ATOM   3038  HA  ARG   187      14.095 -32.675  33.118  1.00  0.00           H  
ATOM   3039  CB  ARG   187      15.636 -32.142  34.519  1.00  0.00           C  
ATOM   3040  HB2 ARG   187      15.691 -31.380  35.296  1.00  0.00           H  
ATOM   3041  HB3 ARG   187      15.954 -33.054  35.023  1.00  0.00           H  
ATOM   3042  CG  ARG   187      16.576 -31.919  33.550  1.00  0.00           C  
ATOM   3043  HG2 ARG   187      16.566 -32.798  32.905  1.00  0.00           H  
ATOM   3044  HG3 ARG   187      16.366 -30.979  33.039  1.00  0.00           H  
ATOM   3045  CD  ARG   187      17.834 -31.655  34.001  1.00  0.00           C  
ATOM   3046  HD2 ARG   187      18.044 -32.224  34.906  1.00  0.00           H  
ATOM   3047  HD3 ARG   187      18.564 -31.914  33.234  1.00  0.00           H  
ATOM   3048  NE  ARG   187      18.055 -30.249  34.416  1.00  0.00           N  
ATOM   3049  HE  ARG   187      17.755 -29.513  33.793  1.00  0.00           H  
ATOM   3050  CZ  ARG   187      18.838 -29.826  35.426  1.00  0.00           C  
ATOM   3051  NH1 ARG   187      19.257 -30.650  36.370  1.00  0.00           N  
ATOM   3052 HH11 ARG   187      19.193 -31.650  36.243  1.00  0.00           H  
ATOM   3053 HH12 ARG   187      19.917 -30.345  37.071  1.00  0.00           H  
ATOM   3054  NH2 ARG   187      19.238 -28.602  35.462  1.00  0.00           N  
ATOM   3055 HH21 ARG   187      19.028 -28.004  34.676  1.00  0.00           H  
ATOM   3056 HH22 ARG   187      19.900 -28.213  36.119  1.00  0.00           H  
ATOM   3057  C   ARG   187      13.328 -32.898  35.198  1.00  0.00           C  
ATOM   3058  O   ARG   187      13.141 -34.099  34.998  1.00  0.00           O  
ATOM   3059  N   ARG   188      12.944 -32.290  36.290  1.00  0.00           N  
ATOM   3060  H   ARG   188      13.148 -31.317  36.467  1.00  0.00           H  
ATOM   3061  CA  ARG   188      12.071 -32.976  37.288  1.00  0.00           C  
ATOM   3062  HA  ARG   188      12.534 -33.951  37.439  1.00  0.00           H  
ATOM   3063  CB  ARG   188      11.974 -32.230  38.629  1.00  0.00           C  
ATOM   3064  HB2 ARG   188      11.769 -31.166  38.513  1.00  0.00           H  
ATOM   3065  HB3 ARG   188      11.075 -32.563  39.147  1.00  0.00           H  
ATOM   3066  CG  ARG   188      13.025 -32.493  39.430  1.00  0.00           C  
ATOM   3067  HG2 ARG   188      13.013 -33.582  39.483  1.00  0.00           H  
ATOM   3068  HG3 ARG   188      13.965 -32.191  38.969  1.00  0.00           H  
ATOM   3069  CD  ARG   188      12.960 -31.798  40.637  1.00  0.00           C  
ATOM   3070  HD2 ARG   188      12.764 -30.728  40.567  1.00  0.00           H  
ATOM   3071  HD3 ARG   188      12.098 -32.288  41.090  1.00  0.00           H  
ATOM   3072  NE  ARG   188      14.099 -32.097  41.498  1.00  0.00           N  
ATOM   3073  HE  ARG   188      14.647 -32.922  41.301  1.00  0.00           H  
ATOM   3074  CZ  ARG   188      14.358 -31.571  42.705  1.00  0.00           C  
ATOM   3075  NH1 ARG   188      15.275 -32.001  43.560  1.00  0.00           N  
ATOM   3076 HH11 ARG   188      15.851 -32.763  43.234  1.00  0.00           H  
ATOM   3077 HH12 ARG   188      15.216 -31.650  44.505  1.00  0.00           H  
ATOM   3078  NH2 ARG   188      13.814 -30.524  43.163  1.00  0.00           N  
ATOM   3079 HH21 ARG   188      12.963 -30.204  42.723  1.00  0.00           H  
ATOM   3080 HH22 ARG   188      13.958 -30.066  44.052  1.00  0.00           H  
ATOM   3081  C   ARG   188      10.654 -33.233  36.741  1.00  0.00           C  
ATOM   3082  O   ARG   188      10.121 -34.313  37.004  1.00  0.00           O  
ATOM   3083  N   ALA   189      10.233 -32.467  35.753  1.00  0.00           N  
ATOM   3084  H   ALA   189      10.724 -31.634  35.463  1.00  0.00           H  
ATOM   3085  CA  ALA   189       8.920 -32.845  35.164  1.00  0.00           C  
ATOM   3086  HA  ALA   189       8.173 -33.094  35.918  1.00  0.00           H  
ATOM   3087  CB  ALA   189       8.353 -31.610  34.407  1.00  0.00           C  
ATOM   3088  HB1 ALA   189       9.050 -31.353  33.610  1.00  0.00           H  
ATOM   3089  HB2 ALA   189       7.395 -31.792  33.922  1.00  0.00           H  
ATOM   3090  HB3 ALA   189       8.323 -30.762  35.091  1.00  0.00           H  
ATOM   3091  C   ALA   189       9.054 -33.997  34.165  1.00  0.00           C  
ATOM   3092  O   ALA   189       8.082 -34.750  33.917  1.00  0.00           O  
ATOM   3093  N   MET   190      10.221 -34.129  33.544  1.00  0.00           N  
ATOM   3094  H   MET   190      10.883 -33.371  33.628  1.00  0.00           H  
ATOM   3095  CA  MET   190      10.607 -35.213  32.689  1.00  0.00           C  
ATOM   3096  HA  MET   190       9.703 -35.432  32.120  1.00  0.00           H  
ATOM   3097  CB  MET   190      11.809 -34.907  31.747  1.00  0.00           C  
ATOM   3098  HB2 MET   190      11.742 -33.931  31.268  1.00  0.00           H  
ATOM   3099  HB3 MET   190      12.656 -34.766  32.419  1.00  0.00           H  
ATOM   3100  CG  MET   190      12.136 -35.942  30.638  1.00  0.00           C  
ATOM   3101  HG2 MET   190      13.198 -36.180  30.690  1.00  0.00           H  
ATOM   3102  HG3 MET   190      11.616 -36.879  30.837  1.00  0.00           H  
ATOM   3103  SD  MET   190      11.709 -35.512  29.047  1.00  0.00           S  
ATOM   3104  CE  MET   190      10.100 -36.402  28.960  1.00  0.00           C  
ATOM   3105  HE1 MET   190      10.186 -37.429  28.606  1.00  0.00           H  
ATOM   3106  HE2 MET   190       9.496 -36.384  29.867  1.00  0.00           H  
ATOM   3107  HE3 MET   190       9.512 -35.961  28.156  1.00  0.00           H  
ATOM   3108  C   MET   190      10.823 -36.508  33.561  1.00  0.00           C  
ATOM   3109  O   MET   190      10.492 -37.564  33.076  1.00  0.00           O  
ATOM   3110  N   HIE   191      11.232 -36.450  34.813  1.00  0.00           N  
ATOM   3111  H   HIE   191      11.574 -35.570  35.171  1.00  0.00           H  
ATOM   3112  CA  HIE   191      11.237 -37.740  35.628  1.00  0.00           C  
ATOM   3113  HA  HIE   191      11.625 -38.621  35.117  1.00  0.00           H  
ATOM   3114  CB  HIE   191      12.190 -37.506  36.856  1.00  0.00           C  
ATOM   3115  HB2 HIE   191      13.225 -37.408  36.527  1.00  0.00           H  
ATOM   3116  HB3 HIE   191      12.102 -36.489  37.238  1.00  0.00           H  
ATOM   3117  CG  HIE   191      12.062 -38.534  37.951  1.00  0.00           C  
ATOM   3118  ND1 HIE   191      11.915 -38.279  39.351  1.00  0.00           N  
ATOM   3119  CE1 HIE   191      11.687 -39.456  39.974  1.00  0.00           C  
ATOM   3120  HE1 HIE   191      11.592 -39.588  41.042  1.00  0.00           H  
ATOM   3121  NE2 HIE   191      11.791 -40.470  39.044  1.00  0.00           N  
ATOM   3122  HE2 HIE   191      11.698 -41.439  39.313  1.00  0.00           H  
ATOM   3123  CD2 HIE   191      11.947 -39.894  37.766  1.00  0.00           C  
ATOM   3124  HD2 HIE   191      12.209 -40.341  36.818  1.00  0.00           H  
ATOM   3125  C   HIE   191       9.787 -38.090  36.092  1.00  0.00           C  
ATOM   3126  O   HIE   191       9.516 -39.246  36.097  1.00  0.00           O  
ATOM   3127  N   ASP   192       8.908 -37.109  36.340  1.00  0.00           N  
ATOM   3128  H   ASP   192       9.366 -36.232  36.538  1.00  0.00           H  
ATOM   3129  CA  ASP   192       7.471 -37.342  36.733  1.00  0.00           C  
ATOM   3130  HA  ASP   192       7.401 -37.996  37.601  1.00  0.00           H  
ATOM   3131  CB  ASP   192       6.794 -36.012  37.111  1.00  0.00           C  
ATOM   3132  HB2 ASP   192       7.196 -35.753  38.090  1.00  0.00           H  
ATOM   3133  HB3 ASP   192       7.073 -35.296  36.338  1.00  0.00           H  
ATOM   3134  CG  ASP   192       5.254 -35.959  37.260  1.00  0.00           C  
ATOM   3135  OD1 ASP   192       4.716 -36.885  37.973  1.00  0.00           O  
ATOM   3136  OD2 ASP   192       4.640 -35.163  36.530  1.00  0.00           O  
ATOM   3137  C   ASP   192       6.626 -38.149  35.697  1.00  0.00           C  
ATOM   3138  O   ASP   192       5.731 -38.921  36.074  1.00  0.00           O  
ATOM   3139  N   ILE   193       6.957 -37.922  34.348  1.00  0.00           N  
ATOM   3140  H   ILE   193       7.682 -37.260  34.110  1.00  0.00           H  
ATOM   3141  CA  ILE   193       6.448 -38.773  33.276  1.00  0.00           C  
ATOM   3142  HA  ILE   193       5.367 -38.780  33.419  1.00  0.00           H  
ATOM   3143  CB  ILE   193       6.694 -38.109  31.881  1.00  0.00           C  
ATOM   3144  HB  ILE   193       7.772 -37.962  31.943  1.00  0.00           H  
ATOM   3145  CG2 ILE   193       6.279 -38.916  30.604  1.00  0.00           C  
ATOM   3146 HG21 ILE   193       6.684 -39.928  30.598  1.00  0.00           H  
ATOM   3147 HG22 ILE   193       5.192 -38.965  30.551  1.00  0.00           H  
ATOM   3148 HG23 ILE   193       6.676 -38.346  29.764  1.00  0.00           H  
ATOM   3149  CG1 ILE   193       5.893 -36.727  31.826  1.00  0.00           C  
ATOM   3150 HG12 ILE   193       4.841 -36.946  31.643  1.00  0.00           H  
ATOM   3151 HG13 ILE   193       5.993 -36.288  32.819  1.00  0.00           H  
ATOM   3152  CD1 ILE   193       6.511 -35.783  30.790  1.00  0.00           C  
ATOM   3153 HD11 ILE   193       6.223 -34.794  31.146  1.00  0.00           H  
ATOM   3154 HD12 ILE   193       7.591 -35.908  30.704  1.00  0.00           H  
ATOM   3155 HD13 ILE   193       5.951 -35.956  29.871  1.00  0.00           H  
ATOM   3156  C   ILE   193       6.882 -40.244  33.293  1.00  0.00           C  
ATOM   3157  O   ILE   193       6.037 -41.156  33.197  1.00  0.00           O  
ATOM   3158  N   ILE   194       8.169 -40.455  33.536  1.00  0.00           N  
ATOM   3159  H   ILE   194       8.792 -39.673  33.673  1.00  0.00           H  
ATOM   3160  CA  ILE   194       8.710 -41.814  33.746  1.00  0.00           C  
ATOM   3161  HA  ILE   194       8.408 -42.453  32.917  1.00  0.00           H  
ATOM   3162  CB  ILE   194      10.207 -41.719  33.747  1.00  0.00           C  
ATOM   3163  HB  ILE   194      10.501 -40.726  34.087  1.00  0.00           H  
ATOM   3164  CG2 ILE   194      10.841 -42.847  34.631  1.00  0.00           C  
ATOM   3165 HG21 ILE   194      10.691 -42.735  35.705  1.00  0.00           H  
ATOM   3166 HG22 ILE   194      10.572 -43.831  34.248  1.00  0.00           H  
ATOM   3167 HG23 ILE   194      11.930 -42.831  34.586  1.00  0.00           H  
ATOM   3168  CG1 ILE   194      10.750 -41.723  32.402  1.00  0.00           C  
ATOM   3169 HG12 ILE   194      11.824 -41.905  32.439  1.00  0.00           H  
ATOM   3170 HG13 ILE   194      10.445 -42.619  31.861  1.00  0.00           H  
ATOM   3171  CD1 ILE   194      10.544 -40.474  31.529  1.00  0.00           C  
ATOM   3172 HD11 ILE   194       9.493 -40.197  31.448  1.00  0.00           H  
ATOM   3173 HD12 ILE   194      11.098 -39.655  31.985  1.00  0.00           H  
ATOM   3174 HD13 ILE   194      11.069 -40.609  30.583  1.00  0.00           H  
ATOM   3175  C   ILE   194       8.116 -42.404  35.086  1.00  0.00           C  
ATOM   3176  O   ILE   194       7.618 -43.545  34.990  1.00  0.00           O  
ATOM   3177  N   ALA   195       8.247 -41.727  36.205  1.00  0.00           N  
ATOM   3178  H   ALA   195       8.746 -40.849  36.179  1.00  0.00           H  
ATOM   3179  CA  ALA   195       7.730 -42.280  37.464  1.00  0.00           C  
ATOM   3180  HA  ALA   195       7.868 -43.362  37.483  1.00  0.00           H  
ATOM   3181  CB  ALA   195       8.558 -41.650  38.637  1.00  0.00           C  
ATOM   3182  HB1 ALA   195       7.969 -41.792  39.543  1.00  0.00           H  
ATOM   3183  HB2 ALA   195       9.533 -42.128  38.730  1.00  0.00           H  
ATOM   3184  HB3 ALA   195       8.787 -40.589  38.536  1.00  0.00           H  
ATOM   3185  C   ALA   195       6.177 -42.014  37.533  1.00  0.00           C  
ATOM   3186  O   ALA   195       5.669 -41.368  38.425  1.00  0.00           O  
ATOM   3187  N   SER   196       5.517 -42.748  36.630  1.00  0.00           N  
ATOM   3188  H   SER   196       6.013 -43.429  36.074  1.00  0.00           H  
ATOM   3189  CA  SER   196       4.105 -42.729  36.381  1.00  0.00           C  
ATOM   3190  HA  SER   196       3.558 -42.276  37.207  1.00  0.00           H  
ATOM   3191  CB  SER   196       3.753 -41.834  35.234  1.00  0.00           C  
ATOM   3192  HB2 SER   196       4.133 -40.834  35.442  1.00  0.00           H  
ATOM   3193  HB3 SER   196       4.099 -42.247  34.286  1.00  0.00           H  
ATOM   3194  OG  SER   196       2.354 -41.590  35.056  1.00  0.00           O  
ATOM   3195  HG  SER   196       2.049 -40.772  35.456  1.00  0.00           H  
ATOM   3196  C   SER   196       3.491 -44.051  36.095  1.00  0.00           C  
ATOM   3197  O   SER   196       4.191 -44.925  35.651  1.00  0.00           O  
ATOM   3198  N   ASP   197       2.163 -44.180  36.333  1.00  0.00           N  
ATOM   3199  H   ASP   197       1.686 -43.407  36.775  1.00  0.00           H  
ATOM   3200  CA  ASP   197       1.419 -45.423  36.226  1.00  0.00           C  
ATOM   3201  HA  ASP   197       2.073 -46.227  36.561  1.00  0.00           H  
ATOM   3202  CB  ASP   197       0.158 -45.284  37.136  1.00  0.00           C  
ATOM   3203  HB2 ASP   197      -0.162 -44.283  36.847  1.00  0.00           H  
ATOM   3204  HB3 ASP   197      -0.584 -46.049  36.908  1.00  0.00           H  
ATOM   3205  CG  ASP   197       0.330 -45.475  38.626  1.00  0.00           C  
ATOM   3206  OD1 ASP   197       1.469 -45.495  39.128  1.00  0.00           O  
ATOM   3207  OD2 ASP   197      -0.741 -45.535  39.266  1.00  0.00           O  
ATOM   3208  C   ASP   197       1.137 -45.782  34.745  1.00  0.00           C  
ATOM   3209  O   ASP   197       0.862 -46.971  34.558  1.00  0.00           O  
ATOM   3210  N   THR   198       1.301 -44.987  33.726  1.00  0.00           N  
ATOM   3211  H   THR   198       1.634 -44.089  34.046  1.00  0.00           H  
ATOM   3212  CA  THR   198       1.365 -45.254  32.303  1.00  0.00           C  
ATOM   3213  HA  THR   198       1.883 -46.180  32.054  1.00  0.00           H  
ATOM   3214  CB  THR   198      -0.077 -45.270  31.612  1.00  0.00           C  
ATOM   3215  HB  THR   198      -0.513 -44.326  31.938  1.00  0.00           H  
ATOM   3216  CG2 THR   198      -0.118 -45.415  30.093  1.00  0.00           C  
ATOM   3217 HG21 THR   198       0.002 -46.460  29.810  1.00  0.00           H  
ATOM   3218 HG22 THR   198      -1.100 -45.110  29.733  1.00  0.00           H  
ATOM   3219 HG23 THR   198       0.599 -44.729  29.641  1.00  0.00           H  
ATOM   3220  OG1 THR   198      -0.859 -46.309  32.150  1.00  0.00           O  
ATOM   3221  HG1 THR   198      -1.198 -45.746  32.850  1.00  0.00           H  
ATOM   3222  C   THR   198       2.138 -44.198  31.570  1.00  0.00           C  
ATOM   3223  O   THR   198       1.852 -43.032  31.839  1.00  0.00           O  
ATOM   3224  N   PHE   199       3.031 -44.581  30.665  1.00  0.00           N  
ATOM   3225  H   PHE   199       3.016 -45.554  30.395  1.00  0.00           H  
ATOM   3226  CA  PHE   199       3.802 -43.650  29.865  1.00  0.00           C  
ATOM   3227  HA  PHE   199       4.204 -42.935  30.583  1.00  0.00           H  
ATOM   3228  CB  PHE   199       4.946 -44.400  29.228  1.00  0.00           C  
ATOM   3229  HB2 PHE   199       5.459 -45.060  29.927  1.00  0.00           H  
ATOM   3230  HB3 PHE   199       4.618 -45.101  28.460  1.00  0.00           H  
ATOM   3231  CG  PHE   199       5.971 -43.492  28.511  1.00  0.00           C  
ATOM   3232  CD1 PHE   199       6.846 -42.668  29.304  1.00  0.00           C  
ATOM   3233  HD1 PHE   199       6.787 -42.616  30.381  1.00  0.00           H  
ATOM   3234  CE1 PHE   199       7.748 -41.734  28.668  1.00  0.00           C  
ATOM   3235  HE1 PHE   199       8.329 -41.043  29.261  1.00  0.00           H  
ATOM   3236  CZ  PHE   199       7.886 -41.889  27.286  1.00  0.00           C  
ATOM   3237  HZ  PHE   199       8.674 -41.288  26.857  1.00  0.00           H  
ATOM   3238  CE2 PHE   199       7.018 -42.746  26.477  1.00  0.00           C  
ATOM   3239  HE2 PHE   199       7.139 -42.743  25.404  1.00  0.00           H  
ATOM   3240  CD2 PHE   199       6.026 -43.489  27.083  1.00  0.00           C  
ATOM   3241  HD2 PHE   199       5.317 -44.059  26.502  1.00  0.00           H  
ATOM   3242  C   PHE   199       2.817 -42.959  28.919  1.00  0.00           C  
ATOM   3243  O   PHE   199       2.258 -43.574  27.988  1.00  0.00           O  
ATOM   3244  N   ASP   200       2.567 -41.690  29.052  1.00  0.00           N  
ATOM   3245  H   ASP   200       2.855 -41.150  29.856  1.00  0.00           H  
ATOM   3246  CA  ASP   200       1.962 -40.822  28.012  1.00  0.00           C  
ATOM   3247  HA  ASP   200       1.219 -41.393  27.455  1.00  0.00           H  
ATOM   3248  CB  ASP   200       1.191 -39.665  28.708  1.00  0.00           C  
ATOM   3249  HB2 ASP   200       0.530 -40.148  29.427  1.00  0.00           H  
ATOM   3250  HB3 ASP   200       1.943 -39.078  29.235  1.00  0.00           H  
ATOM   3251  CG  ASP   200       0.296 -38.777  27.759  1.00  0.00           C  
ATOM   3252  OD1 ASP   200       0.430 -38.898  26.502  1.00  0.00           O  
ATOM   3253  OD2 ASP   200      -0.630 -38.145  28.296  1.00  0.00           O  
ATOM   3254  C   ASP   200       3.020 -40.379  26.913  1.00  0.00           C  
ATOM   3255  O   ASP   200       3.833 -39.487  27.224  1.00  0.00           O  
ATOM   3256  N   LYS   201       2.836 -40.912  25.676  1.00  0.00           N  
ATOM   3257  H   LYS   201       2.124 -41.613  25.529  1.00  0.00           H  
ATOM   3258  CA  LYS   201       3.825 -40.617  24.603  1.00  0.00           C  
ATOM   3259  HA  LYS   201       4.791 -40.660  25.105  1.00  0.00           H  
ATOM   3260  CB  LYS   201       3.726 -41.709  23.468  1.00  0.00           C  
ATOM   3261  HB2 LYS   201       3.699 -42.693  23.936  1.00  0.00           H  
ATOM   3262  HB3 LYS   201       2.791 -41.460  22.967  1.00  0.00           H  
ATOM   3263  CG  LYS   201       4.769 -41.662  22.550  1.00  0.00           C  
ATOM   3264  HG2 LYS   201       4.891 -40.684  22.086  1.00  0.00           H  
ATOM   3265  HG3 LYS   201       5.754 -41.733  23.010  1.00  0.00           H  
ATOM   3266  CD  LYS   201       4.632 -42.585  21.532  1.00  0.00           C  
ATOM   3267  HD2 LYS   201       4.399 -43.595  21.870  1.00  0.00           H  
ATOM   3268  HD3 LYS   201       3.742 -42.361  20.945  1.00  0.00           H  
ATOM   3269  CE  LYS   201       5.619 -42.818  20.632  1.00  0.00           C  
ATOM   3270  HE2 LYS   201       6.513 -43.084  21.197  1.00  0.00           H  
ATOM   3271  HE3 LYS   201       5.407 -43.659  19.972  1.00  0.00           H  
ATOM   3272  NZ  LYS   201       5.850 -41.668  19.726  1.00  0.00           N  
ATOM   3273  HZ1 LYS   201       6.608 -41.821  19.077  1.00  0.00           H  
ATOM   3274  HZ2 LYS   201       5.030 -41.535  19.152  1.00  0.00           H  
ATOM   3275  HZ3 LYS   201       6.029 -40.742  20.087  1.00  0.00           H  
ATOM   3276  C   LYS   201       3.805 -39.127  24.126  1.00  0.00           C  
ATOM   3277  O   LYS   201       4.779 -38.468  23.837  1.00  0.00           O  
ATOM   3278  N   ALA   202       2.598 -38.610  24.088  1.00  0.00           N  
ATOM   3279  H   ALA   202       1.824 -39.130  24.477  1.00  0.00           H  
ATOM   3280  CA  ALA   202       2.292 -37.287  23.562  1.00  0.00           C  
ATOM   3281  HA  ALA   202       2.907 -37.159  22.671  1.00  0.00           H  
ATOM   3282  CB  ALA   202       0.794 -37.181  23.307  1.00  0.00           C  
ATOM   3283  HB1 ALA   202       0.621 -37.691  22.359  1.00  0.00           H  
ATOM   3284  HB2 ALA   202       0.308 -37.671  24.150  1.00  0.00           H  
ATOM   3285  HB3 ALA   202       0.584 -36.112  23.277  1.00  0.00           H  
ATOM   3286  C   ALA   202       2.806 -36.275  24.604  1.00  0.00           C  
ATOM   3287  O   ALA   202       3.362 -35.286  24.267  1.00  0.00           O  
ATOM   3288  N   LYS   203       2.588 -36.582  25.912  1.00  0.00           N  
ATOM   3289  H   LYS   203       2.160 -37.488  26.043  1.00  0.00           H  
ATOM   3290  CA  LYS   203       3.041 -35.732  26.997  1.00  0.00           C  
ATOM   3291  HA  LYS   203       2.831 -34.721  26.650  1.00  0.00           H  
ATOM   3292  CB  LYS   203       2.213 -36.016  28.293  1.00  0.00           C  
ATOM   3293  HB2 LYS   203       1.182 -36.204  27.993  1.00  0.00           H  
ATOM   3294  HB3 LYS   203       2.489 -36.937  28.806  1.00  0.00           H  
ATOM   3295  CG  LYS   203       2.267 -34.905  29.140  1.00  0.00           C  
ATOM   3296  HG2 LYS   203       3.269 -34.484  29.053  1.00  0.00           H  
ATOM   3297  HG3 LYS   203       1.520 -34.275  28.657  1.00  0.00           H  
ATOM   3298  CD  LYS   203       1.784 -35.060  30.392  1.00  0.00           C  
ATOM   3299  HD2 LYS   203       0.701 -35.111  30.281  1.00  0.00           H  
ATOM   3300  HD3 LYS   203       2.138 -35.950  30.913  1.00  0.00           H  
ATOM   3301  CE  LYS   203       2.004 -34.048  31.296  1.00  0.00           C  
ATOM   3302  HE2 LYS   203       3.069 -33.821  31.257  1.00  0.00           H  
ATOM   3303  HE3 LYS   203       1.516 -33.179  30.855  1.00  0.00           H  
ATOM   3304  NZ  LYS   203       1.446 -34.396  32.624  1.00  0.00           N  
ATOM   3305  HZ1 LYS   203       0.578 -34.898  32.505  1.00  0.00           H  
ATOM   3306  HZ2 LYS   203       2.094 -34.974  33.142  1.00  0.00           H  
ATOM   3307  HZ3 LYS   203       1.127 -33.620  33.186  1.00  0.00           H  
ATOM   3308  C   LYS   203       4.529 -35.777  27.174  1.00  0.00           C  
ATOM   3309  O   LYS   203       5.071 -34.691  27.294  1.00  0.00           O  
ATOM   3310  N   ALA   204       5.125 -36.934  27.192  1.00  0.00           N  
ATOM   3311  H   ALA   204       4.610 -37.793  27.066  1.00  0.00           H  
ATOM   3312  CA  ALA   204       6.559 -37.035  26.919  1.00  0.00           C  
ATOM   3313  HA  ALA   204       6.988 -36.598  27.821  1.00  0.00           H  
ATOM   3314  CB  ALA   204       6.883 -38.537  26.810  1.00  0.00           C  
ATOM   3315  HB1 ALA   204       6.561 -38.889  25.831  1.00  0.00           H  
ATOM   3316  HB2 ALA   204       7.954 -38.726  26.887  1.00  0.00           H  
ATOM   3317  HB3 ALA   204       6.423 -39.061  27.648  1.00  0.00           H  
ATOM   3318  C   ALA   204       7.109 -36.198  25.786  1.00  0.00           C  
ATOM   3319  O   ALA   204       8.156 -35.498  25.999  1.00  0.00           O  
ATOM   3320  N   GLU   205       6.562 -36.240  24.572  1.00  0.00           N  
ATOM   3321  H   GLU   205       5.791 -36.864  24.382  1.00  0.00           H  
ATOM   3322  CA  GLU   205       7.098 -35.544  23.416  1.00  0.00           C  
ATOM   3323  HA  GLU   205       8.141 -35.787  23.213  1.00  0.00           H  
ATOM   3324  CB  GLU   205       6.260 -35.895  22.091  1.00  0.00           C  
ATOM   3325  HB2 GLU   205       5.209 -35.699  22.303  1.00  0.00           H  
ATOM   3326  HB3 GLU   205       6.607 -35.150  21.375  1.00  0.00           H  
ATOM   3327  CG  GLU   205       6.753 -37.267  21.587  1.00  0.00           C  
ATOM   3328  HG2 GLU   205       7.842 -37.291  21.527  1.00  0.00           H  
ATOM   3329  HG3 GLU   205       6.440 -38.011  22.319  1.00  0.00           H  
ATOM   3330  CD  GLU   205       6.185 -37.695  20.230  1.00  0.00           C  
ATOM   3331  OE1 GLU   205       6.421 -36.890  19.275  1.00  0.00           O  
ATOM   3332  OE2 GLU   205       5.584 -38.806  20.172  1.00  0.00           O  
ATOM   3333  C   GLU   205       7.061 -34.067  23.675  1.00  0.00           C  
ATOM   3334  O   GLU   205       8.012 -33.383  23.433  1.00  0.00           O  
ATOM   3335  N   ALA   206       5.964 -33.627  24.253  1.00  0.00           N  
ATOM   3336  H   ALA   206       5.164 -34.234  24.359  1.00  0.00           H  
ATOM   3337  CA  ALA   206       5.848 -32.223  24.615  1.00  0.00           C  
ATOM   3338  HA  ALA   206       6.284 -31.540  23.886  1.00  0.00           H  
ATOM   3339  CB  ALA   206       4.324 -31.980  24.933  1.00  0.00           C  
ATOM   3340  HB1 ALA   206       3.710 -32.222  24.065  1.00  0.00           H  
ATOM   3341  HB2 ALA   206       4.019 -32.626  25.756  1.00  0.00           H  
ATOM   3342  HB3 ALA   206       4.001 -30.950  25.087  1.00  0.00           H  
ATOM   3343  C   ALA   206       6.662 -31.820  25.842  1.00  0.00           C  
ATOM   3344  O   ALA   206       7.122 -30.640  25.943  1.00  0.00           O  
ATOM   3345  N   GLN   207       7.052 -32.753  26.769  1.00  0.00           N  
ATOM   3346  H   GLN   207       6.588 -33.649  26.809  1.00  0.00           H  
ATOM   3347  CA  GLN   207       8.118 -32.409  27.799  1.00  0.00           C  
ATOM   3348  HA  GLN   207       7.813 -31.414  28.122  1.00  0.00           H  
ATOM   3349  CB  GLN   207       8.004 -33.433  29.024  1.00  0.00           C  
ATOM   3350  HB2 GLN   207       7.001 -33.382  29.450  1.00  0.00           H  
ATOM   3351  HB3 GLN   207       8.250 -34.435  28.674  1.00  0.00           H  
ATOM   3352  CG  GLN   207       8.909 -33.029  30.181  1.00  0.00           C  
ATOM   3353  HG2 GLN   207       8.922 -33.786  30.965  1.00  0.00           H  
ATOM   3354  HG3 GLN   207       9.951 -32.983  29.863  1.00  0.00           H  
ATOM   3355  CD  GLN   207       8.474 -31.724  30.820  1.00  0.00           C  
ATOM   3356  OE1 GLN   207       7.339 -31.241  30.669  1.00  0.00           O  
ATOM   3357  NE2 GLN   207       9.412 -30.887  31.323  1.00  0.00           N  
ATOM   3358 HE21 GLN   207       9.096 -30.035  31.765  1.00  0.00           H  
ATOM   3359 HE22 GLN   207      10.348 -31.139  31.605  1.00  0.00           H  
ATOM   3360  C   GLN   207       9.555 -32.274  27.269  1.00  0.00           C  
ATOM   3361  O   GLN   207      10.257 -31.312  27.536  1.00  0.00           O  
ATOM   3362  N   ILE   208       9.967 -33.117  26.340  1.00  0.00           N  
ATOM   3363  H   ILE   208       9.411 -33.948  26.200  1.00  0.00           H  
ATOM   3364  CA  ILE   208      11.219 -33.035  25.596  1.00  0.00           C  
ATOM   3365  HA  ILE   208      12.059 -33.127  26.285  1.00  0.00           H  
ATOM   3366  CB  ILE   208      11.287 -34.307  24.614  1.00  0.00           C  
ATOM   3367  HB  ILE   208      10.390 -34.425  24.005  1.00  0.00           H  
ATOM   3368  CG2 ILE   208      12.425 -34.176  23.664  1.00  0.00           C  
ATOM   3369 HG21 ILE   208      13.382 -34.063  24.173  1.00  0.00           H  
ATOM   3370 HG22 ILE   208      12.413 -35.101  23.087  1.00  0.00           H  
ATOM   3371 HG23 ILE   208      12.371 -33.315  22.998  1.00  0.00           H  
ATOM   3372  CG1 ILE   208      11.424 -35.599  25.526  1.00  0.00           C  
ATOM   3373 HG12 ILE   208      12.285 -35.527  26.190  1.00  0.00           H  
ATOM   3374 HG13 ILE   208      10.540 -35.543  26.161  1.00  0.00           H  
ATOM   3375  CD1 ILE   208      11.267 -37.046  24.900  1.00  0.00           C  
ATOM   3376 HD11 ILE   208      10.356 -37.163  24.313  1.00  0.00           H  
ATOM   3377 HD12 ILE   208      12.136 -37.258  24.278  1.00  0.00           H  
ATOM   3378 HD13 ILE   208      11.186 -37.797  25.686  1.00  0.00           H  
ATOM   3379  C   ILE   208      11.283 -31.729  24.725  1.00  0.00           C  
ATOM   3380  O   ILE   208      12.193 -30.959  24.753  1.00  0.00           O  
ATOM   3381  N   ALA   209      10.157 -31.297  24.099  1.00  0.00           N  
ATOM   3382  H   ALA   209       9.341 -31.891  24.130  1.00  0.00           H  
ATOM   3383  CA  ALA   209       9.986 -29.968  23.565  1.00  0.00           C  
ATOM   3384  HA  ALA   209      10.839 -29.866  22.895  1.00  0.00           H  
ATOM   3385  CB  ALA   209       8.719 -29.933  22.778  1.00  0.00           C  
ATOM   3386  HB1 ALA   209       8.860 -30.562  21.898  1.00  0.00           H  
ATOM   3387  HB2 ALA   209       7.936 -30.266  23.459  1.00  0.00           H  
ATOM   3388  HB3 ALA   209       8.522 -28.908  22.464  1.00  0.00           H  
ATOM   3389  C   ALA   209      10.183 -28.814  24.581  1.00  0.00           C  
ATOM   3390  O   ALA   209      10.884 -27.882  24.230  1.00  0.00           O  
ATOM   3391  N   LYS   210       9.568 -28.942  25.792  1.00  0.00           N  
ATOM   3392  H   LYS   210       9.007 -29.766  25.954  1.00  0.00           H  
ATOM   3393  CA  LYS   210       9.697 -28.058  27.000  1.00  0.00           C  
ATOM   3394  HA  LYS   210       9.408 -27.071  26.638  1.00  0.00           H  
ATOM   3395  CB  LYS   210       8.682 -28.430  28.082  1.00  0.00           C  
ATOM   3396  HB2 LYS   210       7.739 -28.650  27.581  1.00  0.00           H  
ATOM   3397  HB3 LYS   210       9.011 -29.360  28.544  1.00  0.00           H  
ATOM   3398  CG  LYS   210       8.546 -27.509  29.052  1.00  0.00           C  
ATOM   3399  HG2 LYS   210       9.419 -27.542  29.705  1.00  0.00           H  
ATOM   3400  HG3 LYS   210       8.406 -26.554  28.545  1.00  0.00           H  
ATOM   3401  CD  LYS   210       7.408 -27.654  29.817  1.00  0.00           C  
ATOM   3402  HD2 LYS   210       6.474 -27.619  29.255  1.00  0.00           H  
ATOM   3403  HD3 LYS   210       7.283 -28.601  30.341  1.00  0.00           H  
ATOM   3404  CE  LYS   210       7.115 -26.696  30.689  1.00  0.00           C  
ATOM   3405  HE2 LYS   210       7.997 -26.569  31.317  1.00  0.00           H  
ATOM   3406  HE3 LYS   210       7.002 -25.777  30.114  1.00  0.00           H  
ATOM   3407  NZ  LYS   210       5.908 -26.893  31.466  1.00  0.00           N  
ATOM   3408  HZ1 LYS   210       5.082 -26.977  30.891  1.00  0.00           H  
ATOM   3409  HZ2 LYS   210       5.818 -27.698  32.068  1.00  0.00           H  
ATOM   3410  HZ3 LYS   210       5.799 -26.060  32.027  1.00  0.00           H  
ATOM   3411  C   LYS   210      11.188 -27.947  27.456  1.00  0.00           C  
ATOM   3412  O   LYS   210      11.551 -26.887  27.898  1.00  0.00           O  
ATOM   3413  N   MET   211      12.054 -28.934  27.226  1.00  0.00           N  
ATOM   3414  H   MET   211      11.731 -29.827  26.880  1.00  0.00           H  
ATOM   3415  CA  MET   211      13.512 -28.778  27.556  1.00  0.00           C  
ATOM   3416  HA  MET   211      13.582 -28.074  28.385  1.00  0.00           H  
ATOM   3417  CB  MET   211      14.108 -30.096  27.921  1.00  0.00           C  
ATOM   3418  HB2 MET   211      13.948 -30.770  27.079  1.00  0.00           H  
ATOM   3419  HB3 MET   211      15.150 -29.897  28.172  1.00  0.00           H  
ATOM   3420  CG  MET   211      13.362 -30.583  29.174  1.00  0.00           C  
ATOM   3421  HG2 MET   211      12.849 -29.784  29.710  1.00  0.00           H  
ATOM   3422  HG3 MET   211      12.597 -31.312  28.907  1.00  0.00           H  
ATOM   3423  SD  MET   211      14.445 -31.627  30.329  1.00  0.00           S  
ATOM   3424  CE  MET   211      14.719 -32.987  29.182  1.00  0.00           C  
ATOM   3425  HE1 MET   211      15.462 -32.557  28.510  1.00  0.00           H  
ATOM   3426  HE2 MET   211      15.045 -33.925  29.633  1.00  0.00           H  
ATOM   3427  HE3 MET   211      13.758 -33.003  28.668  1.00  0.00           H  
ATOM   3428  C   MET   211      14.323 -28.198  26.365  1.00  0.00           C  
ATOM   3429  O   MET   211      15.494 -27.860  26.591  1.00  0.00           O  
ATOM   3430  N   GLU   212      13.773 -28.236  25.158  1.00  0.00           N  
ATOM   3431  H   GLU   212      12.855 -28.653  25.213  1.00  0.00           H  
ATOM   3432  CA  GLU   212      14.470 -28.139  23.834  1.00  0.00           C  
ATOM   3433  HA  GLU   212      15.337 -28.800  23.803  1.00  0.00           H  
ATOM   3434  CB  GLU   212      13.428 -28.449  22.702  1.00  0.00           C  
ATOM   3435  HB2 GLU   212      12.825 -29.312  22.985  1.00  0.00           H  
ATOM   3436  HB3 GLU   212      12.895 -27.545  22.408  1.00  0.00           H  
ATOM   3437  CG  GLU   212      14.175 -28.819  21.428  1.00  0.00           C  
ATOM   3438  HG2 GLU   212      14.584 -27.919  20.969  1.00  0.00           H  
ATOM   3439  HG3 GLU   212      15.056 -29.423  21.646  1.00  0.00           H  
ATOM   3440  CD  GLU   212      13.327 -29.517  20.388  1.00  0.00           C  
ATOM   3441  OE1 GLU   212      12.123 -29.722  20.628  1.00  0.00           O  
ATOM   3442  OE2 GLU   212      13.670 -29.640  19.197  1.00  0.00           O  
ATOM   3443  C   GLU   212      14.965 -26.657  23.551  1.00  0.00           C  
ATOM   3444  O   GLU   212      15.943 -26.442  22.835  1.00  0.00           O  
ATOM   3445  N   GLU   213      14.439 -25.668  24.212  1.00  0.00           N  
ATOM   3446  H   GLU   213      13.661 -25.866  24.826  1.00  0.00           H  
ATOM   3447  CA  GLU   213      14.970 -24.366  24.202  1.00  0.00           C  
ATOM   3448  HA  GLU   213      14.964 -23.933  23.202  1.00  0.00           H  
ATOM   3449  CB  GLU   213      14.063 -23.497  25.054  1.00  0.00           C  
ATOM   3450  HB2 GLU   213      14.360 -23.799  26.059  1.00  0.00           H  
ATOM   3451  HB3 GLU   213      14.507 -22.528  24.825  1.00  0.00           H  
ATOM   3452  CG  GLU   213      12.509 -23.425  24.900  1.00  0.00           C  
ATOM   3453  HG2 GLU   213      11.967 -24.370  24.855  1.00  0.00           H  
ATOM   3454  HG3 GLU   213      12.050 -22.985  25.785  1.00  0.00           H  
ATOM   3455  CD  GLU   213      12.111 -22.661  23.600  1.00  0.00           C  
ATOM   3456  OE1 GLU   213      13.043 -22.038  22.975  1.00  0.00           O  
ATOM   3457  OE2 GLU   213      10.995 -22.701  23.131  1.00  0.00           O  
ATOM   3458  C   GLU   213      16.384 -24.193  24.842  1.00  0.00           C  
ATOM   3459  O   GLU   213      17.159 -23.372  24.394  1.00  0.00           O  
ATOM   3460  N   GLN   214      16.743 -25.051  25.796  1.00  0.00           N  
ATOM   3461  H   GLN   214      16.035 -25.714  26.077  1.00  0.00           H  
ATOM   3462  CA  GLN   214      18.026 -25.129  26.424  1.00  0.00           C  
ATOM   3463  HA  GLN   214      18.670 -24.298  26.135  1.00  0.00           H  
ATOM   3464  CB  GLN   214      17.889 -25.256  27.919  1.00  0.00           C  
ATOM   3465  HB2 GLN   214      17.113 -25.951  28.242  1.00  0.00           H  
ATOM   3466  HB3 GLN   214      18.914 -25.537  28.162  1.00  0.00           H  
ATOM   3467  CG  GLN   214      17.364 -24.020  28.594  1.00  0.00           C  
ATOM   3468  HG2 GLN   214      17.700 -24.140  29.624  1.00  0.00           H  
ATOM   3469  HG3 GLN   214      17.864 -23.106  28.273  1.00  0.00           H  
ATOM   3470  CD  GLN   214      15.829 -23.704  28.706  1.00  0.00           C  
ATOM   3471  OE1 GLN   214      14.966 -24.541  28.558  1.00  0.00           O  
ATOM   3472  NE2 GLN   214      15.519 -22.438  28.860  1.00  0.00           N  
ATOM   3473 HE21 GLN   214      14.531 -22.236  28.802  1.00  0.00           H  
ATOM   3474 HE22 GLN   214      16.266 -21.769  28.974  1.00  0.00           H  
ATOM   3475  C   GLN   214      18.792 -26.344  25.959  1.00  0.00           C  
ATOM   3476  O   GLN   214      20.040 -26.365  25.958  1.00  0.00           O  
ATOM   3477  N   ASP   215      18.115 -27.380  25.583  1.00  0.00           N  
ATOM   3478  H   ASP   215      17.118 -27.397  25.742  1.00  0.00           H  
ATOM   3479  CA  ASP   215      18.715 -28.691  25.319  1.00  0.00           C  
ATOM   3480  HA  ASP   215      19.490 -28.850  26.069  1.00  0.00           H  
ATOM   3481  CB  ASP   215      17.741 -29.805  25.482  1.00  0.00           C  
ATOM   3482  HB2 ASP   215      17.097 -29.736  26.358  1.00  0.00           H  
ATOM   3483  HB3 ASP   215      17.108 -29.844  24.595  1.00  0.00           H  
ATOM   3484  CG  ASP   215      18.372 -31.190  25.480  1.00  0.00           C  
ATOM   3485  OD1 ASP   215      18.897 -31.498  26.585  1.00  0.00           O  
ATOM   3486  OD2 ASP   215      18.309 -31.923  24.431  1.00  0.00           O  
ATOM   3487  C   ASP   215      19.468 -28.767  23.975  1.00  0.00           C  
ATOM   3488  O   ASP   215      20.581 -29.350  23.979  1.00  0.00           O  
ATOM   3489  N   LYS   216      18.890 -28.126  22.926  1.00  0.00           N  
ATOM   3490  H   LYS   216      18.061 -27.585  23.125  1.00  0.00           H  
ATOM   3491  CA  LYS   216      19.654 -27.718  21.746  1.00  0.00           C  
ATOM   3492  HA  LYS   216      20.339 -28.490  21.395  1.00  0.00           H  
ATOM   3493  CB  LYS   216      18.822 -27.442  20.490  1.00  0.00           C  
ATOM   3494  HB2 LYS   216      18.155 -26.605  20.699  1.00  0.00           H  
ATOM   3495  HB3 LYS   216      19.477 -27.038  19.718  1.00  0.00           H  
ATOM   3496  CG  LYS   216      18.193 -28.538  20.048  1.00  0.00           C  
ATOM   3497  HG2 LYS   216      18.974 -29.297  20.054  1.00  0.00           H  
ATOM   3498  HG3 LYS   216      17.484 -28.903  20.791  1.00  0.00           H  
ATOM   3499  CD  LYS   216      17.589 -28.527  18.786  1.00  0.00           C  
ATOM   3500  HD2 LYS   216      16.727 -27.862  18.723  1.00  0.00           H  
ATOM   3501  HD3 LYS   216      18.181 -28.081  17.987  1.00  0.00           H  
ATOM   3502  CE  LYS   216      17.292 -29.719  18.265  1.00  0.00           C  
ATOM   3503  HE2 LYS   216      16.725 -29.593  17.343  1.00  0.00           H  
ATOM   3504  HE3 LYS   216      18.110 -30.437  18.209  1.00  0.00           H  
ATOM   3505  NZ  LYS   216      16.238 -30.401  19.022  1.00  0.00           N  
ATOM   3506  HZ1 LYS   216      16.124 -31.338  18.663  1.00  0.00           H  
ATOM   3507  HZ2 LYS   216      16.442 -30.548  20.000  1.00  0.00           H  
ATOM   3508  HZ3 LYS   216      15.386 -29.891  18.836  1.00  0.00           H  
ATOM   3509  C   LYS   216      20.676 -26.552  21.950  1.00  0.00           C  
ATOM   3510  O   LYS   216      21.843 -26.760  21.546  1.00  0.00           O  
ATOM   3511  N   ALA   217      20.302 -25.506  22.750  1.00  0.00           N  
ATOM   3512  H   ALA   217      19.307 -25.343  22.683  1.00  0.00           H  
ATOM   3513  CA  ALA   217      21.296 -24.447  22.934  1.00  0.00           C  
ATOM   3514  HA  ALA   217      21.529 -24.117  21.921  1.00  0.00           H  
ATOM   3515  CB  ALA   217      20.548 -23.374  23.719  1.00  0.00           C  
ATOM   3516  HB1 ALA   217      19.751 -22.963  23.099  1.00  0.00           H  
ATOM   3517  HB2 ALA   217      20.075 -23.790  24.609  1.00  0.00           H  
ATOM   3518  HB3 ALA   217      21.171 -22.535  24.031  1.00  0.00           H  
ATOM   3519  C   ALA   217      22.570 -24.977  23.556  1.00  0.00           C  
ATOM   3520  O   ALA   217      23.528 -24.778  22.881  1.00  0.00           O  
ATOM   3521  N   ASN   218      22.547 -25.665  24.715  1.00  0.00           N  
ATOM   3522  H   ASN   218      21.706 -25.809  25.254  1.00  0.00           H  
ATOM   3523  CA  ASN   218      23.786 -26.141  25.388  1.00  0.00           C  
ATOM   3524  HA  ASN   218      24.415 -25.254  25.463  1.00  0.00           H  
ATOM   3525  CB  ASN   218      23.568 -26.458  26.850  1.00  0.00           C  
ATOM   3526  HB2 ASN   218      24.495 -26.225  27.375  1.00  0.00           H  
ATOM   3527  HB3 ASN   218      22.845 -25.744  27.244  1.00  0.00           H  
ATOM   3528  CG  ASN   218      23.129 -27.815  27.190  1.00  0.00           C  
ATOM   3529  OD1 ASN   218      23.987 -28.693  27.467  1.00  0.00           O  
ATOM   3530  ND2 ASN   218      21.900 -28.046  27.317  1.00  0.00           N  
ATOM   3531 HD21 ASN   218      21.678 -29.025  27.431  1.00  0.00           H  
ATOM   3532 HD22 ASN   218      21.199 -27.321  27.257  1.00  0.00           H  
ATOM   3533  C   ASN   218      24.557 -27.272  24.609  1.00  0.00           C  
ATOM   3534  O   ASN   218      25.760 -27.242  24.569  1.00  0.00           O  
ATOM   3535  N   MET   219      23.856 -28.041  23.707  1.00  0.00           N  
ATOM   3536  H   MET   219      22.963 -27.678  23.407  1.00  0.00           H  
ATOM   3537  CA  MET   219      24.492 -28.956  22.723  1.00  0.00           C  
ATOM   3538  HA  MET   219      25.282 -29.430  23.305  1.00  0.00           H  
ATOM   3539  CB  MET   219      23.441 -29.947  22.217  1.00  0.00           C  
ATOM   3540  HB2 MET   219      23.557 -30.748  22.947  1.00  0.00           H  
ATOM   3541  HB3 MET   219      22.400 -29.625  22.202  1.00  0.00           H  
ATOM   3542  CG  MET   219      23.706 -30.580  20.811  1.00  0.00           C  
ATOM   3543  HG2 MET   219      22.827 -31.195  20.615  1.00  0.00           H  
ATOM   3544  HG3 MET   219      23.786 -29.799  20.054  1.00  0.00           H  
ATOM   3545  SD  MET   219      25.170 -31.613  20.734  1.00  0.00           S  
ATOM   3546  CE  MET   219      24.778 -33.024  21.806  1.00  0.00           C  
ATOM   3547  HE1 MET   219      25.072 -33.978  21.369  1.00  0.00           H  
ATOM   3548  HE2 MET   219      25.456 -32.920  22.653  1.00  0.00           H  
ATOM   3549  HE3 MET   219      23.763 -33.181  22.171  1.00  0.00           H  
ATOM   3550  C   MET   219      25.370 -28.158  21.706  1.00  0.00           C  
ATOM   3551  O   MET   219      26.580 -28.360  21.449  1.00  0.00           O  
ATOM   3552  N   LEU   220      24.706 -27.177  21.012  1.00  0.00           N  
ATOM   3553  H   LEU   220      23.769 -26.873  21.236  1.00  0.00           H  
ATOM   3554  CA  LEU   220      25.511 -26.397  20.113  1.00  0.00           C  
ATOM   3555  HA  LEU   220      25.945 -27.062  19.366  1.00  0.00           H  
ATOM   3556  CB  LEU   220      24.482 -25.442  19.359  1.00  0.00           C  
ATOM   3557  HB2 LEU   220      24.046 -24.742  20.072  1.00  0.00           H  
ATOM   3558  HB3 LEU   220      25.062 -24.883  18.624  1.00  0.00           H  
ATOM   3559  CG  LEU   220      23.314 -26.115  18.552  1.00  0.00           C  
ATOM   3560  HG  LEU   220      22.713 -26.784  19.167  1.00  0.00           H  
ATOM   3561  CD1 LEU   220      22.319 -25.068  17.920  1.00  0.00           C  
ATOM   3562 HD11 LEU   220      21.893 -24.466  18.722  1.00  0.00           H  
ATOM   3563 HD12 LEU   220      22.824 -24.443  17.184  1.00  0.00           H  
ATOM   3564 HD13 LEU   220      21.533 -25.475  17.285  1.00  0.00           H  
ATOM   3565  CD2 LEU   220      23.737 -27.015  17.500  1.00  0.00           C  
ATOM   3566 HD21 LEU   220      22.879 -27.309  16.894  1.00  0.00           H  
ATOM   3567 HD22 LEU   220      24.418 -26.473  16.844  1.00  0.00           H  
ATOM   3568 HD23 LEU   220      24.201 -27.906  17.923  1.00  0.00           H  
ATOM   3569  C   LEU   220      26.667 -25.587  20.769  1.00  0.00           C  
ATOM   3570  O   LEU   220      27.588 -25.291  20.051  1.00  0.00           O  
ATOM   3571  N   ALA   221      26.431 -25.243  22.019  1.00  0.00           N  
ATOM   3572  H   ALA   221      25.637 -25.703  22.441  1.00  0.00           H  
ATOM   3573  CA  ALA   221      27.437 -24.659  22.861  1.00  0.00           C  
ATOM   3574  HA  ALA   221      27.847 -23.818  22.301  1.00  0.00           H  
ATOM   3575  CB  ALA   221      26.823 -24.187  24.206  1.00  0.00           C  
ATOM   3576  HB1 ALA   221      26.180 -23.308  24.169  1.00  0.00           H  
ATOM   3577  HB2 ALA   221      26.322 -24.936  24.819  1.00  0.00           H  
ATOM   3578  HB3 ALA   221      27.628 -23.954  24.902  1.00  0.00           H  
ATOM   3579  C   ALA   221      28.598 -25.638  23.151  1.00  0.00           C  
ATOM   3580  O   ALA   221      29.745 -25.303  22.858  1.00  0.00           O  
ATOM   3581  N   HIE   222      28.334 -26.800  23.769  1.00  0.00           N  
ATOM   3582  H   HIE   222      27.419 -27.025  24.131  1.00  0.00           H  
ATOM   3583  CA  HIE   222      29.451 -27.732  24.149  1.00  0.00           C  
ATOM   3584  HA  HIE   222      30.213 -27.141  24.656  1.00  0.00           H  
ATOM   3585  CB  HIE   222      28.783 -28.857  24.944  1.00  0.00           C  
ATOM   3586  HB2 HIE   222      27.867 -29.117  24.415  1.00  0.00           H  
ATOM   3587  HB3 HIE   222      29.302 -29.806  24.810  1.00  0.00           H  
ATOM   3588  CG  HIE   222      28.587 -28.528  26.369  1.00  0.00           C  
ATOM   3589  ND1 HIE   222      29.614 -28.062  27.255  1.00  0.00           N  
ATOM   3590  CE1 HIE   222      28.946 -27.768  28.404  1.00  0.00           C  
ATOM   3591  HE1 HIE   222      29.348 -27.171  29.210  1.00  0.00           H  
ATOM   3592  NE2 HIE   222      27.627 -28.125  28.318  1.00  0.00           N  
ATOM   3593  HE2 HIE   222      27.000 -27.953  29.091  1.00  0.00           H  
ATOM   3594  CD2 HIE   222      27.387 -28.577  27.026  1.00  0.00           C  
ATOM   3595  HD2 HIE   222      26.375 -28.863  26.779  1.00  0.00           H  
ATOM   3596  C   HIE   222      30.160 -28.113  22.857  1.00  0.00           C  
ATOM   3597  O   HIE   222      31.420 -28.035  22.833  1.00  0.00           O  
ATOM   3598  N   MET   223      29.508 -28.409  21.748  1.00  0.00           N  
ATOM   3599  H   MET   223      28.513 -28.562  21.824  1.00  0.00           H  
ATOM   3600  CA  MET   223      30.084 -28.753  20.456  1.00  0.00           C  
ATOM   3601  HA  MET   223      30.795 -29.541  20.702  1.00  0.00           H  
ATOM   3602  CB  MET   223      29.038 -29.229  19.433  1.00  0.00           C  
ATOM   3603  HB2 MET   223      28.540 -30.082  19.894  1.00  0.00           H  
ATOM   3604  HB3 MET   223      28.371 -28.385  19.257  1.00  0.00           H  
ATOM   3605  CG  MET   223      29.745 -29.660  18.120  1.00  0.00           C  
ATOM   3606  HG2 MET   223      30.220 -28.816  17.619  1.00  0.00           H  
ATOM   3607  HG3 MET   223      30.485 -30.426  18.349  1.00  0.00           H  
ATOM   3608  SD  MET   223      28.721 -30.340  16.727  1.00  0.00           S  
ATOM   3609  CE  MET   223      27.995 -31.806  17.403  1.00  0.00           C  
ATOM   3610  HE1 MET   223      27.552 -31.563  18.369  1.00  0.00           H  
ATOM   3611  HE2 MET   223      27.172 -32.111  16.757  1.00  0.00           H  
ATOM   3612  HE3 MET   223      28.749 -32.582  17.539  1.00  0.00           H  
ATOM   3613  C   MET   223      30.915 -27.614  19.886  1.00  0.00           C  
ATOM   3614  O   MET   223      31.953 -27.790  19.274  1.00  0.00           O  
ATOM   3615  N   GLU   224      30.483 -26.363  19.956  1.00  0.00           N  
ATOM   3616  H   GLU   224      29.550 -26.244  20.325  1.00  0.00           H  
ATOM   3617  CA  GLU   224      31.207 -25.142  19.518  1.00  0.00           C  
ATOM   3618  HA  GLU   224      31.313 -25.187  18.434  1.00  0.00           H  
ATOM   3619  CB  GLU   224      30.338 -23.873  19.670  1.00  0.00           C  
ATOM   3620  HB2 GLU   224      29.439 -24.045  19.078  1.00  0.00           H  
ATOM   3621  HB3 GLU   224      30.075 -23.664  20.707  1.00  0.00           H  
ATOM   3622  CG  GLU   224      30.929 -22.616  19.033  1.00  0.00           C  
ATOM   3623  HG2 GLU   224      31.635 -22.165  19.730  1.00  0.00           H  
ATOM   3624  HG3 GLU   224      31.609 -23.012  18.279  1.00  0.00           H  
ATOM   3625  CD  GLU   224      29.882 -21.677  18.486  1.00  0.00           C  
ATOM   3626  OE1 GLU   224      30.144 -20.912  17.596  1.00  0.00           O  
ATOM   3627  OE2 GLU   224      28.796 -21.620  19.142  1.00  0.00           O  
ATOM   3628  C   GLU   224      32.484 -24.970  20.305  1.00  0.00           C  
ATOM   3629  O   GLU   224      33.580 -25.030  19.678  1.00  0.00           O  
ATOM   3630  N   THR   225      32.390 -24.908  21.646  1.00  0.00           N  
ATOM   3631  H   THR   225      31.443 -24.955  21.994  1.00  0.00           H  
ATOM   3632  CA  THR   225      33.502 -24.956  22.594  1.00  0.00           C  
ATOM   3633  HA  THR   225      34.049 -24.021  22.473  1.00  0.00           H  
ATOM   3634  CB  THR   225      32.970 -25.130  24.044  1.00  0.00           C  
ATOM   3635  HB  THR   225      32.773 -26.188  24.216  1.00  0.00           H  
ATOM   3636  CG2 THR   225      34.041 -24.589  24.990  1.00  0.00           C  
ATOM   3637 HG21 THR   225      34.088 -23.502  24.928  1.00  0.00           H  
ATOM   3638 HG22 THR   225      33.866 -24.938  26.007  1.00  0.00           H  
ATOM   3639 HG23 THR   225      35.003 -25.066  24.801  1.00  0.00           H  
ATOM   3640  OG1 THR   225      31.814 -24.445  24.361  1.00  0.00           O  
ATOM   3641  HG1 THR   225      31.060 -24.793  23.880  1.00  0.00           H  
ATOM   3642  C   THR   225      34.423 -26.171  22.281  1.00  0.00           C  
ATOM   3643  O   THR   225      35.609 -25.998  22.316  1.00  0.00           O  
ATOM   3644  N   GLN   226      33.958 -27.400  21.903  1.00  0.00           N  
ATOM   3645  H   GLN   226      32.972 -27.588  21.789  1.00  0.00           H  
ATOM   3646  CA  GLN   226      34.688 -28.664  21.563  1.00  0.00           C  
ATOM   3647  HA  GLN   226      35.386 -28.772  22.394  1.00  0.00           H  
ATOM   3648  CB  GLN   226      33.864 -29.905  21.393  1.00  0.00           C  
ATOM   3649  HB2 GLN   226      32.986 -29.611  20.819  1.00  0.00           H  
ATOM   3650  HB3 GLN   226      34.449 -30.619  20.813  1.00  0.00           H  
ATOM   3651  CG  GLN   226      33.491 -30.671  22.681  1.00  0.00           C  
ATOM   3652  HG2 GLN   226      34.282 -31.258  23.149  1.00  0.00           H  
ATOM   3653  HG3 GLN   226      33.151 -29.940  23.415  1.00  0.00           H  
ATOM   3654  CD  GLN   226      32.330 -31.692  22.462  1.00  0.00           C  
ATOM   3655  OE1 GLN   226      31.881 -32.196  21.436  1.00  0.00           O  
ATOM   3656  NE2 GLN   226      31.709 -32.056  23.573  1.00  0.00           N  
ATOM   3657 HE21 GLN   226      30.869 -32.617  23.583  1.00  0.00           H  
ATOM   3658 HE22 GLN   226      31.964 -31.618  24.447  1.00  0.00           H  
ATOM   3659  C   GLN   226      35.451 -28.394  20.255  1.00  0.00           C  
ATOM   3660  O   GLN   226      36.680 -28.472  20.330  1.00  0.00           O  
ATOM   3661  N   ASN   227      34.915 -27.848  19.200  1.00  0.00           N  
ATOM   3662  H   ASN   227      33.966 -27.518  19.306  1.00  0.00           H  
ATOM   3663  CA  ASN   227      35.674 -27.422  18.004  1.00  0.00           C  
ATOM   3664  HA  ASN   227      36.047 -28.405  17.716  1.00  0.00           H  
ATOM   3665  CB  ASN   227      34.654 -26.923  16.990  1.00  0.00           C  
ATOM   3666  HB2 ASN   227      33.857 -27.658  16.877  1.00  0.00           H  
ATOM   3667  HB3 ASN   227      34.122 -26.071  17.413  1.00  0.00           H  
ATOM   3668  CG  ASN   227      35.384 -26.512  15.702  1.00  0.00           C  
ATOM   3669  OD1 ASN   227      35.269 -25.365  15.329  1.00  0.00           O  
ATOM   3670  ND2 ASN   227      36.083 -27.413  14.982  1.00  0.00           N  
ATOM   3671 HD21 ASN   227      36.336 -27.120  14.049  1.00  0.00           H  
ATOM   3672 HD22 ASN   227      36.319 -28.346  15.289  1.00  0.00           H  
ATOM   3673  C   ASN   227      36.857 -26.472  18.255  1.00  0.00           C  
ATOM   3674  O   ASN   227      37.869 -26.648  17.601  1.00  0.00           O  
ATOM   3675  N   LYS   228      36.610 -25.623  19.245  1.00  0.00           N  
ATOM   3676  H   LYS   228      35.694 -25.701  19.664  1.00  0.00           H  
ATOM   3677  CA  LYS   228      37.580 -24.644  19.683  1.00  0.00           C  
ATOM   3678  HA  LYS   228      38.040 -24.225  18.788  1.00  0.00           H  
ATOM   3679  CB  LYS   228      36.835 -23.467  20.355  1.00  0.00           C  
ATOM   3680  HB2 LYS   228      36.334 -23.926  21.207  1.00  0.00           H  
ATOM   3681  HB3 LYS   228      37.577 -22.747  20.700  1.00  0.00           H  
ATOM   3682  CG  LYS   228      35.963 -22.827  19.558  1.00  0.00           C  
ATOM   3683  HG2 LYS   228      36.624 -22.432  18.787  1.00  0.00           H  
ATOM   3684  HG3 LYS   228      35.229 -23.445  19.042  1.00  0.00           H  
ATOM   3685  CD  LYS   228      35.283 -21.723  20.048  1.00  0.00           C  
ATOM   3686  HD2 LYS   228      34.779 -22.045  20.960  1.00  0.00           H  
ATOM   3687  HD3 LYS   228      35.983 -20.956  20.380  1.00  0.00           H  
ATOM   3688  CE  LYS   228      34.371 -21.126  19.236  1.00  0.00           C  
ATOM   3689  HE2 LYS   228      33.504 -21.743  19.000  1.00  0.00           H  
ATOM   3690  HE3 LYS   228      34.023 -20.260  19.799  1.00  0.00           H  
ATOM   3691  NZ  LYS   228      34.888 -20.626  17.855  1.00  0.00           N  
ATOM   3692  HZ1 LYS   228      35.375 -21.351  17.348  1.00  0.00           H  
ATOM   3693  HZ2 LYS   228      34.077 -20.290  17.356  1.00  0.00           H  
ATOM   3694  HZ3 LYS   228      35.586 -19.901  17.946  1.00  0.00           H  
ATOM   3695  C   LYS   228      38.627 -25.171  20.637  1.00  0.00           C  
ATOM   3696  O   LYS   228      39.774 -24.770  20.514  1.00  0.00           O  
ATOM   3697  N   ILE   229      38.280 -26.090  21.535  1.00  0.00           N  
ATOM   3698  H   ILE   229      37.325 -26.419  21.555  1.00  0.00           H  
ATOM   3699  CA  ILE   229      39.235 -26.802  22.358  1.00  0.00           C  
ATOM   3700  HA  ILE   229      39.985 -26.216  22.888  1.00  0.00           H  
ATOM   3701  CB  ILE   229      38.676 -27.659  23.510  1.00  0.00           C  
ATOM   3702  HB  ILE   229      37.933 -28.341  23.096  1.00  0.00           H  
ATOM   3703  CG2 ILE   229      39.788 -28.410  24.240  1.00  0.00           C  
ATOM   3704 HG21 ILE   229      40.355 -29.052  23.566  1.00  0.00           H  
ATOM   3705 HG22 ILE   229      40.493 -27.748  24.743  1.00  0.00           H  
ATOM   3706 HG23 ILE   229      39.363 -28.937  25.094  1.00  0.00           H  
ATOM   3707  CG1 ILE   229      38.008 -26.730  24.537  1.00  0.00           C  
ATOM   3708 HG12 ILE   229      38.728 -26.212  25.170  1.00  0.00           H  
ATOM   3709 HG13 ILE   229      37.581 -25.901  23.972  1.00  0.00           H  
ATOM   3710  CD1 ILE   229      36.834 -27.468  25.276  1.00  0.00           C  
ATOM   3711 HD11 ILE   229      36.062 -27.785  24.574  1.00  0.00           H  
ATOM   3712 HD12 ILE   229      37.198 -28.301  25.878  1.00  0.00           H  
ATOM   3713 HD13 ILE   229      36.383 -26.688  25.889  1.00  0.00           H  
ATOM   3714  C   ILE   229      40.069 -27.643  21.452  1.00  0.00           C  
ATOM   3715  O   ILE   229      41.324 -27.601  21.526  1.00  0.00           O  
ATOM   3716  N   TYR   230      39.493 -28.314  20.471  1.00  0.00           N  
ATOM   3717  H   TYR   230      38.487 -28.237  20.436  1.00  0.00           H  
ATOM   3718  CA  TYR   230      40.152 -29.190  19.460  1.00  0.00           C  
ATOM   3719  HA  TYR   230      40.767 -29.935  19.965  1.00  0.00           H  
ATOM   3720  CB  TYR   230      39.165 -29.965  18.545  1.00  0.00           C  
ATOM   3721  HB2 TYR   230      38.355 -30.351  19.164  1.00  0.00           H  
ATOM   3722  HB3 TYR   230      38.737 -29.207  17.889  1.00  0.00           H  
ATOM   3723  CG  TYR   230      39.788 -31.094  17.770  1.00  0.00           C  
ATOM   3724  CD1 TYR   230      40.029 -32.426  18.308  1.00  0.00           C  
ATOM   3725  HD1 TYR   230      39.763 -32.705  19.317  1.00  0.00           H  
ATOM   3726  CE1 TYR   230      40.567 -33.465  17.524  1.00  0.00           C  
ATOM   3727  HE1 TYR   230      40.702 -34.435  17.978  1.00  0.00           H  
ATOM   3728  CZ  TYR   230      41.011 -33.222  16.259  1.00  0.00           C  
ATOM   3729  OH  TYR   230      41.426 -34.183  15.453  1.00  0.00           O  
ATOM   3730  HH  TYR   230      41.858 -33.839  14.668  1.00  0.00           H  
ATOM   3731  CE2 TYR   230      40.869 -31.892  15.759  1.00  0.00           C  
ATOM   3732  HE2 TYR   230      41.237 -31.673  14.768  1.00  0.00           H  
ATOM   3733  CD2 TYR   230      40.204 -30.911  16.461  1.00  0.00           C  
ATOM   3734  HD2 TYR   230      40.082 -29.929  16.029  1.00  0.00           H  
ATOM   3735  C   TYR   230      41.255 -28.436  18.719  1.00  0.00           C  
ATOM   3736  O   TYR   230      42.451 -28.894  18.688  1.00  0.00           O  
ATOM   3737  N   ASN   231      40.938 -27.167  18.301  1.00  0.00           N  
ATOM   3738  H   ASN   231      39.992 -26.830  18.409  1.00  0.00           H  
ATOM   3739  CA  ASN   231      41.891 -26.188  17.675  1.00  0.00           C  
ATOM   3740  HA  ASN   231      42.274 -26.556  16.724  1.00  0.00           H  
ATOM   3741  CB  ASN   231      41.036 -24.856  17.455  1.00  0.00           C  
ATOM   3742  HB2 ASN   231      40.038 -25.148  17.128  1.00  0.00           H  
ATOM   3743  HB3 ASN   231      40.996 -24.395  18.442  1.00  0.00           H  
ATOM   3744  CG  ASN   231      41.591 -23.887  16.387  1.00  0.00           C  
ATOM   3745  OD1 ASN   231      42.276 -22.932  16.737  1.00  0.00           O  
ATOM   3746  ND2 ASN   231      41.255 -24.134  15.129  1.00  0.00           N  
ATOM   3747 HD21 ASN   231      41.714 -23.638  14.378  1.00  0.00           H  
ATOM   3748 HD22 ASN   231      40.592 -24.879  14.968  1.00  0.00           H  
ATOM   3749  C   ASN   231      43.109 -25.737  18.516  1.00  0.00           C  
ATOM   3750  O   ASN   231      44.053 -25.214  17.942  1.00  0.00           O  
ATOM   3751  N   ILE   232      43.135 -26.002  19.826  1.00  0.00           N  
ATOM   3752  H   ILE   232      42.288 -26.353  20.250  1.00  0.00           H  
ATOM   3753  CA  ILE   232      44.352 -25.759  20.700  1.00  0.00           C  
ATOM   3754  HA  ILE   232      45.098 -25.304  20.049  1.00  0.00           H  
ATOM   3755  CB  ILE   232      43.960 -24.803  21.853  1.00  0.00           C  
ATOM   3756  HB  ILE   232      44.972 -24.549  22.167  1.00  0.00           H  
ATOM   3757  CG2 ILE   232      43.229 -23.522  21.382  1.00  0.00           C  
ATOM   3758 HG21 ILE   232      42.157 -23.715  21.408  1.00  0.00           H  
ATOM   3759 HG22 ILE   232      43.417 -22.618  21.961  1.00  0.00           H  
ATOM   3760 HG23 ILE   232      43.456 -23.296  20.340  1.00  0.00           H  
ATOM   3761  CG1 ILE   232      43.201 -25.512  23.009  1.00  0.00           C  
ATOM   3762 HG12 ILE   232      42.144 -25.546  22.746  1.00  0.00           H  
ATOM   3763 HG13 ILE   232      43.507 -26.533  23.240  1.00  0.00           H  
ATOM   3764  CD1 ILE   232      43.362 -24.766  24.311  1.00  0.00           C  
ATOM   3765 HD11 ILE   232      43.517 -23.697  24.166  1.00  0.00           H  
ATOM   3766 HD12 ILE   232      42.475 -25.023  24.890  1.00  0.00           H  
ATOM   3767 HD13 ILE   232      44.244 -25.212  24.771  1.00  0.00           H  
ATOM   3768  C   ILE   232      45.051 -26.978  21.120  1.00  0.00           C  
ATOM   3769  O   ILE   232      46.139 -26.922  21.737  1.00  0.00           O  
ATOM   3770  N   LEU   233      44.466 -28.169  20.884  1.00  0.00           N  
ATOM   3771  H   LEU   233      43.602 -28.177  20.360  1.00  0.00           H  
ATOM   3772  CA  LEU   233      44.973 -29.503  21.387  1.00  0.00           C  
ATOM   3773  HA  LEU   233      45.358 -29.459  22.405  1.00  0.00           H  
ATOM   3774  CB  LEU   233      43.953 -30.663  21.278  1.00  0.00           C  
ATOM   3775  HB2 LEU   233      43.562 -30.708  20.261  1.00  0.00           H  
ATOM   3776  HB3 LEU   233      44.435 -31.600  21.558  1.00  0.00           H  
ATOM   3777  CG  LEU   233      42.689 -30.632  22.219  1.00  0.00           C  
ATOM   3778  HG  LEU   233      41.926 -29.973  21.804  1.00  0.00           H  
ATOM   3779  CD1 LEU   233      41.961 -31.957  22.234  1.00  0.00           C  
ATOM   3780 HD11 LEU   233      41.499 -32.216  21.281  1.00  0.00           H  
ATOM   3781 HD12 LEU   233      42.686 -32.762  22.356  1.00  0.00           H  
ATOM   3782 HD13 LEU   233      41.240 -31.929  23.051  1.00  0.00           H  
ATOM   3783  CD2 LEU   233      43.044 -30.318  23.657  1.00  0.00           C  
ATOM   3784 HD21 LEU   233      43.749 -31.043  24.062  1.00  0.00           H  
ATOM   3785 HD22 LEU   233      43.351 -29.273  23.711  1.00  0.00           H  
ATOM   3786 HD23 LEU   233      42.220 -30.220  24.364  1.00  0.00           H  
ATOM   3787  C   LEU   233      46.169 -30.043  20.504  1.00  0.00           C  
ATOM   3788  O   LEU   233      46.349 -29.709  19.312  1.00  0.00           O  
ATOM   3789  N   THR   234      47.031 -30.825  21.184  1.00  0.00           N  
ATOM   3790  H   THR   234      47.039 -31.055  22.168  1.00  0.00           H  
ATOM   3791  CA  THR   234      48.165 -31.330  20.481  1.00  0.00           C  
ATOM   3792  HA  THR   234      48.557 -30.599  19.775  1.00  0.00           H  
ATOM   3793  CB  THR   234      49.306 -31.655  21.490  1.00  0.00           C  
ATOM   3794  HB  THR   234      50.154 -31.863  20.836  1.00  0.00           H  
ATOM   3795  CG2 THR   234      49.757 -30.674  22.648  1.00  0.00           C  
ATOM   3796 HG21 THR   234      50.451 -30.008  22.135  1.00  0.00           H  
ATOM   3797 HG22 THR   234      48.969 -30.216  23.245  1.00  0.00           H  
ATOM   3798 HG23 THR   234      50.449 -31.142  23.349  1.00  0.00           H  
ATOM   3799  OG1 THR   234      49.039 -32.954  22.146  1.00  0.00           O  
ATOM   3800  HG1 THR   234      49.901 -33.275  22.422  1.00  0.00           H  
ATOM   3801  C   THR   234      47.759 -32.571  19.623  1.00  0.00           C  
ATOM   3802  O   THR   234      46.705 -33.188  19.697  1.00  0.00           O  
ATOM   3803  N   PRO   235      48.617 -32.971  18.629  1.00  0.00           N  
ATOM   3804  CD  PRO   235      49.722 -32.177  18.082  1.00  0.00           C  
ATOM   3805  HD2 PRO   235      50.661 -32.183  18.636  1.00  0.00           H  
ATOM   3806  HD3 PRO   235      49.358 -31.169  17.883  1.00  0.00           H  
ATOM   3807  CG  PRO   235      50.107 -32.949  16.830  1.00  0.00           C  
ATOM   3808  HG2 PRO   235      51.184 -32.834  16.706  1.00  0.00           H  
ATOM   3809  HG3 PRO   235      49.590 -32.531  15.967  1.00  0.00           H  
ATOM   3810  CB  PRO   235      49.662 -34.400  17.015  1.00  0.00           C  
ATOM   3811  HB2 PRO   235      50.556 -34.734  17.541  1.00  0.00           H  
ATOM   3812  HB3 PRO   235      49.538 -34.952  16.084  1.00  0.00           H  
ATOM   3813  CA  PRO   235      48.368 -34.260  17.857  1.00  0.00           C  
ATOM   3814  HA  PRO   235      47.464 -34.179  17.253  1.00  0.00           H  
ATOM   3815  C   PRO   235      48.141 -35.505  18.755  1.00  0.00           C  
ATOM   3816  O   PRO   235      47.249 -36.399  18.420  1.00  0.00           O  
ATOM   3817  N   GLU   236      48.791 -35.596  19.896  1.00  0.00           N  
ATOM   3818  H   GLU   236      49.507 -34.954  20.205  1.00  0.00           H  
ATOM   3819  CA  GLU   236      48.582 -36.776  20.748  1.00  0.00           C  
ATOM   3820  HA  GLU   236      48.513 -37.626  20.070  1.00  0.00           H  
ATOM   3821  CB  GLU   236      49.712 -37.154  21.681  1.00  0.00           C  
ATOM   3822  HB2 GLU   236      49.729 -36.483  22.540  1.00  0.00           H  
ATOM   3823  HB3 GLU   236      49.415 -38.138  22.046  1.00  0.00           H  
ATOM   3824  CG  GLU   236      51.129 -37.446  21.122  1.00  0.00           C  
ATOM   3825  HG2 GLU   236      51.905 -37.442  21.887  1.00  0.00           H  
ATOM   3826  HG3 GLU   236      51.025 -38.407  20.617  1.00  0.00           H  
ATOM   3827  CD  GLU   236      51.645 -36.423  20.079  1.00  0.00           C  
ATOM   3828  OE1 GLU   236      51.668 -35.268  20.484  1.00  0.00           O  
ATOM   3829  OE2 GLU   236      52.151 -36.838  18.955  1.00  0.00           O  
ATOM   3830  C   GLU   236      47.232 -36.678  21.488  1.00  0.00           C  
ATOM   3831  O   GLU   236      46.421 -37.542  21.452  1.00  0.00           O  
ATOM   3832  N   GLN   237      47.026 -35.555  22.237  1.00  0.00           N  
ATOM   3833  H   GLN   237      47.773 -34.878  22.165  1.00  0.00           H  
ATOM   3834  CA  GLN   237      45.765 -35.248  22.891  1.00  0.00           C  
ATOM   3835  HA  GLN   237      45.662 -35.949  23.720  1.00  0.00           H  
ATOM   3836  CB  GLN   237      45.723 -33.741  23.450  1.00  0.00           C  
ATOM   3837  HB2 GLN   237      45.784 -32.997  22.655  1.00  0.00           H  
ATOM   3838  HB3 GLN   237      44.739 -33.601  23.898  1.00  0.00           H  
ATOM   3839  CG  GLN   237      46.811 -33.542  24.524  1.00  0.00           C  
ATOM   3840  HG2 GLN   237      46.603 -34.077  25.450  1.00  0.00           H  
ATOM   3841  HG3 GLN   237      47.747 -33.843  24.053  1.00  0.00           H  
ATOM   3842  CD  GLN   237      47.014 -32.045  24.786  1.00  0.00           C  
ATOM   3843  OE1 GLN   237      46.741 -31.150  24.013  1.00  0.00           O  
ATOM   3844  NE2 GLN   237      47.316 -31.806  26.017  1.00  0.00           N  
ATOM   3845 HE21 GLN   237      47.267 -30.829  26.268  1.00  0.00           H  
ATOM   3846 HE22 GLN   237      47.511 -32.542  26.680  1.00  0.00           H  
ATOM   3847  C   GLN   237      44.594 -35.379  21.948  1.00  0.00           C  
ATOM   3848  O   GLN   237      43.657 -36.101  22.200  1.00  0.00           O  
ATOM   3849  N   LYS   238      44.651 -34.868  20.712  1.00  0.00           N  
ATOM   3850  H   LYS   238      45.474 -34.331  20.480  1.00  0.00           H  
ATOM   3851  CA  LYS   238      43.740 -35.013  19.587  1.00  0.00           C  
ATOM   3852  HA  LYS   238      42.791 -34.624  19.957  1.00  0.00           H  
ATOM   3853  CB  LYS   238      44.174 -34.231  18.283  1.00  0.00           C  
ATOM   3854  HB2 LYS   238      45.204 -34.513  18.065  1.00  0.00           H  
ATOM   3855  HB3 LYS   238      43.557 -34.695  17.514  1.00  0.00           H  
ATOM   3856  CG  LYS   238      43.920 -32.900  18.357  1.00  0.00           C  
ATOM   3857  HG2 LYS   238      42.884 -32.751  18.661  1.00  0.00           H  
ATOM   3858  HG3 LYS   238      44.465 -32.497  19.211  1.00  0.00           H  
ATOM   3859  CD  LYS   238      44.298 -32.254  17.232  1.00  0.00           C  
ATOM   3860  HD2 LYS   238      45.377 -32.359  17.124  1.00  0.00           H  
ATOM   3861  HD3 LYS   238      43.905 -32.660  16.300  1.00  0.00           H  
ATOM   3862  CE  LYS   238      43.959 -30.930  17.174  1.00  0.00           C  
ATOM   3863  HE2 LYS   238      42.886 -30.799  17.309  1.00  0.00           H  
ATOM   3864  HE3 LYS   238      44.461 -30.483  18.033  1.00  0.00           H  
ATOM   3865  NZ  LYS   238      44.572 -30.217  16.006  1.00  0.00           N  
ATOM   3866  HZ1 LYS   238      45.578 -30.303  16.022  1.00  0.00           H  
ATOM   3867  HZ2 LYS   238      44.321 -30.608  15.109  1.00  0.00           H  
ATOM   3868  HZ3 LYS   238      44.335 -29.236  15.970  1.00  0.00           H  
ATOM   3869  C   LYS   238      43.549 -36.471  19.212  1.00  0.00           C  
ATOM   3870  O   LYS   238      42.369 -36.839  19.049  1.00  0.00           O  
ATOM   3871  N   LYS   239      44.643 -37.273  19.143  1.00  0.00           N  
ATOM   3872  H   LYS   239      45.551 -36.831  19.151  1.00  0.00           H  
ATOM   3873  CA  LYS   239      44.563 -38.743  18.710  1.00  0.00           C  
ATOM   3874  HA  LYS   239      44.121 -38.875  17.723  1.00  0.00           H  
ATOM   3875  CB  LYS   239      45.971 -39.312  18.766  1.00  0.00           C  
ATOM   3876  HB2 LYS   239      46.536 -38.681  18.080  1.00  0.00           H  
ATOM   3877  HB3 LYS   239      46.434 -39.072  19.723  1.00  0.00           H  
ATOM   3878  CG  LYS   239      46.090 -40.649  18.514  1.00  0.00           C  
ATOM   3879  HG2 LYS   239      45.476 -41.289  19.147  1.00  0.00           H  
ATOM   3880  HG3 LYS   239      45.609 -40.919  17.574  1.00  0.00           H  
ATOM   3881  CD  LYS   239      47.342 -41.171  18.443  1.00  0.00           C  
ATOM   3882  HD2 LYS   239      48.049 -40.571  17.871  1.00  0.00           H  
ATOM   3883  HD3 LYS   239      47.751 -41.019  19.442  1.00  0.00           H  
ATOM   3884  CE  LYS   239      47.328 -42.484  18.139  1.00  0.00           C  
ATOM   3885  HE2 LYS   239      46.975 -43.077  18.983  1.00  0.00           H  
ATOM   3886  HE3 LYS   239      46.720 -42.680  17.255  1.00  0.00           H  
ATOM   3887  NZ  LYS   239      48.717 -42.925  17.880  1.00  0.00           N  
ATOM   3888  HZ1 LYS   239      48.715 -43.863  17.507  1.00  0.00           H  
ATOM   3889  HZ2 LYS   239      49.169 -42.422  17.130  1.00  0.00           H  
ATOM   3890  HZ3 LYS   239      49.315 -42.892  18.694  1.00  0.00           H  
ATOM   3891  C   LYS   239      43.645 -39.529  19.686  1.00  0.00           C  
ATOM   3892  O   LYS   239      42.639 -40.178  19.501  1.00  0.00           O  
ATOM   3893  N   GLN   240      44.051 -39.207  20.955  1.00  0.00           N  
ATOM   3894  H   GLN   240      44.698 -38.442  21.086  1.00  0.00           H  
ATOM   3895  CA  GLN   240      43.519 -39.763  22.171  1.00  0.00           C  
ATOM   3896  HA  GLN   240      43.419 -40.843  22.070  1.00  0.00           H  
ATOM   3897  CB  GLN   240      44.394 -39.473  23.413  1.00  0.00           C  
ATOM   3898  HB2 GLN   240      44.629 -38.409  23.454  1.00  0.00           H  
ATOM   3899  HB3 GLN   240      43.722 -39.611  24.260  1.00  0.00           H  
ATOM   3900  CG  GLN   240      45.767 -40.200  23.584  1.00  0.00           C  
ATOM   3901  HG2 GLN   240      46.529 -39.556  23.144  1.00  0.00           H  
ATOM   3902  HG3 GLN   240      46.032 -40.395  24.623  1.00  0.00           H  
ATOM   3903  CD  GLN   240      45.786 -41.619  23.034  1.00  0.00           C  
ATOM   3904  OE1 GLN   240      46.417 -41.749  22.019  1.00  0.00           O  
ATOM   3905  NE2 GLN   240      45.108 -42.648  23.609  1.00  0.00           N  
ATOM   3906 HE21 GLN   240      45.107 -43.567  23.190  1.00  0.00           H  
ATOM   3907 HE22 GLN   240      44.784 -42.522  24.557  1.00  0.00           H  
ATOM   3908  C   GLN   240      42.039 -39.365  22.387  1.00  0.00           C  
ATOM   3909  O   GLN   240      41.318 -40.328  22.709  1.00  0.00           O  
ATOM   3910  N   PHE   241      41.523 -38.193  22.083  1.00  0.00           N  
ATOM   3911  H   PHE   241      42.146 -37.409  21.952  1.00  0.00           H  
ATOM   3912  CA  PHE   241      40.091 -37.865  22.046  1.00  0.00           C  
ATOM   3913  HA  PHE   241      39.614 -38.264  22.941  1.00  0.00           H  
ATOM   3914  CB  PHE   241      39.869 -36.305  22.008  1.00  0.00           C  
ATOM   3915  HB2 PHE   241      39.980 -35.972  23.040  1.00  0.00           H  
ATOM   3916  HB3 PHE   241      40.625 -35.782  21.422  1.00  0.00           H  
ATOM   3917  CG  PHE   241      38.508 -35.854  21.537  1.00  0.00           C  
ATOM   3918  CD1 PHE   241      38.401 -35.677  20.146  1.00  0.00           C  
ATOM   3919  HD1 PHE   241      39.286 -35.695  19.527  1.00  0.00           H  
ATOM   3920  CE1 PHE   241      37.115 -35.469  19.659  1.00  0.00           C  
ATOM   3921  HE1 PHE   241      37.024 -35.401  18.585  1.00  0.00           H  
ATOM   3922  CZ  PHE   241      35.993 -35.615  20.467  1.00  0.00           C  
ATOM   3923  HZ  PHE   241      35.017 -35.702  20.013  1.00  0.00           H  
ATOM   3924  CE2 PHE   241      36.089 -35.763  21.811  1.00  0.00           C  
ATOM   3925  HE2 PHE   241      35.251 -36.059  22.425  1.00  0.00           H  
ATOM   3926  CD2 PHE   241      37.414 -35.834  22.343  1.00  0.00           C  
ATOM   3927  HD2 PHE   241      37.581 -36.157  23.360  1.00  0.00           H  
ATOM   3928  C   PHE   241      39.396 -38.568  20.855  1.00  0.00           C  
ATOM   3929  O   PHE   241      38.370 -39.152  21.124  1.00  0.00           O  
ATOM   3930  N   ASN   242      39.910 -38.686  19.647  1.00  0.00           N  
ATOM   3931  H   ASN   242      40.819 -38.265  19.518  1.00  0.00           H  
ATOM   3932  CA  ASN   242      39.200 -39.352  18.563  1.00  0.00           C  
ATOM   3933  HA  ASN   242      38.198 -38.934  18.465  1.00  0.00           H  
ATOM   3934  CB  ASN   242      40.046 -39.011  17.295  1.00  0.00           C  
ATOM   3935  HB2 ASN   242      41.120 -39.085  17.467  1.00  0.00           H  
ATOM   3936  HB3 ASN   242      39.847 -39.704  16.477  1.00  0.00           H  
ATOM   3937  CG  ASN   242      39.986 -37.558  16.774  1.00  0.00           C  
ATOM   3938  OD1 ASN   242      39.169 -36.743  17.162  1.00  0.00           O  
ATOM   3939  ND2 ASN   242      40.789 -37.279  15.773  1.00  0.00           N  
ATOM   3940 HD21 ASN   242      40.833 -36.290  15.571  1.00  0.00           H  
ATOM   3941 HD22 ASN   242      41.359 -37.922  15.242  1.00  0.00           H  
ATOM   3942  C   ASN   242      39.066 -40.870  18.777  1.00  0.00           C  
ATOM   3943  O   ASN   242      38.041 -41.482  18.442  1.00  0.00           O  
ATOM   3944  N   ALA   243      40.045 -41.526  19.445  1.00  0.00           N  
ATOM   3945  H   ALA   243      40.856 -41.036  19.793  1.00  0.00           H  
ATOM   3946  CA  ALA   243      39.852 -42.820  20.092  1.00  0.00           C  
ATOM   3947  HA  ALA   243      39.687 -43.567  19.315  1.00  0.00           H  
ATOM   3948  CB  ALA   243      41.201 -43.180  20.762  1.00  0.00           C  
ATOM   3949  HB1 ALA   243      41.203 -44.264  20.876  1.00  0.00           H  
ATOM   3950  HB2 ALA   243      42.106 -42.977  20.190  1.00  0.00           H  
ATOM   3951  HB3 ALA   243      41.379 -42.649  21.697  1.00  0.00           H  
ATOM   3952  C   ALA   243      38.683 -42.964  20.995  1.00  0.00           C  
ATOM   3953  O   ALA   243      37.882 -43.863  20.932  1.00  0.00           O  
ATOM   3954  N   ASN   244      38.430 -41.901  21.790  1.00  0.00           N  
ATOM   3955  H   ASN   244      38.919 -41.021  21.710  1.00  0.00           H  
ATOM   3956  CA  ASN   244      37.378 -41.982  22.724  1.00  0.00           C  
ATOM   3957  HA  ASN   244      37.398 -42.985  23.150  1.00  0.00           H  
ATOM   3958  CB  ASN   244      37.655 -40.969  23.928  1.00  0.00           C  
ATOM   3959  HB2 ASN   244      38.241 -40.082  23.686  1.00  0.00           H  
ATOM   3960  HB3 ASN   244      36.746 -40.731  24.479  1.00  0.00           H  
ATOM   3961  CG  ASN   244      38.503 -41.700  24.993  1.00  0.00           C  
ATOM   3962  OD1 ASN   244      38.024 -42.452  25.804  1.00  0.00           O  
ATOM   3963  ND2 ASN   244      39.820 -41.480  25.008  1.00  0.00           N  
ATOM   3964 HD21 ASN   244      40.391 -41.830  25.763  1.00  0.00           H  
ATOM   3965 HD22 ASN   244      40.230 -40.916  24.277  1.00  0.00           H  
ATOM   3966  C   ASN   244      36.000 -41.678  22.042  1.00  0.00           C  
ATOM   3967  O   ASN   244      34.997 -42.358  22.330  1.00  0.00           O  
ATOM   3968  N   PHE   245      35.869 -40.665  21.209  1.00  0.00           N  
ATOM   3969  H   PHE   245      36.642 -40.018  21.264  1.00  0.00           H  
ATOM   3970  CA  PHE   245      34.603 -40.223  20.535  1.00  0.00           C  
ATOM   3971  HA  PHE   245      33.800 -40.114  21.265  1.00  0.00           H  
ATOM   3972  CB  PHE   245      34.901 -38.837  19.929  1.00  0.00           C  
ATOM   3973  HB2 PHE   245      35.417 -38.254  20.691  1.00  0.00           H  
ATOM   3974  HB3 PHE   245      35.466 -38.983  19.008  1.00  0.00           H  
ATOM   3975  CG  PHE   245      33.620 -38.011  19.578  1.00  0.00           C  
ATOM   3976  CD1 PHE   245      33.143 -38.106  18.304  1.00  0.00           C  
ATOM   3977  HD1 PHE   245      33.755 -38.674  17.620  1.00  0.00           H  
ATOM   3978  CE1 PHE   245      32.062 -37.301  17.929  1.00  0.00           C  
ATOM   3979  HE1 PHE   245      31.705 -37.152  16.921  1.00  0.00           H  
ATOM   3980  CZ  PHE   245      31.526 -36.470  18.905  1.00  0.00           C  
ATOM   3981  HZ  PHE   245      30.827 -35.711  18.584  1.00  0.00           H  
ATOM   3982  CE2 PHE   245      31.973 -36.436  20.230  1.00  0.00           C  
ATOM   3983  HE2 PHE   245      31.455 -35.848  20.974  1.00  0.00           H  
ATOM   3984  CD2 PHE   245      32.950 -37.309  20.617  1.00  0.00           C  
ATOM   3985  HD2 PHE   245      33.308 -37.313  21.636  1.00  0.00           H  
ATOM   3986  C   PHE   245      34.064 -41.247  19.533  1.00  0.00           C  
ATOM   3987  O   PHE   245      32.873 -41.482  19.469  1.00  0.00           O  
ATOM   3988  N   GLU   246      34.889 -41.943  18.762  1.00  0.00           N  
ATOM   3989  H   GLU   246      35.855 -41.667  18.656  1.00  0.00           H  
ATOM   3990  CA  GLU   246      34.494 -43.092  17.868  1.00  0.00           C  
ATOM   3991  HA  GLU   246      33.661 -42.703  17.283  1.00  0.00           H  
ATOM   3992  CB  GLU   246      35.718 -43.386  16.992  1.00  0.00           C  
ATOM   3993  HB2 GLU   246      35.858 -42.503  16.368  1.00  0.00           H  
ATOM   3994  HB3 GLU   246      36.528 -43.602  17.688  1.00  0.00           H  
ATOM   3995  CG  GLU   246      35.516 -44.658  16.152  1.00  0.00           C  
ATOM   3996  HG2 GLU   246      36.486 -45.061  15.861  1.00  0.00           H  
ATOM   3997  HG3 GLU   246      35.183 -45.551  16.681  1.00  0.00           H  
ATOM   3998  CD  GLU   246      34.660 -44.472  14.865  1.00  0.00           C  
ATOM   3999  OE1 GLU   246      34.028 -43.437  14.600  1.00  0.00           O  
ATOM   4000  OE2 GLU   246      34.564 -45.517  14.167  1.00  0.00           O  
ATOM   4001  C   GLU   246      33.970 -44.245  18.823  1.00  0.00           C  
ATOM   4002  O   GLU   246      33.094 -44.983  18.367  1.00  0.00           O  
ATOM   4003  N   LYS   247      34.454 -44.370  20.078  1.00  0.00           N  
ATOM   4004  H   LYS   247      35.098 -43.653  20.381  1.00  0.00           H  
ATOM   4005  CA  LYS   247      34.001 -45.414  20.948  1.00  0.00           C  
ATOM   4006  HA  LYS   247      33.783 -46.322  20.386  1.00  0.00           H  
ATOM   4007  CB  LYS   247      35.161 -45.721  21.985  1.00  0.00           C  
ATOM   4008  HB2 LYS   247      36.065 -45.924  21.411  1.00  0.00           H  
ATOM   4009  HB3 LYS   247      35.184 -44.833  22.617  1.00  0.00           H  
ATOM   4010  CG  LYS   247      34.946 -46.674  22.943  1.00  0.00           C  
ATOM   4011  HG2 LYS   247      34.135 -46.368  23.604  1.00  0.00           H  
ATOM   4012  HG3 LYS   247      34.614 -47.555  22.395  1.00  0.00           H  
ATOM   4013  CD  LYS   247      35.992 -46.929  23.833  1.00  0.00           C  
ATOM   4014  HD2 LYS   247      36.811 -47.368  23.265  1.00  0.00           H  
ATOM   4015  HD3 LYS   247      36.321 -45.990  24.279  1.00  0.00           H  
ATOM   4016  CE  LYS   247      35.704 -47.755  24.820  1.00  0.00           C  
ATOM   4017  HE2 LYS   247      34.734 -47.451  25.212  1.00  0.00           H  
ATOM   4018  HE3 LYS   247      35.523 -48.748  24.410  1.00  0.00           H  
ATOM   4019  NZ  LYS   247      36.754 -47.706  25.903  1.00  0.00           N  
ATOM   4020  HZ1 LYS   247      37.335 -46.880  25.916  1.00  0.00           H  
ATOM   4021  HZ2 LYS   247      36.379 -47.851  26.830  1.00  0.00           H  
ATOM   4022  HZ3 LYS   247      37.341 -48.501  25.694  1.00  0.00           H  
ATOM   4023  C   LYS   247      32.684 -45.137  21.689  1.00  0.00           C  
ATOM   4024  O   LYS   247      32.037 -46.119  21.893  1.00  0.00           O  
ATOM   4025  N   ARG   248      32.389 -43.870  21.923  1.00  0.00           N  
ATOM   4026  H   ARG   248      33.184 -43.248  21.897  1.00  0.00           H  
ATOM   4027  CA  ARG   248      30.987 -43.360  22.243  1.00  0.00           C  
ATOM   4028  HA  ARG   248      30.607 -44.085  22.963  1.00  0.00           H  
ATOM   4029  CB  ARG   248      31.073 -41.925  22.801  1.00  0.00           C  
ATOM   4030  HB2 ARG   248      31.942 -41.798  23.447  1.00  0.00           H  
ATOM   4031  HB3 ARG   248      31.147 -41.261  21.941  1.00  0.00           H  
ATOM   4032  CG  ARG   248      29.987 -41.535  23.530  1.00  0.00           C  
ATOM   4033  HG2 ARG   248      29.281 -41.322  22.728  1.00  0.00           H  
ATOM   4034  HG3 ARG   248      29.739 -42.339  24.223  1.00  0.00           H  
ATOM   4035  CD  ARG   248      30.157 -40.507  24.377  1.00  0.00           C  
ATOM   4036  HD2 ARG   248      30.269 -39.630  23.739  1.00  0.00           H  
ATOM   4037  HD3 ARG   248      29.215 -40.265  24.870  1.00  0.00           H  
ATOM   4038  NE  ARG   248      31.152 -40.642  25.485  1.00  0.00           N  
ATOM   4039  HE  ARG   248      31.992 -40.111  25.303  1.00  0.00           H  
ATOM   4040  CZ  ARG   248      31.213 -41.177  26.695  1.00  0.00           C  
ATOM   4041  NH1 ARG   248      30.169 -41.689  27.283  1.00  0.00           N  
ATOM   4042 HH11 ARG   248      29.294 -41.742  26.782  1.00  0.00           H  
ATOM   4043 HH12 ARG   248      30.212 -41.791  28.287  1.00  0.00           H  
ATOM   4044  NH2 ARG   248      32.342 -41.111  27.313  1.00  0.00           N  
ATOM   4045 HH21 ARG   248      33.161 -40.870  26.774  1.00  0.00           H  
ATOM   4046 HH22 ARG   248      32.492 -41.522  28.224  1.00  0.00           H  
ATOM   4047  C   ARG   248      29.940 -43.499  21.148  1.00  0.00           C  
ATOM   4048  O   ARG   248      28.780 -43.835  21.513  1.00  0.00           O  
ATOM   4049  N   LEU   249      30.370 -43.296  19.902  1.00  0.00           N  
ATOM   4050  H   LEU   249      31.321 -43.052  19.664  1.00  0.00           H  
ATOM   4051  CA  LEU   249      29.561 -43.460  18.713  1.00  0.00           C  
ATOM   4052  HA  LEU   249      28.529 -43.167  18.905  1.00  0.00           H  
ATOM   4053  CB  LEU   249      30.123 -42.537  17.670  1.00  0.00           C  
ATOM   4054  HB2 LEU   249      31.185 -42.780  17.618  1.00  0.00           H  
ATOM   4055  HB3 LEU   249      29.738 -42.775  16.678  1.00  0.00           H  
ATOM   4056  CG  LEU   249      29.943 -40.958  17.866  1.00  0.00           C  
ATOM   4057  HG  LEU   249      30.489 -40.699  18.774  1.00  0.00           H  
ATOM   4058  CD1 LEU   249      30.423 -40.089  16.655  1.00  0.00           C  
ATOM   4059 HD11 LEU   249      31.481 -39.980  16.893  1.00  0.00           H  
ATOM   4060 HD12 LEU   249      30.389 -40.702  15.755  1.00  0.00           H  
ATOM   4061 HD13 LEU   249      29.922 -39.126  16.554  1.00  0.00           H  
ATOM   4062  CD2 LEU   249      28.510 -40.475  18.136  1.00  0.00           C  
ATOM   4063 HD21 LEU   249      27.889 -40.572  17.245  1.00  0.00           H  
ATOM   4064 HD22 LEU   249      28.193 -41.077  18.987  1.00  0.00           H  
ATOM   4065 HD23 LEU   249      28.583 -39.404  18.325  1.00  0.00           H  
ATOM   4066  C   LEU   249      29.432 -44.872  18.171  1.00  0.00           C  
ATOM   4067  O   LEU   249      28.506 -45.099  17.381  1.00  0.00           O  
ATOM   4068  N   THR   250      30.230 -45.835  18.637  1.00  0.00           N  
ATOM   4069  H   THR   250      31.008 -45.636  19.249  1.00  0.00           H  
ATOM   4070  CA  THR   250      30.170 -47.231  18.220  1.00  0.00           C  
ATOM   4071  HA  THR   250      30.038 -47.283  17.139  1.00  0.00           H  
ATOM   4072  CB  THR   250      31.466 -47.968  18.625  1.00  0.00           C  
ATOM   4073  HB  THR   250      31.794 -47.739  19.640  1.00  0.00           H  
ATOM   4074  CG2 THR   250      31.337 -49.427  18.481  1.00  0.00           C  
ATOM   4075 HG21 THR   250      32.301 -49.936  18.456  1.00  0.00           H  
ATOM   4076 HG22 THR   250      30.735 -49.967  19.212  1.00  0.00           H  
ATOM   4077 HG23 THR   250      30.921 -49.755  17.528  1.00  0.00           H  
ATOM   4078  OG1 THR   250      32.482 -47.608  17.772  1.00  0.00           O  
ATOM   4079  HG1 THR   250      32.640 -46.693  18.016  1.00  0.00           H  
ATOM   4080  C   THR   250      28.958 -47.972  18.701  1.00  0.00           C  
ATOM   4081  O   THR   250      28.282 -48.572  17.839  1.00  0.00           O  
ATOM   4082  OXT THR   250      28.567 -48.023  19.923  1.00  0.00           O  
TER    4083      THR   250 
END   
