# Supplementary material for: Insights into the client protein release mechanism of the ATP-independent chaperone Spy
Source: Nat Commun. 2022 May 20;13:2818. doi: 10.1038/s41467-022-30499-x (PMC9122904; doi:10.1038/s41467-022-30499-x)
Supplement: Supplementary file 4 — Supplementary Data 1 [file 41467_2022_30499_MOESM4_ESM.zip › MD-structure/Spy_1-124_CI_R89D_v3_initial.pdb]

CRYST1   89.417   89.417   89.417 109.47 109.47 109.47 P 1           1
ATOM      1  N   ALA     1      53.522 -22.176 -21.048  1.00  0.00           N  
ATOM      2  H1  ALA     1      53.557 -22.898 -20.343  1.00  0.00           H  
ATOM      3  H2  ALA     1      54.509 -22.018 -21.190  1.00  0.00           H  
ATOM      4  H3  ALA     1      53.027 -22.535 -21.853  1.00  0.00           H  
ATOM      5  CA  ALA     1      52.823 -21.057 -20.580  1.00  0.00           C  
ATOM      6  HA  ALA     1      51.872 -21.402 -20.175  1.00  0.00           H  
ATOM      7  CB  ALA     1      53.589 -20.337 -19.472  1.00  0.00           C  
ATOM      8  HB1 ALA     1      54.442 -19.779 -19.857  1.00  0.00           H  
ATOM      9  HB2 ALA     1      52.876 -19.658 -19.002  1.00  0.00           H  
ATOM     10  HB3 ALA     1      54.084 -21.018 -18.780  1.00  0.00           H  
ATOM     11  C   ALA     1      52.672 -19.987 -21.752  1.00  0.00           C  
ATOM     12  O   ALA     1      53.666 -19.537 -22.248  1.00  0.00           O  
ATOM     13  N   ASP     2      51.394 -19.742 -22.086  1.00  0.00           N  
ATOM     14  H   ASP     2      50.557 -20.034 -21.601  1.00  0.00           H  
ATOM     15  CA  ASP     2      51.056 -18.738 -23.165  1.00  0.00           C  
ATOM     16  HA  ASP     2      51.743 -17.904 -23.024  1.00  0.00           H  
ATOM     17  CB  ASP     2      51.315 -19.302 -24.611  1.00  0.00           C  
ATOM     18  HB2 ASP     2      50.754 -18.745 -25.361  1.00  0.00           H  
ATOM     19  HB3 ASP     2      52.361 -19.232 -24.906  1.00  0.00           H  
ATOM     20  CG  ASP     2      50.894 -20.821 -24.846  1.00  0.00           C  
ATOM     21  OD1 ASP     2      51.708 -21.565 -25.333  1.00  0.00           O  
ATOM     22  OD2 ASP     2      49.795 -21.185 -24.370  1.00  0.00           O  
ATOM     23  C   ASP     2      49.538 -18.231 -22.992  1.00  0.00           C  
ATOM     24  O   ASP     2      48.794 -18.880 -22.256  1.00  0.00           O  
ATOM     25  N   THR     3      49.166 -17.026 -23.413  1.00  0.00           N  
ATOM     26  H   THR     3      49.594 -16.720 -24.275  1.00  0.00           H  
ATOM     27  CA  THR     3      47.901 -16.361 -23.029  1.00  0.00           C  
ATOM     28  HA  THR     3      47.790 -16.523 -21.957  1.00  0.00           H  
ATOM     29  CB  THR     3      47.773 -14.931 -23.223  1.00  0.00           C  
ATOM     30  HB  THR     3      47.682 -14.670 -24.278  1.00  0.00           H  
ATOM     31  CG2 THR     3      46.532 -14.330 -22.612  1.00  0.00           C  
ATOM     32 HG21 THR     3      46.446 -14.551 -21.548  1.00  0.00           H  
ATOM     33 HG22 THR     3      46.559 -13.257 -22.802  1.00  0.00           H  
ATOM     34 HG23 THR     3      45.662 -14.650 -23.185  1.00  0.00           H  
ATOM     35  OG1 THR     3      48.889 -14.344 -22.549  1.00  0.00           O  
ATOM     36  HG1 THR     3      48.951 -13.489 -22.980  1.00  0.00           H  
ATOM     37  C   THR     3      46.638 -17.024 -23.502  1.00  0.00           C  
ATOM     38  O   THR     3      46.192 -16.848 -24.633  1.00  0.00           O  
ATOM     39  N   THR     4      46.011 -17.819 -22.630  1.00  0.00           N  
ATOM     40  H   THR     4      46.514 -17.939 -21.762  1.00  0.00           H  
ATOM     41  CA  THR     4      44.860 -18.693 -22.923  1.00  0.00           C  
ATOM     42  HA  THR     4      44.913 -19.206 -23.883  1.00  0.00           H  
ATOM     43  CB  THR     4      44.943 -19.774 -21.769  1.00  0.00           C  
ATOM     44  HB  THR     4      44.925 -19.247 -20.816  1.00  0.00           H  
ATOM     45  CG2 THR     4      43.880 -20.838 -21.754  1.00  0.00           C  
ATOM     46 HG21 THR     4      43.830 -21.443 -22.659  1.00  0.00           H  
ATOM     47 HG22 THR     4      43.925 -21.512 -20.898  1.00  0.00           H  
ATOM     48 HG23 THR     4      42.926 -20.311 -21.715  1.00  0.00           H  
ATOM     49  OG1 THR     4      46.208 -20.459 -21.856  1.00  0.00           O  
ATOM     50  HG1 THR     4      46.809 -19.849 -22.291  1.00  0.00           H  
ATOM     51  C   THR     4      43.540 -17.866 -22.829  1.00  0.00           C  
ATOM     52  O   THR     4      42.551 -18.139 -23.528  1.00  0.00           O  
ATOM     53  N   THR     5      43.415 -16.733 -22.089  1.00  0.00           N  
ATOM     54  H   THR     5      44.266 -16.356 -21.694  1.00  0.00           H  
ATOM     55  CA  THR     5      42.184 -16.100 -21.728  1.00  0.00           C  
ATOM     56  HA  THR     5      41.674 -16.880 -21.162  1.00  0.00           H  
ATOM     57  CB  THR     5      42.603 -14.967 -20.781  1.00  0.00           C  
ATOM     58  HB  THR     5      41.677 -14.577 -20.360  1.00  0.00           H  
ATOM     59  CG2 THR     5      43.408 -15.287 -19.576  1.00  0.00           C  
ATOM     60 HG21 THR     5      43.003 -16.217 -19.178  1.00  0.00           H  
ATOM     61 HG22 THR     5      44.442 -15.567 -19.773  1.00  0.00           H  
ATOM     62 HG23 THR     5      43.332 -14.583 -18.747  1.00  0.00           H  
ATOM     63  OG1 THR     5      43.321 -13.970 -21.353  1.00  0.00           O  
ATOM     64  HG1 THR     5      42.756 -13.432 -21.911  1.00  0.00           H  
ATOM     65  C   THR     5      41.367 -15.625 -23.003  1.00  0.00           C  
ATOM     66  O   THR     5      41.894 -14.947 -23.877  1.00  0.00           O  
ATOM     67  N   ALA     6      40.010 -15.857 -22.793  1.00  0.00           N  
ATOM     68  H   ALA     6      39.719 -16.451 -22.030  1.00  0.00           H  
ATOM     69  CA  ALA     6      38.964 -15.219 -23.564  1.00  0.00           C  
ATOM     70  HA  ALA     6      39.349 -14.594 -24.370  1.00  0.00           H  
ATOM     71  CB  ALA     6      38.077 -16.303 -24.182  1.00  0.00           C  
ATOM     72  HB1 ALA     6      38.509 -17.045 -24.852  1.00  0.00           H  
ATOM     73  HB2 ALA     6      37.705 -17.039 -23.470  1.00  0.00           H  
ATOM     74  HB3 ALA     6      37.168 -15.863 -24.590  1.00  0.00           H  
ATOM     75  C   ALA     6      38.109 -14.278 -22.583  1.00  0.00           C  
ATOM     76  O   ALA     6      38.055 -14.458 -21.395  1.00  0.00           O  
ATOM     77  N   ALA     7      37.449 -13.252 -23.151  1.00  0.00           N  
ATOM     78  H   ALA     7      37.361 -13.276 -24.157  1.00  0.00           H  
ATOM     79  CA  ALA     7      36.878 -12.071 -22.500  1.00  0.00           C  
ATOM     80  HA  ALA     7      37.643 -11.654 -21.845  1.00  0.00           H  
ATOM     81  CB  ALA     7      36.528 -11.042 -23.618  1.00  0.00           C  
ATOM     82  HB1 ALA     7      36.004 -10.131 -23.329  1.00  0.00           H  
ATOM     83  HB2 ALA     7      37.419 -10.628 -24.089  1.00  0.00           H  
ATOM     84  HB3 ALA     7      35.943 -11.593 -24.354  1.00  0.00           H  
ATOM     85  C   ALA     7      35.584 -12.411 -21.731  1.00  0.00           C  
ATOM     86  O   ALA     7      34.804 -13.186 -22.359  1.00  0.00           O  
ATOM     87  N   PRO     8      35.360 -11.970 -20.511  1.00  0.00           N  
ATOM     88  CD  PRO     8      36.306 -11.435 -19.612  1.00  0.00           C  
ATOM     89  HD2 PRO     8      36.266 -10.346 -19.650  1.00  0.00           H  
ATOM     90  HD3 PRO     8      37.283 -11.904 -19.730  1.00  0.00           H  
ATOM     91  CG  PRO     8      35.899 -11.861 -18.207  1.00  0.00           C  
ATOM     92  HG2 PRO     8      36.051 -11.092 -17.450  1.00  0.00           H  
ATOM     93  HG3 PRO     8      36.295 -12.832 -17.908  1.00  0.00           H  
ATOM     94  CB  PRO     8      34.410 -12.053 -18.261  1.00  0.00           C  
ATOM     95  HB2 PRO     8      34.042 -11.052 -18.038  1.00  0.00           H  
ATOM     96  HB3 PRO     8      33.982 -12.732 -17.523  1.00  0.00           H  
ATOM     97  CA  PRO     8      34.112 -12.375 -19.728  1.00  0.00           C  
ATOM     98  HA  PRO     8      33.969 -13.455 -19.697  1.00  0.00           H  
ATOM     99  C   PRO     8      32.873 -11.642 -20.191  1.00  0.00           C  
ATOM    100  O   PRO     8      32.994 -10.501 -20.629  1.00  0.00           O  
ATOM    101  N   ALA     9      31.669 -12.218 -19.920  1.00  0.00           N  
ATOM    102  H   ALA     9      31.606 -13.122 -19.474  1.00  0.00           H  
ATOM    103  CA  ALA     9      30.358 -11.515 -20.165  1.00  0.00           C  
ATOM    104  HA  ALA     9      30.543 -10.706 -20.872  1.00  0.00           H  
ATOM    105  CB  ALA     9      29.368 -12.486 -20.762  1.00  0.00           C  
ATOM    106  HB1 ALA     9      28.489 -11.924 -21.077  1.00  0.00           H  
ATOM    107  HB2 ALA     9      29.836 -12.963 -21.623  1.00  0.00           H  
ATOM    108  HB3 ALA     9      29.003 -13.214 -20.037  1.00  0.00           H  
ATOM    109  C   ALA     9      29.781 -10.817 -19.009  1.00  0.00           C  
ATOM    110  O   ALA     9      28.902  -9.961 -19.201  1.00  0.00           O  
ATOM    111  N   ASP    10      30.234 -11.136 -17.768  1.00  0.00           N  
ATOM    112  H   ASP    10      31.070 -11.688 -17.637  1.00  0.00           H  
ATOM    113  CA  ASP    10      29.496 -10.828 -16.555  1.00  0.00           C  
ATOM    114  HA  ASP    10      28.485 -10.486 -16.774  1.00  0.00           H  
ATOM    115  CB  ASP    10      29.597 -12.013 -15.605  1.00  0.00           C  
ATOM    116  HB2 ASP    10      28.931 -11.845 -14.759  1.00  0.00           H  
ATOM    117  HB3 ASP    10      29.332 -12.939 -16.117  1.00  0.00           H  
ATOM    118  CG  ASP    10      31.031 -12.217 -15.119  1.00  0.00           C  
ATOM    119  OD1 ASP    10      31.909 -12.640 -15.846  1.00  0.00           O  
ATOM    120  OD2 ASP    10      31.312 -11.885 -13.959  1.00  0.00           O  
ATOM    121  C   ASP    10      30.091  -9.512 -16.051  1.00  0.00           C  
ATOM    122  O   ASP    10      31.137  -9.026 -16.451  1.00  0.00           O  
ATOM    123  N   ALA    11      29.286  -8.743 -15.287  1.00  0.00           N  
ATOM    124  H   ALA    11      28.376  -9.121 -15.065  1.00  0.00           H  
ATOM    125  CA  ALA    11      29.710  -7.586 -14.447  1.00  0.00           C  
ATOM    126  HA  ALA    11      28.766  -7.350 -13.957  1.00  0.00           H  
ATOM    127  CB  ALA    11      30.647  -8.019 -13.325  1.00  0.00           C  
ATOM    128  HB1 ALA    11      30.519  -9.069 -13.062  1.00  0.00           H  
ATOM    129  HB2 ALA    11      31.674  -7.845 -13.646  1.00  0.00           H  
ATOM    130  HB3 ALA    11      30.433  -7.404 -12.451  1.00  0.00           H  
ATOM    131  C   ALA    11      30.062  -6.286 -15.170  1.00  0.00           C  
ATOM    132  O   ALA    11      30.395  -5.333 -14.425  1.00  0.00           O  
ATOM    133  N   LYS    12      30.010  -6.203 -16.490  1.00  0.00           N  
ATOM    134  H   LYS    12      29.691  -7.058 -16.922  1.00  0.00           H  
ATOM    135  CA  LYS    12      30.310  -5.085 -17.332  1.00  0.00           C  
ATOM    136  HA  LYS    12      31.152  -4.529 -16.920  1.00  0.00           H  
ATOM    137  CB  LYS    12      30.730  -5.672 -18.773  1.00  0.00           C  
ATOM    138  HB2 LYS    12      31.216  -4.960 -19.441  1.00  0.00           H  
ATOM    139  HB3 LYS    12      31.408  -6.505 -18.586  1.00  0.00           H  
ATOM    140  CG  LYS    12      29.646  -6.255 -19.318  1.00  0.00           C  
ATOM    141  HG2 LYS    12      29.306  -7.119 -18.748  1.00  0.00           H  
ATOM    142  HG3 LYS    12      28.850  -5.512 -19.361  1.00  0.00           H  
ATOM    143  CD  LYS    12      29.889  -6.794 -20.571  1.00  0.00           C  
ATOM    144  HD2 LYS    12      30.251  -6.009 -21.234  1.00  0.00           H  
ATOM    145  HD3 LYS    12      30.722  -7.494 -20.517  1.00  0.00           H  
ATOM    146  CE  LYS    12      28.758  -7.353 -21.180  1.00  0.00           C  
ATOM    147  HE2 LYS    12      28.185  -8.062 -20.583  1.00  0.00           H  
ATOM    148  HE3 LYS    12      28.038  -6.536 -21.221  1.00  0.00           H  
ATOM    149  NZ  LYS    12      29.153  -7.928 -22.543  1.00  0.00           N  
ATOM    150  HZ1 LYS    12      28.378  -8.549 -22.727  1.00  0.00           H  
ATOM    151  HZ2 LYS    12      29.143  -7.129 -23.160  1.00  0.00           H  
ATOM    152  HZ3 LYS    12      30.043  -8.402 -22.606  1.00  0.00           H  
ATOM    153  C   LYS    12      29.151  -4.017 -17.354  1.00  0.00           C  
ATOM    154  O   LYS    12      28.068  -4.369 -16.936  1.00  0.00           O  
ATOM    155  N   PRO    13      29.417  -2.807 -17.752  1.00  0.00           N  
ATOM    156  CD  PRO    13      30.656  -2.081 -17.714  1.00  0.00           C  
ATOM    157  HD2 PRO    13      31.447  -2.500 -18.337  1.00  0.00           H  
ATOM    158  HD3 PRO    13      30.950  -1.999 -16.668  1.00  0.00           H  
ATOM    159  CG  PRO    13      30.308  -0.732 -18.309  1.00  0.00           C  
ATOM    160  HG2 PRO    13      30.370  -0.826 -19.393  1.00  0.00           H  
ATOM    161  HG3 PRO    13      30.926   0.111 -17.999  1.00  0.00           H  
ATOM    162  CB  PRO    13      28.764  -0.530 -18.020  1.00  0.00           C  
ATOM    163  HB2 PRO    13      28.293   0.036 -18.824  1.00  0.00           H  
ATOM    164  HB3 PRO    13      28.658  -0.035 -17.055  1.00  0.00           H  
ATOM    165  CA  PRO    13      28.228  -1.935 -17.825  1.00  0.00           C  
ATOM    166  HA  PRO    13      27.732  -2.054 -16.862  1.00  0.00           H  
ATOM    167  C   PRO    13      27.300  -2.329 -19.006  1.00  0.00           C  
ATOM    168  O   PRO    13      27.814  -2.639 -20.083  1.00  0.00           O  
ATOM    169  N   MET    14      25.960  -2.210 -18.725  1.00  0.00           N  
ATOM    170  H   MET    14      25.571  -1.845 -17.868  1.00  0.00           H  
ATOM    171  CA  MET    14      24.969  -2.742 -19.567  1.00  0.00           C  
ATOM    172  HA  MET    14      25.265  -2.766 -20.616  1.00  0.00           H  
ATOM    173  CB  MET    14      24.533  -4.232 -19.194  1.00  0.00           C  
ATOM    174  HB2 MET    14      24.231  -4.198 -18.148  1.00  0.00           H  
ATOM    175  HB3 MET    14      23.704  -4.603 -19.796  1.00  0.00           H  
ATOM    176  CG  MET    14      25.663  -5.370 -19.301  1.00  0.00           C  
ATOM    177  HG2 MET    14      26.670  -4.969 -19.193  1.00  0.00           H  
ATOM    178  HG3 MET    14      25.510  -5.915 -18.369  1.00  0.00           H  
ATOM    179  SD  MET    14      25.510  -6.492 -20.748  1.00  0.00           S  
ATOM    180  CE  MET    14      25.805  -5.380 -22.164  1.00  0.00           C  
ATOM    181  HE1 MET    14      26.832  -5.019 -22.132  1.00  0.00           H  
ATOM    182  HE2 MET    14      25.640  -5.808 -23.153  1.00  0.00           H  
ATOM    183  HE3 MET    14      25.221  -4.472 -22.014  1.00  0.00           H  
ATOM    184  C   MET    14      23.679  -1.928 -19.732  1.00  0.00           C  
ATOM    185  O   MET    14      22.597  -2.414 -20.058  1.00  0.00           O  
ATOM    186  N   MET    15      23.686  -0.618 -19.423  1.00  0.00           N  
ATOM    187  H   MET    15      24.600  -0.278 -19.162  1.00  0.00           H  
ATOM    188  CA  MET    15      22.538   0.305 -19.581  1.00  0.00           C  
ATOM    189  HA  MET    15      21.737  -0.102 -18.963  1.00  0.00           H  
ATOM    190  CB  MET    15      22.981   1.655 -18.906  1.00  0.00           C  
ATOM    191  HB2 MET    15      23.230   1.463 -17.863  1.00  0.00           H  
ATOM    192  HB3 MET    15      23.867   1.927 -19.479  1.00  0.00           H  
ATOM    193  CG  MET    15      21.905   2.708 -19.061  1.00  0.00           C  
ATOM    194  HG2 MET    15      21.600   2.737 -20.107  1.00  0.00           H  
ATOM    195  HG3 MET    15      21.101   2.468 -18.366  1.00  0.00           H  
ATOM    196  SD  MET    15      22.489   4.335 -18.552  1.00  0.00           S  
ATOM    197  CE  MET    15      22.956   3.967 -16.847  1.00  0.00           C  
ATOM    198  HE1 MET    15      23.854   3.350 -16.818  1.00  0.00           H  
ATOM    199  HE2 MET    15      23.145   4.894 -16.305  1.00  0.00           H  
ATOM    200  HE3 MET    15      22.254   3.341 -16.296  1.00  0.00           H  
ATOM    201  C   MET    15      22.054   0.429 -21.005  1.00  0.00           C  
ATOM    202  O   MET    15      20.810   0.521 -21.224  1.00  0.00           O  
ATOM    203  N   HIE    16      23.018   0.389 -21.996  1.00  0.00           N  
ATOM    204  H   HIE    16      23.984   0.455 -21.709  1.00  0.00           H  
ATOM    205  CA  HIE    16      22.714   0.259 -23.407  1.00  0.00           C  
ATOM    206  HA  HIE    16      22.085   1.128 -23.600  1.00  0.00           H  
ATOM    207  CB  HIE    16      24.060   0.534 -24.181  1.00  0.00           C  
ATOM    208  HB2 HIE    16      23.716   0.824 -25.173  1.00  0.00           H  
ATOM    209  HB3 HIE    16      24.651   1.358 -23.781  1.00  0.00           H  
ATOM    210  CG  HIE    16      24.945  -0.714 -24.206  1.00  0.00           C  
ATOM    211  ND1 HIE    16      25.511  -1.181 -23.001  1.00  0.00           N  
ATOM    212  CE1 HIE    16      26.286  -2.248 -23.243  1.00  0.00           C  
ATOM    213  HE1 HIE    16      26.817  -2.875 -22.542  1.00  0.00           H  
ATOM    214  NE2 HIE    16      26.375  -2.442 -24.559  1.00  0.00           N  
ATOM    215  HE2 HIE    16      27.082  -3.061 -24.928  1.00  0.00           H  
ATOM    216  CD2 HIE    16      25.467  -1.537 -25.171  1.00  0.00           C  
ATOM    217  HD2 HIE    16      25.375  -1.196 -26.192  1.00  0.00           H  
ATOM    218  C   HIE    16      21.991  -1.017 -23.867  1.00  0.00           C  
ATOM    219  O   HIE    16      21.811  -1.254 -25.067  1.00  0.00           O  
ATOM    220  N   HIE    17      21.578  -1.986 -23.020  1.00  0.00           N  
ATOM    221  H   HIE    17      21.606  -1.694 -22.053  1.00  0.00           H  
ATOM    222  CA  HIE    17      20.941  -3.177 -23.491  1.00  0.00           C  
ATOM    223  HA  HIE    17      20.247  -2.877 -24.276  1.00  0.00           H  
ATOM    224  CB  HIE    17      22.061  -4.190 -24.005  1.00  0.00           C  
ATOM    225  HB2 HIE    17      22.353  -3.792 -24.977  1.00  0.00           H  
ATOM    226  HB3 HIE    17      22.797  -4.338 -23.214  1.00  0.00           H  
ATOM    227  CG  HIE    17      21.461  -5.500 -24.304  1.00  0.00           C  
ATOM    228  ND1 HIE    17      20.127  -5.593 -24.832  1.00  0.00           N  
ATOM    229  CE1 HIE    17      19.813  -6.929 -24.912  1.00  0.00           C  
ATOM    230  HE1 HIE    17      18.877  -7.393 -25.185  1.00  0.00           H  
ATOM    231  NE2 HIE    17      20.761  -7.588 -24.208  1.00  0.00           N  
ATOM    232  HE2 HIE    17      20.742  -8.549 -23.897  1.00  0.00           H  
ATOM    233  CD2 HIE    17      21.815  -6.755 -23.953  1.00  0.00           C  
ATOM    234  HD2 HIE    17      22.678  -6.987 -23.347  1.00  0.00           H  
ATOM    235  C   HIE    17      20.137  -3.786 -22.326  1.00  0.00           C  
ATOM    236  O   HIE    17      20.608  -4.628 -21.480  1.00  0.00           O  
ATOM    237  N   LYS    18      18.883  -3.348 -22.266  1.00  0.00           N  
ATOM    238  H   LYS    18      18.601  -2.674 -22.963  1.00  0.00           H  
ATOM    239  CA  LYS    18      17.848  -3.785 -21.353  1.00  0.00           C  
ATOM    240  HA  LYS    18      18.389  -4.524 -20.762  1.00  0.00           H  
ATOM    241  CB  LYS    18      17.377  -2.646 -20.374  1.00  0.00           C  
ATOM    242  HB2 LYS    18      16.854  -1.876 -20.940  1.00  0.00           H  
ATOM    243  HB3 LYS    18      16.641  -3.152 -19.749  1.00  0.00           H  
ATOM    244  CG  LYS    18      18.357  -2.181 -19.550  1.00  0.00           C  
ATOM    245  HG2 LYS    18      18.906  -3.010 -19.103  1.00  0.00           H  
ATOM    246  HG3 LYS    18      19.070  -1.721 -20.234  1.00  0.00           H  
ATOM    247  CD  LYS    18      17.939  -1.468 -18.459  1.00  0.00           C  
ATOM    248  HD2 LYS    18      17.424  -0.602 -18.875  1.00  0.00           H  
ATOM    249  HD3 LYS    18      17.239  -1.960 -17.784  1.00  0.00           H  
ATOM    250  CE  LYS    18      19.009  -0.958 -17.784  1.00  0.00           C  
ATOM    251  HE2 LYS    18      19.394  -1.619 -17.008  1.00  0.00           H  
ATOM    252  HE3 LYS    18      19.850  -0.903 -18.476  1.00  0.00           H  
ATOM    253  NZ  LYS    18      18.694   0.426 -17.236  1.00  0.00           N  
ATOM    254  HZ1 LYS    18      17.877   0.512 -16.648  1.00  0.00           H  
ATOM    255  HZ2 LYS    18      19.421   0.769 -16.625  1.00  0.00           H  
ATOM    256  HZ3 LYS    18      18.469   1.087 -17.966  1.00  0.00           H  
ATOM    257  C   LYS    18      16.673  -4.404 -22.190  1.00  0.00           C  
ATOM    258  O   LYS    18      15.474  -4.231 -21.939  1.00  0.00           O  
ATOM    259  N   GLY    19      17.094  -5.146 -23.266  1.00  0.00           N  
ATOM    260  H   GLY    19      18.074  -5.377 -23.344  1.00  0.00           H  
ATOM    261  CA  GLY    19      16.108  -5.849 -24.180  1.00  0.00           C  
ATOM    262  HA2 GLY    19      16.606  -5.946 -25.145  1.00  0.00           H  
ATOM    263  HA3 GLY    19      15.798  -6.764 -23.675  1.00  0.00           H  
ATOM    264  C   GLY    19      14.875  -5.044 -24.623  1.00  0.00           C  
ATOM    265  O   GLY    19      15.180  -3.965 -25.229  1.00  0.00           O  
ATOM    266  N   LYS    20      13.659  -5.371 -24.232  1.00  0.00           N  
ATOM    267  H   LYS    20      13.566  -6.287 -23.818  1.00  0.00           H  
ATOM    268  CA  LYS    20      12.443  -4.664 -24.672  1.00  0.00           C  
ATOM    269  HA  LYS    20      12.552  -4.498 -25.743  1.00  0.00           H  
ATOM    270  CB  LYS    20      11.216  -5.522 -24.414  1.00  0.00           C  
ATOM    271  HB2 LYS    20      11.287  -6.041 -23.458  1.00  0.00           H  
ATOM    272  HB3 LYS    20      10.366  -4.897 -24.142  1.00  0.00           H  
ATOM    273  CG  LYS    20      10.809  -6.366 -25.415  1.00  0.00           C  
ATOM    274  HG2 LYS    20      11.665  -6.991 -25.670  1.00  0.00           H  
ATOM    275  HG3 LYS    20      10.026  -6.943 -24.924  1.00  0.00           H  
ATOM    276  CD  LYS    20      10.172  -5.833 -26.497  1.00  0.00           C  
ATOM    277  HD2 LYS    20       9.181  -5.466 -26.229  1.00  0.00           H  
ATOM    278  HD3 LYS    20      10.687  -4.947 -26.870  1.00  0.00           H  
ATOM    279  CE  LYS    20      10.077  -6.676 -27.476  1.00  0.00           C  
ATOM    280  HE2 LYS    20      10.978  -6.816 -28.074  1.00  0.00           H  
ATOM    281  HE3 LYS    20       9.989  -7.707 -27.133  1.00  0.00           H  
ATOM    282  NZ  LYS    20       8.883  -6.378 -28.313  1.00  0.00           N  
ATOM    283  HZ1 LYS    20       8.027  -6.487 -27.788  1.00  0.00           H  
ATOM    284  HZ2 LYS    20       8.979  -5.493 -28.790  1.00  0.00           H  
ATOM    285  HZ3 LYS    20       8.753  -7.118 -28.989  1.00  0.00           H  
ATOM    286  C   LYS    20      12.235  -3.281 -24.038  1.00  0.00           C  
ATOM    287  O   LYS    20      11.320  -2.621 -24.476  1.00  0.00           O  
ATOM    288  N   PHE    21      13.040  -2.803 -23.138  1.00  0.00           N  
ATOM    289  H   PHE    21      13.860  -3.338 -22.891  1.00  0.00           H  
ATOM    290  CA  PHE    21      12.727  -1.491 -22.404  1.00  0.00           C  
ATOM    291  HA  PHE    21      11.781  -1.457 -21.864  1.00  0.00           H  
ATOM    292  CB  PHE    21      13.854  -1.243 -21.397  1.00  0.00           C  
ATOM    293  HB2 PHE    21      13.798  -1.979 -20.595  1.00  0.00           H  
ATOM    294  HB3 PHE    21      14.801  -1.353 -21.927  1.00  0.00           H  
ATOM    295  CG  PHE    21      13.859   0.138 -20.682  1.00  0.00           C  
ATOM    296  CD1 PHE    21      15.031   0.949 -20.519  1.00  0.00           C  
ATOM    297  HD1 PHE    21      15.941   0.714 -21.052  1.00  0.00           H  
ATOM    298  CE1 PHE    21      14.970   2.187 -19.700  1.00  0.00           C  
ATOM    299  HE1 PHE    21      15.933   2.661 -19.581  1.00  0.00           H  
ATOM    300  CZ  PHE    21      13.844   2.516 -19.069  1.00  0.00           C  
ATOM    301  HZ  PHE    21      13.776   3.489 -18.605  1.00  0.00           H  
ATOM    302  CE2 PHE    21      12.655   1.720 -19.192  1.00  0.00           C  
ATOM    303  HE2 PHE    21      11.796   2.006 -18.604  1.00  0.00           H  
ATOM    304  CD2 PHE    21      12.667   0.546 -19.997  1.00  0.00           C  
ATOM    305  HD2 PHE    21      11.887  -0.187 -19.850  1.00  0.00           H  
ATOM    306  C   PHE    21      12.734  -0.375 -23.363  1.00  0.00           C  
ATOM    307  O   PHE    21      13.631  -0.174 -24.139  1.00  0.00           O  
ATOM    308  N   GLY    22      11.685   0.448 -23.307  1.00  0.00           N  
ATOM    309  H   GLY    22      10.917   0.206 -22.697  1.00  0.00           H  
ATOM    310  CA  GLY    22      11.600   1.778 -24.065  1.00  0.00           C  
ATOM    311  HA2 GLY    22      12.565   1.932 -24.547  1.00  0.00           H  
ATOM    312  HA3 GLY    22      10.840   1.676 -24.840  1.00  0.00           H  
ATOM    313  C   GLY    22      11.305   3.051 -23.171  1.00  0.00           C  
ATOM    314  O   GLY    22      10.160   3.266 -22.796  1.00  0.00           O  
ATOM    315  N   PRO    23      12.353   3.748 -22.766  1.00  0.00           N  
ATOM    316  CD  PRO    23      13.738   3.770 -23.154  1.00  0.00           C  
ATOM    317  HD2 PRO    23      13.937   3.789 -24.225  1.00  0.00           H  
ATOM    318  HD3 PRO    23      14.217   2.961 -22.601  1.00  0.00           H  
ATOM    319  CG  PRO    23      14.346   5.045 -22.626  1.00  0.00           C  
ATOM    320  HG2 PRO    23      14.238   5.899 -23.294  1.00  0.00           H  
ATOM    321  HG3 PRO    23      15.356   5.000 -22.219  1.00  0.00           H  
ATOM    322  CB  PRO    23      13.485   5.386 -21.445  1.00  0.00           C  
ATOM    323  HB2 PRO    23      13.284   6.452 -21.337  1.00  0.00           H  
ATOM    324  HB3 PRO    23      13.856   4.864 -20.563  1.00  0.00           H  
ATOM    325  CA  PRO    23      12.180   4.726 -21.725  1.00  0.00           C  
ATOM    326  HA  PRO    23      11.921   4.295 -20.758  1.00  0.00           H  
ATOM    327  C   PRO    23      11.023   5.738 -22.031  1.00  0.00           C  
ATOM    328  O   PRO    23      10.375   6.327 -21.129  1.00  0.00           O  
ATOM    329  N   HIE    24      10.831   6.043 -23.333  1.00  0.00           N  
ATOM    330  H   HIE    24      11.362   5.449 -23.953  1.00  0.00           H  
ATOM    331  CA  HIE    24       9.816   6.924 -23.884  1.00  0.00           C  
ATOM    332  HA  HIE    24      10.012   7.910 -23.462  1.00  0.00           H  
ATOM    333  CB  HIE    24       9.946   6.932 -25.432  1.00  0.00           C  
ATOM    334  HB2 HIE    24       9.140   7.564 -25.806  1.00  0.00           H  
ATOM    335  HB3 HIE    24      10.926   7.328 -25.698  1.00  0.00           H  
ATOM    336  CG  HIE    24       9.796   5.594 -26.018  1.00  0.00           C  
ATOM    337  ND1 HIE    24      10.891   4.663 -26.147  1.00  0.00           N  
ATOM    338  CE1 HIE    24      10.335   3.679 -26.971  1.00  0.00           C  
ATOM    339  HE1 HIE    24      10.759   2.765 -27.362  1.00  0.00           H  
ATOM    340  NE2 HIE    24       9.124   4.021 -27.387  1.00  0.00           N  
ATOM    341  HE2 HIE    24       8.577   3.532 -28.081  1.00  0.00           H  
ATOM    342  CD2 HIE    24       8.717   5.154 -26.712  1.00  0.00           C  
ATOM    343  HD2 HIE    24       7.718   5.564 -26.741  1.00  0.00           H  
ATOM    344  C   HIE    24       8.372   6.635 -23.470  1.00  0.00           C  
ATOM    345  O   HIE    24       7.561   7.512 -23.324  1.00  0.00           O  
ATOM    346  N   GLN    25       8.020   5.425 -23.028  1.00  0.00           N  
ATOM    347  H   GLN    25       8.761   4.742 -23.091  1.00  0.00           H  
ATOM    348  CA  GLN    25       6.672   4.951 -22.590  1.00  0.00           C  
ATOM    349  HA  GLN    25       5.897   5.456 -23.167  1.00  0.00           H  
ATOM    350  CB  GLN    25       6.763   3.458 -22.634  1.00  0.00           C  
ATOM    351  HB2 GLN    25       7.745   3.176 -22.254  1.00  0.00           H  
ATOM    352  HB3 GLN    25       6.006   2.979 -22.013  1.00  0.00           H  
ATOM    353  CG  GLN    25       6.655   2.965 -24.076  1.00  0.00           C  
ATOM    354  HG2 GLN    25       5.641   3.046 -24.466  1.00  0.00           H  
ATOM    355  HG3 GLN    25       7.342   3.441 -24.775  1.00  0.00           H  
ATOM    356  CD  GLN    25       7.020   1.491 -24.204  1.00  0.00           C  
ATOM    357  OE1 GLN    25       6.449   0.656 -23.565  1.00  0.00           O  
ATOM    358  NE2 GLN    25       8.081   1.137 -24.975  1.00  0.00           N  
ATOM    359 HE21 GLN    25       8.327   0.157 -25.003  1.00  0.00           H  
ATOM    360 HE22 GLN    25       8.503   1.842 -25.562  1.00  0.00           H  
ATOM    361  C   GLN    25       6.444   5.491 -21.150  1.00  0.00           C  
ATOM    362  O   GLN    25       5.305   5.497 -20.724  1.00  0.00           O  
ATOM    363  N   CML    26       7.447   5.822 -20.391  1.00  0.00           N  
ATOM    364  H   CML    26       8.415   5.866 -20.677  1.00  0.00           H  
ATOM    365  CA  CML    26       7.312   6.076 -18.942  1.00  0.00           C  
ATOM    366  HA  CML    26       6.275   6.363 -18.765  1.00  0.00           H  
ATOM    367  CB  CML    26       7.364   4.731 -18.234  1.00  0.00           C  
ATOM    368  HB2 CML    26       6.449   4.241 -18.566  1.00  0.00           H  
ATOM    369  HB3 CML    26       7.470   4.855 -17.156  1.00  0.00           H  
ATOM    370  SG  CML    26       8.698   3.708 -18.765  1.00  0.00           S  
ATOM    371  S1L CML    26      10.242   4.430 -17.604  1.00  0.00           S  
ATOM    372  C1L CML    26       9.813   3.877 -15.942  1.00  0.00           C  
ATOM    373  H1L CML    26       8.731   3.697 -15.763  1.00  0.00           H  
ATOM    374  H1M CML    26      10.043   4.761 -15.309  1.00  0.00           H  
ATOM    375  C1R CML    26      10.666   2.698 -15.593  1.00  0.00           C  
ATOM    376  C2R CML    26      10.403   1.391 -15.658  1.00  0.00           C  
ATOM    377  H2R CML    26       9.707   0.846 -16.313  1.00  0.00           H  
ATOM    378  C1  CML    26      11.814   2.931 -14.535  1.00  0.00           C  
ATOM    379  C2  CML    26      11.354   0.459 -14.875  1.00  0.00           C  
ATOM    380  N1  CML    26      12.060   1.536 -14.106  1.00  0.00           N  
ATOM    381  O1  CML    26      13.171   1.361 -13.512  1.00  0.00           O  
ATOM    382  C1A CML    26      11.450   3.747 -13.195  1.00  0.00           C  
ATOM    383  H1A CML    26      10.890   4.697 -13.330  1.00  0.00           H  
ATOM    384  H1B CML    26      12.290   4.161 -12.597  1.00  0.00           H  
ATOM    385  H1C CML    26      10.865   3.101 -12.506  1.00  0.00           H  
ATOM    386  C2A CML    26      10.694  -0.446 -13.867  1.00  0.00           C  
ATOM    387  H2A CML    26      11.302  -1.274 -13.445  1.00  0.00           H  
ATOM    388  H2B CML    26       9.937  -1.027 -14.437  1.00  0.00           H  
ATOM    389  H2C CML    26      10.142   0.114 -13.083  1.00  0.00           H  
ATOM    390  C1D CML    26      12.960   3.625 -15.382  1.00  0.00           C  
ATOM    391  H1D CML    26      13.832   3.831 -14.725  1.00  0.00           H  
ATOM    392  H1E CML    26      12.697   4.521 -15.983  1.00  0.00           H  
ATOM    393  H1F CML    26      13.224   2.890 -16.172  1.00  0.00           H  
ATOM    394  C2D CML    26      12.234  -0.277 -15.766  1.00  0.00           C  
ATOM    395  H2D CML    26      13.058   0.322 -16.209  1.00  0.00           H  
ATOM    396  H2E CML    26      11.667  -0.763 -16.589  1.00  0.00           H  
ATOM    397  H2F CML    26      12.799  -0.996 -15.135  1.00  0.00           H  
ATOM    398  C   CML    26       8.172   7.250 -18.356  1.00  0.00           C  
ATOM    399  O   CML    26       7.896   7.686 -17.232  1.00  0.00           O  
ATOM    400  N   ASP    27       9.167   7.763 -19.012  1.00  0.00           N  
ATOM    401  H   ASP    27       9.288   7.426 -19.956  1.00  0.00           H  
ATOM    402  CA  ASP    27      10.155   8.676 -18.397  1.00  0.00           C  
ATOM    403  HA  ASP    27       9.682   9.085 -17.504  1.00  0.00           H  
ATOM    404  CB  ASP    27      11.299   7.795 -18.002  1.00  0.00           C  
ATOM    405  HB2 ASP    27      10.905   7.150 -17.217  1.00  0.00           H  
ATOM    406  HB3 ASP    27      11.663   7.205 -18.843  1.00  0.00           H  
ATOM    407  CG  ASP    27      12.364   8.690 -17.494  1.00  0.00           C  
ATOM    408  OD1 ASP    27      13.323   9.038 -18.189  1.00  0.00           O  
ATOM    409  OD2 ASP    27      12.363   8.871 -16.234  1.00  0.00           O  
ATOM    410  C   ASP    27      10.596   9.897 -19.242  1.00  0.00           C  
ATOM    411  O   ASP    27      10.611   9.774 -20.409  1.00  0.00           O  
ATOM    412  N   MET    28      11.007  11.008 -18.662  1.00  0.00           N  
ATOM    413  H   MET    28      11.044  10.988 -17.653  1.00  0.00           H  
ATOM    414  CA  MET    28      11.534  12.155 -19.411  1.00  0.00           C  
ATOM    415  HA  MET    28      10.780  12.249 -20.193  1.00  0.00           H  
ATOM    416  CB  MET    28      11.597  13.380 -18.535  1.00  0.00           C  
ATOM    417  HB2 MET    28      12.451  13.406 -17.858  1.00  0.00           H  
ATOM    418  HB3 MET    28      11.670  14.279 -19.147  1.00  0.00           H  
ATOM    419  CG  MET    28      10.339  13.568 -17.694  1.00  0.00           C  
ATOM    420  HG2 MET    28       9.542  13.367 -18.410  1.00  0.00           H  
ATOM    421  HG3 MET    28      10.146  12.793 -16.953  1.00  0.00           H  
ATOM    422  SD  MET    28      10.283  15.162 -16.700  1.00  0.00           S  
ATOM    423  CE  MET    28      11.355  14.721 -15.413  1.00  0.00           C  
ATOM    424  HE1 MET    28      11.060  13.744 -15.030  1.00  0.00           H  
ATOM    425  HE2 MET    28      12.392  14.604 -15.729  1.00  0.00           H  
ATOM    426  HE3 MET    28      11.270  15.475 -14.630  1.00  0.00           H  
ATOM    427  C   MET    28      12.876  12.006 -20.265  1.00  0.00           C  
ATOM    428  O   MET    28      13.380  12.947 -20.734  1.00  0.00           O  
ATOM    429  N   MET    29      13.338  10.790 -20.477  1.00  0.00           N  
ATOM    430  H   MET    29      12.866  10.052 -19.973  1.00  0.00           H  
ATOM    431  CA  MET    29      14.540  10.489 -21.250  1.00  0.00           C  
ATOM    432  HA  MET    29      14.605   9.407 -21.135  1.00  0.00           H  
ATOM    433  CB  MET    29      14.364  10.827 -22.741  1.00  0.00           C  
ATOM    434  HB2 MET    29      13.896  11.785 -22.968  1.00  0.00           H  
ATOM    435  HB3 MET    29      15.343  10.914 -23.212  1.00  0.00           H  
ATOM    436  CG  MET    29      13.543   9.654 -23.418  1.00  0.00           C  
ATOM    437  HG2 MET    29      14.260   8.953 -23.846  1.00  0.00           H  
ATOM    438  HG3 MET    29      12.873   9.274 -22.647  1.00  0.00           H  
ATOM    439  SD  MET    29      12.340  10.144 -24.684  1.00  0.00           S  
ATOM    440  CE  MET    29      11.276  11.202 -23.649  1.00  0.00           C  
ATOM    441  HE1 MET    29      10.425  11.494 -24.264  1.00  0.00           H  
ATOM    442  HE2 MET    29      11.021  10.654 -22.742  1.00  0.00           H  
ATOM    443  HE3 MET    29      11.742  12.102 -23.247  1.00  0.00           H  
ATOM    444  C   MET    29      15.725  11.028 -20.524  1.00  0.00           C  
ATOM    445  O   MET    29      16.517  11.838 -20.993  1.00  0.00           O  
ATOM    446  N   PHE    30      15.913  10.568 -19.314  1.00  0.00           N  
ATOM    447  H   PHE    30      15.144   9.994 -18.999  1.00  0.00           H  
ATOM    448  CA  PHE    30      17.055  10.684 -18.435  1.00  0.00           C  
ATOM    449  HA  PHE    30      16.697  10.126 -17.569  1.00  0.00           H  
ATOM    450  CB  PHE    30      18.143   9.706 -18.886  1.00  0.00           C  
ATOM    451  HB2 PHE    30      17.629   8.754 -19.017  1.00  0.00           H  
ATOM    452  HB3 PHE    30      18.345   9.979 -19.922  1.00  0.00           H  
ATOM    453  CG  PHE    30      19.370   9.584 -18.136  1.00  0.00           C  
ATOM    454  CD1 PHE    30      19.550   8.434 -17.295  1.00  0.00           C  
ATOM    455  HD1 PHE    30      18.669   7.826 -17.152  1.00  0.00           H  
ATOM    456  CE1 PHE    30      20.785   8.329 -16.610  1.00  0.00           C  
ATOM    457  HE1 PHE    30      20.957   7.462 -15.989  1.00  0.00           H  
ATOM    458  CZ  PHE    30      21.859   9.250 -16.789  1.00  0.00           C  
ATOM    459  HZ  PHE    30      22.813   8.988 -16.355  1.00  0.00           H  
ATOM    460  CE2 PHE    30      21.700  10.204 -17.790  1.00  0.00           C  
ATOM    461  HE2 PHE    30      22.528  10.709 -18.266  1.00  0.00           H  
ATOM    462  CD2 PHE    30      20.482  10.415 -18.455  1.00  0.00           C  
ATOM    463  HD2 PHE    30      20.464  11.147 -19.248  1.00  0.00           H  
ATOM    464  C   PHE    30      17.474  12.115 -18.032  1.00  0.00           C  
ATOM    465  O   PHE    30      18.649  12.535 -18.218  1.00  0.00           O  
ATOM    466  N   LYS    31      16.494  12.858 -17.489  1.00  0.00           N  
ATOM    467  H   LYS    31      15.555  12.503 -17.373  1.00  0.00           H  
ATOM    468  CA  LYS    31      16.740  14.215 -16.938  1.00  0.00           C  
ATOM    469  HA  LYS    31      17.807  14.340 -16.755  1.00  0.00           H  
ATOM    470  CB  LYS    31      16.339  15.285 -17.950  1.00  0.00           C  
ATOM    471  HB2 LYS    31      16.651  16.278 -17.628  1.00  0.00           H  
ATOM    472  HB3 LYS    31      17.054  15.048 -18.738  1.00  0.00           H  
ATOM    473  CG  LYS    31      15.083  15.242 -18.469  1.00  0.00           C  
ATOM    474  HG2 LYS    31      14.911  14.215 -18.790  1.00  0.00           H  
ATOM    475  HG3 LYS    31      14.372  15.334 -17.648  1.00  0.00           H  
ATOM    476  CD  LYS    31      14.687  16.022 -19.455  1.00  0.00           C  
ATOM    477  HD2 LYS    31      13.624  15.817 -19.582  1.00  0.00           H  
ATOM    478  HD3 LYS    31      14.811  17.042 -19.092  1.00  0.00           H  
ATOM    479  CE  LYS    31      15.391  16.041 -20.622  1.00  0.00           C  
ATOM    480  HE2 LYS    31      14.994  16.838 -21.252  1.00  0.00           H  
ATOM    481  HE3 LYS    31      16.411  16.363 -20.412  1.00  0.00           H  
ATOM    482  NZ  LYS    31      15.317  14.762 -21.434  1.00  0.00           N  
ATOM    483  HZ1 LYS    31      15.774  15.034 -22.292  1.00  0.00           H  
ATOM    484  HZ2 LYS    31      15.686  13.934 -20.988  1.00  0.00           H  
ATOM    485  HZ3 LYS    31      14.327  14.577 -21.506  1.00  0.00           H  
ATOM    486  C   LYS    31      15.988  14.478 -15.656  1.00  0.00           C  
ATOM    487  O   LYS    31      14.876  14.087 -15.533  1.00  0.00           O  
ATOM    488  N   ASP    32      16.485  15.267 -14.722  1.00  0.00           N  
ATOM    489  H   ASP    32      17.318  15.790 -14.950  1.00  0.00           H  
ATOM    490  CA  ASP    32      15.886  15.719 -13.416  1.00  0.00           C  
ATOM    491  HA  ASP    32      14.822  15.485 -13.436  1.00  0.00           H  
ATOM    492  CB  ASP    32      16.556  14.886 -12.382  1.00  0.00           C  
ATOM    493  HB2 ASP    32      17.643  14.916 -12.444  1.00  0.00           H  
ATOM    494  HB3 ASP    32      16.185  15.184 -11.401  1.00  0.00           H  
ATOM    495  CG  ASP    32      16.132  13.481 -12.390  1.00  0.00           C  
ATOM    496  OD1 ASP    32      16.857  12.630 -12.855  1.00  0.00           O  
ATOM    497  OD2 ASP    32      14.976  13.190 -12.006  1.00  0.00           O  
ATOM    498  C   ASP    32      15.959  17.244 -13.166  1.00  0.00           C  
ATOM    499  O   ASP    32      16.961  17.944 -13.060  1.00  0.00           O  
ATOM    500  N   LEU    33      14.766  17.801 -13.207  1.00  0.00           N  
ATOM    501  H   LEU    33      14.014  17.130 -13.285  1.00  0.00           H  
ATOM    502  CA  LEU    33      14.563  19.291 -13.334  1.00  0.00           C  
ATOM    503  HA  LEU    33      15.422  19.870 -13.673  1.00  0.00           H  
ATOM    504  CB  LEU    33      13.508  19.616 -14.448  1.00  0.00           C  
ATOM    505  HB2 LEU    33      12.500  19.414 -14.088  1.00  0.00           H  
ATOM    506  HB3 LEU    33      13.495  20.697 -14.591  1.00  0.00           H  
ATOM    507  CG  LEU    33      13.666  19.031 -15.882  1.00  0.00           C  
ATOM    508  HG  LEU    33      13.161  19.669 -16.607  1.00  0.00           H  
ATOM    509  CD1 LEU    33      15.168  19.142 -16.297  1.00  0.00           C  
ATOM    510 HD11 LEU    33      15.136  19.037 -17.382  1.00  0.00           H  
ATOM    511 HD12 LEU    33      15.472  20.180 -16.161  1.00  0.00           H  
ATOM    512 HD13 LEU    33      15.843  18.390 -15.889  1.00  0.00           H  
ATOM    513  CD2 LEU    33      13.117  17.620 -16.185  1.00  0.00           C  
ATOM    514 HD21 LEU    33      13.188  17.303 -17.226  1.00  0.00           H  
ATOM    515 HD22 LEU    33      13.680  16.817 -15.709  1.00  0.00           H  
ATOM    516 HD23 LEU    33      12.073  17.656 -15.874  1.00  0.00           H  
ATOM    517  C   LEU    33      14.116  20.001 -12.064  1.00  0.00           C  
ATOM    518  O   LEU    33      13.495  21.022 -12.152  1.00  0.00           O  
ATOM    519  N   ASN    34      14.376  19.378 -10.922  1.00  0.00           N  
ATOM    520  H   ASN    34      14.597  18.393 -10.950  1.00  0.00           H  
ATOM    521  CA  ASN    34      13.986  19.858  -9.582  1.00  0.00           C  
ATOM    522  HA  ASN    34      14.439  19.067  -8.984  1.00  0.00           H  
ATOM    523  CB  ASN    34      14.636  21.253  -9.069  1.00  0.00           C  
ATOM    524  HB2 ASN    34      14.317  22.118  -9.652  1.00  0.00           H  
ATOM    525  HB3 ASN    34      14.217  21.348  -8.068  1.00  0.00           H  
ATOM    526  CG  ASN    34      16.189  21.165  -8.877  1.00  0.00           C  
ATOM    527  OD1 ASN    34      16.813  20.326  -8.301  1.00  0.00           O  
ATOM    528  ND2 ASN    34      16.814  22.244  -9.287  1.00  0.00           N  
ATOM    529 HD21 ASN    34      17.756  22.421  -8.970  1.00  0.00           H  
ATOM    530 HD22 ASN    34      16.327  23.087  -9.558  1.00  0.00           H  
ATOM    531  C   ASN    34      12.467  19.895  -9.197  1.00  0.00           C  
ATOM    532  O   ASN    34      11.955  20.736  -8.525  1.00  0.00           O  
ATOM    533  N   LEU    35      11.732  18.998  -9.814  1.00  0.00           N  
ATOM    534  H   LEU    35      12.225  18.301 -10.353  1.00  0.00           H  
ATOM    535  CA  LEU    35      10.278  18.830  -9.531  1.00  0.00           C  
ATOM    536  HA  LEU    35       9.634  19.661  -9.819  1.00  0.00           H  
ATOM    537  CB  LEU    35       9.784  17.675 -10.526  1.00  0.00           C  
ATOM    538  HB2 LEU    35      10.234  16.771 -10.118  1.00  0.00           H  
ATOM    539  HB3 LEU    35       8.724  17.520 -10.323  1.00  0.00           H  
ATOM    540  CG  LEU    35      10.005  17.986 -11.993  1.00  0.00           C  
ATOM    541  HG  LEU    35      11.065  17.858 -12.214  1.00  0.00           H  
ATOM    542  CD1 LEU    35       9.243  16.969 -12.848  1.00  0.00           C  
ATOM    543 HD11 LEU    35       9.577  15.941 -12.714  1.00  0.00           H  
ATOM    544 HD12 LEU    35       8.178  17.202 -12.853  1.00  0.00           H  
ATOM    545 HD13 LEU    35       9.668  17.087 -13.845  1.00  0.00           H  
ATOM    546  CD2 LEU    35       9.582  19.457 -12.332  1.00  0.00           C  
ATOM    547 HD21 LEU    35      10.239  20.182 -11.852  1.00  0.00           H  
ATOM    548 HD22 LEU    35       9.608  19.511 -13.421  1.00  0.00           H  
ATOM    549 HD23 LEU    35       8.556  19.674 -12.033  1.00  0.00           H  
ATOM    550  C   LEU    35       9.988  18.496  -8.051  1.00  0.00           C  
ATOM    551  O   LEU    35      10.586  17.589  -7.387  1.00  0.00           O  
ATOM    552  N   THR    36       8.914  19.113  -7.575  1.00  0.00           N  
ATOM    553  H   THR    36       8.395  19.616  -8.281  1.00  0.00           H  
ATOM    554  CA  THR    36       8.232  18.889  -6.305  1.00  0.00           C  
ATOM    555  HA  THR    36       9.013  18.500  -5.652  1.00  0.00           H  
ATOM    556  CB  THR    36       7.458  20.211  -5.713  1.00  0.00           C  
ATOM    557  HB  THR    36       7.000  20.006  -4.745  1.00  0.00           H  
ATOM    558  CG2 THR    36       8.469  21.359  -5.665  1.00  0.00           C  
ATOM    559 HG21 THR    36       7.969  22.268  -5.329  1.00  0.00           H  
ATOM    560 HG22 THR    36       9.189  21.143  -4.876  1.00  0.00           H  
ATOM    561 HG23 THR    36       8.950  21.513  -6.631  1.00  0.00           H  
ATOM    562  OG1 THR    36       6.388  20.621  -6.552  1.00  0.00           O  
ATOM    563  HG1 THR    36       6.679  20.720  -7.462  1.00  0.00           H  
ATOM    564  C   THR    36       7.332  17.579  -6.337  1.00  0.00           C  
ATOM    565  O   THR    36       6.897  17.260  -7.394  1.00  0.00           O  
ATOM    566  N   ASP    37       6.947  17.084  -5.206  1.00  0.00           N  
ATOM    567  H   ASP    37       7.370  17.419  -4.352  1.00  0.00           H  
ATOM    568  CA  ASP    37       6.097  15.883  -5.029  1.00  0.00           C  
ATOM    569  HA  ASP    37       6.623  15.004  -5.401  1.00  0.00           H  
ATOM    570  CB  ASP    37       5.649  15.512  -3.575  1.00  0.00           C  
ATOM    571  HB2 ASP    37       5.079  16.344  -3.162  1.00  0.00           H  
ATOM    572  HB3 ASP    37       5.077  14.585  -3.630  1.00  0.00           H  
ATOM    573  CG  ASP    37       6.722  15.270  -2.563  1.00  0.00           C  
ATOM    574  OD1 ASP    37       7.908  15.261  -2.864  1.00  0.00           O  
ATOM    575  OD2 ASP    37       6.353  15.016  -1.394  1.00  0.00           O  
ATOM    576  C   ASP    37       4.851  15.856  -5.936  1.00  0.00           C  
ATOM    577  O   ASP    37       4.679  14.855  -6.572  1.00  0.00           O  
ATOM    578  N   ALA    38       3.980  16.828  -5.994  1.00  0.00           N  
ATOM    579  H   ALA    38       4.089  17.604  -5.357  1.00  0.00           H  
ATOM    580  CA  ALA    38       2.745  16.665  -6.810  1.00  0.00           C  
ATOM    581  HA  ALA    38       2.292  15.702  -6.576  1.00  0.00           H  
ATOM    582  CB  ALA    38       1.769  17.783  -6.561  1.00  0.00           C  
ATOM    583  HB1 ALA    38       1.437  17.777  -5.523  1.00  0.00           H  
ATOM    584  HB2 ALA    38       2.190  18.738  -6.876  1.00  0.00           H  
ATOM    585  HB3 ALA    38       0.918  17.626  -7.223  1.00  0.00           H  
ATOM    586  C   ALA    38       3.181  16.522  -8.291  1.00  0.00           C  
ATOM    587  O   ALA    38       2.687  15.651  -9.037  1.00  0.00           O  
ATOM    588  N   GLN    39       4.168  17.313  -8.791  1.00  0.00           N  
ATOM    589  H   GLN    39       4.538  17.991  -8.140  1.00  0.00           H  
ATOM    590  CA  GLN    39       4.672  17.309 -10.181  1.00  0.00           C  
ATOM    591  HA  GLN    39       3.821  17.520 -10.829  1.00  0.00           H  
ATOM    592  CB  GLN    39       5.646  18.490 -10.415  1.00  0.00           C  
ATOM    593  HB2 GLN    39       6.557  18.345  -9.835  1.00  0.00           H  
ATOM    594  HB3 GLN    39       6.010  18.389 -11.438  1.00  0.00           H  
ATOM    595  CG  GLN    39       5.236  19.983 -10.069  1.00  0.00           C  
ATOM    596  HG2 GLN    39       4.396  20.229 -10.719  1.00  0.00           H  
ATOM    597  HG3 GLN    39       4.825  20.024  -9.060  1.00  0.00           H  
ATOM    598  CD  GLN    39       6.348  20.941 -10.138  1.00  0.00           C  
ATOM    599  OE1 GLN    39       7.246  20.816  -9.301  1.00  0.00           O  
ATOM    600  NE2 GLN    39       6.407  21.842 -11.074  1.00  0.00           N  
ATOM    601 HE21 GLN    39       7.216  22.446 -11.089  1.00  0.00           H  
ATOM    602 HE22 GLN    39       5.651  21.888 -11.742  1.00  0.00           H  
ATOM    603  C   GLN    39       5.290  15.961 -10.540  1.00  0.00           C  
ATOM    604  O   GLN    39       5.081  15.355 -11.557  1.00  0.00           O  
ATOM    605  N   LYS    40       6.225  15.466  -9.677  1.00  0.00           N  
ATOM    606  H   LYS    40       6.352  15.841  -8.747  1.00  0.00           H  
ATOM    607  CA  LYS    40       7.070  14.398  -9.969  1.00  0.00           C  
ATOM    608  HA  LYS    40       7.536  14.737 -10.894  1.00  0.00           H  
ATOM    609  CB  LYS    40       8.221  14.391  -8.922  1.00  0.00           C  
ATOM    610  HB2 LYS    40       8.422  15.447  -8.741  1.00  0.00           H  
ATOM    611  HB3 LYS    40       7.755  13.988  -8.023  1.00  0.00           H  
ATOM    612  CG  LYS    40       9.336  13.723  -9.266  1.00  0.00           C  
ATOM    613  HG2 LYS    40       9.005  12.703  -9.462  1.00  0.00           H  
ATOM    614  HG3 LYS    40       9.706  14.090 -10.224  1.00  0.00           H  
ATOM    615  CD  LYS    40      10.357  13.738  -8.408  1.00  0.00           C  
ATOM    616  HD2 LYS    40      10.605  14.792  -8.279  1.00  0.00           H  
ATOM    617  HD3 LYS    40      10.016  13.275  -7.482  1.00  0.00           H  
ATOM    618  CE  LYS    40      11.483  13.174  -8.891  1.00  0.00           C  
ATOM    619  HE2 LYS    40      11.217  12.130  -9.060  1.00  0.00           H  
ATOM    620  HE3 LYS    40      11.874  13.621  -9.806  1.00  0.00           H  
ATOM    621  NZ  LYS    40      12.552  13.265  -7.984  1.00  0.00           N  
ATOM    622  HZ1 LYS    40      12.824  14.215  -7.778  1.00  0.00           H  
ATOM    623  HZ2 LYS    40      12.218  12.938  -7.088  1.00  0.00           H  
ATOM    624  HZ3 LYS    40      13.350  12.734  -8.304  1.00  0.00           H  
ATOM    625  C   LYS    40       6.346  13.108 -10.181  1.00  0.00           C  
ATOM    626  O   LYS    40       6.757  12.310 -11.026  1.00  0.00           O  
ATOM    627  N   GLN    41       5.187  12.891  -9.554  1.00  0.00           N  
ATOM    628  H   GLN    41       4.883  13.536  -8.839  1.00  0.00           H  
ATOM    629  CA  GLN    41       4.341  11.709  -9.834  1.00  0.00           C  
ATOM    630  HA  GLN    41       4.872  10.760  -9.913  1.00  0.00           H  
ATOM    631  CB  GLN    41       3.376  11.613  -8.611  1.00  0.00           C  
ATOM    632  HB2 GLN    41       3.973  11.540  -7.703  1.00  0.00           H  
ATOM    633  HB3 GLN    41       2.930  12.600  -8.488  1.00  0.00           H  
ATOM    634  CG  GLN    41       2.318  10.551  -8.642  1.00  0.00           C  
ATOM    635  HG2 GLN    41       1.946  10.453  -7.622  1.00  0.00           H  
ATOM    636  HG3 GLN    41       1.468  10.869  -9.245  1.00  0.00           H  
ATOM    637  CD  GLN    41       2.645   9.085  -9.025  1.00  0.00           C  
ATOM    638  OE1 GLN    41       3.216   8.358  -8.209  1.00  0.00           O  
ATOM    639  NE2 GLN    41       2.355   8.579 -10.234  1.00  0.00           N  
ATOM    640 HE21 GLN    41       2.607   7.611 -10.374  1.00  0.00           H  
ATOM    641 HE22 GLN    41       1.863   9.011 -11.003  1.00  0.00           H  
ATOM    642  C   GLN    41       3.423  11.919 -11.069  1.00  0.00           C  
ATOM    643  O   GLN    41       3.210  10.988 -11.897  1.00  0.00           O  
ATOM    644  N   GLN    42       2.860  13.152 -11.278  1.00  0.00           N  
ATOM    645  H   GLN    42       3.038  13.830 -10.551  1.00  0.00           H  
ATOM    646  CA  GLN    42       1.949  13.578 -12.413  1.00  0.00           C  
ATOM    647  HA  GLN    42       1.097  12.901 -12.358  1.00  0.00           H  
ATOM    648  CB  GLN    42       1.365  14.983 -12.110  1.00  0.00           C  
ATOM    649  HB2 GLN    42       0.767  15.000 -11.199  1.00  0.00           H  
ATOM    650  HB3 GLN    42       2.184  15.701 -12.090  1.00  0.00           H  
ATOM    651  CG  GLN    42       0.481  15.430 -13.364  1.00  0.00           C  
ATOM    652  HG2 GLN    42       0.025  16.404 -13.185  1.00  0.00           H  
ATOM    653  HG3 GLN    42       1.027  15.264 -14.293  1.00  0.00           H  
ATOM    654  CD  GLN    42      -0.802  14.536 -13.557  1.00  0.00           C  
ATOM    655  OE1 GLN    42      -1.316  13.817 -12.728  1.00  0.00           O  
ATOM    656  NE2 GLN    42      -1.520  14.695 -14.643  1.00  0.00           N  
ATOM    657 HE21 GLN    42      -2.343  14.124 -14.772  1.00  0.00           H  
ATOM    658 HE22 GLN    42      -1.262  15.277 -15.427  1.00  0.00           H  
ATOM    659  C   GLN    42       2.691  13.423 -13.750  1.00  0.00           C  
ATOM    660  O   GLN    42       2.180  12.920 -14.802  1.00  0.00           O  
ATOM    661  N   ILE    43       3.975  13.765 -13.829  1.00  0.00           N  
ATOM    662  H   ILE    43       4.415  14.159 -13.009  1.00  0.00           H  
ATOM    663  CA  ILE    43       4.783  13.450 -15.018  1.00  0.00           C  
ATOM    664  HA  ILE    43       4.392  14.046 -15.842  1.00  0.00           H  
ATOM    665  CB  ILE    43       6.229  13.898 -14.899  1.00  0.00           C  
ATOM    666  HB  ILE    43       6.565  13.792 -15.931  1.00  0.00           H  
ATOM    667  CG2 ILE    43       6.390  15.402 -14.692  1.00  0.00           C  
ATOM    668 HG21 ILE    43       5.964  15.597 -13.708  1.00  0.00           H  
ATOM    669 HG22 ILE    43       7.457  15.623 -14.704  1.00  0.00           H  
ATOM    670 HG23 ILE    43       5.886  15.989 -15.460  1.00  0.00           H  
ATOM    671  CG1 ILE    43       7.151  13.013 -14.003  1.00  0.00           C  
ATOM    672 HG12 ILE    43       7.539  13.694 -13.245  1.00  0.00           H  
ATOM    673 HG13 ILE    43       6.555  12.287 -13.451  1.00  0.00           H  
ATOM    674  CD1 ILE    43       8.133  12.176 -14.907  1.00  0.00           C  
ATOM    675 HD11 ILE    43       8.719  11.614 -14.180  1.00  0.00           H  
ATOM    676 HD12 ILE    43       7.618  11.495 -15.584  1.00  0.00           H  
ATOM    677 HD13 ILE    43       8.763  12.875 -15.458  1.00  0.00           H  
ATOM    678  C   ILE    43       4.742  11.955 -15.551  1.00  0.00           C  
ATOM    679  O   ILE    43       4.874  11.758 -16.757  1.00  0.00           O  
ATOM    680  N   ARG    44       4.563  10.910 -14.681  1.00  0.00           N  
ATOM    681  H   ARG    44       4.585  11.072 -13.684  1.00  0.00           H  
ATOM    682  CA  ARG    44       4.425   9.481 -15.134  1.00  0.00           C  
ATOM    683  HA  ARG    44       5.076   9.235 -15.973  1.00  0.00           H  
ATOM    684  CB  ARG    44       4.583   8.485 -13.961  1.00  0.00           C  
ATOM    685  HB2 ARG    44       3.906   8.776 -13.158  1.00  0.00           H  
ATOM    686  HB3 ARG    44       4.405   7.465 -14.303  1.00  0.00           H  
ATOM    687  CG  ARG    44       5.739   8.569 -13.305  1.00  0.00           C  
ATOM    688  HG2 ARG    44       5.959   9.562 -12.914  1.00  0.00           H  
ATOM    689  HG3 ARG    44       5.584   7.902 -12.457  1.00  0.00           H  
ATOM    690  CD  ARG    44       6.782   8.063 -14.047  1.00  0.00           C  
ATOM    691  HD2 ARG    44       6.618   7.096 -14.522  1.00  0.00           H  
ATOM    692  HD3 ARG    44       7.010   8.773 -14.842  1.00  0.00           H  
ATOM    693  NE  ARG    44       8.001   8.101 -13.250  1.00  0.00           N  
ATOM    694  HE  ARG    44       7.924   8.320 -12.267  1.00  0.00           H  
ATOM    695  CZ  ARG    44       9.255   7.996 -13.619  1.00  0.00           C  
ATOM    696  NH1 ARG    44      10.182   7.802 -12.738  1.00  0.00           N  
ATOM    697 HH11 ARG    44      10.003   7.517 -11.786  1.00  0.00           H  
ATOM    698 HH12 ARG    44      11.147   7.767 -13.034  1.00  0.00           H  
ATOM    699  NH2 ARG    44       9.561   7.879 -14.876  1.00  0.00           N  
ATOM    700 HH21 ARG    44       8.855   7.925 -15.597  1.00  0.00           H  
ATOM    701 HH22 ARG    44      10.529   7.782 -15.146  1.00  0.00           H  
ATOM    702  C   ARG    44       3.063   9.252 -15.782  1.00  0.00           C  
ATOM    703  O   ARG    44       3.066   8.454 -16.739  1.00  0.00           O  
ATOM    704  N   GLU    45       2.035   9.988 -15.353  1.00  0.00           N  
ATOM    705  H   GLU    45       2.197  10.632 -14.592  1.00  0.00           H  
ATOM    706  CA  GLU    45       0.726   9.967 -16.029  1.00  0.00           C  
ATOM    707  HA  GLU    45       0.367   8.938 -16.041  1.00  0.00           H  
ATOM    708  CB  GLU    45      -0.246  10.788 -15.195  1.00  0.00           C  
ATOM    709  HB2 GLU    45       0.210  11.769 -15.062  1.00  0.00           H  
ATOM    710  HB3 GLU    45      -1.193  11.004 -15.689  1.00  0.00           H  
ATOM    711  CG  GLU    45      -0.539  10.279 -13.718  1.00  0.00           C  
ATOM    712  HG2 GLU    45       0.001  10.901 -13.004  1.00  0.00           H  
ATOM    713  HG3 GLU    45      -1.628  10.298 -13.669  1.00  0.00           H  
ATOM    714  CD  GLU    45      -0.175   8.857 -13.457  1.00  0.00           C  
ATOM    715  OE1 GLU    45       0.519   8.781 -12.465  1.00  0.00           O  
ATOM    716  OE2 GLU    45      -0.563   7.839 -14.123  1.00  0.00           O  
ATOM    717  C   GLU    45       0.869  10.466 -17.444  1.00  0.00           C  
ATOM    718  O   GLU    45       0.353   9.866 -18.442  1.00  0.00           O  
ATOM    719  N   ILE    46       1.605  11.570 -17.623  1.00  0.00           N  
ATOM    720  H   ILE    46       1.913  12.004 -16.764  1.00  0.00           H  
ATOM    721  CA  ILE    46       1.631  12.353 -18.903  1.00  0.00           C  
ATOM    722  HA  ILE    46       0.621  12.458 -19.299  1.00  0.00           H  
ATOM    723  CB  ILE    46       2.178  13.815 -18.689  1.00  0.00           C  
ATOM    724  HB  ILE    46       3.140  13.746 -18.182  1.00  0.00           H  
ATOM    725  CG2 ILE    46       2.657  14.447 -20.055  1.00  0.00           C  
ATOM    726 HG21 ILE    46       3.595  13.984 -20.360  1.00  0.00           H  
ATOM    727 HG22 ILE    46       1.857  14.541 -20.790  1.00  0.00           H  
ATOM    728 HG23 ILE    46       2.987  15.469 -19.867  1.00  0.00           H  
ATOM    729  CG1 ILE    46       1.333  14.679 -17.807  1.00  0.00           C  
ATOM    730 HG12 ILE    46       0.391  14.880 -18.316  1.00  0.00           H  
ATOM    731 HG13 ILE    46       1.118  14.111 -16.902  1.00  0.00           H  
ATOM    732  CD1 ILE    46       2.045  15.995 -17.363  1.00  0.00           C  
ATOM    733 HD11 ILE    46       3.088  15.719 -17.212  1.00  0.00           H  
ATOM    734 HD12 ILE    46       1.983  16.736 -18.160  1.00  0.00           H  
ATOM    735 HD13 ILE    46       1.555  16.484 -16.521  1.00  0.00           H  
ATOM    736  C   ILE    46       2.459  11.517 -19.894  1.00  0.00           C  
ATOM    737  O   ILE    46       2.091  11.506 -21.081  1.00  0.00           O  
ATOM    738  N   MET    47       3.501  10.785 -19.472  1.00  0.00           N  
ATOM    739  H   MET    47       3.891  10.897 -18.547  1.00  0.00           H  
ATOM    740  CA  MET    47       4.158   9.860 -20.299  1.00  0.00           C  
ATOM    741  HA  MET    47       4.494  10.340 -21.218  1.00  0.00           H  
ATOM    742  CB  MET    47       5.402   9.423 -19.579  1.00  0.00           C  
ATOM    743  HB2 MET    47       5.171   8.957 -18.621  1.00  0.00           H  
ATOM    744  HB3 MET    47       5.970   8.678 -20.137  1.00  0.00           H  
ATOM    745  CG  MET    47       6.467  10.575 -19.503  1.00  0.00           C  
ATOM    746  HG2 MET    47       5.971  11.351 -18.919  1.00  0.00           H  
ATOM    747  HG3 MET    47       7.296  10.226 -18.887  1.00  0.00           H  
ATOM    748  SD  MET    47       7.186  11.461 -20.968  1.00  0.00           S  
ATOM    749  CE  MET    47       7.783  10.064 -21.906  1.00  0.00           C  
ATOM    750  HE1 MET    47       8.422  10.294 -22.758  1.00  0.00           H  
ATOM    751  HE2 MET    47       8.304   9.406 -21.210  1.00  0.00           H  
ATOM    752  HE3 MET    47       6.933   9.474 -22.249  1.00  0.00           H  
ATOM    753  C   MET    47       3.446   8.579 -20.719  1.00  0.00           C  
ATOM    754  O   MET    47       3.739   7.988 -21.784  1.00  0.00           O  
ATOM    755  N   LYS    48       2.498   8.139 -19.941  1.00  0.00           N  
ATOM    756  H   LYS    48       2.260   8.623 -19.087  1.00  0.00           H  
ATOM    757  CA  LYS    48       1.632   7.069 -20.464  1.00  0.00           C  
ATOM    758  HA  LYS    48       2.272   6.264 -20.826  1.00  0.00           H  
ATOM    759  CB  LYS    48       0.719   6.566 -19.337  1.00  0.00           C  
ATOM    760  HB2 LYS    48       1.345   6.193 -18.526  1.00  0.00           H  
ATOM    761  HB3 LYS    48       0.183   7.438 -18.962  1.00  0.00           H  
ATOM    762  CG  LYS    48      -0.188   5.559 -19.621  1.00  0.00           C  
ATOM    763  HG2 LYS    48      -0.745   5.744 -20.540  1.00  0.00           H  
ATOM    764  HG3 LYS    48       0.409   4.661 -19.777  1.00  0.00           H  
ATOM    765  CD  LYS    48      -1.172   5.347 -18.631  1.00  0.00           C  
ATOM    766  HD2 LYS    48      -0.847   5.613 -17.625  1.00  0.00           H  
ATOM    767  HD3 LYS    48      -1.964   6.074 -18.814  1.00  0.00           H  
ATOM    768  CE  LYS    48      -1.635   4.089 -18.655  1.00  0.00           C  
ATOM    769  HE2 LYS    48      -1.900   3.783 -19.668  1.00  0.00           H  
ATOM    770  HE3 LYS    48      -0.858   3.374 -18.386  1.00  0.00           H  
ATOM    771  NZ  LYS    48      -2.779   3.939 -17.757  1.00  0.00           N  
ATOM    772  HZ1 LYS    48      -3.341   3.130 -17.979  1.00  0.00           H  
ATOM    773  HZ2 LYS    48      -2.557   3.898 -16.772  1.00  0.00           H  
ATOM    774  HZ3 LYS    48      -3.386   4.735 -17.898  1.00  0.00           H  
ATOM    775  C   LYS    48       0.824   7.540 -21.635  1.00  0.00           C  
ATOM    776  O   LYS    48       0.611   6.747 -22.561  1.00  0.00           O  
ATOM    777  N   GLY    49       0.476   8.805 -21.716  1.00  0.00           N  
ATOM    778  H   GLY    49       0.636   9.320 -20.862  1.00  0.00           H  
ATOM    779  CA  GLY    49      -0.065   9.463 -22.931  1.00  0.00           C  
ATOM    780  HA2 GLY    49      -1.053   9.052 -23.140  1.00  0.00           H  
ATOM    781  HA3 GLY    49      -0.262  10.527 -22.805  1.00  0.00           H  
ATOM    782  C   GLY    49       0.754   9.254 -24.120  1.00  0.00           C  
ATOM    783  O   GLY    49       0.221   9.016 -25.189  1.00  0.00           O  
ATOM    784  N   GLN    50       2.084   9.051 -23.982  1.00  0.00           N  
ATOM    785  H   GLN    50       2.484   9.203 -23.067  1.00  0.00           H  
ATOM    786  CA  GLN    50       3.032   8.748 -25.099  1.00  0.00           C  
ATOM    787  HA  GLN    50       2.569   9.093 -26.024  1.00  0.00           H  
ATOM    788  CB  GLN    50       4.390   9.499 -24.837  1.00  0.00           C  
ATOM    789  HB2 GLN    50       4.037  10.528 -24.910  1.00  0.00           H  
ATOM    790  HB3 GLN    50       4.846   9.320 -23.863  1.00  0.00           H  
ATOM    791  CG  GLN    50       5.512   9.307 -25.855  1.00  0.00           C  
ATOM    792  HG2 GLN    50       5.875   8.285 -25.740  1.00  0.00           H  
ATOM    793  HG3 GLN    50       5.235   9.432 -26.901  1.00  0.00           H  
ATOM    794  CD  GLN    50       6.651  10.226 -25.532  1.00  0.00           C  
ATOM    795  OE1 GLN    50       6.576  11.193 -24.816  1.00  0.00           O  
ATOM    796  NE2 GLN    50       7.743   9.996 -26.184  1.00  0.00           N  
ATOM    797 HE21 GLN    50       8.547  10.509 -25.852  1.00  0.00           H  
ATOM    798 HE22 GLN    50       7.792   9.215 -26.822  1.00  0.00           H  
ATOM    799  C   GLN    50       3.071   7.273 -25.371  1.00  0.00           C  
ATOM    800  O   GLN    50       3.380   6.932 -26.544  1.00  0.00           O  
ATOM    801  N   ARG    51       2.903   6.410 -24.348  1.00  0.00           N  
ATOM    802  H   ARG    51       2.906   6.709 -23.383  1.00  0.00           H  
ATOM    803  CA  ARG    51       2.872   4.973 -24.521  1.00  0.00           C  
ATOM    804  HA  ARG    51       3.835   4.650 -24.916  1.00  0.00           H  
ATOM    805  CB  ARG    51       2.678   4.302 -23.087  1.00  0.00           C  
ATOM    806  HB2 ARG    51       3.432   4.746 -22.436  1.00  0.00           H  
ATOM    807  HB3 ARG    51       1.695   4.626 -22.744  1.00  0.00           H  
ATOM    808  CG  ARG    51       2.729   2.955 -23.000  1.00  0.00           C  
ATOM    809  HG2 ARG    51       1.808   2.603 -23.464  1.00  0.00           H  
ATOM    810  HG3 ARG    51       3.487   2.518 -23.650  1.00  0.00           H  
ATOM    811  CD  ARG    51       2.841   2.403 -21.768  1.00  0.00           C  
ATOM    812  HD2 ARG    51       3.802   2.659 -21.321  1.00  0.00           H  
ATOM    813  HD3 ARG    51       2.127   2.859 -21.082  1.00  0.00           H  
ATOM    814  NE  ARG    51       2.892   0.965 -21.880  1.00  0.00           N  
ATOM    815  HE  ARG    51       2.912   0.560 -22.805  1.00  0.00           H  
ATOM    816  CZ  ARG    51       3.083   0.153 -20.826  1.00  0.00           C  
ATOM    817  NH1 ARG    51       3.224   0.461 -19.585  1.00  0.00           N  
ATOM    818 HH11 ARG    51       3.049   1.411 -19.290  1.00  0.00           H  
ATOM    819 HH12 ARG    51       3.416  -0.262 -18.907  1.00  0.00           H  
ATOM    820  NH2 ARG    51       3.298  -1.096 -21.065  1.00  0.00           N  
ATOM    821 HH21 ARG    51       3.282  -1.445 -22.013  1.00  0.00           H  
ATOM    822 HH22 ARG    51       3.625  -1.623 -20.268  1.00  0.00           H  
ATOM    823  C   ARG    51       1.702   4.588 -25.455  1.00  0.00           C  
ATOM    824  O   ARG    51       1.792   3.871 -26.473  1.00  0.00           O  
ATOM    825  N   ASP    52       0.593   5.229 -25.123  1.00  0.00           N  
ATOM    826  H   ASP    52       0.564   5.620 -24.192  1.00  0.00           H  
ATOM    827  CA  ASP    52      -0.727   4.934 -25.653  1.00  0.00           C  
ATOM    828  HA  ASP    52      -0.767   3.848 -25.737  1.00  0.00           H  
ATOM    829  CB  ASP    52      -1.753   5.502 -24.608  1.00  0.00           C  
ATOM    830  HB2 ASP    52      -1.519   6.500 -24.238  1.00  0.00           H  
ATOM    831  HB3 ASP    52      -2.654   5.643 -25.205  1.00  0.00           H  
ATOM    832  CG  ASP    52      -2.042   4.492 -23.468  1.00  0.00           C  
ATOM    833  OD1 ASP    52      -2.684   4.921 -22.526  1.00  0.00           O  
ATOM    834  OD2 ASP    52      -1.723   3.292 -23.449  1.00  0.00           O  
ATOM    835  C   ASP    52      -1.070   5.586 -26.980  1.00  0.00           C  
ATOM    836  O   ASP    52      -1.902   5.007 -27.703  1.00  0.00           O  
ATOM    837  N   GLN    53      -0.461   6.721 -27.367  1.00  0.00           N  
ATOM    838  H   GLN    53       0.120   7.220 -26.708  1.00  0.00           H  
ATOM    839  CA  GLN    53      -0.727   7.392 -28.718  1.00  0.00           C  
ATOM    840  HA  GLN    53      -1.698   7.050 -29.075  1.00  0.00           H  
ATOM    841  CB  GLN    53      -0.805   8.912 -28.497  1.00  0.00           C  
ATOM    842  HB2 GLN    53      -1.435   9.420 -29.228  1.00  0.00           H  
ATOM    843  HB3 GLN    53      -1.328   9.109 -27.562  1.00  0.00           H  
ATOM    844  CG  GLN    53       0.536   9.702 -28.404  1.00  0.00           C  
ATOM    845  HG2 GLN    53       1.117   9.152 -27.664  1.00  0.00           H  
ATOM    846  HG3 GLN    53       0.994   9.719 -29.393  1.00  0.00           H  
ATOM    847  CD  GLN    53       0.392  11.064 -27.871  1.00  0.00           C  
ATOM    848  OE1 GLN    53      -0.153  11.960 -28.548  1.00  0.00           O  
ATOM    849  NE2 GLN    53       0.781  11.282 -26.618  1.00  0.00           N  
ATOM    850 HE21 GLN    53       0.671  12.207 -26.228  1.00  0.00           H  
ATOM    851 HE22 GLN    53       1.102  10.485 -26.088  1.00  0.00           H  
ATOM    852  C   GLN    53       0.279   6.925 -29.817  1.00  0.00           C  
ATOM    853  O   GLN    53       0.079   7.286 -30.998  1.00  0.00           O  
ATOM    854  N   MET    54       1.258   6.130 -29.437  1.00  0.00           N  
ATOM    855  H   MET    54       1.291   5.835 -28.472  1.00  0.00           H  
ATOM    856  CA  MET    54       2.208   5.526 -30.352  1.00  0.00           C  
ATOM    857  HA  MET    54       2.578   6.310 -31.013  1.00  0.00           H  
ATOM    858  CB  MET    54       3.358   5.011 -29.437  1.00  0.00           C  
ATOM    859  HB2 MET    54       3.889   5.904 -29.109  1.00  0.00           H  
ATOM    860  HB3 MET    54       2.961   4.569 -28.523  1.00  0.00           H  
ATOM    861  CG  MET    54       4.267   4.037 -30.272  1.00  0.00           C  
ATOM    862  HG2 MET    54       3.738   3.106 -30.476  1.00  0.00           H  
ATOM    863  HG3 MET    54       4.643   4.550 -31.157  1.00  0.00           H  
ATOM    864  SD  MET    54       5.823   3.545 -29.426  1.00  0.00           S  
ATOM    865  CE  MET    54       5.101   2.408 -28.177  1.00  0.00           C  
ATOM    866  HE1 MET    54       4.465   1.675 -28.673  1.00  0.00           H  
ATOM    867  HE2 MET    54       5.905   1.945 -27.605  1.00  0.00           H  
ATOM    868  HE3 MET    54       4.337   2.987 -27.658  1.00  0.00           H  
ATOM    869  C   MET    54       1.716   4.386 -31.194  1.00  0.00           C  
ATOM    870  O   MET    54       1.210   3.341 -30.725  1.00  0.00           O  
ATOM    871  N   LYS    55       1.756   4.569 -32.522  1.00  0.00           N  
ATOM    872  H   LYS    55       2.133   5.440 -32.868  1.00  0.00           H  
ATOM    873  CA  LYS    55       1.323   3.618 -33.550  1.00  0.00           C  
ATOM    874  HA  LYS    55       0.736   2.834 -33.072  1.00  0.00           H  
ATOM    875  CB  LYS    55       0.399   4.409 -34.556  1.00  0.00           C  
ATOM    876  HB2 LYS    55       0.846   5.327 -34.937  1.00  0.00           H  
ATOM    877  HB3 LYS    55       0.146   3.765 -35.399  1.00  0.00           H  
ATOM    878  CG  LYS    55      -0.798   4.586 -33.950  1.00  0.00           C  
ATOM    879  HG2 LYS    55      -1.212   3.631 -33.629  1.00  0.00           H  
ATOM    880  HG3 LYS    55      -0.644   5.115 -33.010  1.00  0.00           H  
ATOM    881  CD  LYS    55      -1.645   5.262 -34.724  1.00  0.00           C  
ATOM    882  HD2 LYS    55      -1.434   6.323 -34.859  1.00  0.00           H  
ATOM    883  HD3 LYS    55      -1.689   4.766 -35.694  1.00  0.00           H  
ATOM    884  CE  LYS    55      -2.877   5.210 -34.228  1.00  0.00           C  
ATOM    885  HE2 LYS    55      -3.139   4.200 -33.914  1.00  0.00           H  
ATOM    886  HE3 LYS    55      -2.825   5.817 -33.324  1.00  0.00           H  
ATOM    887  NZ  LYS    55      -3.920   5.708 -35.120  1.00  0.00           N  
ATOM    888  HZ1 LYS    55      -4.798   5.863 -34.647  1.00  0.00           H  
ATOM    889  HZ2 LYS    55      -3.729   6.611 -35.531  1.00  0.00           H  
ATOM    890  HZ3 LYS    55      -4.210   5.138 -35.902  1.00  0.00           H  
ATOM    891  C   LYS    55       2.472   2.955 -34.294  1.00  0.00           C  
ATOM    892  O   LYS    55       3.607   3.385 -34.198  1.00  0.00           O  
ATOM    893  N   ARG    56       2.026   1.934 -35.057  1.00  0.00           N  
ATOM    894  H   ARG    56       1.067   1.630 -34.970  1.00  0.00           H  
ATOM    895  CA  ARG    56       2.878   1.076 -35.945  1.00  0.00           C  
ATOM    896  HA  ARG    56       3.884   1.486 -36.031  1.00  0.00           H  
ATOM    897  CB  ARG    56       3.244  -0.301 -35.373  1.00  0.00           C  
ATOM    898  HB2 ARG    56       2.540  -1.070 -35.692  1.00  0.00           H  
ATOM    899  HB3 ARG    56       4.203  -0.576 -35.810  1.00  0.00           H  
ATOM    900  CG  ARG    56       3.338  -0.422 -33.988  1.00  0.00           C  
ATOM    901  HG2 ARG    56       4.081   0.235 -33.538  1.00  0.00           H  
ATOM    902  HG3 ARG    56       2.389  -0.110 -33.552  1.00  0.00           H  
ATOM    903  CD  ARG    56       3.520  -1.659 -33.515  1.00  0.00           C  
ATOM    904  HD2 ARG    56       2.910  -2.426 -33.992  1.00  0.00           H  
ATOM    905  HD3 ARG    56       4.588  -1.850 -33.626  1.00  0.00           H  
ATOM    906  NE  ARG    56       3.087  -1.636 -32.135  1.00  0.00           N  
ATOM    907  HE  ARG    56       2.705  -0.771 -31.781  1.00  0.00           H  
ATOM    908  CZ  ARG    56       2.759  -2.724 -31.385  1.00  0.00           C  
ATOM    909  NH1 ARG    56       2.146  -2.504 -30.274  1.00  0.00           N  
ATOM    910 HH11 ARG    56       1.985  -1.536 -30.036  1.00  0.00           H  
ATOM    911 HH12 ARG    56       2.139  -3.266 -29.610  1.00  0.00           H  
ATOM    912  NH2 ARG    56       3.110  -3.940 -31.669  1.00  0.00           N  
ATOM    913 HH21 ARG    56       3.702  -4.113 -32.469  1.00  0.00           H  
ATOM    914 HH22 ARG    56       2.923  -4.655 -30.981  1.00  0.00           H  
ATOM    915  C   ARG    56       2.264   1.094 -37.359  1.00  0.00           C  
ATOM    916  O   ARG    56       1.070   0.996 -37.524  1.00  0.00           O  
ATOM    917  N   PRO    57       3.062   1.167 -38.464  1.00  0.00           N  
ATOM    918  CD  PRO    57       4.395   1.614 -38.407  1.00  0.00           C  
ATOM    919  HD2 PRO    57       5.164   0.888 -38.145  1.00  0.00           H  
ATOM    920  HD3 PRO    57       4.442   2.541 -37.836  1.00  0.00           H  
ATOM    921  CG  PRO    57       4.802   1.899 -39.814  1.00  0.00           C  
ATOM    922  HG2 PRO    57       5.831   1.555 -39.914  1.00  0.00           H  
ATOM    923  HG3 PRO    57       4.718   2.970 -40.000  1.00  0.00           H  
ATOM    924  CB  PRO    57       3.926   1.156 -40.706  1.00  0.00           C  
ATOM    925  HB2 PRO    57       4.536   0.386 -41.179  1.00  0.00           H  
ATOM    926  HB3 PRO    57       3.606   1.885 -41.451  1.00  0.00           H  
ATOM    927  CA  PRO    57       2.641   0.922 -39.893  1.00  0.00           C  
ATOM    928  HA  PRO    57       1.878   1.667 -40.119  1.00  0.00           H  
ATOM    929  C   PRO    57       2.132  -0.500 -40.226  1.00  0.00           C  
ATOM    930  O   PRO    57       2.211  -1.308 -39.339  1.00  0.00           O  
ATOM    931  N   PRO    58       1.640  -0.962 -41.375  1.00  0.00           N  
ATOM    932  CD  PRO    58       1.536  -0.090 -42.568  1.00  0.00           C  
ATOM    933  HD2 PRO    58       2.521   0.048 -43.013  1.00  0.00           H  
ATOM    934  HD3 PRO    58       1.078   0.847 -42.252  1.00  0.00           H  
ATOM    935  CG  PRO    58       0.506  -0.854 -43.404  1.00  0.00           C  
ATOM    936  HG2 PRO    58       0.579  -0.670 -44.476  1.00  0.00           H  
ATOM    937  HG3 PRO    58      -0.457  -0.523 -43.016  1.00  0.00           H  
ATOM    938  CB  PRO    58       0.640  -2.357 -42.966  1.00  0.00           C  
ATOM    939  HB2 PRO    58       1.264  -2.838 -43.719  1.00  0.00           H  
ATOM    940  HB3 PRO    58      -0.327  -2.855 -43.028  1.00  0.00           H  
ATOM    941  CA  PRO    58       1.259  -2.317 -41.578  1.00  0.00           C  
ATOM    942  HA  PRO    58       0.469  -2.680 -40.920  1.00  0.00           H  
ATOM    943  C   PRO    58       2.498  -3.312 -41.378  1.00  0.00           C  
ATOM    944  O   PRO    58       3.632  -3.014 -41.844  1.00  0.00           O  
ATOM    945  N   LEU    59       2.239  -4.476 -40.661  1.00  0.00           N  
ATOM    946  H   LEU    59       1.291  -4.646 -40.357  1.00  0.00           H  
ATOM    947  CA  LEU    59       3.368  -5.398 -40.236  1.00  0.00           C  
ATOM    948  HA  LEU    59       4.165  -4.857 -39.726  1.00  0.00           H  
ATOM    949  CB  LEU    59       2.839  -6.279 -39.128  1.00  0.00           C  
ATOM    950  HB2 LEU    59       2.280  -5.814 -38.315  1.00  0.00           H  
ATOM    951  HB3 LEU    59       2.235  -6.953 -39.735  1.00  0.00           H  
ATOM    952  CG  LEU    59       3.954  -7.112 -38.480  1.00  0.00           C  
ATOM    953  HG  LEU    59       4.443  -7.765 -39.203  1.00  0.00           H  
ATOM    954  CD1 LEU    59       5.026  -6.163 -37.804  1.00  0.00           C  
ATOM    955 HD11 LEU    59       5.784  -5.747 -38.468  1.00  0.00           H  
ATOM    956 HD12 LEU    59       4.492  -5.414 -37.219  1.00  0.00           H  
ATOM    957 HD13 LEU    59       5.528  -6.860 -37.133  1.00  0.00           H  
ATOM    958  CD2 LEU    59       3.337  -8.043 -37.367  1.00  0.00           C  
ATOM    959 HD21 LEU    59       4.097  -8.641 -36.864  1.00  0.00           H  
ATOM    960 HD22 LEU    59       2.835  -7.361 -36.682  1.00  0.00           H  
ATOM    961 HD23 LEU    59       2.647  -8.801 -37.737  1.00  0.00           H  
ATOM    962  C   LEU    59       4.072  -6.083 -41.461  1.00  0.00           C  
ATOM    963  O   LEU    59       5.211  -6.437 -41.337  1.00  0.00           O  
ATOM    964  N   GLU    60       3.432  -6.254 -42.645  1.00  0.00           N  
ATOM    965  H   GLU    60       2.456  -5.994 -42.672  1.00  0.00           H  
ATOM    966  CA  GLU    60       4.063  -6.867 -43.818  1.00  0.00           C  
ATOM    967  HA  GLU    60       4.768  -7.625 -43.475  1.00  0.00           H  
ATOM    968  CB  GLU    60       2.956  -7.557 -44.629  1.00  0.00           C  
ATOM    969  HB2 GLU    60       2.269  -6.776 -44.954  1.00  0.00           H  
ATOM    970  HB3 GLU    60       3.546  -8.023 -45.419  1.00  0.00           H  
ATOM    971  CG  GLU    60       2.165  -8.729 -43.969  1.00  0.00           C  
ATOM    972  HG2 GLU    60       1.473  -8.240 -43.284  1.00  0.00           H  
ATOM    973  HG3 GLU    60       1.587  -9.141 -44.796  1.00  0.00           H  
ATOM    974  CD  GLU    60       2.935  -9.845 -43.286  1.00  0.00           C  
ATOM    975  OE1 GLU    60       2.529 -10.232 -42.165  1.00  0.00           O  
ATOM    976  OE2 GLU    60       3.995 -10.177 -43.837  1.00  0.00           O  
ATOM    977  C   GLU    60       4.883  -5.958 -44.656  1.00  0.00           C  
ATOM    978  O   GLU    60       5.874  -6.355 -45.289  1.00  0.00           O  
ATOM    979  N   GLU    61       4.521  -4.717 -44.709  1.00  0.00           N  
ATOM    980  H   GLU    61       3.679  -4.475 -44.206  1.00  0.00           H  
ATOM    981  CA  GLU    61       5.389  -3.622 -45.155  1.00  0.00           C  
ATOM    982  HA  GLU    61       5.709  -3.912 -46.156  1.00  0.00           H  
ATOM    983  CB  GLU    61       4.500  -2.411 -45.242  1.00  0.00           C  
ATOM    984  HB2 GLU    61       4.318  -2.086 -44.217  1.00  0.00           H  
ATOM    985  HB3 GLU    61       5.182  -1.668 -45.654  1.00  0.00           H  
ATOM    986  CG  GLU    61       3.185  -2.429 -46.053  1.00  0.00           C  
ATOM    987  HG2 GLU    61       2.653  -3.252 -45.577  1.00  0.00           H  
ATOM    988  HG3 GLU    61       2.622  -1.498 -45.975  1.00  0.00           H  
ATOM    989  CD  GLU    61       3.395  -2.732 -47.559  1.00  0.00           C  
ATOM    990  OE1 GLU    61       2.451  -3.275 -48.222  1.00  0.00           O  
ATOM    991  OE2 GLU    61       4.468  -2.460 -48.081  1.00  0.00           O  
ATOM    992  C   GLU    61       6.644  -3.437 -44.249  1.00  0.00           C  
ATOM    993  O   GLU    61       7.759  -3.191 -44.744  1.00  0.00           O  
ATOM    994  N   ARG    62       6.522  -3.668 -42.913  1.00  0.00           N  
ATOM    995  H   ARG    62       5.590  -3.826 -42.556  1.00  0.00           H  
ATOM    996  CA  ARG    62       7.699  -3.629 -41.890  1.00  0.00           C  
ATOM    997  HA  ARG    62       8.291  -2.739 -42.103  1.00  0.00           H  
ATOM    998  CB  ARG    62       7.351  -3.593 -40.402  1.00  0.00           C  
ATOM    999  HB2 ARG    62       6.734  -4.454 -40.147  1.00  0.00           H  
ATOM   1000  HB3 ARG    62       8.248  -3.691 -39.790  1.00  0.00           H  
ATOM   1001  CG  ARG    62       6.694  -2.470 -40.091  1.00  0.00           C  
ATOM   1002  HG2 ARG    62       7.439  -1.676 -40.041  1.00  0.00           H  
ATOM   1003  HG3 ARG    62       6.167  -1.966 -40.901  1.00  0.00           H  
ATOM   1004  CD  ARG    62       6.028  -2.396 -38.923  1.00  0.00           C  
ATOM   1005  HD2 ARG    62       5.611  -1.389 -38.938  1.00  0.00           H  
ATOM   1006  HD3 ARG    62       5.267  -3.163 -38.781  1.00  0.00           H  
ATOM   1007  NE  ARG    62       6.770  -2.361 -37.658  1.00  0.00           N  
ATOM   1008  HE  ARG    62       7.719  -2.025 -37.743  1.00  0.00           H  
ATOM   1009  CZ  ARG    62       6.420  -2.698 -36.414  1.00  0.00           C  
ATOM   1010  NH1 ARG    62       5.249  -3.190 -36.070  1.00  0.00           N  
ATOM   1011 HH11 ARG    62       4.615  -3.276 -36.852  1.00  0.00           H  
ATOM   1012 HH12 ARG    62       5.136  -3.634 -35.170  1.00  0.00           H  
ATOM   1013  NH2 ARG    62       7.227  -2.355 -35.409  1.00  0.00           N  
ATOM   1014 HH21 ARG    62       8.075  -1.838 -35.590  1.00  0.00           H  
ATOM   1015 HH22 ARG    62       6.987  -2.613 -34.462  1.00  0.00           H  
ATOM   1016  C   ARG    62       8.619  -4.809 -42.228  1.00  0.00           C  
ATOM   1017  O   ARG    62       9.800  -4.644 -42.196  1.00  0.00           O  
ATOM   1018  N   ARG    63       8.019  -5.984 -42.625  1.00  0.00           N  
ATOM   1019  H   ARG    63       7.010  -6.026 -42.626  1.00  0.00           H  
ATOM   1020  CA  ARG    63       8.680  -7.299 -42.884  1.00  0.00           C  
ATOM   1021  HA  ARG    63       9.522  -7.485 -42.216  1.00  0.00           H  
ATOM   1022  CB  ARG    63       7.634  -8.483 -42.852  1.00  0.00           C  
ATOM   1023  HB2 ARG    63       7.061  -8.187 -41.973  1.00  0.00           H  
ATOM   1024  HB3 ARG    63       6.970  -8.473 -43.717  1.00  0.00           H  
ATOM   1025  CG  ARG    63       8.185  -9.669 -42.665  1.00  0.00           C  
ATOM   1026  HG2 ARG    63       9.094  -9.820 -43.247  1.00  0.00           H  
ATOM   1027  HG3 ARG    63       8.548  -9.711 -41.638  1.00  0.00           H  
ATOM   1028  CD  ARG    63       7.429 -10.796 -42.716  1.00  0.00           C  
ATOM   1029  HD2 ARG    63       7.284 -10.937 -43.787  1.00  0.00           H  
ATOM   1030  HD3 ARG    63       7.962 -11.709 -42.452  1.00  0.00           H  
ATOM   1031  NE  ARG    63       6.092 -10.791 -42.089  1.00  0.00           N  
ATOM   1032  HE  ARG    63       5.314 -10.592 -42.702  1.00  0.00           H  
ATOM   1033  CZ  ARG    63       5.773 -10.977 -40.854  1.00  0.00           C  
ATOM   1034  NH1 ARG    63       4.559 -10.954 -40.505  1.00  0.00           N  
ATOM   1035 HH11 ARG    63       3.795 -10.619 -41.074  1.00  0.00           H  
ATOM   1036 HH12 ARG    63       4.404 -11.050 -39.512  1.00  0.00           H  
ATOM   1037  NH2 ARG    63       6.620 -10.951 -39.950  1.00  0.00           N  
ATOM   1038 HH21 ARG    63       7.557 -11.196 -40.239  1.00  0.00           H  
ATOM   1039 HH22 ARG    63       6.352 -11.183 -39.004  1.00  0.00           H  
ATOM   1040  C   ARG    63       9.460  -7.226 -44.190  1.00  0.00           C  
ATOM   1041  O   ARG    63      10.546  -7.680 -44.299  1.00  0.00           O  
ATOM   1042  N   ALA    64       8.875  -6.644 -45.179  1.00  0.00           N  
ATOM   1043  H   ALA    64       7.870  -6.710 -45.103  1.00  0.00           H  
ATOM   1044  CA  ALA    64       9.599  -6.337 -46.425  1.00  0.00           C  
ATOM   1045  HA  ALA    64       9.878  -7.288 -46.880  1.00  0.00           H  
ATOM   1046  CB  ALA    64       8.665  -5.588 -47.345  1.00  0.00           C  
ATOM   1047  HB1 ALA    64       7.932  -6.328 -47.668  1.00  0.00           H  
ATOM   1048  HB2 ALA    64       8.186  -4.735 -46.863  1.00  0.00           H  
ATOM   1049  HB3 ALA    64       9.174  -5.306 -48.267  1.00  0.00           H  
ATOM   1050  C   ALA    64      11.015  -5.614 -46.170  1.00  0.00           C  
ATOM   1051  O   ALA    64      11.883  -5.695 -47.020  1.00  0.00           O  
ATOM   1052  N   MET    65      11.256  -4.818 -45.025  1.00  0.00           N  
ATOM   1053  H   MET    65      10.577  -4.618 -44.305  1.00  0.00           H  
ATOM   1054  CA  MET    65      12.591  -4.216 -44.875  1.00  0.00           C  
ATOM   1055  HA  MET    65      12.979  -3.923 -45.850  1.00  0.00           H  
ATOM   1056  CB  MET    65      12.585  -2.971 -43.886  1.00  0.00           C  
ATOM   1057  HB2 MET    65      12.086  -3.228 -42.951  1.00  0.00           H  
ATOM   1058  HB3 MET    65      13.608  -2.751 -43.583  1.00  0.00           H  
ATOM   1059  CG  MET    65      11.895  -1.785 -44.588  1.00  0.00           C  
ATOM   1060  HG2 MET    65      10.865  -2.126 -44.681  1.00  0.00           H  
ATOM   1061  HG3 MET    65      11.974  -1.014 -43.820  1.00  0.00           H  
ATOM   1062  SD  MET    65      12.580  -1.202 -46.174  1.00  0.00           S  
ATOM   1063  CE  MET    65      14.288  -1.031 -45.552  1.00  0.00           C  
ATOM   1064  HE1 MET    65      14.931  -0.477 -46.236  1.00  0.00           H  
ATOM   1065  HE2 MET    65      14.268  -0.473 -44.616  1.00  0.00           H  
ATOM   1066  HE3 MET    65      14.792  -1.976 -45.351  1.00  0.00           H  
ATOM   1067  C   MET    65      13.595  -5.262 -44.239  1.00  0.00           C  
ATOM   1068  O   MET    65      14.787  -5.098 -44.389  1.00  0.00           O  
ATOM   1069  N   HIE    66      13.020  -6.267 -43.532  1.00  0.00           N  
ATOM   1070  H   HIE    66      12.017  -6.316 -43.423  1.00  0.00           H  
ATOM   1071  CA  HIE    66      13.891  -7.314 -42.950  1.00  0.00           C  
ATOM   1072  HA  HIE    66      14.798  -6.871 -42.538  1.00  0.00           H  
ATOM   1073  CB  HIE    66      13.119  -8.073 -41.798  1.00  0.00           C  
ATOM   1074  HB2 HIE    66      13.269  -7.615 -40.820  1.00  0.00           H  
ATOM   1075  HB3 HIE    66      12.052  -8.210 -41.974  1.00  0.00           H  
ATOM   1076  CG  HIE    66      13.779  -9.426 -41.520  1.00  0.00           C  
ATOM   1077  ND1 HIE    66      13.169 -10.648 -41.178  1.00  0.00           N  
ATOM   1078  CE1 HIE    66      14.166 -11.479 -41.039  1.00  0.00           C  
ATOM   1079  HE1 HIE    66      13.994 -12.526 -40.839  1.00  0.00           H  
ATOM   1080  NE2 HIE    66      15.287 -10.909 -41.161  1.00  0.00           N  
ATOM   1081  HE2 HIE    66      16.155 -11.423 -41.116  1.00  0.00           H  
ATOM   1082  CD2 HIE    66      15.134  -9.592 -41.330  1.00  0.00           C  
ATOM   1083  HD2 HIE    66      15.933  -8.928 -41.625  1.00  0.00           H  
ATOM   1084  C   HIE    66      14.394  -8.207 -44.051  1.00  0.00           C  
ATOM   1085  O   HIE    66      15.649  -8.321 -44.205  1.00  0.00           O  
ATOM   1086  N   ASP    67      13.589  -8.635 -45.023  1.00  0.00           N  
ATOM   1087  H   ASP    67      12.605  -8.411 -44.980  1.00  0.00           H  
ATOM   1088  CA  ASP    67      14.138  -9.013 -46.347  1.00  0.00           C  
ATOM   1089  HA  ASP    67      14.783  -9.866 -46.132  1.00  0.00           H  
ATOM   1090  CB  ASP    67      12.952  -9.313 -47.235  1.00  0.00           C  
ATOM   1091  HB2 ASP    67      12.291 -10.103 -46.879  1.00  0.00           H  
ATOM   1092  HB3 ASP    67      12.317  -8.427 -47.259  1.00  0.00           H  
ATOM   1093  CG  ASP    67      13.300  -9.566 -48.694  1.00  0.00           C  
ATOM   1094  OD1 ASP    67      13.404 -10.763 -49.079  1.00  0.00           O  
ATOM   1095  OD2 ASP    67      13.571  -8.631 -49.481  1.00  0.00           O  
ATOM   1096  C   ASP    67      15.137  -8.101 -47.122  1.00  0.00           C  
ATOM   1097  O   ASP    67      16.182  -8.585 -47.626  1.00  0.00           O  
ATOM   1098  N   ILE    68      15.138  -6.787 -47.034  1.00  0.00           N  
ATOM   1099  H   ILE    68      14.344  -6.351 -46.588  1.00  0.00           H  
ATOM   1100  CA  ILE    68      16.128  -5.904 -47.698  1.00  0.00           C  
ATOM   1101  HA  ILE    68      16.296  -6.400 -48.653  1.00  0.00           H  
ATOM   1102  CB  ILE    68      15.784  -4.348 -47.876  1.00  0.00           C  
ATOM   1103  HB  ILE    68      15.812  -3.894 -46.885  1.00  0.00           H  
ATOM   1104  CG2 ILE    68      16.917  -3.784 -48.707  1.00  0.00           C  
ATOM   1105 HG21 ILE    68      17.839  -3.759 -48.126  1.00  0.00           H  
ATOM   1106 HG22 ILE    68      17.097  -4.396 -49.591  1.00  0.00           H  
ATOM   1107 HG23 ILE    68      16.708  -2.770 -49.048  1.00  0.00           H  
ATOM   1108  CG1 ILE    68      14.340  -4.142 -48.441  1.00  0.00           C  
ATOM   1109 HG12 ILE    68      14.108  -4.905 -49.184  1.00  0.00           H  
ATOM   1110 HG13 ILE    68      13.696  -4.336 -47.584  1.00  0.00           H  
ATOM   1111  CD1 ILE    68      13.987  -2.760 -48.860  1.00  0.00           C  
ATOM   1112 HD11 ILE    68      12.930  -2.604 -49.074  1.00  0.00           H  
ATOM   1113 HD12 ILE    68      14.219  -2.084 -48.036  1.00  0.00           H  
ATOM   1114 HD13 ILE    68      14.580  -2.536 -49.747  1.00  0.00           H  
ATOM   1115  C   ILE    68      17.469  -6.091 -46.854  1.00  0.00           C  
ATOM   1116  O   ILE    68      18.526  -6.172 -47.402  1.00  0.00           O  
ATOM   1117  N   ILE    69      17.333  -6.041 -45.549  1.00  0.00           N  
ATOM   1118  H   ILE    69      16.431  -5.886 -45.123  1.00  0.00           H  
ATOM   1119  CA  ILE    69      18.488  -6.211 -44.619  1.00  0.00           C  
ATOM   1120  HA  ILE    69      19.248  -5.461 -44.839  1.00  0.00           H  
ATOM   1121  CB  ILE    69      17.967  -5.721 -43.236  1.00  0.00           C  
ATOM   1122  HB  ILE    69      16.982  -6.127 -43.008  1.00  0.00           H  
ATOM   1123  CG2 ILE    69      18.912  -6.227 -42.103  1.00  0.00           C  
ATOM   1124 HG21 ILE    69      18.829  -7.299 -41.920  1.00  0.00           H  
ATOM   1125 HG22 ILE    69      19.943  -5.885 -42.192  1.00  0.00           H  
ATOM   1126 HG23 ILE    69      18.531  -5.779 -41.186  1.00  0.00           H  
ATOM   1127  CG1 ILE    69      17.883  -4.136 -43.220  1.00  0.00           C  
ATOM   1128 HG12 ILE    69      18.835  -3.711 -42.904  1.00  0.00           H  
ATOM   1129 HG13 ILE    69      17.557  -3.739 -44.181  1.00  0.00           H  
ATOM   1130  CD1 ILE    69      16.879  -3.633 -42.171  1.00  0.00           C  
ATOM   1131 HD11 ILE    69      15.928  -4.061 -42.491  1.00  0.00           H  
ATOM   1132 HD12 ILE    69      17.302  -3.982 -41.229  1.00  0.00           H  
ATOM   1133 HD13 ILE    69      16.840  -2.545 -42.119  1.00  0.00           H  
ATOM   1134  C   ILE    69      19.175  -7.607 -44.712  1.00  0.00           C  
ATOM   1135  O   ILE    69      20.409  -7.623 -44.499  1.00  0.00           O  
ATOM   1136  N   ALA    70      18.389  -8.670 -44.838  1.00  0.00           N  
ATOM   1137  H   ALA    70      17.390  -8.537 -44.898  1.00  0.00           H  
ATOM   1138  CA  ALA    70      18.866 -10.074 -44.886  1.00  0.00           C  
ATOM   1139  HA  ALA    70      19.793 -10.102 -44.312  1.00  0.00           H  
ATOM   1140  CB  ALA    70      17.770 -10.851 -44.144  1.00  0.00           C  
ATOM   1141  HB1 ALA    70      17.719 -10.616 -43.081  1.00  0.00           H  
ATOM   1142  HB2 ALA    70      16.869 -10.728 -44.747  1.00  0.00           H  
ATOM   1143  HB3 ALA    70      18.143 -11.872 -44.221  1.00  0.00           H  
ATOM   1144  C   ALA    70      19.249 -10.598 -46.289  1.00  0.00           C  
ATOM   1145  O   ALA    70      19.515 -11.735 -46.527  1.00  0.00           O  
ATOM   1146  N   SER    71      19.368  -9.714 -47.277  1.00  0.00           N  
ATOM   1147  H   SER    71      19.017  -8.767 -47.251  1.00  0.00           H  
ATOM   1148  CA  SER    71      20.067 -10.053 -48.584  1.00  0.00           C  
ATOM   1149  HA  SER    71      19.695 -11.007 -48.958  1.00  0.00           H  
ATOM   1150  CB  SER    71      19.655  -8.956 -49.614  1.00  0.00           C  
ATOM   1151  HB2 SER    71      18.635  -8.996 -49.997  1.00  0.00           H  
ATOM   1152  HB3 SER    71      19.892  -7.991 -49.166  1.00  0.00           H  
ATOM   1153  OG  SER    71      20.506  -9.134 -50.763  1.00  0.00           O  
ATOM   1154  HG  SER    71      19.968  -9.638 -51.378  1.00  0.00           H  
ATOM   1155  C   SER    71      21.619 -10.150 -48.381  1.00  0.00           C  
ATOM   1156  O   SER    71      22.138  -9.609 -47.454  1.00  0.00           O  
ATOM   1157  N   ASP    72      22.324 -10.811 -49.230  1.00  0.00           N  
ATOM   1158  H   ASP    72      21.809 -11.285 -49.958  1.00  0.00           H  
ATOM   1159  CA  ASP    72      23.832 -10.727 -49.372  1.00  0.00           C  
ATOM   1160  HA  ASP    72      24.233 -10.979 -48.390  1.00  0.00           H  
ATOM   1161  CB  ASP    72      24.246 -11.786 -50.418  1.00  0.00           C  
ATOM   1162  HB2 ASP    72      23.808 -11.487 -51.370  1.00  0.00           H  
ATOM   1163  HB3 ASP    72      25.318 -11.635 -50.538  1.00  0.00           H  
ATOM   1164  CG  ASP    72      23.878 -13.267 -50.062  1.00  0.00           C  
ATOM   1165  OD1 ASP    72      23.484 -13.610 -48.919  1.00  0.00           O  
ATOM   1166  OD2 ASP    72      23.858 -14.073 -50.980  1.00  0.00           O  
ATOM   1167  C   ASP    72      24.279  -9.316 -49.752  1.00  0.00           C  
ATOM   1168  O   ASP    72      25.457  -9.082 -49.514  1.00  0.00           O  
ATOM   1169  N   THR    73      23.388  -8.424 -50.205  1.00  0.00           N  
ATOM   1170  H   THR    73      22.395  -8.545 -50.351  1.00  0.00           H  
ATOM   1171  CA  THR    73      23.854  -7.079 -50.542  1.00  0.00           C  
ATOM   1172  HA  THR    73      24.616  -6.822 -49.805  1.00  0.00           H  
ATOM   1173  CB  THR    73      24.501  -7.079 -51.946  1.00  0.00           C  
ATOM   1174  HB  THR    73      25.337  -7.778 -51.969  1.00  0.00           H  
ATOM   1175  CG2 THR    73      23.669  -7.505 -53.154  1.00  0.00           C  
ATOM   1176 HG21 THR    73      24.160  -7.414 -54.122  1.00  0.00           H  
ATOM   1177 HG22 THR    73      23.380  -8.542 -52.982  1.00  0.00           H  
ATOM   1178 HG23 THR    73      22.811  -6.843 -53.263  1.00  0.00           H  
ATOM   1179  OG1 THR    73      24.962  -5.774 -52.242  1.00  0.00           O  
ATOM   1180  HG1 THR    73      25.623  -5.936 -52.919  1.00  0.00           H  
ATOM   1181  C   THR    73      22.685  -6.064 -50.461  1.00  0.00           C  
ATOM   1182  O   THR    73      21.617  -6.396 -50.917  1.00  0.00           O  
ATOM   1183  N   PHE    74      22.761  -4.860 -49.897  1.00  0.00           N  
ATOM   1184  H   PHE    74      23.678  -4.617 -49.549  1.00  0.00           H  
ATOM   1185  CA  PHE    74      21.611  -3.923 -49.617  1.00  0.00           C  
ATOM   1186  HA  PHE    74      20.807  -4.608 -49.351  1.00  0.00           H  
ATOM   1187  CB  PHE    74      21.975  -3.106 -48.427  1.00  0.00           C  
ATOM   1188  HB2 PHE    74      22.011  -3.821 -47.605  1.00  0.00           H  
ATOM   1189  HB3 PHE    74      22.904  -2.539 -48.471  1.00  0.00           H  
ATOM   1190  CG  PHE    74      20.928  -2.049 -47.971  1.00  0.00           C  
ATOM   1191  CD1 PHE    74      19.868  -2.416 -47.125  1.00  0.00           C  
ATOM   1192  HD1 PHE    74      19.794  -3.450 -46.825  1.00  0.00           H  
ATOM   1193  CE1 PHE    74      18.912  -1.506 -46.645  1.00  0.00           C  
ATOM   1194  HE1 PHE    74      18.027  -1.782 -46.091  1.00  0.00           H  
ATOM   1195  CZ  PHE    74      19.066  -0.134 -47.002  1.00  0.00           C  
ATOM   1196  HZ  PHE    74      18.311   0.560 -46.664  1.00  0.00           H  
ATOM   1197  CE2 PHE    74      20.210   0.272 -47.707  1.00  0.00           C  
ATOM   1198  HE2 PHE    74      20.335   1.295 -48.029  1.00  0.00           H  
ATOM   1199  CD2 PHE    74      21.168  -0.712 -48.150  1.00  0.00           C  
ATOM   1200  HD2 PHE    74      22.016  -0.341 -48.707  1.00  0.00           H  
ATOM   1201  C   PHE    74      21.161  -3.085 -50.801  1.00  0.00           C  
ATOM   1202  O   PHE    74      21.917  -2.600 -51.603  1.00  0.00           O  
ATOM   1203  N   ASP    75      19.858  -2.847 -51.051  1.00  0.00           N  
ATOM   1204  H   ASP    75      19.207  -2.920 -50.283  1.00  0.00           H  
ATOM   1205  CA  ASP    75      19.312  -2.158 -52.238  1.00  0.00           C  
ATOM   1206  HA  ASP    75      20.162  -2.020 -52.906  1.00  0.00           H  
ATOM   1207  CB  ASP    75      18.298  -3.031 -52.993  1.00  0.00           C  
ATOM   1208  HB2 ASP    75      18.838  -3.953 -53.205  1.00  0.00           H  
ATOM   1209  HB3 ASP    75      17.441  -3.188 -52.338  1.00  0.00           H  
ATOM   1210  CG  ASP    75      17.827  -2.433 -54.316  1.00  0.00           C  
ATOM   1211  OD1 ASP    75      17.544  -3.281 -55.192  1.00  0.00           O  
ATOM   1212  OD2 ASP    75      17.534  -1.257 -54.531  1.00  0.00           O  
ATOM   1213  C   ASP    75      18.831  -0.798 -51.835  1.00  0.00           C  
ATOM   1214  O   ASP    75      17.874  -0.677 -51.094  1.00  0.00           O  
ATOM   1215  N   LYS    76      19.666   0.277 -52.084  1.00  0.00           N  
ATOM   1216  H   LYS    76      20.621   0.087 -52.350  1.00  0.00           H  
ATOM   1217  CA  LYS    76      19.251   1.675 -51.744  1.00  0.00           C  
ATOM   1218  HA  LYS    76      19.073   1.604 -50.671  1.00  0.00           H  
ATOM   1219  CB  LYS    76      20.390   2.707 -52.005  1.00  0.00           C  
ATOM   1220  HB2 LYS    76      21.374   2.238 -52.001  1.00  0.00           H  
ATOM   1221  HB3 LYS    76      20.229   3.032 -53.032  1.00  0.00           H  
ATOM   1222  CG  LYS    76      20.413   3.810 -51.223  1.00  0.00           C  
ATOM   1223  HG2 LYS    76      19.403   4.170 -51.420  1.00  0.00           H  
ATOM   1224  HG3 LYS    76      20.463   3.425 -50.204  1.00  0.00           H  
ATOM   1225  CD  LYS    76      21.398   4.772 -51.297  1.00  0.00           C  
ATOM   1226  HD2 LYS    76      22.363   4.268 -51.348  1.00  0.00           H  
ATOM   1227  HD3 LYS    76      21.229   5.341 -52.211  1.00  0.00           H  
ATOM   1228  CE  LYS    76      21.354   5.702 -50.393  1.00  0.00           C  
ATOM   1229  HE2 LYS    76      20.385   6.198 -50.349  1.00  0.00           H  
ATOM   1230  HE3 LYS    76      21.628   5.321 -49.409  1.00  0.00           H  
ATOM   1231  NZ  LYS    76      22.342   6.793 -50.594  1.00  0.00           N  
ATOM   1232  HZ1 LYS    76      23.274   6.661 -50.228  1.00  0.00           H  
ATOM   1233  HZ2 LYS    76      22.416   7.174 -51.527  1.00  0.00           H  
ATOM   1234  HZ3 LYS    76      22.063   7.514 -49.945  1.00  0.00           H  
ATOM   1235  C   LYS    76      17.855   1.988 -52.312  1.00  0.00           C  
ATOM   1236  O   LYS    76      16.992   2.327 -51.484  1.00  0.00           O  
ATOM   1237  N   ALA    77      17.678   1.816 -53.625  1.00  0.00           N  
ATOM   1238  H   ALA    77      18.434   1.363 -54.118  1.00  0.00           H  
ATOM   1239  CA  ALA    77      16.487   2.296 -54.265  1.00  0.00           C  
ATOM   1240  HA  ALA    77      16.351   3.336 -53.968  1.00  0.00           H  
ATOM   1241  CB  ALA    77      16.498   2.321 -55.753  1.00  0.00           C  
ATOM   1242  HB1 ALA    77      16.639   1.291 -56.080  1.00  0.00           H  
ATOM   1243  HB2 ALA    77      15.580   2.720 -56.184  1.00  0.00           H  
ATOM   1244  HB3 ALA    77      17.169   3.062 -56.188  1.00  0.00           H  
ATOM   1245  C   ALA    77      15.235   1.555 -53.836  1.00  0.00           C  
ATOM   1246  O   ALA    77      14.274   2.239 -53.574  1.00  0.00           O  
ATOM   1247  N   LYS    78      15.317   0.248 -53.541  1.00  0.00           N  
ATOM   1248  H   LYS    78      16.057  -0.254 -54.012  1.00  0.00           H  
ATOM   1249  CA  LYS    78      14.237  -0.460 -52.888  1.00  0.00           C  
ATOM   1250  HA  LYS    78      13.374  -0.157 -53.481  1.00  0.00           H  
ATOM   1251  CB  LYS    78      14.425  -1.968 -52.863  1.00  0.00           C  
ATOM   1252  HB2 LYS    78      14.852  -2.258 -53.823  1.00  0.00           H  
ATOM   1253  HB3 LYS    78      15.180  -2.195 -52.110  1.00  0.00           H  
ATOM   1254  CG  LYS    78      13.254  -2.684 -52.666  1.00  0.00           C  
ATOM   1255  HG2 LYS    78      12.835  -2.466 -51.684  1.00  0.00           H  
ATOM   1256  HG3 LYS    78      12.568  -2.336 -53.438  1.00  0.00           H  
ATOM   1257  CD  LYS    78      13.401  -4.054 -52.641  1.00  0.00           C  
ATOM   1258  HD2 LYS    78      14.030  -4.378 -53.471  1.00  0.00           H  
ATOM   1259  HD3 LYS    78      13.920  -4.296 -51.713  1.00  0.00           H  
ATOM   1260  CE  LYS    78      12.309  -4.780 -52.701  1.00  0.00           C  
ATOM   1261  HE2 LYS    78      11.730  -4.665 -51.784  1.00  0.00           H  
ATOM   1262  HE3 LYS    78      11.702  -4.499 -53.562  1.00  0.00           H  
ATOM   1263  NZ  LYS    78      12.579  -6.237 -52.883  1.00  0.00           N  
ATOM   1264  HZ1 LYS    78      13.070  -6.549 -53.708  1.00  0.00           H  
ATOM   1265  HZ2 LYS    78      13.037  -6.546 -52.038  1.00  0.00           H  
ATOM   1266  HZ3 LYS    78      11.749  -6.813 -52.909  1.00  0.00           H  
ATOM   1267  C   LYS    78      14.014   0.078 -51.377  1.00  0.00           C  
ATOM   1268  O   LYS    78      12.854   0.185 -50.917  1.00  0.00           O  
ATOM   1269  N   ALA    79      15.120   0.368 -50.717  1.00  0.00           N  
ATOM   1270  H   ALA    79      16.014   0.207 -51.157  1.00  0.00           H  
ATOM   1271  CA  ALA    79      15.039   0.729 -49.352  1.00  0.00           C  
ATOM   1272  HA  ALA    79      14.380  -0.031 -48.932  1.00  0.00           H  
ATOM   1273  CB  ALA    79      16.406   0.609 -48.681  1.00  0.00           C  
ATOM   1274  HB1 ALA    79      17.143   1.166 -49.259  1.00  0.00           H  
ATOM   1275  HB2 ALA    79      16.280   0.867 -47.629  1.00  0.00           H  
ATOM   1276  HB3 ALA    79      16.736  -0.425 -48.579  1.00  0.00           H  
ATOM   1277  C   ALA    79      14.382   2.108 -49.065  1.00  0.00           C  
ATOM   1278  O   ALA    79      13.456   2.339 -48.311  1.00  0.00           O  
ATOM   1279  N   GLU    80      14.841   3.100 -49.803  1.00  0.00           N  
ATOM   1280  H   GLU    80      15.622   2.826 -50.382  1.00  0.00           H  
ATOM   1281  CA  GLU    80      14.123   4.408 -49.977  1.00  0.00           C  
ATOM   1282  HA  GLU    80      14.147   5.006 -49.066  1.00  0.00           H  
ATOM   1283  CB  GLU    80      14.920   5.157 -51.084  1.00  0.00           C  
ATOM   1284  HB2 GLU    80      15.162   4.391 -51.820  1.00  0.00           H  
ATOM   1285  HB3 GLU    80      14.226   5.869 -51.532  1.00  0.00           H  
ATOM   1286  CG  GLU    80      16.172   5.870 -50.641  1.00  0.00           C  
ATOM   1287  HG2 GLU    80      15.933   6.092 -49.600  1.00  0.00           H  
ATOM   1288  HG3 GLU    80      16.965   5.129 -50.540  1.00  0.00           H  
ATOM   1289  CD  GLU    80      16.439   7.148 -51.404  1.00  0.00           C  
ATOM   1290  OE1 GLU    80      17.255   7.142 -52.361  1.00  0.00           O  
ATOM   1291  OE2 GLU    80      15.861   8.207 -51.083  1.00  0.00           O  
ATOM   1292  C   GLU    80      12.640   4.321 -50.335  1.00  0.00           C  
ATOM   1293  O   GLU    80      11.828   5.041 -49.757  1.00  0.00           O  
ATOM   1294  N   ALA    81      12.320   3.401 -51.295  1.00  0.00           N  
ATOM   1295  H   ALA    81      13.019   2.900 -51.826  1.00  0.00           H  
ATOM   1296  CA  ALA    81      10.943   3.316 -51.780  1.00  0.00           C  
ATOM   1297  HA  ALA    81      10.600   4.243 -52.240  1.00  0.00           H  
ATOM   1298  CB  ALA    81      10.823   2.176 -52.853  1.00  0.00           C  
ATOM   1299  HB1 ALA    81       9.795   1.965 -53.147  1.00  0.00           H  
ATOM   1300  HB2 ALA    81      11.369   2.273 -53.792  1.00  0.00           H  
ATOM   1301  HB3 ALA    81      11.101   1.238 -52.374  1.00  0.00           H  
ATOM   1302  C   ALA    81      10.029   2.911 -50.600  1.00  0.00           C  
ATOM   1303  O   ALA    81       8.961   3.520 -50.474  1.00  0.00           O  
ATOM   1304  N   GLN    82      10.442   1.913 -49.746  1.00  0.00           N  
ATOM   1305  H   GLN    82      11.384   1.609 -49.945  1.00  0.00           H  
ATOM   1306  CA  GLN    82       9.710   1.252 -48.728  1.00  0.00           C  
ATOM   1307  HA  GLN    82       8.642   1.248 -48.945  1.00  0.00           H  
ATOM   1308  CB  GLN    82      10.148  -0.253 -48.733  1.00  0.00           C  
ATOM   1309  HB2 GLN    82      10.083  -0.612 -49.760  1.00  0.00           H  
ATOM   1310  HB3 GLN    82      11.192  -0.344 -48.433  1.00  0.00           H  
ATOM   1311  CG  GLN    82       9.454  -1.245 -47.782  1.00  0.00           C  
ATOM   1312  HG2 GLN    82      10.085  -2.130 -47.700  1.00  0.00           H  
ATOM   1313  HG3 GLN    82       9.450  -0.728 -46.822  1.00  0.00           H  
ATOM   1314  CD  GLN    82       8.077  -1.658 -48.196  1.00  0.00           C  
ATOM   1315  OE1 GLN    82       7.599  -1.137 -49.209  1.00  0.00           O  
ATOM   1316  NE2 GLN    82       7.254  -2.497 -47.494  1.00  0.00           N  
ATOM   1317 HE21 GLN    82       6.310  -2.664 -47.813  1.00  0.00           H  
ATOM   1318 HE22 GLN    82       7.507  -2.798 -46.563  1.00  0.00           H  
ATOM   1319  C   GLN    82       9.737   1.920 -47.288  1.00  0.00           C  
ATOM   1320  O   GLN    82       8.784   1.872 -46.532  1.00  0.00           O  
ATOM   1321  N   ILE    83      10.851   2.656 -46.957  1.00  0.00           N  
ATOM   1322  H   ILE    83      11.669   2.562 -47.541  1.00  0.00           H  
ATOM   1323  CA  ILE    83      10.905   3.573 -45.771  1.00  0.00           C  
ATOM   1324  HA  ILE    83      10.914   2.886 -44.925  1.00  0.00           H  
ATOM   1325  CB  ILE    83      12.228   4.427 -45.843  1.00  0.00           C  
ATOM   1326  HB  ILE    83      12.410   4.730 -46.874  1.00  0.00           H  
ATOM   1327  CG2 ILE    83      12.190   5.595 -44.826  1.00  0.00           C  
ATOM   1328 HG21 ILE    83      11.274   6.185 -44.859  1.00  0.00           H  
ATOM   1329 HG22 ILE    83      12.318   5.203 -43.817  1.00  0.00           H  
ATOM   1330 HG23 ILE    83      13.093   6.197 -44.925  1.00  0.00           H  
ATOM   1331  CG1 ILE    83      13.495   3.627 -45.392  1.00  0.00           C  
ATOM   1332 HG12 ILE    83      13.547   3.481 -44.313  1.00  0.00           H  
ATOM   1333 HG13 ILE    83      13.448   2.594 -45.739  1.00  0.00           H  
ATOM   1334  CD1 ILE    83      14.804   4.226 -45.948  1.00  0.00           C  
ATOM   1335 HD11 ILE    83      15.641   3.859 -45.355  1.00  0.00           H  
ATOM   1336 HD12 ILE    83      14.927   3.787 -46.937  1.00  0.00           H  
ATOM   1337 HD13 ILE    83      14.753   5.313 -46.020  1.00  0.00           H  
ATOM   1338  C   ILE    83       9.687   4.430 -45.775  1.00  0.00           C  
ATOM   1339  O   ILE    83       8.991   4.466 -44.744  1.00  0.00           O  
ATOM   1340  N   ALA    84       9.225   5.058 -46.916  1.00  0.00           N  
ATOM   1341  H   ALA    84       9.815   4.819 -47.701  1.00  0.00           H  
ATOM   1342  CA  ALA    84       8.194   6.038 -47.085  1.00  0.00           C  
ATOM   1343  HA  ALA    84       8.246   6.816 -46.322  1.00  0.00           H  
ATOM   1344  CB  ALA    84       8.487   6.682 -48.447  1.00  0.00           C  
ATOM   1345  HB1 ALA    84       7.852   7.558 -48.574  1.00  0.00           H  
ATOM   1346  HB2 ALA    84       9.554   6.902 -48.408  1.00  0.00           H  
ATOM   1347  HB3 ALA    84       8.291   5.926 -49.208  1.00  0.00           H  
ATOM   1348  C   ALA    84       6.757   5.536 -46.886  1.00  0.00           C  
ATOM   1349  O   ALA    84       5.898   6.402 -46.699  1.00  0.00           O  
ATOM   1350  N   LYS    85       6.596   4.227 -46.736  1.00  0.00           N  
ATOM   1351  H   LYS    85       7.438   3.673 -46.803  1.00  0.00           H  
ATOM   1352  CA  LYS    85       5.339   3.639 -46.258  1.00  0.00           C  
ATOM   1353  HA  LYS    85       4.491   4.177 -46.683  1.00  0.00           H  
ATOM   1354  CB  LYS    85       5.242   2.141 -46.741  1.00  0.00           C  
ATOM   1355  HB2 LYS    85       6.214   1.756 -46.432  1.00  0.00           H  
ATOM   1356  HB3 LYS    85       4.495   1.602 -46.158  1.00  0.00           H  
ATOM   1357  CG  LYS    85       5.129   1.930 -48.049  1.00  0.00           C  
ATOM   1358  HG2 LYS    85       4.385   2.601 -48.479  1.00  0.00           H  
ATOM   1359  HG3 LYS    85       6.110   2.034 -48.512  1.00  0.00           H  
ATOM   1360  CD  LYS    85       4.756   0.666 -48.482  1.00  0.00           C  
ATOM   1361  HD2 LYS    85       5.370  -0.096 -48.001  1.00  0.00           H  
ATOM   1362  HD3 LYS    85       3.732   0.505 -48.147  1.00  0.00           H  
ATOM   1363  CE  LYS    85       4.790   0.402 -49.813  1.00  0.00           C  
ATOM   1364  HE2 LYS    85       4.373   1.244 -50.365  1.00  0.00           H  
ATOM   1365  HE3 LYS    85       5.788   0.212 -50.207  1.00  0.00           H  
ATOM   1366  NZ  LYS    85       4.057  -0.760 -50.058  1.00  0.00           N  
ATOM   1367  HZ1 LYS    85       4.279  -1.443 -49.347  1.00  0.00           H  
ATOM   1368  HZ2 LYS    85       3.058  -0.619 -50.031  1.00  0.00           H  
ATOM   1369  HZ3 LYS    85       4.263  -1.187 -50.949  1.00  0.00           H  
ATOM   1370  C   LYS    85       5.255   3.622 -44.692  1.00  0.00           C  
ATOM   1371  O   LYS    85       4.148   3.468 -44.182  1.00  0.00           O  
ATOM   1372  N   MET    86       6.433   3.657 -43.977  1.00  0.00           N  
ATOM   1373  H   MET    86       7.320   3.623 -44.458  1.00  0.00           H  
ATOM   1374  CA  MET    86       6.550   3.669 -42.550  1.00  0.00           C  
ATOM   1375  HA  MET    86       5.628   3.244 -42.152  1.00  0.00           H  
ATOM   1376  CB  MET    86       7.742   2.928 -42.018  1.00  0.00           C  
ATOM   1377  HB2 MET    86       8.674   3.328 -42.417  1.00  0.00           H  
ATOM   1378  HB3 MET    86       7.777   3.178 -40.957  1.00  0.00           H  
ATOM   1379  CG  MET    86       7.578   1.420 -42.391  1.00  0.00           C  
ATOM   1380  HG2 MET    86       6.713   0.931 -41.942  1.00  0.00           H  
ATOM   1381  HG3 MET    86       7.496   1.267 -43.467  1.00  0.00           H  
ATOM   1382  SD  MET    86       9.033   0.474 -41.784  1.00  0.00           S  
ATOM   1383  CE  MET    86      10.257   1.120 -42.864  1.00  0.00           C  
ATOM   1384  HE1 MET    86      10.129   0.795 -43.896  1.00  0.00           H  
ATOM   1385  HE2 MET    86      10.223   2.206 -42.774  1.00  0.00           H  
ATOM   1386  HE3 MET    86      11.210   0.723 -42.515  1.00  0.00           H  
ATOM   1387  C   MET    86       6.563   5.152 -42.023  1.00  0.00           C  
ATOM   1388  O   MET    86       6.268   5.419 -40.893  1.00  0.00           O  
ATOM   1389  N   GLU    87       6.864   6.162 -42.882  1.00  0.00           N  
ATOM   1390  H   GLU    87       7.179   5.960 -43.820  1.00  0.00           H  
ATOM   1391  CA  GLU    87       7.189   7.582 -42.611  1.00  0.00           C  
ATOM   1392  HA  GLU    87       8.032   7.709 -41.933  1.00  0.00           H  
ATOM   1393  CB  GLU    87       7.585   8.294 -43.921  1.00  0.00           C  
ATOM   1394  HB2 GLU    87       8.368   7.691 -44.383  1.00  0.00           H  
ATOM   1395  HB3 GLU    87       6.609   8.371 -44.401  1.00  0.00           H  
ATOM   1396  CG  GLU    87       8.160   9.689 -43.693  1.00  0.00           C  
ATOM   1397  HG2 GLU    87       7.440  10.246 -43.093  1.00  0.00           H  
ATOM   1398  HG3 GLU    87       9.070   9.519 -43.118  1.00  0.00           H  
ATOM   1399  CD  GLU    87       8.482  10.420 -45.084  1.00  0.00           C  
ATOM   1400  OE1 GLU    87       8.316  11.673 -45.275  1.00  0.00           O  
ATOM   1401  OE2 GLU    87       8.728   9.738 -46.108  1.00  0.00           O  
ATOM   1402  C   GLU    87       6.057   8.355 -41.904  1.00  0.00           C  
ATOM   1403  O   GLU    87       6.358   9.091 -40.968  1.00  0.00           O  
ATOM   1404  N   GLU    88       4.776   8.244 -42.169  1.00  0.00           N  
ATOM   1405  H   GLU    88       4.477   7.778 -43.013  1.00  0.00           H  
ATOM   1406  CA  GLU    88       3.662   9.139 -41.673  1.00  0.00           C  
ATOM   1407  HA  GLU    88       4.071  10.146 -41.745  1.00  0.00           H  
ATOM   1408  CB  GLU    88       2.474   8.804 -42.573  1.00  0.00           C  
ATOM   1409  HB2 GLU    88       2.716   9.167 -43.572  1.00  0.00           H  
ATOM   1410  HB3 GLU    88       2.193   7.751 -42.607  1.00  0.00           H  
ATOM   1411  CG  GLU    88       1.158   9.582 -42.194  1.00  0.00           C  
ATOM   1412  HG2 GLU    88       0.341   9.186 -42.798  1.00  0.00           H  
ATOM   1413  HG3 GLU    88       0.897   9.468 -41.142  1.00  0.00           H  
ATOM   1414  CD  GLU    88       1.380  11.146 -42.442  1.00  0.00           C  
ATOM   1415  OE1 GLU    88       0.865  12.004 -41.628  1.00  0.00           O  
ATOM   1416  OE2 GLU    88       2.163  11.484 -43.348  1.00  0.00           O  
ATOM   1417  C   GLU    88       3.215   8.863 -40.187  1.00  0.00           C  
ATOM   1418  O   GLU    88       3.228   9.823 -39.414  1.00  0.00           O  
ATOM   1419  N   GLN    89       3.118   7.596 -39.821  1.00  0.00           N  
ATOM   1420  H   GLN    89       3.002   6.902 -40.546  1.00  0.00           H  
ATOM   1421  CA  GLN    89       3.142   7.026 -38.477  1.00  0.00           C  
ATOM   1422  HA  GLN    89       2.299   7.370 -37.878  1.00  0.00           H  
ATOM   1423  CB  GLN    89       3.048   5.483 -38.488  1.00  0.00           C  
ATOM   1424  HB2 GLN    89       3.627   5.077 -39.317  1.00  0.00           H  
ATOM   1425  HB3 GLN    89       3.544   5.108 -37.592  1.00  0.00           H  
ATOM   1426  CG  GLN    89       1.627   5.051 -38.572  1.00  0.00           C  
ATOM   1427  HG2 GLN    89       1.555   4.031 -38.194  1.00  0.00           H  
ATOM   1428  HG3 GLN    89       0.932   5.684 -38.021  1.00  0.00           H  
ATOM   1429  CD  GLN    89       1.165   5.002 -40.016  1.00  0.00           C  
ATOM   1430  OE1 GLN    89       1.658   4.233 -40.842  1.00  0.00           O  
ATOM   1431  NE2 GLN    89       0.259   5.865 -40.424  1.00  0.00           N  
ATOM   1432 HE21 GLN    89       0.080   5.779 -41.414  1.00  0.00           H  
ATOM   1433 HE22 GLN    89      -0.002   6.619 -39.803  1.00  0.00           H  
ATOM   1434  C   GLN    89       4.422   7.477 -37.730  1.00  0.00           C  
ATOM   1435  O   GLN    89       4.234   8.139 -36.700  1.00  0.00           O  
ATOM   1436  N   ASP    90       5.627   7.242 -38.321  1.00  0.00           N  
ATOM   1437  H   ASP    90       5.691   6.881 -39.262  1.00  0.00           H  
ATOM   1438  CA  ASP    90       6.908   7.557 -37.628  1.00  0.00           C  
ATOM   1439  HA  ASP    90       6.827   7.090 -36.646  1.00  0.00           H  
ATOM   1440  CB  ASP    90       8.075   7.052 -38.442  1.00  0.00           C  
ATOM   1441  HB2 ASP    90       7.940   6.069 -38.892  1.00  0.00           H  
ATOM   1442  HB3 ASP    90       8.105   7.691 -39.324  1.00  0.00           H  
ATOM   1443  CG  ASP    90       9.361   6.951 -37.584  1.00  0.00           C  
ATOM   1444  OD1 ASP    90      10.429   7.399 -38.075  1.00  0.00           O  
ATOM   1445  OD2 ASP    90       9.290   6.561 -36.411  1.00  0.00           O  
ATOM   1446  C   ASP    90       7.099   9.043 -37.300  1.00  0.00           C  
ATOM   1447  O   ASP    90       7.609   9.400 -36.241  1.00  0.00           O  
ATOM   1448  N   LYS    91       6.617   9.891 -38.260  1.00  0.00           N  
ATOM   1449  H   LYS    91       6.404   9.430 -39.134  1.00  0.00           H  
ATOM   1450  CA  LYS    91       6.685  11.364 -38.001  1.00  0.00           C  
ATOM   1451  HA  LYS    91       7.642  11.633 -37.555  1.00  0.00           H  
ATOM   1452  CB  LYS    91       6.476  12.121 -39.358  1.00  0.00           C  
ATOM   1453  HB2 LYS    91       5.837  11.534 -40.018  1.00  0.00           H  
ATOM   1454  HB3 LYS    91       6.118  13.083 -38.990  1.00  0.00           H  
ATOM   1455  CG  LYS    91       7.591  12.531 -40.010  1.00  0.00           C  
ATOM   1456  HG2 LYS    91       8.037  13.383 -39.495  1.00  0.00           H  
ATOM   1457  HG3 LYS    91       8.263  11.684 -39.876  1.00  0.00           H  
ATOM   1458  CD  LYS    91       7.411  12.865 -41.305  1.00  0.00           C  
ATOM   1459  HD2 LYS    91       7.020  12.024 -41.877  1.00  0.00           H  
ATOM   1460  HD3 LYS    91       6.713  13.697 -41.404  1.00  0.00           H  
ATOM   1461  CE  LYS    91       8.542  13.244 -42.003  1.00  0.00           C  
ATOM   1462  HE2 LYS    91       9.081  14.054 -41.511  1.00  0.00           H  
ATOM   1463  HE3 LYS    91       9.314  12.485 -42.127  1.00  0.00           H  
ATOM   1464  NZ  LYS    91       8.131  13.701 -43.388  1.00  0.00           N  
ATOM   1465  HZ1 LYS    91       8.814  14.321 -43.799  1.00  0.00           H  
ATOM   1466  HZ2 LYS    91       7.974  12.924 -44.014  1.00  0.00           H  
ATOM   1467  HZ3 LYS    91       7.300  14.273 -43.356  1.00  0.00           H  
ATOM   1468  C   LYS    91       5.571  11.749 -36.927  1.00  0.00           C  
ATOM   1469  O   LYS    91       5.793  12.604 -36.085  1.00  0.00           O  
ATOM   1470  N   ALA    92       4.339  11.198 -36.966  1.00  0.00           N  
ATOM   1471  H   ALA    92       4.200  10.541 -37.721  1.00  0.00           H  
ATOM   1472  CA  ALA    92       3.376  11.407 -35.931  1.00  0.00           C  
ATOM   1473  HA  ALA    92       3.094  12.442 -35.736  1.00  0.00           H  
ATOM   1474  CB  ALA    92       2.056  10.777 -36.381  1.00  0.00           C  
ATOM   1475  HB1 ALA    92       1.802  11.139 -37.378  1.00  0.00           H  
ATOM   1476  HB2 ALA    92       2.099   9.690 -36.452  1.00  0.00           H  
ATOM   1477  HB3 ALA    92       1.278  11.033 -35.662  1.00  0.00           H  
ATOM   1478  C   ALA    92       3.734  10.844 -34.506  1.00  0.00           C  
ATOM   1479  O   ALA    92       3.318  11.453 -33.476  1.00  0.00           O  
ATOM   1480  N   ASN    93       4.629   9.854 -34.410  1.00  0.00           N  
ATOM   1481  H   ASN    93       4.985   9.404 -35.242  1.00  0.00           H  
ATOM   1482  CA  ASN    93       5.143   9.415 -33.128  1.00  0.00           C  
ATOM   1483  HA  ASN    93       4.328   9.437 -32.404  1.00  0.00           H  
ATOM   1484  CB  ASN    93       5.595   7.989 -33.289  1.00  0.00           C  
ATOM   1485  HB2 ASN    93       6.142   8.012 -34.232  1.00  0.00           H  
ATOM   1486  HB3 ASN    93       6.196   7.665 -32.439  1.00  0.00           H  
ATOM   1487  CG  ASN    93       4.619   6.848 -33.565  1.00  0.00           C  
ATOM   1488  OD1 ASN    93       3.413   6.884 -33.314  1.00  0.00           O  
ATOM   1489  ND2 ASN    93       5.135   5.748 -33.990  1.00  0.00           N  
ATOM   1490 HD21 ASN    93       4.576   4.970 -34.311  1.00  0.00           H  
ATOM   1491 HD22 ASN    93       6.143   5.751 -34.042  1.00  0.00           H  
ATOM   1492  C   ASN    93       6.203  10.443 -32.538  1.00  0.00           C  
ATOM   1493  O   ASN    93       6.060  10.784 -31.377  1.00  0.00           O  
ATOM   1494  N   MET    94       7.071  10.984 -33.441  1.00  0.00           N  
ATOM   1495  H   MET    94       7.262  10.474 -34.292  1.00  0.00           H  
ATOM   1496  CA  MET    94       8.042  12.048 -33.107  1.00  0.00           C  
ATOM   1497  HA  MET    94       8.605  11.685 -32.247  1.00  0.00           H  
ATOM   1498  CB  MET    94       9.016  12.231 -34.251  1.00  0.00           C  
ATOM   1499  HB2 MET    94       9.352  11.311 -34.729  1.00  0.00           H  
ATOM   1500  HB3 MET    94       8.529  12.827 -35.022  1.00  0.00           H  
ATOM   1501  CG  MET    94      10.285  12.926 -33.720  1.00  0.00           C  
ATOM   1502  HG2 MET    94      10.037  13.864 -33.223  1.00  0.00           H  
ATOM   1503  HG3 MET    94      10.835  12.273 -33.042  1.00  0.00           H  
ATOM   1504  SD  MET    94      11.543  13.148 -34.941  1.00  0.00           S  
ATOM   1505  CE  MET    94      12.846  13.990 -33.971  1.00  0.00           C  
ATOM   1506  HE1 MET    94      13.842  13.957 -34.413  1.00  0.00           H  
ATOM   1507  HE2 MET    94      12.680  15.053 -33.801  1.00  0.00           H  
ATOM   1508  HE3 MET    94      12.826  13.552 -32.973  1.00  0.00           H  
ATOM   1509  C   MET    94       7.252  13.302 -32.705  1.00  0.00           C  
ATOM   1510  O   MET    94       7.560  13.846 -31.687  1.00  0.00           O  
ATOM   1511  N   LEU    95       6.186  13.706 -33.405  1.00  0.00           N  
ATOM   1512  H   LEU    95       5.915  13.074 -34.146  1.00  0.00           H  
ATOM   1513  CA  LEU    95       5.296  14.890 -33.077  1.00  0.00           C  
ATOM   1514  HA  LEU    95       5.956  15.757 -33.062  1.00  0.00           H  
ATOM   1515  CB  LEU    95       4.210  15.027 -34.174  1.00  0.00           C  
ATOM   1516  HB2 LEU    95       3.746  14.049 -34.306  1.00  0.00           H  
ATOM   1517  HB3 LEU    95       3.380  15.618 -33.786  1.00  0.00           H  
ATOM   1518  CG  LEU    95       4.717  15.610 -35.580  1.00  0.00           C  
ATOM   1519  HG  LEU    95       5.589  15.012 -35.844  1.00  0.00           H  
ATOM   1520  CD1 LEU    95       3.569  15.331 -36.644  1.00  0.00           C  
ATOM   1521 HD11 LEU    95       4.005  15.300 -37.643  1.00  0.00           H  
ATOM   1522 HD12 LEU    95       3.138  14.331 -36.617  1.00  0.00           H  
ATOM   1523 HD13 LEU    95       2.863  16.162 -36.680  1.00  0.00           H  
ATOM   1524  CD2 LEU    95       5.001  17.103 -35.451  1.00  0.00           C  
ATOM   1525 HD21 LEU    95       5.040  17.420 -36.493  1.00  0.00           H  
ATOM   1526 HD22 LEU    95       4.153  17.564 -34.945  1.00  0.00           H  
ATOM   1527 HD23 LEU    95       5.955  17.405 -35.018  1.00  0.00           H  
ATOM   1528  C   LEU    95       4.656  14.757 -31.643  1.00  0.00           C  
ATOM   1529  O   LEU    95       4.649  15.669 -30.871  1.00  0.00           O  
ATOM   1530  N   ALA    96       4.093  13.574 -31.394  1.00  0.00           N  
ATOM   1531  H   ALA    96       3.998  12.908 -32.147  1.00  0.00           H  
ATOM   1532  CA  ALA    96       3.625  13.121 -30.095  1.00  0.00           C  
ATOM   1533  HA  ALA    96       2.797  13.787 -29.852  1.00  0.00           H  
ATOM   1534  CB  ALA    96       3.002  11.710 -30.223  1.00  0.00           C  
ATOM   1535  HB1 ALA    96       2.084  11.563 -30.793  1.00  0.00           H  
ATOM   1536  HB2 ALA    96       3.745  10.946 -30.451  1.00  0.00           H  
ATOM   1537  HB3 ALA    96       2.611  11.514 -29.224  1.00  0.00           H  
ATOM   1538  C   ALA    96       4.665  13.195 -28.963  1.00  0.00           C  
ATOM   1539  O   ALA    96       4.383  13.838 -27.981  1.00  0.00           O  
ATOM   1540  N   HIE    97       5.883  12.682 -29.132  1.00  0.00           N  
ATOM   1541  H   HIE    97       6.053  11.988 -29.846  1.00  0.00           H  
ATOM   1542  CA  HIE    97       6.956  12.883 -28.137  1.00  0.00           C  
ATOM   1543  HA  HIE    97       6.686  12.414 -27.190  1.00  0.00           H  
ATOM   1544  CB  HIE    97       8.142  12.003 -28.713  1.00  0.00           C  
ATOM   1545  HB2 HIE    97       8.075  10.987 -28.325  1.00  0.00           H  
ATOM   1546  HB3 HIE    97       8.100  12.040 -29.802  1.00  0.00           H  
ATOM   1547  CG  HIE    97       9.479  12.523 -28.289  1.00  0.00           C  
ATOM   1548  ND1 HIE    97      10.097  12.291 -27.067  1.00  0.00           N  
ATOM   1549  CE1 HIE    97      11.307  12.860 -27.223  1.00  0.00           C  
ATOM   1550  HE1 HIE    97      12.089  12.880 -26.479  1.00  0.00           H  
ATOM   1551  NE2 HIE    97      11.350  13.501 -28.371  1.00  0.00           N  
ATOM   1552  HE2 HIE    97      12.160  14.004 -28.705  1.00  0.00           H  
ATOM   1553  CD2 HIE    97      10.253  13.271 -29.096  1.00  0.00           C  
ATOM   1554  HD2 HIE    97      10.091  13.711 -30.069  1.00  0.00           H  
ATOM   1555  C   HIE    97       7.344  14.356 -27.867  1.00  0.00           C  
ATOM   1556  O   HIE    97       7.432  14.771 -26.737  1.00  0.00           O  
ATOM   1557  N   MET    98       7.473  15.149 -28.904  1.00  0.00           N  
ATOM   1558  H   MET    98       7.271  14.871 -29.854  1.00  0.00           H  
ATOM   1559  CA  MET    98       7.840  16.536 -28.774  1.00  0.00           C  
ATOM   1560  HA  MET    98       8.715  16.537 -28.123  1.00  0.00           H  
ATOM   1561  CB  MET    98       8.109  17.201 -30.146  1.00  0.00           C  
ATOM   1562  HB2 MET    98       7.199  17.177 -30.744  1.00  0.00           H  
ATOM   1563  HB3 MET    98       8.326  18.266 -30.057  1.00  0.00           H  
ATOM   1564  CG  MET    98       9.205  16.431 -30.899  1.00  0.00           C  
ATOM   1565  HG2 MET    98       9.032  15.358 -30.810  1.00  0.00           H  
ATOM   1566  HG3 MET    98       9.128  16.739 -31.942  1.00  0.00           H  
ATOM   1567  SD  MET    98      10.925  16.670 -30.286  1.00  0.00           S  
ATOM   1568  CE  MET    98      11.887  15.519 -31.339  1.00  0.00           C  
ATOM   1569  HE1 MET    98      12.953  15.734 -31.253  1.00  0.00           H  
ATOM   1570  HE2 MET    98      11.809  14.474 -31.041  1.00  0.00           H  
ATOM   1571  HE3 MET    98      11.517  15.649 -32.356  1.00  0.00           H  
ATOM   1572  C   MET    98       6.848  17.365 -28.088  1.00  0.00           C  
ATOM   1573  O   MET    98       7.144  18.108 -27.172  1.00  0.00           O  
ATOM   1574  N   GLU    99       5.532  17.000 -28.240  1.00  0.00           N  
ATOM   1575  H   GLU    99       5.222  16.376 -28.971  1.00  0.00           H  
ATOM   1576  CA  GLU    99       4.449  17.730 -27.533  1.00  0.00           C  
ATOM   1577  HA  GLU    99       4.766  18.752 -27.330  1.00  0.00           H  
ATOM   1578  CB  GLU    99       3.130  17.680 -28.345  1.00  0.00           C  
ATOM   1579  HB2 GLU    99       3.276  18.271 -29.249  1.00  0.00           H  
ATOM   1580  HB3 GLU    99       2.822  16.669 -28.612  1.00  0.00           H  
ATOM   1581  CG  GLU    99       2.005  18.428 -27.521  1.00  0.00           C  
ATOM   1582  HG2 GLU    99       1.620  17.899 -26.649  1.00  0.00           H  
ATOM   1583  HG3 GLU    99       2.423  19.323 -27.062  1.00  0.00           H  
ATOM   1584  CD  GLU    99       0.843  18.902 -28.341  1.00  0.00           C  
ATOM   1585  OE1 GLU    99      -0.110  19.414 -27.740  1.00  0.00           O  
ATOM   1586  OE2 GLU    99       0.765  18.657 -29.597  1.00  0.00           O  
ATOM   1587  C   GLU    99       4.265  17.174 -26.106  1.00  0.00           C  
ATOM   1588  O   GLU    99       3.770  17.807 -25.218  1.00  0.00           O  
ATOM   1589  N   THR   100       4.552  15.854 -25.856  1.00  0.00           N  
ATOM   1590  H   THR   100       4.721  15.252 -26.650  1.00  0.00           H  
ATOM   1591  CA  THR   100       4.482  15.249 -24.543  1.00  0.00           C  
ATOM   1592  HA  THR   100       3.448  15.309 -24.206  1.00  0.00           H  
ATOM   1593  CB  THR   100       4.757  13.752 -24.460  1.00  0.00           C  
ATOM   1594  HB  THR   100       5.777  13.620 -24.820  1.00  0.00           H  
ATOM   1595  CG2 THR   100       4.637  13.214 -22.983  1.00  0.00           C  
ATOM   1596 HG21 THR   100       4.645  12.127 -23.064  1.00  0.00           H  
ATOM   1597 HG22 THR   100       5.581  13.512 -22.527  1.00  0.00           H  
ATOM   1598 HG23 THR   100       3.780  13.561 -22.406  1.00  0.00           H  
ATOM   1599  OG1 THR   100       3.736  13.149 -25.163  1.00  0.00           O  
ATOM   1600  HG1 THR   100       3.549  13.784 -25.857  1.00  0.00           H  
ATOM   1601  C   THR   100       5.433  16.060 -23.528  1.00  0.00           C  
ATOM   1602  O   THR   100       5.135  16.373 -22.368  1.00  0.00           O  
ATOM   1603  N   GLN   101       6.654  16.392 -24.089  1.00  0.00           N  
ATOM   1604  H   GLN   101       6.904  16.203 -25.049  1.00  0.00           H  
ATOM   1605  CA  GLN   101       7.681  17.065 -23.224  1.00  0.00           C  
ATOM   1606  HA  GLN   101       7.788  16.521 -22.285  1.00  0.00           H  
ATOM   1607  CB  GLN   101       9.033  17.036 -23.986  1.00  0.00           C  
ATOM   1608  HB2 GLN   101       8.951  17.632 -24.895  1.00  0.00           H  
ATOM   1609  HB3 GLN   101       9.774  17.518 -23.349  1.00  0.00           H  
ATOM   1610  CG  GLN   101       9.581  15.604 -24.190  1.00  0.00           C  
ATOM   1611  HG2 GLN   101       9.025  15.024 -24.927  1.00  0.00           H  
ATOM   1612  HG3 GLN   101      10.559  15.677 -24.666  1.00  0.00           H  
ATOM   1613  CD  GLN   101       9.615  14.705 -22.972  1.00  0.00           C  
ATOM   1614  OE1 GLN   101       9.968  15.093 -21.875  1.00  0.00           O  
ATOM   1615  NE2 GLN   101       9.275  13.460 -23.159  1.00  0.00           N  
ATOM   1616 HE21 GLN   101       9.213  12.864 -22.346  1.00  0.00           H  
ATOM   1617 HE22 GLN   101       8.923  13.090 -24.030  1.00  0.00           H  
ATOM   1618  C   GLN   101       7.166  18.478 -23.039  1.00  0.00           C  
ATOM   1619  O   GLN   101       7.336  19.095 -21.980  1.00  0.00           O  
ATOM   1620  N   ASN   102       6.380  19.117 -23.970  1.00  0.00           N  
ATOM   1621  H   ASN   102       6.048  18.563 -24.746  1.00  0.00           H  
ATOM   1622  CA  ASN   102       5.799  20.463 -23.775  1.00  0.00           C  
ATOM   1623  HA  ASN   102       6.557  21.130 -23.364  1.00  0.00           H  
ATOM   1624  CB  ASN   102       5.360  20.965 -25.110  1.00  0.00           C  
ATOM   1625  HB2 ASN   102       6.217  20.963 -25.783  1.00  0.00           H  
ATOM   1626  HB3 ASN   102       4.506  20.331 -25.348  1.00  0.00           H  
ATOM   1627  CG  ASN   102       4.706  22.392 -24.925  1.00  0.00           C  
ATOM   1628  OD1 ASN   102       3.487  22.449 -24.681  1.00  0.00           O  
ATOM   1629  ND2 ASN   102       5.401  23.448 -24.996  1.00  0.00           N  
ATOM   1630 HD21 ASN   102       4.974  24.257 -24.567  1.00  0.00           H  
ATOM   1631 HD22 ASN   102       6.411  23.447 -25.016  1.00  0.00           H  
ATOM   1632  C   ASN   102       4.707  20.517 -22.721  1.00  0.00           C  
ATOM   1633  O   ASN   102       4.769  21.393 -21.864  1.00  0.00           O  
ATOM   1634  N   LYS   103       3.793  19.552 -22.653  1.00  0.00           N  
ATOM   1635  H   LYS   103       3.886  18.873 -23.395  1.00  0.00           H  
ATOM   1636  CA  LYS   103       2.874  19.220 -21.553  1.00  0.00           C  
ATOM   1637  HA  LYS   103       2.317  20.142 -21.391  1.00  0.00           H  
ATOM   1638  CB  LYS   103       1.973  18.111 -21.923  1.00  0.00           C  
ATOM   1639  HB2 LYS   103       2.537  17.215 -22.185  1.00  0.00           H  
ATOM   1640  HB3 LYS   103       1.302  17.875 -21.097  1.00  0.00           H  
ATOM   1641  CG  LYS   103       1.137  18.326 -23.009  1.00  0.00           C  
ATOM   1642  HG2 LYS   103       0.605  19.244 -22.762  1.00  0.00           H  
ATOM   1643  HG3 LYS   103       1.715  18.503 -23.916  1.00  0.00           H  
ATOM   1644  CD  LYS   103       0.254  17.304 -23.252  1.00  0.00           C  
ATOM   1645  HD2 LYS   103       0.839  16.431 -23.541  1.00  0.00           H  
ATOM   1646  HD3 LYS   103      -0.344  17.056 -22.376  1.00  0.00           H  
ATOM   1647  CE  LYS   103      -0.574  17.611 -24.278  1.00  0.00           C  
ATOM   1648  HE2 LYS   103      -1.134  18.528 -24.097  1.00  0.00           H  
ATOM   1649  HE3 LYS   103       0.007  17.893 -25.156  1.00  0.00           H  
ATOM   1650  NZ  LYS   103      -1.507  16.604 -24.608  1.00  0.00           N  
ATOM   1651  HZ1 LYS   103      -1.000  15.737 -24.494  1.00  0.00           H  
ATOM   1652  HZ2 LYS   103      -2.320  16.658 -24.012  1.00  0.00           H  
ATOM   1653  HZ3 LYS   103      -1.798  16.652 -25.574  1.00  0.00           H  
ATOM   1654  C   LYS   103       3.584  18.931 -20.227  1.00  0.00           C  
ATOM   1655  O   LYS   103       3.069  19.326 -19.196  1.00  0.00           O  
ATOM   1656  N   ILE   104       4.760  18.345 -20.158  1.00  0.00           N  
ATOM   1657  H   ILE   104       5.151  17.962 -21.007  1.00  0.00           H  
ATOM   1658  CA  ILE   104       5.617  18.238 -18.908  1.00  0.00           C  
ATOM   1659  HA  ILE   104       4.978  17.916 -18.086  1.00  0.00           H  
ATOM   1660  CB  ILE   104       6.638  17.170 -19.220  1.00  0.00           C  
ATOM   1661  HB  ILE   104       6.978  17.371 -20.236  1.00  0.00           H  
ATOM   1662  CG2 ILE   104       7.853  17.300 -18.276  1.00  0.00           C  
ATOM   1663 HG21 ILE   104       7.538  16.952 -17.293  1.00  0.00           H  
ATOM   1664 HG22 ILE   104       8.600  16.590 -18.630  1.00  0.00           H  
ATOM   1665 HG23 ILE   104       8.378  18.256 -18.283  1.00  0.00           H  
ATOM   1666  CG1 ILE   104       5.924  15.768 -19.103  1.00  0.00           C  
ATOM   1667 HG12 ILE   104       5.478  15.594 -18.124  1.00  0.00           H  
ATOM   1668 HG13 ILE   104       5.222  15.771 -19.937  1.00  0.00           H  
ATOM   1669  CD1 ILE   104       6.950  14.554 -19.350  1.00  0.00           C  
ATOM   1670 HD11 ILE   104       6.259  13.717 -19.454  1.00  0.00           H  
ATOM   1671 HD12 ILE   104       7.629  14.725 -20.186  1.00  0.00           H  
ATOM   1672 HD13 ILE   104       7.518  14.331 -18.446  1.00  0.00           H  
ATOM   1673  C   ILE   104       6.142  19.619 -18.561  1.00  0.00           C  
ATOM   1674  O   ILE   104       6.230  20.018 -17.409  1.00  0.00           O  
ATOM   1675  N   TYR   105       6.671  20.325 -19.583  1.00  0.00           N  
ATOM   1676  H   TYR   105       6.640  19.870 -20.484  1.00  0.00           H  
ATOM   1677  CA  TYR   105       7.292  21.667 -19.446  1.00  0.00           C  
ATOM   1678  HA  TYR   105       8.155  21.654 -18.780  1.00  0.00           H  
ATOM   1679  CB  TYR   105       7.877  22.150 -20.812  1.00  0.00           C  
ATOM   1680  HB2 TYR   105       8.750  21.528 -21.012  1.00  0.00           H  
ATOM   1681  HB3 TYR   105       7.121  21.978 -21.578  1.00  0.00           H  
ATOM   1682  CG  TYR   105       8.442  23.630 -20.787  1.00  0.00           C  
ATOM   1683  CD1 TYR   105       9.661  23.854 -20.218  1.00  0.00           C  
ATOM   1684  HD1 TYR   105      10.204  23.023 -19.792  1.00  0.00           H  
ATOM   1685  CE1 TYR   105      10.177  25.140 -20.151  1.00  0.00           C  
ATOM   1686  HE1 TYR   105      11.137  25.284 -19.677  1.00  0.00           H  
ATOM   1687  CZ  TYR   105       9.376  26.240 -20.584  1.00  0.00           C  
ATOM   1688  OH  TYR   105       9.869  27.472 -20.708  1.00  0.00           O  
ATOM   1689  HH  TYR   105      10.816  27.529 -20.559  1.00  0.00           H  
ATOM   1690  CE2 TYR   105       8.096  25.982 -21.076  1.00  0.00           C  
ATOM   1691  HE2 TYR   105       7.473  26.811 -21.377  1.00  0.00           H  
ATOM   1692  CD2 TYR   105       7.657  24.648 -21.325  1.00  0.00           C  
ATOM   1693  HD2 TYR   105       6.700  24.500 -21.803  1.00  0.00           H  
ATOM   1694  C   TYR   105       6.368  22.768 -18.841  1.00  0.00           C  
ATOM   1695  O   TYR   105       6.727  23.720 -18.224  1.00  0.00           O  
ATOM   1696  N   ASN   106       5.132  22.458 -18.944  1.00  0.00           N  
ATOM   1697  H   ASN   106       4.758  21.787 -19.599  1.00  0.00           H  
ATOM   1698  CA  ASN   106       4.065  23.419 -18.535  1.00  0.00           C  
ATOM   1699  HA  ASN   106       4.524  24.402 -18.432  1.00  0.00           H  
ATOM   1700  CB  ASN   106       2.958  23.437 -19.618  1.00  0.00           C  
ATOM   1701  HB2 ASN   106       2.691  22.433 -19.947  1.00  0.00           H  
ATOM   1702  HB3 ASN   106       2.025  23.859 -19.244  1.00  0.00           H  
ATOM   1703  CG  ASN   106       3.407  24.311 -20.731  1.00  0.00           C  
ATOM   1704  OD1 ASN   106       3.962  25.367 -20.523  1.00  0.00           O  
ATOM   1705  ND2 ASN   106       3.340  23.988 -21.997  1.00  0.00           N  
ATOM   1706 HD21 ASN   106       3.861  24.603 -22.605  1.00  0.00           H  
ATOM   1707 HD22 ASN   106       3.027  23.052 -22.209  1.00  0.00           H  
ATOM   1708  C   ASN   106       3.543  23.089 -17.169  1.00  0.00           C  
ATOM   1709  O   ASN   106       2.657  23.694 -16.569  1.00  0.00           O  
ATOM   1710  N   ILE   107       4.098  22.051 -16.516  1.00  0.00           N  
ATOM   1711  H   ILE   107       4.679  21.441 -17.074  1.00  0.00           H  
ATOM   1712  CA  ILE   107       4.063  21.797 -15.049  1.00  0.00           C  
ATOM   1713  HA  ILE   107       3.090  22.075 -14.646  1.00  0.00           H  
ATOM   1714  CB  ILE   107       4.285  20.258 -14.901  1.00  0.00           C  
ATOM   1715  HB  ILE   107       5.296  20.017 -15.230  1.00  0.00           H  
ATOM   1716  CG2 ILE   107       4.181  19.841 -13.469  1.00  0.00           C  
ATOM   1717 HG21 ILE   107       4.694  20.577 -12.851  1.00  0.00           H  
ATOM   1718 HG22 ILE   107       3.158  19.902 -13.098  1.00  0.00           H  
ATOM   1719 HG23 ILE   107       4.525  18.810 -13.383  1.00  0.00           H  
ATOM   1720  CG1 ILE   107       3.352  19.334 -15.678  1.00  0.00           C  
ATOM   1721 HG12 ILE   107       3.572  19.408 -16.744  1.00  0.00           H  
ATOM   1722 HG13 ILE   107       3.557  18.285 -15.465  1.00  0.00           H  
ATOM   1723  CD1 ILE   107       1.867  19.562 -15.541  1.00  0.00           C  
ATOM   1724 HD11 ILE   107       1.348  18.738 -16.031  1.00  0.00           H  
ATOM   1725 HD12 ILE   107       1.597  19.629 -14.487  1.00  0.00           H  
ATOM   1726 HD13 ILE   107       1.714  20.476 -16.115  1.00  0.00           H  
ATOM   1727  C   ILE   107       5.102  22.559 -14.297  1.00  0.00           C  
ATOM   1728  O   ILE   107       4.777  22.885 -13.131  1.00  0.00           O  
ATOM   1729  N   LEU   108       6.309  22.753 -14.926  1.00  0.00           N  
ATOM   1730  H   LEU   108       6.398  22.346 -15.846  1.00  0.00           H  
ATOM   1731  CA  LEU   108       7.531  23.295 -14.381  1.00  0.00           C  
ATOM   1732  HA  LEU   108       7.757  22.726 -13.479  1.00  0.00           H  
ATOM   1733  CB  LEU   108       8.816  23.165 -15.263  1.00  0.00           C  
ATOM   1734  HB2 LEU   108       8.521  23.320 -16.300  1.00  0.00           H  
ATOM   1735  HB3 LEU   108       9.419  24.028 -14.981  1.00  0.00           H  
ATOM   1736  CG  LEU   108       9.567  21.821 -15.180  1.00  0.00           C  
ATOM   1737  HG  LEU   108       9.919  21.580 -14.177  1.00  0.00           H  
ATOM   1738  CD1 LEU   108       8.884  20.580 -15.691  1.00  0.00           C  
ATOM   1739 HD11 LEU   108       9.695  19.851 -15.702  1.00  0.00           H  
ATOM   1740 HD12 LEU   108       8.059  20.220 -15.077  1.00  0.00           H  
ATOM   1741 HD13 LEU   108       8.432  20.727 -16.672  1.00  0.00           H  
ATOM   1742  CD2 LEU   108      10.825  22.050 -16.046  1.00  0.00           C  
ATOM   1743 HD21 LEU   108      11.165  23.082 -15.960  1.00  0.00           H  
ATOM   1744 HD22 LEU   108      11.625  21.445 -15.618  1.00  0.00           H  
ATOM   1745 HD23 LEU   108      10.760  21.855 -17.116  1.00  0.00           H  
ATOM   1746  C   LEU   108       7.320  24.688 -13.826  1.00  0.00           C  
ATOM   1747  O   LEU   108       6.773  25.498 -14.533  1.00  0.00           O  
ATOM   1748  N   THR   109       7.803  25.010 -12.645  1.00  0.00           N  
ATOM   1749  H   THR   109       8.141  24.217 -12.118  1.00  0.00           H  
ATOM   1750  CA  THR   109       7.713  26.394 -12.073  1.00  0.00           C  
ATOM   1751  HA  THR   109       6.723  26.840 -12.159  1.00  0.00           H  
ATOM   1752  CB  THR   109       8.081  26.323 -10.630  1.00  0.00           C  
ATOM   1753  HB  THR   109       8.043  27.357 -10.287  1.00  0.00           H  
ATOM   1754  CG2 THR   109       7.036  25.491  -9.810  1.00  0.00           C  
ATOM   1755 HG21 THR   109       7.006  24.436 -10.081  1.00  0.00           H  
ATOM   1756 HG22 THR   109       7.211  25.627  -8.742  1.00  0.00           H  
ATOM   1757 HG23 THR   109       6.031  25.835 -10.053  1.00  0.00           H  
ATOM   1758  OG1 THR   109       9.425  25.842 -10.367  1.00  0.00           O  
ATOM   1759  HG1 THR   109       9.622  26.168  -9.486  1.00  0.00           H  
ATOM   1760  C   THR   109       8.739  27.324 -12.740  1.00  0.00           C  
ATOM   1761  O   THR   109       9.682  26.865 -13.392  1.00  0.00           O  
ATOM   1762  N   PRO   110       8.670  28.642 -12.505  1.00  0.00           N  
ATOM   1763  CD  PRO   110       7.532  29.359 -11.882  1.00  0.00           C  
ATOM   1764  HD2 PRO   110       7.563  29.255 -10.797  1.00  0.00           H  
ATOM   1765  HD3 PRO   110       6.583  28.941 -12.218  1.00  0.00           H  
ATOM   1766  CG  PRO   110       7.672  30.818 -12.253  1.00  0.00           C  
ATOM   1767  HG2 PRO   110       7.162  31.417 -11.498  1.00  0.00           H  
ATOM   1768  HG3 PRO   110       7.263  30.916 -13.258  1.00  0.00           H  
ATOM   1769  CB  PRO   110       9.206  31.009 -12.397  1.00  0.00           C  
ATOM   1770  HB2 PRO   110       9.573  31.172 -11.384  1.00  0.00           H  
ATOM   1771  HB3 PRO   110       9.438  31.853 -13.047  1.00  0.00           H  
ATOM   1772  CA  PRO   110       9.595  29.651 -12.993  1.00  0.00           C  
ATOM   1773  HA  PRO   110       9.440  29.698 -14.070  1.00  0.00           H  
ATOM   1774  C   PRO   110      11.134  29.131 -12.890  1.00  0.00           C  
ATOM   1775  O   PRO   110      11.867  29.325 -13.855  1.00  0.00           O  
ATOM   1776  N   GLU   111      11.585  28.619 -11.766  1.00  0.00           N  
ATOM   1777  H   GLU   111      10.993  28.809 -10.970  1.00  0.00           H  
ATOM   1778  CA  GLU   111      12.949  28.141 -11.507  1.00  0.00           C  
ATOM   1779  HA  GLU   111      13.636  28.769 -12.074  1.00  0.00           H  
ATOM   1780  CB  GLU   111      13.382  28.371 -10.013  1.00  0.00           C  
ATOM   1781  HB2 GLU   111      12.779  27.656  -9.453  1.00  0.00           H  
ATOM   1782  HB3 GLU   111      14.438  28.111  -9.941  1.00  0.00           H  
ATOM   1783  CG  GLU   111      13.213  29.776  -9.381  1.00  0.00           C  
ATOM   1784  HG2 GLU   111      12.142  29.975  -9.328  1.00  0.00           H  
ATOM   1785  HG3 GLU   111      13.616  29.779  -8.368  1.00  0.00           H  
ATOM   1786  CD  GLU   111      13.988  30.988  -9.978  1.00  0.00           C  
ATOM   1787  OE1 GLU   111      14.859  30.875 -10.880  1.00  0.00           O  
ATOM   1788  OE2 GLU   111      13.691  32.164  -9.599  1.00  0.00           O  
ATOM   1789  C   GLU   111      13.284  26.750 -12.077  1.00  0.00           C  
ATOM   1790  O   GLU   111      14.403  26.468 -12.505  1.00  0.00           O  
ATOM   1791  N   GLN   112      12.318  25.845 -12.238  1.00  0.00           N  
ATOM   1792  H   GLN   112      11.379  26.034 -11.917  1.00  0.00           H  
ATOM   1793  CA  GLN   112      12.597  24.574 -12.895  1.00  0.00           C  
ATOM   1794  HA  GLN   112      13.586  24.275 -12.550  1.00  0.00           H  
ATOM   1795  CB  GLN   112      11.533  23.516 -12.480  1.00  0.00           C  
ATOM   1796  HB2 GLN   112      10.647  23.867 -13.010  1.00  0.00           H  
ATOM   1797  HB3 GLN   112      11.811  22.572 -12.949  1.00  0.00           H  
ATOM   1798  CG  GLN   112      11.329  23.349 -10.984  1.00  0.00           C  
ATOM   1799  HG2 GLN   112      12.013  22.607 -10.571  1.00  0.00           H  
ATOM   1800  HG3 GLN   112      11.432  24.303 -10.468  1.00  0.00           H  
ATOM   1801  CD  GLN   112       9.896  22.848 -10.705  1.00  0.00           C  
ATOM   1802  OE1 GLN   112       8.977  22.801 -11.526  1.00  0.00           O  
ATOM   1803  NE2 GLN   112       9.774  22.240  -9.546  1.00  0.00           N  
ATOM   1804 HE21 GLN   112       8.825  21.935  -9.378  1.00  0.00           H  
ATOM   1805 HE22 GLN   112      10.507  22.351  -8.860  1.00  0.00           H  
ATOM   1806  C   GLN   112      12.667  24.772 -14.373  1.00  0.00           C  
ATOM   1807  O   GLN   112      13.511  24.126 -15.076  1.00  0.00           O  
ATOM   1808  N   LYS   113      11.887  25.669 -14.951  1.00  0.00           N  
ATOM   1809  H   LYS   113      11.205  26.152 -14.383  1.00  0.00           H  
ATOM   1810  CA  LYS   113      11.917  25.975 -16.370  1.00  0.00           C  
ATOM   1811  HA  LYS   113      11.789  24.986 -16.811  1.00  0.00           H  
ATOM   1812  CB  LYS   113      10.811  26.973 -16.659  1.00  0.00           C  
ATOM   1813  HB2 LYS   113      10.817  27.686 -15.835  1.00  0.00           H  
ATOM   1814  HB3 LYS   113      11.037  27.598 -17.523  1.00  0.00           H  
ATOM   1815  CG  LYS   113       9.608  26.388 -16.802  1.00  0.00           C  
ATOM   1816  HG2 LYS   113       9.615  25.554 -17.504  1.00  0.00           H  
ATOM   1817  HG3 LYS   113       9.239  26.136 -15.808  1.00  0.00           H  
ATOM   1818  CD  LYS   113       8.694  27.278 -17.249  1.00  0.00           C  
ATOM   1819  HD2 LYS   113       8.654  28.023 -16.454  1.00  0.00           H  
ATOM   1820  HD3 LYS   113       9.054  27.783 -18.145  1.00  0.00           H  
ATOM   1821  CE  LYS   113       7.459  26.819 -17.488  1.00  0.00           C  
ATOM   1822  HE2 LYS   113       7.431  26.117 -18.321  1.00  0.00           H  
ATOM   1823  HE3 LYS   113       7.202  26.205 -16.624  1.00  0.00           H  
ATOM   1824  NZ  LYS   113       6.487  27.917 -17.751  1.00  0.00           N  
ATOM   1825  HZ1 LYS   113       6.504  28.324 -18.675  1.00  0.00           H  
ATOM   1826  HZ2 LYS   113       5.535  27.658 -17.538  1.00  0.00           H  
ATOM   1827  HZ3 LYS   113       6.633  28.608 -17.029  1.00  0.00           H  
ATOM   1828  C   LYS   113      13.212  26.520 -16.906  1.00  0.00           C  
ATOM   1829  O   LYS   113      13.605  26.078 -18.013  1.00  0.00           O  
ATOM   1830  N   LYS   114      13.905  27.365 -16.010  1.00  0.00           N  
ATOM   1831  H   LYS   114      13.548  27.588 -15.091  1.00  0.00           H  
ATOM   1832  CA  LYS   114      15.271  27.792 -16.298  1.00  0.00           C  
ATOM   1833  HA  LYS   114      15.205  28.235 -17.292  1.00  0.00           H  
ATOM   1834  CB  LYS   114      15.689  28.772 -15.219  1.00  0.00           C  
ATOM   1835  HB2 LYS   114      15.449  28.291 -14.271  1.00  0.00           H  
ATOM   1836  HB3 LYS   114      16.762  28.872 -15.383  1.00  0.00           H  
ATOM   1837  CG  LYS   114      15.203  30.003 -15.173  1.00  0.00           C  
ATOM   1838  HG2 LYS   114      15.335  30.439 -16.163  1.00  0.00           H  
ATOM   1839  HG3 LYS   114      14.134  29.802 -15.099  1.00  0.00           H  
ATOM   1840  CD  LYS   114      15.684  30.835 -14.181  1.00  0.00           C  
ATOM   1841  HD2 LYS   114      15.836  30.243 -13.278  1.00  0.00           H  
ATOM   1842  HD3 LYS   114      16.693  31.080 -14.510  1.00  0.00           H  
ATOM   1843  CE  LYS   114      14.967  32.030 -14.080  1.00  0.00           C  
ATOM   1844  HE2 LYS   114      15.006  32.676 -14.956  1.00  0.00           H  
ATOM   1845  HE3 LYS   114      13.920  31.831 -13.849  1.00  0.00           H  
ATOM   1846  NZ  LYS   114      15.536  32.769 -12.846  1.00  0.00           N  
ATOM   1847  HZ1 LYS   114      16.505  33.025 -12.969  1.00  0.00           H  
ATOM   1848  HZ2 LYS   114      15.016  33.599 -12.599  1.00  0.00           H  
ATOM   1849  HZ3 LYS   114      15.427  32.239 -11.993  1.00  0.00           H  
ATOM   1850  C   LYS   114      16.249  26.588 -16.366  1.00  0.00           C  
ATOM   1851  O   LYS   114      17.069  26.375 -17.271  1.00  0.00           O  
ATOM   1852  N   GLN   115      16.165  25.800 -15.315  1.00  0.00           N  
ATOM   1853  H   GLN   115      15.657  26.165 -14.521  1.00  0.00           H  
ATOM   1854  CA  GLN   115      16.935  24.571 -15.193  1.00  0.00           C  
ATOM   1855  HA  GLN   115      17.976  24.887 -15.260  1.00  0.00           H  
ATOM   1856  CB  GLN   115      16.682  23.796 -13.824  1.00  0.00           C  
ATOM   1857  HB2 GLN   115      17.323  24.216 -13.049  1.00  0.00           H  
ATOM   1858  HB3 GLN   115      15.644  23.971 -13.541  1.00  0.00           H  
ATOM   1859  CG  GLN   115      16.898  22.285 -13.852  1.00  0.00           C  
ATOM   1860  HG2 GLN   115      16.630  21.881 -12.876  1.00  0.00           H  
ATOM   1861  HG3 GLN   115      16.312  21.798 -14.632  1.00  0.00           H  
ATOM   1862  CD  GLN   115      18.331  21.837 -14.025  1.00  0.00           C  
ATOM   1863  OE1 GLN   115      19.200  22.559 -14.403  1.00  0.00           O  
ATOM   1864  NE2 GLN   115      18.556  20.504 -13.928  1.00  0.00           N  
ATOM   1865 HE21 GLN   115      19.533  20.288 -14.070  1.00  0.00           H  
ATOM   1866 HE22 GLN   115      17.875  19.793 -13.702  1.00  0.00           H  
ATOM   1867  C   GLN   115      16.663  23.632 -16.396  1.00  0.00           C  
ATOM   1868  O   GLN   115      17.571  22.981 -16.926  1.00  0.00           O  
ATOM   1869  N   PHE   116      15.462  23.546 -16.944  1.00  0.00           N  
ATOM   1870  H   PHE   116      14.769  24.197 -16.603  1.00  0.00           H  
ATOM   1871  CA  PHE   116      15.204  22.727 -18.145  1.00  0.00           C  
ATOM   1872  HA  PHE   116      15.692  21.769 -17.964  1.00  0.00           H  
ATOM   1873  CB  PHE   116      13.709  22.614 -18.437  1.00  0.00           C  
ATOM   1874  HB2 PHE   116      13.293  22.095 -17.574  1.00  0.00           H  
ATOM   1875  HB3 PHE   116      13.300  23.623 -18.385  1.00  0.00           H  
ATOM   1876  CG  PHE   116      13.180  21.737 -19.607  1.00  0.00           C  
ATOM   1877  CD1 PHE   116      12.628  22.405 -20.704  1.00  0.00           C  
ATOM   1878  HD1 PHE   116      12.474  23.474 -20.696  1.00  0.00           H  
ATOM   1879  CE1 PHE   116      12.066  21.622 -21.730  1.00  0.00           C  
ATOM   1880  HE1 PHE   116      11.748  22.127 -22.631  1.00  0.00           H  
ATOM   1881  CZ  PHE   116      12.164  20.244 -21.690  1.00  0.00           C  
ATOM   1882  HZ  PHE   116      11.819  19.615 -22.498  1.00  0.00           H  
ATOM   1883  CE2 PHE   116      12.723  19.564 -20.583  1.00  0.00           C  
ATOM   1884  HE2 PHE   116      12.761  18.486 -20.617  1.00  0.00           H  
ATOM   1885  CD2 PHE   116      13.121  20.361 -19.503  1.00  0.00           C  
ATOM   1886  HD2 PHE   116      13.485  19.752 -18.688  1.00  0.00           H  
ATOM   1887  C   PHE   116      15.964  23.157 -19.462  1.00  0.00           C  
ATOM   1888  O   PHE   116      16.380  22.343 -20.205  1.00  0.00           O  
ATOM   1889  N   ASN   117      16.286  24.420 -19.655  1.00  0.00           N  
ATOM   1890  H   ASN   117      15.958  25.162 -19.054  1.00  0.00           H  
ATOM   1891  CA  ASN   117      17.181  24.858 -20.731  1.00  0.00           C  
ATOM   1892  HA  ASN   117      16.795  24.328 -21.601  1.00  0.00           H  
ATOM   1893  CB  ASN   117      16.780  26.358 -20.931  1.00  0.00           C  
ATOM   1894  HB2 ASN   117      16.364  26.744 -20.000  1.00  0.00           H  
ATOM   1895  HB3 ASN   117      17.706  26.826 -21.266  1.00  0.00           H  
ATOM   1896  CG  ASN   117      15.700  26.437 -21.937  1.00  0.00           C  
ATOM   1897  OD1 ASN   117      14.546  26.409 -21.572  1.00  0.00           O  
ATOM   1898  ND2 ASN   117      16.107  26.489 -23.156  1.00  0.00           N  
ATOM   1899 HD21 ASN   117      15.428  26.432 -23.902  1.00  0.00           H  
ATOM   1900 HD22 ASN   117      17.067  26.398 -23.455  1.00  0.00           H  
ATOM   1901  C   ASN   117      18.654  24.637 -20.377  1.00  0.00           C  
ATOM   1902  O   ASN   117      19.388  24.325 -21.284  1.00  0.00           O  
ATOM   1903  N   ALA   118      19.168  24.871 -19.140  1.00  0.00           N  
ATOM   1904  H   ALA   118      18.488  25.128 -18.439  1.00  0.00           H  
ATOM   1905  CA  ALA   118      20.501  24.384 -18.665  1.00  0.00           C  
ATOM   1906  HA  ALA   118      21.257  24.832 -19.311  1.00  0.00           H  
ATOM   1907  CB  ALA   118      20.790  24.838 -17.225  1.00  0.00           C  
ATOM   1908  HB1 ALA   118      21.766  25.282 -17.029  1.00  0.00           H  
ATOM   1909  HB2 ALA   118      20.256  25.787 -17.177  1.00  0.00           H  
ATOM   1910  HB3 ALA   118      20.361  24.197 -16.456  1.00  0.00           H  
ATOM   1911  C   ALA   118      20.666  22.838 -18.791  1.00  0.00           C  
ATOM   1912  O   ALA   118      21.751  22.497 -19.253  1.00  0.00           O  
ATOM   1913  N   ASN   119      19.598  22.034 -18.712  1.00  0.00           N  
ATOM   1914  H   ASN   119      18.886  22.432 -18.117  1.00  0.00           H  
ATOM   1915  CA  ASN   119      19.470  20.694 -19.071  1.00  0.00           C  
ATOM   1916  HA  ASN   119      20.260  20.111 -18.597  1.00  0.00           H  
ATOM   1917  CB  ASN   119      18.220  20.112 -18.576  1.00  0.00           C  
ATOM   1918  HB2 ASN   119      17.961  20.423 -17.564  1.00  0.00           H  
ATOM   1919  HB3 ASN   119      17.486  20.455 -19.305  1.00  0.00           H  
ATOM   1920  CG  ASN   119      18.162  18.631 -18.790  1.00  0.00           C  
ATOM   1921  OD1 ASN   119      17.456  18.133 -19.641  1.00  0.00           O  
ATOM   1922  ND2 ASN   119      18.862  17.818 -17.964  1.00  0.00           N  
ATOM   1923 HD21 ASN   119      18.779  16.822 -18.113  1.00  0.00           H  
ATOM   1924 HD22 ASN   119      19.405  18.204 -17.205  1.00  0.00           H  
ATOM   1925  C   ASN   119      19.694  20.458 -20.550  1.00  0.00           C  
ATOM   1926  O   ASN   119      20.660  19.830 -20.955  1.00  0.00           O  
ATOM   1927  N   PHE   120      18.973  21.107 -21.440  1.00  0.00           N  
ATOM   1928  H   PHE   120      18.223  21.670 -21.065  1.00  0.00           H  
ATOM   1929  CA  PHE   120      19.165  21.002 -22.890  1.00  0.00           C  
ATOM   1930  HA  PHE   120      19.062  19.945 -23.131  1.00  0.00           H  
ATOM   1931  CB  PHE   120      17.919  21.667 -23.565  1.00  0.00           C  
ATOM   1932  HB2 PHE   120      16.979  21.170 -23.323  1.00  0.00           H  
ATOM   1933  HB3 PHE   120      17.904  22.701 -23.222  1.00  0.00           H  
ATOM   1934  CG  PHE   120      18.026  21.578 -25.052  1.00  0.00           C  
ATOM   1935  CD1 PHE   120      17.566  20.361 -25.708  1.00  0.00           C  
ATOM   1936  HD1 PHE   120      17.187  19.626 -25.013  1.00  0.00           H  
ATOM   1937  CE1 PHE   120      17.569  20.093 -27.051  1.00  0.00           C  
ATOM   1938  HE1 PHE   120      17.160  19.165 -27.423  1.00  0.00           H  
ATOM   1939  CZ  PHE   120      18.012  21.159 -27.896  1.00  0.00           C  
ATOM   1940  HZ  PHE   120      17.880  20.958 -28.949  1.00  0.00           H  
ATOM   1941  CE2 PHE   120      18.500  22.378 -27.352  1.00  0.00           C  
ATOM   1942  HE2 PHE   120      18.740  23.239 -27.957  1.00  0.00           H  
ATOM   1943  CD2 PHE   120      18.447  22.569 -25.957  1.00  0.00           C  
ATOM   1944  HD2 PHE   120      18.668  23.510 -25.476  1.00  0.00           H  
ATOM   1945  C   PHE   120      20.564  21.472 -23.332  1.00  0.00           C  
ATOM   1946  O   PHE   120      21.293  20.720 -24.058  1.00  0.00           O  
ATOM   1947  N   GLU   121      21.060  22.599 -22.807  1.00  0.00           N  
ATOM   1948  H   GLU   121      20.476  23.101 -22.154  1.00  0.00           H  
ATOM   1949  CA  GLU   121      22.396  23.194 -23.096  1.00  0.00           C  
ATOM   1950  HA  GLU   121      22.652  23.225 -24.155  1.00  0.00           H  
ATOM   1951  CB  GLU   121      22.519  24.583 -22.469  1.00  0.00           C  
ATOM   1952  HB2 GLU   121      21.750  25.272 -22.819  1.00  0.00           H  
ATOM   1953  HB3 GLU   121      22.309  24.563 -21.400  1.00  0.00           H  
ATOM   1954  CG  GLU   121      23.888  25.213 -22.846  1.00  0.00           C  
ATOM   1955  HG2 GLU   121      24.635  24.478 -22.545  1.00  0.00           H  
ATOM   1956  HG3 GLU   121      23.992  25.381 -23.918  1.00  0.00           H  
ATOM   1957  CD  GLU   121      23.966  26.483 -22.000  1.00  0.00           C  
ATOM   1958  OE1 GLU   121      25.003  26.670 -21.305  1.00  0.00           O  
ATOM   1959  OE2 GLU   121      23.033  27.293 -22.008  1.00  0.00           O  
ATOM   1960  C   GLU   121      23.538  22.295 -22.580  1.00  0.00           C  
ATOM   1961  O   GLU   121      24.535  22.289 -23.296  1.00  0.00           O  
ATOM   1962  N   LYS   122      23.409  21.561 -21.451  1.00  0.00           N  
ATOM   1963  H   LYS   122      22.564  21.664 -20.908  1.00  0.00           H  
ATOM   1964  CA  LYS   122      24.301  20.536 -20.947  1.00  0.00           C  
ATOM   1965  HA  LYS   122      25.232  21.102 -20.926  1.00  0.00           H  
ATOM   1966  CB  LYS   122      23.887  20.002 -19.555  1.00  0.00           C  
ATOM   1967  HB2 LYS   122      22.832  20.127 -19.313  1.00  0.00           H  
ATOM   1968  HB3 LYS   122      24.099  18.934 -19.488  1.00  0.00           H  
ATOM   1969  CG  LYS   122      24.688  20.684 -18.636  1.00  0.00           C  
ATOM   1970  HG2 LYS   122      25.722  20.588 -18.968  1.00  0.00           H  
ATOM   1971  HG3 LYS   122      24.541  21.757 -18.760  1.00  0.00           H  
ATOM   1972  CD  LYS   122      24.708  20.218 -17.352  1.00  0.00           C  
ATOM   1973  HD2 LYS   122      23.735  20.392 -16.892  1.00  0.00           H  
ATOM   1974  HD3 LYS   122      24.893  19.145 -17.307  1.00  0.00           H  
ATOM   1975  CE  LYS   122      25.654  20.659 -16.491  1.00  0.00           C  
ATOM   1976  HE2 LYS   122      25.771  20.027 -15.611  1.00  0.00           H  
ATOM   1977  HE3 LYS   122      26.543  20.671 -17.123  1.00  0.00           H  
ATOM   1978  NZ  LYS   122      25.391  22.029 -15.931  1.00  0.00           N  
ATOM   1979  HZ1 LYS   122      26.265  22.453 -15.656  1.00  0.00           H  
ATOM   1980  HZ2 LYS   122      24.796  22.645 -16.466  1.00  0.00           H  
ATOM   1981  HZ3 LYS   122      24.863  22.015 -15.070  1.00  0.00           H  
ATOM   1982  C   LYS   122      24.329  19.436 -21.979  1.00  0.00           C  
ATOM   1983  O   LYS   122      25.217  18.602 -22.047  1.00  0.00           O  
ATOM   1984  N   ARG   123      23.285  19.341 -22.837  1.00  0.00           N  
ATOM   1985  H   ARG   123      22.491  19.964 -22.793  1.00  0.00           H  
ATOM   1986  CA  ARG   123      23.079  18.228 -23.783  1.00  0.00           C  
ATOM   1987  HA  ARG   123      23.873  17.508 -23.583  1.00  0.00           H  
ATOM   1988  CB  ARG   123      21.806  17.422 -23.317  1.00  0.00           C  
ATOM   1989  HB2 ARG   123      21.019  18.176 -23.349  1.00  0.00           H  
ATOM   1990  HB3 ARG   123      21.644  16.606 -24.021  1.00  0.00           H  
ATOM   1991  CG  ARG   123      21.854  16.950 -22.056  1.00  0.00           C  
ATOM   1992  HG2 ARG   123      22.642  16.210 -21.921  1.00  0.00           H  
ATOM   1993  HG3 ARG   123      22.103  17.690 -21.295  1.00  0.00           H  
ATOM   1994  CD  ARG   123      20.692  16.388 -21.705  1.00  0.00           C  
ATOM   1995  HD2 ARG   123      19.778  16.979 -21.653  1.00  0.00           H  
ATOM   1996  HD3 ARG   123      20.342  15.524 -22.271  1.00  0.00           H  
ATOM   1997  NE  ARG   123      20.742  16.058 -20.313  1.00  0.00           N  
ATOM   1998  HE  ARG   123      21.231  16.688 -19.692  1.00  0.00           H  
ATOM   1999  CZ  ARG   123      20.231  15.077 -19.673  1.00  0.00           C  
ATOM   2000  NH1 ARG   123      19.409  14.209 -20.214  1.00  0.00           N  
ATOM   2001 HH11 ARG   123      19.269  14.199 -21.214  1.00  0.00           H  
ATOM   2002 HH12 ARG   123      19.059  13.460 -19.634  1.00  0.00           H  
ATOM   2003  NH2 ARG   123      20.438  14.894 -18.385  1.00  0.00           N  
ATOM   2004 HH21 ARG   123      21.065  15.571 -17.975  1.00  0.00           H  
ATOM   2005 HH22 ARG   123      20.143  14.101 -17.833  1.00  0.00           H  
ATOM   2006  C   ARG   123      23.136  18.510 -25.383  1.00  0.00           C  
ATOM   2007  O   ARG   123      22.901  17.519 -26.127  1.00  0.00           O  
ATOM   2008  N   LEU   124      23.565  19.680 -25.783  1.00  0.00           N  
ATOM   2009  H   LEU   124      23.673  20.384 -25.068  1.00  0.00           H  
ATOM   2010  CA  LEU   124      23.926  19.983 -27.209  1.00  0.00           C  
ATOM   2011  HA  LEU   124      23.388  19.277 -27.841  1.00  0.00           H  
ATOM   2012  CB  LEU   124      23.577  21.441 -27.583  1.00  0.00           C  
ATOM   2013  HB2 LEU   124      23.853  22.031 -26.710  1.00  0.00           H  
ATOM   2014  HB3 LEU   124      24.088  21.838 -28.461  1.00  0.00           H  
ATOM   2015  CG  LEU   124      22.103  21.788 -27.722  1.00  0.00           C  
ATOM   2016  HG  LEU   124      21.625  21.723 -26.745  1.00  0.00           H  
ATOM   2017  CD1 LEU   124      22.109  23.251 -28.147  1.00  0.00           C  
ATOM   2018 HD11 LEU   124      22.429  23.798 -27.260  1.00  0.00           H  
ATOM   2019 HD12 LEU   124      22.873  23.489 -28.887  1.00  0.00           H  
ATOM   2020 HD13 LEU   124      21.104  23.576 -28.418  1.00  0.00           H  
ATOM   2021  CD2 LEU   124      21.420  20.774 -28.563  1.00  0.00           C  
ATOM   2022 HD21 LEU   124      22.075  20.448 -29.371  1.00  0.00           H  
ATOM   2023 HD22 LEU   124      21.322  19.835 -28.019  1.00  0.00           H  
ATOM   2024 HD23 LEU   124      20.458  21.146 -28.915  1.00  0.00           H  
ATOM   2025  C   LEU   124      25.425  19.749 -27.512  1.00  0.00           C  
ATOM   2026  O   LEU   124      25.755  19.893 -28.697  1.00  0.00           O  
ATOM   2027  N   THR   125      26.237  19.391 -26.488  1.00  0.00           N  
ATOM   2028  H   THR   125      25.849  19.319 -25.559  1.00  0.00           H  
ATOM   2029  CA  THR   125      27.605  18.890 -26.744  1.00  0.00           C  
ATOM   2030  HA  THR   125      28.019  19.630 -27.429  1.00  0.00           H  
ATOM   2031  CB  THR   125      28.490  19.013 -25.483  1.00  0.00           C  
ATOM   2032  HB  THR   125      29.436  18.521 -25.710  1.00  0.00           H  
ATOM   2033  CG2 THR   125      28.728  20.395 -25.061  1.00  0.00           C  
ATOM   2034 HG21 THR   125      29.203  20.955 -25.867  1.00  0.00           H  
ATOM   2035 HG22 THR   125      27.825  20.860 -24.666  1.00  0.00           H  
ATOM   2036 HG23 THR   125      29.438  20.382 -24.234  1.00  0.00           H  
ATOM   2037  OG1 THR   125      27.711  18.272 -24.532  1.00  0.00           O  
ATOM   2038  HG1 THR   125      27.277  17.660 -25.131  1.00  0.00           H  
ATOM   2039  C   THR   125      27.604  17.472 -27.305  1.00  0.00           C  
ATOM   2040  O   THR   125      28.243  17.206 -28.315  1.00  0.00           O  
ATOM   2041  OXT THR   125      26.913  16.635 -26.678  1.00  0.00           O  
TER    2042      THR   125 
ATOM   2042  N   ALA   126      30.588  42.528   6.417  1.00  0.00           N  
ATOM   2043  H1  ALA   126      31.457  42.962   6.694  1.00  0.00           H  
ATOM   2044  H2  ALA   126      30.493  42.470   5.413  1.00  0.00           H  
ATOM   2045  H3  ALA   126      30.679  41.562   6.698  1.00  0.00           H  
ATOM   2046  CA  ALA   126      29.507  43.209   7.171  1.00  0.00           C  
ATOM   2047  HA  ALA   126      29.848  43.260   8.204  1.00  0.00           H  
ATOM   2048  CB  ALA   126      29.338  44.642   6.661  1.00  0.00           C  
ATOM   2049  HB1 ALA   126      28.841  44.648   5.691  1.00  0.00           H  
ATOM   2050  HB2 ALA   126      28.618  45.075   7.355  1.00  0.00           H  
ATOM   2051  HB3 ALA   126      30.259  45.222   6.720  1.00  0.00           H  
ATOM   2052  C   ALA   126      28.230  42.305   6.952  1.00  0.00           C  
ATOM   2053  O   ALA   126      28.195  41.398   6.073  1.00  0.00           O  
ATOM   2054  N   ASP   127      27.189  42.541   7.772  1.00  0.00           N  
ATOM   2055  H   ASP   127      27.259  43.310   8.423  1.00  0.00           H  
ATOM   2056  CA  ASP   127      25.972  41.680   7.828  1.00  0.00           C  
ATOM   2057  HA  ASP   127      26.279  40.635   7.830  1.00  0.00           H  
ATOM   2058  CB  ASP   127      25.246  41.899   9.162  1.00  0.00           C  
ATOM   2059  HB2 ASP   127      24.431  41.176   9.120  1.00  0.00           H  
ATOM   2060  HB3 ASP   127      26.014  41.721   9.914  1.00  0.00           H  
ATOM   2061  CG  ASP   127      24.776  43.283   9.364  1.00  0.00           C  
ATOM   2062  OD1 ASP   127      25.609  44.191   9.556  1.00  0.00           O  
ATOM   2063  OD2 ASP   127      23.517  43.360   9.430  1.00  0.00           O  
ATOM   2064  C   ASP   127      25.031  41.842   6.495  1.00  0.00           C  
ATOM   2065  O   ASP   127      24.793  42.933   5.979  1.00  0.00           O  
ATOM   2066  N   THR   128      24.378  40.781   6.064  1.00  0.00           N  
ATOM   2067  H   THR   128      24.649  39.873   6.413  1.00  0.00           H  
ATOM   2068  CA  THR   128      23.438  40.848   4.906  1.00  0.00           C  
ATOM   2069  HA  THR   128      22.953  41.823   4.950  1.00  0.00           H  
ATOM   2070  CB  THR   128      24.143  40.742   3.546  1.00  0.00           C  
ATOM   2071  HB  THR   128      24.967  41.455   3.513  1.00  0.00           H  
ATOM   2072  CG2 THR   128      24.543  39.301   3.409  1.00  0.00           C  
ATOM   2073 HG21 THR   128      25.392  39.217   2.731  1.00  0.00           H  
ATOM   2074 HG22 THR   128      25.090  39.023   4.310  1.00  0.00           H  
ATOM   2075 HG23 THR   128      23.711  38.620   3.230  1.00  0.00           H  
ATOM   2076  OG1 THR   128      23.310  41.058   2.464  1.00  0.00           O  
ATOM   2077  HG1 THR   128      22.856  41.887   2.636  1.00  0.00           H  
ATOM   2078  C   THR   128      22.250  39.803   4.994  1.00  0.00           C  
ATOM   2079  O   THR   128      21.181  40.133   4.491  1.00  0.00           O  
ATOM   2080  N   THR   129      22.453  38.586   5.537  1.00  0.00           N  
ATOM   2081  H   THR   129      23.382  38.356   5.861  1.00  0.00           H  
ATOM   2082  CA  THR   129      21.265  37.633   5.692  1.00  0.00           C  
ATOM   2083  HA  THR   129      20.392  38.284   5.740  1.00  0.00           H  
ATOM   2084  CB  THR   129      21.079  36.957   4.351  1.00  0.00           C  
ATOM   2085  HB  THR   129      21.028  37.717   3.572  1.00  0.00           H  
ATOM   2086  CG2 THR   129      22.074  35.839   4.037  1.00  0.00           C  
ATOM   2087 HG21 THR   129      21.719  35.018   3.415  1.00  0.00           H  
ATOM   2088 HG22 THR   129      22.842  36.378   3.483  1.00  0.00           H  
ATOM   2089 HG23 THR   129      22.576  35.384   4.891  1.00  0.00           H  
ATOM   2090  OG1 THR   129      19.827  36.373   4.349  1.00  0.00           O  
ATOM   2091  HG1 THR   129      19.165  37.068   4.365  1.00  0.00           H  
ATOM   2092  C   THR   129      21.204  36.681   6.887  1.00  0.00           C  
ATOM   2093  O   THR   129      20.152  36.258   7.395  1.00  0.00           O  
ATOM   2094  N   THR   130      22.426  36.358   7.419  1.00  0.00           N  
ATOM   2095  H   THR   130      23.299  36.621   6.984  1.00  0.00           H  
ATOM   2096  CA  THR   130      22.616  35.169   8.292  1.00  0.00           C  
ATOM   2097  HA  THR   130      23.669  34.894   8.352  1.00  0.00           H  
ATOM   2098  CB  THR   130      22.317  35.554   9.755  1.00  0.00           C  
ATOM   2099  HB  THR   130      21.242  35.723   9.818  1.00  0.00           H  
ATOM   2100  CG2 THR   130      22.633  34.593  10.907  1.00  0.00           C  
ATOM   2101 HG21 THR   130      21.970  34.883  11.722  1.00  0.00           H  
ATOM   2102 HG22 THR   130      22.535  33.550  10.607  1.00  0.00           H  
ATOM   2103 HG23 THR   130      23.639  34.720  11.306  1.00  0.00           H  
ATOM   2104  OG1 THR   130      22.944  36.732  10.155  1.00  0.00           O  
ATOM   2105  HG1 THR   130      22.634  37.502   9.672  1.00  0.00           H  
ATOM   2106  C   THR   130      21.846  33.949   7.925  1.00  0.00           C  
ATOM   2107  O   THR   130      20.754  33.634   8.454  1.00  0.00           O  
ATOM   2108  N   ALA   131      22.336  33.128   6.960  1.00  0.00           N  
ATOM   2109  H   ALA   131      23.175  33.496   6.534  1.00  0.00           H  
ATOM   2110  CA  ALA   131      21.790  31.819   6.493  1.00  0.00           C  
ATOM   2111  HA  ALA   131      20.722  31.923   6.306  1.00  0.00           H  
ATOM   2112  CB  ALA   131      22.398  31.550   5.149  1.00  0.00           C  
ATOM   2113  HB1 ALA   131      23.420  31.199   5.294  1.00  0.00           H  
ATOM   2114  HB2 ALA   131      21.839  30.784   4.611  1.00  0.00           H  
ATOM   2115  HB3 ALA   131      22.479  32.484   4.592  1.00  0.00           H  
ATOM   2116  C   ALA   131      21.894  30.636   7.491  1.00  0.00           C  
ATOM   2117  O   ALA   131      22.764  30.594   8.303  1.00  0.00           O  
ATOM   2118  N   ALA   132      21.009  29.666   7.433  1.00  0.00           N  
ATOM   2119  H   ALA   132      20.377  29.709   6.647  1.00  0.00           H  
ATOM   2120  CA  ALA   132      21.121  28.408   8.137  1.00  0.00           C  
ATOM   2121  HA  ALA   132      21.970  28.383   8.821  1.00  0.00           H  
ATOM   2122  CB  ALA   132      19.880  28.293   9.003  1.00  0.00           C  
ATOM   2123  HB1 ALA   132      19.767  27.287   9.407  1.00  0.00           H  
ATOM   2124  HB2 ALA   132      19.818  28.916   9.895  1.00  0.00           H  
ATOM   2125  HB3 ALA   132      18.952  28.553   8.493  1.00  0.00           H  
ATOM   2126  C   ALA   132      21.462  27.345   7.136  1.00  0.00           C  
ATOM   2127  O   ALA   132      21.256  27.494   5.916  1.00  0.00           O  
ATOM   2128  N   PRO   133      22.213  26.243   7.614  1.00  0.00           N  
ATOM   2129  CD  PRO   133      22.614  25.972   9.014  1.00  0.00           C  
ATOM   2130  HD2 PRO   133      21.772  25.398   9.400  1.00  0.00           H  
ATOM   2131  HD3 PRO   133      22.958  26.808   9.623  1.00  0.00           H  
ATOM   2132  CG  PRO   133      23.809  25.041   8.883  1.00  0.00           C  
ATOM   2133  HG2 PRO   133      23.876  24.294   9.675  1.00  0.00           H  
ATOM   2134  HG3 PRO   133      24.642  25.742   8.824  1.00  0.00           H  
ATOM   2135  CB  PRO   133      23.706  24.315   7.557  1.00  0.00           C  
ATOM   2136  HB2 PRO   133      23.146  23.399   7.748  1.00  0.00           H  
ATOM   2137  HB3 PRO   133      24.665  24.077   7.096  1.00  0.00           H  
ATOM   2138  CA  PRO   133      22.871  25.334   6.704  1.00  0.00           C  
ATOM   2139  HA  PRO   133      23.527  26.022   6.171  1.00  0.00           H  
ATOM   2140  C   PRO   133      22.113  24.474   5.756  1.00  0.00           C  
ATOM   2141  O   PRO   133      20.919  24.556   5.750  1.00  0.00           O  
ATOM   2142  N   ALA   134      22.872  23.602   5.021  1.00  0.00           N  
ATOM   2143  H   ALA   134      23.849  23.516   5.262  1.00  0.00           H  
ATOM   2144  CA  ALA   134      22.226  22.725   4.028  1.00  0.00           C  
ATOM   2145  HA  ALA   134      21.517  23.274   3.408  1.00  0.00           H  
ATOM   2146  CB  ALA   134      23.416  22.193   3.221  1.00  0.00           C  
ATOM   2147  HB1 ALA   134      23.980  22.933   2.655  1.00  0.00           H  
ATOM   2148  HB2 ALA   134      24.113  21.759   3.938  1.00  0.00           H  
ATOM   2149  HB3 ALA   134      23.209  21.348   2.563  1.00  0.00           H  
ATOM   2150  C   ALA   134      21.402  21.606   4.741  1.00  0.00           C  
ATOM   2151  O   ALA   134      21.452  21.378   5.963  1.00  0.00           O  
ATOM   2152  N   ASP   135      20.550  20.962   3.972  1.00  0.00           N  
ATOM   2153  H   ASP   135      20.467  21.307   3.027  1.00  0.00           H  
ATOM   2154  CA  ASP   135      19.658  19.804   4.223  1.00  0.00           C  
ATOM   2155  HA  ASP   135      20.160  19.058   4.838  1.00  0.00           H  
ATOM   2156  CB  ASP   135      18.519  20.257   5.178  1.00  0.00           C  
ATOM   2157  HB2 ASP   135      17.985  19.356   5.479  1.00  0.00           H  
ATOM   2158  HB3 ASP   135      19.044  20.607   6.068  1.00  0.00           H  
ATOM   2159  CG  ASP   135      17.558  21.387   4.664  1.00  0.00           C  
ATOM   2160  OD1 ASP   135      17.756  22.102   3.666  1.00  0.00           O  
ATOM   2161  OD2 ASP   135      16.511  21.514   5.287  1.00  0.00           O  
ATOM   2162  C   ASP   135      18.975  19.148   3.020  1.00  0.00           C  
ATOM   2163  O   ASP   135      18.489  18.057   3.240  1.00  0.00           O  
ATOM   2164  N   ALA   136      18.994  19.657   1.812  1.00  0.00           N  
ATOM   2165  H   ALA   136      19.391  20.567   1.624  1.00  0.00           H  
ATOM   2166  CA  ALA   136      18.703  18.944   0.586  1.00  0.00           C  
ATOM   2167  HA  ALA   136      18.039  18.129   0.874  1.00  0.00           H  
ATOM   2168  CB  ALA   136      17.943  19.767  -0.480  1.00  0.00           C  
ATOM   2169  HB1 ALA   136      18.378  20.736  -0.724  1.00  0.00           H  
ATOM   2170  HB2 ALA   136      17.872  19.117  -1.352  1.00  0.00           H  
ATOM   2171  HB3 ALA   136      16.944  19.897  -0.065  1.00  0.00           H  
ATOM   2172  C   ALA   136      19.967  18.306   0.016  1.00  0.00           C  
ATOM   2173  O   ALA   136      20.904  18.985  -0.412  1.00  0.00           O  
ATOM   2174  N   LYS   137      19.962  16.972  -0.303  1.00  0.00           N  
ATOM   2175  H   LYS   137      19.166  16.448   0.032  1.00  0.00           H  
ATOM   2176  CA  LYS   137      21.056  16.169  -0.873  1.00  0.00           C  
ATOM   2177  HA  LYS   137      21.975  16.490  -0.381  1.00  0.00           H  
ATOM   2178  CB  LYS   137      20.905  14.708  -0.572  1.00  0.00           C  
ATOM   2179  HB2 LYS   137      21.853  14.243  -0.846  1.00  0.00           H  
ATOM   2180  HB3 LYS   137      20.976  14.544   0.504  1.00  0.00           H  
ATOM   2181  CG  LYS   137      19.977  13.945  -1.161  1.00  0.00           C  
ATOM   2182  HG2 LYS   137      19.085  14.508  -0.889  1.00  0.00           H  
ATOM   2183  HG3 LYS   137      20.034  14.085  -2.241  1.00  0.00           H  
ATOM   2184  CD  LYS   137      20.001  12.629  -0.906  1.00  0.00           C  
ATOM   2185  HD2 LYS   137      20.917  12.149  -1.251  1.00  0.00           H  
ATOM   2186  HD3 LYS   137      19.962  12.411   0.162  1.00  0.00           H  
ATOM   2187  CE  LYS   137      18.928  11.954  -1.418  1.00  0.00           C  
ATOM   2188  HE2 LYS   137      18.053  12.600  -1.341  1.00  0.00           H  
ATOM   2189  HE3 LYS   137      19.063  11.567  -2.428  1.00  0.00           H  
ATOM   2190  NZ  LYS   137      18.580  10.695  -0.698  1.00  0.00           N  
ATOM   2191  HZ1 LYS   137      18.005  10.937   0.097  1.00  0.00           H  
ATOM   2192  HZ2 LYS   137      18.127  10.028  -1.305  1.00  0.00           H  
ATOM   2193  HZ3 LYS   137      19.389  10.188  -0.369  1.00  0.00           H  
ATOM   2194  C   LYS   137      21.374  16.515  -2.382  1.00  0.00           C  
ATOM   2195  O   LYS   137      20.525  17.063  -3.119  1.00  0.00           O  
ATOM   2196  N   PRO   138      22.616  16.292  -2.923  1.00  0.00           N  
ATOM   2197  CD  PRO   138      23.840  15.955  -2.093  1.00  0.00           C  
ATOM   2198  HD2 PRO   138      23.789  14.870  -2.002  1.00  0.00           H  
ATOM   2199  HD3 PRO   138      23.933  16.392  -1.099  1.00  0.00           H  
ATOM   2200  CG  PRO   138      25.011  16.296  -2.983  1.00  0.00           C  
ATOM   2201  HG2 PRO   138      25.830  15.672  -2.625  1.00  0.00           H  
ATOM   2202  HG3 PRO   138      25.130  17.373  -2.862  1.00  0.00           H  
ATOM   2203  CB  PRO   138      24.569  16.164  -4.384  1.00  0.00           C  
ATOM   2204  HB2 PRO   138      24.700  15.129  -4.700  1.00  0.00           H  
ATOM   2205  HB3 PRO   138      25.169  16.733  -5.094  1.00  0.00           H  
ATOM   2206  CA  PRO   138      23.042  16.551  -4.271  1.00  0.00           C  
ATOM   2207  HA  PRO   138      22.997  17.624  -4.460  1.00  0.00           H  
ATOM   2208  C   PRO   138      22.243  15.867  -5.426  1.00  0.00           C  
ATOM   2209  O   PRO   138      21.822  14.710  -5.229  1.00  0.00           O  
ATOM   2210  N   MET   139      22.128  16.495  -6.567  1.00  0.00           N  
ATOM   2211  H   MET   139      22.422  17.460  -6.605  1.00  0.00           H  
ATOM   2212  CA  MET   139      21.510  16.021  -7.732  1.00  0.00           C  
ATOM   2213  HA  MET   139      21.624  14.944  -7.859  1.00  0.00           H  
ATOM   2214  CB  MET   139      20.029  16.400  -7.682  1.00  0.00           C  
ATOM   2215  HB2 MET   139      19.566  16.209  -6.714  1.00  0.00           H  
ATOM   2216  HB3 MET   139      20.020  17.413  -8.083  1.00  0.00           H  
ATOM   2217  CG  MET   139      19.333  15.512  -8.723  1.00  0.00           C  
ATOM   2218  HG2 MET   139      19.795  15.815  -9.663  1.00  0.00           H  
ATOM   2219  HG3 MET   139      19.669  14.499  -8.504  1.00  0.00           H  
ATOM   2220  SD  MET   139      17.521  15.534  -8.917  1.00  0.00           S  
ATOM   2221  CE  MET   139      17.268  17.211  -9.441  1.00  0.00           C  
ATOM   2222  HE1 MET   139      17.915  17.476 -10.278  1.00  0.00           H  
ATOM   2223  HE2 MET   139      16.209  17.276  -9.689  1.00  0.00           H  
ATOM   2224  HE3 MET   139      17.441  17.834  -8.563  1.00  0.00           H  
ATOM   2225  C   MET   139      22.233  16.501  -8.978  1.00  0.00           C  
ATOM   2226  O   MET   139      22.574  15.700  -9.842  1.00  0.00           O  
ATOM   2227  N   MET   140      22.713  17.746  -9.082  1.00  0.00           N  
ATOM   2228  H   MET   140      22.457  18.430  -8.385  1.00  0.00           H  
ATOM   2229  CA  MET   140      23.619  18.237 -10.141  1.00  0.00           C  
ATOM   2230  HA  MET   140      23.295  17.721 -11.045  1.00  0.00           H  
ATOM   2231  CB  MET   140      23.378  19.792 -10.267  1.00  0.00           C  
ATOM   2232  HB2 MET   140      23.465  20.210  -9.264  1.00  0.00           H  
ATOM   2233  HB3 MET   140      24.186  20.205 -10.870  1.00  0.00           H  
ATOM   2234  CG  MET   140      22.063  20.104 -11.028  1.00  0.00           C  
ATOM   2235  HG2 MET   140      22.246  20.963 -11.674  1.00  0.00           H  
ATOM   2236  HG3 MET   140      21.938  19.255 -11.700  1.00  0.00           H  
ATOM   2237  SD  MET   140      20.458  20.198 -10.200  1.00  0.00           S  
ATOM   2238  CE  MET   140      20.650  21.837  -9.503  1.00  0.00           C  
ATOM   2239  HE1 MET   140      21.524  21.978  -8.867  1.00  0.00           H  
ATOM   2240  HE2 MET   140      20.853  22.553 -10.300  1.00  0.00           H  
ATOM   2241  HE3 MET   140      19.748  22.102  -8.952  1.00  0.00           H  
ATOM   2242  C   MET   140      25.052  17.731 -10.056  1.00  0.00           C  
ATOM   2243  O   MET   140      25.802  18.162 -10.948  1.00  0.00           O  
ATOM   2244  N   HIE   141      25.420  16.762  -9.247  1.00  0.00           N  
ATOM   2245  H   HIE   141      24.667  16.411  -8.672  1.00  0.00           H  
ATOM   2246  CA  HIE   141      26.715  16.028  -9.223  1.00  0.00           C  
ATOM   2247  HA  HIE   141      27.491  16.705  -9.581  1.00  0.00           H  
ATOM   2248  CB  HIE   141      27.121  15.463  -7.808  1.00  0.00           C  
ATOM   2249  HB2 HIE   141      28.136  15.072  -7.885  1.00  0.00           H  
ATOM   2250  HB3 HIE   141      27.177  16.218  -7.024  1.00  0.00           H  
ATOM   2251  CG  HIE   141      26.190  14.389  -7.314  1.00  0.00           C  
ATOM   2252  ND1 HIE   141      24.842  14.389  -7.487  1.00  0.00           N  
ATOM   2253  CE1 HIE   141      24.356  13.354  -6.847  1.00  0.00           C  
ATOM   2254  HE1 HIE   141      23.287  13.208  -6.792  1.00  0.00           H  
ATOM   2255  NE2 HIE   141      25.389  12.668  -6.281  1.00  0.00           N  
ATOM   2256  HE2 HIE   141      25.269  11.826  -5.737  1.00  0.00           H  
ATOM   2257  CD2 HIE   141      26.600  13.245  -6.675  1.00  0.00           C  
ATOM   2258  HD2 HIE   141      27.588  12.850  -6.494  1.00  0.00           H  
ATOM   2259  C   HIE   141      26.681  14.919 -10.280  1.00  0.00           C  
ATOM   2260  O   HIE   141      27.672  14.277 -10.450  1.00  0.00           O  
ATOM   2261  N   HIE   142      25.607  14.734 -11.090  1.00  0.00           N  
ATOM   2262  H   HIE   142      24.702  15.174 -11.010  1.00  0.00           H  
ATOM   2263  CA  HIE   142      25.665  13.694 -12.081  1.00  0.00           C  
ATOM   2264  HA  HIE   142      26.288  12.844 -11.804  1.00  0.00           H  
ATOM   2265  CB  HIE   142      24.325  13.055 -12.435  1.00  0.00           C  
ATOM   2266  HB2 HIE   142      23.592  13.827 -12.667  1.00  0.00           H  
ATOM   2267  HB3 HIE   142      24.424  12.341 -13.252  1.00  0.00           H  
ATOM   2268  CG  HIE   142      23.793  12.135 -11.320  1.00  0.00           C  
ATOM   2269  ND1 HIE   142      22.530  11.657 -11.314  1.00  0.00           N  
ATOM   2270  CE1 HIE   142      22.350  10.887 -10.238  1.00  0.00           C  
ATOM   2271  HE1 HIE   142      21.545  10.199 -10.026  1.00  0.00           H  
ATOM   2272  NE2 HIE   142      23.504  10.915  -9.551  1.00  0.00           N  
ATOM   2273  HE2 HIE   142      23.707  10.273  -8.798  1.00  0.00           H  
ATOM   2274  CD2 HIE   142      24.416  11.691 -10.232  1.00  0.00           C  
ATOM   2275  HD2 HIE   142      25.439  11.889  -9.947  1.00  0.00           H  
ATOM   2276  C   HIE   142      26.330  14.214 -13.327  1.00  0.00           C  
ATOM   2277  O   HIE   142      25.936  15.284 -13.801  1.00  0.00           O  
ATOM   2278  N   LYS   143      27.241  13.464 -13.973  1.00  0.00           N  
ATOM   2279  H   LYS   143      27.674  12.722 -13.442  1.00  0.00           H  
ATOM   2280  CA  LYS   143      27.883  13.780 -15.276  1.00  0.00           C  
ATOM   2281  HA  LYS   143      27.845  14.853 -15.461  1.00  0.00           H  
ATOM   2282  CB  LYS   143      29.333  13.284 -15.101  1.00  0.00           C  
ATOM   2283  HB2 LYS   143      29.661  13.346 -14.064  1.00  0.00           H  
ATOM   2284  HB3 LYS   143      29.466  12.261 -15.455  1.00  0.00           H  
ATOM   2285  CG  LYS   143      30.277  14.183 -15.747  1.00  0.00           C  
ATOM   2286  HG2 LYS   143      29.993  14.433 -16.769  1.00  0.00           H  
ATOM   2287  HG3 LYS   143      30.190  15.156 -15.264  1.00  0.00           H  
ATOM   2288  CD  LYS   143      31.526  13.740 -15.788  1.00  0.00           C  
ATOM   2289  HD2 LYS   143      31.785  13.225 -14.863  1.00  0.00           H  
ATOM   2290  HD3 LYS   143      31.476  12.932 -16.518  1.00  0.00           H  
ATOM   2291  CE  LYS   143      32.473  14.589 -16.207  1.00  0.00           C  
ATOM   2292  HE2 LYS   143      33.150  13.922 -16.740  1.00  0.00           H  
ATOM   2293  HE3 LYS   143      32.078  15.272 -16.959  1.00  0.00           H  
ATOM   2294  NZ  LYS   143      33.147  15.265 -15.113  1.00  0.00           N  
ATOM   2295  HZ1 LYS   143      33.225  16.250 -15.321  1.00  0.00           H  
ATOM   2296  HZ2 LYS   143      32.557  15.328 -14.296  1.00  0.00           H  
ATOM   2297  HZ3 LYS   143      34.072  14.914 -14.909  1.00  0.00           H  
ATOM   2298  C   LYS   143      27.148  13.101 -16.436  1.00  0.00           C  
ATOM   2299  O   LYS   143      27.628  13.358 -17.566  1.00  0.00           O  
ATOM   2300  N   GLY   144      26.090  12.342 -16.229  1.00  0.00           N  
ATOM   2301  H   GLY   144      25.818  12.068 -15.296  1.00  0.00           H  
ATOM   2302  CA  GLY   144      25.135  11.845 -17.285  1.00  0.00           C  
ATOM   2303  HA2 GLY   144      25.707  11.256 -18.002  1.00  0.00           H  
ATOM   2304  HA3 GLY   144      24.382  11.248 -16.772  1.00  0.00           H  
ATOM   2305  C   GLY   144      24.422  12.886 -18.118  1.00  0.00           C  
ATOM   2306  O   GLY   144      23.729  13.789 -17.650  1.00  0.00           O  
ATOM   2307  N   LYS   145      24.637  12.721 -19.403  1.00  0.00           N  
ATOM   2308  H   LYS   145      25.188  11.920 -19.678  1.00  0.00           H  
ATOM   2309  CA  LYS   145      24.082  13.569 -20.589  1.00  0.00           C  
ATOM   2310  HA  LYS   145      23.496  14.381 -20.157  1.00  0.00           H  
ATOM   2311  CB  LYS   145      25.340  14.125 -21.351  1.00  0.00           C  
ATOM   2312  HB2 LYS   145      25.851  13.278 -21.809  1.00  0.00           H  
ATOM   2313  HB3 LYS   145      24.926  14.686 -22.189  1.00  0.00           H  
ATOM   2314  CG  LYS   145      26.200  14.974 -20.718  1.00  0.00           C  
ATOM   2315  HG2 LYS   145      25.574  15.779 -20.334  1.00  0.00           H  
ATOM   2316  HG3 LYS   145      26.599  14.517 -19.813  1.00  0.00           H  
ATOM   2317  CD  LYS   145      27.240  15.398 -21.473  1.00  0.00           C  
ATOM   2318  HD2 LYS   145      27.899  14.578 -21.760  1.00  0.00           H  
ATOM   2319  HD3 LYS   145      26.912  15.781 -22.439  1.00  0.00           H  
ATOM   2320  CE  LYS   145      28.069  16.321 -20.918  1.00  0.00           C  
ATOM   2321  HE2 LYS   145      27.478  17.218 -20.731  1.00  0.00           H  
ATOM   2322  HE3 LYS   145      28.576  15.941 -20.031  1.00  0.00           H  
ATOM   2323  NZ  LYS   145      29.092  16.586 -21.879  1.00  0.00           N  
ATOM   2324  HZ1 LYS   145      29.786  17.267 -21.606  1.00  0.00           H  
ATOM   2325  HZ2 LYS   145      29.532  15.726 -22.174  1.00  0.00           H  
ATOM   2326  HZ3 LYS   145      28.587  17.055 -22.618  1.00  0.00           H  
ATOM   2327  C   LYS   145      23.144  12.809 -21.546  1.00  0.00           C  
ATOM   2328  O   LYS   145      22.422  13.395 -22.340  1.00  0.00           O  
ATOM   2329  N   PHE   146      23.024  11.535 -21.276  1.00  0.00           N  
ATOM   2330  H   PHE   146      23.557  11.114 -20.529  1.00  0.00           H  
ATOM   2331  CA  PHE   146      22.115  10.608 -22.040  1.00  0.00           C  
ATOM   2332  HA  PHE   146      21.141  11.098 -22.033  1.00  0.00           H  
ATOM   2333  CB  PHE   146      22.625  10.376 -23.496  1.00  0.00           C  
ATOM   2334  HB2 PHE   146      22.822  11.363 -23.912  1.00  0.00           H  
ATOM   2335  HB3 PHE   146      23.592   9.881 -23.412  1.00  0.00           H  
ATOM   2336  CG  PHE   146      21.721   9.541 -24.399  1.00  0.00           C  
ATOM   2337  CD1 PHE   146      22.158   8.315 -25.017  1.00  0.00           C  
ATOM   2338  HD1 PHE   146      23.054   7.806 -24.694  1.00  0.00           H  
ATOM   2339  CE1 PHE   146      21.277   7.664 -25.917  1.00  0.00           C  
ATOM   2340  HE1 PHE   146      21.640   6.706 -26.260  1.00  0.00           H  
ATOM   2341  CZ  PHE   146      20.054   8.284 -26.282  1.00  0.00           C  
ATOM   2342  HZ  PHE   146      19.331   7.767 -26.895  1.00  0.00           H  
ATOM   2343  CE2 PHE   146      19.693   9.448 -25.663  1.00  0.00           C  
ATOM   2344  HE2 PHE   146      18.709   9.880 -25.770  1.00  0.00           H  
ATOM   2345  CD2 PHE   146      20.535  10.152 -24.815  1.00  0.00           C  
ATOM   2346  HD2 PHE   146      20.216  11.103 -24.415  1.00  0.00           H  
ATOM   2347  C   PHE   146      21.847   9.328 -21.352  1.00  0.00           C  
ATOM   2348  O   PHE   146      22.750   8.875 -20.639  1.00  0.00           O  
ATOM   2349  N   GLY   147      20.675   8.697 -21.455  1.00  0.00           N  
ATOM   2350  H   GLY   147      19.869   9.061 -21.943  1.00  0.00           H  
ATOM   2351  CA  GLY   147      20.407   7.349 -21.006  1.00  0.00           C  
ATOM   2352  HA2 GLY   147      21.227   7.055 -20.350  1.00  0.00           H  
ATOM   2353  HA3 GLY   147      19.507   7.341 -20.391  1.00  0.00           H  
ATOM   2354  C   GLY   147      20.091   6.440 -22.175  1.00  0.00           C  
ATOM   2355  O   GLY   147      18.998   6.494 -22.682  1.00  0.00           O  
ATOM   2356  N   PRO   148      21.066   5.619 -22.687  1.00  0.00           N  
ATOM   2357  CD  PRO   148      22.410   5.372 -22.301  1.00  0.00           C  
ATOM   2358  HD2 PRO   148      22.398   5.028 -21.267  1.00  0.00           H  
ATOM   2359  HD3 PRO   148      23.004   6.263 -22.506  1.00  0.00           H  
ATOM   2360  CG  PRO   148      22.943   4.289 -23.157  1.00  0.00           C  
ATOM   2361  HG2 PRO   148      22.938   3.373 -22.565  1.00  0.00           H  
ATOM   2362  HG3 PRO   148      23.949   4.579 -23.460  1.00  0.00           H  
ATOM   2363  CB  PRO   148      21.921   4.207 -24.270  1.00  0.00           C  
ATOM   2364  HB2 PRO   148      21.839   3.223 -24.734  1.00  0.00           H  
ATOM   2365  HB3 PRO   148      22.153   4.972 -25.011  1.00  0.00           H  
ATOM   2366  CA  PRO   148      20.633   4.694 -23.695  1.00  0.00           C  
ATOM   2367  HA  PRO   148      20.110   5.181 -24.518  1.00  0.00           H  
ATOM   2368  C   PRO   148      19.704   3.605 -23.094  1.00  0.00           C  
ATOM   2369  O   PRO   148      19.455   3.582 -21.932  1.00  0.00           O  
ATOM   2370  N   HIE   149      19.132   2.736 -23.926  1.00  0.00           N  
ATOM   2371  H   HIE   149      19.230   2.898 -24.919  1.00  0.00           H  
ATOM   2372  CA  HIE   149      18.266   1.611 -23.456  1.00  0.00           C  
ATOM   2373  HA  HIE   149      18.589   1.231 -22.486  1.00  0.00           H  
ATOM   2374  CB  HIE   149      16.802   2.097 -23.587  1.00  0.00           C  
ATOM   2375  HB2 HIE   149      16.143   1.244 -23.426  1.00  0.00           H  
ATOM   2376  HB3 HIE   149      16.639   2.742 -22.724  1.00  0.00           H  
ATOM   2377  CG  HIE   149      16.398   2.814 -24.854  1.00  0.00           C  
ATOM   2378  ND1 HIE   149      16.020   2.175 -25.966  1.00  0.00           N  
ATOM   2379  CE1 HIE   149      15.950   3.138 -26.927  1.00  0.00           C  
ATOM   2380  HE1 HIE   149      15.692   2.982 -27.964  1.00  0.00           H  
ATOM   2381  NE2 HIE   149      16.155   4.339 -26.392  1.00  0.00           N  
ATOM   2382  HE2 HIE   149      16.224   5.208 -26.902  1.00  0.00           H  
ATOM   2383  CD2 HIE   149      16.514   4.156 -25.077  1.00  0.00           C  
ATOM   2384  HD2 HIE   149      16.949   4.891 -24.416  1.00  0.00           H  
ATOM   2385  C   HIE   149      18.462   0.263 -24.261  1.00  0.00           C  
ATOM   2386  O   HIE   149      18.709  -0.823 -23.677  1.00  0.00           O  
ATOM   2387  N   GLN   150      18.523   0.351 -25.635  1.00  0.00           N  
ATOM   2388  H   GLN   150      18.135   1.211 -25.994  1.00  0.00           H  
ATOM   2389  CA  GLN   150      18.800  -0.825 -26.495  1.00  0.00           C  
ATOM   2390  HA  GLN   150      19.616  -1.331 -25.979  1.00  0.00           H  
ATOM   2391  CB  GLN   150      17.616  -1.792 -26.499  1.00  0.00           C  
ATOM   2392  HB2 GLN   150      17.905  -2.510 -27.267  1.00  0.00           H  
ATOM   2393  HB3 GLN   150      17.576  -2.211 -25.493  1.00  0.00           H  
ATOM   2394  CG  GLN   150      16.265  -1.211 -26.915  1.00  0.00           C  
ATOM   2395  HG2 GLN   150      15.549  -1.170 -26.094  1.00  0.00           H  
ATOM   2396  HG3 GLN   150      16.336  -0.144 -27.127  1.00  0.00           H  
ATOM   2397  CD  GLN   150      15.703  -1.920 -28.098  1.00  0.00           C  
ATOM   2398  OE1 GLN   150      16.350  -2.419 -29.004  1.00  0.00           O  
ATOM   2399  NE2 GLN   150      14.437  -1.750 -28.382  1.00  0.00           N  
ATOM   2400 HE21 GLN   150      14.114  -2.280 -29.179  1.00  0.00           H  
ATOM   2401 HE22 GLN   150      13.893  -1.300 -27.660  1.00  0.00           H  
ATOM   2402  C   GLN   150      19.234  -0.461 -27.963  1.00  0.00           C  
ATOM   2403  O   GLN   150      18.610   0.372 -28.589  1.00  0.00           O  
ATOM   2404  N   CML   151      20.097  -1.307 -28.583  1.00  0.00           N  
ATOM   2405  H   CML   151      20.433  -0.920 -29.453  1.00  0.00           H  
ATOM   2406  CA  CML   151      20.650  -2.609 -28.195  1.00  0.00           C  
ATOM   2407  HA  CML   151      20.630  -2.884 -27.141  1.00  0.00           H  
ATOM   2408  CB  CML   151      19.975  -3.770 -29.084  1.00  0.00           C  
ATOM   2409  HB2 CML   151      20.479  -3.679 -30.046  1.00  0.00           H  
ATOM   2410  HB3 CML   151      18.928  -3.477 -29.166  1.00  0.00           H  
ATOM   2411  SG  CML   151      20.157  -5.308 -28.148  1.00  0.00           S  
ATOM   2412  S1L CML   151      19.346  -6.798 -29.263  1.00  0.00           S  
ATOM   2413  C1L CML   151      20.692  -7.315 -30.398  1.00  0.00           C  
ATOM   2414  H1L CML   151      20.648  -8.421 -30.489  1.00  0.00           H  
ATOM   2415  H1M CML   151      21.642  -6.881 -30.016  1.00  0.00           H  
ATOM   2416  C1R CML   151      20.565  -6.881 -31.895  1.00  0.00           C  
ATOM   2417  C2R CML   151      19.435  -6.941 -32.642  1.00  0.00           C  
ATOM   2418  H2R CML   151      18.433  -7.200 -32.269  1.00  0.00           H  
ATOM   2419  C1  CML   151      21.759  -6.356 -32.661  1.00  0.00           C  
ATOM   2420  C2  CML   151      19.609  -6.545 -34.069  1.00  0.00           C  
ATOM   2421  N1  CML   151      21.157  -6.211 -34.036  1.00  0.00           N  
ATOM   2422  O1  CML   151      21.686  -5.585 -35.004  1.00  0.00           O  
ATOM   2423  C1A CML   151      23.008  -7.292 -32.749  1.00  0.00           C  
ATOM   2424  H1A CML   151      23.650  -7.132 -31.856  1.00  0.00           H  
ATOM   2425  H1B CML   151      23.620  -7.144 -33.664  1.00  0.00           H  
ATOM   2426  H1C CML   151      22.614  -8.329 -32.688  1.00  0.00           H  
ATOM   2427  C2A CML   151      19.428  -7.878 -34.876  1.00  0.00           C  
ATOM   2428  H2A CML   151      20.227  -8.567 -34.528  1.00  0.00           H  
ATOM   2429  H2B CML   151      19.629  -7.670 -35.949  1.00  0.00           H  
ATOM   2430  H2C CML   151      18.483  -8.455 -34.781  1.00  0.00           H  
ATOM   2431  C1D CML   151      22.091  -4.892 -32.095  1.00  0.00           C  
ATOM   2432  H1D CML   151      21.327  -4.086 -32.126  1.00  0.00           H  
ATOM   2433  H1E CML   151      22.903  -4.469 -32.725  1.00  0.00           H  
ATOM   2434  H1F CML   151      22.518  -4.869 -31.070  1.00  0.00           H  
ATOM   2435  C2D CML   151      18.821  -5.237 -34.494  1.00  0.00           C  
ATOM   2436  H2D CML   151      18.836  -4.415 -33.747  1.00  0.00           H  
ATOM   2437  H2E CML   151      17.744  -5.456 -34.662  1.00  0.00           H  
ATOM   2438  H2F CML   151      19.245  -4.765 -35.405  1.00  0.00           H  
ATOM   2439  C   CML   151      22.200  -2.686 -28.461  1.00  0.00           C  
ATOM   2440  O   CML   151      22.776  -1.929 -29.263  1.00  0.00           O  
ATOM   2441  N   ASP   152      22.927  -3.617 -27.767  1.00  0.00           N  
ATOM   2442  H   ASP   152      22.380  -4.245 -27.195  1.00  0.00           H  
ATOM   2443  CA  ASP   152      24.296  -3.869 -27.948  1.00  0.00           C  
ATOM   2444  HA  ASP   152      24.895  -2.977 -28.131  1.00  0.00           H  
ATOM   2445  CB  ASP   152      24.886  -4.576 -26.737  1.00  0.00           C  
ATOM   2446  HB2 ASP   152      24.682  -3.977 -25.850  1.00  0.00           H  
ATOM   2447  HB3 ASP   152      24.421  -5.536 -26.513  1.00  0.00           H  
ATOM   2448  CG  ASP   152      26.460  -4.736 -26.688  1.00  0.00           C  
ATOM   2449  OD1 ASP   152      26.927  -5.173 -25.628  1.00  0.00           O  
ATOM   2450  OD2 ASP   152      27.149  -4.382 -27.648  1.00  0.00           O  
ATOM   2451  C   ASP   152      24.587  -4.750 -29.186  1.00  0.00           C  
ATOM   2452  O   ASP   152      24.099  -5.917 -29.292  1.00  0.00           O  
ATOM   2453  N   MET   153      25.450  -4.267 -30.100  1.00  0.00           N  
ATOM   2454  H   MET   153      25.796  -3.321 -30.021  1.00  0.00           H  
ATOM   2455  CA  MET   153      25.951  -5.014 -31.270  1.00  0.00           C  
ATOM   2456  HA  MET   153      25.162  -5.355 -31.941  1.00  0.00           H  
ATOM   2457  CB  MET   153      26.736  -4.045 -32.197  1.00  0.00           C  
ATOM   2458  HB2 MET   153      26.189  -3.114 -32.351  1.00  0.00           H  
ATOM   2459  HB3 MET   153      27.644  -3.681 -31.716  1.00  0.00           H  
ATOM   2460  CG  MET   153      27.123  -4.771 -33.515  1.00  0.00           C  
ATOM   2461  HG2 MET   153      27.712  -4.046 -34.077  1.00  0.00           H  
ATOM   2462  HG3 MET   153      27.711  -5.669 -33.324  1.00  0.00           H  
ATOM   2463  SD  MET   153      25.682  -5.252 -34.429  1.00  0.00           S  
ATOM   2464  CE  MET   153      25.420  -3.718 -35.413  1.00  0.00           C  
ATOM   2465  HE1 MET   153      26.215  -3.738 -36.159  1.00  0.00           H  
ATOM   2466  HE2 MET   153      24.458  -3.851 -35.906  1.00  0.00           H  
ATOM   2467  HE3 MET   153      25.402  -2.859 -34.743  1.00  0.00           H  
ATOM   2468  C   MET   153      26.816  -6.186 -30.903  1.00  0.00           C  
ATOM   2469  O   MET   153      26.756  -7.253 -31.544  1.00  0.00           O  
ATOM   2470  N   MET   154      27.579  -6.088 -29.821  1.00  0.00           N  
ATOM   2471  H   MET   154      27.508  -5.211 -29.325  1.00  0.00           H  
ATOM   2472  CA  MET   154      28.464  -7.184 -29.283  1.00  0.00           C  
ATOM   2473  HA  MET   154      28.839  -7.825 -30.081  1.00  0.00           H  
ATOM   2474  CB  MET   154      29.567  -6.542 -28.425  1.00  0.00           C  
ATOM   2475  HB2 MET   154      29.164  -5.935 -27.614  1.00  0.00           H  
ATOM   2476  HB3 MET   154      30.190  -7.360 -28.062  1.00  0.00           H  
ATOM   2477  CG  MET   154      30.389  -5.605 -29.354  1.00  0.00           C  
ATOM   2478  HG2 MET   154      29.792  -4.847 -29.861  1.00  0.00           H  
ATOM   2479  HG3 MET   154      31.123  -5.012 -28.809  1.00  0.00           H  
ATOM   2480  SD  MET   154      31.226  -6.403 -30.742  1.00  0.00           S  
ATOM   2481  CE  MET   154      32.088  -4.888 -31.286  1.00  0.00           C  
ATOM   2482  HE1 MET   154      32.974  -5.114 -31.879  1.00  0.00           H  
ATOM   2483  HE2 MET   154      31.349  -4.310 -31.840  1.00  0.00           H  
ATOM   2484  HE3 MET   154      32.457  -4.301 -30.444  1.00  0.00           H  
ATOM   2485  C   MET   154      27.602  -8.226 -28.492  1.00  0.00           C  
ATOM   2486  O   MET   154      28.095  -8.827 -27.498  1.00  0.00           O  
ATOM   2487  N   PHE   155      26.358  -8.469 -28.937  1.00  0.00           N  
ATOM   2488  H   PHE   155      25.957  -8.057 -29.767  1.00  0.00           H  
ATOM   2489  CA  PHE   155      25.347  -9.254 -28.219  1.00  0.00           C  
ATOM   2490  HA  PHE   155      25.047  -8.747 -27.303  1.00  0.00           H  
ATOM   2491  CB  PHE   155      24.241  -9.379 -29.195  1.00  0.00           C  
ATOM   2492  HB2 PHE   155      24.133  -8.360 -29.567  1.00  0.00           H  
ATOM   2493  HB3 PHE   155      24.619  -9.977 -30.025  1.00  0.00           H  
ATOM   2494  CG  PHE   155      22.970  -9.766 -28.649  1.00  0.00           C  
ATOM   2495  CD1 PHE   155      22.228  -8.986 -27.798  1.00  0.00           C  
ATOM   2496  HD1 PHE   155      22.648  -8.032 -27.515  1.00  0.00           H  
ATOM   2497  CE1 PHE   155      20.971  -9.404 -27.242  1.00  0.00           C  
ATOM   2498  HE1 PHE   155      20.499  -8.721 -26.550  1.00  0.00           H  
ATOM   2499  CZ  PHE   155      20.515 -10.696 -27.598  1.00  0.00           C  
ATOM   2500  HZ  PHE   155      19.532 -10.986 -27.258  1.00  0.00           H  
ATOM   2501  CE2 PHE   155      21.265 -11.471 -28.495  1.00  0.00           C  
ATOM   2502  HE2 PHE   155      20.864 -12.456 -28.681  1.00  0.00           H  
ATOM   2503  CD2 PHE   155      22.483 -11.011 -29.023  1.00  0.00           C  
ATOM   2504  HD2 PHE   155      23.043 -11.582 -29.749  1.00  0.00           H  
ATOM   2505  C   PHE   155      25.944 -10.658 -27.924  1.00  0.00           C  
ATOM   2506  O   PHE   155      26.535 -11.298 -28.833  1.00  0.00           O  
ATOM   2507  N   LYS   156      25.761 -11.215 -26.665  1.00  0.00           N  
ATOM   2508  H   LYS   156      25.170 -10.618 -26.103  1.00  0.00           H  
ATOM   2509  CA  LYS   156      26.389 -12.414 -26.074  1.00  0.00           C  
ATOM   2510  HA  LYS   156      27.471 -12.424 -26.208  1.00  0.00           H  
ATOM   2511  CB  LYS   156      26.118 -12.438 -24.558  1.00  0.00           C  
ATOM   2512  HB2 LYS   156      26.803 -13.206 -24.199  1.00  0.00           H  
ATOM   2513  HB3 LYS   156      26.366 -11.466 -24.132  1.00  0.00           H  
ATOM   2514  CG  LYS   156      24.878 -12.812 -24.072  1.00  0.00           C  
ATOM   2515  HG2 LYS   156      24.129 -12.165 -24.528  1.00  0.00           H  
ATOM   2516  HG3 LYS   156      24.742 -13.798 -24.516  1.00  0.00           H  
ATOM   2517  CD  LYS   156      24.841 -12.982 -22.756  1.00  0.00           C  
ATOM   2518  HD2 LYS   156      25.382 -13.911 -22.580  1.00  0.00           H  
ATOM   2519  HD3 LYS   156      25.480 -12.295 -22.201  1.00  0.00           H  
ATOM   2520  CE  LYS   156      23.602 -13.144 -22.213  1.00  0.00           C  
ATOM   2521  HE2 LYS   156      23.817 -13.097 -21.146  1.00  0.00           H  
ATOM   2522  HE3 LYS   156      22.968 -12.307 -22.507  1.00  0.00           H  
ATOM   2523  NZ  LYS   156      22.959 -14.516 -22.451  1.00  0.00           N  
ATOM   2524  HZ1 LYS   156      22.048 -14.444 -22.022  1.00  0.00           H  
ATOM   2525  HZ2 LYS   156      22.744 -14.786 -23.400  1.00  0.00           H  
ATOM   2526  HZ3 LYS   156      23.530 -15.298 -22.164  1.00  0.00           H  
ATOM   2527  C   LYS   156      25.960 -13.741 -26.790  1.00  0.00           C  
ATOM   2528  O   LYS   156      26.764 -14.556 -27.072  1.00  0.00           O  
ATOM   2529  N   ASP   157      24.702 -13.798 -27.255  1.00  0.00           N  
ATOM   2530  H   ASP   157      24.053 -13.037 -27.121  1.00  0.00           H  
ATOM   2531  CA  ASP   157      24.085 -15.005 -27.860  1.00  0.00           C  
ATOM   2532  HA  ASP   157      24.367 -15.887 -27.285  1.00  0.00           H  
ATOM   2533  CB  ASP   157      22.547 -14.961 -27.744  1.00  0.00           C  
ATOM   2534  HB2 ASP   157      22.163 -14.171 -28.389  1.00  0.00           H  
ATOM   2535  HB3 ASP   157      22.143 -15.910 -28.097  1.00  0.00           H  
ATOM   2536  CG  ASP   157      22.041 -14.764 -26.349  1.00  0.00           C  
ATOM   2537  OD1 ASP   157      21.013 -14.097 -26.116  1.00  0.00           O  
ATOM   2538  OD2 ASP   157      22.589 -15.323 -25.394  1.00  0.00           O  
ATOM   2539  C   ASP   157      24.516 -15.268 -29.270  1.00  0.00           C  
ATOM   2540  O   ASP   157      24.190 -16.234 -29.953  1.00  0.00           O  
ATOM   2541  N   LEU   158      25.411 -14.400 -29.899  1.00  0.00           N  
ATOM   2542  H   LEU   158      25.882 -13.823 -29.218  1.00  0.00           H  
ATOM   2543  CA  LEU   158      26.070 -14.662 -31.193  1.00  0.00           C  
ATOM   2544  HA  LEU   158      25.484 -15.304 -31.851  1.00  0.00           H  
ATOM   2545  CB  LEU   158      26.373 -13.410 -32.019  1.00  0.00           C  
ATOM   2546  HB2 LEU   158      26.926 -12.743 -31.357  1.00  0.00           H  
ATOM   2547  HB3 LEU   158      26.936 -13.701 -32.906  1.00  0.00           H  
ATOM   2548  CG  LEU   158      25.076 -12.762 -32.511  1.00  0.00           C  
ATOM   2549  HG  LEU   158      24.231 -12.915 -31.840  1.00  0.00           H  
ATOM   2550  CD1 LEU   158      25.301 -11.251 -32.760  1.00  0.00           C  
ATOM   2551 HD11 LEU   158      25.935 -10.989 -31.913  1.00  0.00           H  
ATOM   2552 HD12 LEU   158      25.785 -11.062 -33.718  1.00  0.00           H  
ATOM   2553 HD13 LEU   158      24.374 -10.682 -32.686  1.00  0.00           H  
ATOM   2554  CD2 LEU   158      24.573 -13.437 -33.879  1.00  0.00           C  
ATOM   2555 HD21 LEU   158      25.097 -13.191 -34.802  1.00  0.00           H  
ATOM   2556 HD22 LEU   158      24.570 -14.522 -33.781  1.00  0.00           H  
ATOM   2557 HD23 LEU   158      23.570 -13.114 -34.161  1.00  0.00           H  
ATOM   2558  C   LEU   158      27.339 -15.432 -31.050  1.00  0.00           C  
ATOM   2559  O   LEU   158      27.803 -16.091 -32.007  1.00  0.00           O  
ATOM   2560  N   ASN   159      27.812 -15.418 -29.820  1.00  0.00           N  
ATOM   2561  H   ASN   159      27.317 -14.931 -29.087  1.00  0.00           H  
ATOM   2562  CA  ASN   159      29.192 -15.844 -29.519  1.00  0.00           C  
ATOM   2563  HA  ASN   159      29.323 -15.268 -28.602  1.00  0.00           H  
ATOM   2564  CB  ASN   159      29.260 -17.383 -29.176  1.00  0.00           C  
ATOM   2565  HB2 ASN   159      29.364 -18.005 -30.065  1.00  0.00           H  
ATOM   2566  HB3 ASN   159      30.122 -17.432 -28.509  1.00  0.00           H  
ATOM   2567  CG  ASN   159      28.054 -17.864 -28.379  1.00  0.00           C  
ATOM   2568  OD1 ASN   159      28.079 -17.925 -27.176  1.00  0.00           O  
ATOM   2569  ND2 ASN   159      26.998 -18.229 -29.076  1.00  0.00           N  
ATOM   2570 HD21 ASN   159      26.146 -18.467 -28.589  1.00  0.00           H  
ATOM   2571 HD22 ASN   159      26.939 -18.163 -30.083  1.00  0.00           H  
ATOM   2572  C   ASN   159      30.314 -15.382 -30.477  1.00  0.00           C  
ATOM   2573  O   ASN   159      31.111 -16.230 -30.942  1.00  0.00           O  
ATOM   2574  N   LEU   160      30.475 -14.077 -30.712  1.00  0.00           N  
ATOM   2575  H   LEU   160      29.907 -13.414 -30.203  1.00  0.00           H  
ATOM   2576  CA  LEU   160      31.477 -13.531 -31.581  1.00  0.00           C  
ATOM   2577  HA  LEU   160      31.393 -14.023 -32.550  1.00  0.00           H  
ATOM   2578  CB  LEU   160      31.326 -11.993 -31.699  1.00  0.00           C  
ATOM   2579  HB2 LEU   160      31.297 -11.632 -30.671  1.00  0.00           H  
ATOM   2580  HB3 LEU   160      32.292 -11.689 -32.102  1.00  0.00           H  
ATOM   2581  CG  LEU   160      30.076 -11.494 -32.491  1.00  0.00           C  
ATOM   2582  HG  LEU   160      29.263 -12.220 -32.498  1.00  0.00           H  
ATOM   2583  CD1 LEU   160      29.505 -10.207 -31.915  1.00  0.00           C  
ATOM   2584 HD11 LEU   160      28.424 -10.118 -32.030  1.00  0.00           H  
ATOM   2585 HD12 LEU   160      29.577 -10.001 -30.847  1.00  0.00           H  
ATOM   2586 HD13 LEU   160      30.128  -9.470 -32.420  1.00  0.00           H  
ATOM   2587  CD2 LEU   160      30.435 -11.264 -33.941  1.00  0.00           C  
ATOM   2588 HD21 LEU   160      30.653 -12.236 -34.383  1.00  0.00           H  
ATOM   2589 HD22 LEU   160      29.587 -10.785 -34.431  1.00  0.00           H  
ATOM   2590 HD23 LEU   160      31.324 -10.661 -34.125  1.00  0.00           H  
ATOM   2591  C   LEU   160      32.866 -13.745 -31.033  1.00  0.00           C  
ATOM   2592  O   LEU   160      33.075 -13.506 -29.883  1.00  0.00           O  
ATOM   2593  N   THR   161      33.761 -14.244 -31.850  1.00  0.00           N  
ATOM   2594  H   THR   161      33.507 -14.339 -32.822  1.00  0.00           H  
ATOM   2595  CA  THR   161      35.183 -14.317 -31.520  1.00  0.00           C  
ATOM   2596  HA  THR   161      35.334 -14.871 -30.594  1.00  0.00           H  
ATOM   2597  CB  THR   161      35.939 -15.264 -32.540  1.00  0.00           C  
ATOM   2598  HB  THR   161      35.589 -14.926 -33.515  1.00  0.00           H  
ATOM   2599  CG2 THR   161      37.461 -15.435 -32.563  1.00  0.00           C  
ATOM   2600 HG21 THR   161      38.044 -14.586 -32.919  1.00  0.00           H  
ATOM   2601 HG22 THR   161      37.844 -15.688 -31.574  1.00  0.00           H  
ATOM   2602 HG23 THR   161      37.860 -16.226 -33.198  1.00  0.00           H  
ATOM   2603  OG1 THR   161      35.443 -16.603 -32.417  1.00  0.00           O  
ATOM   2604  HG1 THR   161      35.415 -16.872 -31.496  1.00  0.00           H  
ATOM   2605  C   THR   161      35.815 -12.941 -31.487  1.00  0.00           C  
ATOM   2606  O   THR   161      35.302 -12.124 -32.183  1.00  0.00           O  
ATOM   2607  N   ASP   162      36.891 -12.697 -30.628  1.00  0.00           N  
ATOM   2608  H   ASP   162      37.275 -13.537 -30.220  1.00  0.00           H  
ATOM   2609  CA  ASP   162      37.666 -11.411 -30.567  1.00  0.00           C  
ATOM   2610  HA  ASP   162      37.022 -10.662 -30.105  1.00  0.00           H  
ATOM   2611  CB  ASP   162      38.978 -11.530 -29.724  1.00  0.00           C  
ATOM   2612  HB2 ASP   162      39.476 -10.561 -29.724  1.00  0.00           H  
ATOM   2613  HB3 ASP   162      38.659 -11.593 -28.683  1.00  0.00           H  
ATOM   2614  CG  ASP   162      40.012 -12.611 -30.134  1.00  0.00           C  
ATOM   2615  OD1 ASP   162      39.724 -13.585 -30.916  1.00  0.00           O  
ATOM   2616  OD2 ASP   162      41.211 -12.574 -29.639  1.00  0.00           O  
ATOM   2617  C   ASP   162      38.014 -10.781 -31.955  1.00  0.00           C  
ATOM   2618  O   ASP   162      37.720  -9.630 -32.249  1.00  0.00           O  
ATOM   2619  N   ALA   163      38.372 -11.709 -32.833  1.00  0.00           N  
ATOM   2620  H   ALA   163      38.573 -12.672 -32.606  1.00  0.00           H  
ATOM   2621  CA  ALA   163      38.667 -11.270 -34.170  1.00  0.00           C  
ATOM   2622  HA  ALA   163      39.374 -10.440 -34.168  1.00  0.00           H  
ATOM   2623  CB  ALA   163      39.381 -12.404 -34.822  1.00  0.00           C  
ATOM   2624  HB1 ALA   163      38.892 -13.365 -34.661  1.00  0.00           H  
ATOM   2625  HB2 ALA   163      39.482 -12.228 -35.893  1.00  0.00           H  
ATOM   2626  HB3 ALA   163      40.327 -12.485 -34.286  1.00  0.00           H  
ATOM   2627  C   ALA   163      37.434 -10.739 -34.916  1.00  0.00           C  
ATOM   2628  O   ALA   163      37.455  -9.848 -35.711  1.00  0.00           O  
ATOM   2629  N   GLN   164      36.297 -11.375 -34.637  1.00  0.00           N  
ATOM   2630  H   GLN   164      36.322 -12.034 -33.872  1.00  0.00           H  
ATOM   2631  CA  GLN   164      35.030 -11.132 -35.405  1.00  0.00           C  
ATOM   2632  HA  GLN   164      35.119 -10.967 -36.479  1.00  0.00           H  
ATOM   2633  CB  GLN   164      34.190 -12.387 -35.257  1.00  0.00           C  
ATOM   2634  HB2 GLN   164      34.810 -13.282 -35.308  1.00  0.00           H  
ATOM   2635  HB3 GLN   164      33.663 -12.379 -34.303  1.00  0.00           H  
ATOM   2636  CG  GLN   164      33.142 -12.403 -36.328  1.00  0.00           C  
ATOM   2637  HG2 GLN   164      32.546 -11.491 -36.365  1.00  0.00           H  
ATOM   2638  HG3 GLN   164      33.559 -12.550 -37.324  1.00  0.00           H  
ATOM   2639  CD  GLN   164      32.094 -13.488 -36.177  1.00  0.00           C  
ATOM   2640  OE1 GLN   164      31.995 -14.226 -35.186  1.00  0.00           O  
ATOM   2641  NE2 GLN   164      31.302 -13.721 -37.201  1.00  0.00           N  
ATOM   2642 HE21 GLN   164      30.430 -14.205 -37.044  1.00  0.00           H  
ATOM   2643 HE22 GLN   164      31.511 -13.256 -38.073  1.00  0.00           H  
ATOM   2644  C   GLN   164      34.314  -9.896 -34.877  1.00  0.00           C  
ATOM   2645  O   GLN   164      33.674  -9.142 -35.581  1.00  0.00           O  
ATOM   2646  N   LYS   165      34.462  -9.483 -33.613  1.00  0.00           N  
ATOM   2647  H   LYS   165      35.004 -10.136 -33.067  1.00  0.00           H  
ATOM   2648  CA  LYS   165      34.185  -8.208 -33.020  1.00  0.00           C  
ATOM   2649  HA  LYS   165      33.162  -7.995 -33.331  1.00  0.00           H  
ATOM   2650  CB  LYS   165      34.360  -8.131 -31.419  1.00  0.00           C  
ATOM   2651  HB2 LYS   165      35.373  -8.368 -31.094  1.00  0.00           H  
ATOM   2652  HB3 LYS   165      34.205  -7.090 -31.135  1.00  0.00           H  
ATOM   2653  CG  LYS   165      33.579  -8.970 -30.661  1.00  0.00           C  
ATOM   2654  HG2 LYS   165      32.582  -8.681 -30.995  1.00  0.00           H  
ATOM   2655  HG3 LYS   165      33.906  -9.966 -30.962  1.00  0.00           H  
ATOM   2656  CD  LYS   165      33.637  -8.948 -29.255  1.00  0.00           C  
ATOM   2657  HD2 LYS   165      34.688  -8.920 -28.965  1.00  0.00           H  
ATOM   2658  HD3 LYS   165      33.183  -8.013 -28.928  1.00  0.00           H  
ATOM   2659  CE  LYS   165      32.972  -9.912 -28.614  1.00  0.00           C  
ATOM   2660  HE2 LYS   165      31.943  -9.554 -28.588  1.00  0.00           H  
ATOM   2661  HE3 LYS   165      32.893 -10.834 -29.190  1.00  0.00           H  
ATOM   2662  NZ  LYS   165      33.517 -10.033 -27.143  1.00  0.00           N  
ATOM   2663  HZ1 LYS   165      33.360  -9.158 -26.664  1.00  0.00           H  
ATOM   2664  HZ2 LYS   165      32.947 -10.688 -26.627  1.00  0.00           H  
ATOM   2665  HZ3 LYS   165      34.479 -10.336 -27.084  1.00  0.00           H  
ATOM   2666  C   LYS   165      34.921  -7.032 -33.696  1.00  0.00           C  
ATOM   2667  O   LYS   165      34.327  -6.029 -34.108  1.00  0.00           O  
ATOM   2668  N   GLN   166      36.241  -7.205 -33.812  1.00  0.00           N  
ATOM   2669  H   GLN   166      36.679  -8.079 -33.561  1.00  0.00           H  
ATOM   2670  CA  GLN   166      37.150  -6.252 -34.547  1.00  0.00           C  
ATOM   2671  HA  GLN   166      37.116  -5.283 -34.048  1.00  0.00           H  
ATOM   2672  CB  GLN   166      38.637  -6.570 -34.531  1.00  0.00           C  
ATOM   2673  HB2 GLN   166      38.941  -6.325 -33.513  1.00  0.00           H  
ATOM   2674  HB3 GLN   166      38.575  -7.642 -34.720  1.00  0.00           H  
ATOM   2675  CG  GLN   166      39.612  -5.936 -35.585  1.00  0.00           C  
ATOM   2676  HG2 GLN   166      40.490  -6.559 -35.753  1.00  0.00           H  
ATOM   2677  HG3 GLN   166      39.103  -6.196 -36.514  1.00  0.00           H  
ATOM   2678  CD  GLN   166      39.823  -4.483 -35.477  1.00  0.00           C  
ATOM   2679  OE1 GLN   166      39.463  -3.789 -34.580  1.00  0.00           O  
ATOM   2680  NE2 GLN   166      40.403  -3.934 -36.573  1.00  0.00           N  
ATOM   2681 HE21 GLN   166      40.325  -2.930 -36.656  1.00  0.00           H  
ATOM   2682 HE22 GLN   166      40.689  -4.501 -37.358  1.00  0.00           H  
ATOM   2683  C   GLN   166      36.743  -5.988 -36.010  1.00  0.00           C  
ATOM   2684  O   GLN   166      36.752  -4.764 -36.345  1.00  0.00           O  
ATOM   2685  N   GLN   167      36.408  -7.033 -36.733  1.00  0.00           N  
ATOM   2686  H   GLN   167      36.556  -7.954 -36.345  1.00  0.00           H  
ATOM   2687  CA  GLN   167      35.904  -7.099 -38.067  1.00  0.00           C  
ATOM   2688  HA  GLN   167      36.637  -6.545 -38.652  1.00  0.00           H  
ATOM   2689  CB  GLN   167      35.931  -8.493 -38.616  1.00  0.00           C  
ATOM   2690  HB2 GLN   167      36.887  -8.968 -38.396  1.00  0.00           H  
ATOM   2691  HB3 GLN   167      35.119  -9.069 -38.171  1.00  0.00           H  
ATOM   2692  CG  GLN   167      35.772  -8.441 -40.101  1.00  0.00           C  
ATOM   2693  HG2 GLN   167      34.877  -7.902 -40.412  1.00  0.00           H  
ATOM   2694  HG3 GLN   167      36.612  -7.920 -40.560  1.00  0.00           H  
ATOM   2695  CD  GLN   167      35.686  -9.846 -40.671  1.00  0.00           C  
ATOM   2696  OE1 GLN   167      35.548 -10.790 -39.990  1.00  0.00           O  
ATOM   2697  NE2 GLN   167      35.733  -9.989 -41.970  1.00  0.00           N  
ATOM   2698 HE21 GLN   167      35.667 -10.914 -42.369  1.00  0.00           H  
ATOM   2699 HE22 GLN   167      35.850  -9.187 -42.573  1.00  0.00           H  
ATOM   2700  C   GLN   167      34.570  -6.249 -38.260  1.00  0.00           C  
ATOM   2701  O   GLN   167      34.575  -5.515 -39.262  1.00  0.00           O  
ATOM   2702  N   ILE   168      33.563  -6.443 -37.346  1.00  0.00           N  
ATOM   2703  H   ILE   168      33.742  -7.172 -36.670  1.00  0.00           H  
ATOM   2704  CA  ILE   168      32.222  -5.741 -37.317  1.00  0.00           C  
ATOM   2705  HA  ILE   168      31.912  -5.632 -38.357  1.00  0.00           H  
ATOM   2706  CB  ILE   168      31.098  -6.562 -36.700  1.00  0.00           C  
ATOM   2707  HB  ILE   168      30.139  -6.071 -36.860  1.00  0.00           H  
ATOM   2708  CG2 ILE   168      30.982  -7.984 -37.373  1.00  0.00           C  
ATOM   2709 HG21 ILE   168      30.632  -7.952 -38.405  1.00  0.00           H  
ATOM   2710 HG22 ILE   168      31.978  -8.426 -37.393  1.00  0.00           H  
ATOM   2711 HG23 ILE   168      30.516  -8.717 -36.715  1.00  0.00           H  
ATOM   2712  CG1 ILE   168      31.293  -6.680 -35.176  1.00  0.00           C  
ATOM   2713 HG12 ILE   168      32.019  -7.469 -34.982  1.00  0.00           H  
ATOM   2714 HG13 ILE   168      31.714  -5.783 -34.720  1.00  0.00           H  
ATOM   2715  CD1 ILE   168      30.085  -7.065 -34.310  1.00  0.00           C  
ATOM   2716 HD11 ILE   168      30.196  -6.617 -33.323  1.00  0.00           H  
ATOM   2717 HD12 ILE   168      29.184  -6.648 -34.759  1.00  0.00           H  
ATOM   2718 HD13 ILE   168      30.090  -8.155 -34.269  1.00  0.00           H  
ATOM   2719  C   ILE   168      32.363  -4.321 -36.739  1.00  0.00           C  
ATOM   2720  O   ILE   168      31.593  -3.502 -37.183  1.00  0.00           O  
ATOM   2721  N   ARG   169      33.268  -4.045 -35.847  1.00  0.00           N  
ATOM   2722  H   ARG   169      33.801  -4.796 -35.432  1.00  0.00           H  
ATOM   2723  CA  ARG   169      33.538  -2.611 -35.327  1.00  0.00           C  
ATOM   2724  HA  ARG   169      32.547  -2.186 -35.166  1.00  0.00           H  
ATOM   2725  CB  ARG   169      34.185  -2.754 -33.895  1.00  0.00           C  
ATOM   2726  HB2 ARG   169      33.679  -2.000 -33.293  1.00  0.00           H  
ATOM   2727  HB3 ARG   169      33.856  -3.693 -33.450  1.00  0.00           H  
ATOM   2728  CG  ARG   169      35.529  -2.544 -33.854  1.00  0.00           C  
ATOM   2729  HG2 ARG   169      35.970  -3.303 -34.499  1.00  0.00           H  
ATOM   2730  HG3 ARG   169      35.839  -1.586 -34.271  1.00  0.00           H  
ATOM   2731  CD  ARG   169      36.131  -2.833 -32.711  1.00  0.00           C  
ATOM   2732  HD2 ARG   169      35.811  -3.730 -32.182  1.00  0.00           H  
ATOM   2733  HD3 ARG   169      37.171  -2.995 -32.995  1.00  0.00           H  
ATOM   2734  NE  ARG   169      36.149  -1.625 -31.810  1.00  0.00           N  
ATOM   2735  HE  ARG   169      35.672  -0.824 -32.199  1.00  0.00           H  
ATOM   2736  CZ  ARG   169      36.582  -1.533 -30.556  1.00  0.00           C  
ATOM   2737  NH1 ARG   169      37.292  -2.500 -29.957  1.00  0.00           N  
ATOM   2738 HH11 ARG   169      37.671  -3.249 -30.517  1.00  0.00           H  
ATOM   2739 HH12 ARG   169      37.532  -2.541 -28.977  1.00  0.00           H  
ATOM   2740  NH2 ARG   169      36.490  -0.367 -29.892  1.00  0.00           N  
ATOM   2741 HH21 ARG   169      36.002   0.446 -30.241  1.00  0.00           H  
ATOM   2742 HH22 ARG   169      36.978  -0.439 -29.011  1.00  0.00           H  
ATOM   2743  C   ARG   169      34.213  -1.654 -36.332  1.00  0.00           C  
ATOM   2744  O   ARG   169      33.822  -0.471 -36.446  1.00  0.00           O  
ATOM   2745  N   GLU   170      35.163  -2.109 -37.185  1.00  0.00           N  
ATOM   2746  H   GLU   170      35.659  -2.983 -37.079  1.00  0.00           H  
ATOM   2747  CA  GLU   170      35.580  -1.401 -38.318  1.00  0.00           C  
ATOM   2748  HA  GLU   170      35.996  -0.442 -38.008  1.00  0.00           H  
ATOM   2749  CB  GLU   170      36.680  -2.081 -39.093  1.00  0.00           C  
ATOM   2750  HB2 GLU   170      36.265  -3.055 -39.351  1.00  0.00           H  
ATOM   2751  HB3 GLU   170      36.805  -1.482 -39.996  1.00  0.00           H  
ATOM   2752  CG  GLU   170      38.035  -2.336 -38.433  1.00  0.00           C  
ATOM   2753  HG2 GLU   170      37.809  -2.946 -37.559  1.00  0.00           H  
ATOM   2754  HG3 GLU   170      38.796  -2.837 -39.031  1.00  0.00           H  
ATOM   2755  CD  GLU   170      38.748  -1.142 -37.777  1.00  0.00           C  
ATOM   2756  OE1 GLU   170      38.304   0.040 -37.883  1.00  0.00           O  
ATOM   2757  OE2 GLU   170      39.848  -1.380 -37.202  1.00  0.00           O  
ATOM   2758  C   GLU   170      34.429  -0.854 -39.148  1.00  0.00           C  
ATOM   2759  O   GLU   170      34.313   0.328 -39.447  1.00  0.00           O  
ATOM   2760  N   ILE   171      33.415  -1.762 -39.476  1.00  0.00           N  
ATOM   2761  H   ILE   171      33.528  -2.704 -39.130  1.00  0.00           H  
ATOM   2762  CA  ILE   171      32.193  -1.475 -40.210  1.00  0.00           C  
ATOM   2763  HA  ILE   171      32.446  -0.929 -41.118  1.00  0.00           H  
ATOM   2764  CB  ILE   171      31.394  -2.783 -40.628  1.00  0.00           C  
ATOM   2765  HB  ILE   171      31.139  -3.290 -39.698  1.00  0.00           H  
ATOM   2766  CG2 ILE   171      29.990  -2.483 -41.217  1.00  0.00           C  
ATOM   2767 HG21 ILE   171      29.602  -3.373 -41.713  1.00  0.00           H  
ATOM   2768 HG22 ILE   171      29.340  -2.247 -40.375  1.00  0.00           H  
ATOM   2769 HG23 ILE   171      30.026  -1.613 -41.873  1.00  0.00           H  
ATOM   2770  CG1 ILE   171      32.118  -3.818 -41.532  1.00  0.00           C  
ATOM   2771 HG12 ILE   171      32.983  -4.241 -41.022  1.00  0.00           H  
ATOM   2772 HG13 ILE   171      31.465  -4.658 -41.769  1.00  0.00           H  
ATOM   2773  CD1 ILE   171      32.618  -3.237 -42.820  1.00  0.00           C  
ATOM   2774 HD11 ILE   171      33.433  -2.548 -42.599  1.00  0.00           H  
ATOM   2775 HD12 ILE   171      33.049  -4.043 -43.414  1.00  0.00           H  
ATOM   2776 HD13 ILE   171      31.804  -2.741 -43.348  1.00  0.00           H  
ATOM   2777  C   ILE   171      31.309  -0.505 -39.313  1.00  0.00           C  
ATOM   2778  O   ILE   171      30.802   0.494 -39.815  1.00  0.00           O  
ATOM   2779  N   MET   172      31.150  -0.644 -38.019  1.00  0.00           N  
ATOM   2780  H   MET   172      31.657  -1.306 -37.449  1.00  0.00           H  
ATOM   2781  CA  MET   172      30.487   0.479 -37.217  1.00  0.00           C  
ATOM   2782  HA  MET   172      29.452   0.585 -37.543  1.00  0.00           H  
ATOM   2783  CB  MET   172      30.393  -0.064 -35.727  1.00  0.00           C  
ATOM   2784  HB2 MET   172      31.422  -0.208 -35.397  1.00  0.00           H  
ATOM   2785  HB3 MET   172      29.895   0.611 -35.031  1.00  0.00           H  
ATOM   2786  CG  MET   172      29.739  -1.446 -35.441  1.00  0.00           C  
ATOM   2787  HG2 MET   172      28.678  -1.205 -35.503  1.00  0.00           H  
ATOM   2788  HG3 MET   172      29.958  -2.138 -36.254  1.00  0.00           H  
ATOM   2789  SD  MET   172      29.971  -2.064 -33.731  1.00  0.00           S  
ATOM   2790  CE  MET   172      28.782  -1.028 -32.922  1.00  0.00           C  
ATOM   2791  HE1 MET   172      27.806  -1.242 -33.357  1.00  0.00           H  
ATOM   2792  HE2 MET   172      28.805  -1.394 -31.895  1.00  0.00           H  
ATOM   2793  HE3 MET   172      29.034   0.032 -32.972  1.00  0.00           H  
ATOM   2794  C   MET   172      31.185   1.837 -37.306  1.00  0.00           C  
ATOM   2795  O   MET   172      30.506   2.841 -37.286  1.00  0.00           O  
ATOM   2796  N   LYS   173      32.526   1.964 -37.359  1.00  0.00           N  
ATOM   2797  H   LYS   173      33.051   1.108 -37.251  1.00  0.00           H  
ATOM   2798  CA  LYS   173      33.214   3.269 -37.662  1.00  0.00           C  
ATOM   2799  HA  LYS   173      32.908   4.004 -36.918  1.00  0.00           H  
ATOM   2800  CB  LYS   173      34.764   3.142 -37.529  1.00  0.00           C  
ATOM   2801  HB2 LYS   173      35.111   2.294 -38.120  1.00  0.00           H  
ATOM   2802  HB3 LYS   173      35.180   4.005 -38.049  1.00  0.00           H  
ATOM   2803  CG  LYS   173      35.229   3.027 -36.249  1.00  0.00           C  
ATOM   2804  HG2 LYS   173      34.925   3.956 -35.766  1.00  0.00           H  
ATOM   2805  HG3 LYS   173      34.563   2.293 -35.797  1.00  0.00           H  
ATOM   2806  CD  LYS   173      36.409   2.446 -35.930  1.00  0.00           C  
ATOM   2807  HD2 LYS   173      36.597   2.670 -34.880  1.00  0.00           H  
ATOM   2808  HD3 LYS   173      36.320   1.386 -36.170  1.00  0.00           H  
ATOM   2809  CE  LYS   173      37.557   2.950 -36.416  1.00  0.00           C  
ATOM   2810  HE2 LYS   173      37.419   3.019 -37.495  1.00  0.00           H  
ATOM   2811  HE3 LYS   173      37.683   3.976 -36.070  1.00  0.00           H  
ATOM   2812  NZ  LYS   173      38.770   2.100 -36.139  1.00  0.00           N  
ATOM   2813  HZ1 LYS   173      39.625   2.338 -36.621  1.00  0.00           H  
ATOM   2814  HZ2 LYS   173      38.944   2.151 -35.145  1.00  0.00           H  
ATOM   2815  HZ3 LYS   173      38.578   1.155 -36.440  1.00  0.00           H  
ATOM   2816  C   LYS   173      32.857   3.764 -39.020  1.00  0.00           C  
ATOM   2817  O   LYS   173      32.722   4.957 -39.227  1.00  0.00           O  
ATOM   2818  N   GLY   174      32.538   2.799 -39.911  1.00  0.00           N  
ATOM   2819  H   GLY   174      32.693   1.832 -39.666  1.00  0.00           H  
ATOM   2820  CA  GLY   174      32.072   3.102 -41.276  1.00  0.00           C  
ATOM   2821  HA2 GLY   174      32.890   3.696 -41.685  1.00  0.00           H  
ATOM   2822  HA3 GLY   174      31.897   2.188 -41.843  1.00  0.00           H  
ATOM   2823  C   GLY   174      30.757   3.885 -41.351  1.00  0.00           C  
ATOM   2824  O   GLY   174      30.733   4.934 -41.950  1.00  0.00           O  
ATOM   2825  N   GLN   175      29.873   3.388 -40.556  1.00  0.00           N  
ATOM   2826  H   GLN   175      30.067   2.476 -40.166  1.00  0.00           H  
ATOM   2827  CA  GLN   175      28.589   4.030 -40.164  1.00  0.00           C  
ATOM   2828  HA  GLN   175      28.004   4.184 -41.071  1.00  0.00           H  
ATOM   2829  CB  GLN   175      27.883   3.210 -39.108  1.00  0.00           C  
ATOM   2830  HB2 GLN   175      27.782   2.157 -39.369  1.00  0.00           H  
ATOM   2831  HB3 GLN   175      28.461   3.277 -38.186  1.00  0.00           H  
ATOM   2832  CG  GLN   175      26.522   3.782 -38.881  1.00  0.00           C  
ATOM   2833  HG2 GLN   175      26.593   4.745 -38.375  1.00  0.00           H  
ATOM   2834  HG3 GLN   175      25.963   3.938 -39.804  1.00  0.00           H  
ATOM   2835  CD  GLN   175      25.707   3.039 -37.887  1.00  0.00           C  
ATOM   2836  OE1 GLN   175      26.129   2.222 -37.118  1.00  0.00           O  
ATOM   2837  NE2 GLN   175      24.408   3.379 -37.833  1.00  0.00           N  
ATOM   2838 HE21 GLN   175      23.866   2.930 -37.109  1.00  0.00           H  
ATOM   2839 HE22 GLN   175      24.049   4.145 -38.385  1.00  0.00           H  
ATOM   2840  C   GLN   175      28.784   5.502 -39.762  1.00  0.00           C  
ATOM   2841  O   GLN   175      28.095   6.398 -40.202  1.00  0.00           O  
ATOM   2842  N   ARG   176      29.773   5.740 -38.939  1.00  0.00           N  
ATOM   2843  H   ARG   176      30.268   4.948 -38.553  1.00  0.00           H  
ATOM   2844  CA  ARG   176      30.017   7.058 -38.255  1.00  0.00           C  
ATOM   2845  HA  ARG   176      29.092   7.620 -38.124  1.00  0.00           H  
ATOM   2846  CB  ARG   176      30.632   6.837 -36.819  1.00  0.00           C  
ATOM   2847  HB2 ARG   176      30.024   6.106 -36.285  1.00  0.00           H  
ATOM   2848  HB3 ARG   176      31.665   6.529 -36.983  1.00  0.00           H  
ATOM   2849  CG  ARG   176      30.710   7.932 -36.003  1.00  0.00           C  
ATOM   2850  HG2 ARG   176      31.344   8.613 -36.571  1.00  0.00           H  
ATOM   2851  HG3 ARG   176      29.727   8.380 -35.849  1.00  0.00           H  
ATOM   2852  CD  ARG   176      31.307   7.875 -34.788  1.00  0.00           C  
ATOM   2853  HD2 ARG   176      30.721   7.163 -34.207  1.00  0.00           H  
ATOM   2854  HD3 ARG   176      32.253   7.345 -34.891  1.00  0.00           H  
ATOM   2855  NE  ARG   176      31.548   9.252 -34.189  1.00  0.00           N  
ATOM   2856  HE  ARG   176      32.294   9.859 -34.498  1.00  0.00           H  
ATOM   2857  CZ  ARG   176      31.091   9.627 -32.984  1.00  0.00           C  
ATOM   2858  NH1 ARG   176      30.331   8.922 -32.226  1.00  0.00           N  
ATOM   2859 HH11 ARG   176      30.083   7.984 -32.506  1.00  0.00           H  
ATOM   2860 HH12 ARG   176      29.980   9.263 -31.343  1.00  0.00           H  
ATOM   2861  NH2 ARG   176      31.443  10.806 -32.532  1.00  0.00           N  
ATOM   2862 HH21 ARG   176      31.974  11.349 -33.199  1.00  0.00           H  
ATOM   2863 HH22 ARG   176      30.938  11.164 -31.733  1.00  0.00           H  
ATOM   2864  C   ARG   176      30.788   8.008 -39.162  1.00  0.00           C  
ATOM   2865  O   ARG   176      30.570   9.199 -39.135  1.00  0.00           O  
ATOM   2866  N   ASP   177      31.487   7.447 -40.189  1.00  0.00           N  
ATOM   2867  H   ASP   177      31.656   6.460 -40.062  1.00  0.00           H  
ATOM   2868  CA  ASP   177      32.080   8.228 -41.344  1.00  0.00           C  
ATOM   2869  HA  ASP   177      32.390   9.222 -41.020  1.00  0.00           H  
ATOM   2870  CB  ASP   177      33.160   7.434 -42.046  1.00  0.00           C  
ATOM   2871  HB2 ASP   177      32.901   6.375 -42.025  1.00  0.00           H  
ATOM   2872  HB3 ASP   177      33.361   7.901 -43.010  1.00  0.00           H  
ATOM   2873  CG  ASP   177      34.560   7.573 -41.352  1.00  0.00           C  
ATOM   2874  OD1 ASP   177      34.790   8.300 -40.415  1.00  0.00           O  
ATOM   2875  OD2 ASP   177      35.548   7.040 -41.959  1.00  0.00           O  
ATOM   2876  C   ASP   177      30.974   8.606 -42.301  1.00  0.00           C  
ATOM   2877  O   ASP   177      30.814   9.792 -42.661  1.00  0.00           O  
ATOM   2878  N   GLN   178      30.090   7.614 -42.718  1.00  0.00           N  
ATOM   2879  H   GLN   178      30.359   6.692 -42.405  1.00  0.00           H  
ATOM   2880  CA  GLN   178      29.112   7.808 -43.814  1.00  0.00           C  
ATOM   2881  HA  GLN   178      29.675   8.276 -44.621  1.00  0.00           H  
ATOM   2882  CB  GLN   178      28.498   6.467 -44.293  1.00  0.00           C  
ATOM   2883  HB2 GLN   178      29.320   5.892 -44.721  1.00  0.00           H  
ATOM   2884  HB3 GLN   178      28.216   5.862 -43.431  1.00  0.00           H  
ATOM   2885  CG  GLN   178      27.352   6.657 -45.320  1.00  0.00           C  
ATOM   2886  HG2 GLN   178      26.558   7.169 -44.775  1.00  0.00           H  
ATOM   2887  HG3 GLN   178      27.627   7.236 -46.202  1.00  0.00           H  
ATOM   2888  CD  GLN   178      26.847   5.346 -45.969  1.00  0.00           C  
ATOM   2889  OE1 GLN   178      26.075   4.642 -45.380  1.00  0.00           O  
ATOM   2890  NE2 GLN   178      27.449   4.946 -47.092  1.00  0.00           N  
ATOM   2891 HE21 GLN   178      26.872   4.348 -47.665  1.00  0.00           H  
ATOM   2892 HE22 GLN   178      28.152   5.480 -47.583  1.00  0.00           H  
ATOM   2893  C   GLN   178      28.002   8.751 -43.350  1.00  0.00           C  
ATOM   2894  O   GLN   178      27.643   9.618 -44.144  1.00  0.00           O  
ATOM   2895  N   MET   179      27.430   8.616 -42.155  1.00  0.00           N  
ATOM   2896  H   MET   179      27.848   7.950 -41.521  1.00  0.00           H  
ATOM   2897  CA  MET   179      26.464   9.427 -41.539  1.00  0.00           C  
ATOM   2898  HA  MET   179      25.649   9.364 -42.261  1.00  0.00           H  
ATOM   2899  CB  MET   179      25.939   8.621 -40.197  1.00  0.00           C  
ATOM   2900  HB2 MET   179      24.966   9.045 -39.950  1.00  0.00           H  
ATOM   2901  HB3 MET   179      25.793   7.549 -40.328  1.00  0.00           H  
ATOM   2902  CG  MET   179      26.786   8.859 -38.971  1.00  0.00           C  
ATOM   2903  HG2 MET   179      26.635   8.098 -38.206  1.00  0.00           H  
ATOM   2904  HG3 MET   179      27.819   8.947 -39.305  1.00  0.00           H  
ATOM   2905  SD  MET   179      26.481  10.457 -38.159  1.00  0.00           S  
ATOM   2906  CE  MET   179      24.876  10.253 -37.274  1.00  0.00           C  
ATOM   2907  HE1 MET   179      24.089   9.881 -37.929  1.00  0.00           H  
ATOM   2908  HE2 MET   179      25.051   9.684 -36.361  1.00  0.00           H  
ATOM   2909  HE3 MET   179      24.440  11.205 -36.970  1.00  0.00           H  
ATOM   2910  C   MET   179      26.955  10.962 -41.339  1.00  0.00           C  
ATOM   2911  O   MET   179      28.177  11.214 -41.416  1.00  0.00           O  
ATOM   2912  N   LYS   180      26.030  11.879 -41.227  1.00  0.00           N  
ATOM   2913  H   LYS   180      25.101  11.560 -41.459  1.00  0.00           H  
ATOM   2914  CA  LYS   180      26.351  13.315 -40.730  1.00  0.00           C  
ATOM   2915  HA  LYS   180      27.329  13.327 -40.250  1.00  0.00           H  
ATOM   2916  CB  LYS   180      26.247  14.208 -41.960  1.00  0.00           C  
ATOM   2917  HB2 LYS   180      27.007  13.878 -42.669  1.00  0.00           H  
ATOM   2918  HB3 LYS   180      25.259  14.072 -42.399  1.00  0.00           H  
ATOM   2919  CG  LYS   180      26.428  15.539 -41.734  1.00  0.00           C  
ATOM   2920  HG2 LYS   180      25.592  15.832 -41.098  1.00  0.00           H  
ATOM   2921  HG3 LYS   180      27.367  15.646 -41.190  1.00  0.00           H  
ATOM   2922  CD  LYS   180      26.392  16.333 -42.832  1.00  0.00           C  
ATOM   2923  HD2 LYS   180      27.322  16.095 -43.348  1.00  0.00           H  
ATOM   2924  HD3 LYS   180      25.570  16.121 -43.515  1.00  0.00           H  
ATOM   2925  CE  LYS   180      26.365  17.627 -42.504  1.00  0.00           C  
ATOM   2926  HE2 LYS   180      25.466  17.908 -41.955  1.00  0.00           H  
ATOM   2927  HE3 LYS   180      27.156  17.843 -41.786  1.00  0.00           H  
ATOM   2928  NZ  LYS   180      26.443  18.538 -43.735  1.00  0.00           N  
ATOM   2929  HZ1 LYS   180      25.622  18.318 -44.281  1.00  0.00           H  
ATOM   2930  HZ2 LYS   180      26.465  19.487 -43.390  1.00  0.00           H  
ATOM   2931  HZ3 LYS   180      27.286  18.376 -44.266  1.00  0.00           H  
ATOM   2932  C   LYS   180      25.275  13.712 -39.705  1.00  0.00           C  
ATOM   2933  O   LYS   180      24.112  13.438 -40.046  1.00  0.00           O  
ATOM   2934  N   ARG   181      25.603  14.375 -38.587  1.00  0.00           N  
ATOM   2935  H   ARG   181      26.577  14.597 -38.442  1.00  0.00           H  
ATOM   2936  CA  ARG   181      24.568  14.645 -37.549  1.00  0.00           C  
ATOM   2937  HA  ARG   181      23.820  13.852 -37.551  1.00  0.00           H  
ATOM   2938  CB  ARG   181      25.235  14.564 -36.181  1.00  0.00           C  
ATOM   2939  HB2 ARG   181      24.417  14.299 -35.511  1.00  0.00           H  
ATOM   2940  HB3 ARG   181      25.793  13.628 -36.179  1.00  0.00           H  
ATOM   2941  CG  ARG   181      26.048  15.564 -35.726  1.00  0.00           C  
ATOM   2942  HG2 ARG   181      26.915  15.486 -36.382  1.00  0.00           H  
ATOM   2943  HG3 ARG   181      25.554  16.527 -35.859  1.00  0.00           H  
ATOM   2944  CD  ARG   181      26.333  15.475 -34.444  1.00  0.00           C  
ATOM   2945  HD2 ARG   181      26.529  16.511 -34.167  1.00  0.00           H  
ATOM   2946  HD3 ARG   181      25.515  15.277 -33.751  1.00  0.00           H  
ATOM   2947  NE  ARG   181      27.525  14.534 -34.120  1.00  0.00           N  
ATOM   2948  HE  ARG   181      28.178  14.272 -34.845  1.00  0.00           H  
ATOM   2949  CZ  ARG   181      28.047  14.382 -32.906  1.00  0.00           C  
ATOM   2950  NH1 ARG   181      27.629  14.931 -31.852  1.00  0.00           N  
ATOM   2951 HH11 ARG   181      26.787  15.478 -31.740  1.00  0.00           H  
ATOM   2952 HH12 ARG   181      28.239  14.849 -31.051  1.00  0.00           H  
ATOM   2953  NH2 ARG   181      29.153  13.679 -32.839  1.00  0.00           N  
ATOM   2954 HH21 ARG   181      29.388  13.134 -33.656  1.00  0.00           H  
ATOM   2955 HH22 ARG   181      29.635  13.589 -31.957  1.00  0.00           H  
ATOM   2956  C   ARG   181      23.727  15.869 -37.836  1.00  0.00           C  
ATOM   2957  O   ARG   181      24.158  16.801 -38.521  1.00  0.00           O  
ATOM   2958  N   PRO   182      22.493  16.014 -37.363  1.00  0.00           N  
ATOM   2959  CD  PRO   182      21.710  14.990 -36.724  1.00  0.00           C  
ATOM   2960  HD2 PRO   182      21.952  14.897 -35.665  1.00  0.00           H  
ATOM   2961  HD3 PRO   182      21.809  14.066 -37.294  1.00  0.00           H  
ATOM   2962  CG  PRO   182      20.279  15.462 -36.828  1.00  0.00           C  
ATOM   2963  HG2 PRO   182      19.696  15.018 -36.021  1.00  0.00           H  
ATOM   2964  HG3 PRO   182      19.803  15.461 -37.809  1.00  0.00           H  
ATOM   2965  CB  PRO   182      20.493  16.930 -36.505  1.00  0.00           C  
ATOM   2966  HB2 PRO   182      20.731  16.996 -35.443  1.00  0.00           H  
ATOM   2967  HB3 PRO   182      19.585  17.495 -36.718  1.00  0.00           H  
ATOM   2968  CA  PRO   182      21.718  17.243 -37.345  1.00  0.00           C  
ATOM   2969  HA  PRO   182      21.386  17.537 -38.341  1.00  0.00           H  
ATOM   2970  C   PRO   182      22.427  18.530 -36.834  1.00  0.00           C  
ATOM   2971  O   PRO   182      23.105  18.466 -35.802  1.00  0.00           O  
ATOM   2972  N   PRO   183      22.286  19.707 -37.497  1.00  0.00           N  
ATOM   2973  CD  PRO   183      21.440  19.904 -38.611  1.00  0.00           C  
ATOM   2974  HD2 PRO   183      20.404  19.638 -38.401  1.00  0.00           H  
ATOM   2975  HD3 PRO   183      21.710  19.337 -39.502  1.00  0.00           H  
ATOM   2976  CG  PRO   183      21.507  21.388 -39.045  1.00  0.00           C  
ATOM   2977  HG2 PRO   183      20.510  21.827 -39.001  1.00  0.00           H  
ATOM   2978  HG3 PRO   183      21.942  21.495 -40.039  1.00  0.00           H  
ATOM   2979  CB  PRO   183      22.404  22.053 -38.026  1.00  0.00           C  
ATOM   2980  HB2 PRO   183      21.752  22.804 -37.581  1.00  0.00           H  
ATOM   2981  HB3 PRO   183      23.174  22.663 -38.498  1.00  0.00           H  
ATOM   2982  CA  PRO   183      22.858  20.990 -37.018  1.00  0.00           C  
ATOM   2983  HA  PRO   183      23.947  20.964 -37.053  1.00  0.00           H  
ATOM   2984  C   PRO   183      22.314  21.395 -35.640  1.00  0.00           C  
ATOM   2985  O   PRO   183      21.111  21.329 -35.315  1.00  0.00           O  
ATOM   2986  N   LEU   184      23.197  21.898 -34.729  1.00  0.00           N  
ATOM   2987  H   LEU   184      24.109  22.093 -35.116  1.00  0.00           H  
ATOM   2988  CA  LEU   184      22.809  22.414 -33.442  1.00  0.00           C  
ATOM   2989  HA  LEU   184      22.196  21.709 -32.880  1.00  0.00           H  
ATOM   2990  CB  LEU   184      24.076  22.600 -32.577  1.00  0.00           C  
ATOM   2991  HB2 LEU   184      24.681  23.418 -32.968  1.00  0.00           H  
ATOM   2992  HB3 LEU   184      23.666  22.936 -31.625  1.00  0.00           H  
ATOM   2993  CG  LEU   184      25.119  21.431 -32.341  1.00  0.00           C  
ATOM   2994  HG  LEU   184      25.500  21.173 -33.329  1.00  0.00           H  
ATOM   2995  CD1 LEU   184      26.240  21.740 -31.397  1.00  0.00           C  
ATOM   2996 HD11 LEU   184      25.948  21.732 -30.347  1.00  0.00           H  
ATOM   2997 HD12 LEU   184      27.032  21.012 -31.577  1.00  0.00           H  
ATOM   2998 HD13 LEU   184      26.677  22.686 -31.718  1.00  0.00           H  
ATOM   2999  CD2 LEU   184      24.291  20.304 -31.722  1.00  0.00           C  
ATOM   3000 HD21 LEU   184      23.612  20.008 -32.522  1.00  0.00           H  
ATOM   3001 HD22 LEU   184      24.890  19.439 -31.438  1.00  0.00           H  
ATOM   3002 HD23 LEU   184      23.720  20.678 -30.872  1.00  0.00           H  
ATOM   3003  C   LEU   184      21.908  23.706 -33.515  1.00  0.00           C  
ATOM   3004  O   LEU   184      20.981  23.742 -32.705  1.00  0.00           O  
ATOM   3005  N   GLU   185      22.227  24.671 -34.402  1.00  0.00           N  
ATOM   3006  H   GLU   185      23.104  24.634 -34.902  1.00  0.00           H  
ATOM   3007  CA  GLU   185      21.398  25.788 -34.518  1.00  0.00           C  
ATOM   3008  HA  GLU   185      21.273  26.307 -33.568  1.00  0.00           H  
ATOM   3009  CB  GLU   185      22.002  26.736 -35.583  1.00  0.00           C  
ATOM   3010  HB2 GLU   185      21.778  26.222 -36.517  1.00  0.00           H  
ATOM   3011  HB3 GLU   185      21.457  27.680 -35.624  1.00  0.00           H  
ATOM   3012  CG  GLU   185      23.464  27.122 -35.437  1.00  0.00           C  
ATOM   3013  HG2 GLU   185      24.025  26.216 -35.208  1.00  0.00           H  
ATOM   3014  HG3 GLU   185      23.739  27.486 -36.427  1.00  0.00           H  
ATOM   3015  CD  GLU   185      23.877  28.143 -34.325  1.00  0.00           C  
ATOM   3016  OE1 GLU   185      23.083  28.135 -33.407  1.00  0.00           O  
ATOM   3017  OE2 GLU   185      24.948  28.725 -34.325  1.00  0.00           O  
ATOM   3018  C   GLU   185      19.972  25.419 -34.939  1.00  0.00           C  
ATOM   3019  O   GLU   185      19.055  26.009 -34.356  1.00  0.00           O  
ATOM   3020  N   GLU   186      19.750  24.372 -35.744  1.00  0.00           N  
ATOM   3021  H   GLU   186      20.580  23.902 -36.076  1.00  0.00           H  
ATOM   3022  CA  GLU   186      18.426  23.904 -36.055  1.00  0.00           C  
ATOM   3023  HA  GLU   186      17.710  24.705 -36.241  1.00  0.00           H  
ATOM   3024  CB  GLU   186      18.360  22.962 -37.173  1.00  0.00           C  
ATOM   3025  HB2 GLU   186      19.198  22.285 -37.003  1.00  0.00           H  
ATOM   3026  HB3 GLU   186      17.437  22.402 -37.322  1.00  0.00           H  
ATOM   3027  CG  GLU   186      18.582  23.717 -38.530  1.00  0.00           C  
ATOM   3028  HG2 GLU   186      19.637  23.985 -38.574  1.00  0.00           H  
ATOM   3029  HG3 GLU   186      18.477  23.043 -39.381  1.00  0.00           H  
ATOM   3030  CD  GLU   186      17.699  25.041 -38.671  1.00  0.00           C  
ATOM   3031  OE1 GLU   186      18.287  25.974 -39.236  1.00  0.00           O  
ATOM   3032  OE2 GLU   186      16.459  25.132 -38.354  1.00  0.00           O  
ATOM   3033  C   GLU   186      17.772  23.180 -34.835  1.00  0.00           C  
ATOM   3034  O   GLU   186      16.604  23.109 -34.521  1.00  0.00           O  
ATOM   3035  N   ARG   187      18.610  22.515 -34.002  1.00  0.00           N  
ATOM   3036  H   ARG   187      19.586  22.568 -34.255  1.00  0.00           H  
ATOM   3037  CA  ARG   187      18.170  21.649 -32.908  1.00  0.00           C  
ATOM   3038  HA  ARG   187      17.268  21.061 -33.078  1.00  0.00           H  
ATOM   3039  CB  ARG   187      19.290  20.635 -32.857  1.00  0.00           C  
ATOM   3040  HB2 ARG   187      19.414  20.125 -33.812  1.00  0.00           H  
ATOM   3041  HB3 ARG   187      20.232  21.111 -32.582  1.00  0.00           H  
ATOM   3042  CG  ARG   187      19.023  19.615 -31.956  1.00  0.00           C  
ATOM   3043  HG2 ARG   187      18.953  20.064 -30.965  1.00  0.00           H  
ATOM   3044  HG3 ARG   187      18.071  19.155 -32.221  1.00  0.00           H  
ATOM   3045  CD  ARG   187      19.934  18.651 -31.866  1.00  0.00           C  
ATOM   3046  HD2 ARG   187      19.822  17.915 -32.663  1.00  0.00           H  
ATOM   3047  HD3 ARG   187      20.921  19.111 -31.827  1.00  0.00           H  
ATOM   3048  NE  ARG   187      19.709  17.747 -30.642  1.00  0.00           N  
ATOM   3049  HE  ARG   187      18.784  17.777 -30.236  1.00  0.00           H  
ATOM   3050  CZ  ARG   187      20.362  16.636 -30.335  1.00  0.00           C  
ATOM   3051  NH1 ARG   187      21.446  16.240 -31.017  1.00  0.00           N  
ATOM   3052 HH11 ARG   187      21.809  16.617 -31.880  1.00  0.00           H  
ATOM   3053 HH12 ARG   187      21.898  15.438 -30.600  1.00  0.00           H  
ATOM   3054  NH2 ARG   187      19.999  15.859 -29.379  1.00  0.00           N  
ATOM   3055 HH21 ARG   187      19.265  16.231 -28.792  1.00  0.00           H  
ATOM   3056 HH22 ARG   187      20.339  14.914 -29.274  1.00  0.00           H  
ATOM   3057  C   ARG   187      17.879  22.523 -31.677  1.00  0.00           C  
ATOM   3058  O   ARG   187      16.834  22.273 -31.015  1.00  0.00           O  
ATOM   3059  N   ARG   188      18.638  23.614 -31.473  1.00  0.00           N  
ATOM   3060  H   ARG   188      19.444  23.742 -32.067  1.00  0.00           H  
ATOM   3061  CA  ARG   188      18.164  24.781 -30.674  1.00  0.00           C  
ATOM   3062  HA  ARG   188      18.253  24.526 -29.618  1.00  0.00           H  
ATOM   3063  CB  ARG   188      19.113  25.978 -30.833  1.00  0.00           C  
ATOM   3064  HB2 ARG   188      19.175  26.061 -31.918  1.00  0.00           H  
ATOM   3065  HB3 ARG   188      18.569  26.768 -30.314  1.00  0.00           H  
ATOM   3066  CG  ARG   188      20.294  25.754 -30.263  1.00  0.00           C  
ATOM   3067  HG2 ARG   188      20.131  25.610 -29.194  1.00  0.00           H  
ATOM   3068  HG3 ARG   188      20.804  24.866 -30.636  1.00  0.00           H  
ATOM   3069  CD  ARG   188      21.208  26.755 -30.335  1.00  0.00           C  
ATOM   3070  HD2 ARG   188      21.425  26.946 -31.386  1.00  0.00           H  
ATOM   3071  HD3 ARG   188      20.859  27.690 -29.898  1.00  0.00           H  
ATOM   3072  NE  ARG   188      22.484  26.409 -29.740  1.00  0.00           N  
ATOM   3073  HE  ARG   188      22.597  26.451 -28.738  1.00  0.00           H  
ATOM   3074  CZ  ARG   188      23.612  25.973 -30.385  1.00  0.00           C  
ATOM   3075  NH1 ARG   188      24.604  25.544 -29.643  1.00  0.00           N  
ATOM   3076 HH11 ARG   188      24.591  25.471 -28.635  1.00  0.00           H  
ATOM   3077 HH12 ARG   188      25.428  25.421 -30.213  1.00  0.00           H  
ATOM   3078  NH2 ARG   188      23.843  25.988 -31.663  1.00  0.00           N  
ATOM   3079 HH21 ARG   188      23.220  26.424 -32.328  1.00  0.00           H  
ATOM   3080 HH22 ARG   188      24.710  25.572 -31.972  1.00  0.00           H  
ATOM   3081  C   ARG   188      16.779  25.087 -30.900  1.00  0.00           C  
ATOM   3082  O   ARG   188      16.084  25.212 -29.920  1.00  0.00           O  
ATOM   3083  N   ALA   189      16.410  25.393 -32.146  1.00  0.00           N  
ATOM   3084  H   ALA   189      17.080  25.404 -32.901  1.00  0.00           H  
ATOM   3085  CA  ALA   189      15.072  25.866 -32.501  1.00  0.00           C  
ATOM   3086  HA  ALA   189      14.926  26.720 -31.841  1.00  0.00           H  
ATOM   3087  CB  ALA   189      15.135  26.301 -33.948  1.00  0.00           C  
ATOM   3088  HB1 ALA   189      16.057  26.833 -34.184  1.00  0.00           H  
ATOM   3089  HB2 ALA   189      15.162  25.513 -34.700  1.00  0.00           H  
ATOM   3090  HB3 ALA   189      14.253  26.865 -34.251  1.00  0.00           H  
ATOM   3091  C   ALA   189      13.922  24.952 -32.312  1.00  0.00           C  
ATOM   3092  O   ALA   189      12.822  25.408 -32.019  1.00  0.00           O  
ATOM   3093  N   MET   190      14.095  23.608 -32.387  1.00  0.00           N  
ATOM   3094  H   MET   190      15.017  23.340 -32.701  1.00  0.00           H  
ATOM   3095  CA  MET   190      13.063  22.653 -32.010  1.00  0.00           C  
ATOM   3096  HA  MET   190      12.100  23.062 -32.316  1.00  0.00           H  
ATOM   3097  CB  MET   190      13.323  21.301 -32.573  1.00  0.00           C  
ATOM   3098  HB2 MET   190      13.525  21.477 -33.629  1.00  0.00           H  
ATOM   3099  HB3 MET   190      14.196  20.910 -32.050  1.00  0.00           H  
ATOM   3100  CG  MET   190      12.194  20.130 -32.345  1.00  0.00           C  
ATOM   3101  HG2 MET   190      12.597  19.151 -32.603  1.00  0.00           H  
ATOM   3102  HG3 MET   190      11.893  20.162 -31.297  1.00  0.00           H  
ATOM   3103  SD  MET   190      10.769  20.390 -33.411  1.00  0.00           S  
ATOM   3104  CE  MET   190       9.856  18.860 -33.133  1.00  0.00           C  
ATOM   3105  HE1 MET   190       9.817  18.968 -32.049  1.00  0.00           H  
ATOM   3106  HE2 MET   190       8.954  18.920 -33.742  1.00  0.00           H  
ATOM   3107  HE3 MET   190      10.483  18.036 -33.472  1.00  0.00           H  
ATOM   3108  C   MET   190      12.748  22.627 -30.486  1.00  0.00           C  
ATOM   3109  O   MET   190      11.620  22.269 -30.131  1.00  0.00           O  
ATOM   3110  N   HIE   191      13.790  23.042 -29.686  1.00  0.00           N  
ATOM   3111  H   HIE   191      14.683  23.353 -30.040  1.00  0.00           H  
ATOM   3112  CA  HIE   191      13.541  23.234 -28.217  1.00  0.00           C  
ATOM   3113  HA  HIE   191      12.950  22.382 -27.880  1.00  0.00           H  
ATOM   3114  CB  HIE   191      14.909  23.119 -27.510  1.00  0.00           C  
ATOM   3115  HB2 HIE   191      15.669  22.401 -27.819  1.00  0.00           H  
ATOM   3116  HB3 HIE   191      15.398  24.070 -27.718  1.00  0.00           H  
ATOM   3117  CG  HIE   191      14.922  22.901 -26.015  1.00  0.00           C  
ATOM   3118  ND1 HIE   191      14.959  23.903 -25.022  1.00  0.00           N  
ATOM   3119  CE1 HIE   191      14.736  23.293 -23.879  1.00  0.00           C  
ATOM   3120  HE1 HIE   191      14.740  23.853 -22.956  1.00  0.00           H  
ATOM   3121  NE2 HIE   191      14.465  21.962 -24.102  1.00  0.00           N  
ATOM   3122  HE2 HIE   191      14.256  21.277 -23.390  1.00  0.00           H  
ATOM   3123  CD2 HIE   191      14.587  21.739 -25.456  1.00  0.00           C  
ATOM   3124  HD2 HIE   191      14.530  20.796 -25.980  1.00  0.00           H  
ATOM   3125  C   HIE   191      12.814  24.550 -27.878  1.00  0.00           C  
ATOM   3126  O   HIE   191      12.128  24.604 -26.877  1.00  0.00           O  
ATOM   3127  N   ASP   192      12.855  25.535 -28.768  1.00  0.00           N  
ATOM   3128  H   ASP   192      13.267  25.286 -29.655  1.00  0.00           H  
ATOM   3129  CA  ASP   192      12.020  26.771 -28.617  1.00  0.00           C  
ATOM   3130  HA  ASP   192      11.859  26.945 -27.553  1.00  0.00           H  
ATOM   3131  CB  ASP   192      12.646  28.031 -29.271  1.00  0.00           C  
ATOM   3132  HB2 ASP   192      12.830  27.790 -30.318  1.00  0.00           H  
ATOM   3133  HB3 ASP   192      12.019  28.914 -29.144  1.00  0.00           H  
ATOM   3134  CG  ASP   192      14.034  28.438 -28.694  1.00  0.00           C  
ATOM   3135  OD1 ASP   192      14.518  27.874 -27.691  1.00  0.00           O  
ATOM   3136  OD2 ASP   192      14.544  29.399 -29.254  1.00  0.00           O  
ATOM   3137  C   ASP   192      10.548  26.457 -29.001  1.00  0.00           C  
ATOM   3138  O   ASP   192       9.614  27.265 -28.683  1.00  0.00           O  
ATOM   3139  N   ILE   193      10.227  25.291 -29.527  1.00  0.00           N  
ATOM   3140  H   ILE   193      10.967  24.691 -29.863  1.00  0.00           H  
ATOM   3141  CA  ILE   193       8.903  24.713 -29.720  1.00  0.00           C  
ATOM   3142  HA  ILE   193       8.128  25.472 -29.613  1.00  0.00           H  
ATOM   3143  CB  ILE   193       8.732  24.070 -31.151  1.00  0.00           C  
ATOM   3144  HB  ILE   193       9.355  23.176 -31.182  1.00  0.00           H  
ATOM   3145  CG2 ILE   193       7.280  23.574 -31.491  1.00  0.00           C  
ATOM   3146 HG21 ILE   193       7.265  22.934 -32.373  1.00  0.00           H  
ATOM   3147 HG22 ILE   193       6.842  22.899 -30.755  1.00  0.00           H  
ATOM   3148 HG23 ILE   193       6.531  24.363 -31.556  1.00  0.00           H  
ATOM   3149  CG1 ILE   193       9.370  24.882 -32.322  1.00  0.00           C  
ATOM   3150 HG12 ILE   193       8.730  25.736 -32.540  1.00  0.00           H  
ATOM   3151 HG13 ILE   193      10.359  25.288 -32.107  1.00  0.00           H  
ATOM   3152  CD1 ILE   193       9.678  24.076 -33.611  1.00  0.00           C  
ATOM   3153 HD11 ILE   193      10.093  24.802 -34.309  1.00  0.00           H  
ATOM   3154 HD12 ILE   193      10.409  23.281 -33.463  1.00  0.00           H  
ATOM   3155 HD13 ILE   193       8.748  23.763 -34.087  1.00  0.00           H  
ATOM   3156  C   ILE   193       8.510  23.792 -28.512  1.00  0.00           C  
ATOM   3157  O   ILE   193       7.404  23.869 -28.001  1.00  0.00           O  
ATOM   3158  N   ILE   194       9.418  23.013 -28.038  1.00  0.00           N  
ATOM   3159  H   ILE   194      10.308  23.030 -28.516  1.00  0.00           H  
ATOM   3160  CA  ILE   194       9.178  22.172 -26.884  1.00  0.00           C  
ATOM   3161  HA  ILE   194       8.207  21.723 -27.090  1.00  0.00           H  
ATOM   3162  CB  ILE   194      10.256  21.110 -26.675  1.00  0.00           C  
ATOM   3163  HB  ILE   194      11.250  21.558 -26.659  1.00  0.00           H  
ATOM   3164  CG2 ILE   194      10.153  20.371 -25.369  1.00  0.00           C  
ATOM   3165 HG21 ILE   194      10.818  19.507 -25.394  1.00  0.00           H  
ATOM   3166 HG22 ILE   194      10.572  20.957 -24.552  1.00  0.00           H  
ATOM   3167 HG23 ILE   194       9.095  20.189 -25.181  1.00  0.00           H  
ATOM   3168  CG1 ILE   194      10.261  20.148 -27.872  1.00  0.00           C  
ATOM   3169 HG12 ILE   194       9.497  19.431 -27.571  1.00  0.00           H  
ATOM   3170 HG13 ILE   194       9.809  20.567 -28.771  1.00  0.00           H  
ATOM   3171  CD1 ILE   194      11.661  19.541 -28.095  1.00  0.00           C  
ATOM   3172 HD11 ILE   194      12.350  19.497 -27.251  1.00  0.00           H  
ATOM   3173 HD12 ILE   194      11.617  18.582 -28.611  1.00  0.00           H  
ATOM   3174 HD13 ILE   194      12.207  20.212 -28.757  1.00  0.00           H  
ATOM   3175  C   ILE   194       8.956  23.022 -25.618  1.00  0.00           C  
ATOM   3176  O   ILE   194       8.019  22.759 -24.949  1.00  0.00           O  
ATOM   3177  N   ALA   195       9.874  23.966 -25.251  1.00  0.00           N  
ATOM   3178  H   ALA   195      10.734  24.066 -25.772  1.00  0.00           H  
ATOM   3179  CA  ALA   195       9.770  24.802 -24.039  1.00  0.00           C  
ATOM   3180  HA  ALA   195       9.337  24.163 -23.269  1.00  0.00           H  
ATOM   3181  CB  ALA   195      11.173  25.133 -23.548  1.00  0.00           C  
ATOM   3182  HB1 ALA   195      11.773  25.397 -24.419  1.00  0.00           H  
ATOM   3183  HB2 ALA   195      11.140  25.909 -22.783  1.00  0.00           H  
ATOM   3184  HB3 ALA   195      11.581  24.216 -23.123  1.00  0.00           H  
ATOM   3185  C   ALA   195       9.007  26.058 -24.355  1.00  0.00           C  
ATOM   3186  O   ALA   195       9.544  27.140 -24.338  1.00  0.00           O  
ATOM   3187  N   SER   196       7.669  25.868 -24.621  1.00  0.00           N  
ATOM   3188  H   SER   196       7.221  24.963 -24.591  1.00  0.00           H  
ATOM   3189  CA  SER   196       6.793  26.973 -24.864  1.00  0.00           C  
ATOM   3190  HA  SER   196       7.268  27.942 -24.712  1.00  0.00           H  
ATOM   3191  CB  SER   196       6.599  27.008 -26.347  1.00  0.00           C  
ATOM   3192  HB2 SER   196       7.567  27.066 -26.846  1.00  0.00           H  
ATOM   3193  HB3 SER   196       6.133  26.108 -26.746  1.00  0.00           H  
ATOM   3194  OG  SER   196       6.052  28.233 -26.709  1.00  0.00           O  
ATOM   3195  HG  SER   196       5.520  28.178 -27.506  1.00  0.00           H  
ATOM   3196  C   SER   196       5.440  26.895 -24.088  1.00  0.00           C  
ATOM   3197  O   SER   196       5.018  25.771 -23.731  1.00  0.00           O  
ATOM   3198  N   ASP   197       4.758  27.988 -23.837  1.00  0.00           N  
ATOM   3199  H   ASP   197       5.229  28.824 -24.152  1.00  0.00           H  
ATOM   3200  CA  ASP   197       3.463  28.188 -23.062  1.00  0.00           C  
ATOM   3201  HA  ASP   197       3.767  27.780 -22.098  1.00  0.00           H  
ATOM   3202  CB  ASP   197       3.080  29.668 -22.850  1.00  0.00           C  
ATOM   3203  HB2 ASP   197       2.639  30.026 -23.780  1.00  0.00           H  
ATOM   3204  HB3 ASP   197       2.239  29.730 -22.160  1.00  0.00           H  
ATOM   3205  CG  ASP   197       4.246  30.535 -22.393  1.00  0.00           C  
ATOM   3206  OD1 ASP   197       4.235  31.764 -22.734  1.00  0.00           O  
ATOM   3207  OD2 ASP   197       5.082  29.963 -21.658  1.00  0.00           O  
ATOM   3208  C   ASP   197       2.358  27.129 -23.523  1.00  0.00           C  
ATOM   3209  O   ASP   197       1.837  26.478 -22.696  1.00  0.00           O  
ATOM   3210  N   THR   198       2.284  26.979 -24.864  1.00  0.00           N  
ATOM   3211  H   THR   198       2.761  27.698 -25.388  1.00  0.00           H  
ATOM   3212  CA  THR   198       1.430  25.928 -25.562  1.00  0.00           C  
ATOM   3213  HA  THR   198       1.296  25.042 -24.941  1.00  0.00           H  
ATOM   3214  CB  THR   198       0.051  26.463 -25.746  1.00  0.00           C  
ATOM   3215  HB  THR   198       0.195  27.314 -26.412  1.00  0.00           H  
ATOM   3216  CG2 THR   198      -0.810  25.461 -26.519  1.00  0.00           C  
ATOM   3217 HG21 THR   198      -0.399  25.317 -27.519  1.00  0.00           H  
ATOM   3218 HG22 THR   198      -0.881  24.533 -25.952  1.00  0.00           H  
ATOM   3219 HG23 THR   198      -1.873  25.695 -26.585  1.00  0.00           H  
ATOM   3220  OG1 THR   198      -0.691  26.673 -24.557  1.00  0.00           O  
ATOM   3221  HG1 THR   198      -0.490  27.572 -24.287  1.00  0.00           H  
ATOM   3222  C   THR   198       2.131  25.536 -26.877  1.00  0.00           C  
ATOM   3223  O   THR   198       2.573  26.454 -27.582  1.00  0.00           O  
ATOM   3224  N   PHE   199       2.075  24.270 -27.219  1.00  0.00           N  
ATOM   3225  H   PHE   199       1.567  23.674 -26.581  1.00  0.00           H  
ATOM   3226  CA  PHE   199       2.735  23.692 -28.460  1.00  0.00           C  
ATOM   3227  HA  PHE   199       3.727  24.123 -28.595  1.00  0.00           H  
ATOM   3228  CB  PHE   199       2.882  22.208 -28.275  1.00  0.00           C  
ATOM   3229  HB2 PHE   199       3.216  22.202 -27.238  1.00  0.00           H  
ATOM   3230  HB3 PHE   199       1.990  21.589 -28.371  1.00  0.00           H  
ATOM   3231  CG  PHE   199       4.072  21.465 -28.997  1.00  0.00           C  
ATOM   3232  CD1 PHE   199       5.357  21.456 -28.597  1.00  0.00           C  
ATOM   3233  HD1 PHE   199       5.512  21.960 -27.654  1.00  0.00           H  
ATOM   3234  CE1 PHE   199       6.393  20.880 -29.386  1.00  0.00           C  
ATOM   3235  HE1 PHE   199       7.447  20.976 -29.170  1.00  0.00           H  
ATOM   3236  CZ  PHE   199       5.965  20.113 -30.523  1.00  0.00           C  
ATOM   3237  HZ  PHE   199       6.697  19.567 -31.100  1.00  0.00           H  
ATOM   3238  CE2 PHE   199       4.645  20.175 -31.000  1.00  0.00           C  
ATOM   3239  HE2 PHE   199       4.349  19.646 -31.893  1.00  0.00           H  
ATOM   3240  CD2 PHE   199       3.706  20.865 -30.219  1.00  0.00           C  
ATOM   3241  HD2 PHE   199       2.657  20.862 -30.478  1.00  0.00           H  
ATOM   3242  C   PHE   199       1.932  23.874 -29.864  1.00  0.00           C  
ATOM   3243  O   PHE   199       0.736  24.116 -29.779  1.00  0.00           O  
ATOM   3244  N   ASP   200       2.598  23.709 -31.009  1.00  0.00           N  
ATOM   3245  H   ASP   200       3.500  23.258 -30.969  1.00  0.00           H  
ATOM   3246  CA  ASP   200       2.092  23.894 -32.335  1.00  0.00           C  
ATOM   3247  HA  ASP   200       1.002  23.882 -32.317  1.00  0.00           H  
ATOM   3248  CB  ASP   200       2.605  25.320 -32.775  1.00  0.00           C  
ATOM   3249  HB2 ASP   200       2.329  26.054 -32.018  1.00  0.00           H  
ATOM   3250  HB3 ASP   200       3.679  25.498 -32.817  1.00  0.00           H  
ATOM   3251  CG  ASP   200       1.873  25.746 -34.099  1.00  0.00           C  
ATOM   3252  OD1 ASP   200       1.610  24.854 -34.945  1.00  0.00           O  
ATOM   3253  OD2 ASP   200       1.531  26.965 -34.320  1.00  0.00           O  
ATOM   3254  C   ASP   200       2.602  22.862 -33.299  1.00  0.00           C  
ATOM   3255  O   ASP   200       3.717  23.010 -33.752  1.00  0.00           O  
ATOM   3256  N   LYS   201       1.736  21.840 -33.500  1.00  0.00           N  
ATOM   3257  H   LYS   201       0.945  21.783 -32.874  1.00  0.00           H  
ATOM   3258  CA  LYS   201       2.027  20.642 -34.229  1.00  0.00           C  
ATOM   3259  HA  LYS   201       2.868  20.178 -33.713  1.00  0.00           H  
ATOM   3260  CB  LYS   201       0.808  19.687 -34.290  1.00  0.00           C  
ATOM   3261  HB2 LYS   201       0.436  19.696 -33.266  1.00  0.00           H  
ATOM   3262  HB3 LYS   201      -0.002  20.270 -34.728  1.00  0.00           H  
ATOM   3263  CG  LYS   201       0.946  18.494 -34.886  1.00  0.00           C  
ATOM   3264  HG2 LYS   201       1.288  18.632 -35.912  1.00  0.00           H  
ATOM   3265  HG3 LYS   201       1.692  18.028 -34.242  1.00  0.00           H  
ATOM   3266  CD  LYS   201      -0.169  17.653 -34.885  1.00  0.00           C  
ATOM   3267  HD2 LYS   201      -0.247  17.364 -33.837  1.00  0.00           H  
ATOM   3268  HD3 LYS   201      -1.065  18.260 -35.018  1.00  0.00           H  
ATOM   3269  CE  LYS   201      -0.119  16.648 -35.740  1.00  0.00           C  
ATOM   3270  HE2 LYS   201      -0.071  16.994 -36.773  1.00  0.00           H  
ATOM   3271  HE3 LYS   201       0.813  16.116 -35.550  1.00  0.00           H  
ATOM   3272  NZ  LYS   201      -1.272  15.717 -35.490  1.00  0.00           N  
ATOM   3273  HZ1 LYS   201      -2.086  16.316 -35.495  1.00  0.00           H  
ATOM   3274  HZ2 LYS   201      -1.411  15.034 -36.221  1.00  0.00           H  
ATOM   3275  HZ3 LYS   201      -1.291  15.210 -34.617  1.00  0.00           H  
ATOM   3276  C   LYS   201       2.583  20.999 -35.619  1.00  0.00           C  
ATOM   3277  O   LYS   201       3.473  20.298 -36.072  1.00  0.00           O  
ATOM   3278  N   ALA   202       2.124  22.152 -36.216  1.00  0.00           N  
ATOM   3279  H   ALA   202       1.477  22.745 -35.716  1.00  0.00           H  
ATOM   3280  CA  ALA   202       2.625  22.652 -37.497  1.00  0.00           C  
ATOM   3281  HA  ALA   202       2.802  21.754 -38.090  1.00  0.00           H  
ATOM   3282  CB  ALA   202       1.483  23.334 -38.232  1.00  0.00           C  
ATOM   3283  HB1 ALA   202       0.618  22.675 -38.154  1.00  0.00           H  
ATOM   3284  HB2 ALA   202       1.155  24.245 -37.731  1.00  0.00           H  
ATOM   3285  HB3 ALA   202       1.709  23.500 -39.285  1.00  0.00           H  
ATOM   3286  C   ALA   202       3.889  23.474 -37.428  1.00  0.00           C  
ATOM   3287  O   ALA   202       4.582  23.590 -38.496  1.00  0.00           O  
ATOM   3288  N   LYS   203       4.235  24.096 -36.278  1.00  0.00           N  
ATOM   3289  H   LYS   203       3.680  23.952 -35.446  1.00  0.00           H  
ATOM   3290  CA  LYS   203       5.623  24.565 -36.190  1.00  0.00           C  
ATOM   3291  HA  LYS   203       5.817  25.184 -37.066  1.00  0.00           H  
ATOM   3292  CB  LYS   203       5.872  25.383 -34.905  1.00  0.00           C  
ATOM   3293  HB2 LYS   203       5.430  24.920 -34.023  1.00  0.00           H  
ATOM   3294  HB3 LYS   203       6.946  25.314 -34.733  1.00  0.00           H  
ATOM   3295  CG  LYS   203       5.589  26.672 -35.096  1.00  0.00           C  
ATOM   3296  HG2 LYS   203       6.187  27.041 -35.930  1.00  0.00           H  
ATOM   3297  HG3 LYS   203       4.530  26.833 -35.298  1.00  0.00           H  
ATOM   3298  CD  LYS   203       5.975  27.402 -33.934  1.00  0.00           C  
ATOM   3299  HD2 LYS   203       5.611  26.885 -33.046  1.00  0.00           H  
ATOM   3300  HD3 LYS   203       7.058  27.311 -34.008  1.00  0.00           H  
ATOM   3301  CE  LYS   203       5.780  28.815 -33.842  1.00  0.00           C  
ATOM   3302  HE2 LYS   203       4.741  29.074 -34.046  1.00  0.00           H  
ATOM   3303  HE3 LYS   203       5.897  29.114 -32.800  1.00  0.00           H  
ATOM   3304  NZ  LYS   203       6.659  29.574 -34.617  1.00  0.00           N  
ATOM   3305  HZ1 LYS   203       6.598  30.524 -34.280  1.00  0.00           H  
ATOM   3306  HZ2 LYS   203       7.573  29.154 -34.527  1.00  0.00           H  
ATOM   3307  HZ3 LYS   203       6.450  29.564 -35.605  1.00  0.00           H  
ATOM   3308  C   LYS   203       6.613  23.392 -36.133  1.00  0.00           C  
ATOM   3309  O   LYS   203       7.693  23.321 -36.739  1.00  0.00           O  
ATOM   3310  N   ALA   204       6.225  22.351 -35.394  1.00  0.00           N  
ATOM   3311  H   ALA   204       5.458  22.499 -34.754  1.00  0.00           H  
ATOM   3312  CA  ALA   204       7.010  21.124 -35.174  1.00  0.00           C  
ATOM   3313  HA  ALA   204       8.011  21.367 -34.818  1.00  0.00           H  
ATOM   3314  CB  ALA   204       6.315  20.262 -34.073  1.00  0.00           C  
ATOM   3315  HB1 ALA   204       5.265  20.224 -34.362  1.00  0.00           H  
ATOM   3316  HB2 ALA   204       6.710  19.250 -33.986  1.00  0.00           H  
ATOM   3317  HB3 ALA   204       6.392  20.855 -33.161  1.00  0.00           H  
ATOM   3318  C   ALA   204       7.190  20.337 -36.458  1.00  0.00           C  
ATOM   3319  O   ALA   204       8.342  20.001 -36.844  1.00  0.00           O  
ATOM   3320  N   GLU   205       6.100  20.055 -37.205  1.00  0.00           N  
ATOM   3321  H   GLU   205       5.174  20.355 -36.932  1.00  0.00           H  
ATOM   3322  CA  GLU   205       6.095  19.296 -38.449  1.00  0.00           C  
ATOM   3323  HA  GLU   205       6.393  18.262 -38.279  1.00  0.00           H  
ATOM   3324  CB  GLU   205       4.716  19.356 -39.040  1.00  0.00           C  
ATOM   3325  HB2 GLU   205       4.034  18.910 -38.316  1.00  0.00           H  
ATOM   3326  HB3 GLU   205       4.504  20.415 -39.185  1.00  0.00           H  
ATOM   3327  CG  GLU   205       4.591  18.663 -40.444  1.00  0.00           C  
ATOM   3328  HG2 GLU   205       5.273  18.985 -41.231  1.00  0.00           H  
ATOM   3329  HG3 GLU   205       4.789  17.592 -40.427  1.00  0.00           H  
ATOM   3330  CD  GLU   205       3.205  18.912 -41.093  1.00  0.00           C  
ATOM   3331  OE1 GLU   205       2.703  17.954 -41.741  1.00  0.00           O  
ATOM   3332  OE2 GLU   205       2.765  20.068 -41.149  1.00  0.00           O  
ATOM   3333  C   GLU   205       7.138  19.821 -39.442  1.00  0.00           C  
ATOM   3334  O   GLU   205       7.878  19.085 -40.047  1.00  0.00           O  
ATOM   3335  N   ALA   206       7.321  21.126 -39.443  1.00  0.00           N  
ATOM   3336  H   ALA   206       6.759  21.747 -38.877  1.00  0.00           H  
ATOM   3337  CA  ALA   206       8.127  21.794 -40.463  1.00  0.00           C  
ATOM   3338  HA  ALA   206       8.058  21.293 -41.429  1.00  0.00           H  
ATOM   3339  CB  ALA   206       7.581  23.167 -40.770  1.00  0.00           C  
ATOM   3340  HB1 ALA   206       6.518  23.130 -41.011  1.00  0.00           H  
ATOM   3341  HB2 ALA   206       7.837  23.872 -39.979  1.00  0.00           H  
ATOM   3342  HB3 ALA   206       8.119  23.533 -41.645  1.00  0.00           H  
ATOM   3343  C   ALA   206       9.596  21.886 -40.029  1.00  0.00           C  
ATOM   3344  O   ALA   206      10.482  21.916 -40.833  1.00  0.00           O  
ATOM   3345  N   GLN   207       9.914  21.745 -38.707  1.00  0.00           N  
ATOM   3346  H   GLN   207       9.168  21.477 -38.082  1.00  0.00           H  
ATOM   3347  CA  GLN   207      11.230  21.637 -38.142  1.00  0.00           C  
ATOM   3348  HA  GLN   207      11.883  22.214 -38.797  1.00  0.00           H  
ATOM   3349  CB  GLN   207      11.242  22.310 -36.750  1.00  0.00           C  
ATOM   3350  HB2 GLN   207      10.701  23.252 -36.842  1.00  0.00           H  
ATOM   3351  HB3 GLN   207      10.616  21.758 -36.049  1.00  0.00           H  
ATOM   3352  CG  GLN   207      12.654  22.565 -36.172  1.00  0.00           C  
ATOM   3353  HG2 GLN   207      12.570  22.818 -35.115  1.00  0.00           H  
ATOM   3354  HG3 GLN   207      13.154  21.626 -36.408  1.00  0.00           H  
ATOM   3355  CD  GLN   207      13.405  23.675 -36.907  1.00  0.00           C  
ATOM   3356  OE1 GLN   207      12.908  24.367 -37.805  1.00  0.00           O  
ATOM   3357  NE2 GLN   207      14.699  23.830 -36.576  1.00  0.00           N  
ATOM   3358 HE21 GLN   207      15.354  24.296 -37.186  1.00  0.00           H  
ATOM   3359 HE22 GLN   207      15.021  23.286 -35.788  1.00  0.00           H  
ATOM   3360  C   GLN   207      11.711  20.162 -38.099  1.00  0.00           C  
ATOM   3361  O   GLN   207      12.902  19.957 -38.298  1.00  0.00           O  
ATOM   3362  N   ILE   208      10.798  19.202 -37.931  1.00  0.00           N  
ATOM   3363  H   ILE   208       9.853  19.536 -37.805  1.00  0.00           H  
ATOM   3364  CA  ILE   208      11.054  17.787 -38.379  1.00  0.00           C  
ATOM   3365  HA  ILE   208      12.034  17.582 -37.947  1.00  0.00           H  
ATOM   3366  CB  ILE   208       9.997  16.810 -37.835  1.00  0.00           C  
ATOM   3367  HB  ILE   208       8.987  17.210 -37.918  1.00  0.00           H  
ATOM   3368  CG2 ILE   208       9.977  15.414 -38.388  1.00  0.00           C  
ATOM   3369 HG21 ILE   208      11.023  15.136 -38.257  1.00  0.00           H  
ATOM   3370 HG22 ILE   208       9.343  14.745 -37.806  1.00  0.00           H  
ATOM   3371 HG23 ILE   208       9.717  15.525 -39.441  1.00  0.00           H  
ATOM   3372  CG1 ILE   208      10.310  16.692 -36.271  1.00  0.00           C  
ATOM   3373 HG12 ILE   208      10.916  15.793 -36.161  1.00  0.00           H  
ATOM   3374 HG13 ILE   208      10.889  17.527 -35.877  1.00  0.00           H  
ATOM   3375  CD1 ILE   208       9.050  16.659 -35.442  1.00  0.00           C  
ATOM   3376 HD11 ILE   208       8.479  15.818 -35.835  1.00  0.00           H  
ATOM   3377 HD12 ILE   208       9.165  16.469 -34.374  1.00  0.00           H  
ATOM   3378 HD13 ILE   208       8.527  17.608 -35.562  1.00  0.00           H  
ATOM   3379  C   ILE   208      11.341  17.662 -39.844  1.00  0.00           C  
ATOM   3380  O   ILE   208      12.251  16.963 -40.209  1.00  0.00           O  
ATOM   3381  N   ALA   209      10.630  18.397 -40.626  1.00  0.00           N  
ATOM   3382  H   ALA   209       9.743  18.748 -40.296  1.00  0.00           H  
ATOM   3383  CA  ALA   209      10.908  18.329 -42.086  1.00  0.00           C  
ATOM   3384  HA  ALA   209      10.785  17.289 -42.387  1.00  0.00           H  
ATOM   3385  CB  ALA   209       9.850  19.241 -42.793  1.00  0.00           C  
ATOM   3386  HB1 ALA   209       9.972  20.245 -42.387  1.00  0.00           H  
ATOM   3387  HB2 ALA   209      10.106  19.173 -43.851  1.00  0.00           H  
ATOM   3388  HB3 ALA   209       8.847  18.886 -42.558  1.00  0.00           H  
ATOM   3389  C   ALA   209      12.338  18.732 -42.516  1.00  0.00           C  
ATOM   3390  O   ALA   209      12.755  18.338 -43.594  1.00  0.00           O  
ATOM   3391  N   LYS   210      12.988  19.532 -41.696  1.00  0.00           N  
ATOM   3392  H   LYS   210      12.479  19.857 -40.887  1.00  0.00           H  
ATOM   3393  CA  LYS   210      14.405  19.824 -41.879  1.00  0.00           C  
ATOM   3394  HA  LYS   210      14.524  19.965 -42.953  1.00  0.00           H  
ATOM   3395  CB  LYS   210      14.863  21.141 -41.201  1.00  0.00           C  
ATOM   3396  HB2 LYS   210      14.738  20.865 -40.154  1.00  0.00           H  
ATOM   3397  HB3 LYS   210      15.940  21.302 -41.240  1.00  0.00           H  
ATOM   3398  CG  LYS   210      14.255  22.339 -41.554  1.00  0.00           C  
ATOM   3399  HG2 LYS   210      14.698  22.692 -42.486  1.00  0.00           H  
ATOM   3400  HG3 LYS   210      13.181  22.189 -41.661  1.00  0.00           H  
ATOM   3401  CD  LYS   210      14.640  23.365 -40.658  1.00  0.00           C  
ATOM   3402  HD2 LYS   210      14.412  23.040 -39.643  1.00  0.00           H  
ATOM   3403  HD3 LYS   210      15.705  23.543 -40.806  1.00  0.00           H  
ATOM   3404  CE  LYS   210      14.133  24.562 -41.011  1.00  0.00           C  
ATOM   3405  HE2 LYS   210      14.546  24.796 -41.992  1.00  0.00           H  
ATOM   3406  HE3 LYS   210      13.090  24.339 -41.233  1.00  0.00           H  
ATOM   3407  NZ  LYS   210      14.329  25.596 -39.983  1.00  0.00           N  
ATOM   3408  HZ1 LYS   210      13.671  25.443 -39.233  1.00  0.00           H  
ATOM   3409  HZ2 LYS   210      15.265  25.612 -39.603  1.00  0.00           H  
ATOM   3410  HZ3 LYS   210      14.022  26.506 -40.294  1.00  0.00           H  
ATOM   3411  C   LYS   210      15.447  18.756 -41.386  1.00  0.00           C  
ATOM   3412  O   LYS   210      16.495  18.560 -41.928  1.00  0.00           O  
ATOM   3413  N   MET   211      15.093  18.157 -40.242  1.00  0.00           N  
ATOM   3414  H   MET   211      14.125  18.195 -39.958  1.00  0.00           H  
ATOM   3415  CA  MET   211      15.792  16.989 -39.836  1.00  0.00           C  
ATOM   3416  HA  MET   211      16.836  17.274 -39.706  1.00  0.00           H  
ATOM   3417  CB  MET   211      15.221  16.633 -38.430  1.00  0.00           C  
ATOM   3418  HB2 MET   211      15.337  17.521 -37.809  1.00  0.00           H  
ATOM   3419  HB3 MET   211      14.149  16.435 -38.436  1.00  0.00           H  
ATOM   3420  CG  MET   211      15.933  15.409 -37.859  1.00  0.00           C  
ATOM   3421  HG2 MET   211      15.579  14.438 -38.206  1.00  0.00           H  
ATOM   3422  HG3 MET   211      17.015  15.485 -37.969  1.00  0.00           H  
ATOM   3423  SD  MET   211      15.698  15.308 -36.114  1.00  0.00           S  
ATOM   3424  CE  MET   211      16.804  13.921 -35.694  1.00  0.00           C  
ATOM   3425  HE1 MET   211      17.687  14.173 -36.281  1.00  0.00           H  
ATOM   3426  HE2 MET   211      16.927  13.818 -34.616  1.00  0.00           H  
ATOM   3427  HE3 MET   211      16.402  12.988 -36.090  1.00  0.00           H  
ATOM   3428  C   MET   211      15.807  15.886 -40.842  1.00  0.00           C  
ATOM   3429  O   MET   211      16.940  15.476 -41.230  1.00  0.00           O  
ATOM   3430  N   GLU   212      14.678  15.355 -41.237  1.00  0.00           N  
ATOM   3431  H   GLU   212      13.864  15.674 -40.731  1.00  0.00           H  
ATOM   3432  CA  GLU   212      14.355  14.425 -42.395  1.00  0.00           C  
ATOM   3433  HA  GLU   212      14.407  13.463 -41.885  1.00  0.00           H  
ATOM   3434  CB  GLU   212      12.867  14.695 -42.979  1.00  0.00           C  
ATOM   3435  HB2 GLU   212      12.075  14.897 -42.258  1.00  0.00           H  
ATOM   3436  HB3 GLU   212      13.055  15.637 -43.495  1.00  0.00           H  
ATOM   3437  CG  GLU   212      12.395  13.568 -43.846  1.00  0.00           C  
ATOM   3438  HG2 GLU   212      11.451  13.897 -44.279  1.00  0.00           H  
ATOM   3439  HG3 GLU   212      13.146  13.416 -44.622  1.00  0.00           H  
ATOM   3440  CD  GLU   212      12.155  12.302 -43.113  1.00  0.00           C  
ATOM   3441  OE1 GLU   212      11.717  11.285 -43.743  1.00  0.00           O  
ATOM   3442  OE2 GLU   212      12.441  12.206 -41.864  1.00  0.00           O  
ATOM   3443  C   GLU   212      15.374  14.463 -43.518  1.00  0.00           C  
ATOM   3444  O   GLU   212      16.062  13.483 -43.731  1.00  0.00           O  
ATOM   3445  N   GLU   213      15.735  15.642 -44.092  1.00  0.00           N  
ATOM   3446  H   GLU   213      15.206  16.467 -43.846  1.00  0.00           H  
ATOM   3447  CA  GLU   213      16.643  15.756 -45.226  1.00  0.00           C  
ATOM   3448  HA  GLU   213      16.305  15.203 -46.103  1.00  0.00           H  
ATOM   3449  CB  GLU   213      16.850  17.214 -45.562  1.00  0.00           C  
ATOM   3450  HB2 GLU   213      17.184  17.622 -44.607  1.00  0.00           H  
ATOM   3451  HB3 GLU   213      17.515  17.286 -46.422  1.00  0.00           H  
ATOM   3452  CG  GLU   213      15.629  18.000 -45.924  1.00  0.00           C  
ATOM   3453  HG2 GLU   213      15.277  17.488 -46.819  1.00  0.00           H  
ATOM   3454  HG3 GLU   213      14.878  17.945 -45.137  1.00  0.00           H  
ATOM   3455  CD  GLU   213      15.953  19.448 -46.373  1.00  0.00           C  
ATOM   3456  OE1 GLU   213      15.281  20.469 -45.990  1.00  0.00           O  
ATOM   3457  OE2 GLU   213      16.908  19.697 -47.171  1.00  0.00           O  
ATOM   3458  C   GLU   213      17.945  15.045 -44.878  1.00  0.00           C  
ATOM   3459  O   GLU   213      18.395  14.254 -45.670  1.00  0.00           O  
ATOM   3460  N   GLN   214      18.633  15.264 -43.766  1.00  0.00           N  
ATOM   3461  H   GLN   214      18.263  15.934 -43.106  1.00  0.00           H  
ATOM   3462  CA  GLN   214      19.822  14.522 -43.357  1.00  0.00           C  
ATOM   3463  HA  GLN   214      20.412  14.300 -44.246  1.00  0.00           H  
ATOM   3464  CB  GLN   214      20.787  15.460 -42.600  1.00  0.00           C  
ATOM   3465  HB2 GLN   214      20.988  16.378 -43.152  1.00  0.00           H  
ATOM   3466  HB3 GLN   214      20.293  15.767 -41.678  1.00  0.00           H  
ATOM   3467  CG  GLN   214      22.058  14.727 -42.202  1.00  0.00           C  
ATOM   3468  HG2 GLN   214      22.729  15.544 -41.938  1.00  0.00           H  
ATOM   3469  HG3 GLN   214      21.828  14.181 -41.287  1.00  0.00           H  
ATOM   3470  CD  GLN   214      22.728  13.929 -43.321  1.00  0.00           C  
ATOM   3471  OE1 GLN   214      22.589  14.188 -44.492  1.00  0.00           O  
ATOM   3472  NE2 GLN   214      23.282  12.797 -43.066  1.00  0.00           N  
ATOM   3473 HE21 GLN   214      23.572  12.326 -43.911  1.00  0.00           H  
ATOM   3474 HE22 GLN   214      23.246  12.410 -42.133  1.00  0.00           H  
ATOM   3475  C   GLN   214      19.538  13.276 -42.484  1.00  0.00           C  
ATOM   3476  O   GLN   214      20.178  12.276 -42.707  1.00  0.00           O  
ATOM   3477  N   ASP   215      18.470  13.229 -41.718  1.00  0.00           N  
ATOM   3478  H   ASP   215      17.976  14.096 -41.561  1.00  0.00           H  
ATOM   3479  CA  ASP   215      18.177  12.122 -40.779  1.00  0.00           C  
ATOM   3480  HA  ASP   215      19.073  12.024 -40.167  1.00  0.00           H  
ATOM   3481  CB  ASP   215      16.932  12.429 -39.954  1.00  0.00           C  
ATOM   3482  HB2 ASP   215      17.103  13.258 -39.267  1.00  0.00           H  
ATOM   3483  HB3 ASP   215      16.136  12.709 -40.644  1.00  0.00           H  
ATOM   3484  CG  ASP   215      16.515  11.305 -39.089  1.00  0.00           C  
ATOM   3485  OD1 ASP   215      17.313  10.583 -38.413  1.00  0.00           O  
ATOM   3486  OD2 ASP   215      15.256  11.263 -38.914  1.00  0.00           O  
ATOM   3487  C   ASP   215      17.978  10.800 -41.559  1.00  0.00           C  
ATOM   3488  O   ASP   215      18.460   9.783 -41.147  1.00  0.00           O  
ATOM   3489  N   LYS   216      17.201  10.868 -42.624  1.00  0.00           N  
ATOM   3490  H   LYS   216      16.541  11.629 -42.708  1.00  0.00           H  
ATOM   3491  CA  LYS   216      16.916   9.633 -43.395  1.00  0.00           C  
ATOM   3492  HA  LYS   216      16.613   8.893 -42.654  1.00  0.00           H  
ATOM   3493  CB  LYS   216      15.803   9.985 -44.421  1.00  0.00           C  
ATOM   3494  HB2 LYS   216      14.955  10.323 -43.825  1.00  0.00           H  
ATOM   3495  HB3 LYS   216      16.204  10.871 -44.914  1.00  0.00           H  
ATOM   3496  CG  LYS   216      15.445   8.968 -45.226  1.00  0.00           C  
ATOM   3497  HG2 LYS   216      16.276   8.698 -45.877  1.00  0.00           H  
ATOM   3498  HG3 LYS   216      15.392   8.081 -44.595  1.00  0.00           H  
ATOM   3499  CD  LYS   216      14.309   9.025 -46.048  1.00  0.00           C  
ATOM   3500  HD2 LYS   216      14.183   7.981 -46.335  1.00  0.00           H  
ATOM   3501  HD3 LYS   216      13.535   9.300 -45.333  1.00  0.00           H  
ATOM   3502  CE  LYS   216      14.273   9.891 -47.088  1.00  0.00           C  
ATOM   3503  HE2 LYS   216      14.596  10.870 -46.731  1.00  0.00           H  
ATOM   3504  HE3 LYS   216      15.003   9.545 -47.820  1.00  0.00           H  
ATOM   3505  NZ  LYS   216      12.997   9.917 -47.798  1.00  0.00           N  
ATOM   3506  HZ1 LYS   216      12.246  10.376 -47.303  1.00  0.00           H  
ATOM   3507  HZ2 LYS   216      13.139  10.375 -48.686  1.00  0.00           H  
ATOM   3508  HZ3 LYS   216      12.632   8.979 -47.885  1.00  0.00           H  
ATOM   3509  C   LYS   216      18.150   8.992 -44.106  1.00  0.00           C  
ATOM   3510  O   LYS   216      18.275   7.785 -44.197  1.00  0.00           O  
ATOM   3511  N   ALA   217      19.118   9.765 -44.493  1.00  0.00           N  
ATOM   3512  H   ALA   217      18.961  10.742 -44.290  1.00  0.00           H  
ATOM   3513  CA  ALA   217      20.425   9.220 -44.995  1.00  0.00           C  
ATOM   3514  HA  ALA   217      20.223   8.583 -45.856  1.00  0.00           H  
ATOM   3515  CB  ALA   217      21.396  10.237 -45.492  1.00  0.00           C  
ATOM   3516  HB1 ALA   217      22.322   9.686 -45.659  1.00  0.00           H  
ATOM   3517  HB2 ALA   217      21.116  10.708 -46.434  1.00  0.00           H  
ATOM   3518  HB3 ALA   217      21.515  11.035 -44.759  1.00  0.00           H  
ATOM   3519  C   ALA   217      21.170   8.464 -43.914  1.00  0.00           C  
ATOM   3520  O   ALA   217      21.810   7.453 -44.140  1.00  0.00           O  
ATOM   3521  N   ASN   218      21.238   9.093 -42.698  1.00  0.00           N  
ATOM   3522  H   ASN   218      20.902  10.020 -42.481  1.00  0.00           H  
ATOM   3523  CA  ASN   218      21.730   8.324 -41.556  1.00  0.00           C  
ATOM   3524  HA  ASN   218      22.784   8.075 -41.672  1.00  0.00           H  
ATOM   3525  CB  ASN   218      21.707   9.241 -40.259  1.00  0.00           C  
ATOM   3526  HB2 ASN   218      20.669   9.482 -40.033  1.00  0.00           H  
ATOM   3527  HB3 ASN   218      22.164   8.669 -39.451  1.00  0.00           H  
ATOM   3528  CG  ASN   218      22.534  10.476 -40.377  1.00  0.00           C  
ATOM   3529  OD1 ASN   218      23.309  10.705 -41.314  1.00  0.00           O  
ATOM   3530  ND2 ASN   218      22.409  11.317 -39.405  1.00  0.00           N  
ATOM   3531 HD21 ASN   218      23.034  12.089 -39.586  1.00  0.00           H  
ATOM   3532 HD22 ASN   218      21.617  11.288 -38.779  1.00  0.00           H  
ATOM   3533  C   ASN   218      20.992   7.002 -41.209  1.00  0.00           C  
ATOM   3534  O   ASN   218      21.625   5.977 -40.731  1.00  0.00           O  
ATOM   3535  N   MET   219      19.689   7.020 -41.521  1.00  0.00           N  
ATOM   3536  H   MET   219      19.237   7.790 -41.992  1.00  0.00           H  
ATOM   3537  CA  MET   219      18.877   5.801 -41.427  1.00  0.00           C  
ATOM   3538  HA  MET   219      19.207   5.327 -40.503  1.00  0.00           H  
ATOM   3539  CB  MET   219      17.347   6.116 -41.426  1.00  0.00           C  
ATOM   3540  HB2 MET   219      17.144   6.683 -40.518  1.00  0.00           H  
ATOM   3541  HB3 MET   219      17.109   6.793 -42.247  1.00  0.00           H  
ATOM   3542  CG  MET   219      16.497   4.853 -41.455  1.00  0.00           C  
ATOM   3543  HG2 MET   219      15.517   5.241 -41.180  1.00  0.00           H  
ATOM   3544  HG3 MET   219      16.366   4.551 -42.494  1.00  0.00           H  
ATOM   3545  SD  MET   219      16.933   3.444 -40.287  1.00  0.00           S  
ATOM   3546  CE  MET   219      16.836   4.277 -38.746  1.00  0.00           C  
ATOM   3547  HE1 MET   219      16.764   3.542 -37.944  1.00  0.00           H  
ATOM   3548  HE2 MET   219      17.749   4.868 -38.672  1.00  0.00           H  
ATOM   3549  HE3 MET   219      15.928   4.874 -38.662  1.00  0.00           H  
ATOM   3550  C   MET   219      19.163   4.804 -42.558  1.00  0.00           C  
ATOM   3551  O   MET   219      19.540   3.643 -42.248  1.00  0.00           O  
ATOM   3552  N   LEU   220      19.441   5.307 -43.790  1.00  0.00           N  
ATOM   3553  H   LEU   220      19.440   6.313 -43.870  1.00  0.00           H  
ATOM   3554  CA  LEU   220      19.817   4.426 -44.860  1.00  0.00           C  
ATOM   3555  HA  LEU   220      19.061   3.650 -44.973  1.00  0.00           H  
ATOM   3556  CB  LEU   220      19.934   5.326 -46.103  1.00  0.00           C  
ATOM   3557  HB2 LEU   220      20.512   6.209 -45.831  1.00  0.00           H  
ATOM   3558  HB3 LEU   220      20.461   4.738 -46.854  1.00  0.00           H  
ATOM   3559  CG  LEU   220      18.503   5.500 -46.741  1.00  0.00           C  
ATOM   3560  HG  LEU   220      17.844   5.788 -45.922  1.00  0.00           H  
ATOM   3561  CD1 LEU   220      18.458   6.648 -47.793  1.00  0.00           C  
ATOM   3562 HD11 LEU   220      19.282   6.539 -48.498  1.00  0.00           H  
ATOM   3563 HD12 LEU   220      17.491   6.616 -48.294  1.00  0.00           H  
ATOM   3564 HD13 LEU   220      18.570   7.636 -47.347  1.00  0.00           H  
ATOM   3565  CD2 LEU   220      17.925   4.236 -47.388  1.00  0.00           C  
ATOM   3566 HD21 LEU   220      17.500   3.643 -46.578  1.00  0.00           H  
ATOM   3567 HD22 LEU   220      17.060   4.418 -48.025  1.00  0.00           H  
ATOM   3568 HD23 LEU   220      18.667   3.566 -47.824  1.00  0.00           H  
ATOM   3569  C   LEU   220      21.217   3.839 -44.576  1.00  0.00           C  
ATOM   3570  O   LEU   220      21.386   2.582 -44.802  1.00  0.00           O  
ATOM   3571  N   ALA   221      22.131   4.555 -43.885  1.00  0.00           N  
ATOM   3572  H   ALA   221      21.956   5.539 -43.744  1.00  0.00           H  
ATOM   3573  CA  ALA   221      23.472   4.041 -43.499  1.00  0.00           C  
ATOM   3574  HA  ALA   221      23.989   3.599 -44.351  1.00  0.00           H  
ATOM   3575  CB  ALA   221      24.214   5.254 -42.979  1.00  0.00           C  
ATOM   3576  HB1 ALA   221      25.142   4.897 -42.532  1.00  0.00           H  
ATOM   3577  HB2 ALA   221      24.464   5.959 -43.772  1.00  0.00           H  
ATOM   3578  HB3 ALA   221      23.734   5.789 -42.160  1.00  0.00           H  
ATOM   3579  C   ALA   221      23.371   3.063 -42.333  1.00  0.00           C  
ATOM   3580  O   ALA   221      24.266   2.238 -42.239  1.00  0.00           O  
ATOM   3581  N   HIE   222      22.330   3.149 -41.500  1.00  0.00           N  
ATOM   3582  H   HIE   222      21.693   3.925 -41.611  1.00  0.00           H  
ATOM   3583  CA  HIE   222      22.154   2.265 -40.334  1.00  0.00           C  
ATOM   3584  HA  HIE   222      23.150   2.075 -39.934  1.00  0.00           H  
ATOM   3585  CB  HIE   222      21.222   2.844 -39.251  1.00  0.00           C  
ATOM   3586  HB2 HIE   222      21.602   3.827 -38.971  1.00  0.00           H  
ATOM   3587  HB3 HIE   222      20.189   2.969 -39.573  1.00  0.00           H  
ATOM   3588  CG  HIE   222      21.170   2.069 -37.984  1.00  0.00           C  
ATOM   3589  ND1 HIE   222      21.901   2.387 -36.850  1.00  0.00           N  
ATOM   3590  CE1 HIE   222      21.673   1.458 -35.971  1.00  0.00           C  
ATOM   3591  HE1 HIE   222      22.140   1.448 -34.997  1.00  0.00           H  
ATOM   3592  NE2 HIE   222      20.915   0.442 -36.494  1.00  0.00           N  
ATOM   3593  HE2 HIE   222      20.756  -0.432 -36.014  1.00  0.00           H  
ATOM   3594  CD2 HIE   222      20.520   0.885 -37.746  1.00  0.00           C  
ATOM   3595  HD2 HIE   222      19.913   0.377 -38.480  1.00  0.00           H  
ATOM   3596  C   HIE   222      21.757   0.926 -40.825  1.00  0.00           C  
ATOM   3597  O   HIE   222      22.330  -0.112 -40.310  1.00  0.00           O  
ATOM   3598  N   MET   223      20.841   0.838 -41.812  1.00  0.00           N  
ATOM   3599  H   MET   223      20.503   1.757 -42.062  1.00  0.00           H  
ATOM   3600  CA  MET   223      20.269  -0.408 -42.399  1.00  0.00           C  
ATOM   3601  HA  MET   223      20.051  -1.098 -41.584  1.00  0.00           H  
ATOM   3602  CB  MET   223      18.968  -0.059 -43.129  1.00  0.00           C  
ATOM   3603  HB2 MET   223      19.091   0.850 -43.718  1.00  0.00           H  
ATOM   3604  HB3 MET   223      18.722  -0.950 -43.706  1.00  0.00           H  
ATOM   3605  CG  MET   223      17.867   0.262 -42.151  1.00  0.00           C  
ATOM   3606  HG2 MET   223      17.873  -0.435 -41.313  1.00  0.00           H  
ATOM   3607  HG3 MET   223      18.042   1.192 -41.611  1.00  0.00           H  
ATOM   3608  SD  MET   223      16.142   0.204 -42.878  1.00  0.00           S  
ATOM   3609  CE  MET   223      16.207   1.754 -43.819  1.00  0.00           C  
ATOM   3610  HE1 MET   223      16.763   1.591 -44.742  1.00  0.00           H  
ATOM   3611  HE2 MET   223      15.179   2.043 -44.041  1.00  0.00           H  
ATOM   3612  HE3 MET   223      16.826   2.507 -43.331  1.00  0.00           H  
ATOM   3613  C   MET   223      21.240  -1.091 -43.259  1.00  0.00           C  
ATOM   3614  O   MET   223      21.443  -2.248 -43.149  1.00  0.00           O  
ATOM   3615  N   GLU   224      21.987  -0.318 -44.094  1.00  0.00           N  
ATOM   3616  H   GLU   224      21.654   0.606 -44.330  1.00  0.00           H  
ATOM   3617  CA  GLU   224      23.169  -0.762 -44.774  1.00  0.00           C  
ATOM   3618  HA  GLU   224      22.917  -1.622 -45.395  1.00  0.00           H  
ATOM   3619  CB  GLU   224      23.784   0.309 -45.673  1.00  0.00           C  
ATOM   3620  HB2 GLU   224      23.021   0.829 -46.252  1.00  0.00           H  
ATOM   3621  HB3 GLU   224      24.250   1.039 -45.011  1.00  0.00           H  
ATOM   3622  CG  GLU   224      24.842  -0.272 -46.554  1.00  0.00           C  
ATOM   3623  HG2 GLU   224      25.735  -0.368 -45.935  1.00  0.00           H  
ATOM   3624  HG3 GLU   224      24.463  -1.190 -47.002  1.00  0.00           H  
ATOM   3625  CD  GLU   224      25.306   0.598 -47.666  1.00  0.00           C  
ATOM   3626  OE1 GLU   224      24.800   1.735 -47.862  1.00  0.00           O  
ATOM   3627  OE2 GLU   224      26.303   0.196 -48.342  1.00  0.00           O  
ATOM   3628  C   GLU   224      24.234  -1.324 -43.802  1.00  0.00           C  
ATOM   3629  O   GLU   224      24.890  -2.279 -44.193  1.00  0.00           O  
ATOM   3630  N   THR   225      24.366  -0.839 -42.518  1.00  0.00           N  
ATOM   3631  H   THR   225      23.799  -0.090 -42.146  1.00  0.00           H  
ATOM   3632  CA  THR   225      25.371  -1.359 -41.552  1.00  0.00           C  
ATOM   3633  HA  THR   225      26.320  -1.575 -42.044  1.00  0.00           H  
ATOM   3634  CB  THR   225      25.812  -0.343 -40.521  1.00  0.00           C  
ATOM   3635  HB  THR   225      24.846  -0.086 -40.086  1.00  0.00           H  
ATOM   3636  CG2 THR   225      26.880  -0.785 -39.562  1.00  0.00           C  
ATOM   3637 HG21 THR   225      27.881  -0.772 -39.993  1.00  0.00           H  
ATOM   3638 HG22 THR   225      26.764  -0.181 -38.662  1.00  0.00           H  
ATOM   3639 HG23 THR   225      26.640  -1.742 -39.099  1.00  0.00           H  
ATOM   3640  OG1 THR   225      26.281   0.792 -41.248  1.00  0.00           O  
ATOM   3641  HG1 THR   225      25.537   1.246 -41.651  1.00  0.00           H  
ATOM   3642  C   THR   225      24.919  -2.693 -40.986  1.00  0.00           C  
ATOM   3643  O   THR   225      25.750  -3.576 -40.743  1.00  0.00           O  
ATOM   3644  N   GLN   226      23.645  -2.856 -40.873  1.00  0.00           N  
ATOM   3645  H   GLN   226      23.025  -2.095 -41.111  1.00  0.00           H  
ATOM   3646  CA  GLN   226      23.028  -4.058 -40.319  1.00  0.00           C  
ATOM   3647  HA  GLN   226      23.485  -4.225 -39.344  1.00  0.00           H  
ATOM   3648  CB  GLN   226      21.565  -3.747 -40.086  1.00  0.00           C  
ATOM   3649  HB2 GLN   226      21.207  -3.204 -40.961  1.00  0.00           H  
ATOM   3650  HB3 GLN   226      21.158  -4.758 -40.085  1.00  0.00           H  
ATOM   3651  CG  GLN   226      21.187  -3.121 -38.717  1.00  0.00           C  
ATOM   3652  HG2 GLN   226      21.560  -3.809 -37.958  1.00  0.00           H  
ATOM   3653  HG3 GLN   226      21.672  -2.159 -38.549  1.00  0.00           H  
ATOM   3654  CD  GLN   226      19.737  -3.024 -38.401  1.00  0.00           C  
ATOM   3655  OE1 GLN   226      18.885  -3.328 -39.176  1.00  0.00           O  
ATOM   3656  NE2 GLN   226      19.399  -2.652 -37.205  1.00  0.00           N  
ATOM   3657 HE21 GLN   226      18.406  -2.675 -37.023  1.00  0.00           H  
ATOM   3658 HE22 GLN   226      20.020  -2.560 -36.413  1.00  0.00           H  
ATOM   3659  C   GLN   226      23.369  -5.197 -41.269  1.00  0.00           C  
ATOM   3660  O   GLN   226      23.645  -6.286 -40.854  1.00  0.00           O  
ATOM   3661  N   ASN   227      23.114  -4.959 -42.515  1.00  0.00           N  
ATOM   3662  H   ASN   227      22.808  -4.026 -42.753  1.00  0.00           H  
ATOM   3663  CA  ASN   227      23.411  -5.909 -43.604  1.00  0.00           C  
ATOM   3664  HA  ASN   227      22.954  -6.877 -43.395  1.00  0.00           H  
ATOM   3665  CB  ASN   227      22.761  -5.270 -44.890  1.00  0.00           C  
ATOM   3666  HB2 ASN   227      21.687  -5.408 -44.768  1.00  0.00           H  
ATOM   3667  HB3 ASN   227      22.873  -4.201 -45.071  1.00  0.00           H  
ATOM   3668  CG  ASN   227      23.277  -6.021 -46.119  1.00  0.00           C  
ATOM   3669  OD1 ASN   227      24.225  -5.610 -46.720  1.00  0.00           O  
ATOM   3670  ND2 ASN   227      22.596  -7.015 -46.561  1.00  0.00           N  
ATOM   3671 HD21 ASN   227      22.923  -7.446 -47.414  1.00  0.00           H  
ATOM   3672 HD22 ASN   227      21.727  -7.289 -46.126  1.00  0.00           H  
ATOM   3673  C   ASN   227      24.893  -6.137 -43.808  1.00  0.00           C  
ATOM   3674  O   ASN   227      25.279  -7.236 -44.040  1.00  0.00           O  
ATOM   3675  N   LYS   228      25.749  -5.047 -43.732  1.00  0.00           N  
ATOM   3676  H   LYS   228      25.442  -4.086 -43.781  1.00  0.00           H  
ATOM   3677  CA  LYS   228      27.207  -5.106 -43.762  1.00  0.00           C  
ATOM   3678  HA  LYS   228      27.365  -5.642 -44.698  1.00  0.00           H  
ATOM   3679  CB  LYS   228      27.878  -3.709 -43.933  1.00  0.00           C  
ATOM   3680  HB2 LYS   228      27.342  -2.975 -43.331  1.00  0.00           H  
ATOM   3681  HB3 LYS   228      28.918  -3.830 -43.631  1.00  0.00           H  
ATOM   3682  CG  LYS   228      27.950  -3.217 -45.199  1.00  0.00           C  
ATOM   3683  HG2 LYS   228      28.613  -3.822 -45.817  1.00  0.00           H  
ATOM   3684  HG3 LYS   228      27.021  -3.438 -45.726  1.00  0.00           H  
ATOM   3685  CD  LYS   228      28.274  -1.901 -45.268  1.00  0.00           C  
ATOM   3686  HD2 LYS   228      27.641  -1.259 -44.655  1.00  0.00           H  
ATOM   3687  HD3 LYS   228      29.284  -1.861 -44.859  1.00  0.00           H  
ATOM   3688  CE  LYS   228      28.329  -1.355 -46.542  1.00  0.00           C  
ATOM   3689  HE2 LYS   228      28.391  -2.099 -47.336  1.00  0.00           H  
ATOM   3690  HE3 LYS   228      27.421  -0.825 -46.829  1.00  0.00           H  
ATOM   3691  NZ  LYS   228      29.533  -0.518 -46.940  1.00  0.00           N  
ATOM   3692  HZ1 LYS   228      29.337   0.010 -47.778  1.00  0.00           H  
ATOM   3693  HZ2 LYS   228      29.876   0.138 -46.254  1.00  0.00           H  
ATOM   3694  HZ3 LYS   228      30.332  -1.112 -47.115  1.00  0.00           H  
ATOM   3695  C   LYS   228      27.770  -5.968 -42.636  1.00  0.00           C  
ATOM   3696  O   LYS   228      28.678  -6.749 -42.963  1.00  0.00           O  
ATOM   3697  N   ILE   229      27.215  -6.027 -41.426  1.00  0.00           N  
ATOM   3698  H   ILE   229      26.586  -5.260 -41.233  1.00  0.00           H  
ATOM   3699  CA  ILE   229      27.596  -6.918 -40.243  1.00  0.00           C  
ATOM   3700  HA  ILE   229      28.623  -7.282 -40.205  1.00  0.00           H  
ATOM   3701  CB  ILE   229      27.275  -6.130 -38.931  1.00  0.00           C  
ATOM   3702  HB  ILE   229      26.273  -5.702 -38.951  1.00  0.00           H  
ATOM   3703  CG2 ILE   229      27.400  -7.002 -37.656  1.00  0.00           C  
ATOM   3704 HG21 ILE   229      28.430  -7.360 -37.629  1.00  0.00           H  
ATOM   3705 HG22 ILE   229      27.163  -6.393 -36.783  1.00  0.00           H  
ATOM   3706 HG23 ILE   229      26.808  -7.914 -37.734  1.00  0.00           H  
ATOM   3707  CG1 ILE   229      28.231  -4.894 -38.973  1.00  0.00           C  
ATOM   3708 HG12 ILE   229      29.217  -5.314 -39.170  1.00  0.00           H  
ATOM   3709 HG13 ILE   229      27.965  -4.339 -39.873  1.00  0.00           H  
ATOM   3710  CD1 ILE   229      28.354  -3.942 -37.815  1.00  0.00           C  
ATOM   3711 HD11 ILE   229      28.527  -4.497 -36.894  1.00  0.00           H  
ATOM   3712 HD12 ILE   229      29.147  -3.223 -38.023  1.00  0.00           H  
ATOM   3713 HD13 ILE   229      27.362  -3.492 -37.842  1.00  0.00           H  
ATOM   3714  C   ILE   229      26.841  -8.267 -40.331  1.00  0.00           C  
ATOM   3715  O   ILE   229      27.483  -9.288 -40.195  1.00  0.00           O  
ATOM   3716  N   TYR   230      25.652  -8.351 -40.908  1.00  0.00           N  
ATOM   3717  H   TYR   230      25.211  -7.481 -41.172  1.00  0.00           H  
ATOM   3718  CA  TYR   230      24.961  -9.570 -41.196  1.00  0.00           C  
ATOM   3719  HA  TYR   230      24.894 -10.020 -40.205  1.00  0.00           H  
ATOM   3720  CB  TYR   230      23.576  -9.301 -41.653  1.00  0.00           C  
ATOM   3721  HB2 TYR   230      23.038  -8.649 -40.965  1.00  0.00           H  
ATOM   3722  HB3 TYR   230      23.644  -8.540 -42.431  1.00  0.00           H  
ATOM   3723  CG  TYR   230      22.689 -10.490 -41.969  1.00  0.00           C  
ATOM   3724  CD1 TYR   230      22.142 -11.199 -40.882  1.00  0.00           C  
ATOM   3725  HD1 TYR   230      22.539 -11.039 -39.891  1.00  0.00           H  
ATOM   3726  CE1 TYR   230      21.304 -12.289 -41.128  1.00  0.00           C  
ATOM   3727  HE1 TYR   230      20.881 -12.842 -40.302  1.00  0.00           H  
ATOM   3728  CZ  TYR   230      21.008 -12.582 -42.426  1.00  0.00           C  
ATOM   3729  OH  TYR   230      20.216 -13.608 -42.640  1.00  0.00           O  
ATOM   3730  HH  TYR   230      20.087 -13.869 -43.554  1.00  0.00           H  
ATOM   3731  CE2 TYR   230      21.558 -11.949 -43.541  1.00  0.00           C  
ATOM   3732  HE2 TYR   230      21.351 -12.279 -44.549  1.00  0.00           H  
ATOM   3733  CD2 TYR   230      22.353 -10.831 -43.306  1.00  0.00           C  
ATOM   3734  HD2 TYR   230      22.674 -10.201 -44.122  1.00  0.00           H  
ATOM   3735  C   TYR   230      25.725 -10.521 -42.087  1.00  0.00           C  
ATOM   3736  O   TYR   230      25.937 -11.669 -41.690  1.00  0.00           O  
ATOM   3737  N   ASN   231      26.334 -10.036 -43.216  1.00  0.00           N  
ATOM   3738  H   ASN   231      26.047  -9.085 -43.395  1.00  0.00           H  
ATOM   3739  CA  ASN   231      27.273 -10.682 -44.172  1.00  0.00           C  
ATOM   3740  HA  ASN   231      26.938 -11.672 -44.481  1.00  0.00           H  
ATOM   3741  CB  ASN   231      27.049  -9.843 -45.464  1.00  0.00           C  
ATOM   3742  HB2 ASN   231      26.989  -8.785 -45.205  1.00  0.00           H  
ATOM   3743  HB3 ASN   231      27.910 -10.026 -46.106  1.00  0.00           H  
ATOM   3744  CG  ASN   231      25.800 -10.163 -46.193  1.00  0.00           C  
ATOM   3745  OD1 ASN   231      25.874 -11.151 -46.899  1.00  0.00           O  
ATOM   3746  ND2 ASN   231      24.722  -9.440 -46.089  1.00  0.00           N  
ATOM   3747 HD21 ASN   231      23.901  -9.638 -46.643  1.00  0.00           H  
ATOM   3748 HD22 ASN   231      24.750  -8.655 -45.453  1.00  0.00           H  
ATOM   3749  C   ASN   231      28.735 -10.761 -43.642  1.00  0.00           C  
ATOM   3750  O   ASN   231      29.607 -11.119 -44.387  1.00  0.00           O  
ATOM   3751  N   ILE   232      28.982 -10.665 -42.323  1.00  0.00           N  
ATOM   3752  H   ILE   232      28.228 -10.506 -41.670  1.00  0.00           H  
ATOM   3753  CA  ILE   232      30.220 -11.000 -41.598  1.00  0.00           C  
ATOM   3754  HA  ILE   232      30.900 -11.437 -42.330  1.00  0.00           H  
ATOM   3755  CB  ILE   232      30.966  -9.768 -41.023  1.00  0.00           C  
ATOM   3756  HB  ILE   232      30.206  -9.312 -40.388  1.00  0.00           H  
ATOM   3757  CG2 ILE   232      32.256 -10.096 -40.266  1.00  0.00           C  
ATOM   3758 HG21 ILE   232      32.099 -10.475 -39.256  1.00  0.00           H  
ATOM   3759 HG22 ILE   232      32.913 -10.680 -40.911  1.00  0.00           H  
ATOM   3760 HG23 ILE   232      32.688  -9.105 -40.123  1.00  0.00           H  
ATOM   3761  CG1 ILE   232      31.353  -8.895 -42.237  1.00  0.00           C  
ATOM   3762 HG12 ILE   232      32.175  -9.383 -42.761  1.00  0.00           H  
ATOM   3763 HG13 ILE   232      30.601  -8.767 -43.016  1.00  0.00           H  
ATOM   3764  CD1 ILE   232      31.812  -7.486 -41.841  1.00  0.00           C  
ATOM   3765 HD11 ILE   232      31.063  -7.214 -41.097  1.00  0.00           H  
ATOM   3766 HD12 ILE   232      32.871  -7.503 -41.585  1.00  0.00           H  
ATOM   3767 HD13 ILE   232      31.582  -6.823 -42.675  1.00  0.00           H  
ATOM   3768  C   ILE   232      30.053 -12.119 -40.541  1.00  0.00           C  
ATOM   3769  O   ILE   232      30.998 -12.751 -40.119  1.00  0.00           O  
ATOM   3770  N   LEU   233      28.824 -12.349 -40.079  1.00  0.00           N  
ATOM   3771  H   LEU   233      28.023 -11.915 -40.515  1.00  0.00           H  
ATOM   3772  CA  LEU   233      28.378 -13.509 -39.265  1.00  0.00           C  
ATOM   3773  HA  LEU   233      28.880 -13.476 -38.298  1.00  0.00           H  
ATOM   3774  CB  LEU   233      26.944 -13.220 -38.908  1.00  0.00           C  
ATOM   3775  HB2 LEU   233      26.371 -13.302 -39.832  1.00  0.00           H  
ATOM   3776  HB3 LEU   233      26.529 -14.049 -38.335  1.00  0.00           H  
ATOM   3777  CG  LEU   233      26.557 -11.993 -38.035  1.00  0.00           C  
ATOM   3778  HG  LEU   233      26.710 -11.124 -38.675  1.00  0.00           H  
ATOM   3779  CD1 LEU   233      25.001 -12.010 -37.873  1.00  0.00           C  
ATOM   3780 HD11 LEU   233      24.463 -12.202 -38.802  1.00  0.00           H  
ATOM   3781 HD12 LEU   233      24.637 -12.779 -37.192  1.00  0.00           H  
ATOM   3782 HD13 LEU   233      24.665 -11.065 -37.446  1.00  0.00           H  
ATOM   3783  CD2 LEU   233      27.185 -11.720 -36.707  1.00  0.00           C  
ATOM   3784 HD21 LEU   233      28.164 -11.312 -36.961  1.00  0.00           H  
ATOM   3785 HD22 LEU   233      26.512 -11.071 -36.147  1.00  0.00           H  
ATOM   3786 HD23 LEU   233      27.241 -12.620 -36.095  1.00  0.00           H  
ATOM   3787  C   LEU   233      28.530 -14.914 -39.927  1.00  0.00           C  
ATOM   3788  O   LEU   233      28.643 -15.025 -41.141  1.00  0.00           O  
ATOM   3789  N   THR   234      28.520 -15.937 -39.030  1.00  0.00           N  
ATOM   3790  H   THR   234      28.399 -15.753 -38.044  1.00  0.00           H  
ATOM   3791  CA  THR   234      28.623 -17.329 -39.345  1.00  0.00           C  
ATOM   3792  HA  THR   234      29.309 -17.379 -40.190  1.00  0.00           H  
ATOM   3793  CB  THR   234      29.324 -18.072 -38.189  1.00  0.00           C  
ATOM   3794  HB  THR   234      29.140 -19.146 -38.161  1.00  0.00           H  
ATOM   3795  CG2 THR   234      30.860 -18.023 -38.133  1.00  0.00           C  
ATOM   3796 HG21 THR   234      31.234 -16.999 -38.126  1.00  0.00           H  
ATOM   3797 HG22 THR   234      31.166 -18.596 -37.258  1.00  0.00           H  
ATOM   3798 HG23 THR   234      31.197 -18.623 -38.979  1.00  0.00           H  
ATOM   3799  OG1 THR   234      28.812 -17.667 -36.939  1.00  0.00           O  
ATOM   3800  HG1 THR   234      28.471 -18.423 -36.456  1.00  0.00           H  
ATOM   3801  C   THR   234      27.180 -17.864 -39.573  1.00  0.00           C  
ATOM   3802  O   THR   234      26.214 -17.199 -39.230  1.00  0.00           O  
ATOM   3803  N   PRO   235      27.000 -19.100 -40.164  1.00  0.00           N  
ATOM   3804  CD  PRO   235      28.031 -20.045 -40.510  1.00  0.00           C  
ATOM   3805  HD2 PRO   235      28.328 -20.511 -39.571  1.00  0.00           H  
ATOM   3806  HD3 PRO   235      28.783 -19.457 -41.036  1.00  0.00           H  
ATOM   3807  CG  PRO   235      27.378 -21.043 -41.446  1.00  0.00           C  
ATOM   3808  HG2 PRO   235      27.458 -22.047 -41.029  1.00  0.00           H  
ATOM   3809  HG3 PRO   235      27.802 -21.016 -42.449  1.00  0.00           H  
ATOM   3810  CB  PRO   235      25.904 -20.710 -41.602  1.00  0.00           C  
ATOM   3811  HB2 PRO   235      25.338 -21.554 -41.208  1.00  0.00           H  
ATOM   3812  HB3 PRO   235      25.603 -20.479 -42.624  1.00  0.00           H  
ATOM   3813  CA  PRO   235      25.679 -19.470 -40.753  1.00  0.00           C  
ATOM   3814  HA  PRO   235      25.281 -18.688 -41.399  1.00  0.00           H  
ATOM   3815  C   PRO   235      24.649 -19.567 -39.573  1.00  0.00           C  
ATOM   3816  O   PRO   235      23.474 -19.183 -39.792  1.00  0.00           O  
ATOM   3817  N   GLU   236      25.163 -20.039 -38.385  1.00  0.00           N  
ATOM   3818  H   GLU   236      26.114 -20.368 -38.290  1.00  0.00           H  
ATOM   3819  CA  GLU   236      24.276 -20.135 -37.261  1.00  0.00           C  
ATOM   3820  HA  GLU   236      23.298 -20.487 -37.590  1.00  0.00           H  
ATOM   3821  CB  GLU   236      24.689 -21.218 -36.175  1.00  0.00           C  
ATOM   3822  HB2 GLU   236      23.816 -21.484 -35.578  1.00  0.00           H  
ATOM   3823  HB3 GLU   236      24.896 -22.128 -36.737  1.00  0.00           H  
ATOM   3824  CG  GLU   236      26.026 -20.973 -35.462  1.00  0.00           C  
ATOM   3825  HG2 GLU   236      25.784 -20.119 -34.829  1.00  0.00           H  
ATOM   3826  HG3 GLU   236      26.192 -21.814 -34.788  1.00  0.00           H  
ATOM   3827  CD  GLU   236      27.299 -20.652 -36.199  1.00  0.00           C  
ATOM   3828  OE1 GLU   236      28.139 -19.774 -35.838  1.00  0.00           O  
ATOM   3829  OE2 GLU   236      27.429 -21.272 -37.275  1.00  0.00           O  
ATOM   3830  C   GLU   236      23.971 -18.733 -36.656  1.00  0.00           C  
ATOM   3831  O   GLU   236      22.821 -18.391 -36.298  1.00  0.00           O  
ATOM   3832  N   GLN   237      24.932 -17.861 -36.552  1.00  0.00           N  
ATOM   3833  H   GLN   237      25.846 -18.224 -36.783  1.00  0.00           H  
ATOM   3834  CA  GLN   237      24.797 -16.490 -36.055  1.00  0.00           C  
ATOM   3835  HA  GLN   237      24.478 -16.463 -35.014  1.00  0.00           H  
ATOM   3836  CB  GLN   237      26.141 -15.740 -36.138  1.00  0.00           C  
ATOM   3837  HB2 GLN   237      26.635 -15.906 -37.096  1.00  0.00           H  
ATOM   3838  HB3 GLN   237      25.886 -14.681 -36.176  1.00  0.00           H  
ATOM   3839  CG  GLN   237      27.106 -15.918 -35.039  1.00  0.00           C  
ATOM   3840  HG2 GLN   237      26.671 -15.654 -34.075  1.00  0.00           H  
ATOM   3841  HG3 GLN   237      27.361 -16.967 -34.891  1.00  0.00           H  
ATOM   3842  CD  GLN   237      28.490 -15.177 -35.215  1.00  0.00           C  
ATOM   3843  OE1 GLN   237      28.767 -14.614 -36.247  1.00  0.00           O  
ATOM   3844  NE2 GLN   237      29.326 -15.095 -34.195  1.00  0.00           N  
ATOM   3845 HE21 GLN   237      30.255 -14.723 -34.329  1.00  0.00           H  
ATOM   3846 HE22 GLN   237      29.043 -15.516 -33.321  1.00  0.00           H  
ATOM   3847  C   GLN   237      23.858 -15.665 -36.938  1.00  0.00           C  
ATOM   3848  O   GLN   237      23.342 -14.748 -36.352  1.00  0.00           O  
ATOM   3849  N   LYS   238      23.619 -16.008 -38.223  1.00  0.00           N  
ATOM   3850  H   LYS   238      24.318 -16.641 -38.584  1.00  0.00           H  
ATOM   3851  CA  LYS   238      22.593 -15.380 -39.047  1.00  0.00           C  
ATOM   3852  HA  LYS   238      22.734 -14.302 -38.967  1.00  0.00           H  
ATOM   3853  CB  LYS   238      22.682 -15.707 -40.569  1.00  0.00           C  
ATOM   3854  HB2 LYS   238      22.579 -16.791 -40.515  1.00  0.00           H  
ATOM   3855  HB3 LYS   238      21.809 -15.253 -41.039  1.00  0.00           H  
ATOM   3856  CG  LYS   238      23.826 -15.335 -41.189  1.00  0.00           C  
ATOM   3857  HG2 LYS   238      24.050 -14.272 -41.101  1.00  0.00           H  
ATOM   3858  HG3 LYS   238      24.720 -15.683 -40.670  1.00  0.00           H  
ATOM   3859  CD  LYS   238      23.927 -15.588 -42.476  1.00  0.00           C  
ATOM   3860  HD2 LYS   238      23.665 -16.637 -42.611  1.00  0.00           H  
ATOM   3861  HD3 LYS   238      23.152 -15.069 -43.039  1.00  0.00           H  
ATOM   3862  CE  LYS   238      25.121 -15.213 -43.006  1.00  0.00           C  
ATOM   3863  HE2 LYS   238      25.380 -14.255 -42.555  1.00  0.00           H  
ATOM   3864  HE3 LYS   238      25.886 -15.917 -42.679  1.00  0.00           H  
ATOM   3865  NZ  LYS   238      25.112 -15.264 -44.521  1.00  0.00           N  
ATOM   3866  HZ1 LYS   238      26.070 -15.136 -44.812  1.00  0.00           H  
ATOM   3867  HZ2 LYS   238      24.674 -16.057 -44.968  1.00  0.00           H  
ATOM   3868  HZ3 LYS   238      24.684 -14.509 -45.036  1.00  0.00           H  
ATOM   3869  C   LYS   238      21.187 -15.653 -38.460  1.00  0.00           C  
ATOM   3870  O   LYS   238      20.434 -14.739 -38.206  1.00  0.00           O  
ATOM   3871  N   LYS   239      20.907 -16.966 -38.193  1.00  0.00           N  
ATOM   3872  H   LYS   239      21.494 -17.689 -38.584  1.00  0.00           H  
ATOM   3873  CA  LYS   239      19.618 -17.380 -37.622  1.00  0.00           C  
ATOM   3874  HA  LYS   239      18.846 -16.970 -38.273  1.00  0.00           H  
ATOM   3875  CB  LYS   239      19.561 -18.876 -37.500  1.00  0.00           C  
ATOM   3876  HB2 LYS   239      20.053 -19.294 -38.379  1.00  0.00           H  
ATOM   3877  HB3 LYS   239      20.224 -19.154 -36.681  1.00  0.00           H  
ATOM   3878  CG  LYS   239      18.337 -19.344 -37.198  1.00  0.00           C  
ATOM   3879  HG2 LYS   239      18.078 -19.198 -36.149  1.00  0.00           H  
ATOM   3880  HG3 LYS   239      17.579 -18.883 -37.830  1.00  0.00           H  
ATOM   3881  CD  LYS   239      18.196 -20.723 -37.343  1.00  0.00           C  
ATOM   3882  HD2 LYS   239      18.084 -20.924 -38.408  1.00  0.00           H  
ATOM   3883  HD3 LYS   239      18.974 -21.272 -36.813  1.00  0.00           H  
ATOM   3884  CE  LYS   239      17.041 -21.192 -36.848  1.00  0.00           C  
ATOM   3885  HE2 LYS   239      17.118 -20.809 -35.830  1.00  0.00           H  
ATOM   3886  HE3 LYS   239      16.159 -20.824 -37.371  1.00  0.00           H  
ATOM   3887  NZ  LYS   239      17.057 -22.667 -36.716  1.00  0.00           N  
ATOM   3888  HZ1 LYS   239      17.046 -23.140 -37.609  1.00  0.00           H  
ATOM   3889  HZ2 LYS   239      17.876 -22.984 -36.219  1.00  0.00           H  
ATOM   3890  HZ3 LYS   239      16.232 -23.055 -36.280  1.00  0.00           H  
ATOM   3891  C   LYS   239      19.290 -16.768 -36.236  1.00  0.00           C  
ATOM   3892  O   LYS   239      18.060 -16.525 -35.866  1.00  0.00           O  
ATOM   3893  N   GLN   240      20.310 -16.472 -35.452  1.00  0.00           N  
ATOM   3894  H   GLN   240      21.192 -16.847 -35.773  1.00  0.00           H  
ATOM   3895  CA  GLN   240      20.360 -15.670 -34.199  1.00  0.00           C  
ATOM   3896  HA  GLN   240      19.568 -16.121 -33.602  1.00  0.00           H  
ATOM   3897  CB  GLN   240      21.715 -15.753 -33.480  1.00  0.00           C  
ATOM   3898  HB2 GLN   240      21.910 -16.811 -33.304  1.00  0.00           H  
ATOM   3899  HB3 GLN   240      22.440 -15.214 -34.090  1.00  0.00           H  
ATOM   3900  CG  GLN   240      21.557 -15.174 -32.103  1.00  0.00           C  
ATOM   3901  HG2 GLN   240      22.499 -15.278 -31.565  1.00  0.00           H  
ATOM   3902  HG3 GLN   240      21.338 -14.114 -32.235  1.00  0.00           H  
ATOM   3903  CD  GLN   240      20.501 -15.878 -31.280  1.00  0.00           C  
ATOM   3904  OE1 GLN   240      20.692 -17.019 -30.854  1.00  0.00           O  
ATOM   3905  NE2 GLN   240      19.339 -15.372 -31.111  1.00  0.00           N  
ATOM   3906 HE21 GLN   240      18.691 -15.954 -30.600  1.00  0.00           H  
ATOM   3907 HE22 GLN   240      19.187 -14.385 -31.260  1.00  0.00           H  
ATOM   3908  C   GLN   240      19.977 -14.192 -34.382  1.00  0.00           C  
ATOM   3909  O   GLN   240      18.927 -13.725 -33.945  1.00  0.00           O  
ATOM   3910  N   PHE   241      20.666 -13.456 -35.229  1.00  0.00           N  
ATOM   3911  H   PHE   241      21.479 -13.960 -35.555  1.00  0.00           H  
ATOM   3912  CA  PHE   241      20.470 -12.039 -35.597  1.00  0.00           C  
ATOM   3913  HA  PHE   241      20.782 -11.347 -34.815  1.00  0.00           H  
ATOM   3914  CB  PHE   241      21.537 -11.831 -36.709  1.00  0.00           C  
ATOM   3915  HB2 PHE   241      22.519 -12.022 -36.277  1.00  0.00           H  
ATOM   3916  HB3 PHE   241      21.235 -12.440 -37.561  1.00  0.00           H  
ATOM   3917  CG  PHE   241      21.589 -10.389 -37.158  1.00  0.00           C  
ATOM   3918  CD1 PHE   241      20.711  -9.925 -38.244  1.00  0.00           C  
ATOM   3919  HD1 PHE   241      20.114 -10.673 -38.744  1.00  0.00           H  
ATOM   3920  CE1 PHE   241      20.818  -8.573 -38.668  1.00  0.00           C  
ATOM   3921  HE1 PHE   241      20.147  -8.197 -39.426  1.00  0.00           H  
ATOM   3922  CZ  PHE   241      21.636  -7.696 -37.942  1.00  0.00           C  
ATOM   3923  HZ  PHE   241      21.703  -6.644 -38.178  1.00  0.00           H  
ATOM   3924  CE2 PHE   241      22.418  -8.096 -36.890  1.00  0.00           C  
ATOM   3925  HE2 PHE   241      23.081  -7.400 -36.397  1.00  0.00           H  
ATOM   3926  CD2 PHE   241      22.424  -9.440 -36.514  1.00  0.00           C  
ATOM   3927  HD2 PHE   241      23.101  -9.844 -35.776  1.00  0.00           H  
ATOM   3928  C   PHE   241      19.077 -11.630 -36.079  1.00  0.00           C  
ATOM   3929  O   PHE   241      18.510 -10.660 -35.678  1.00  0.00           O  
ATOM   3930  N   ASN   242      18.473 -12.492 -36.921  1.00  0.00           N  
ATOM   3931  H   ASN   242      19.061 -13.253 -37.232  1.00  0.00           H  
ATOM   3932  CA  ASN   242      17.085 -12.402 -37.381  1.00  0.00           C  
ATOM   3933  HA  ASN   242      16.808 -11.417 -37.755  1.00  0.00           H  
ATOM   3934  CB  ASN   242      16.830 -13.272 -38.572  1.00  0.00           C  
ATOM   3935  HB2 ASN   242      17.050 -14.313 -38.333  1.00  0.00           H  
ATOM   3936  HB3 ASN   242      15.791 -13.012 -38.776  1.00  0.00           H  
ATOM   3937  CG  ASN   242      17.658 -13.028 -39.808  1.00  0.00           C  
ATOM   3938  OD1 ASN   242      17.729 -11.931 -40.234  1.00  0.00           O  
ATOM   3939  ND2 ASN   242      18.268 -14.027 -40.412  1.00  0.00           N  
ATOM   3940 HD21 ASN   242      18.725 -13.782 -41.278  1.00  0.00           H  
ATOM   3941 HD22 ASN   242      18.132 -14.949 -40.021  1.00  0.00           H  
ATOM   3942  C   ASN   242      15.983 -12.676 -36.243  1.00  0.00           C  
ATOM   3943  O   ASN   242      15.034 -11.981 -35.968  1.00  0.00           O  
ATOM   3944  N   ALA   243      16.175 -13.728 -35.351  1.00  0.00           N  
ATOM   3945  H   ALA   243      16.964 -14.349 -35.464  1.00  0.00           H  
ATOM   3946  CA  ALA   243      15.299 -13.884 -34.169  1.00  0.00           C  
ATOM   3947  HA  ALA   243      14.266 -14.064 -34.466  1.00  0.00           H  
ATOM   3948  CB  ALA   243      15.705 -15.188 -33.442  1.00  0.00           C  
ATOM   3949  HB1 ALA   243      15.120 -15.270 -32.526  1.00  0.00           H  
ATOM   3950  HB2 ALA   243      15.504 -16.046 -34.082  1.00  0.00           H  
ATOM   3951  HB3 ALA   243      16.764 -15.236 -33.188  1.00  0.00           H  
ATOM   3952  C   ALA   243      15.414 -12.775 -33.139  1.00  0.00           C  
ATOM   3953  O   ALA   243      14.390 -12.376 -32.608  1.00  0.00           O  
ATOM   3954  N   ASN   244      16.596 -12.209 -32.973  1.00  0.00           N  
ATOM   3955  H   ASN   244      17.425 -12.705 -33.269  1.00  0.00           H  
ATOM   3956  CA  ASN   244      16.776 -10.983 -32.206  1.00  0.00           C  
ATOM   3957  HA  ASN   244      16.315 -11.102 -31.225  1.00  0.00           H  
ATOM   3958  CB  ASN   244      18.298 -10.878 -31.911  1.00  0.00           C  
ATOM   3959  HB2 ASN   244      18.891 -10.942 -32.823  1.00  0.00           H  
ATOM   3960  HB3 ASN   244      18.493  -9.872 -31.540  1.00  0.00           H  
ATOM   3961  CG  ASN   244      18.859 -11.915 -30.975  1.00  0.00           C  
ATOM   3962  OD1 ASN   244      19.774 -12.612 -31.298  1.00  0.00           O  
ATOM   3963  ND2 ASN   244      18.315 -11.968 -29.762  1.00  0.00           N  
ATOM   3964 HD21 ASN   244      18.908 -12.494 -29.135  1.00  0.00           H  
ATOM   3965 HD22 ASN   244      17.739 -11.223 -29.396  1.00  0.00           H  
ATOM   3966  C   ASN   244      16.091  -9.837 -32.929  1.00  0.00           C  
ATOM   3967  O   ASN   244      15.332  -9.099 -32.338  1.00  0.00           O  
ATOM   3968  N   PHE   245      16.341  -9.656 -34.299  1.00  0.00           N  
ATOM   3969  H   PHE   245      17.070 -10.156 -34.787  1.00  0.00           H  
ATOM   3970  CA  PHE   245      15.584  -8.630 -35.080  1.00  0.00           C  
ATOM   3971  HA  PHE   245      15.950  -7.683 -34.683  1.00  0.00           H  
ATOM   3972  CB  PHE   245      15.997  -8.649 -36.611  1.00  0.00           C  
ATOM   3973  HB2 PHE   245      17.083  -8.604 -36.521  1.00  0.00           H  
ATOM   3974  HB3 PHE   245      15.803  -9.595 -37.117  1.00  0.00           H  
ATOM   3975  CG  PHE   245      15.575  -7.480 -37.419  1.00  0.00           C  
ATOM   3976  CD1 PHE   245      16.506  -6.481 -37.750  1.00  0.00           C  
ATOM   3977  HD1 PHE   245      17.547  -6.567 -37.475  1.00  0.00           H  
ATOM   3978  CE1 PHE   245      16.215  -5.454 -38.725  1.00  0.00           C  
ATOM   3979  HE1 PHE   245      16.956  -4.767 -39.106  1.00  0.00           H  
ATOM   3980  CZ  PHE   245      14.913  -5.380 -39.203  1.00  0.00           C  
ATOM   3981  HZ  PHE   245      14.591  -4.575 -39.846  1.00  0.00           H  
ATOM   3982  CE2 PHE   245      13.956  -6.285 -38.828  1.00  0.00           C  
ATOM   3983  HE2 PHE   245      12.925  -6.292 -39.152  1.00  0.00           H  
ATOM   3984  CD2 PHE   245      14.306  -7.338 -37.974  1.00  0.00           C  
ATOM   3985  HD2 PHE   245      13.535  -8.033 -37.677  1.00  0.00           H  
ATOM   3986  C   PHE   245      14.033  -8.679 -34.961  1.00  0.00           C  
ATOM   3987  O   PHE   245      13.357  -7.704 -34.812  1.00  0.00           O  
ATOM   3988  N   GLU   246      13.427  -9.867 -34.873  1.00  0.00           N  
ATOM   3989  H   GLU   246      14.079 -10.637 -34.899  1.00  0.00           H  
ATOM   3990  CA  GLU   246      12.038 -10.174 -34.783  1.00  0.00           C  
ATOM   3991  HA  GLU   246      11.628  -9.870 -35.747  1.00  0.00           H  
ATOM   3992  CB  GLU   246      11.853 -11.737 -34.699  1.00  0.00           C  
ATOM   3993  HB2 GLU   246      12.499 -12.185 -35.454  1.00  0.00           H  
ATOM   3994  HB3 GLU   246      12.181 -12.004 -33.694  1.00  0.00           H  
ATOM   3995  CG  GLU   246      10.469 -12.368 -34.938  1.00  0.00           C  
ATOM   3996  HG2 GLU   246      10.020 -11.973 -35.850  1.00  0.00           H  
ATOM   3997  HG3 GLU   246      10.656 -13.439 -35.018  1.00  0.00           H  
ATOM   3998  CD  GLU   246       9.469 -12.169 -33.851  1.00  0.00           C  
ATOM   3999  OE1 GLU   246       8.385 -11.562 -34.178  1.00  0.00           O  
ATOM   4000  OE2 GLU   246       9.825 -12.379 -32.702  1.00  0.00           O  
ATOM   4001  C   GLU   246      11.378  -9.474 -33.585  1.00  0.00           C  
ATOM   4002  O   GLU   246      10.241  -9.178 -33.666  1.00  0.00           O  
ATOM   4003  N   LYS   247      12.188  -9.183 -32.548  1.00  0.00           N  
ATOM   4004  H   LYS   247      13.075  -9.661 -32.477  1.00  0.00           H  
ATOM   4005  CA  LYS   247      11.648  -8.480 -31.367  1.00  0.00           C  
ATOM   4006  HA  LYS   247      10.664  -8.837 -31.064  1.00  0.00           H  
ATOM   4007  CB  LYS   247      12.546  -8.851 -30.118  1.00  0.00           C  
ATOM   4008  HB2 LYS   247      13.575  -8.643 -30.413  1.00  0.00           H  
ATOM   4009  HB3 LYS   247      12.346  -8.156 -29.303  1.00  0.00           H  
ATOM   4010  CG  LYS   247      12.484 -10.056 -29.488  1.00  0.00           C  
ATOM   4011  HG2 LYS   247      13.149 -10.080 -28.624  1.00  0.00           H  
ATOM   4012  HG3 LYS   247      11.438 -10.223 -29.231  1.00  0.00           H  
ATOM   4013  CD  LYS   247      12.885 -11.146 -30.185  1.00  0.00           C  
ATOM   4014  HD2 LYS   247      12.216 -11.263 -31.037  1.00  0.00           H  
ATOM   4015  HD3 LYS   247      13.905 -10.920 -30.496  1.00  0.00           H  
ATOM   4016  CE  LYS   247      12.927 -12.257 -29.418  1.00  0.00           C  
ATOM   4017  HE2 LYS   247      13.540 -12.032 -28.545  1.00  0.00           H  
ATOM   4018  HE3 LYS   247      11.927 -12.506 -29.063  1.00  0.00           H  
ATOM   4019  NZ  LYS   247      13.612 -13.422 -30.121  1.00  0.00           N  
ATOM   4020  HZ1 LYS   247      14.606 -13.246 -30.168  1.00  0.00           H  
ATOM   4021  HZ2 LYS   247      13.528 -14.343 -29.716  1.00  0.00           H  
ATOM   4022  HZ3 LYS   247      13.288 -13.614 -31.059  1.00  0.00           H  
ATOM   4023  C   LYS   247      11.492  -6.921 -31.645  1.00  0.00           C  
ATOM   4024  O   LYS   247      10.492  -6.381 -31.177  1.00  0.00           O  
ATOM   4025  N   ARG   248      12.327  -6.263 -32.448  1.00  0.00           N  
ATOM   4026  H   ARG   248      12.966  -6.808 -33.009  1.00  0.00           H  
ATOM   4027  CA  ARG   248      12.061  -4.922 -32.997  1.00  0.00           C  
ATOM   4028  HA  ARG   248      11.636  -4.256 -32.246  1.00  0.00           H  
ATOM   4029  CB  ARG   248      13.366  -4.207 -33.508  1.00  0.00           C  
ATOM   4030  HB2 ARG   248      13.825  -4.738 -34.341  1.00  0.00           H  
ATOM   4031  HB3 ARG   248      13.059  -3.254 -33.940  1.00  0.00           H  
ATOM   4032  CG  ARG   248      14.307  -3.996 -32.519  1.00  0.00           C  
ATOM   4033  HG2 ARG   248      13.854  -3.522 -31.648  1.00  0.00           H  
ATOM   4034  HG3 ARG   248      14.774  -4.938 -32.231  1.00  0.00           H  
ATOM   4035  CD  ARG   248      15.299  -3.282 -33.090  1.00  0.00           C  
ATOM   4036  HD2 ARG   248      15.855  -3.788 -33.880  1.00  0.00           H  
ATOM   4037  HD3 ARG   248      14.926  -2.407 -33.623  1.00  0.00           H  
ATOM   4038  NE  ARG   248      16.204  -2.813 -32.065  1.00  0.00           N  
ATOM   4039  HE  ARG   248      16.113  -3.363 -31.222  1.00  0.00           H  
ATOM   4040  CZ  ARG   248      17.049  -1.752 -32.089  1.00  0.00           C  
ATOM   4041  NH1 ARG   248      17.423  -1.070 -33.109  1.00  0.00           N  
ATOM   4042 HH11 ARG   248      16.952  -1.365 -33.953  1.00  0.00           H  
ATOM   4043 HH12 ARG   248      18.086  -0.312 -33.041  1.00  0.00           H  
ATOM   4044  NH2 ARG   248      17.687  -1.403 -31.046  1.00  0.00           N  
ATOM   4045 HH21 ARG   248      17.520  -1.811 -30.138  1.00  0.00           H  
ATOM   4046 HH22 ARG   248      18.451  -0.756 -31.180  1.00  0.00           H  
ATOM   4047  C   ARG   248      11.050  -4.826 -34.129  1.00  0.00           C  
ATOM   4048  O   ARG   248      10.482  -3.746 -34.377  1.00  0.00           O  
ATOM   4049  N   LEU   249      10.769  -5.928 -34.844  1.00  0.00           N  
ATOM   4050  H   LEU   249      11.263  -6.751 -34.530  1.00  0.00           H  
ATOM   4051  CA  LEU   249       9.637  -6.225 -35.777  1.00  0.00           C  
ATOM   4052  HA  LEU   249       9.465  -5.305 -36.336  1.00  0.00           H  
ATOM   4053  CB  LEU   249      10.126  -7.306 -36.813  1.00  0.00           C  
ATOM   4054  HB2 LEU   249      11.043  -6.966 -37.293  1.00  0.00           H  
ATOM   4055  HB3 LEU   249      10.474  -8.076 -36.125  1.00  0.00           H  
ATOM   4056  CG  LEU   249       9.123  -7.737 -37.903  1.00  0.00           C  
ATOM   4057  HG  LEU   249       8.316  -8.273 -37.403  1.00  0.00           H  
ATOM   4058  CD1 LEU   249       8.581  -6.685 -38.921  1.00  0.00           C  
ATOM   4059 HD11 LEU   249       7.908  -7.072 -39.685  1.00  0.00           H  
ATOM   4060 HD12 LEU   249       8.062  -5.971 -38.281  1.00  0.00           H  
ATOM   4061 HD13 LEU   249       9.400  -6.094 -39.331  1.00  0.00           H  
ATOM   4062  CD2 LEU   249       9.916  -8.725 -38.718  1.00  0.00           C  
ATOM   4063 HD21 LEU   249       9.310  -9.174 -39.505  1.00  0.00           H  
ATOM   4064 HD22 LEU   249      10.655  -8.156 -39.282  1.00  0.00           H  
ATOM   4065 HD23 LEU   249      10.330  -9.502 -38.075  1.00  0.00           H  
ATOM   4066  C   LEU   249       8.396  -6.503 -34.932  1.00  0.00           C  
ATOM   4067  O   LEU   249       7.867  -7.564 -35.025  1.00  0.00           O  
ATOM   4068  N   THR   250       7.981  -5.572 -34.038  1.00  0.00           N  
ATOM   4069  H   THR   250       8.312  -4.663 -34.327  1.00  0.00           H  
ATOM   4070  CA  THR   250       6.753  -5.701 -33.186  1.00  0.00           C  
ATOM   4071  HA  THR   250       6.203  -6.439 -33.769  1.00  0.00           H  
ATOM   4072  CB  THR   250       7.084  -6.260 -31.743  1.00  0.00           C  
ATOM   4073  HB  THR   250       7.601  -5.494 -31.165  1.00  0.00           H  
ATOM   4074  CG2 THR   250       5.829  -6.744 -30.991  1.00  0.00           C  
ATOM   4075 HG21 THR   250       6.262  -7.357 -30.200  1.00  0.00           H  
ATOM   4076 HG22 THR   250       5.174  -5.958 -30.618  1.00  0.00           H  
ATOM   4077 HG23 THR   250       5.326  -7.392 -31.709  1.00  0.00           H  
ATOM   4078  OG1 THR   250       7.920  -7.385 -31.922  1.00  0.00           O  
ATOM   4079  HG1 THR   250       8.815  -7.061 -31.799  1.00  0.00           H  
ATOM   4080  C   THR   250       6.024  -4.402 -33.159  1.00  0.00           C  
ATOM   4081  O   THR   250       6.795  -3.392 -32.880  1.00  0.00           O  
ATOM   4082  OXT THR   250       4.879  -4.302 -33.634  1.00  0.00           O  
TER    4083      THR   250 
END   
