# Supplementary material for: Insights into the client protein release mechanism of the ATP-independent chaperone Spy
Source: Nat Commun. 2022 May 20;13:2818. doi: 10.1038/s41467-022-30499-x (PMC9122904; doi:10.1038/s41467-022-30499-x)
Supplement: Supplementary file 4 — Supplementary Data 1 [file 41467_2022_30499_MOESM4_ESM.zip › MD-structure/Spy_CI_K54D_R55D_final.pdb]

CRYST1   85.512   85.512   85.512 109.47 109.47 109.47 P 1           1
ATOM      1  N   SER     1      -5.947  -4.245   9.917  1.00  0.00           N  
ATOM      2  H1  SER     1      -6.108  -4.341   8.924  1.00  0.00           H  
ATOM      3  H2  SER     1      -4.990  -4.445  10.173  1.00  0.00           H  
ATOM      4  H3  SER     1      -6.185  -3.285  10.119  1.00  0.00           H  
ATOM      5  CA  SER     1      -6.754  -5.171  10.690  1.00  0.00           C  
ATOM      6  HA  SER     1      -6.709  -4.854  11.732  1.00  0.00           H  
ATOM      7  CB  SER     1      -8.214  -5.031  10.209  1.00  0.00           C  
ATOM      8  HB2 SER     1      -8.851  -5.552  10.924  1.00  0.00           H  
ATOM      9  HB3 SER     1      -8.490  -3.983  10.096  1.00  0.00           H  
ATOM     10  OG  SER     1      -8.479  -5.711   9.010  1.00  0.00           O  
ATOM     11  HG  SER     1      -8.392  -5.091   8.282  1.00  0.00           H  
ATOM     12  C   SER     1      -6.374  -6.591  10.627  1.00  0.00           C  
ATOM     13  O   SER     1      -5.840  -6.871   9.504  1.00  0.00           O  
ATOM     14  N   ALA     2      -6.658  -7.485  11.548  1.00  0.00           N  
ATOM     15  H   ALA     2      -7.005  -7.142  12.433  1.00  0.00           H  
ATOM     16  CA  ALA     2      -6.108  -8.825  11.640  1.00  0.00           C  
ATOM     17  HA  ALA     2      -5.846  -9.335  10.714  1.00  0.00           H  
ATOM     18  CB  ALA     2      -4.780  -8.746  12.424  1.00  0.00           C  
ATOM     19  HB1 ALA     2      -4.564  -9.738  12.822  1.00  0.00           H  
ATOM     20  HB2 ALA     2      -3.952  -8.506  11.757  1.00  0.00           H  
ATOM     21  HB3 ALA     2      -4.856  -8.087  13.288  1.00  0.00           H  
ATOM     22  C   ALA     2      -7.076  -9.729  12.363  1.00  0.00           C  
ATOM     23  O   ALA     2      -7.424  -9.459  13.474  1.00  0.00           O  
ATOM     24  N   ASP     3      -7.331 -10.950  11.797  1.00  0.00           N  
ATOM     25  H   ASP     3      -6.771 -11.141  10.979  1.00  0.00           H  
ATOM     26  CA  ASP     3      -8.283 -11.864  12.290  1.00  0.00           C  
ATOM     27  HA  ASP     3      -8.866 -11.389  13.079  1.00  0.00           H  
ATOM     28  CB  ASP     3      -9.227 -12.419  11.214  1.00  0.00           C  
ATOM     29  HB2 ASP     3      -9.702 -13.292  11.660  1.00  0.00           H  
ATOM     30  HB3 ASP     3      -9.892 -11.594  10.956  1.00  0.00           H  
ATOM     31  CG  ASP     3      -8.687 -12.931   9.857  1.00  0.00           C  
ATOM     32  OD1 ASP     3      -7.527 -13.256   9.688  1.00  0.00           O  
ATOM     33  OD2 ASP     3      -9.486 -13.385   9.027  1.00  0.00           O  
ATOM     34  C   ASP     3      -7.470 -12.964  12.986  1.00  0.00           C  
ATOM     35  O   ASP     3      -7.760 -14.164  12.869  1.00  0.00           O  
ATOM     36  N   THR     4      -6.401 -12.626  13.667  1.00  0.00           N  
ATOM     37  H   THR     4      -6.094 -11.666  13.722  1.00  0.00           H  
ATOM     38  CA  THR     4      -5.503 -13.541  14.298  1.00  0.00           C  
ATOM     39  HA  THR     4      -6.057 -14.384  14.711  1.00  0.00           H  
ATOM     40  CB  THR     4      -4.450 -13.952  13.298  1.00  0.00           C  
ATOM     41  HB  THR     4      -4.915 -14.570  12.530  1.00  0.00           H  
ATOM     42  CG2 THR     4      -3.627 -12.785  12.654  1.00  0.00           C  
ATOM     43 HG21 THR     4      -4.349 -12.097  12.216  1.00  0.00           H  
ATOM     44 HG22 THR     4      -3.023 -12.302  13.422  1.00  0.00           H  
ATOM     45 HG23 THR     4      -3.064 -13.180  11.809  1.00  0.00           H  
ATOM     46  OG1 THR     4      -3.454 -14.697  14.031  1.00  0.00           O  
ATOM     47  HG1 THR     4      -2.903 -14.946  13.285  1.00  0.00           H  
ATOM     48  C   THR     4      -4.866 -12.797  15.445  1.00  0.00           C  
ATOM     49  O   THR     4      -4.742 -11.573  15.340  1.00  0.00           O  
ATOM     50  N   THR     5      -4.302 -13.582  16.418  1.00  0.00           N  
ATOM     51  H   THR     5      -4.418 -14.568  16.231  1.00  0.00           H  
ATOM     52  CA  THR     5      -3.626 -13.130  17.631  1.00  0.00           C  
ATOM     53  HA  THR     5      -3.149 -12.217  17.273  1.00  0.00           H  
ATOM     54  CB  THR     5      -4.747 -12.840  18.729  1.00  0.00           C  
ATOM     55  HB  THR     5      -5.485 -12.112  18.394  1.00  0.00           H  
ATOM     56  CG2 THR     5      -5.578 -14.055  19.117  1.00  0.00           C  
ATOM     57 HG21 THR     5      -5.597 -14.865  18.387  1.00  0.00           H  
ATOM     58 HG22 THR     5      -5.031 -14.541  19.925  1.00  0.00           H  
ATOM     59 HG23 THR     5      -6.605 -13.846  19.417  1.00  0.00           H  
ATOM     60  OG1 THR     5      -4.191 -12.346  19.877  1.00  0.00           O  
ATOM     61  HG1 THR     5      -3.976 -11.420  19.744  1.00  0.00           H  
ATOM     62  C   THR     5      -2.692 -14.202  18.176  1.00  0.00           C  
ATOM     63  O   THR     5      -2.933 -15.412  17.999  1.00  0.00           O  
ATOM     64  N   THR     6      -1.643 -13.751  18.872  1.00  0.00           N  
ATOM     65  H   THR     6      -1.386 -12.778  18.787  1.00  0.00           H  
ATOM     66  CA  THR     6      -0.686 -14.639  19.455  1.00  0.00           C  
ATOM     67  HA  THR     6      -0.626 -15.471  18.753  1.00  0.00           H  
ATOM     68  CB  THR     6       0.633 -13.916  19.440  1.00  0.00           C  
ATOM     69  HB  THR     6       0.790 -13.484  18.451  1.00  0.00           H  
ATOM     70  CG2 THR     6       0.798 -12.837  20.448  1.00  0.00           C  
ATOM     71 HG21 THR     6       1.618 -12.201  20.114  1.00  0.00           H  
ATOM     72 HG22 THR     6      -0.028 -12.163  20.223  1.00  0.00           H  
ATOM     73 HG23 THR     6       0.779 -13.057  21.516  1.00  0.00           H  
ATOM     74  OG1 THR     6       1.631 -14.799  19.848  1.00  0.00           O  
ATOM     75  HG1 THR     6       1.648 -15.459  19.151  1.00  0.00           H  
ATOM     76  C   THR     6      -1.165 -15.176  20.810  1.00  0.00           C  
ATOM     77  O   THR     6      -0.928 -16.329  21.145  1.00  0.00           O  
ATOM     78  N   ALA     7      -1.834 -14.317  21.598  1.00  0.00           N  
ATOM     79  H   ALA     7      -1.802 -13.359  21.281  1.00  0.00           H  
ATOM     80  CA  ALA     7      -2.142 -14.467  23.053  1.00  0.00           C  
ATOM     81  HA  ALA     7      -2.369 -15.521  23.210  1.00  0.00           H  
ATOM     82  CB  ALA     7      -0.847 -14.071  23.861  1.00  0.00           C  
ATOM     83  HB1 ALA     7      -0.521 -13.031  23.853  1.00  0.00           H  
ATOM     84  HB2 ALA     7      -0.930 -14.434  24.885  1.00  0.00           H  
ATOM     85  HB3 ALA     7       0.002 -14.620  23.452  1.00  0.00           H  
ATOM     86  C   ALA     7      -3.428 -13.787  23.552  1.00  0.00           C  
ATOM     87  O   ALA     7      -3.461 -12.995  24.492  1.00  0.00           O  
ATOM     88  N   ALA     8      -4.511 -13.976  22.759  1.00  0.00           N  
ATOM     89  H   ALA     8      -4.258 -14.474  21.918  1.00  0.00           H  
ATOM     90  CA  ALA     8      -5.892 -13.487  22.986  1.00  0.00           C  
ATOM     91  HA  ALA     8      -5.971 -13.310  24.059  1.00  0.00           H  
ATOM     92  CB  ALA     8      -6.168 -12.117  22.412  1.00  0.00           C  
ATOM     93  HB1 ALA     8      -5.261 -11.559  22.181  1.00  0.00           H  
ATOM     94  HB2 ALA     8      -6.508 -12.271  21.388  1.00  0.00           H  
ATOM     95  HB3 ALA     8      -7.020 -11.719  22.963  1.00  0.00           H  
ATOM     96  C   ALA     8      -6.959 -14.558  22.556  1.00  0.00           C  
ATOM     97  O   ALA     8      -6.614 -15.489  21.826  1.00  0.00           O  
ATOM     98  N   PRO     9      -8.269 -14.514  23.019  1.00  0.00           N  
ATOM     99  CD  PRO     9      -8.770 -13.448  23.842  1.00  0.00           C  
ATOM    100  HD2 PRO     9      -9.124 -12.578  23.288  1.00  0.00           H  
ATOM    101  HD3 PRO     9      -7.949 -13.036  24.428  1.00  0.00           H  
ATOM    102  CG  PRO     9      -9.866 -14.060  24.757  1.00  0.00           C  
ATOM    103  HG2 PRO     9     -10.623 -13.306  24.969  1.00  0.00           H  
ATOM    104  HG3 PRO     9      -9.518 -14.695  25.572  1.00  0.00           H  
ATOM    105  CB  PRO     9     -10.464 -14.892  23.686  1.00  0.00           C  
ATOM    106  HB2 PRO     9     -11.150 -14.315  23.065  1.00  0.00           H  
ATOM    107  HB3 PRO     9     -11.011 -15.672  24.215  1.00  0.00           H  
ATOM    108  CA  PRO     9      -9.344 -15.533  22.924  1.00  0.00           C  
ATOM    109  HA  PRO     9      -9.084 -16.337  23.613  1.00  0.00           H  
ATOM    110  C   PRO     9      -9.658 -16.224  21.551  1.00  0.00           C  
ATOM    111  O   PRO     9     -10.827 -16.645  21.518  1.00  0.00           O  
ATOM    112  N   ALA    10      -8.822 -16.181  20.514  1.00  0.00           N  
ATOM    113  H   ALA    10      -7.903 -15.778  20.628  1.00  0.00           H  
ATOM    114  CA  ALA    10      -9.105 -16.912  19.279  1.00  0.00           C  
ATOM    115  HA  ALA    10     -10.121 -16.668  18.971  1.00  0.00           H  
ATOM    116  CB  ALA    10      -8.130 -16.582  18.151  1.00  0.00           C  
ATOM    117  HB1 ALA    10      -8.310 -17.292  17.344  1.00  0.00           H  
ATOM    118  HB2 ALA    10      -8.441 -15.610  17.768  1.00  0.00           H  
ATOM    119  HB3 ALA    10      -7.120 -16.604  18.559  1.00  0.00           H  
ATOM    120  C   ALA    10      -9.216 -18.497  19.502  1.00  0.00           C  
ATOM    121  O   ALA    10      -8.982 -19.205  18.541  1.00  0.00           O  
ATOM    122  N   ASP    11      -9.325 -19.019  20.738  1.00  0.00           N  
ATOM    123  H   ASP    11      -9.705 -18.465  21.492  1.00  0.00           H  
ATOM    124  CA  ASP    11      -8.945 -20.339  21.200  1.00  0.00           C  
ATOM    125  HA  ASP    11      -7.947 -20.375  20.761  1.00  0.00           H  
ATOM    126  CB  ASP    11      -8.737 -20.328  22.705  1.00  0.00           C  
ATOM    127  HB2 ASP    11      -8.201 -21.236  22.978  1.00  0.00           H  
ATOM    128  HB3 ASP    11      -8.080 -19.489  22.936  1.00  0.00           H  
ATOM    129  CG  ASP    11     -10.030 -20.164  23.560  1.00  0.00           C  
ATOM    130  OD1 ASP    11     -11.043 -19.747  23.016  1.00  0.00           O  
ATOM    131  OD2 ASP    11      -9.957 -20.527  24.772  1.00  0.00           O  
ATOM    132  C   ASP    11      -9.866 -21.452  20.563  1.00  0.00           C  
ATOM    133  O   ASP    11      -9.520 -22.608  20.524  1.00  0.00           O  
ATOM    134  N   ALA    12     -11.132 -21.101  20.343  1.00  0.00           N  
ATOM    135  H   ALA    12     -11.402 -20.162  20.602  1.00  0.00           H  
ATOM    136  CA  ALA    12     -12.184 -21.926  19.733  1.00  0.00           C  
ATOM    137  HA  ALA    12     -12.246 -22.847  20.313  1.00  0.00           H  
ATOM    138  CB  ALA    12     -13.506 -21.235  20.193  1.00  0.00           C  
ATOM    139  HB1 ALA    12     -13.411 -20.984  21.249  1.00  0.00           H  
ATOM    140  HB2 ALA    12     -13.644 -20.322  19.613  1.00  0.00           H  
ATOM    141  HB3 ALA    12     -14.404 -21.848  20.117  1.00  0.00           H  
ATOM    142  C   ALA    12     -11.996 -22.182  18.223  1.00  0.00           C  
ATOM    143  O   ALA    12     -11.563 -21.333  17.425  1.00  0.00           O  
ATOM    144  N   LYS    13     -12.328 -23.389  17.791  1.00  0.00           N  
ATOM    145  H   LYS    13     -12.519 -24.047  18.533  1.00  0.00           H  
ATOM    146  CA  LYS    13     -12.175 -23.901  16.432  1.00  0.00           C  
ATOM    147  HA  LYS    13     -11.183 -23.654  16.056  1.00  0.00           H  
ATOM    148  CB  LYS    13     -12.168 -25.453  16.601  1.00  0.00           C  
ATOM    149  HB2 LYS    13     -11.883 -25.748  17.611  1.00  0.00           H  
ATOM    150  HB3 LYS    13     -13.192 -25.820  16.520  1.00  0.00           H  
ATOM    151  CG  LYS    13     -11.447 -26.024  15.634  1.00  0.00           C  
ATOM    152  HG2 LYS    13     -11.825 -25.733  14.654  1.00  0.00           H  
ATOM    153  HG3 LYS    13     -10.418 -25.695  15.783  1.00  0.00           H  
ATOM    154  CD  LYS    13     -11.358 -27.409  15.635  1.00  0.00           C  
ATOM    155  HD2 LYS    13     -10.896 -27.685  16.582  1.00  0.00           H  
ATOM    156  HD3 LYS    13     -12.378 -27.792  15.669  1.00  0.00           H  
ATOM    157  CE  LYS    13     -10.720 -27.988  14.589  1.00  0.00           C  
ATOM    158  HE2 LYS    13     -11.143 -27.710  13.623  1.00  0.00           H  
ATOM    159  HE3 LYS    13      -9.756 -27.486  14.504  1.00  0.00           H  
ATOM    160  NZ  LYS    13     -10.433 -29.437  14.770  1.00  0.00           N  
ATOM    161  HZ1 LYS    13      -9.646 -29.641  15.368  1.00  0.00           H  
ATOM    162  HZ2 LYS    13     -11.200 -29.972  15.150  1.00  0.00           H  
ATOM    163  HZ3 LYS    13     -10.209 -29.776  13.845  1.00  0.00           H  
ATOM    164  C   LYS    13     -13.191 -23.402  15.418  1.00  0.00           C  
ATOM    165  O   LYS    13     -12.824 -23.408  14.277  1.00  0.00           O  
ATOM    166  N   PRO    14     -14.374 -22.893  15.803  1.00  0.00           N  
ATOM    167  CD  PRO    14     -15.139 -23.253  17.009  1.00  0.00           C  
ATOM    168  HD2 PRO    14     -14.948 -22.563  17.831  1.00  0.00           H  
ATOM    169  HD3 PRO    14     -14.910 -24.262  17.354  1.00  0.00           H  
ATOM    170  CG  PRO    14     -16.643 -23.117  16.584  1.00  0.00           C  
ATOM    171  HG2 PRO    14     -17.361 -23.037  17.400  1.00  0.00           H  
ATOM    172  HG3 PRO    14     -16.988 -24.049  16.135  1.00  0.00           H  
ATOM    173  CB  PRO    14     -16.628 -21.948  15.603  1.00  0.00           C  
ATOM    174  HB2 PRO    14     -16.475 -21.079  16.244  1.00  0.00           H  
ATOM    175  HB3 PRO    14     -17.545 -21.888  15.018  1.00  0.00           H  
ATOM    176  CA  PRO    14     -15.265 -22.171  14.831  1.00  0.00           C  
ATOM    177  HA  PRO    14     -15.459 -22.832  13.987  1.00  0.00           H  
ATOM    178  C   PRO    14     -14.694 -20.841  14.351  1.00  0.00           C  
ATOM    179  O   PRO    14     -15.220 -20.427  13.282  1.00  0.00           O  
ATOM    180  N   MET    15     -13.689 -20.310  15.043  1.00  0.00           N  
ATOM    181  H   MET    15     -13.381 -20.852  15.837  1.00  0.00           H  
ATOM    182  CA  MET    15     -12.842 -19.145  14.528  1.00  0.00           C  
ATOM    183  HA  MET    15     -13.516 -18.498  13.966  1.00  0.00           H  
ATOM    184  CB  MET    15     -12.401 -18.314  15.703  1.00  0.00           C  
ATOM    185  HB2 MET    15     -12.328 -19.085  16.471  1.00  0.00           H  
ATOM    186  HB3 MET    15     -11.368 -17.992  15.570  1.00  0.00           H  
ATOM    187  CG  MET    15     -13.225 -17.080  16.100  1.00  0.00           C  
ATOM    188  HG2 MET    15     -13.301 -16.383  15.266  1.00  0.00           H  
ATOM    189  HG3 MET    15     -14.245 -17.452  16.202  1.00  0.00           H  
ATOM    190  SD  MET    15     -12.813 -16.410  17.691  1.00  0.00           S  
ATOM    191  CE  MET    15     -13.415 -17.770  18.704  1.00  0.00           C  
ATOM    192  HE1 MET    15     -12.801 -18.648  18.501  1.00  0.00           H  
ATOM    193  HE2 MET    15     -13.235 -17.605  19.766  1.00  0.00           H  
ATOM    194  HE3 MET    15     -14.465 -17.977  18.495  1.00  0.00           H  
ATOM    195  C   MET    15     -11.614 -19.643  13.669  1.00  0.00           C  
ATOM    196  O   MET    15     -11.051 -20.665  13.937  1.00  0.00           O  
ATOM    197  N   MET    16     -11.211 -18.775  12.706  1.00  0.00           N  
ATOM    198  H   MET    16     -11.848 -18.024  12.479  1.00  0.00           H  
ATOM    199  CA  MET    16     -10.059 -19.011  11.789  1.00  0.00           C  
ATOM    200  HA  MET    16      -9.262 -19.568  12.282  1.00  0.00           H  
ATOM    201  CB  MET    16     -10.376 -19.946  10.570  1.00  0.00           C  
ATOM    202  HB2 MET    16      -9.461 -20.109   9.999  1.00  0.00           H  
ATOM    203  HB3 MET    16     -10.606 -20.900  11.044  1.00  0.00           H  
ATOM    204  CG  MET    16     -11.624 -19.522   9.775  1.00  0.00           C  
ATOM    205  HG2 MET    16     -12.473 -19.452  10.455  1.00  0.00           H  
ATOM    206  HG3 MET    16     -11.461 -18.525   9.367  1.00  0.00           H  
ATOM    207  SD  MET    16     -12.089 -20.646   8.476  1.00  0.00           S  
ATOM    208  CE  MET    16     -10.918 -20.071   7.228  1.00  0.00           C  
ATOM    209  HE1 MET    16     -11.283 -19.090   6.921  1.00  0.00           H  
ATOM    210  HE2 MET    16      -9.893 -20.106   7.597  1.00  0.00           H  
ATOM    211  HE3 MET    16     -11.118 -20.750   6.400  1.00  0.00           H  
ATOM    212  C   MET    16      -9.548 -17.703  11.191  1.00  0.00           C  
ATOM    213  O   MET    16     -10.315 -16.733  11.172  1.00  0.00           O  
ATOM    214  N   HIE    17      -8.295 -17.709  10.883  1.00  0.00           N  
ATOM    215  H   HIE    17      -7.684 -18.513  10.904  1.00  0.00           H  
ATOM    216  CA  HIE    17      -7.727 -16.533  10.221  1.00  0.00           C  
ATOM    217  HA  HIE    17      -8.190 -15.596  10.529  1.00  0.00           H  
ATOM    218  CB  HIE    17      -6.256 -16.445  10.638  1.00  0.00           C  
ATOM    219  HB2 HIE    17      -5.894 -15.514  10.204  1.00  0.00           H  
ATOM    220  HB3 HIE    17      -6.189 -16.285  11.715  1.00  0.00           H  
ATOM    221  CG  HIE    17      -5.245 -17.478  10.224  1.00  0.00           C  
ATOM    222  ND1 HIE    17      -5.404 -18.826  10.572  1.00  0.00           N  
ATOM    223  CE1 HIE    17      -4.369 -19.392   9.971  1.00  0.00           C  
ATOM    224  HE1 HIE    17      -4.069 -20.414  10.154  1.00  0.00           H  
ATOM    225  NE2 HIE    17      -3.580 -18.549   9.244  1.00  0.00           N  
ATOM    226  HE2 HIE    17      -2.608 -18.714   9.029  1.00  0.00           H  
ATOM    227  CD2 HIE    17      -4.194 -17.270   9.379  1.00  0.00           C  
ATOM    228  HD2 HIE    17      -3.840 -16.347   8.945  1.00  0.00           H  
ATOM    229  C   HIE    17      -7.983 -16.604   8.727  1.00  0.00           C  
ATOM    230  O   HIE    17      -8.765 -17.446   8.256  1.00  0.00           O  
ATOM    231  N   HIE    18      -7.597 -15.601   7.914  1.00  0.00           N  
ATOM    232  H   HIE    18      -7.261 -14.829   8.472  1.00  0.00           H  
ATOM    233  CA  HIE    18      -7.955 -15.344   6.518  1.00  0.00           C  
ATOM    234  HA  HIE    18      -9.041 -15.272   6.582  1.00  0.00           H  
ATOM    235  CB  HIE    18      -7.461 -13.901   6.059  1.00  0.00           C  
ATOM    236  HB2 HIE    18      -7.718 -13.238   6.884  1.00  0.00           H  
ATOM    237  HB3 HIE    18      -6.384 -13.801   5.921  1.00  0.00           H  
ATOM    238  CG  HIE    18      -8.031 -13.376   4.799  1.00  0.00           C  
ATOM    239  ND1 HIE    18      -9.259 -13.576   4.253  1.00  0.00           N  
ATOM    240  CE1 HIE    18      -9.332 -12.696   3.209  1.00  0.00           C  
ATOM    241  HE1 HIE    18     -10.199 -12.599   2.573  1.00  0.00           H  
ATOM    242  NE2 HIE    18      -8.178 -12.222   2.869  1.00  0.00           N  
ATOM    243  HE2 HIE    18      -7.892 -11.456   2.276  1.00  0.00           H  
ATOM    244  CD2 HIE    18      -7.296 -12.741   3.907  1.00  0.00           C  
ATOM    245  HD2 HIE    18      -6.225 -12.606   3.925  1.00  0.00           H  
ATOM    246  C   HIE    18      -7.658 -16.408   5.450  1.00  0.00           C  
ATOM    247  O   HIE    18      -6.482 -16.595   5.124  1.00  0.00           O  
ATOM    248  N   LYS    19      -8.703 -17.138   4.964  1.00  0.00           N  
ATOM    249  H   LYS    19      -9.622 -16.946   5.336  1.00  0.00           H  
ATOM    250  CA  LYS    19      -8.568 -18.292   4.144  1.00  0.00           C  
ATOM    251  HA  LYS    19      -9.567 -18.723   4.216  1.00  0.00           H  
ATOM    252  CB  LYS    19      -8.311 -17.947   2.651  1.00  0.00           C  
ATOM    253  HB2 LYS    19      -7.398 -17.365   2.527  1.00  0.00           H  
ATOM    254  HB3 LYS    19      -8.024 -18.853   2.118  1.00  0.00           H  
ATOM    255  CG  LYS    19      -9.355 -17.315   2.001  1.00  0.00           C  
ATOM    256  HG2 LYS    19     -10.238 -17.847   2.353  1.00  0.00           H  
ATOM    257  HG3 LYS    19      -9.435 -16.257   2.251  1.00  0.00           H  
ATOM    258  CD  LYS    19      -9.352 -17.435   0.677  1.00  0.00           C  
ATOM    259  HD2 LYS    19      -8.439 -17.019   0.252  1.00  0.00           H  
ATOM    260  HD3 LYS    19      -9.438 -18.498   0.451  1.00  0.00           H  
ATOM    261  CE  LYS    19     -10.444 -16.839   0.096  1.00  0.00           C  
ATOM    262  HE2 LYS    19     -11.328 -17.327   0.507  1.00  0.00           H  
ATOM    263  HE3 LYS    19     -10.339 -15.770   0.284  1.00  0.00           H  
ATOM    264  NZ  LYS    19     -10.382 -17.059  -1.330  1.00  0.00           N  
ATOM    265  HZ1 LYS    19      -9.604 -16.609  -1.791  1.00  0.00           H  
ATOM    266  HZ2 LYS    19     -10.310 -18.045  -1.538  1.00  0.00           H  
ATOM    267  HZ3 LYS    19     -11.217 -16.670  -1.746  1.00  0.00           H  
ATOM    268  C   LYS    19      -7.676 -19.416   4.725  1.00  0.00           C  
ATOM    269  O   LYS    19      -7.147 -20.248   3.940  1.00  0.00           O  
ATOM    270  N   GLY    20      -7.522 -19.404   6.062  1.00  0.00           N  
ATOM    271  H   GLY    20      -8.023 -18.714   6.603  1.00  0.00           H  
ATOM    272  CA  GLY    20      -6.675 -20.310   6.931  1.00  0.00           C  
ATOM    273  HA2 GLY    20      -6.566 -19.838   7.908  1.00  0.00           H  
ATOM    274  HA3 GLY    20      -6.954 -21.362   6.991  1.00  0.00           H  
ATOM    275  C   GLY    20      -5.200 -20.096   6.598  1.00  0.00           C  
ATOM    276  O   GLY    20      -4.372 -20.935   7.002  1.00  0.00           O  
ATOM    277  N   LYS    21      -4.794 -19.102   5.813  1.00  0.00           N  
ATOM    278  H   LYS    21      -5.543 -18.445   5.644  1.00  0.00           H  
ATOM    279  CA  LYS    21      -3.479 -19.083   5.026  1.00  0.00           C  
ATOM    280  HA  LYS    21      -2.653 -19.699   5.383  1.00  0.00           H  
ATOM    281  CB  LYS    21      -3.806 -19.400   3.555  1.00  0.00           C  
ATOM    282  HB2 LYS    21      -4.762 -18.939   3.305  1.00  0.00           H  
ATOM    283  HB3 LYS    21      -3.014 -18.922   2.979  1.00  0.00           H  
ATOM    284  CG  LYS    21      -3.873 -20.676   3.192  1.00  0.00           C  
ATOM    285  HG2 LYS    21      -2.923 -21.171   3.393  1.00  0.00           H  
ATOM    286  HG3 LYS    21      -4.503 -21.230   3.889  1.00  0.00           H  
ATOM    287  CD  LYS    21      -4.232 -20.977   1.887  1.00  0.00           C  
ATOM    288  HD2 LYS    21      -5.144 -20.409   1.701  1.00  0.00           H  
ATOM    289  HD3 LYS    21      -3.469 -20.578   1.219  1.00  0.00           H  
ATOM    290  CE  LYS    21      -4.371 -22.199   1.614  1.00  0.00           C  
ATOM    291  HE2 LYS    21      -3.430 -22.749   1.662  1.00  0.00           H  
ATOM    292  HE3 LYS    21      -5.079 -22.662   2.302  1.00  0.00           H  
ATOM    293  NZ  LYS    21      -4.831 -22.448   0.203  1.00  0.00           N  
ATOM    294  HZ1 LYS    21      -5.641 -21.902  -0.051  1.00  0.00           H  
ATOM    295  HZ2 LYS    21      -4.036 -22.257  -0.390  1.00  0.00           H  
ATOM    296  HZ3 LYS    21      -5.052 -23.406  -0.027  1.00  0.00           H  
ATOM    297  C   LYS    21      -2.794 -17.681   5.117  1.00  0.00           C  
ATOM    298  O   LYS    21      -1.596 -17.645   5.041  1.00  0.00           O  
ATOM    299  N   PHE    22      -3.517 -16.582   5.245  1.00  0.00           N  
ATOM    300  H   PHE    22      -4.501 -16.689   5.444  1.00  0.00           H  
ATOM    301  CA  PHE    22      -3.066 -15.230   5.111  1.00  0.00           C  
ATOM    302  HA  PHE    22      -2.013 -15.308   4.842  1.00  0.00           H  
ATOM    303  CB  PHE    22      -3.856 -14.437   4.015  1.00  0.00           C  
ATOM    304  HB2 PHE    22      -4.901 -14.287   4.286  1.00  0.00           H  
ATOM    305  HB3 PHE    22      -3.391 -13.451   4.000  1.00  0.00           H  
ATOM    306  CG  PHE    22      -3.939 -14.985   2.603  1.00  0.00           C  
ATOM    307  CD1 PHE    22      -2.951 -15.651   1.967  1.00  0.00           C  
ATOM    308  HD1 PHE    22      -1.951 -15.681   2.372  1.00  0.00           H  
ATOM    309  CE1 PHE    22      -3.107 -16.150   0.676  1.00  0.00           C  
ATOM    310  HE1 PHE    22      -2.357 -16.735   0.164  1.00  0.00           H  
ATOM    311  CZ  PHE    22      -4.369 -15.914   0.015  1.00  0.00           C  
ATOM    312  HZ  PHE    22      -4.588 -16.310  -0.966  1.00  0.00           H  
ATOM    313  CE2 PHE    22      -5.427 -15.239   0.666  1.00  0.00           C  
ATOM    314  HE2 PHE    22      -6.428 -15.120   0.280  1.00  0.00           H  
ATOM    315  CD2 PHE    22      -5.184 -14.786   1.971  1.00  0.00           C  
ATOM    316  HD2 PHE    22      -5.996 -14.227   2.413  1.00  0.00           H  
ATOM    317  C   PHE    22      -3.085 -14.585   6.535  1.00  0.00           C  
ATOM    318  O   PHE    22      -4.068 -14.711   7.267  1.00  0.00           O  
ATOM    319  N   GLY    23      -2.022 -13.865   6.956  1.00  0.00           N  
ATOM    320  H   GLY    23      -1.291 -13.770   6.265  1.00  0.00           H  
ATOM    321  CA  GLY    23      -1.699 -13.431   8.300  1.00  0.00           C  
ATOM    322  HA2 GLY    23      -1.076 -12.566   8.068  1.00  0.00           H  
ATOM    323  HA3 GLY    23      -2.567 -12.985   8.785  1.00  0.00           H  
ATOM    324  C   GLY    23      -1.067 -14.544   9.082  1.00  0.00           C  
ATOM    325  O   GLY    23      -1.157 -15.704   8.598  1.00  0.00           O  
ATOM    326  N   PRO    24      -0.502 -14.287  10.246  1.00  0.00           N  
ATOM    327  CD  PRO    24      -0.294 -13.011  10.937  1.00  0.00           C  
ATOM    328  HD2 PRO    24      -1.152 -12.339  10.921  1.00  0.00           H  
ATOM    329  HD3 PRO    24       0.560 -12.460  10.543  1.00  0.00           H  
ATOM    330  CG  PRO    24       0.184 -13.327  12.358  1.00  0.00           C  
ATOM    331  HG2 PRO    24      -0.663 -13.460  13.032  1.00  0.00           H  
ATOM    332  HG3 PRO    24       0.905 -12.559  12.638  1.00  0.00           H  
ATOM    333  CB  PRO    24       0.838 -14.693  12.078  1.00  0.00           C  
ATOM    334  HB2 PRO    24       0.848 -15.188  13.049  1.00  0.00           H  
ATOM    335  HB3 PRO    24       1.840 -14.609  11.658  1.00  0.00           H  
ATOM    336  CA  PRO    24      -0.022 -15.357  11.060  1.00  0.00           C  
ATOM    337  HA  PRO    24       0.745 -15.906  10.514  1.00  0.00           H  
ATOM    338  C   PRO    24      -1.063 -16.259  11.703  1.00  0.00           C  
ATOM    339  O   PRO    24      -2.097 -15.778  12.137  1.00  0.00           O  
ATOM    340  N   HIE    25      -0.815 -17.606  11.760  1.00  0.00           N  
ATOM    341  H   HIE    25       0.109 -17.954  11.548  1.00  0.00           H  
ATOM    342  CA  HIE    25      -1.694 -18.647  12.260  1.00  0.00           C  
ATOM    343  HA  HIE    25      -2.661 -18.456  11.794  1.00  0.00           H  
ATOM    344  CB  HIE    25      -1.037 -20.020  11.975  1.00  0.00           C  
ATOM    345  HB2 HIE    25      -0.409 -19.939  11.088  1.00  0.00           H  
ATOM    346  HB3 HIE    25      -0.294 -20.322  12.714  1.00  0.00           H  
ATOM    347  CG  HIE    25      -1.975 -21.124  11.849  1.00  0.00           C  
ATOM    348  ND1 HIE    25      -3.030 -21.571  12.737  1.00  0.00           N  
ATOM    349  CE1 HIE    25      -3.620 -22.600  12.118  1.00  0.00           C  
ATOM    350  HE1 HIE    25      -4.396 -23.200  12.572  1.00  0.00           H  
ATOM    351  NE2 HIE    25      -3.025 -22.812  10.961  1.00  0.00           N  
ATOM    352  HE2 HIE    25      -3.290 -23.459  10.232  1.00  0.00           H  
ATOM    353  CD2 HIE    25      -1.999 -21.950  10.759  1.00  0.00           C  
ATOM    354  HD2 HIE    25      -1.182 -22.003  10.055  1.00  0.00           H  
ATOM    355  C   HIE    25      -2.032 -18.399  13.716  1.00  0.00           C  
ATOM    356  O   HIE    25      -1.140 -17.947  14.498  1.00  0.00           O  
ATOM    357  N   GLN    26      -3.379 -18.533  14.083  1.00  0.00           N  
ATOM    358  H   GLN    26      -3.962 -18.951  13.372  1.00  0.00           H  
ATOM    359  CA  GLN    26      -4.021 -18.216  15.356  1.00  0.00           C  
ATOM    360  HA  GLN    26      -4.020 -17.130  15.446  1.00  0.00           H  
ATOM    361  CB  GLN    26      -5.514 -18.543  15.347  1.00  0.00           C  
ATOM    362  HB2 GLN    26      -5.650 -19.613  15.189  1.00  0.00           H  
ATOM    363  HB3 GLN    26      -5.870 -18.244  16.333  1.00  0.00           H  
ATOM    364  CG  GLN    26      -6.326 -17.743  14.270  1.00  0.00           C  
ATOM    365  HG2 GLN    26      -5.906 -16.749  14.120  1.00  0.00           H  
ATOM    366  HG3 GLN    26      -6.085 -18.274  13.349  1.00  0.00           H  
ATOM    367  CD  GLN    26      -7.827 -17.660  14.390  1.00  0.00           C  
ATOM    368  OE1 GLN    26      -8.402 -18.609  14.942  1.00  0.00           O  
ATOM    369  NE2 GLN    26      -8.473 -16.582  14.055  1.00  0.00           N  
ATOM    370 HE21 GLN    26      -9.468 -16.706  14.176  1.00  0.00           H  
ATOM    371 HE22 GLN    26      -8.039 -15.807  13.575  1.00  0.00           H  
ATOM    372  C   GLN    26      -3.340 -18.855  16.543  1.00  0.00           C  
ATOM    373  O   GLN    26      -3.091 -20.033  16.560  1.00  0.00           O  
ATOM    374  N   CML    27      -2.982 -18.033  17.551  1.00  0.00           N  
ATOM    375  H   CML    27      -3.181 -17.043  17.563  1.00  0.00           H  
ATOM    376  CA  CML    27      -2.203 -18.484  18.667  1.00  0.00           C  
ATOM    377  HA  CML    27      -1.725 -17.605  19.099  1.00  0.00           H  
ATOM    378  CB  CML    27      -3.252 -18.934  19.767  1.00  0.00           C  
ATOM    379  HB2 CML    27      -2.640 -19.396  20.541  1.00  0.00           H  
ATOM    380  HB3 CML    27      -3.920 -19.647  19.284  1.00  0.00           H  
ATOM    381  SG  CML    27      -4.293 -17.603  20.515  1.00  0.00           S  
ATOM    382  S1L CML    27      -5.585 -18.635  21.688  1.00  0.00           S  
ATOM    383  C1L CML    27      -4.543 -18.857  23.186  1.00  0.00           C  
ATOM    384  H1L CML    27      -3.676 -18.172  23.072  1.00  0.00           H  
ATOM    385  H1M CML    27      -4.187 -19.909  23.227  1.00  0.00           H  
ATOM    386  C1R CML    27      -5.279 -18.535  24.508  1.00  0.00           C  
ATOM    387  C2R CML    27      -6.150 -17.534  24.759  1.00  0.00           C  
ATOM    388  H2R CML    27      -6.536 -16.846  23.993  1.00  0.00           H  
ATOM    389  C1  CML    27      -5.036 -19.331  25.749  1.00  0.00           C  
ATOM    390  C2  CML    27      -6.567 -17.327  26.155  1.00  0.00           C  
ATOM    391  N1  CML    27      -5.749 -18.468  26.732  1.00  0.00           N  
ATOM    392  O1  CML    27      -5.368 -18.402  27.948  1.00  0.00           O  
ATOM    393  C1A CML    27      -3.554 -19.365  26.177  1.00  0.00           C  
ATOM    394  H1A CML    27      -2.943 -20.080  25.586  1.00  0.00           H  
ATOM    395  H1B CML    27      -3.508 -19.704  27.234  1.00  0.00           H  
ATOM    396  H1C CML    27      -3.126 -18.356  25.996  1.00  0.00           H  
ATOM    397  C2A CML    27      -6.303 -15.894  26.675  1.00  0.00           C  
ATOM    398  H2A CML    27      -7.234 -15.343  26.929  1.00  0.00           H  
ATOM    399  H2B CML    27      -5.734 -15.252  25.969  1.00  0.00           H  
ATOM    400  H2C CML    27      -5.610 -15.962  27.540  1.00  0.00           H  
ATOM    401  C1D CML    27      -5.859 -20.639  25.773  1.00  0.00           C  
ATOM    402  H1D CML    27      -5.894 -21.105  26.781  1.00  0.00           H  
ATOM    403  H1E CML    27      -5.265 -21.241  25.053  1.00  0.00           H  
ATOM    404  H1F CML    27      -6.898 -20.461  25.421  1.00  0.00           H  
ATOM    405  C2D CML    27      -7.967 -17.902  26.478  1.00  0.00           C  
ATOM    406  H2D CML    27      -8.119 -18.842  25.907  1.00  0.00           H  
ATOM    407  H2E CML    27      -8.707 -17.209  26.025  1.00  0.00           H  
ATOM    408  H2F CML    27      -8.128 -18.103  27.559  1.00  0.00           H  
ATOM    409  C   CML    27      -1.055 -19.512  18.482  1.00  0.00           C  
ATOM    410  O   CML    27      -1.262 -20.714  18.646  1.00  0.00           O  
ATOM    411  N   ASP    28       0.123 -18.977  18.108  1.00  0.00           N  
ATOM    412  H   ASP    28       0.084 -17.994  17.881  1.00  0.00           H  
ATOM    413  CA  ASP    28       1.438 -19.689  18.302  1.00  0.00           C  
ATOM    414  HA  ASP    28       1.253 -20.687  17.905  1.00  0.00           H  
ATOM    415  CB  ASP    28       2.511 -18.925  17.480  1.00  0.00           C  
ATOM    416  HB2 ASP    28       3.489 -19.346  17.715  1.00  0.00           H  
ATOM    417  HB3 ASP    28       2.288 -19.109  16.429  1.00  0.00           H  
ATOM    418  CG  ASP    28       2.610 -17.364  17.760  1.00  0.00           C  
ATOM    419  OD1 ASP    28       3.720 -16.820  17.511  1.00  0.00           O  
ATOM    420  OD2 ASP    28       1.619 -16.635  18.119  1.00  0.00           O  
ATOM    421  C   ASP    28       1.925 -19.973  19.820  1.00  0.00           C  
ATOM    422  O   ASP    28       1.410 -19.351  20.775  1.00  0.00           O  
ATOM    423  N   MET    29       2.774 -20.982  20.041  1.00  0.00           N  
ATOM    424  H   MET    29       3.132 -21.462  19.227  1.00  0.00           H  
ATOM    425  CA  MET    29       3.283 -21.627  21.243  1.00  0.00           C  
ATOM    426  HA  MET    29       3.967 -22.421  20.945  1.00  0.00           H  
ATOM    427  CB  MET    29       4.273 -20.727  22.004  1.00  0.00           C  
ATOM    428  HB2 MET    29       3.725 -19.803  22.189  1.00  0.00           H  
ATOM    429  HB3 MET    29       4.494 -21.100  23.004  1.00  0.00           H  
ATOM    430  CG  MET    29       5.572 -20.539  21.224  1.00  0.00           C  
ATOM    431  HG2 MET    29       6.294 -20.160  21.947  1.00  0.00           H  
ATOM    432  HG3 MET    29       6.092 -21.447  20.920  1.00  0.00           H  
ATOM    433  SD  MET    29       5.548 -19.553  19.771  1.00  0.00           S  
ATOM    434  CE  MET    29       5.177 -17.953  20.416  1.00  0.00           C  
ATOM    435  HE1 MET    29       5.541 -17.190  19.728  1.00  0.00           H  
ATOM    436  HE2 MET    29       4.115 -17.710  20.465  1.00  0.00           H  
ATOM    437  HE3 MET    29       5.576 -17.673  21.390  1.00  0.00           H  
ATOM    438  C   MET    29       2.130 -22.091  22.175  1.00  0.00           C  
ATOM    439  O   MET    29       2.232 -21.995  23.401  1.00  0.00           O  
ATOM    440  N   MET    30       1.112 -22.644  21.588  1.00  0.00           N  
ATOM    441  H   MET    30       1.186 -22.584  20.583  1.00  0.00           H  
ATOM    442  CA  MET    30      -0.065 -23.280  22.234  1.00  0.00           C  
ATOM    443  HA  MET    30       0.086 -23.377  23.309  1.00  0.00           H  
ATOM    444  CB  MET    30      -1.350 -22.455  21.994  1.00  0.00           C  
ATOM    445  HB2 MET    30      -1.253 -21.479  22.469  1.00  0.00           H  
ATOM    446  HB3 MET    30      -1.470 -22.190  20.943  1.00  0.00           H  
ATOM    447  CG  MET    30      -2.673 -23.217  22.431  1.00  0.00           C  
ATOM    448  HG2 MET    30      -2.720 -24.248  22.082  1.00  0.00           H  
ATOM    449  HG3 MET    30      -2.626 -23.165  23.519  1.00  0.00           H  
ATOM    450  SD  MET    30      -4.250 -22.375  21.925  1.00  0.00           S  
ATOM    451  CE  MET    30      -5.386 -23.718  22.412  1.00  0.00           C  
ATOM    452  HE1 MET    30      -5.371 -23.533  23.486  1.00  0.00           H  
ATOM    453  HE2 MET    30      -6.362 -23.463  21.998  1.00  0.00           H  
ATOM    454  HE3 MET    30      -4.955 -24.646  22.036  1.00  0.00           H  
ATOM    455  C   MET    30      -0.227 -24.745  21.673  1.00  0.00           C  
ATOM    456  O   MET    30      -0.214 -25.736  22.377  1.00  0.00           O  
ATOM    457  N   PHE    31      -0.105 -24.993  20.300  1.00  0.00           N  
ATOM    458  H   PHE    31       0.147 -25.886  19.900  1.00  0.00           H  
ATOM    459  CA  PHE    31      -0.697 -24.260  19.165  1.00  0.00           C  
ATOM    460  HA  PHE    31      -0.457 -23.197  19.184  1.00  0.00           H  
ATOM    461  CB  PHE    31      -0.039 -24.771  17.951  1.00  0.00           C  
ATOM    462  HB2 PHE    31      -0.048 -25.861  17.960  1.00  0.00           H  
ATOM    463  HB3 PHE    31      -0.633 -24.426  17.105  1.00  0.00           H  
ATOM    464  CG  PHE    31       1.385 -24.236  17.760  1.00  0.00           C  
ATOM    465  CD1 PHE    31       2.478 -24.768  18.455  1.00  0.00           C  
ATOM    466  HD1 PHE    31       2.232 -25.568  19.138  1.00  0.00           H  
ATOM    467  CE1 PHE    31       3.740 -24.245  18.290  1.00  0.00           C  
ATOM    468  HE1 PHE    31       4.579 -24.687  18.806  1.00  0.00           H  
ATOM    469  CZ  PHE    31       3.912 -23.136  17.439  1.00  0.00           C  
ATOM    470  HZ  PHE    31       4.889 -22.717  17.250  1.00  0.00           H  
ATOM    471  CE2 PHE    31       2.879 -22.641  16.646  1.00  0.00           C  
ATOM    472  HE2 PHE    31       3.089 -21.906  15.884  1.00  0.00           H  
ATOM    473  CD2 PHE    31       1.505 -23.143  16.851  1.00  0.00           C  
ATOM    474  HD2 PHE    31       0.650 -22.834  16.267  1.00  0.00           H  
ATOM    475  C   PHE    31      -2.226 -24.530  19.143  1.00  0.00           C  
ATOM    476  O   PHE    31      -2.736 -25.531  19.526  1.00  0.00           O  
ATOM    477  N   LYS    32      -3.014 -23.582  18.574  1.00  0.00           N  
ATOM    478  H   LYS    32      -2.484 -22.799  18.218  1.00  0.00           H  
ATOM    479  CA  LYS    32      -4.375 -23.822  18.209  1.00  0.00           C  
ATOM    480  HA  LYS    32      -4.877 -24.223  19.090  1.00  0.00           H  
ATOM    481  CB  LYS    32      -5.088 -22.487  17.848  1.00  0.00           C  
ATOM    482  HB2 LYS    32      -4.981 -21.915  18.770  1.00  0.00           H  
ATOM    483  HB3 LYS    32      -4.631 -22.024  16.973  1.00  0.00           H  
ATOM    484  CG  LYS    32      -6.405 -22.696  17.644  1.00  0.00           C  
ATOM    485  HG2 LYS    32      -6.658 -23.574  17.050  1.00  0.00           H  
ATOM    486  HG3 LYS    32      -6.817 -22.806  18.647  1.00  0.00           H  
ATOM    487  CD  LYS    32      -7.089 -21.668  17.044  1.00  0.00           C  
ATOM    488  HD2 LYS    32      -6.693 -20.771  17.519  1.00  0.00           H  
ATOM    489  HD3 LYS    32      -6.700 -21.718  16.027  1.00  0.00           H  
ATOM    490  CE  LYS    32      -8.398 -21.770  17.130  1.00  0.00           C  
ATOM    491  HE2 LYS    32      -8.677 -22.799  16.903  1.00  0.00           H  
ATOM    492  HE3 LYS    32      -8.625 -21.470  18.153  1.00  0.00           H  
ATOM    493  NZ  LYS    32      -9.092 -20.953  16.147  1.00  0.00           N  
ATOM    494  HZ1 LYS    32      -8.997 -21.144  15.159  1.00  0.00           H  
ATOM    495  HZ2 LYS    32     -10.075 -20.869  16.366  1.00  0.00           H  
ATOM    496  HZ3 LYS    32      -8.705 -20.034  16.307  1.00  0.00           H  
ATOM    497  C   LYS    32      -4.491 -25.011  17.224  1.00  0.00           C  
ATOM    498  O   LYS    32      -5.254 -25.956  17.440  1.00  0.00           O  
ATOM    499  N   ASP    33      -3.574 -25.064  16.221  1.00  0.00           N  
ATOM    500  H   ASP    33      -3.015 -24.242  16.041  1.00  0.00           H  
ATOM    501  CA  ASP    33      -3.507 -26.076  15.166  1.00  0.00           C  
ATOM    502  HA  ASP    33      -4.501 -26.283  14.771  1.00  0.00           H  
ATOM    503  CB  ASP    33      -2.594 -25.577  14.047  1.00  0.00           C  
ATOM    504  HB2 ASP    33      -2.984 -24.590  13.797  1.00  0.00           H  
ATOM    505  HB3 ASP    33      -1.641 -25.439  14.558  1.00  0.00           H  
ATOM    506  CG  ASP    33      -2.467 -26.422  12.811  1.00  0.00           C  
ATOM    507  OD1 ASP    33      -1.327 -26.861  12.446  1.00  0.00           O  
ATOM    508  OD2 ASP    33      -3.481 -26.391  12.147  1.00  0.00           O  
ATOM    509  C   ASP    33      -3.027 -27.497  15.710  1.00  0.00           C  
ATOM    510  O   ASP    33      -2.940 -28.455  15.002  1.00  0.00           O  
ATOM    511  N   LEU    34      -2.688 -27.524  17.046  1.00  0.00           N  
ATOM    512  H   LEU    34      -2.622 -26.678  17.593  1.00  0.00           H  
ATOM    513  CA  LEU    34      -2.253 -28.739  17.821  1.00  0.00           C  
ATOM    514  HA  LEU    34      -1.689 -29.364  17.129  1.00  0.00           H  
ATOM    515  CB  LEU    34      -1.310 -28.376  19.001  1.00  0.00           C  
ATOM    516  HB2 LEU    34      -0.557 -27.630  18.747  1.00  0.00           H  
ATOM    517  HB3 LEU    34      -1.965 -27.918  19.742  1.00  0.00           H  
ATOM    518  CG  LEU    34      -0.497 -29.511  19.652  1.00  0.00           C  
ATOM    519  HG  LEU    34      -1.243 -30.013  20.268  1.00  0.00           H  
ATOM    520  CD1 LEU    34       0.262 -30.363  18.609  1.00  0.00           C  
ATOM    521 HD11 LEU    34      -0.505 -30.920  18.071  1.00  0.00           H  
ATOM    522 HD12 LEU    34       0.819 -29.802  17.859  1.00  0.00           H  
ATOM    523 HD13 LEU    34       0.903 -31.072  19.133  1.00  0.00           H  
ATOM    524  CD2 LEU    34       0.624 -28.924  20.540  1.00  0.00           C  
ATOM    525 HD21 LEU    34       1.425 -28.537  19.910  1.00  0.00           H  
ATOM    526 HD22 LEU    34       0.166 -28.332  21.333  1.00  0.00           H  
ATOM    527 HD23 LEU    34       1.192 -29.651  21.120  1.00  0.00           H  
ATOM    528  C   LEU    34      -3.442 -29.648  18.264  1.00  0.00           C  
ATOM    529  O   LEU    34      -3.225 -30.758  18.713  1.00  0.00           O  
ATOM    530  N   ASN    35      -4.649 -29.092  18.078  1.00  0.00           N  
ATOM    531  H   ASN    35      -4.786 -28.162  17.709  1.00  0.00           H  
ATOM    532  CA  ASN    35      -5.924 -29.762  18.359  1.00  0.00           C  
ATOM    533  HA  ASN    35      -6.751 -29.080  18.560  1.00  0.00           H  
ATOM    534  CB  ASN    35      -6.301 -30.711  17.225  1.00  0.00           C  
ATOM    535  HB2 ASN    35      -5.900 -30.259  16.318  1.00  0.00           H  
ATOM    536  HB3 ASN    35      -5.734 -31.626  17.393  1.00  0.00           H  
ATOM    537  CG  ASN    35      -7.783 -30.948  17.125  1.00  0.00           C  
ATOM    538  OD1 ASN    35      -8.571 -30.035  17.006  1.00  0.00           O  
ATOM    539  ND2 ASN    35      -8.241 -32.169  17.008  1.00  0.00           N  
ATOM    540 HD21 ASN    35      -9.218 -32.278  16.778  1.00  0.00           H  
ATOM    541 HD22 ASN    35      -7.661 -32.996  17.026  1.00  0.00           H  
ATOM    542  C   ASN    35      -5.894 -30.491  19.699  1.00  0.00           C  
ATOM    543  O   ASN    35      -6.297 -31.684  19.821  1.00  0.00           O  
ATOM    544  N   LEU    36      -5.530 -29.756  20.784  1.00  0.00           N  
ATOM    545  H   LEU    36      -5.390 -28.769  20.621  1.00  0.00           H  
ATOM    546  CA  LEU    36      -5.727 -30.210  22.185  1.00  0.00           C  
ATOM    547  HA  LEU    36      -5.368 -31.231  22.315  1.00  0.00           H  
ATOM    548  CB  LEU    36      -4.806 -29.373  23.112  1.00  0.00           C  
ATOM    549  HB2 LEU    36      -5.104 -28.325  23.143  1.00  0.00           H  
ATOM    550  HB3 LEU    36      -4.997 -29.688  24.137  1.00  0.00           H  
ATOM    551  CG  LEU    36      -3.311 -29.336  22.798  1.00  0.00           C  
ATOM    552  HG  LEU    36      -3.182 -29.061  21.750  1.00  0.00           H  
ATOM    553  CD1 LEU    36      -2.648 -28.429  23.803  1.00  0.00           C  
ATOM    554 HD11 LEU    36      -1.594 -28.356  23.535  1.00  0.00           H  
ATOM    555 HD12 LEU    36      -3.069 -27.427  23.711  1.00  0.00           H  
ATOM    556 HD13 LEU    36      -2.708 -28.879  24.794  1.00  0.00           H  
ATOM    557  CD2 LEU    36      -2.647 -30.705  22.891  1.00  0.00           C  
ATOM    558 HD21 LEU    36      -2.872 -31.156  23.858  1.00  0.00           H  
ATOM    559 HD22 LEU    36      -3.000 -31.256  22.019  1.00  0.00           H  
ATOM    560 HD23 LEU    36      -1.563 -30.627  22.801  1.00  0.00           H  
ATOM    561  C   LEU    36      -7.207 -30.104  22.613  1.00  0.00           C  
ATOM    562  O   LEU    36      -7.967 -29.172  22.318  1.00  0.00           O  
ATOM    563  N   THR    37      -7.676 -31.144  23.265  1.00  0.00           N  
ATOM    564  H   THR    37      -7.039 -31.878  23.541  1.00  0.00           H  
ATOM    565  CA  THR    37      -9.015 -31.255  23.859  1.00  0.00           C  
ATOM    566  HA  THR    37      -9.599 -31.091  22.953  1.00  0.00           H  
ATOM    567  CB  THR    37      -9.229 -32.701  24.296  1.00  0.00           C  
ATOM    568  HB  THR    37      -8.984 -33.397  23.494  1.00  0.00           H  
ATOM    569  CG2 THR    37      -8.622 -32.972  25.729  1.00  0.00           C  
ATOM    570 HG21 THR    37      -7.800 -32.273  25.882  1.00  0.00           H  
ATOM    571 HG22 THR    37      -9.372 -32.810  26.503  1.00  0.00           H  
ATOM    572 HG23 THR    37      -8.265 -34.002  25.748  1.00  0.00           H  
ATOM    573  OG1 THR    37     -10.623 -32.809  24.462  1.00  0.00           O  
ATOM    574  HG1 THR    37     -10.933 -32.512  23.603  1.00  0.00           H  
ATOM    575  C   THR    37      -9.248 -30.196  24.963  1.00  0.00           C  
ATOM    576  O   THR    37      -8.309 -29.594  25.553  1.00  0.00           O  
ATOM    577  N   ASP    38     -10.561 -29.852  25.089  1.00  0.00           N  
ATOM    578  H   ASP    38     -11.182 -30.467  24.583  1.00  0.00           H  
ATOM    579  CA  ASP    38     -11.009 -28.734  25.950  1.00  0.00           C  
ATOM    580  HA  ASP    38     -10.386 -27.925  25.569  1.00  0.00           H  
ATOM    581  CB  ASP    38     -12.558 -28.448  25.894  1.00  0.00           C  
ATOM    582  HB2 ASP    38     -13.009 -29.299  26.403  1.00  0.00           H  
ATOM    583  HB3 ASP    38     -12.708 -27.518  26.442  1.00  0.00           H  
ATOM    584  CG  ASP    38     -13.049 -28.267  24.509  1.00  0.00           C  
ATOM    585  OD1 ASP    38     -14.251 -28.001  24.407  1.00  0.00           O  
ATOM    586  OD2 ASP    38     -12.311 -28.295  23.528  1.00  0.00           O  
ATOM    587  C   ASP    38     -10.377 -28.839  27.322  1.00  0.00           C  
ATOM    588  O   ASP    38     -10.104 -27.785  27.924  1.00  0.00           O  
ATOM    589  N   ALA    39     -10.193 -30.080  27.872  1.00  0.00           N  
ATOM    590  H   ALA    39     -10.792 -30.802  27.500  1.00  0.00           H  
ATOM    591  CA  ALA    39      -9.604 -30.171  29.225  1.00  0.00           C  
ATOM    592  HA  ALA    39     -10.252 -29.747  29.992  1.00  0.00           H  
ATOM    593  CB  ALA    39      -9.458 -31.657  29.657  1.00  0.00           C  
ATOM    594  HB1 ALA    39      -9.215 -31.803  30.710  1.00  0.00           H  
ATOM    595  HB2 ALA    39     -10.494 -31.987  29.573  1.00  0.00           H  
ATOM    596  HB3 ALA    39      -8.939 -32.348  28.993  1.00  0.00           H  
ATOM    597  C   ALA    39      -8.150 -29.508  29.183  1.00  0.00           C  
ATOM    598  O   ALA    39      -7.819 -28.672  30.025  1.00  0.00           O  
ATOM    599  N   GLN    40      -7.329 -29.981  28.293  1.00  0.00           N  
ATOM    600  H   GLN    40      -7.583 -30.791  27.745  1.00  0.00           H  
ATOM    601  CA  GLN    40      -6.039 -29.402  27.991  1.00  0.00           C  
ATOM    602  HA  GLN    40      -5.440 -29.622  28.874  1.00  0.00           H  
ATOM    603  CB  GLN    40      -5.406 -30.239  26.848  1.00  0.00           C  
ATOM    604  HB2 GLN    40      -6.127 -30.291  26.033  1.00  0.00           H  
ATOM    605  HB3 GLN    40      -4.569 -29.736  26.365  1.00  0.00           H  
ATOM    606  CG  GLN    40      -5.108 -31.731  27.198  1.00  0.00           C  
ATOM    607  HG2 GLN    40      -4.740 -31.689  28.223  1.00  0.00           H  
ATOM    608  HG3 GLN    40      -6.028 -32.314  27.161  1.00  0.00           H  
ATOM    609  CD  GLN    40      -4.012 -32.456  26.314  1.00  0.00           C  
ATOM    610  OE1 GLN    40      -4.259 -32.694  25.110  1.00  0.00           O  
ATOM    611  NE2 GLN    40      -2.734 -32.517  26.730  1.00  0.00           N  
ATOM    612 HE21 GLN    40      -1.991 -32.832  26.123  1.00  0.00           H  
ATOM    613 HE22 GLN    40      -2.559 -32.287  27.698  1.00  0.00           H  
ATOM    614  C   GLN    40      -6.029 -27.817  27.697  1.00  0.00           C  
ATOM    615  O   GLN    40      -5.188 -27.090  28.236  1.00  0.00           O  
ATOM    616  N   LYS    41      -6.973 -27.360  26.911  1.00  0.00           N  
ATOM    617  H   LYS    41      -7.578 -27.962  26.369  1.00  0.00           H  
ATOM    618  CA  LYS    41      -7.087 -25.931  26.638  1.00  0.00           C  
ATOM    619  HA  LYS    41      -6.155 -25.494  26.281  1.00  0.00           H  
ATOM    620  CB  LYS    41      -8.189 -25.642  25.656  1.00  0.00           C  
ATOM    621  HB2 LYS    41      -9.035 -26.257  25.963  1.00  0.00           H  
ATOM    622  HB3 LYS    41      -8.560 -24.625  25.783  1.00  0.00           H  
ATOM    623  CG  LYS    41      -7.897 -25.812  24.332  1.00  0.00           C  
ATOM    624  HG2 LYS    41      -7.101 -25.126  24.039  1.00  0.00           H  
ATOM    625  HG3 LYS    41      -7.474 -26.816  24.319  1.00  0.00           H  
ATOM    626  CD  LYS    41      -8.980 -25.698  23.490  1.00  0.00           C  
ATOM    627  HD2 LYS    41      -9.721 -26.468  23.703  1.00  0.00           H  
ATOM    628  HD3 LYS    41      -9.560 -24.794  23.677  1.00  0.00           H  
ATOM    629  CE  LYS    41      -8.648 -25.869  22.165  1.00  0.00           C  
ATOM    630  HE2 LYS    41      -7.938 -25.098  21.865  1.00  0.00           H  
ATOM    631  HE3 LYS    41      -8.216 -26.858  22.008  1.00  0.00           H  
ATOM    632  NZ  LYS    41      -9.788 -25.642  21.262  1.00  0.00           N  
ATOM    633  HZ1 LYS    41      -9.467 -25.619  20.304  1.00  0.00           H  
ATOM    634  HZ2 LYS    41     -10.465 -26.391  21.266  1.00  0.00           H  
ATOM    635  HZ3 LYS    41     -10.191 -24.754  21.528  1.00  0.00           H  
ATOM    636  C   LYS    41      -7.458 -25.234  28.001  1.00  0.00           C  
ATOM    637  O   LYS    41      -7.032 -24.102  28.184  1.00  0.00           O  
ATOM    638  N   GLN    42      -8.164 -25.877  28.954  1.00  0.00           N  
ATOM    639  H   GLN    42      -8.328 -26.870  28.865  1.00  0.00           H  
ATOM    640  CA  GLN    42      -8.450 -25.221  30.191  1.00  0.00           C  
ATOM    641  HA  GLN    42      -8.902 -24.246  30.013  1.00  0.00           H  
ATOM    642  CB  GLN    42      -9.470 -26.027  30.956  1.00  0.00           C  
ATOM    643  HB2 GLN    42     -10.383 -26.104  30.367  1.00  0.00           H  
ATOM    644  HB3 GLN    42      -9.168 -27.036  31.235  1.00  0.00           H  
ATOM    645  CG  GLN    42      -9.937 -25.341  32.319  1.00  0.00           C  
ATOM    646  HG2 GLN    42     -10.686 -25.999  32.759  1.00  0.00           H  
ATOM    647  HG3 GLN    42      -9.107 -25.218  33.014  1.00  0.00           H  
ATOM    648  CD  GLN    42     -10.606 -23.914  32.253  1.00  0.00           C  
ATOM    649  OE1 GLN    42     -11.011 -23.419  31.138  1.00  0.00           O  
ATOM    650  NE2 GLN    42     -10.721 -23.145  33.315  1.00  0.00           N  
ATOM    651 HE21 GLN    42     -11.012 -22.191  33.159  1.00  0.00           H  
ATOM    652 HE22 GLN    42     -10.369 -23.453  34.210  1.00  0.00           H  
ATOM    653  C   GLN    42      -7.260 -25.082  31.015  1.00  0.00           C  
ATOM    654  O   GLN    42      -7.063 -24.045  31.628  1.00  0.00           O  
ATOM    655  N   GLN    43      -6.447 -26.141  31.108  1.00  0.00           N  
ATOM    656  H   GLN    43      -6.730 -26.967  30.601  1.00  0.00           H  
ATOM    657  CA  GLN    43      -5.194 -26.158  31.806  1.00  0.00           C  
ATOM    658  HA  GLN    43      -5.500 -25.986  32.837  1.00  0.00           H  
ATOM    659  CB  GLN    43      -4.459 -27.473  31.716  1.00  0.00           C  
ATOM    660  HB2 GLN    43      -4.563 -27.789  30.678  1.00  0.00           H  
ATOM    661  HB3 GLN    43      -3.408 -27.316  31.959  1.00  0.00           H  
ATOM    662  CG  GLN    43      -5.070 -28.533  32.634  1.00  0.00           C  
ATOM    663  HG2 GLN    43      -4.542 -28.596  33.585  1.00  0.00           H  
ATOM    664  HG3 GLN    43      -6.062 -28.342  33.043  1.00  0.00           H  
ATOM    665  CD  GLN    43      -5.176 -29.957  32.088  1.00  0.00           C  
ATOM    666  OE1 GLN    43      -4.227 -30.553  31.570  1.00  0.00           O  
ATOM    667  NE2 GLN    43      -6.329 -30.639  32.295  1.00  0.00           N  
ATOM    668 HE21 GLN    43      -6.357 -31.605  32.001  1.00  0.00           H  
ATOM    669 HE22 GLN    43      -7.117 -30.214  32.761  1.00  0.00           H  
ATOM    670  C   GLN    43      -4.228 -24.960  31.442  1.00  0.00           C  
ATOM    671  O   GLN    43      -3.510 -24.310  32.230  1.00  0.00           O  
ATOM    672  N   ILE    44      -4.197 -24.725  30.105  1.00  0.00           N  
ATOM    673  H   ILE    44      -4.728 -25.390  29.562  1.00  0.00           H  
ATOM    674  CA  ILE    44      -3.483 -23.687  29.338  1.00  0.00           C  
ATOM    675  HA  ILE    44      -2.427 -23.816  29.575  1.00  0.00           H  
ATOM    676  CB  ILE    44      -3.582 -24.063  27.824  1.00  0.00           C  
ATOM    677  HB  ILE    44      -4.542 -24.407  27.439  1.00  0.00           H  
ATOM    678  CG2 ILE    44      -3.194 -22.830  27.129  1.00  0.00           C  
ATOM    679 HG21 ILE    44      -2.333 -22.394  27.636  1.00  0.00           H  
ATOM    680 HG22 ILE    44      -3.163 -23.054  26.062  1.00  0.00           H  
ATOM    681 HG23 ILE    44      -3.970 -22.071  27.224  1.00  0.00           H  
ATOM    682  CG1 ILE    44      -2.437 -25.053  27.405  1.00  0.00           C  
ATOM    683 HG12 ILE    44      -1.482 -24.529  27.378  1.00  0.00           H  
ATOM    684 HG13 ILE    44      -2.515 -25.807  28.188  1.00  0.00           H  
ATOM    685  CD1 ILE    44      -2.701 -25.787  26.039  1.00  0.00           C  
ATOM    686 HD11 ILE    44      -1.908 -26.525  26.160  1.00  0.00           H  
ATOM    687 HD12 ILE    44      -3.708 -26.201  26.101  1.00  0.00           H  
ATOM    688 HD13 ILE    44      -2.444 -25.168  25.180  1.00  0.00           H  
ATOM    689  C   ILE    44      -3.924 -22.306  29.844  1.00  0.00           C  
ATOM    690  O   ILE    44      -3.022 -21.452  30.135  1.00  0.00           O  
ATOM    691  N   ARG    45      -5.235 -22.082  29.904  1.00  0.00           N  
ATOM    692  H   ARG    45      -5.729 -22.871  29.511  1.00  0.00           H  
ATOM    693  CA  ARG    45      -5.794 -20.804  30.436  1.00  0.00           C  
ATOM    694  HA  ARG    45      -5.438 -19.970  29.831  1.00  0.00           H  
ATOM    695  CB  ARG    45      -7.367 -20.758  30.330  1.00  0.00           C  
ATOM    696  HB2 ARG    45      -7.697 -21.621  30.907  1.00  0.00           H  
ATOM    697  HB3 ARG    45      -7.712 -19.811  30.746  1.00  0.00           H  
ATOM    698  CG  ARG    45      -7.873 -20.882  29.061  1.00  0.00           C  
ATOM    699  HG2 ARG    45      -7.495 -20.072  28.436  1.00  0.00           H  
ATOM    700  HG3 ARG    45      -7.505 -21.825  28.657  1.00  0.00           H  
ATOM    701  CD  ARG    45      -9.236 -20.876  29.042  1.00  0.00           C  
ATOM    702  HD2 ARG    45      -9.585 -21.417  29.922  1.00  0.00           H  
ATOM    703  HD3 ARG    45      -9.626 -19.894  29.309  1.00  0.00           H  
ATOM    704  NE  ARG    45      -9.778 -21.297  27.712  1.00  0.00           N  
ATOM    705  HE  ARG    45      -9.587 -20.847  26.828  1.00  0.00           H  
ATOM    706  CZ  ARG    45     -10.476 -22.389  27.493  1.00  0.00           C  
ATOM    707  NH1 ARG    45     -10.809 -22.810  26.307  1.00  0.00           N  
ATOM    708 HH11 ARG    45     -10.436 -22.251  25.552  1.00  0.00           H  
ATOM    709 HH12 ARG    45     -11.488 -23.536  26.132  1.00  0.00           H  
ATOM    710  NH2 ARG    45     -10.779 -23.152  28.416  1.00  0.00           N  
ATOM    711 HH21 ARG    45     -10.467 -22.944  29.353  1.00  0.00           H  
ATOM    712 HH22 ARG    45     -11.402 -23.918  28.201  1.00  0.00           H  
ATOM    713  C   ARG    45      -5.330 -20.628  31.933  1.00  0.00           C  
ATOM    714  O   ARG    45      -4.964 -19.572  32.347  1.00  0.00           O  
ATOM    715  N   GLU    46      -5.331 -21.679  32.715  1.00  0.00           N  
ATOM    716  H   GLU    46      -5.842 -22.468  32.344  1.00  0.00           H  
ATOM    717  CA  GLU    46      -5.041 -21.687  34.152  1.00  0.00           C  
ATOM    718  HA  GLU    46      -5.588 -20.855  34.595  1.00  0.00           H  
ATOM    719  CB  GLU    46      -5.421 -23.060  34.748  1.00  0.00           C  
ATOM    720  HB2 GLU    46      -5.041 -23.773  34.017  1.00  0.00           H  
ATOM    721  HB3 GLU    46      -4.792 -23.209  35.626  1.00  0.00           H  
ATOM    722  CG  GLU    46      -6.890 -23.291  35.012  1.00  0.00           C  
ATOM    723  HG2 GLU    46      -7.525 -22.449  34.738  1.00  0.00           H  
ATOM    724  HG3 GLU    46      -7.171 -24.153  34.407  1.00  0.00           H  
ATOM    725  CD  GLU    46      -7.127 -23.651  36.500  1.00  0.00           C  
ATOM    726  OE1 GLU    46      -7.693 -24.716  36.732  1.00  0.00           O  
ATOM    727  OE2 GLU    46      -6.761 -22.781  37.337  1.00  0.00           O  
ATOM    728  C   GLU    46      -3.554 -21.337  34.458  1.00  0.00           C  
ATOM    729  O   GLU    46      -3.293 -20.760  35.458  1.00  0.00           O  
ATOM    730  N   ILE    47      -2.588 -21.791  33.632  1.00  0.00           N  
ATOM    731  H   ILE    47      -2.878 -22.434  32.910  1.00  0.00           H  
ATOM    732  CA  ILE    47      -1.188 -21.417  33.632  1.00  0.00           C  
ATOM    733  HA  ILE    47      -0.750 -21.355  34.628  1.00  0.00           H  
ATOM    734  CB  ILE    47      -0.318 -22.405  32.839  1.00  0.00           C  
ATOM    735  HB  ILE    47      -0.791 -22.543  31.866  1.00  0.00           H  
ATOM    736  CG2 ILE    47       1.063 -21.781  32.506  1.00  0.00           C  
ATOM    737 HG21 ILE    47       1.551 -21.638  33.470  1.00  0.00           H  
ATOM    738 HG22 ILE    47       1.674 -22.480  31.935  1.00  0.00           H  
ATOM    739 HG23 ILE    47       1.075 -20.910  31.850  1.00  0.00           H  
ATOM    740  CG1 ILE    47      -0.252 -23.801  33.492  1.00  0.00           C  
ATOM    741 HG12 ILE    47       0.279 -23.697  34.438  1.00  0.00           H  
ATOM    742 HG13 ILE    47      -1.280 -24.139  33.616  1.00  0.00           H  
ATOM    743  CD1 ILE    47       0.469 -24.918  32.702  1.00  0.00           C  
ATOM    744 HD11 ILE    47      -0.003 -25.046  31.728  1.00  0.00           H  
ATOM    745 HD12 ILE    47       1.491 -24.580  32.530  1.00  0.00           H  
ATOM    746 HD13 ILE    47       0.691 -25.759  33.359  1.00  0.00           H  
ATOM    747  C   ILE    47      -1.002 -20.000  33.181  1.00  0.00           C  
ATOM    748  O   ILE    47      -0.023 -19.395  33.552  1.00  0.00           O  
ATOM    749  N   MET    48      -1.865 -19.477  32.294  1.00  0.00           N  
ATOM    750  H   MET    48      -2.522 -20.160  31.944  1.00  0.00           H  
ATOM    751  CA  MET    48      -1.686 -18.104  31.625  1.00  0.00           C  
ATOM    752  HA  MET    48      -0.621 -17.884  31.711  1.00  0.00           H  
ATOM    753  CB  MET    48      -2.023 -18.228  30.130  1.00  0.00           C  
ATOM    754  HB2 MET    48      -1.486 -19.111  29.782  1.00  0.00           H  
ATOM    755  HB3 MET    48      -3.104 -18.347  30.050  1.00  0.00           H  
ATOM    756  CG  MET    48      -1.703 -17.077  29.146  1.00  0.00           C  
ATOM    757  HG2 MET    48      -0.942 -16.474  29.642  1.00  0.00           H  
ATOM    758  HG3 MET    48      -1.281 -17.442  28.209  1.00  0.00           H  
ATOM    759  SD  MET    48      -3.193 -16.195  28.650  1.00  0.00           S  
ATOM    760  CE  MET    48      -2.303 -15.086  27.532  1.00  0.00           C  
ATOM    761  HE1 MET    48      -3.049 -14.687  26.845  1.00  0.00           H  
ATOM    762  HE2 MET    48      -1.921 -14.205  28.049  1.00  0.00           H  
ATOM    763  HE3 MET    48      -1.493 -15.575  26.990  1.00  0.00           H  
ATOM    764  C   MET    48      -2.474 -17.002  32.371  1.00  0.00           C  
ATOM    765  O   MET    48      -2.035 -15.909  32.262  1.00  0.00           O  
ATOM    766  N   LYS    49      -3.497 -17.338  33.223  1.00  0.00           N  
ATOM    767  H   LYS    49      -3.872 -18.274  33.159  1.00  0.00           H  
ATOM    768  CA  LYS    49      -4.126 -16.370  34.160  1.00  0.00           C  
ATOM    769  HA  LYS    49      -4.553 -15.690  33.423  1.00  0.00           H  
ATOM    770  CB  LYS    49      -5.167 -17.042  35.096  1.00  0.00           C  
ATOM    771  HB2 LYS    49      -5.920 -16.293  35.340  1.00  0.00           H  
ATOM    772  HB3 LYS    49      -5.701 -17.776  34.492  1.00  0.00           H  
ATOM    773  CG  LYS    49      -4.604 -17.660  36.210  1.00  0.00           C  
ATOM    774  HG2 LYS    49      -3.846 -18.303  35.763  1.00  0.00           H  
ATOM    775  HG3 LYS    49      -4.126 -16.921  36.853  1.00  0.00           H  
ATOM    776  CD  LYS    49      -5.441 -18.557  36.904  1.00  0.00           C  
ATOM    777  HD2 LYS    49      -6.203 -17.969  37.416  1.00  0.00           H  
ATOM    778  HD3 LYS    49      -5.918 -19.179  36.147  1.00  0.00           H  
ATOM    779  CE  LYS    49      -4.829 -19.336  37.884  1.00  0.00           C  
ATOM    780  HE2 LYS    49      -3.975 -19.811  37.401  1.00  0.00           H  
ATOM    781  HE3 LYS    49      -4.492 -18.675  38.682  1.00  0.00           H  
ATOM    782  NZ  LYS    49      -5.784 -20.443  38.377  1.00  0.00           N  
ATOM    783  HZ1 LYS    49      -6.679 -20.027  38.592  1.00  0.00           H  
ATOM    784  HZ2 LYS    49      -5.848 -21.233  37.750  1.00  0.00           H  
ATOM    785  HZ3 LYS    49      -5.384 -20.683  39.273  1.00  0.00           H  
ATOM    786  C   LYS    49      -3.198 -15.393  35.065  1.00  0.00           C  
ATOM    787  O   LYS    49      -3.626 -14.243  35.352  1.00  0.00           O  
ATOM    788  N   GLY    50      -1.999 -15.836  35.412  1.00  0.00           N  
ATOM    789  H   GLY    50      -1.849 -16.828  35.297  1.00  0.00           H  
ATOM    790  CA  GLY    50      -0.988 -14.968  35.931  1.00  0.00           C  
ATOM    791  HA2 GLY    50      -1.381 -14.460  36.811  1.00  0.00           H  
ATOM    792  HA3 GLY    50      -0.143 -15.607  36.187  1.00  0.00           H  
ATOM    793  C   GLY    50      -0.547 -13.846  35.014  1.00  0.00           C  
ATOM    794  O   GLY    50      -0.888 -12.692  35.195  1.00  0.00           O  
ATOM    795  N   GLN    51       0.091 -14.283  33.941  1.00  0.00           N  
ATOM    796  H   GLN    51       0.215 -15.273  33.787  1.00  0.00           H  
ATOM    797  CA  GLN    51       0.665 -13.354  32.984  1.00  0.00           C  
ATOM    798  HA  GLN    51       1.330 -12.731  33.582  1.00  0.00           H  
ATOM    799  CB  GLN    51       1.525 -13.983  31.822  1.00  0.00           C  
ATOM    800  HB2 GLN    51       2.326 -14.393  32.437  1.00  0.00           H  
ATOM    801  HB3 GLN    51       1.000 -14.825  31.372  1.00  0.00           H  
ATOM    802  CG  GLN    51       2.081 -13.002  30.736  1.00  0.00           C  
ATOM    803  HG2 GLN    51       2.728 -13.618  30.111  1.00  0.00           H  
ATOM    804  HG3 GLN    51       1.203 -12.656  30.191  1.00  0.00           H  
ATOM    805  CD  GLN    51       2.847 -11.815  31.211  1.00  0.00           C  
ATOM    806  OE1 GLN    51       3.158 -11.870  32.410  1.00  0.00           O  
ATOM    807  NE2 GLN    51       3.096 -10.856  30.412  1.00  0.00           N  
ATOM    808 HE21 GLN    51       3.699 -10.086  30.661  1.00  0.00           H  
ATOM    809 HE22 GLN    51       2.582 -10.800  29.544  1.00  0.00           H  
ATOM    810  C   GLN    51      -0.379 -12.351  32.337  1.00  0.00           C  
ATOM    811  O   GLN    51      -0.086 -11.165  32.116  1.00  0.00           O  
ATOM    812  N   ARG    52      -1.572 -12.869  32.077  1.00  0.00           N  
ATOM    813  H   ARG    52      -1.695 -13.870  32.135  1.00  0.00           H  
ATOM    814  CA  ARG    52      -2.667 -12.191  31.351  1.00  0.00           C  
ATOM    815  HA  ARG    52      -2.265 -12.086  30.343  1.00  0.00           H  
ATOM    816  CB  ARG    52      -3.778 -13.250  31.144  1.00  0.00           C  
ATOM    817  HB2 ARG    52      -3.289 -13.949  30.466  1.00  0.00           H  
ATOM    818  HB3 ARG    52      -3.984 -13.641  32.140  1.00  0.00           H  
ATOM    819  CG  ARG    52      -4.882 -12.932  30.552  1.00  0.00           C  
ATOM    820  HG2 ARG    52      -5.240 -12.067  31.111  1.00  0.00           H  
ATOM    821  HG3 ARG    52      -4.766 -12.543  29.540  1.00  0.00           H  
ATOM    822  CD  ARG    52      -5.843 -13.936  30.546  1.00  0.00           C  
ATOM    823  HD2 ARG    52      -5.717 -14.633  29.718  1.00  0.00           H  
ATOM    824  HD3 ARG    52      -5.823 -14.488  31.486  1.00  0.00           H  
ATOM    825  NE  ARG    52      -7.241 -13.370  30.365  1.00  0.00           N  
ATOM    826  HE  ARG    52      -7.695 -13.626  29.500  1.00  0.00           H  
ATOM    827  CZ  ARG    52      -8.011 -12.598  31.105  1.00  0.00           C  
ATOM    828  NH1 ARG    52      -7.555 -12.090  32.253  1.00  0.00           N  
ATOM    829 HH11 ARG    52      -6.719 -12.501  32.644  1.00  0.00           H  
ATOM    830 HH12 ARG    52      -7.966 -11.254  32.642  1.00  0.00           H  
ATOM    831  NH2 ARG    52      -9.196 -12.210  30.644  1.00  0.00           N  
ATOM    832 HH21 ARG    52      -9.665 -12.712  29.904  1.00  0.00           H  
ATOM    833 HH22 ARG    52      -9.753 -11.637  31.262  1.00  0.00           H  
ATOM    834  C   ARG    52      -3.136 -10.834  31.879  1.00  0.00           C  
ATOM    835  O   ARG    52      -3.204  -9.905  31.086  1.00  0.00           O  
ATOM    836  N   ASP    53      -2.995 -10.607  33.209  1.00  0.00           N  
ATOM    837  H   ASP    53      -2.494 -11.331  33.704  1.00  0.00           H  
ATOM    838  CA  ASP    53      -3.083  -9.366  33.864  1.00  0.00           C  
ATOM    839  HA  ASP    53      -3.865  -8.768  33.394  1.00  0.00           H  
ATOM    840  CB  ASP    53      -3.368  -9.747  35.349  1.00  0.00           C  
ATOM    841  HB2 ASP    53      -2.818 -10.672  35.524  1.00  0.00           H  
ATOM    842  HB3 ASP    53      -3.125  -9.038  36.141  1.00  0.00           H  
ATOM    843  CG  ASP    53      -4.823 -10.210  35.427  1.00  0.00           C  
ATOM    844  OD1 ASP    53      -5.229 -10.625  36.520  1.00  0.00           O  
ATOM    845  OD2 ASP    53      -5.535 -10.468  34.408  1.00  0.00           O  
ATOM    846  C   ASP    53      -1.858  -8.474  33.779  1.00  0.00           C  
ATOM    847  O   ASP    53      -1.696  -7.486  34.481  1.00  0.00           O  
ATOM    848  N   GLN    54      -0.855  -8.765  33.014  1.00  0.00           N  
ATOM    849  H   GLN    54      -0.931  -9.683  32.600  1.00  0.00           H  
ATOM    850  CA  GLN    54       0.428  -8.014  32.966  1.00  0.00           C  
ATOM    851  HA  GLN    54       0.300  -7.106  33.555  1.00  0.00           H  
ATOM    852  CB  GLN    54       1.463  -8.757  33.805  1.00  0.00           C  
ATOM    853  HB2 GLN    54       1.743  -9.616  33.196  1.00  0.00           H  
ATOM    854  HB3 GLN    54       2.415  -8.255  33.981  1.00  0.00           H  
ATOM    855  CG  GLN    54       1.075  -9.328  35.188  1.00  0.00           C  
ATOM    856  HG2 GLN    54       0.061  -9.729  35.189  1.00  0.00           H  
ATOM    857  HG3 GLN    54       1.873 -10.015  35.468  1.00  0.00           H  
ATOM    858  CD  GLN    54       1.024  -8.279  36.259  1.00  0.00           C  
ATOM    859  OE1 GLN    54       1.274  -7.097  36.045  1.00  0.00           O  
ATOM    860  NE2 GLN    54       0.576  -8.541  37.404  1.00  0.00           N  
ATOM    861 HE21 GLN    54       0.745  -7.862  38.132  1.00  0.00           H  
ATOM    862 HE22 GLN    54       0.318  -9.491  37.631  1.00  0.00           H  
ATOM    863  C   GLN    54       0.964  -7.570  31.622  1.00  0.00           C  
ATOM    864  O   GLN    54       1.985  -6.932  31.451  1.00  0.00           O  
ATOM    865  N   MET    55       0.186  -7.856  30.573  1.00  0.00           N  
ATOM    866  H   MET    55      -0.729  -8.239  30.760  1.00  0.00           H  
ATOM    867  CA  MET    55       0.493  -7.768  29.138  1.00  0.00           C  
ATOM    868  HA  MET    55       1.336  -8.447  29.015  1.00  0.00           H  
ATOM    869  CB  MET    55      -0.667  -8.233  28.219  1.00  0.00           C  
ATOM    870  HB2 MET    55      -1.552  -7.599  28.271  1.00  0.00           H  
ATOM    871  HB3 MET    55      -0.283  -8.217  27.200  1.00  0.00           H  
ATOM    872  CG  MET    55      -1.130  -9.618  28.643  1.00  0.00           C  
ATOM    873  HG2 MET    55      -1.120  -9.738  29.727  1.00  0.00           H  
ATOM    874  HG3 MET    55      -2.192  -9.649  28.402  1.00  0.00           H  
ATOM    875  SD  MET    55      -0.271 -11.083  27.913  1.00  0.00           S  
ATOM    876  CE  MET    55      -0.803 -10.972  26.149  1.00  0.00           C  
ATOM    877  HE1 MET    55      -1.870 -11.153  26.017  1.00  0.00           H  
ATOM    878  HE2 MET    55      -0.569  -9.982  25.758  1.00  0.00           H  
ATOM    879  HE3 MET    55      -0.158 -11.628  25.564  1.00  0.00           H  
ATOM    880  C   MET    55       0.858  -6.403  28.656  1.00  0.00           C  
ATOM    881  O   MET    55       1.311  -6.271  27.535  1.00  0.00           O  
ATOM    882  N   ASP    56       0.755  -5.333  29.429  1.00  0.00           N  
ATOM    883  H   ASP    56       0.643  -5.381  30.431  1.00  0.00           H  
ATOM    884  CA  ASP    56       0.878  -3.960  28.873  1.00  0.00           C  
ATOM    885  HA  ASP    56       0.337  -3.969  27.927  1.00  0.00           H  
ATOM    886  CB  ASP    56       0.348  -2.858  29.840  1.00  0.00           C  
ATOM    887  HB2 ASP    56      -0.690  -3.015  30.133  1.00  0.00           H  
ATOM    888  HB3 ASP    56       1.026  -2.951  30.689  1.00  0.00           H  
ATOM    889  CG  ASP    56       0.233  -1.477  29.259  1.00  0.00           C  
ATOM    890  OD1 ASP    56       0.115  -1.266  28.053  1.00  0.00           O  
ATOM    891  OD2 ASP    56       0.290  -0.492  30.060  1.00  0.00           O  
ATOM    892  C   ASP    56       2.258  -3.634  28.373  1.00  0.00           C  
ATOM    893  O   ASP    56       3.241  -4.099  28.992  1.00  0.00           O  
ATOM    894  N   ASP    57       2.410  -2.770  27.349  1.00  0.00           N  
ATOM    895  H   ASP    57       1.622  -2.269  26.965  1.00  0.00           H  
ATOM    896  CA  ASP    57       3.786  -2.349  26.826  1.00  0.00           C  
ATOM    897  HA  ASP    57       4.394  -3.239  26.664  1.00  0.00           H  
ATOM    898  CB  ASP    57       3.514  -1.828  25.452  1.00  0.00           C  
ATOM    899  HB2 ASP    57       2.984  -0.877  25.397  1.00  0.00           H  
ATOM    900  HB3 ASP    57       4.460  -1.718  24.922  1.00  0.00           H  
ATOM    901  CG  ASP    57       2.588  -2.740  24.657  1.00  0.00           C  
ATOM    902  OD1 ASP    57       1.502  -2.268  24.292  1.00  0.00           O  
ATOM    903  OD2 ASP    57       2.989  -3.883  24.343  1.00  0.00           O  
ATOM    904  C   ASP    57       4.524  -1.314  27.838  1.00  0.00           C  
ATOM    905  O   ASP    57       3.862  -0.930  28.764  1.00  0.00           O  
ATOM    906  N   PRO    58       5.751  -0.851  27.565  1.00  0.00           N  
ATOM    907  CD  PRO    58       6.795  -1.412  26.693  1.00  0.00           C  
ATOM    908  HD2 PRO    58       6.638  -0.888  25.750  1.00  0.00           H  
ATOM    909  HD3 PRO    58       6.716  -2.484  26.511  1.00  0.00           H  
ATOM    910  CG  PRO    58       8.100  -0.900  27.332  1.00  0.00           C  
ATOM    911  HG2 PRO    58       8.828  -0.587  26.584  1.00  0.00           H  
ATOM    912  HG3 PRO    58       8.621  -1.631  27.950  1.00  0.00           H  
ATOM    913  CB  PRO    58       7.726   0.337  28.136  1.00  0.00           C  
ATOM    914  HB2 PRO    58       7.864   1.251  27.557  1.00  0.00           H  
ATOM    915  HB3 PRO    58       8.414   0.352  28.982  1.00  0.00           H  
ATOM    916  CA  PRO    58       6.274   0.093  28.604  1.00  0.00           C  
ATOM    917  HA  PRO    58       6.353  -0.399  29.574  1.00  0.00           H  
ATOM    918  C   PRO    58       5.473   1.409  28.893  1.00  0.00           C  
ATOM    919  O   PRO    58       4.596   1.675  28.083  1.00  0.00           O  
ATOM    920  N   PRO    59       5.857   2.265  29.850  1.00  0.00           N  
ATOM    921  CD  PRO    59       7.062   2.053  30.733  1.00  0.00           C  
ATOM    922  HD2 PRO    59       7.850   2.633  30.252  1.00  0.00           H  
ATOM    923  HD3 PRO    59       7.495   1.070  30.919  1.00  0.00           H  
ATOM    924  CG  PRO    59       6.863   2.824  32.076  1.00  0.00           C  
ATOM    925  HG2 PRO    59       7.843   3.132  32.440  1.00  0.00           H  
ATOM    926  HG3 PRO    59       6.328   2.141  32.736  1.00  0.00           H  
ATOM    927  CB  PRO    59       5.979   3.962  31.641  1.00  0.00           C  
ATOM    928  HB2 PRO    59       6.490   4.810  31.183  1.00  0.00           H  
ATOM    929  HB3 PRO    59       5.409   4.368  32.476  1.00  0.00           H  
ATOM    930  CA  PRO    59       5.071   3.342  30.495  1.00  0.00           C  
ATOM    931  HA  PRO    59       4.205   2.803  30.880  1.00  0.00           H  
ATOM    932  C   PRO    59       4.595   4.456  29.494  1.00  0.00           C  
ATOM    933  O   PRO    59       5.247   4.734  28.461  1.00  0.00           O  
ATOM    934  N   LEU    60       3.448   5.063  29.700  1.00  0.00           N  
ATOM    935  H   LEU    60       2.973   4.861  30.568  1.00  0.00           H  
ATOM    936  CA  LEU    60       2.675   5.746  28.627  1.00  0.00           C  
ATOM    937  HA  LEU    60       2.626   5.102  27.749  1.00  0.00           H  
ATOM    938  CB  LEU    60       1.222   6.103  29.250  1.00  0.00           C  
ATOM    939  HB2 LEU    60       1.368   6.270  30.317  1.00  0.00           H  
ATOM    940  HB3 LEU    60       0.899   6.992  28.708  1.00  0.00           H  
ATOM    941  CG  LEU    60       0.116   5.036  29.064  1.00  0.00           C  
ATOM    942  HG  LEU    60      -0.162   5.063  28.011  1.00  0.00           H  
ATOM    943  CD1 LEU    60       0.551   3.576  29.479  1.00  0.00           C  
ATOM    944 HD11 LEU    60       1.514   3.316  29.039  1.00  0.00           H  
ATOM    945 HD12 LEU    60       0.703   3.391  30.542  1.00  0.00           H  
ATOM    946 HD13 LEU    60      -0.126   2.812  29.097  1.00  0.00           H  
ATOM    947  CD2 LEU    60      -1.152   5.550  29.803  1.00  0.00           C  
ATOM    948 HD21 LEU    60      -1.347   6.581  29.509  1.00  0.00           H  
ATOM    949 HD22 LEU    60      -1.956   5.032  29.280  1.00  0.00           H  
ATOM    950 HD23 LEU    60      -1.053   5.448  30.884  1.00  0.00           H  
ATOM    951  C   LEU    60       3.415   7.021  28.272  1.00  0.00           C  
ATOM    952  O   LEU    60       3.257   7.448  27.143  1.00  0.00           O  
ATOM    953  N   GLU    61       4.294   7.588  29.125  1.00  0.00           N  
ATOM    954  H   GLU    61       4.244   7.262  30.080  1.00  0.00           H  
ATOM    955  CA  GLU    61       5.123   8.779  28.875  1.00  0.00           C  
ATOM    956  HA  GLU    61       4.520   9.557  28.407  1.00  0.00           H  
ATOM    957  CB  GLU    61       5.650   9.338  30.201  1.00  0.00           C  
ATOM    958  HB2 GLU    61       4.773   9.281  30.847  1.00  0.00           H  
ATOM    959  HB3 GLU    61       6.439   8.648  30.501  1.00  0.00           H  
ATOM    960  CG  GLU    61       6.213  10.784  30.172  1.00  0.00           C  
ATOM    961  HG2 GLU    61       6.686  11.030  31.122  1.00  0.00           H  
ATOM    962  HG3 GLU    61       6.993  10.809  29.411  1.00  0.00           H  
ATOM    963  CD  GLU    61       5.106  11.799  29.914  1.00  0.00           C  
ATOM    964  OE1 GLU    61       3.886  11.524  30.203  1.00  0.00           O  
ATOM    965  OE2 GLU    61       5.471  12.923  29.464  1.00  0.00           O  
ATOM    966  C   GLU    61       6.310   8.442  27.951  1.00  0.00           C  
ATOM    967  O   GLU    61       6.724   9.223  27.081  1.00  0.00           O  
ATOM    968  N   GLU    62       6.833   7.192  28.015  1.00  0.00           N  
ATOM    969  H   GLU    62       6.479   6.499  28.658  1.00  0.00           H  
ATOM    970  CA  GLU    62       7.824   6.723  27.060  1.00  0.00           C  
ATOM    971  HA  GLU    62       8.531   7.546  26.957  1.00  0.00           H  
ATOM    972  CB  GLU    62       8.374   5.307  27.469  1.00  0.00           C  
ATOM    973  HB2 GLU    62       7.495   4.667  27.550  1.00  0.00           H  
ATOM    974  HB3 GLU    62       8.997   5.008  26.627  1.00  0.00           H  
ATOM    975  CG  GLU    62       9.156   5.109  28.895  1.00  0.00           C  
ATOM    976  HG2 GLU    62       8.368   5.296  29.624  1.00  0.00           H  
ATOM    977  HG3 GLU    62       9.275   4.028  28.964  1.00  0.00           H  
ATOM    978  CD  GLU    62      10.393   5.881  28.943  1.00  0.00           C  
ATOM    979  OE1 GLU    62      10.635   6.847  28.199  1.00  0.00           O  
ATOM    980  OE2 GLU    62      11.301   5.400  29.633  1.00  0.00           O  
ATOM    981  C   GLU    62       7.196   6.616  25.626  1.00  0.00           C  
ATOM    982  O   GLU    62       7.903   6.896  24.642  1.00  0.00           O  
ATOM    983  N   ARG    63       5.915   6.227  25.510  1.00  0.00           N  
ATOM    984  H   ARG    63       5.474   6.265  26.418  1.00  0.00           H  
ATOM    985  CA  ARG    63       5.264   6.133  24.197  1.00  0.00           C  
ATOM    986  HA  ARG    63       5.851   5.503  23.529  1.00  0.00           H  
ATOM    987  CB  ARG    63       3.893   5.423  24.379  1.00  0.00           C  
ATOM    988  HB2 ARG    63       3.217   6.113  24.885  1.00  0.00           H  
ATOM    989  HB3 ARG    63       3.569   5.107  23.388  1.00  0.00           H  
ATOM    990  CG  ARG    63       3.897   4.251  25.093  1.00  0.00           C  
ATOM    991  HG2 ARG    63       4.580   3.609  24.537  1.00  0.00           H  
ATOM    992  HG3 ARG    63       4.195   4.461  26.120  1.00  0.00           H  
ATOM    993  CD  ARG    63       2.734   3.521  25.127  1.00  0.00           C  
ATOM    994  HD2 ARG    63       1.936   4.256  25.229  1.00  0.00           H  
ATOM    995  HD3 ARG    63       2.614   3.023  24.165  1.00  0.00           H  
ATOM    996  NE  ARG    63       2.680   2.491  26.246  1.00  0.00           N  
ATOM    997  HE  ARG    63       3.334   2.566  27.012  1.00  0.00           H  
ATOM    998  CZ  ARG    63       1.694   1.643  26.471  1.00  0.00           C  
ATOM    999  NH1 ARG    63       0.570   1.622  25.699  1.00  0.00           N  
ATOM   1000 HH11 ARG    63       0.559   2.077  24.797  1.00  0.00           H  
ATOM   1001 HH12 ARG    63       0.003   0.788  25.746  1.00  0.00           H  
ATOM   1002  NH2 ARG    63       1.846   0.744  27.347  1.00  0.00           N  
ATOM   1003 HH21 ARG    63       2.757   0.752  27.782  1.00  0.00           H  
ATOM   1004 HH22 ARG    63       1.089   0.091  27.492  1.00  0.00           H  
ATOM   1005  C   ARG    63       4.978   7.539  23.605  1.00  0.00           C  
ATOM   1006  O   ARG    63       5.223   7.710  22.435  1.00  0.00           O  
ATOM   1007  N   ARG    64       4.470   8.530  24.398  1.00  0.00           N  
ATOM   1008  H   ARG    64       4.328   8.395  25.389  1.00  0.00           H  
ATOM   1009  CA  ARG    64       4.352   9.914  23.904  1.00  0.00           C  
ATOM   1010  HA  ARG    64       3.650   9.999  23.074  1.00  0.00           H  
ATOM   1011  CB  ARG    64       3.961  10.744  25.102  1.00  0.00           C  
ATOM   1012  HB2 ARG    64       4.690  10.495  25.874  1.00  0.00           H  
ATOM   1013  HB3 ARG    64       4.021  11.812  24.895  1.00  0.00           H  
ATOM   1014  CG  ARG    64       2.653  10.575  25.554  1.00  0.00           C  
ATOM   1015  HG2 ARG    64       1.967  10.899  24.771  1.00  0.00           H  
ATOM   1016  HG3 ARG    64       2.414   9.561  25.875  1.00  0.00           H  
ATOM   1017  CD  ARG    64       2.352  11.372  26.713  1.00  0.00           C  
ATOM   1018  HD2 ARG    64       2.941  11.104  27.590  1.00  0.00           H  
ATOM   1019  HD3 ARG    64       2.561  12.424  26.518  1.00  0.00           H  
ATOM   1020  NE  ARG    64       0.961  11.241  27.127  1.00  0.00           N  
ATOM   1021  HE  ARG    64       0.341  11.562  26.397  1.00  0.00           H  
ATOM   1022  CZ  ARG    64       0.452  10.652  28.241  1.00  0.00           C  
ATOM   1023  NH1 ARG    64      -0.778  10.474  28.308  1.00  0.00           N  
ATOM   1024 HH11 ARG    64      -1.407  10.695  27.549  1.00  0.00           H  
ATOM   1025 HH12 ARG    64      -1.247  10.064  29.103  1.00  0.00           H  
ATOM   1026  NH2 ARG    64       1.178  10.299  29.274  1.00  0.00           N  
ATOM   1027 HH21 ARG    64       2.082  10.737  29.377  1.00  0.00           H  
ATOM   1028 HH22 ARG    64       0.766   9.887  30.099  1.00  0.00           H  
ATOM   1029  C   ARG    64       5.771  10.405  23.357  1.00  0.00           C  
ATOM   1030  O   ARG    64       5.793  10.973  22.244  1.00  0.00           O  
ATOM   1031  N   ALA    65       6.867  10.220  24.139  1.00  0.00           N  
ATOM   1032  H   ALA    65       6.801   9.652  24.971  1.00  0.00           H  
ATOM   1033  CA  ALA    65       8.195  10.630  23.680  1.00  0.00           C  
ATOM   1034  HA  ALA    65       8.100  11.682  23.411  1.00  0.00           H  
ATOM   1035  CB  ALA    65       9.161  10.359  24.873  1.00  0.00           C  
ATOM   1036  HB1 ALA    65      10.231  10.386  24.668  1.00  0.00           H  
ATOM   1037  HB2 ALA    65       8.989  11.071  25.680  1.00  0.00           H  
ATOM   1038  HB3 ALA    65       9.039   9.407  25.391  1.00  0.00           H  
ATOM   1039  C   ALA    65       8.574   9.907  22.368  1.00  0.00           C  
ATOM   1040  O   ALA    65       9.161  10.579  21.441  1.00  0.00           O  
ATOM   1041  N   MET    66       8.220   8.602  22.261  1.00  0.00           N  
ATOM   1042  H   MET    66       7.821   8.074  23.025  1.00  0.00           H  
ATOM   1043  CA  MET    66       8.418   7.804  20.973  1.00  0.00           C  
ATOM   1044  HA  MET    66       9.492   7.875  20.798  1.00  0.00           H  
ATOM   1045  CB  MET    66       8.052   6.396  21.259  1.00  0.00           C  
ATOM   1046  HB2 MET    66       8.356   6.181  22.283  1.00  0.00           H  
ATOM   1047  HB3 MET    66       7.002   6.128  21.141  1.00  0.00           H  
ATOM   1048  CG  MET    66       8.742   5.362  20.378  1.00  0.00           C  
ATOM   1049  HG2 MET    66       8.614   5.599  19.322  1.00  0.00           H  
ATOM   1050  HG3 MET    66       9.795   5.402  20.658  1.00  0.00           H  
ATOM   1051  SD  MET    66       8.006   3.747  20.641  1.00  0.00           S  
ATOM   1052  CE  MET    66       9.456   2.621  20.430  1.00  0.00           C  
ATOM   1053  HE1 MET    66      10.066   2.789  21.318  1.00  0.00           H  
ATOM   1054  HE2 MET    66       9.081   1.598  20.466  1.00  0.00           H  
ATOM   1055  HE3 MET    66       9.823   2.838  19.427  1.00  0.00           H  
ATOM   1056  C   MET    66       7.728   8.564  19.791  1.00  0.00           C  
ATOM   1057  O   MET    66       8.369   8.776  18.731  1.00  0.00           O  
ATOM   1058  N   HIE    67       6.422   8.865  19.902  1.00  0.00           N  
ATOM   1059  H   HIE    67       6.067   8.755  20.841  1.00  0.00           H  
ATOM   1060  CA  HIE    67       5.726   9.626  18.882  1.00  0.00           C  
ATOM   1061  HA  HIE    67       5.898   9.146  17.919  1.00  0.00           H  
ATOM   1062  CB  HIE    67       4.169   9.463  19.107  1.00  0.00           C  
ATOM   1063  HB2 HIE    67       3.982   8.417  19.348  1.00  0.00           H  
ATOM   1064  HB3 HIE    67       3.963   9.999  20.034  1.00  0.00           H  
ATOM   1065  CG  HIE    67       3.302   9.859  18.012  1.00  0.00           C  
ATOM   1066  ND1 HIE    67       3.212   9.371  16.744  1.00  0.00           N  
ATOM   1067  CE1 HIE    67       2.273  10.087  16.098  1.00  0.00           C  
ATOM   1068  HE1 HIE    67       1.969   9.918  15.076  1.00  0.00           H  
ATOM   1069  NE2 HIE    67       1.650  10.958  16.981  1.00  0.00           N  
ATOM   1070  HE2 HIE    67       0.980  11.644  16.664  1.00  0.00           H  
ATOM   1071  CD2 HIE    67       2.290  10.779  18.183  1.00  0.00           C  
ATOM   1072  HD2 HIE    67       2.156  11.373  19.075  1.00  0.00           H  
ATOM   1073  C   HIE    67       6.153  11.081  18.659  1.00  0.00           C  
ATOM   1074  O   HIE    67       6.143  11.471  17.501  1.00  0.00           O  
ATOM   1075  N   ASP    68       6.605  11.789  19.684  1.00  0.00           N  
ATOM   1076  H   ASP    68       6.410  11.416  20.602  1.00  0.00           H  
ATOM   1077  CA  ASP    68       7.320  13.078  19.575  1.00  0.00           C  
ATOM   1078  HA  ASP    68       6.637  13.735  19.037  1.00  0.00           H  
ATOM   1079  CB  ASP    68       7.544  13.637  20.977  1.00  0.00           C  
ATOM   1080  HB2 ASP    68       6.532  13.542  21.371  1.00  0.00           H  
ATOM   1081  HB3 ASP    68       8.202  12.950  21.509  1.00  0.00           H  
ATOM   1082  CG  ASP    68       8.244  14.969  20.916  1.00  0.00           C  
ATOM   1083  OD1 ASP    68       9.470  15.002  20.734  1.00  0.00           O  
ATOM   1084  OD2 ASP    68       7.614  15.992  21.233  1.00  0.00           O  
ATOM   1085  C   ASP    68       8.543  12.945  18.691  1.00  0.00           C  
ATOM   1086  O   ASP    68       8.785  13.893  17.984  1.00  0.00           O  
ATOM   1087  N   ILE    69       9.272  11.892  18.569  1.00  0.00           N  
ATOM   1088  H   ILE    69       8.974  11.139  19.173  1.00  0.00           H  
ATOM   1089  CA  ILE    69      10.394  11.667  17.661  1.00  0.00           C  
ATOM   1090  HA  ILE    69      10.936  12.604  17.532  1.00  0.00           H  
ATOM   1091  CB  ILE    69      11.401  10.615  18.339  1.00  0.00           C  
ATOM   1092  HB  ILE    69      10.753   9.813  18.693  1.00  0.00           H  
ATOM   1093  CG2 ILE    69      12.570  10.044  17.451  1.00  0.00           C  
ATOM   1094 HG21 ILE    69      13.161   9.332  18.027  1.00  0.00           H  
ATOM   1095 HG22 ILE    69      12.219   9.531  16.555  1.00  0.00           H  
ATOM   1096 HG23 ILE    69      13.263  10.837  17.172  1.00  0.00           H  
ATOM   1097  CG1 ILE    69      12.196  11.157  19.505  1.00  0.00           C  
ATOM   1098 HG12 ILE    69      13.179  11.555  19.254  1.00  0.00           H  
ATOM   1099 HG13 ILE    69      11.537  11.925  19.909  1.00  0.00           H  
ATOM   1100  CD1 ILE    69      12.451  10.142  20.678  1.00  0.00           C  
ATOM   1101 HD11 ILE    69      12.974   9.323  20.185  1.00  0.00           H  
ATOM   1102 HD12 ILE    69      12.999  10.618  21.491  1.00  0.00           H  
ATOM   1103 HD13 ILE    69      11.500   9.764  21.052  1.00  0.00           H  
ATOM   1104  C   ILE    69       9.931  11.292  16.269  1.00  0.00           C  
ATOM   1105  O   ILE    69      10.582  11.670  15.279  1.00  0.00           O  
ATOM   1106  N   ILE    70       8.851  10.563  16.143  1.00  0.00           N  
ATOM   1107  H   ILE    70       8.322  10.338  16.973  1.00  0.00           H  
ATOM   1108  CA  ILE    70       8.268  10.247  14.837  1.00  0.00           C  
ATOM   1109  HA  ILE    70       9.141   9.912  14.276  1.00  0.00           H  
ATOM   1110  CB  ILE    70       7.277   9.025  14.935  1.00  0.00           C  
ATOM   1111  HB  ILE    70       6.454   9.373  15.559  1.00  0.00           H  
ATOM   1112  CG2 ILE    70       6.775   8.645  13.558  1.00  0.00           C  
ATOM   1113 HG21 ILE    70       6.090   9.405  13.182  1.00  0.00           H  
ATOM   1114 HG22 ILE    70       7.554   8.366  12.848  1.00  0.00           H  
ATOM   1115 HG23 ILE    70       6.238   7.709  13.715  1.00  0.00           H  
ATOM   1116  CG1 ILE    70       7.897   7.718  15.548  1.00  0.00           C  
ATOM   1117 HG12 ILE    70       8.575   7.204  14.867  1.00  0.00           H  
ATOM   1118 HG13 ILE    70       8.523   8.009  16.391  1.00  0.00           H  
ATOM   1119  CD1 ILE    70       6.905   6.654  15.994  1.00  0.00           C  
ATOM   1120 HD11 ILE    70       7.359   6.227  16.889  1.00  0.00           H  
ATOM   1121 HD12 ILE    70       6.003   7.147  16.357  1.00  0.00           H  
ATOM   1122 HD13 ILE    70       6.871   5.907  15.201  1.00  0.00           H  
ATOM   1123  C   ILE    70       7.574  11.417  14.095  1.00  0.00           C  
ATOM   1124  O   ILE    70       7.838  11.708  12.899  1.00  0.00           O  
ATOM   1125  N   ALA    71       6.983  12.324  14.851  1.00  0.00           N  
ATOM   1126  H   ALA    71       6.828  12.067  15.815  1.00  0.00           H  
ATOM   1127  CA  ALA    71       6.481  13.567  14.485  1.00  0.00           C  
ATOM   1128  HA  ALA    71       6.126  13.405  13.467  1.00  0.00           H  
ATOM   1129  CB  ALA    71       5.242  13.850  15.273  1.00  0.00           C  
ATOM   1130  HB1 ALA    71       4.566  14.521  14.742  1.00  0.00           H  
ATOM   1131  HB2 ALA    71       4.610  12.969  15.390  1.00  0.00           H  
ATOM   1132  HB3 ALA    71       5.471  14.200  16.279  1.00  0.00           H  
ATOM   1133  C   ALA    71       7.521  14.675  14.567  1.00  0.00           C  
ATOM   1134  O   ALA    71       7.646  15.360  15.547  1.00  0.00           O  
ATOM   1135  N   SER    72       8.389  14.777  13.530  1.00  0.00           N  
ATOM   1136  H   SER    72       8.414  14.046  12.832  1.00  0.00           H  
ATOM   1137  CA  SER    72       9.531  15.756  13.502  1.00  0.00           C  
ATOM   1138  HA  SER    72       9.339  16.696  14.020  1.00  0.00           H  
ATOM   1139  CB  SER    72      10.608  15.102  14.452  1.00  0.00           C  
ATOM   1140  HB2 SER    72      10.233  14.888  15.453  1.00  0.00           H  
ATOM   1141  HB3 SER    72      11.022  14.189  14.024  1.00  0.00           H  
ATOM   1142  OG  SER    72      11.674  16.056  14.468  1.00  0.00           O  
ATOM   1143  HG  SER    72      12.462  15.608  14.786  1.00  0.00           H  
ATOM   1144  C   SER    72      10.062  15.949  12.108  1.00  0.00           C  
ATOM   1145  O   SER    72      10.036  15.003  11.283  1.00  0.00           O  
ATOM   1146  N   ASP    73      10.534  17.125  11.775  1.00  0.00           N  
ATOM   1147  H   ASP    73      10.496  17.900  12.421  1.00  0.00           H  
ATOM   1148  CA  ASP    73      10.890  17.483  10.382  1.00  0.00           C  
ATOM   1149  HA  ASP    73      10.019  17.177   9.802  1.00  0.00           H  
ATOM   1150  CB  ASP    73      11.101  19.016  10.324  1.00  0.00           C  
ATOM   1151  HB2 ASP    73      11.910  19.289  11.001  1.00  0.00           H  
ATOM   1152  HB3 ASP    73      11.323  19.288   9.292  1.00  0.00           H  
ATOM   1153  CG  ASP    73       9.912  19.932  10.859  1.00  0.00           C  
ATOM   1154  OD1 ASP    73       8.876  19.450  11.285  1.00  0.00           O  
ATOM   1155  OD2 ASP    73      10.007  21.178  10.615  1.00  0.00           O  
ATOM   1156  C   ASP    73      12.137  16.692   9.854  1.00  0.00           C  
ATOM   1157  O   ASP    73      12.541  16.943   8.716  1.00  0.00           O  
ATOM   1158  N   THR    74      12.668  15.676  10.548  1.00  0.00           N  
ATOM   1159  H   THR    74      12.383  15.529  11.506  1.00  0.00           H  
ATOM   1160  CA  THR    74      13.630  14.658   9.987  1.00  0.00           C  
ATOM   1161  HA  THR    74      13.328  14.440   8.963  1.00  0.00           H  
ATOM   1162  CB  THR    74      15.076  15.191   9.981  1.00  0.00           C  
ATOM   1163  HB  THR    74      15.035  16.119   9.411  1.00  0.00           H  
ATOM   1164  CG2 THR    74      15.722  15.517  11.407  1.00  0.00           C  
ATOM   1165 HG21 THR    74      16.744  15.833  11.198  1.00  0.00           H  
ATOM   1166 HG22 THR    74      15.264  16.462  11.701  1.00  0.00           H  
ATOM   1167 HG23 THR    74      15.580  14.722  12.138  1.00  0.00           H  
ATOM   1168  OG1 THR    74      15.858  14.221   9.285  1.00  0.00           O  
ATOM   1169  HG1 THR    74      16.212  14.668   8.512  1.00  0.00           H  
ATOM   1170  C   THR    74      13.493  13.373  10.795  1.00  0.00           C  
ATOM   1171  O   THR    74      12.851  13.396  11.843  1.00  0.00           O  
ATOM   1172  N   PHE    75      13.973  12.215  10.255  1.00  0.00           N  
ATOM   1173  H   PHE    75      14.422  12.282   9.353  1.00  0.00           H  
ATOM   1174  CA  PHE    75      14.255  10.990  10.935  1.00  0.00           C  
ATOM   1175  HA  PHE    75      13.532  10.829  11.735  1.00  0.00           H  
ATOM   1176  CB  PHE    75      14.087   9.755  10.053  1.00  0.00           C  
ATOM   1177  HB2 PHE    75      13.102   9.663   9.596  1.00  0.00           H  
ATOM   1178  HB3 PHE    75      14.760   9.770   9.196  1.00  0.00           H  
ATOM   1179  CG  PHE    75      14.158   8.447  10.811  1.00  0.00           C  
ATOM   1180  CD1 PHE    75      15.087   7.488  10.442  1.00  0.00           C  
ATOM   1181  HD1 PHE    75      15.826   7.602   9.663  1.00  0.00           H  
ATOM   1182  CE1 PHE    75      15.109   6.238  11.061  1.00  0.00           C  
ATOM   1183  HE1 PHE    75      15.889   5.528  10.827  1.00  0.00           H  
ATOM   1184  CZ  PHE    75      14.185   5.997  12.129  1.00  0.00           C  
ATOM   1185  HZ  PHE    75      14.123   5.048  12.641  1.00  0.00           H  
ATOM   1186  CE2 PHE    75      13.212   6.992  12.360  1.00  0.00           C  
ATOM   1187  HE2 PHE    75      12.528   6.861  13.186  1.00  0.00           H  
ATOM   1188  CD2 PHE    75      13.140   8.247  11.719  1.00  0.00           C  
ATOM   1189  HD2 PHE    75      12.362   8.938  12.006  1.00  0.00           H  
ATOM   1190  C   PHE    75      15.597  11.081  11.658  1.00  0.00           C  
ATOM   1191  O   PHE    75      16.613  10.548  11.116  1.00  0.00           O  
ATOM   1192  N   ASP    76      15.703  11.658  12.875  1.00  0.00           N  
ATOM   1193  H   ASP    76      14.881  12.047  13.314  1.00  0.00           H  
ATOM   1194  CA  ASP    76      16.971  11.561  13.571  1.00  0.00           C  
ATOM   1195  HA  ASP    76      17.763  11.771  12.853  1.00  0.00           H  
ATOM   1196  CB  ASP    76      17.058  12.659  14.595  1.00  0.00           C  
ATOM   1197  HB2 ASP    76      16.767  13.612  14.152  1.00  0.00           H  
ATOM   1198  HB3 ASP    76      16.420  12.307  15.406  1.00  0.00           H  
ATOM   1199  CG  ASP    76      18.493  12.780  15.060  1.00  0.00           C  
ATOM   1200  OD1 ASP    76      19.334  11.837  15.283  1.00  0.00           O  
ATOM   1201  OD2 ASP    76      18.894  13.957  15.257  1.00  0.00           O  
ATOM   1202  C   ASP    76      17.276  10.123  14.123  1.00  0.00           C  
ATOM   1203  O   ASP    76      16.673   9.621  15.070  1.00  0.00           O  
ATOM   1204  N   LYS    77      18.196   9.386  13.453  1.00  0.00           N  
ATOM   1205  H   LYS    77      18.824   9.805  12.782  1.00  0.00           H  
ATOM   1206  CA  LYS    77      18.403   7.939  13.731  1.00  0.00           C  
ATOM   1207  HA  LYS    77      17.411   7.522  13.556  1.00  0.00           H  
ATOM   1208  CB  LYS    77      19.463   7.390  12.707  1.00  0.00           C  
ATOM   1209  HB2 LYS    77      20.313   8.068  12.782  1.00  0.00           H  
ATOM   1210  HB3 LYS    77      19.867   6.408  12.951  1.00  0.00           H  
ATOM   1211  CG  LYS    77      18.910   7.361  11.429  1.00  0.00           C  
ATOM   1212  HG2 LYS    77      17.919   6.913  11.498  1.00  0.00           H  
ATOM   1213  HG3 LYS    77      18.672   8.401  11.202  1.00  0.00           H  
ATOM   1214  CD  LYS    77      19.521   6.918  10.356  1.00  0.00           C  
ATOM   1215  HD2 LYS    77      20.453   7.458  10.191  1.00  0.00           H  
ATOM   1216  HD3 LYS    77      19.912   5.939  10.635  1.00  0.00           H  
ATOM   1217  CE  LYS    77      18.721   6.807   9.260  1.00  0.00           C  
ATOM   1218  HE2 LYS    77      17.892   6.153   9.531  1.00  0.00           H  
ATOM   1219  HE3 LYS    77      18.382   7.800   8.964  1.00  0.00           H  
ATOM   1220  NZ  LYS    77      19.354   6.165   8.062  1.00  0.00           N  
ATOM   1221  HZ1 LYS    77      18.640   6.103   7.350  1.00  0.00           H  
ATOM   1222  HZ2 LYS    77      20.072   6.702   7.597  1.00  0.00           H  
ATOM   1223  HZ3 LYS    77      19.761   5.259   8.248  1.00  0.00           H  
ATOM   1224  C   LYS    77      18.884   7.719  15.139  1.00  0.00           C  
ATOM   1225  O   LYS    77      18.700   6.666  15.697  1.00  0.00           O  
ATOM   1226  N   ALA    78      19.460   8.768  15.750  1.00  0.00           N  
ATOM   1227  H   ALA    78      19.648   9.633  15.263  1.00  0.00           H  
ATOM   1228  CA  ALA    78      20.096   8.740  17.099  1.00  0.00           C  
ATOM   1229  HA  ALA    78      20.408   7.706  17.245  1.00  0.00           H  
ATOM   1230  CB  ALA    78      21.347   9.730  17.193  1.00  0.00           C  
ATOM   1231  HB1 ALA    78      21.089  10.736  16.862  1.00  0.00           H  
ATOM   1232  HB2 ALA    78      21.700   9.762  18.224  1.00  0.00           H  
ATOM   1233  HB3 ALA    78      22.137   9.277  16.594  1.00  0.00           H  
ATOM   1234  C   ALA    78      19.016   8.836  18.179  1.00  0.00           C  
ATOM   1235  O   ALA    78      18.675   7.851  18.844  1.00  0.00           O  
ATOM   1236  N   LYS    79      18.259   9.978  18.143  1.00  0.00           N  
ATOM   1237  H   LYS    79      18.544  10.651  17.446  1.00  0.00           H  
ATOM   1238  CA  LYS    79      16.976  10.178  18.953  1.00  0.00           C  
ATOM   1239  HA  LYS    79      17.229  10.069  20.007  1.00  0.00           H  
ATOM   1240  CB  LYS    79      16.302  11.576  18.804  1.00  0.00           C  
ATOM   1241  HB2 LYS    79      15.801  11.667  17.841  1.00  0.00           H  
ATOM   1242  HB3 LYS    79      15.441  11.558  19.473  1.00  0.00           H  
ATOM   1243  CG  LYS    79      17.096  12.611  19.068  1.00  0.00           C  
ATOM   1244  HG2 LYS    79      17.444  12.555  20.099  1.00  0.00           H  
ATOM   1245  HG3 LYS    79      18.016  12.542  18.487  1.00  0.00           H  
ATOM   1246  CD  LYS    79      16.476  13.876  19.028  1.00  0.00           C  
ATOM   1247  HD2 LYS    79      16.215  14.080  17.990  1.00  0.00           H  
ATOM   1248  HD3 LYS    79      15.663  13.919  19.754  1.00  0.00           H  
ATOM   1249  CE  LYS    79      17.317  14.834  19.406  1.00  0.00           C  
ATOM   1250  HE2 LYS    79      17.747  14.553  20.367  1.00  0.00           H  
ATOM   1251  HE3 LYS    79      18.010  14.981  18.578  1.00  0.00           H  
ATOM   1252  NZ  LYS    79      16.637  16.139  19.706  1.00  0.00           N  
ATOM   1253  HZ1 LYS    79      17.275  16.847  20.041  1.00  0.00           H  
ATOM   1254  HZ2 LYS    79      16.065  16.454  18.935  1.00  0.00           H  
ATOM   1255  HZ3 LYS    79      15.939  16.078  20.433  1.00  0.00           H  
ATOM   1256  C   LYS    79      15.990   9.064  18.675  1.00  0.00           C  
ATOM   1257  O   LYS    79      15.270   8.596  19.598  1.00  0.00           O  
ATOM   1258  N   ALA    80      15.941   8.470  17.500  1.00  0.00           N  
ATOM   1259  H   ALA    80      16.458   8.932  16.765  1.00  0.00           H  
ATOM   1260  CA  ALA    80      15.124   7.307  17.181  1.00  0.00           C  
ATOM   1261  HA  ALA    80      14.135   7.438  17.619  1.00  0.00           H  
ATOM   1262  CB  ALA    80      14.975   7.217  15.684  1.00  0.00           C  
ATOM   1263  HB1 ALA    80      15.930   7.084  15.176  1.00  0.00           H  
ATOM   1264  HB2 ALA    80      14.308   6.375  15.500  1.00  0.00           H  
ATOM   1265  HB3 ALA    80      14.503   8.085  15.224  1.00  0.00           H  
ATOM   1266  C   ALA    80      15.659   5.974  17.959  1.00  0.00           C  
ATOM   1267  O   ALA    80      14.958   5.492  18.836  1.00  0.00           O  
ATOM   1268  N   GLU    81      16.902   5.537  17.735  1.00  0.00           N  
ATOM   1269  H   GLU    81      17.471   5.992  17.036  1.00  0.00           H  
ATOM   1270  CA  GLU    81      17.444   4.326  18.226  1.00  0.00           C  
ATOM   1271  HA  GLU    81      16.795   3.462  18.082  1.00  0.00           H  
ATOM   1272  CB  GLU    81      18.795   4.000  17.514  1.00  0.00           C  
ATOM   1273  HB2 GLU    81      18.627   3.952  16.438  1.00  0.00           H  
ATOM   1274  HB3 GLU    81      19.533   4.782  17.691  1.00  0.00           H  
ATOM   1275  CG  GLU    81      19.500   2.726  18.088  1.00  0.00           C  
ATOM   1276  HG2 GLU    81      19.802   2.971  19.107  1.00  0.00           H  
ATOM   1277  HG3 GLU    81      18.753   1.935  18.032  1.00  0.00           H  
ATOM   1278  CD  GLU    81      20.693   2.278  17.201  1.00  0.00           C  
ATOM   1279  OE1 GLU    81      21.069   1.089  17.413  1.00  0.00           O  
ATOM   1280  OE2 GLU    81      21.232   2.978  16.318  1.00  0.00           O  
ATOM   1281  C   GLU    81      17.701   4.348  19.710  1.00  0.00           C  
ATOM   1282  O   GLU    81      17.412   3.364  20.391  1.00  0.00           O  
ATOM   1283  N   ALA    82      18.068   5.548  20.259  1.00  0.00           N  
ATOM   1284  H   ALA    82      18.315   6.324  19.660  1.00  0.00           H  
ATOM   1285  CA  ALA    82      18.095   5.685  21.763  1.00  0.00           C  
ATOM   1286  HA  ALA    82      18.900   5.050  22.134  1.00  0.00           H  
ATOM   1287  CB  ALA    82      18.462   7.208  22.061  1.00  0.00           C  
ATOM   1288  HB1 ALA    82      17.889   7.891  21.434  1.00  0.00           H  
ATOM   1289  HB2 ALA    82      18.290   7.378  23.124  1.00  0.00           H  
ATOM   1290  HB3 ALA    82      19.512   7.436  21.877  1.00  0.00           H  
ATOM   1291  C   ALA    82      16.754   5.445  22.374  1.00  0.00           C  
ATOM   1292  O   ALA    82      16.611   4.860  23.456  1.00  0.00           O  
ATOM   1293  N   GLN    83      15.594   5.834  21.832  1.00  0.00           N  
ATOM   1294  H   GLN    83      15.751   6.360  20.984  1.00  0.00           H  
ATOM   1295  CA  GLN    83      14.333   5.791  22.512  1.00  0.00           C  
ATOM   1296  HA  GLN    83      14.393   6.016  23.577  1.00  0.00           H  
ATOM   1297  CB  GLN    83      13.325   6.811  21.975  1.00  0.00           C  
ATOM   1298  HB2 GLN    83      13.827   7.777  22.022  1.00  0.00           H  
ATOM   1299  HB3 GLN    83      13.021   6.519  20.970  1.00  0.00           H  
ATOM   1300  CG  GLN    83      11.958   6.936  22.783  1.00  0.00           C  
ATOM   1301  HG2 GLN    83      11.346   7.722  22.340  1.00  0.00           H  
ATOM   1302  HG3 GLN    83      11.551   5.964  22.502  1.00  0.00           H  
ATOM   1303  CD  GLN    83      12.111   7.135  24.315  1.00  0.00           C  
ATOM   1304  OE1 GLN    83      12.946   7.910  24.823  1.00  0.00           O  
ATOM   1305  NE2 GLN    83      11.157   6.667  25.126  1.00  0.00           N  
ATOM   1306 HE21 GLN    83      11.189   6.900  26.108  1.00  0.00           H  
ATOM   1307 HE22 GLN    83      10.399   6.144  24.712  1.00  0.00           H  
ATOM   1308  C   GLN    83      13.798   4.418  22.389  1.00  0.00           C  
ATOM   1309  O   GLN    83      13.073   3.890  23.259  1.00  0.00           O  
ATOM   1310  N   ILE    84      14.147   3.678  21.334  1.00  0.00           N  
ATOM   1311  H   ILE    84      14.752   4.126  20.661  1.00  0.00           H  
ATOM   1312  CA  ILE    84      13.901   2.193  21.289  1.00  0.00           C  
ATOM   1313  HA  ILE    84      12.875   1.903  21.514  1.00  0.00           H  
ATOM   1314  CB  ILE    84      14.286   1.591  19.849  1.00  0.00           C  
ATOM   1315  HB  ILE    84      15.276   1.831  19.461  1.00  0.00           H  
ATOM   1316  CG2 ILE    84      14.170   0.030  19.915  1.00  0.00           C  
ATOM   1317 HG21 ILE    84      13.946  -0.311  18.904  1.00  0.00           H  
ATOM   1318 HG22 ILE    84      15.051  -0.491  20.289  1.00  0.00           H  
ATOM   1319 HG23 ILE    84      13.307  -0.204  20.539  1.00  0.00           H  
ATOM   1320  CG1 ILE    84      13.248   2.117  18.800  1.00  0.00           C  
ATOM   1321 HG12 ILE    84      12.354   1.494  18.802  1.00  0.00           H  
ATOM   1322 HG13 ILE    84      12.984   3.158  18.983  1.00  0.00           H  
ATOM   1323  CD1 ILE    84      13.722   2.044  17.317  1.00  0.00           C  
ATOM   1324 HD11 ILE    84      14.056   1.029  17.099  1.00  0.00           H  
ATOM   1325 HD12 ILE    84      13.049   2.401  16.538  1.00  0.00           H  
ATOM   1326 HD13 ILE    84      14.612   2.650  17.147  1.00  0.00           H  
ATOM   1327  C   ILE    84      14.620   1.431  22.447  1.00  0.00           C  
ATOM   1328  O   ILE    84      13.992   0.800  23.321  1.00  0.00           O  
ATOM   1329  N   ALA    85      15.946   1.620  22.568  1.00  0.00           N  
ATOM   1330  H   ALA    85      16.432   2.301  22.002  1.00  0.00           H  
ATOM   1331  CA  ALA    85      16.851   0.987  23.420  1.00  0.00           C  
ATOM   1332  HA  ALA    85      16.827  -0.049  23.082  1.00  0.00           H  
ATOM   1333  CB  ALA    85      18.243   1.615  23.128  1.00  0.00           C  
ATOM   1334  HB1 ALA    85      18.354   1.894  22.081  1.00  0.00           H  
ATOM   1335  HB2 ALA    85      18.306   2.587  23.617  1.00  0.00           H  
ATOM   1336  HB3 ALA    85      19.089   1.039  23.505  1.00  0.00           H  
ATOM   1337  C   ALA    85      16.461   1.183  24.941  1.00  0.00           C  
ATOM   1338  O   ALA    85      16.477   0.295  25.764  1.00  0.00           O  
ATOM   1339  N   LYS    86      15.980   2.404  25.302  1.00  0.00           N  
ATOM   1340  H   LYS    86      15.989   3.057  24.531  1.00  0.00           H  
ATOM   1341  CA  LYS    86      15.278   2.822  26.566  1.00  0.00           C  
ATOM   1342  HA  LYS    86      15.893   2.593  27.437  1.00  0.00           H  
ATOM   1343  CB  LYS    86      14.906   4.300  26.454  1.00  0.00           C  
ATOM   1344  HB2 LYS    86      15.706   4.834  25.942  1.00  0.00           H  
ATOM   1345  HB3 LYS    86      14.073   4.374  25.755  1.00  0.00           H  
ATOM   1346  CG  LYS    86      14.797   4.938  27.638  1.00  0.00           C  
ATOM   1347  HG2 LYS    86      14.081   4.391  28.251  1.00  0.00           H  
ATOM   1348  HG3 LYS    86      15.798   4.945  28.070  1.00  0.00           H  
ATOM   1349  CD  LYS    86      14.221   6.192  27.650  1.00  0.00           C  
ATOM   1350  HD2 LYS    86      14.681   6.851  26.914  1.00  0.00           H  
ATOM   1351  HD3 LYS    86      13.205   6.122  27.262  1.00  0.00           H  
ATOM   1352  CE  LYS    86      14.227   6.740  28.901  1.00  0.00           C  
ATOM   1353  HE2 LYS    86      13.922   5.959  29.597  1.00  0.00           H  
ATOM   1354  HE3 LYS    86      15.210   7.170  29.092  1.00  0.00           H  
ATOM   1355  NZ  LYS    86      13.201   7.798  29.018  1.00  0.00           N  
ATOM   1356  HZ1 LYS    86      13.061   8.223  29.924  1.00  0.00           H  
ATOM   1357  HZ2 LYS    86      13.300   8.528  28.328  1.00  0.00           H  
ATOM   1358  HZ3 LYS    86      12.321   7.342  28.824  1.00  0.00           H  
ATOM   1359  C   LYS    86      13.945   2.084  26.901  1.00  0.00           C  
ATOM   1360  O   LYS    86      13.763   1.647  28.021  1.00  0.00           O  
ATOM   1361  N   MET    87      13.069   1.838  25.895  1.00  0.00           N  
ATOM   1362  H   MET    87      13.414   2.063  24.973  1.00  0.00           H  
ATOM   1363  CA  MET    87      11.754   1.115  26.087  1.00  0.00           C  
ATOM   1364  HA  MET    87      11.251   1.470  26.986  1.00  0.00           H  
ATOM   1365  CB  MET    87      10.855   1.517  24.861  1.00  0.00           C  
ATOM   1366  HB2 MET    87      11.421   1.668  23.942  1.00  0.00           H  
ATOM   1367  HB3 MET    87      10.011   0.828  24.833  1.00  0.00           H  
ATOM   1368  CG  MET    87      10.169   2.871  25.190  1.00  0.00           C  
ATOM   1369  HG2 MET    87       9.821   2.803  26.221  1.00  0.00           H  
ATOM   1370  HG3 MET    87      10.980   3.596  25.256  1.00  0.00           H  
ATOM   1371  SD  MET    87       8.824   3.497  24.126  1.00  0.00           S  
ATOM   1372  CE  MET    87       7.670   2.139  24.445  1.00  0.00           C  
ATOM   1373  HE1 MET    87       8.078   1.179  24.128  1.00  0.00           H  
ATOM   1374  HE2 MET    87       7.548   2.032  25.522  1.00  0.00           H  
ATOM   1375  HE3 MET    87       6.657   2.301  24.076  1.00  0.00           H  
ATOM   1376  C   MET    87      11.948  -0.436  26.211  1.00  0.00           C  
ATOM   1377  O   MET    87      11.275  -1.013  27.026  1.00  0.00           O  
ATOM   1378  N   GLU    88      12.880  -0.894  25.427  1.00  0.00           N  
ATOM   1379  H   GLU    88      13.417  -0.239  24.876  1.00  0.00           H  
ATOM   1380  CA  GLU    88      13.224  -2.348  25.211  1.00  0.00           C  
ATOM   1381  HA  GLU    88      12.344  -2.954  24.995  1.00  0.00           H  
ATOM   1382  CB  GLU    88      14.250  -2.342  24.015  1.00  0.00           C  
ATOM   1383  HB2 GLU    88      14.965  -1.535  24.176  1.00  0.00           H  
ATOM   1384  HB3 GLU    88      14.876  -3.226  23.894  1.00  0.00           H  
ATOM   1385  CG  GLU    88      13.558  -2.365  22.638  1.00  0.00           C  
ATOM   1386  HG2 GLU    88      12.886  -1.512  22.537  1.00  0.00           H  
ATOM   1387  HG3 GLU    88      14.324  -2.324  21.865  1.00  0.00           H  
ATOM   1388  CD  GLU    88      12.694  -3.600  22.389  1.00  0.00           C  
ATOM   1389  OE1 GLU    88      11.468  -3.554  22.603  1.00  0.00           O  
ATOM   1390  OE2 GLU    88      13.148  -4.700  22.076  1.00  0.00           O  
ATOM   1391  C   GLU    88      13.948  -2.898  26.358  1.00  0.00           C  
ATOM   1392  O   GLU    88      13.645  -3.932  26.987  1.00  0.00           O  
ATOM   1393  N   GLU    89      14.851  -2.040  26.954  1.00  0.00           N  
ATOM   1394  H   GLU    89      15.088  -1.142  26.557  1.00  0.00           H  
ATOM   1395  CA  GLU    89      15.432  -2.307  28.230  1.00  0.00           C  
ATOM   1396  HA  GLU    89      15.914  -3.273  28.076  1.00  0.00           H  
ATOM   1397  CB  GLU    89      16.538  -1.269  28.533  1.00  0.00           C  
ATOM   1398  HB2 GLU    89      17.292  -1.465  27.771  1.00  0.00           H  
ATOM   1399  HB3 GLU    89      16.235  -0.228  28.425  1.00  0.00           H  
ATOM   1400  CG  GLU    89      17.367  -1.478  29.837  1.00  0.00           C  
ATOM   1401  HG2 GLU    89      18.172  -0.753  29.717  1.00  0.00           H  
ATOM   1402  HG3 GLU    89      16.846  -1.211  30.756  1.00  0.00           H  
ATOM   1403  CD  GLU    89      17.937  -2.930  30.029  1.00  0.00           C  
ATOM   1404  OE1 GLU    89      18.112  -3.671  29.061  1.00  0.00           O  
ATOM   1405  OE2 GLU    89      18.182  -3.328  31.136  1.00  0.00           O  
ATOM   1406  C   GLU    89      14.329  -2.372  29.300  1.00  0.00           C  
ATOM   1407  O   GLU    89      14.534  -3.171  30.210  1.00  0.00           O  
ATOM   1408  N   GLN    90      13.215  -1.636  29.183  1.00  0.00           N  
ATOM   1409  H   GLN    90      13.195  -0.996  28.402  1.00  0.00           H  
ATOM   1410  CA  GLN    90      12.018  -1.682  30.094  1.00  0.00           C  
ATOM   1411  HA  GLN    90      12.293  -2.182  31.023  1.00  0.00           H  
ATOM   1412  CB  GLN    90      11.616  -0.286  30.479  1.00  0.00           C  
ATOM   1413  HB2 GLN    90      11.094   0.168  29.637  1.00  0.00           H  
ATOM   1414  HB3 GLN    90      10.728  -0.394  31.102  1.00  0.00           H  
ATOM   1415  CG  GLN    90      12.674   0.593  31.033  1.00  0.00           C  
ATOM   1416  HG2 GLN    90      13.133   0.284  31.972  1.00  0.00           H  
ATOM   1417  HG3 GLN    90      13.451   0.663  30.272  1.00  0.00           H  
ATOM   1418  CD  GLN    90      12.165   2.010  31.138  1.00  0.00           C  
ATOM   1419  OE1 GLN    90      11.504   2.409  32.131  1.00  0.00           O  
ATOM   1420  NE2 GLN    90      12.354   2.808  30.151  1.00  0.00           N  
ATOM   1421 HE21 GLN    90      11.827   3.670  30.155  1.00  0.00           H  
ATOM   1422 HE22 GLN    90      12.817   2.489  29.312  1.00  0.00           H  
ATOM   1423  C   GLN    90      10.863  -2.598  29.696  1.00  0.00           C  
ATOM   1424  O   GLN    90       9.681  -2.501  30.155  1.00  0.00           O  
ATOM   1425  N   ARG    91      11.119  -3.557  28.758  1.00  0.00           N  
ATOM   1426  H   ARG    91      11.984  -3.405  28.258  1.00  0.00           H  
ATOM   1427  CA  ARG    91      10.206  -4.606  28.309  1.00  0.00           C  
ATOM   1428  HA  ARG    91       9.219  -4.444  28.741  1.00  0.00           H  
ATOM   1429  CB  ARG    91      10.022  -4.448  26.797  1.00  0.00           C  
ATOM   1430  HB2 ARG    91       9.640  -3.469  26.507  1.00  0.00           H  
ATOM   1431  HB3 ARG    91      10.963  -4.481  26.248  1.00  0.00           H  
ATOM   1432  CG  ARG    91       9.231  -5.397  26.206  1.00  0.00           C  
ATOM   1433  HG2 ARG    91       9.710  -6.362  26.370  1.00  0.00           H  
ATOM   1434  HG3 ARG    91       8.236  -5.569  26.618  1.00  0.00           H  
ATOM   1435  CD  ARG    91       8.957  -5.193  24.888  1.00  0.00           C  
ATOM   1436  HD2 ARG    91       8.118  -5.828  24.602  1.00  0.00           H  
ATOM   1437  HD3 ARG    91       8.787  -4.133  24.701  1.00  0.00           H  
ATOM   1438  NE  ARG    91      10.144  -5.595  24.007  1.00  0.00           N  
ATOM   1439  HE  ARG    91      10.573  -4.781  23.589  1.00  0.00           H  
ATOM   1440  CZ  ARG    91      10.551  -6.783  23.540  1.00  0.00           C  
ATOM   1441  NH1 ARG    91       9.890  -7.883  23.588  1.00  0.00           N  
ATOM   1442 HH11 ARG    91       8.945  -7.803  23.937  1.00  0.00           H  
ATOM   1443 HH12 ARG    91      10.364  -8.735  23.324  1.00  0.00           H  
ATOM   1444  NH2 ARG    91      11.735  -6.866  22.957  1.00  0.00           N  
ATOM   1445 HH21 ARG    91      12.276  -6.037  22.757  1.00  0.00           H  
ATOM   1446 HH22 ARG    91      12.101  -7.799  22.828  1.00  0.00           H  
ATOM   1447  C   ARG    91      10.713  -6.037  28.662  1.00  0.00           C  
ATOM   1448  O   ARG    91       9.939  -7.004  28.834  1.00  0.00           O  
ATOM   1449  N   LYS    92      12.022  -6.275  28.743  1.00  0.00           N  
ATOM   1450  H   LYS    92      12.625  -5.596  28.301  1.00  0.00           H  
ATOM   1451  CA  LYS    92      12.652  -7.663  29.019  1.00  0.00           C  
ATOM   1452  HA  LYS    92      12.441  -8.160  28.072  1.00  0.00           H  
ATOM   1453  CB  LYS    92      14.209  -7.636  29.229  1.00  0.00           C  
ATOM   1454  HB2 LYS    92      14.438  -7.230  30.215  1.00  0.00           H  
ATOM   1455  HB3 LYS    92      14.483  -8.691  29.253  1.00  0.00           H  
ATOM   1456  CG  LYS    92      14.978  -7.018  28.326  1.00  0.00           C  
ATOM   1457  HG2 LYS    92      14.657  -7.374  27.347  1.00  0.00           H  
ATOM   1458  HG3 LYS    92      14.791  -5.944  28.341  1.00  0.00           H  
ATOM   1459  CD  LYS    92      16.350  -7.220  28.478  1.00  0.00           C  
ATOM   1460  HD2 LYS    92      16.734  -6.598  29.287  1.00  0.00           H  
ATOM   1461  HD3 LYS    92      16.602  -8.249  28.736  1.00  0.00           H  
ATOM   1462  CE  LYS    92      17.094  -6.704  27.443  1.00  0.00           C  
ATOM   1463  HE2 LYS    92      16.885  -7.245  26.520  1.00  0.00           H  
ATOM   1464  HE3 LYS    92      16.925  -5.635  27.315  1.00  0.00           H  
ATOM   1465  NZ  LYS    92      18.563  -6.938  27.693  1.00  0.00           N  
ATOM   1466  HZ1 LYS    92      18.912  -6.314  28.406  1.00  0.00           H  
ATOM   1467  HZ2 LYS    92      18.810  -7.888  27.929  1.00  0.00           H  
ATOM   1468  HZ3 LYS    92      19.021  -6.688  26.828  1.00  0.00           H  
ATOM   1469  C   LYS    92      11.963  -8.406  30.122  1.00  0.00           C  
ATOM   1470  O   LYS    92      11.286  -9.432  29.862  1.00  0.00           O  
ATOM   1471  N   ALA    93      11.835  -7.969  31.388  1.00  0.00           N  
ATOM   1472  H   ALA    93      12.312  -7.108  31.615  1.00  0.00           H  
ATOM   1473  CA  ALA    93      11.252  -8.793  32.506  1.00  0.00           C  
ATOM   1474  HA  ALA    93      11.983  -9.574  32.715  1.00  0.00           H  
ATOM   1475  CB  ALA    93      11.278  -7.906  33.761  1.00  0.00           C  
ATOM   1476  HB1 ALA    93      10.959  -8.432  34.661  1.00  0.00           H  
ATOM   1477  HB2 ALA    93      12.251  -7.482  34.008  1.00  0.00           H  
ATOM   1478  HB3 ALA    93      10.496  -7.154  33.659  1.00  0.00           H  
ATOM   1479  C   ALA    93       9.831  -9.412  32.241  1.00  0.00           C  
ATOM   1480  O   ALA    93       9.519 -10.532  32.672  1.00  0.00           O  
ATOM   1481  N   ASN    94       8.933  -8.607  31.674  1.00  0.00           N  
ATOM   1482  H   ASN    94       9.202  -7.652  31.484  1.00  0.00           H  
ATOM   1483  CA  ASN    94       7.583  -9.075  31.385  1.00  0.00           C  
ATOM   1484  HA  ASN    94       7.111  -9.583  32.226  1.00  0.00           H  
ATOM   1485  CB  ASN    94       6.791  -7.757  31.132  1.00  0.00           C  
ATOM   1486  HB2 ASN    94       6.825  -7.138  32.027  1.00  0.00           H  
ATOM   1487  HB3 ASN    94       7.159  -7.305  30.211  1.00  0.00           H  
ATOM   1488  CG  ASN    94       5.263  -7.925  30.948  1.00  0.00           C  
ATOM   1489  OD1 ASN    94       4.624  -8.814  31.522  1.00  0.00           O  
ATOM   1490  ND2 ASN    94       4.585  -7.138  30.239  1.00  0.00           N  
ATOM   1491 HD21 ASN    94       3.596  -7.096  30.442  1.00  0.00           H  
ATOM   1492 HD22 ASN    94       5.129  -6.508  29.667  1.00  0.00           H  
ATOM   1493  C   ASN    94       7.517 -10.066  30.203  1.00  0.00           C  
ATOM   1494  O   ASN    94       6.608 -10.869  30.159  1.00  0.00           O  
ATOM   1495  N   MET    95       8.317  -9.897  29.149  1.00  0.00           N  
ATOM   1496  H   MET    95       8.989  -9.148  29.233  1.00  0.00           H  
ATOM   1497  CA  MET    95       8.422 -10.818  28.007  1.00  0.00           C  
ATOM   1498  HA  MET    95       7.464 -11.051  27.543  1.00  0.00           H  
ATOM   1499  CB  MET    95       9.463 -10.280  26.978  1.00  0.00           C  
ATOM   1500  HB2 MET    95       9.365  -9.206  26.819  1.00  0.00           H  
ATOM   1501  HB3 MET    95      10.457 -10.275  27.424  1.00  0.00           H  
ATOM   1502  CG  MET    95       9.435 -11.095  25.595  1.00  0.00           C  
ATOM   1503  HG2 MET    95       9.314 -12.142  25.873  1.00  0.00           H  
ATOM   1504  HG3 MET    95       8.619 -10.796  24.938  1.00  0.00           H  
ATOM   1505  SD  MET    95      10.970 -11.082  24.578  1.00  0.00           S  
ATOM   1506  CE  MET    95      10.344 -12.263  23.399  1.00  0.00           C  
ATOM   1507  HE1 MET    95      11.115 -12.337  22.632  1.00  0.00           H  
ATOM   1508  HE2 MET    95      10.242 -13.159  24.010  1.00  0.00           H  
ATOM   1509  HE3 MET    95       9.372 -11.938  23.028  1.00  0.00           H  
ATOM   1510  C   MET    95       9.018 -12.204  28.503  1.00  0.00           C  
ATOM   1511  O   MET    95       8.572 -13.259  28.023  1.00  0.00           O  
ATOM   1512  N   LEU    96       9.983 -12.154  29.414  1.00  0.00           N  
ATOM   1513  H   LEU    96      10.450 -11.290  29.651  1.00  0.00           H  
ATOM   1514  CA  LEU    96      10.522 -13.344  30.145  1.00  0.00           C  
ATOM   1515  HA  LEU    96      10.831 -14.054  29.378  1.00  0.00           H  
ATOM   1516  CB  LEU    96      11.750 -12.932  31.076  1.00  0.00           C  
ATOM   1517  HB2 LEU    96      11.386 -12.167  31.761  1.00  0.00           H  
ATOM   1518  HB3 LEU    96      12.015 -13.795  31.687  1.00  0.00           H  
ATOM   1519  CG  LEU    96      12.953 -12.311  30.446  1.00  0.00           C  
ATOM   1520  HG  LEU    96      12.927 -11.510  29.707  1.00  0.00           H  
ATOM   1521  CD1 LEU    96      14.022 -11.774  31.368  1.00  0.00           C  
ATOM   1522 HD11 LEU    96      14.161 -12.305  32.309  1.00  0.00           H  
ATOM   1523 HD12 LEU    96      14.952 -11.725  30.801  1.00  0.00           H  
ATOM   1524 HD13 LEU    96      13.811 -10.720  31.549  1.00  0.00           H  
ATOM   1525  CD2 LEU    96      13.627 -13.459  29.631  1.00  0.00           C  
ATOM   1526 HD21 LEU    96      13.942 -14.214  30.351  1.00  0.00           H  
ATOM   1527 HD22 LEU    96      13.083 -13.801  28.750  1.00  0.00           H  
ATOM   1528 HD23 LEU    96      14.570 -13.037  29.282  1.00  0.00           H  
ATOM   1529  C   LEU    96       9.433 -14.118  30.950  1.00  0.00           C  
ATOM   1530  O   LEU    96       9.390 -15.322  30.930  1.00  0.00           O  
ATOM   1531  N   ALA    97       8.520 -13.348  31.589  1.00  0.00           N  
ATOM   1532  H   ALA    97       8.652 -12.347  31.594  1.00  0.00           H  
ATOM   1533  CA  ALA    97       7.363 -13.961  32.369  1.00  0.00           C  
ATOM   1534  HA  ALA    97       7.706 -14.562  33.211  1.00  0.00           H  
ATOM   1535  CB  ALA    97       6.549 -12.781  33.024  1.00  0.00           C  
ATOM   1536  HB1 ALA    97       6.006 -12.183  32.293  1.00  0.00           H  
ATOM   1537  HB2 ALA    97       5.791 -13.138  33.721  1.00  0.00           H  
ATOM   1538  HB3 ALA    97       7.153 -12.147  33.673  1.00  0.00           H  
ATOM   1539  C   ALA    97       6.465 -14.824  31.484  1.00  0.00           C  
ATOM   1540  O   ALA    97       6.093 -15.952  31.881  1.00  0.00           O  
ATOM   1541  N   HIE    98       6.180 -14.287  30.300  1.00  0.00           N  
ATOM   1542  H   HIE    98       6.636 -13.410  30.093  1.00  0.00           H  
ATOM   1543  CA  HIE    98       5.524 -14.911  29.192  1.00  0.00           C  
ATOM   1544  HA  HIE    98       4.574 -15.352  29.493  1.00  0.00           H  
ATOM   1545  CB  HIE    98       5.181 -13.791  28.211  1.00  0.00           C  
ATOM   1546  HB2 HIE    98       4.734 -12.936  28.718  1.00  0.00           H  
ATOM   1547  HB3 HIE    98       6.047 -13.474  27.631  1.00  0.00           H  
ATOM   1548  CG  HIE    98       4.105 -13.981  27.151  1.00  0.00           C  
ATOM   1549  ND1 HIE    98       3.188 -12.963  26.790  1.00  0.00           N  
ATOM   1550  CE1 HIE    98       2.477 -13.510  25.805  1.00  0.00           C  
ATOM   1551  HE1 HIE    98       1.728 -12.985  25.231  1.00  0.00           H  
ATOM   1552  NE2 HIE    98       2.953 -14.724  25.431  1.00  0.00           N  
ATOM   1553  HE2 HIE    98       2.701 -15.239  24.600  1.00  0.00           H  
ATOM   1554  CD2 HIE    98       4.076 -14.987  26.195  1.00  0.00           C  
ATOM   1555  HD2 HIE    98       4.842 -15.727  26.022  1.00  0.00           H  
ATOM   1556  C   HIE    98       6.296 -16.126  28.553  1.00  0.00           C  
ATOM   1557  O   HIE    98       5.673 -17.133  28.260  1.00  0.00           O  
ATOM   1558  N   MET    99       7.595 -16.148  28.390  1.00  0.00           N  
ATOM   1559  H   MET    99       8.042 -15.262  28.576  1.00  0.00           H  
ATOM   1560  CA  MET    99       8.424 -17.250  27.835  1.00  0.00           C  
ATOM   1561  HA  MET    99       7.838 -17.617  26.992  1.00  0.00           H  
ATOM   1562  CB  MET    99       9.837 -16.855  27.477  1.00  0.00           C  
ATOM   1563  HB2 MET    99      10.370 -16.518  28.366  1.00  0.00           H  
ATOM   1564  HB3 MET    99      10.306 -17.785  27.158  1.00  0.00           H  
ATOM   1565  CG  MET    99       9.774 -15.828  26.380  1.00  0.00           C  
ATOM   1566  HG2 MET    99       9.540 -16.321  25.436  1.00  0.00           H  
ATOM   1567  HG3 MET    99       9.033 -15.082  26.668  1.00  0.00           H  
ATOM   1568  SD  MET    99      11.373 -14.946  26.173  1.00  0.00           S  
ATOM   1569  CE  MET    99      12.397 -16.081  25.234  1.00  0.00           C  
ATOM   1570  HE1 MET    99      12.631 -16.992  25.785  1.00  0.00           H  
ATOM   1571  HE2 MET    99      11.904 -16.424  24.324  1.00  0.00           H  
ATOM   1572  HE3 MET    99      13.380 -15.669  25.006  1.00  0.00           H  
ATOM   1573  C   MET    99       8.380 -18.383  28.846  1.00  0.00           C  
ATOM   1574  O   MET    99       8.508 -19.494  28.440  1.00  0.00           O  
ATOM   1575  N   GLU   100       8.432 -18.022  30.149  1.00  0.00           N  
ATOM   1576  H   GLU   100       8.492 -17.038  30.369  1.00  0.00           H  
ATOM   1577  CA  GLU   100       8.378 -18.996  31.271  1.00  0.00           C  
ATOM   1578  HA  GLU   100       9.077 -19.832  31.261  1.00  0.00           H  
ATOM   1579  CB  GLU   100       8.766 -18.179  32.528  1.00  0.00           C  
ATOM   1580  HB2 GLU   100       9.638 -17.537  32.402  1.00  0.00           H  
ATOM   1581  HB3 GLU   100       8.013 -17.395  32.603  1.00  0.00           H  
ATOM   1582  CG  GLU   100       8.654 -19.116  33.785  1.00  0.00           C  
ATOM   1583  HG2 GLU   100       7.600 -19.364  33.906  1.00  0.00           H  
ATOM   1584  HG3 GLU   100       9.244 -19.991  33.511  1.00  0.00           H  
ATOM   1585  CD  GLU   100       9.264 -18.493  35.108  1.00  0.00           C  
ATOM   1586  OE1 GLU   100      10.005 -19.145  35.869  1.00  0.00           O  
ATOM   1587  OE2 GLU   100       8.820 -17.372  35.419  1.00  0.00           O  
ATOM   1588  C   GLU   100       6.975 -19.601  31.388  1.00  0.00           C  
ATOM   1589  O   GLU   100       6.838 -20.794  31.491  1.00  0.00           O  
ATOM   1590  N   THR   101       5.914 -18.791  31.221  1.00  0.00           N  
ATOM   1591  H   THR   101       6.099 -17.801  31.144  1.00  0.00           H  
ATOM   1592  CA  THR   101       4.553 -19.266  30.966  1.00  0.00           C  
ATOM   1593  HA  THR   101       4.159 -19.817  31.820  1.00  0.00           H  
ATOM   1594  CB  THR   101       3.625 -17.996  30.674  1.00  0.00           C  
ATOM   1595  HB  THR   101       4.038 -17.374  29.879  1.00  0.00           H  
ATOM   1596  CG2 THR   101       2.163 -18.411  30.372  1.00  0.00           C  
ATOM   1597 HG21 THR   101       1.678 -17.462  30.142  1.00  0.00           H  
ATOM   1598 HG22 THR   101       2.165 -18.964  29.433  1.00  0.00           H  
ATOM   1599 HG23 THR   101       1.600 -18.874  31.182  1.00  0.00           H  
ATOM   1600  OG1 THR   101       3.625 -17.248  31.908  1.00  0.00           O  
ATOM   1601  HG1 THR   101       4.482 -16.857  32.093  1.00  0.00           H  
ATOM   1602  C   THR   101       4.463 -20.245  29.835  1.00  0.00           C  
ATOM   1603  O   THR   101       3.860 -21.341  29.964  1.00  0.00           O  
ATOM   1604  N   GLN   102       5.115 -20.011  28.677  1.00  0.00           N  
ATOM   1605  H   GLN   102       5.525 -19.110  28.479  1.00  0.00           H  
ATOM   1606  CA  GLN   102       5.159 -20.963  27.498  1.00  0.00           C  
ATOM   1607  HA  GLN   102       4.111 -21.152  27.266  1.00  0.00           H  
ATOM   1608  CB  GLN   102       5.800 -20.233  26.315  1.00  0.00           C  
ATOM   1609  HB2 GLN   102       6.745 -19.821  26.671  1.00  0.00           H  
ATOM   1610  HB3 GLN   102       6.022 -20.863  25.454  1.00  0.00           H  
ATOM   1611  CG  GLN   102       4.905 -19.112  25.770  1.00  0.00           C  
ATOM   1612  HG2 GLN   102       4.001 -19.628  25.447  1.00  0.00           H  
ATOM   1613  HG3 GLN   102       4.502 -18.509  26.584  1.00  0.00           H  
ATOM   1614  CD  GLN   102       5.420 -18.271  24.604  1.00  0.00           C  
ATOM   1615  OE1 GLN   102       6.598 -18.030  24.383  1.00  0.00           O  
ATOM   1616  NE2 GLN   102       4.478 -17.993  23.732  1.00  0.00           N  
ATOM   1617 HE21 GLN   102       4.726 -17.507  22.882  1.00  0.00           H  
ATOM   1618 HE22 GLN   102       3.524 -18.319  23.786  1.00  0.00           H  
ATOM   1619  C   GLN   102       5.891 -22.266  27.789  1.00  0.00           C  
ATOM   1620  O   GLN   102       5.349 -23.321  27.463  1.00  0.00           O  
ATOM   1621  N   ASN   103       6.964 -22.215  28.612  1.00  0.00           N  
ATOM   1622  H   ASN   103       7.231 -21.302  28.951  1.00  0.00           H  
ATOM   1623  CA  ASN   103       7.676 -23.366  29.183  1.00  0.00           C  
ATOM   1624  HA  ASN   103       7.919 -24.064  28.381  1.00  0.00           H  
ATOM   1625  CB  ASN   103       9.121 -22.902  29.701  1.00  0.00           C  
ATOM   1626  HB2 ASN   103       9.587 -22.547  28.782  1.00  0.00           H  
ATOM   1627  HB3 ASN   103       9.113 -22.038  30.365  1.00  0.00           H  
ATOM   1628  CG  ASN   103      10.059 -23.995  30.167  1.00  0.00           C  
ATOM   1629  OD1 ASN   103       9.748 -24.685  31.132  1.00  0.00           O  
ATOM   1630  ND2 ASN   103      11.203 -24.087  29.599  1.00  0.00           N  
ATOM   1631 HD21 ASN   103      11.860 -24.643  30.127  1.00  0.00           H  
ATOM   1632 HD22 ASN   103      11.479 -23.521  28.810  1.00  0.00           H  
ATOM   1633  C   ASN   103       6.816 -24.128  30.163  1.00  0.00           C  
ATOM   1634  O   ASN   103       6.850 -25.359  30.124  1.00  0.00           O  
ATOM   1635  N   LYS   104       6.065 -23.497  31.005  1.00  0.00           N  
ATOM   1636  H   LYS   104       6.171 -22.495  31.082  1.00  0.00           H  
ATOM   1637  CA  LYS   104       5.069 -24.269  31.868  1.00  0.00           C  
ATOM   1638  HA  LYS   104       5.530 -25.103  32.398  1.00  0.00           H  
ATOM   1639  CB  LYS   104       4.462 -23.341  32.867  1.00  0.00           C  
ATOM   1640  HB2 LYS   104       3.981 -22.580  32.253  1.00  0.00           H  
ATOM   1641  HB3 LYS   104       3.656 -23.928  33.308  1.00  0.00           H  
ATOM   1642  CG  LYS   104       5.249 -22.716  33.805  1.00  0.00           C  
ATOM   1643  HG2 LYS   104       5.370 -23.441  34.610  1.00  0.00           H  
ATOM   1644  HG3 LYS   104       6.268 -22.606  33.432  1.00  0.00           H  
ATOM   1645  CD  LYS   104       4.810 -21.582  34.489  1.00  0.00           C  
ATOM   1646  HD2 LYS   104       4.767 -20.785  33.747  1.00  0.00           H  
ATOM   1647  HD3 LYS   104       3.830 -21.792  34.918  1.00  0.00           H  
ATOM   1648  CE  LYS   104       5.766 -21.235  35.402  1.00  0.00           C  
ATOM   1649  HE2 LYS   104       5.901 -22.095  36.058  1.00  0.00           H  
ATOM   1650  HE3 LYS   104       6.742 -21.023  34.965  1.00  0.00           H  
ATOM   1651  NZ  LYS   104       5.358 -20.047  36.212  1.00  0.00           N  
ATOM   1652  HZ1 LYS   104       4.466 -20.237  36.645  1.00  0.00           H  
ATOM   1653  HZ2 LYS   104       5.971 -19.718  36.944  1.00  0.00           H  
ATOM   1654  HZ3 LYS   104       5.141 -19.286  35.584  1.00  0.00           H  
ATOM   1655  C   LYS   104       4.006 -25.007  30.967  1.00  0.00           C  
ATOM   1656  O   LYS   104       3.604 -26.137  31.395  1.00  0.00           O  
ATOM   1657  N   ILE   105       3.541 -24.397  29.846  1.00  0.00           N  
ATOM   1658  H   ILE   105       3.822 -23.436  29.715  1.00  0.00           H  
ATOM   1659  CA  ILE   105       2.707 -25.091  28.887  1.00  0.00           C  
ATOM   1660  HA  ILE   105       1.881 -25.553  29.427  1.00  0.00           H  
ATOM   1661  CB  ILE   105       1.979 -24.054  27.908  1.00  0.00           C  
ATOM   1662  HB  ILE   105       2.822 -23.466  27.546  1.00  0.00           H  
ATOM   1663  CG2 ILE   105       1.419 -24.763  26.737  1.00  0.00           C  
ATOM   1664 HG21 ILE   105       0.537 -25.369  26.945  1.00  0.00           H  
ATOM   1665 HG22 ILE   105       1.025 -23.986  26.081  1.00  0.00           H  
ATOM   1666 HG23 ILE   105       2.112 -25.369  26.153  1.00  0.00           H  
ATOM   1667  CG1 ILE   105       0.946 -23.185  28.736  1.00  0.00           C  
ATOM   1668 HG12 ILE   105       0.045 -23.764  28.939  1.00  0.00           H  
ATOM   1669 HG13 ILE   105       1.370 -22.855  29.685  1.00  0.00           H  
ATOM   1670  CD1 ILE   105       0.504 -22.008  27.875  1.00  0.00           C  
ATOM   1671 HD11 ILE   105      -0.281 -21.493  28.429  1.00  0.00           H  
ATOM   1672 HD12 ILE   105       1.409 -21.403  27.819  1.00  0.00           H  
ATOM   1673 HD13 ILE   105       0.205 -22.251  26.855  1.00  0.00           H  
ATOM   1674  C   ILE   105       3.428 -26.219  28.192  1.00  0.00           C  
ATOM   1675  O   ILE   105       2.812 -27.298  28.023  1.00  0.00           O  
ATOM   1676  N   TYR   106       4.602 -25.999  27.589  1.00  0.00           N  
ATOM   1677  H   TYR   106       5.021 -25.093  27.746  1.00  0.00           H  
ATOM   1678  CA  TYR   106       5.316 -27.079  26.849  1.00  0.00           C  
ATOM   1679  HA  TYR   106       4.737 -27.429  25.993  1.00  0.00           H  
ATOM   1680  CB  TYR   106       6.684 -26.483  26.310  1.00  0.00           C  
ATOM   1681  HB2 TYR   106       6.587 -25.718  25.539  1.00  0.00           H  
ATOM   1682  HB3 TYR   106       7.181 -25.986  27.143  1.00  0.00           H  
ATOM   1683  CG  TYR   106       7.596 -27.550  25.787  1.00  0.00           C  
ATOM   1684  CD1 TYR   106       7.278 -28.138  24.573  1.00  0.00           C  
ATOM   1685  HD1 TYR   106       6.360 -27.814  24.106  1.00  0.00           H  
ATOM   1686  CE1 TYR   106       8.089 -29.155  24.024  1.00  0.00           C  
ATOM   1687  HE1 TYR   106       7.855 -29.537  23.042  1.00  0.00           H  
ATOM   1688  CZ  TYR   106       9.284 -29.621  24.667  1.00  0.00           C  
ATOM   1689  OH  TYR   106       9.966 -30.605  24.098  1.00  0.00           O  
ATOM   1690  HH  TYR   106      10.576 -30.951  24.753  1.00  0.00           H  
ATOM   1691  CE2 TYR   106       9.483 -29.071  25.976  1.00  0.00           C  
ATOM   1692  HE2 TYR   106      10.276 -29.430  26.616  1.00  0.00           H  
ATOM   1693  CD2 TYR   106       8.674 -28.072  26.544  1.00  0.00           C  
ATOM   1694  HD2 TYR   106       8.828 -27.832  27.586  1.00  0.00           H  
ATOM   1695  C   TYR   106       5.584 -28.237  27.831  1.00  0.00           C  
ATOM   1696  O   TYR   106       5.456 -29.366  27.376  1.00  0.00           O  
ATOM   1697  N   ASN   107       5.663 -28.123  29.152  1.00  0.00           N  
ATOM   1698  H   ASN   107       5.780 -27.167  29.458  1.00  0.00           H  
ATOM   1699  CA  ASN   107       5.846 -29.228  30.111  1.00  0.00           C  
ATOM   1700  HA  ASN   107       6.596 -29.901  29.695  1.00  0.00           H  
ATOM   1701  CB  ASN   107       6.550 -28.713  31.341  1.00  0.00           C  
ATOM   1702  HB2 ASN   107       6.173 -27.744  31.667  1.00  0.00           H  
ATOM   1703  HB3 ASN   107       6.380 -29.405  32.166  1.00  0.00           H  
ATOM   1704  CG  ASN   107       8.065 -28.634  31.148  1.00  0.00           C  
ATOM   1705  OD1 ASN   107       8.787 -29.571  31.380  1.00  0.00           O  
ATOM   1706  ND2 ASN   107       8.594 -27.585  30.471  1.00  0.00           N  
ATOM   1707 HD21 ASN   107       9.539 -27.757  30.160  1.00  0.00           H  
ATOM   1708 HD22 ASN   107       8.015 -26.790  30.240  1.00  0.00           H  
ATOM   1709  C   ASN   107       4.547 -30.047  30.397  1.00  0.00           C  
ATOM   1710  O   ASN   107       4.645 -31.264  30.659  1.00  0.00           O  
ATOM   1711  N   ILE   108       3.367 -29.415  30.272  1.00  0.00           N  
ATOM   1712  H   ILE   108       3.347 -28.430  30.050  1.00  0.00           H  
ATOM   1713  CA  ILE   108       2.100 -30.167  30.542  1.00  0.00           C  
ATOM   1714  HA  ILE   108       2.206 -30.736  31.466  1.00  0.00           H  
ATOM   1715  CB  ILE   108       0.988 -29.217  30.757  1.00  0.00           C  
ATOM   1716  HB  ILE   108       1.452 -28.301  31.123  1.00  0.00           H  
ATOM   1717  CG2 ILE   108       0.242 -28.826  29.482  1.00  0.00           C  
ATOM   1718 HG21 ILE   108       0.931 -28.655  28.654  1.00  0.00           H  
ATOM   1719 HG22 ILE   108      -0.425 -29.620  29.146  1.00  0.00           H  
ATOM   1720 HG23 ILE   108      -0.236 -27.855  29.607  1.00  0.00           H  
ATOM   1721  CG1 ILE   108      -0.012 -29.607  31.878  1.00  0.00           C  
ATOM   1722 HG12 ILE   108      -0.872 -28.944  31.965  1.00  0.00           H  
ATOM   1723 HG13 ILE   108      -0.080 -30.695  31.861  1.00  0.00           H  
ATOM   1724  CD1 ILE   108       0.655 -29.365  33.284  1.00  0.00           C  
ATOM   1725 HD11 ILE   108       1.679 -29.734  33.337  1.00  0.00           H  
ATOM   1726 HD12 ILE   108       0.700 -28.303  33.523  1.00  0.00           H  
ATOM   1727 HD13 ILE   108       0.136 -29.967  34.029  1.00  0.00           H  
ATOM   1728  C   ILE   108       1.660 -31.162  29.369  1.00  0.00           C  
ATOM   1729  O   ILE   108       0.651 -31.838  29.544  1.00  0.00           O  
ATOM   1730  N   LEU   109       2.425 -31.358  28.352  1.00  0.00           N  
ATOM   1731  H   LEU   109       3.216 -30.731  28.336  1.00  0.00           H  
ATOM   1732  CA  LEU   109       2.106 -32.121  27.116  1.00  0.00           C  
ATOM   1733  HA  LEU   109       1.018 -32.165  27.064  1.00  0.00           H  
ATOM   1734  CB  LEU   109       2.673 -31.420  25.833  1.00  0.00           C  
ATOM   1735  HB2 LEU   109       3.721 -31.192  26.030  1.00  0.00           H  
ATOM   1736  HB3 LEU   109       2.509 -32.014  24.934  1.00  0.00           H  
ATOM   1737  CG  LEU   109       2.075 -29.990  25.646  1.00  0.00           C  
ATOM   1738  HG  LEU   109       2.312 -29.327  26.478  1.00  0.00           H  
ATOM   1739  CD1 LEU   109       2.644 -29.355  24.404  1.00  0.00           C  
ATOM   1740 HD11 LEU   109       3.723 -29.220  24.480  1.00  0.00           H  
ATOM   1741 HD12 LEU   109       2.267 -29.902  23.540  1.00  0.00           H  
ATOM   1742 HD13 LEU   109       2.277 -28.343  24.233  1.00  0.00           H  
ATOM   1743  CD2 LEU   109       0.526 -30.011  25.438  1.00  0.00           C  
ATOM   1744 HD21 LEU   109       0.225 -28.965  25.394  1.00  0.00           H  
ATOM   1745 HD22 LEU   109       0.234 -30.594  24.565  1.00  0.00           H  
ATOM   1746 HD23 LEU   109       0.112 -30.549  26.291  1.00  0.00           H  
ATOM   1747  C   LEU   109       2.574 -33.618  27.272  1.00  0.00           C  
ATOM   1748  O   LEU   109       3.589 -33.789  27.977  1.00  0.00           O  
ATOM   1749  N   THR   110       2.049 -34.581  26.552  1.00  0.00           N  
ATOM   1750  H   THR   110       1.251 -34.312  25.995  1.00  0.00           H  
ATOM   1751  CA  THR   110       2.633 -35.819  26.436  1.00  0.00           C  
ATOM   1752  HA  THR   110       2.873 -36.122  27.455  1.00  0.00           H  
ATOM   1753  CB  THR   110       1.580 -36.793  25.865  1.00  0.00           C  
ATOM   1754  HB  THR   110       1.898 -37.834  25.918  1.00  0.00           H  
ATOM   1755  CG2 THR   110       0.195 -36.706  26.435  1.00  0.00           C  
ATOM   1756 HG21 THR   110      -0.534 -37.254  25.838  1.00  0.00           H  
ATOM   1757 HG22 THR   110       0.379 -37.013  27.465  1.00  0.00           H  
ATOM   1758 HG23 THR   110      -0.211 -35.708  26.600  1.00  0.00           H  
ATOM   1759  OG1 THR   110       1.351 -36.567  24.473  1.00  0.00           O  
ATOM   1760  HG1 THR   110       0.863 -37.346  24.197  1.00  0.00           H  
ATOM   1761  C   THR   110       3.918 -35.614  25.577  1.00  0.00           C  
ATOM   1762  O   THR   110       4.022 -34.677  24.756  1.00  0.00           O  
ATOM   1763  N   PRO   111       4.881 -36.563  25.586  1.00  0.00           N  
ATOM   1764  CD  PRO   111       4.761 -37.832  26.287  1.00  0.00           C  
ATOM   1765  HD2 PRO   111       4.094 -38.418  25.655  1.00  0.00           H  
ATOM   1766  HD3 PRO   111       4.307 -37.716  27.272  1.00  0.00           H  
ATOM   1767  CG  PRO   111       6.168 -38.443  26.295  1.00  0.00           C  
ATOM   1768  HG2 PRO   111       6.220 -39.527  26.398  1.00  0.00           H  
ATOM   1769  HG3 PRO   111       6.726 -38.163  27.188  1.00  0.00           H  
ATOM   1770  CB  PRO   111       6.773 -37.913  24.962  1.00  0.00           C  
ATOM   1771  HB2 PRO   111       6.588 -38.609  24.144  1.00  0.00           H  
ATOM   1772  HB3 PRO   111       7.858 -37.848  25.043  1.00  0.00           H  
ATOM   1773  CA  PRO   111       6.056 -36.595  24.696  1.00  0.00           C  
ATOM   1774  HA  PRO   111       6.735 -35.780  24.947  1.00  0.00           H  
ATOM   1775  C   PRO   111       5.726 -36.521  23.144  1.00  0.00           C  
ATOM   1776  O   PRO   111       6.574 -36.070  22.321  1.00  0.00           O  
ATOM   1777  N   GLU   112       4.533 -36.952  22.784  1.00  0.00           N  
ATOM   1778  H   GLU   112       3.773 -37.218  23.394  1.00  0.00           H  
ATOM   1779  CA  GLU   112       4.120 -36.926  21.373  1.00  0.00           C  
ATOM   1780  HA  GLU   112       4.952 -36.897  20.670  1.00  0.00           H  
ATOM   1781  CB  GLU   112       3.259 -38.161  20.884  1.00  0.00           C  
ATOM   1782  HB2 GLU   112       2.255 -38.077  21.301  1.00  0.00           H  
ATOM   1783  HB3 GLU   112       3.114 -38.031  19.811  1.00  0.00           H  
ATOM   1784  CG  GLU   112       3.924 -39.507  21.159  1.00  0.00           C  
ATOM   1785  HG2 GLU   112       4.967 -39.340  21.426  1.00  0.00           H  
ATOM   1786  HG3 GLU   112       3.501 -39.920  22.075  1.00  0.00           H  
ATOM   1787  CD  GLU   112       4.004 -40.413  19.929  1.00  0.00           C  
ATOM   1788  OE1 GLU   112       3.152 -41.334  19.759  1.00  0.00           O  
ATOM   1789  OE2 GLU   112       4.981 -40.337  19.205  1.00  0.00           O  
ATOM   1790  C   GLU   112       3.486 -35.573  21.026  1.00  0.00           C  
ATOM   1791  O   GLU   112       3.820 -34.963  20.016  1.00  0.00           O  
ATOM   1792  N   GLN   113       2.720 -35.032  21.922  1.00  0.00           N  
ATOM   1793  H   GLN   113       2.526 -35.435  22.828  1.00  0.00           H  
ATOM   1794  CA  GLN   113       2.293 -33.687  21.835  1.00  0.00           C  
ATOM   1795  HA  GLN   113       1.716 -33.503  20.928  1.00  0.00           H  
ATOM   1796  CB  GLN   113       1.302 -33.513  23.017  1.00  0.00           C  
ATOM   1797  HB2 GLN   113       1.802 -33.896  23.907  1.00  0.00           H  
ATOM   1798  HB3 GLN   113       1.152 -32.438  23.111  1.00  0.00           H  
ATOM   1799  CG  GLN   113      -0.041 -34.033  22.752  1.00  0.00           C  
ATOM   1800  HG2 GLN   113      -0.564 -33.514  21.949  1.00  0.00           H  
ATOM   1801  HG3 GLN   113       0.037 -35.062  22.401  1.00  0.00           H  
ATOM   1802  CD  GLN   113      -0.963 -33.897  23.950  1.00  0.00           C  
ATOM   1803  OE1 GLN   113      -0.638 -33.363  24.971  1.00  0.00           O  
ATOM   1804  NE2 GLN   113      -2.220 -34.180  23.757  1.00  0.00           N  
ATOM   1805 HE21 GLN   113      -2.863 -33.738  24.399  1.00  0.00           H  
ATOM   1806 HE22 GLN   113      -2.447 -34.631  22.882  1.00  0.00           H  
ATOM   1807  C   GLN   113       3.437 -32.767  21.906  1.00  0.00           C  
ATOM   1808  O   GLN   113       3.613 -31.935  21.044  1.00  0.00           O  
ATOM   1809  N   LYS   114       4.415 -33.036  22.714  1.00  0.00           N  
ATOM   1810  H   LYS   114       4.304 -33.746  23.424  1.00  0.00           H  
ATOM   1811  CA  LYS   114       5.666 -32.248  22.771  1.00  0.00           C  
ATOM   1812  HA  LYS   114       5.388 -31.223  23.017  1.00  0.00           H  
ATOM   1813  CB  LYS   114       6.617 -32.680  23.851  1.00  0.00           C  
ATOM   1814  HB2 LYS   114       6.781 -33.753  23.754  1.00  0.00           H  
ATOM   1815  HB3 LYS   114       7.506 -32.064  23.714  1.00  0.00           H  
ATOM   1816  CG  LYS   114       6.178 -32.339  25.148  1.00  0.00           C  
ATOM   1817  HG2 LYS   114       6.237 -31.251  25.163  1.00  0.00           H  
ATOM   1818  HG3 LYS   114       5.162 -32.678  25.347  1.00  0.00           H  
ATOM   1819  CD  LYS   114       7.050 -32.790  26.136  1.00  0.00           C  
ATOM   1820  HD2 LYS   114       7.258 -33.855  26.041  1.00  0.00           H  
ATOM   1821  HD3 LYS   114       8.002 -32.263  26.075  1.00  0.00           H  
ATOM   1822  CE  LYS   114       6.593 -32.682  27.458  1.00  0.00           C  
ATOM   1823  HE2 LYS   114       6.541 -31.612  27.655  1.00  0.00           H  
ATOM   1824  HE3 LYS   114       5.644 -33.194  27.618  1.00  0.00           H  
ATOM   1825  NZ  LYS   114       7.674 -33.261  28.331  1.00  0.00           N  
ATOM   1826  HZ1 LYS   114       7.446 -33.135  29.307  1.00  0.00           H  
ATOM   1827  HZ2 LYS   114       7.957 -34.225  28.227  1.00  0.00           H  
ATOM   1828  HZ3 LYS   114       8.518 -32.706  28.356  1.00  0.00           H  
ATOM   1829  C   LYS   114       6.376 -32.194  21.397  1.00  0.00           C  
ATOM   1830  O   LYS   114       6.537 -31.124  20.798  1.00  0.00           O  
ATOM   1831  N   LYS   115       6.682 -33.373  20.792  1.00  0.00           N  
ATOM   1832  H   LYS   115       6.602 -34.265  21.259  1.00  0.00           H  
ATOM   1833  CA  LYS   115       7.353 -33.459  19.451  1.00  0.00           C  
ATOM   1834  HA  LYS   115       8.283 -32.892  19.489  1.00  0.00           H  
ATOM   1835  CB  LYS   115       7.652 -34.897  19.137  1.00  0.00           C  
ATOM   1836  HB2 LYS   115       8.145 -35.250  20.042  1.00  0.00           H  
ATOM   1837  HB3 LYS   115       6.801 -35.572  19.046  1.00  0.00           H  
ATOM   1838  CG  LYS   115       8.472 -35.102  17.995  1.00  0.00           C  
ATOM   1839  HG2 LYS   115       8.061 -34.568  17.137  1.00  0.00           H  
ATOM   1840  HG3 LYS   115       9.394 -34.558  18.197  1.00  0.00           H  
ATOM   1841  CD  LYS   115       8.770 -36.360  17.530  1.00  0.00           C  
ATOM   1842  HD2 LYS   115       7.836 -36.868  17.290  1.00  0.00           H  
ATOM   1843  HD3 LYS   115       9.358 -36.284  16.615  1.00  0.00           H  
ATOM   1844  CE  LYS   115       9.530 -37.125  18.352  1.00  0.00           C  
ATOM   1845  HE2 LYS   115      10.420 -36.529  18.556  1.00  0.00           H  
ATOM   1846  HE3 LYS   115       9.065 -37.284  19.325  1.00  0.00           H  
ATOM   1847  NZ  LYS   115       9.936 -38.488  17.858  1.00  0.00           N  
ATOM   1848  HZ1 LYS   115       9.139 -39.016  17.532  1.00  0.00           H  
ATOM   1849  HZ2 LYS   115      10.507 -38.466  17.025  1.00  0.00           H  
ATOM   1850  HZ3 LYS   115      10.469 -38.969  18.568  1.00  0.00           H  
ATOM   1851  C   LYS   115       6.541 -32.837  18.343  1.00  0.00           C  
ATOM   1852  O   LYS   115       7.131 -32.110  17.580  1.00  0.00           O  
ATOM   1853  N   GLN   116       5.231 -32.980  18.443  1.00  0.00           N  
ATOM   1854  H   GLN   116       4.807 -33.626  19.093  1.00  0.00           H  
ATOM   1855  CA  GLN   116       4.361 -32.215  17.512  1.00  0.00           C  
ATOM   1856  HA  GLN   116       4.801 -32.421  16.537  1.00  0.00           H  
ATOM   1857  CB  GLN   116       2.871 -32.734  17.444  1.00  0.00           C  
ATOM   1858  HB2 GLN   116       2.486 -32.808  18.461  1.00  0.00           H  
ATOM   1859  HB3 GLN   116       2.224 -31.992  16.977  1.00  0.00           H  
ATOM   1860  CG  GLN   116       2.653 -34.048  16.792  1.00  0.00           C  
ATOM   1861  HG2 GLN   116       3.314 -34.815  17.194  1.00  0.00           H  
ATOM   1862  HG3 GLN   116       1.645 -34.412  16.988  1.00  0.00           H  
ATOM   1863  CD  GLN   116       2.681 -33.910  15.274  1.00  0.00           C  
ATOM   1864  OE1 GLN   116       3.149 -32.920  14.679  1.00  0.00           O  
ATOM   1865  NE2 GLN   116       2.270 -34.919  14.575  1.00  0.00           N  
ATOM   1866 HE21 GLN   116       2.060 -34.720  13.607  1.00  0.00           H  
ATOM   1867 HE22 GLN   116       1.712 -35.674  14.948  1.00  0.00           H  
ATOM   1868  C   GLN   116       4.193 -30.664  17.883  1.00  0.00           C  
ATOM   1869  O   GLN   116       3.871 -29.899  17.039  1.00  0.00           O  
ATOM   1870  N   PHE   117       4.423 -30.277  19.125  1.00  0.00           N  
ATOM   1871  H   PHE   117       4.471 -31.004  19.824  1.00  0.00           H  
ATOM   1872  CA  PHE   117       4.525 -28.865  19.449  1.00  0.00           C  
ATOM   1873  HA  PHE   117       3.736 -28.315  18.937  1.00  0.00           H  
ATOM   1874  CB  PHE   117       4.392 -28.637  21.068  1.00  0.00           C  
ATOM   1875  HB2 PHE   117       3.444 -29.098  21.346  1.00  0.00           H  
ATOM   1876  HB3 PHE   117       5.197 -29.249  21.475  1.00  0.00           H  
ATOM   1877  CG  PHE   117       4.498 -27.230  21.614  1.00  0.00           C  
ATOM   1878  CD1 PHE   117       3.409 -26.648  22.233  1.00  0.00           C  
ATOM   1879  HD1 PHE   117       2.409 -27.035  22.104  1.00  0.00           H  
ATOM   1880  CE1 PHE   117       3.542 -25.413  22.904  1.00  0.00           C  
ATOM   1881  HE1 PHE   117       2.594 -25.014  23.234  1.00  0.00           H  
ATOM   1882  CZ  PHE   117       4.746 -24.766  22.893  1.00  0.00           C  
ATOM   1883  HZ  PHE   117       4.853 -23.854  23.462  1.00  0.00           H  
ATOM   1884  CE2 PHE   117       5.920 -25.337  22.278  1.00  0.00           C  
ATOM   1885  HE2 PHE   117       6.806 -24.726  22.365  1.00  0.00           H  
ATOM   1886  CD2 PHE   117       5.775 -26.570  21.593  1.00  0.00           C  
ATOM   1887  HD2 PHE   117       6.619 -26.981  21.061  1.00  0.00           H  
ATOM   1888  C   PHE   117       5.792 -28.204  18.808  1.00  0.00           C  
ATOM   1889  O   PHE   117       5.651 -27.084  18.362  1.00  0.00           O  
ATOM   1890  N   ASN   118       6.868 -28.927  18.604  1.00  0.00           N  
ATOM   1891  H   ASN   118       6.754 -29.857  18.982  1.00  0.00           H  
ATOM   1892  CA  ASN   118       8.027 -28.372  17.864  1.00  0.00           C  
ATOM   1893  HA  ASN   118       8.216 -27.371  18.252  1.00  0.00           H  
ATOM   1894  CB  ASN   118       9.225 -29.254  18.119  1.00  0.00           C  
ATOM   1895  HB2 ASN   118       9.262 -29.371  19.202  1.00  0.00           H  
ATOM   1896  HB3 ASN   118       9.000 -30.263  17.772  1.00  0.00           H  
ATOM   1897  CG  ASN   118      10.505 -28.711  17.421  1.00  0.00           C  
ATOM   1898  OD1 ASN   118      11.025 -27.666  17.783  1.00  0.00           O  
ATOM   1899  ND2 ASN   118      11.050 -29.412  16.395  1.00  0.00           N  
ATOM   1900 HD21 ASN   118      11.852 -29.004  15.936  1.00  0.00           H  
ATOM   1901 HD22 ASN   118      10.714 -30.312  16.083  1.00  0.00           H  
ATOM   1902  C   ASN   118       7.741 -28.456  16.344  1.00  0.00           C  
ATOM   1903  O   ASN   118       7.948 -27.470  15.659  1.00  0.00           O  
ATOM   1904  N   ALA   119       7.188 -29.602  15.853  1.00  0.00           N  
ATOM   1905  H   ALA   119       7.431 -30.453  16.340  1.00  0.00           H  
ATOM   1906  CA  ALA   119       6.848 -29.661  14.435  1.00  0.00           C  
ATOM   1907  HA  ALA   119       7.739 -29.605  13.809  1.00  0.00           H  
ATOM   1908  CB  ALA   119       6.200 -31.095  14.153  1.00  0.00           C  
ATOM   1909  HB1 ALA   119       6.707 -31.888  14.703  1.00  0.00           H  
ATOM   1910  HB2 ALA   119       5.166 -31.121  14.498  1.00  0.00           H  
ATOM   1911  HB3 ALA   119       6.091 -31.190  13.073  1.00  0.00           H  
ATOM   1912  C   ALA   119       5.733 -28.622  14.060  1.00  0.00           C  
ATOM   1913  O   ALA   119       5.796 -27.911  13.034  1.00  0.00           O  
ATOM   1914  N   ASN   120       4.756 -28.321  14.909  1.00  0.00           N  
ATOM   1915  H   ASN   120       4.782 -28.741  15.828  1.00  0.00           H  
ATOM   1916  CA  ASN   120       3.812 -27.192  14.589  1.00  0.00           C  
ATOM   1917  HA  ASN   120       3.343 -27.481  13.648  1.00  0.00           H  
ATOM   1918  CB  ASN   120       2.586 -27.146  15.521  1.00  0.00           C  
ATOM   1919  HB2 ASN   120       2.433 -28.171  15.859  1.00  0.00           H  
ATOM   1920  HB3 ASN   120       2.906 -26.408  16.256  1.00  0.00           H  
ATOM   1921  CG  ASN   120       1.266 -26.804  14.820  1.00  0.00           C  
ATOM   1922  OD1 ASN   120       0.863 -25.625  14.833  1.00  0.00           O  
ATOM   1923  ND2 ASN   120       0.475 -27.733  14.355  1.00  0.00           N  
ATOM   1924 HD21 ASN   120      -0.485 -27.498  14.147  1.00  0.00           H  
ATOM   1925 HD22 ASN   120       0.740 -28.701  14.468  1.00  0.00           H  
ATOM   1926  C   ASN   120       4.481 -25.811  14.585  1.00  0.00           C  
ATOM   1927  O   ASN   120       4.104 -24.934  13.745  1.00  0.00           O  
ATOM   1928  N   PHE   121       5.459 -25.514  15.437  1.00  0.00           N  
ATOM   1929  H   PHE   121       5.661 -26.072  16.254  1.00  0.00           H  
ATOM   1930  CA  PHE   121       6.342 -24.291  15.278  1.00  0.00           C  
ATOM   1931  HA  PHE   121       5.681 -23.426  15.231  1.00  0.00           H  
ATOM   1932  CB  PHE   121       7.245 -24.188  16.618  1.00  0.00           C  
ATOM   1933  HB2 PHE   121       6.712 -23.840  17.503  1.00  0.00           H  
ATOM   1934  HB3 PHE   121       7.701 -25.175  16.701  1.00  0.00           H  
ATOM   1935  CG  PHE   121       8.404 -23.198  16.494  1.00  0.00           C  
ATOM   1936  CD1 PHE   121       8.273 -21.924  17.071  1.00  0.00           C  
ATOM   1937  HD1 PHE   121       7.349 -21.702  17.585  1.00  0.00           H  
ATOM   1938  CE1 PHE   121       9.377 -21.055  17.000  1.00  0.00           C  
ATOM   1939  HE1 PHE   121       9.338 -20.033  17.346  1.00  0.00           H  
ATOM   1940  CZ  PHE   121      10.546 -21.462  16.298  1.00  0.00           C  
ATOM   1941  HZ  PHE   121      11.288 -20.692  16.151  1.00  0.00           H  
ATOM   1942  CE2 PHE   121      10.656 -22.734  15.635  1.00  0.00           C  
ATOM   1943  HE2 PHE   121      11.540 -23.030  15.090  1.00  0.00           H  
ATOM   1944  CD2 PHE   121       9.583 -23.604  15.820  1.00  0.00           C  
ATOM   1945  HD2 PHE   121       9.612 -24.599  15.402  1.00  0.00           H  
ATOM   1946  C   PHE   121       7.018 -24.188  13.999  1.00  0.00           C  
ATOM   1947  O   PHE   121       7.027 -23.163  13.253  1.00  0.00           O  
ATOM   1948  N   GLU   122       7.636 -25.333  13.585  1.00  0.00           N  
ATOM   1949  H   GLU   122       7.742 -26.073  14.265  1.00  0.00           H  
ATOM   1950  CA  GLU   122       8.267 -25.474  12.260  1.00  0.00           C  
ATOM   1951  HA  GLU   122       9.063 -24.737  12.158  1.00  0.00           H  
ATOM   1952  CB  GLU   122       8.969 -26.865  12.267  1.00  0.00           C  
ATOM   1953  HB2 GLU   122       8.284 -27.555  12.760  1.00  0.00           H  
ATOM   1954  HB3 GLU   122       9.086 -27.090  11.207  1.00  0.00           H  
ATOM   1955  CG  GLU   122      10.318 -27.010  12.957  1.00  0.00           C  
ATOM   1956  HG2 GLU   122      10.098 -26.921  14.021  1.00  0.00           H  
ATOM   1957  HG3 GLU   122      10.859 -27.956  12.941  1.00  0.00           H  
ATOM   1958  CD  GLU   122      11.331 -25.967  12.498  1.00  0.00           C  
ATOM   1959  OE1 GLU   122      11.354 -25.627  11.308  1.00  0.00           O  
ATOM   1960  OE2 GLU   122      12.321 -25.669  13.232  1.00  0.00           O  
ATOM   1961  C   GLU   122       7.322 -25.287  11.109  1.00  0.00           C  
ATOM   1962  O   GLU   122       7.713 -24.701  10.055  1.00  0.00           O  
ATOM   1963  N   LYS   123       6.062 -25.654  11.308  1.00  0.00           N  
ATOM   1964  H   LYS   123       5.768 -26.126  12.151  1.00  0.00           H  
ATOM   1965  CA  LYS   123       5.081 -25.518  10.218  1.00  0.00           C  
ATOM   1966  HA  LYS   123       5.481 -25.794   9.243  1.00  0.00           H  
ATOM   1967  CB  LYS   123       3.952 -26.516  10.402  1.00  0.00           C  
ATOM   1968  HB2 LYS   123       4.486 -27.466  10.438  1.00  0.00           H  
ATOM   1969  HB3 LYS   123       3.585 -26.333  11.412  1.00  0.00           H  
ATOM   1970  CG  LYS   123       2.973 -26.540   9.438  1.00  0.00           C  
ATOM   1971  HG2 LYS   123       2.469 -25.578   9.532  1.00  0.00           H  
ATOM   1972  HG3 LYS   123       3.433 -26.613   8.452  1.00  0.00           H  
ATOM   1973  CD  LYS   123       2.144 -27.568   9.522  1.00  0.00           C  
ATOM   1974  HD2 LYS   123       2.742 -28.479   9.566  1.00  0.00           H  
ATOM   1975  HD3 LYS   123       1.556 -27.501  10.437  1.00  0.00           H  
ATOM   1976  CE  LYS   123       1.238 -27.605   8.487  1.00  0.00           C  
ATOM   1977  HE2 LYS   123       0.666 -26.677   8.518  1.00  0.00           H  
ATOM   1978  HE3 LYS   123       1.731 -27.735   7.523  1.00  0.00           H  
ATOM   1979  NZ  LYS   123       0.429 -28.815   8.671  1.00  0.00           N  
ATOM   1980  HZ1 LYS   123       0.953 -29.674   8.584  1.00  0.00           H  
ATOM   1981  HZ2 LYS   123      -0.117 -28.837   9.520  1.00  0.00           H  
ATOM   1982  HZ3 LYS   123      -0.128 -28.994   7.848  1.00  0.00           H  
ATOM   1983  C   LYS   123       4.656 -24.017  10.041  1.00  0.00           C  
ATOM   1984  O   LYS   123       4.622 -23.541   8.906  1.00  0.00           O  
ATOM   1985  N   ARG   124       4.542 -23.307  11.127  1.00  0.00           N  
ATOM   1986  H   ARG   124       4.509 -23.713  12.051  1.00  0.00           H  
ATOM   1987  CA  ARG   124       4.368 -21.812  11.196  1.00  0.00           C  
ATOM   1988  HA  ARG   124       3.690 -21.437  10.429  1.00  0.00           H  
ATOM   1989  CB  ARG   124       3.901 -21.303  12.527  1.00  0.00           C  
ATOM   1990  HB2 ARG   124       4.459 -21.715  13.368  1.00  0.00           H  
ATOM   1991  HB3 ARG   124       4.263 -20.275  12.559  1.00  0.00           H  
ATOM   1992  CG  ARG   124       2.525 -21.199  12.668  1.00  0.00           C  
ATOM   1993  HG2 ARG   124       2.347 -20.598  13.560  1.00  0.00           H  
ATOM   1994  HG3 ARG   124       2.179 -20.549  11.865  1.00  0.00           H  
ATOM   1995  CD  ARG   124       1.864 -22.383  12.703  1.00  0.00           C  
ATOM   1996  HD2 ARG   124       2.547 -23.042  13.240  1.00  0.00           H  
ATOM   1997  HD3 ARG   124       0.954 -22.324  13.299  1.00  0.00           H  
ATOM   1998  NE  ARG   124       1.405 -22.855  11.418  1.00  0.00           N  
ATOM   1999  HE  ARG   124       1.406 -22.178  10.668  1.00  0.00           H  
ATOM   2000  CZ  ARG   124       0.750 -23.948  11.247  1.00  0.00           C  
ATOM   2001  NH1 ARG   124       0.634 -24.931  12.090  1.00  0.00           N  
ATOM   2002 HH11 ARG   124       0.857 -24.839  13.070  1.00  0.00           H  
ATOM   2003 HH12 ARG   124       0.128 -25.768  11.839  1.00  0.00           H  
ATOM   2004  NH2 ARG   124       0.152 -24.158  10.095  1.00  0.00           N  
ATOM   2005 HH21 ARG   124       0.311 -23.467   9.377  1.00  0.00           H  
ATOM   2006 HH22 ARG   124      -0.499 -24.916   9.948  1.00  0.00           H  
ATOM   2007  C   ARG   124       5.660 -21.111  10.713  1.00  0.00           C  
ATOM   2008  O   ARG   124       5.606 -20.017  10.101  1.00  0.00           O  
ATOM   2009  N   LEU   125       6.816 -21.647  10.936  1.00  0.00           N  
ATOM   2010  H   LEU   125       6.844 -22.486  11.499  1.00  0.00           H  
ATOM   2011  CA  LEU   125       8.067 -20.961  10.483  1.00  0.00           C  
ATOM   2012  HA  LEU   125       7.992 -19.916  10.783  1.00  0.00           H  
ATOM   2013  CB  LEU   125       9.246 -21.549  11.290  1.00  0.00           C  
ATOM   2014  HB2 LEU   125       9.113 -21.563  12.372  1.00  0.00           H  
ATOM   2015  HB3 LEU   125       9.432 -22.576  10.973  1.00  0.00           H  
ATOM   2016  CG  LEU   125      10.584 -20.685  11.079  1.00  0.00           C  
ATOM   2017  HG  LEU   125      10.778 -20.829  10.017  1.00  0.00           H  
ATOM   2018  CD1 LEU   125      10.530 -19.244  11.345  1.00  0.00           C  
ATOM   2019 HD11 LEU   125      10.317 -19.061  12.398  1.00  0.00           H  
ATOM   2020 HD12 LEU   125      11.509 -18.814  11.132  1.00  0.00           H  
ATOM   2021 HD13 LEU   125       9.720 -18.802  10.764  1.00  0.00           H  
ATOM   2022  CD2 LEU   125      11.823 -21.282  11.922  1.00  0.00           C  
ATOM   2023 HD21 LEU   125      12.725 -20.771  11.586  1.00  0.00           H  
ATOM   2024 HD22 LEU   125      11.580 -21.162  12.977  1.00  0.00           H  
ATOM   2025 HD23 LEU   125      12.031 -22.331  11.709  1.00  0.00           H  
ATOM   2026  C   LEU   125       8.307 -21.135   9.011  1.00  0.00           C  
ATOM   2027  O   LEU   125       8.809 -20.258   8.322  1.00  0.00           O  
ATOM   2028  N   THR   126       7.916 -22.325   8.465  1.00  0.00           N  
ATOM   2029  H   THR   126       7.601 -23.045   9.101  1.00  0.00           H  
ATOM   2030  CA  THR   126       7.771 -22.416   7.009  1.00  0.00           C  
ATOM   2031  HA  THR   126       8.766 -22.196   6.622  1.00  0.00           H  
ATOM   2032  CB  THR   126       7.371 -23.826   6.675  1.00  0.00           C  
ATOM   2033  HB  THR   126       6.481 -24.035   7.268  1.00  0.00           H  
ATOM   2034  CG2 THR   126       7.232 -24.344   5.226  1.00  0.00           C  
ATOM   2035 HG21 THR   126       6.338 -23.880   4.809  1.00  0.00           H  
ATOM   2036 HG22 THR   126       8.143 -24.195   4.647  1.00  0.00           H  
ATOM   2037 HG23 THR   126       7.157 -25.431   5.247  1.00  0.00           H  
ATOM   2038  OG1 THR   126       8.410 -24.646   7.216  1.00  0.00           O  
ATOM   2039  HG1 THR   126       7.885 -25.396   7.506  1.00  0.00           H  
ATOM   2040  C   THR   126       6.778 -21.331   6.471  1.00  0.00           C  
ATOM   2041  O   THR   126       7.032 -20.586   5.513  1.00  0.00           O  
ATOM   2042  N   GLU   127       5.612 -21.116   7.069  1.00  0.00           N  
ATOM   2043  H   GLU   127       5.426 -21.411   8.017  1.00  0.00           H  
ATOM   2044  CA  GLU   127       4.621 -20.237   6.538  1.00  0.00           C  
ATOM   2045  HA  GLU   127       4.566 -20.544   5.494  1.00  0.00           H  
ATOM   2046  CB  GLU   127       3.352 -20.520   7.292  1.00  0.00           C  
ATOM   2047  HB2 GLU   127       3.583 -20.706   8.340  1.00  0.00           H  
ATOM   2048  HB3 GLU   127       2.721 -19.635   7.207  1.00  0.00           H  
ATOM   2049  CG  GLU   127       2.404 -21.632   6.763  1.00  0.00           C  
ATOM   2050  HG2 GLU   127       1.968 -21.259   5.837  1.00  0.00           H  
ATOM   2051  HG3 GLU   127       3.106 -22.454   6.626  1.00  0.00           H  
ATOM   2052  CD  GLU   127       1.252 -22.045   7.800  1.00  0.00           C  
ATOM   2053  OE1 GLU   127       1.158 -21.552   8.938  1.00  0.00           O  
ATOM   2054  OE2 GLU   127       0.408 -22.917   7.452  1.00  0.00           O  
ATOM   2055  C   GLU   127       4.978 -18.718   6.587  1.00  0.00           C  
ATOM   2056  O   GLU   127       4.446 -17.973   5.771  1.00  0.00           O  
ATOM   2057  N   ARG   128       5.760 -18.254   7.558  1.00  0.00           N  
ATOM   2058  H   ARG   128       6.238 -18.978   8.074  1.00  0.00           H  
ATOM   2059  CA  ARG   128       6.169 -16.871   7.925  1.00  0.00           C  
ATOM   2060  HA  ARG   128       5.373 -16.387   8.490  1.00  0.00           H  
ATOM   2061  CB  ARG   128       7.435 -16.902   8.797  1.00  0.00           C  
ATOM   2062  HB2 ARG   128       7.200 -17.561   9.633  1.00  0.00           H  
ATOM   2063  HB3 ARG   128       8.236 -17.433   8.282  1.00  0.00           H  
ATOM   2064  CG  ARG   128       7.964 -15.771   9.269  1.00  0.00           C  
ATOM   2065  HG2 ARG   128       8.931 -16.047   9.689  1.00  0.00           H  
ATOM   2066  HG3 ARG   128       8.084 -15.010   8.498  1.00  0.00           H  
ATOM   2067  CD  ARG   128       7.246 -15.130  10.241  1.00  0.00           C  
ATOM   2068  HD2 ARG   128       6.194 -15.059   9.962  1.00  0.00           H  
ATOM   2069  HD3 ARG   128       7.214 -15.769  11.123  1.00  0.00           H  
ATOM   2070  NE  ARG   128       7.834 -13.812  10.554  1.00  0.00           N  
ATOM   2071  HE  ARG   128       8.762 -13.548  10.254  1.00  0.00           H  
ATOM   2072  CZ  ARG   128       7.186 -12.845  11.298  1.00  0.00           C  
ATOM   2073  NH1 ARG   128       6.086 -13.144  11.959  1.00  0.00           N  
ATOM   2074 HH11 ARG   128       5.841 -14.118  12.070  1.00  0.00           H  
ATOM   2075 HH12 ARG   128       5.647 -12.505  12.606  1.00  0.00           H  
ATOM   2076  NH2 ARG   128       7.752 -11.690  11.372  1.00  0.00           N  
ATOM   2077 HH21 ARG   128       8.739 -11.617  11.170  1.00  0.00           H  
ATOM   2078 HH22 ARG   128       7.563 -10.988  12.074  1.00  0.00           H  
ATOM   2079  C   ARG   128       6.370 -16.001   6.645  1.00  0.00           C  
ATOM   2080  O   ARG   128       5.646 -14.951   6.646  1.00  0.00           O  
ATOM   2081  N   PRO   129       7.161 -16.235   5.617  1.00  0.00           N  
ATOM   2082  CD  PRO   129       8.127 -17.330   5.480  1.00  0.00           C  
ATOM   2083  HD2 PRO   129       7.656 -18.270   5.769  1.00  0.00           H  
ATOM   2084  HD3 PRO   129       9.116 -17.040   5.834  1.00  0.00           H  
ATOM   2085  CG  PRO   129       8.340 -17.361   3.973  1.00  0.00           C  
ATOM   2086  HG2 PRO   129       7.566 -17.960   3.493  1.00  0.00           H  
ATOM   2087  HG3 PRO   129       9.343 -17.732   3.758  1.00  0.00           H  
ATOM   2088  CB  PRO   129       8.394 -15.964   3.489  1.00  0.00           C  
ATOM   2089  HB2 PRO   129       8.162 -15.870   2.428  1.00  0.00           H  
ATOM   2090  HB3 PRO   129       9.445 -15.785   3.717  1.00  0.00           H  
ATOM   2091  CA  PRO   129       7.287 -15.359   4.430  1.00  0.00           C  
ATOM   2092  HA  PRO   129       7.714 -14.470   4.893  1.00  0.00           H  
ATOM   2093  C   PRO   129       5.963 -15.048   3.711  1.00  0.00           C  
ATOM   2094  O   PRO   129       5.859 -13.957   3.170  1.00  0.00           O  
ATOM   2095  N   ALA   130       5.033 -16.001   3.649  1.00  0.00           N  
ATOM   2096  H   ALA   130       5.178 -16.858   4.163  1.00  0.00           H  
ATOM   2097  CA  ALA   130       3.638 -15.618   3.150  1.00  0.00           C  
ATOM   2098  HA  ALA   130       3.766 -15.034   2.239  1.00  0.00           H  
ATOM   2099  CB  ALA   130       2.886 -16.875   2.722  1.00  0.00           C  
ATOM   2100  HB1 ALA   130       3.495 -17.478   2.050  1.00  0.00           H  
ATOM   2101  HB2 ALA   130       2.620 -17.421   3.628  1.00  0.00           H  
ATOM   2102  HB3 ALA   130       2.004 -16.636   2.128  1.00  0.00           H  
ATOM   2103  C   ALA   130       2.868 -14.814   4.176  1.00  0.00           C  
ATOM   2104  O   ALA   130       2.057 -13.943   3.867  1.00  0.00           O  
ATOM   2105  N   ALA   131       2.991 -15.195   5.488  1.00  0.00           N  
ATOM   2106  H   ALA   131       3.661 -15.945   5.588  1.00  0.00           H  
ATOM   2107  CA  ALA   131       2.140 -14.776   6.604  1.00  0.00           C  
ATOM   2108  HA  ALA   131       1.135 -14.932   6.212  1.00  0.00           H  
ATOM   2109  CB  ALA   131       2.147 -15.856   7.717  1.00  0.00           C  
ATOM   2110  HB1 ALA   131       1.783 -15.438   8.656  1.00  0.00           H  
ATOM   2111  HB2 ALA   131       1.437 -16.663   7.535  1.00  0.00           H  
ATOM   2112  HB3 ALA   131       3.145 -16.255   7.896  1.00  0.00           H  
ATOM   2113  C   ALA   131       2.355 -13.312   7.013  1.00  0.00           C  
ATOM   2114  O   ALA   131       1.444 -12.581   7.464  1.00  0.00           O  
ATOM   2115  N   LYS   132       3.591 -12.730   6.588  1.00  0.00           N  
ATOM   2116  H   LYS   132       4.220 -13.412   6.188  1.00  0.00           H  
ATOM   2117  CA  LYS   132       3.966 -11.287   6.639  1.00  0.00           C  
ATOM   2118  HA  LYS   132       3.625 -10.818   7.562  1.00  0.00           H  
ATOM   2119  CB  LYS   132       5.515 -11.045   6.443  1.00  0.00           C  
ATOM   2120  HB2 LYS   132       5.804 -11.560   5.527  1.00  0.00           H  
ATOM   2121  HB3 LYS   132       5.590  -9.965   6.318  1.00  0.00           H  
ATOM   2122  CG  LYS   132       6.234 -11.463   7.511  1.00  0.00           C  
ATOM   2123  HG2 LYS   132       5.713 -10.996   8.347  1.00  0.00           H  
ATOM   2124  HG3 LYS   132       5.953 -12.509   7.636  1.00  0.00           H  
ATOM   2125  CD  LYS   132       7.553 -11.288   7.626  1.00  0.00           C  
ATOM   2126  HD2 LYS   132       7.917 -12.017   8.350  1.00  0.00           H  
ATOM   2127  HD3 LYS   132       8.048 -11.627   6.716  1.00  0.00           H  
ATOM   2128  CE  LYS   132       7.794  -9.972   7.970  1.00  0.00           C  
ATOM   2129  HE2 LYS   132       7.478  -9.263   7.206  1.00  0.00           H  
ATOM   2130  HE3 LYS   132       7.312  -9.748   8.922  1.00  0.00           H  
ATOM   2131  NZ  LYS   132       9.277  -9.723   8.151  1.00  0.00           N  
ATOM   2132  HZ1 LYS   132       9.820  -9.875   7.313  1.00  0.00           H  
ATOM   2133  HZ2 LYS   132       9.372  -8.785   8.513  1.00  0.00           H  
ATOM   2134  HZ3 LYS   132       9.653 -10.271   8.913  1.00  0.00           H  
ATOM   2135  C   LYS   132       3.256 -10.393   5.641  1.00  0.00           C  
ATOM   2136  O   LYS   132       3.335  -9.147   5.663  1.00  0.00           O  
ATOM   2137  N   GLY   133       2.482 -10.983   4.749  1.00  0.00           N  
ATOM   2138  H   GLY   133       2.450 -11.992   4.756  1.00  0.00           H  
ATOM   2139  CA  GLY   133       1.919 -10.258   3.621  1.00  0.00           C  
ATOM   2140  HA2 GLY   133       1.190 -10.843   3.060  1.00  0.00           H  
ATOM   2141  HA3 GLY   133       1.354  -9.452   4.091  1.00  0.00           H  
ATOM   2142  C   GLY   133       2.951  -9.672   2.676  1.00  0.00           C  
ATOM   2143  O   GLY   133       4.130 -10.125   2.754  1.00  0.00           O  
ATOM   2144  N   LYS   134       2.512  -8.838   1.719  1.00  0.00           N  
ATOM   2145  H   LYS   134       1.522  -8.638   1.722  1.00  0.00           H  
ATOM   2146  CA  LYS   134       3.363  -8.211   0.661  1.00  0.00           C  
ATOM   2147  HA  LYS   134       4.358  -8.078   1.085  1.00  0.00           H  
ATOM   2148  CB  LYS   134       3.466  -9.209  -0.546  1.00  0.00           C  
ATOM   2149  HB2 LYS   134       3.721 -10.106   0.020  1.00  0.00           H  
ATOM   2150  HB3 LYS   134       2.578  -9.190  -1.178  1.00  0.00           H  
ATOM   2151  CG  LYS   134       4.607  -9.019  -1.303  1.00  0.00           C  
ATOM   2152  HG2 LYS   134       4.599  -8.011  -1.719  1.00  0.00           H  
ATOM   2153  HG3 LYS   134       5.470  -9.074  -0.639  1.00  0.00           H  
ATOM   2154  CD  LYS   134       4.737  -9.965  -2.277  1.00  0.00           C  
ATOM   2155  HD2 LYS   134       4.858 -10.927  -1.779  1.00  0.00           H  
ATOM   2156  HD3 LYS   134       3.846  -9.989  -2.904  1.00  0.00           H  
ATOM   2157  CE  LYS   134       5.828  -9.748  -3.035  1.00  0.00           C  
ATOM   2158  HE2 LYS   134       5.745  -8.738  -3.438  1.00  0.00           H  
ATOM   2159  HE3 LYS   134       6.698  -9.750  -2.379  1.00  0.00           H  
ATOM   2160  NZ  LYS   134       5.902 -10.644  -4.271  1.00  0.00           N  
ATOM   2161  HZ1 LYS   134       5.093 -10.564  -4.869  1.00  0.00           H  
ATOM   2162  HZ2 LYS   134       6.717 -10.506  -4.851  1.00  0.00           H  
ATOM   2163  HZ3 LYS   134       5.987 -11.607  -3.980  1.00  0.00           H  
ATOM   2164  C   LYS   134       2.822  -6.831   0.171  1.00  0.00           C  
ATOM   2165  O   LYS   134       3.599  -5.939  -0.120  1.00  0.00           O  
ATOM   2166  N   MET   135       1.523  -6.687   0.129  1.00  0.00           N  
ATOM   2167  H   MET   135       0.994  -7.540   0.242  1.00  0.00           H  
ATOM   2168  CA  MET   135       0.840  -5.597  -0.666  1.00  0.00           C  
ATOM   2169  HA  MET   135       1.401  -5.367  -1.572  1.00  0.00           H  
ATOM   2170  CB  MET   135      -0.530  -6.124  -1.122  1.00  0.00           C  
ATOM   2171  HB2 MET   135      -0.468  -7.075  -1.652  1.00  0.00           H  
ATOM   2172  HB3 MET   135      -1.174  -6.220  -0.248  1.00  0.00           H  
ATOM   2173  CG  MET   135      -1.200  -5.256  -2.162  1.00  0.00           C  
ATOM   2174  HG2 MET   135      -2.081  -5.754  -2.568  1.00  0.00           H  
ATOM   2175  HG3 MET   135      -0.533  -5.218  -3.024  1.00  0.00           H  
ATOM   2176  SD  MET   135      -1.748  -3.576  -1.862  1.00  0.00           S  
ATOM   2177  CE  MET   135      -2.731  -3.649  -0.264  1.00  0.00           C  
ATOM   2178  HE1 MET   135      -2.186  -3.937   0.634  1.00  0.00           H  
ATOM   2179  HE2 MET   135      -3.278  -2.722  -0.085  1.00  0.00           H  
ATOM   2180  HE3 MET   135      -3.670  -4.187  -0.394  1.00  0.00           H  
ATOM   2181  C   MET   135       0.739  -4.362   0.218  1.00  0.00           C  
ATOM   2182  O   MET   135       0.222  -4.486   1.339  1.00  0.00           O  
ATOM   2183  N   PRO   136       1.387  -3.212  -0.222  1.00  0.00           N  
ATOM   2184  CD  PRO   136       1.970  -2.922  -1.510  1.00  0.00           C  
ATOM   2185  HD2 PRO   136       1.182  -3.147  -2.228  1.00  0.00           H  
ATOM   2186  HD3 PRO   136       2.877  -3.527  -1.501  1.00  0.00           H  
ATOM   2187  CG  PRO   136       2.337  -1.481  -1.629  1.00  0.00           C  
ATOM   2188  HG2 PRO   136       1.604  -0.811  -2.079  1.00  0.00           H  
ATOM   2189  HG3 PRO   136       3.221  -1.495  -2.267  1.00  0.00           H  
ATOM   2190  CB  PRO   136       2.506  -1.168  -0.212  1.00  0.00           C  
ATOM   2191  HB2 PRO   136       2.456  -0.108   0.036  1.00  0.00           H  
ATOM   2192  HB3 PRO   136       3.413  -1.636   0.171  1.00  0.00           H  
ATOM   2193  CA  PRO   136       1.477  -2.000   0.579  1.00  0.00           C  
ATOM   2194  HA  PRO   136       1.833  -2.246   1.579  1.00  0.00           H  
ATOM   2195  C   PRO   136       0.129  -1.215   0.715  1.00  0.00           C  
ATOM   2196  O   PRO   136      -0.640  -1.002  -0.223  1.00  0.00           O  
ATOM   2197  N   ALA   137      -0.197  -1.113   1.994  1.00  0.00           N  
ATOM   2198  H   ALA   137       0.415  -1.489   2.703  1.00  0.00           H  
ATOM   2199  CA  ALA   137      -1.387  -0.406   2.440  1.00  0.00           C  
ATOM   2200  HA  ALA   137      -2.273  -0.697   1.875  1.00  0.00           H  
ATOM   2201  CB  ALA   137      -1.510  -0.830   3.906  1.00  0.00           C  
ATOM   2202  HB1 ALA   137      -2.230  -0.197   4.424  1.00  0.00           H  
ATOM   2203  HB2 ALA   137      -1.783  -1.868   4.096  1.00  0.00           H  
ATOM   2204  HB3 ALA   137      -0.547  -0.754   4.412  1.00  0.00           H  
ATOM   2205  C   ALA   137      -1.284   1.140   2.272  1.00  0.00           C  
ATOM   2206  O   ALA   137      -0.215   1.637   2.219  1.00  0.00           O  
ATOM   2207  N   THR   138      -2.402   1.932   2.206  1.00  0.00           N  
ATOM   2208  H   THR   138      -3.253   1.439   2.436  1.00  0.00           H  
ATOM   2209  CA  THR   138      -2.496   3.347   2.167  1.00  0.00           C  
ATOM   2210  HA  THR   138      -1.669   3.773   2.735  1.00  0.00           H  
ATOM   2211  CB  THR   138      -2.294   3.945   0.748  1.00  0.00           C  
ATOM   2212  HB  THR   138      -1.468   3.420   0.267  1.00  0.00           H  
ATOM   2213  CG2 THR   138      -3.602   3.946  -0.076  1.00  0.00           C  
ATOM   2214 HG21 THR   138      -3.467   4.107  -1.146  1.00  0.00           H  
ATOM   2215 HG22 THR   138      -4.116   2.991   0.038  1.00  0.00           H  
ATOM   2216 HG23 THR   138      -4.404   4.596   0.271  1.00  0.00           H  
ATOM   2217  OG1 THR   138      -1.980   5.368   0.881  1.00  0.00           O  
ATOM   2218  HG1 THR   138      -1.558   5.669   0.073  1.00  0.00           H  
ATOM   2219  C   THR   138      -3.694   3.924   2.852  1.00  0.00           C  
ATOM   2220  O   THR   138      -4.684   3.226   3.038  1.00  0.00           O  
ATOM   2221  N   ALA   139      -3.703   5.218   3.259  1.00  0.00           N  
ATOM   2222  H   ALA   139      -2.834   5.679   3.030  1.00  0.00           H  
ATOM   2223  CA  ALA   139      -4.725   5.927   4.060  1.00  0.00           C  
ATOM   2224  HA  ALA   139      -4.915   5.467   5.030  1.00  0.00           H  
ATOM   2225  CB  ALA   139      -3.998   7.313   4.476  1.00  0.00           C  
ATOM   2226  HB1 ALA   139      -4.508   7.737   5.341  1.00  0.00           H  
ATOM   2227  HB2 ALA   139      -2.967   7.223   4.817  1.00  0.00           H  
ATOM   2228  HB3 ALA   139      -4.051   7.975   3.612  1.00  0.00           H  
ATOM   2229  C   ALA   139      -6.117   6.193   3.437  1.00  0.00           C  
ATOM   2230  O   ALA   139      -6.729   7.241   3.721  1.00  0.00           O  
ATOM   2231  N   GLU   140      -6.658   5.335   2.505  1.00  0.00           N  
ATOM   2232  H   GLU   140      -6.207   4.440   2.385  1.00  0.00           H  
ATOM   2233  CA  GLU   140      -7.994   5.479   1.926  1.00  0.00           C  
ATOM   2234  HA  GLU   140      -8.376   6.500   1.950  1.00  0.00           H  
ATOM   2235  CB  GLU   140      -7.883   5.215   0.344  1.00  0.00           C  
ATOM   2236  HB2 GLU   140      -7.267   6.017  -0.063  1.00  0.00           H  
ATOM   2237  HB3 GLU   140      -7.344   4.291   0.130  1.00  0.00           H  
ATOM   2238  CG  GLU   140      -9.293   4.965  -0.384  1.00  0.00           C  
ATOM   2239  HG2 GLU   140      -9.065   4.850  -1.443  1.00  0.00           H  
ATOM   2240  HG3 GLU   140      -9.772   4.017  -0.139  1.00  0.00           H  
ATOM   2241  CD  GLU   140     -10.429   6.034  -0.261  1.00  0.00           C  
ATOM   2242  OE1 GLU   140     -10.122   7.254  -0.111  1.00  0.00           O  
ATOM   2243  OE2 GLU   140     -11.579   5.770  -0.699  1.00  0.00           O  
ATOM   2244  C   GLU   140      -9.025   4.502   2.558  1.00  0.00           C  
ATOM   2245  O   GLU   140      -8.644   3.423   3.042  1.00  0.00           O  
ATOM   2246  OXT GLU   140     -10.223   4.807   2.520  1.00  0.00           O  
TER    2247      GLU   140 
ATOM   2247  N   SER   141       4.069  -5.158  13.687  1.00  0.00           N  
ATOM   2248  H1  SER   141       4.937  -4.926  13.225  1.00  0.00           H  
ATOM   2249  H2  SER   141       4.203  -5.928  14.326  1.00  0.00           H  
ATOM   2250  H3  SER   141       3.689  -4.359  14.175  1.00  0.00           H  
ATOM   2251  CA  SER   141       3.061  -5.541  12.743  1.00  0.00           C  
ATOM   2252  HA  SER   141       3.424  -6.203  11.957  1.00  0.00           H  
ATOM   2253  CB  SER   141       1.840  -6.286  13.381  1.00  0.00           C  
ATOM   2254  HB2 SER   141       2.187  -7.157  13.937  1.00  0.00           H  
ATOM   2255  HB3 SER   141       1.400  -5.567  14.072  1.00  0.00           H  
ATOM   2256  OG  SER   141       0.964  -6.607  12.318  1.00  0.00           O  
ATOM   2257  HG  SER   141       0.129  -6.690  12.783  1.00  0.00           H  
ATOM   2258  C   SER   141       2.629  -4.269  11.945  1.00  0.00           C  
ATOM   2259  O   SER   141       1.877  -3.482  12.497  1.00  0.00           O  
ATOM   2260  N   ALA   142       2.902  -4.147  10.668  1.00  0.00           N  
ATOM   2261  H   ALA   142       3.477  -4.859  10.241  1.00  0.00           H  
ATOM   2262  CA  ALA   142       2.322  -3.148   9.753  1.00  0.00           C  
ATOM   2263  HA  ALA   142       2.441  -2.125  10.110  1.00  0.00           H  
ATOM   2264  CB  ALA   142       2.923  -3.266   8.350  1.00  0.00           C  
ATOM   2265  HB1 ALA   142       4.000  -3.099   8.398  1.00  0.00           H  
ATOM   2266  HB2 ALA   142       2.721  -4.260   7.951  1.00  0.00           H  
ATOM   2267  HB3 ALA   142       2.417  -2.486   7.782  1.00  0.00           H  
ATOM   2268  C   ALA   142       0.774  -3.270   9.548  1.00  0.00           C  
ATOM   2269  O   ALA   142       0.140  -2.259   9.180  1.00  0.00           O  
ATOM   2270  N   ASP   143       0.111  -4.439   9.815  1.00  0.00           N  
ATOM   2271  H   ASP   143       0.615  -5.199  10.250  1.00  0.00           H  
ATOM   2272  CA  ASP   143      -1.342  -4.628   9.682  1.00  0.00           C  
ATOM   2273  HA  ASP   143      -1.690  -4.252   8.719  1.00  0.00           H  
ATOM   2274  CB  ASP   143      -1.764  -6.160   9.565  1.00  0.00           C  
ATOM   2275  HB2 ASP   143      -1.501  -6.647  10.504  1.00  0.00           H  
ATOM   2276  HB3 ASP   143      -2.849  -6.244   9.504  1.00  0.00           H  
ATOM   2277  CG  ASP   143      -1.060  -6.909   8.433  1.00  0.00           C  
ATOM   2278  OD1 ASP   143      -1.519  -6.956   7.212  1.00  0.00           O  
ATOM   2279  OD2 ASP   143      -0.030  -7.527   8.831  1.00  0.00           O  
ATOM   2280  C   ASP   143      -2.210  -3.979  10.743  1.00  0.00           C  
ATOM   2281  O   ASP   143      -3.435  -3.955  10.704  1.00  0.00           O  
ATOM   2282  N   THR   144      -1.548  -3.392  11.732  1.00  0.00           N  
ATOM   2283  H   THR   144      -0.550  -3.470  11.871  1.00  0.00           H  
ATOM   2284  CA  THR   144      -2.202  -2.641  12.772  1.00  0.00           C  
ATOM   2285  HA  THR   144      -3.073  -3.157  13.176  1.00  0.00           H  
ATOM   2286  CB  THR   144      -1.178  -2.243  13.853  1.00  0.00           C  
ATOM   2287  HB  THR   144      -0.455  -1.516  13.482  1.00  0.00           H  
ATOM   2288  CG2 THR   144      -1.860  -1.560  15.021  1.00  0.00           C  
ATOM   2289 HG21 THR   144      -2.533  -2.194  15.599  1.00  0.00           H  
ATOM   2290 HG22 THR   144      -1.081  -1.111  15.637  1.00  0.00           H  
ATOM   2291 HG23 THR   144      -2.400  -0.680  14.673  1.00  0.00           H  
ATOM   2292  OG1 THR   144      -0.550  -3.421  14.251  1.00  0.00           O  
ATOM   2293  HG1 THR   144       0.342  -3.381  13.899  1.00  0.00           H  
ATOM   2294  C   THR   144      -2.807  -1.291  12.157  1.00  0.00           C  
ATOM   2295  O   THR   144      -3.936  -1.015  12.494  1.00  0.00           O  
ATOM   2296  N   THR   145      -2.185  -0.640  11.236  1.00  0.00           N  
ATOM   2297  H   THR   145      -1.370  -1.142  10.913  1.00  0.00           H  
ATOM   2298  CA  THR   145      -2.598   0.702  10.650  1.00  0.00           C  
ATOM   2299  HA  THR   145      -2.786   1.368  11.491  1.00  0.00           H  
ATOM   2300  CB  THR   145      -1.446   1.288   9.780  1.00  0.00           C  
ATOM   2301  HB  THR   145      -1.823   2.256   9.451  1.00  0.00           H  
ATOM   2302  CG2 THR   145      -0.256   1.597  10.712  1.00  0.00           C  
ATOM   2303 HG21 THR   145       0.133   0.748  11.274  1.00  0.00           H  
ATOM   2304 HG22 THR   145       0.571   1.923  10.081  1.00  0.00           H  
ATOM   2305 HG23 THR   145      -0.475   2.404  11.411  1.00  0.00           H  
ATOM   2306  OG1 THR   145      -1.182   0.533   8.647  1.00  0.00           O  
ATOM   2307  HG1 THR   145      -0.606  -0.206   8.858  1.00  0.00           H  
ATOM   2308  C   THR   145      -3.978   0.886   9.816  1.00  0.00           C  
ATOM   2309  O   THR   145      -4.295   1.932   9.143  1.00  0.00           O  
ATOM   2310  N   THR   146      -4.794  -0.134   9.926  1.00  0.00           N  
ATOM   2311  H   THR   146      -4.579  -0.871  10.583  1.00  0.00           H  
ATOM   2312  CA  THR   146      -5.977  -0.238   9.043  1.00  0.00           C  
ATOM   2313  HA  THR   146      -6.245   0.764   8.706  1.00  0.00           H  
ATOM   2314  CB  THR   146      -5.658  -1.069   7.741  1.00  0.00           C  
ATOM   2315  HB  THR   146      -6.527  -1.205   7.098  1.00  0.00           H  
ATOM   2316  CG2 THR   146      -4.607  -0.384   6.911  1.00  0.00           C  
ATOM   2317 HG21 THR   146      -3.574  -0.278   7.243  1.00  0.00           H  
ATOM   2318 HG22 THR   146      -4.436  -0.978   6.013  1.00  0.00           H  
ATOM   2319 HG23 THR   146      -5.001   0.602   6.666  1.00  0.00           H  
ATOM   2320  OG1 THR   146      -5.018  -2.284   8.175  1.00  0.00           O  
ATOM   2321  HG1 THR   146      -4.754  -2.809   7.415  1.00  0.00           H  
ATOM   2322  C   THR   146      -7.231  -0.738   9.757  1.00  0.00           C  
ATOM   2323  O   THR   146      -7.148  -1.556  10.688  1.00  0.00           O  
ATOM   2324  N   ALA   147      -8.441  -0.377   9.263  1.00  0.00           N  
ATOM   2325  H   ALA   147      -8.393   0.238   8.463  1.00  0.00           H  
ATOM   2326  CA  ALA   147      -9.743  -0.521  10.009  1.00  0.00           C  
ATOM   2327  HA  ALA   147      -9.443  -0.403  11.051  1.00  0.00           H  
ATOM   2328  CB  ALA   147     -10.793   0.578   9.801  1.00  0.00           C  
ATOM   2329  HB1 ALA   147     -11.141   0.669   8.772  1.00  0.00           H  
ATOM   2330  HB2 ALA   147     -11.638   0.457  10.479  1.00  0.00           H  
ATOM   2331  HB3 ALA   147     -10.279   1.513  10.022  1.00  0.00           H  
ATOM   2332  C   ALA   147     -10.284  -1.965   9.823  1.00  0.00           C  
ATOM   2333  O   ALA   147     -10.212  -2.555   8.776  1.00  0.00           O  
ATOM   2334  N   ALA   148     -10.941  -2.491  10.851  1.00  0.00           N  
ATOM   2335  H   ALA   148     -11.134  -1.864  11.619  1.00  0.00           H  
ATOM   2336  CA  ALA   148     -11.706  -3.755  10.854  1.00  0.00           C  
ATOM   2337  HA  ALA   148     -11.086  -4.441  10.277  1.00  0.00           H  
ATOM   2338  CB  ALA   148     -12.037  -4.233  12.293  1.00  0.00           C  
ATOM   2339  HB1 ALA   148     -12.603  -3.444  12.788  1.00  0.00           H  
ATOM   2340  HB2 ALA   148     -12.695  -5.096  12.391  1.00  0.00           H  
ATOM   2341  HB3 ALA   148     -11.120  -4.437  12.846  1.00  0.00           H  
ATOM   2342  C   ALA   148     -13.044  -3.636   9.981  1.00  0.00           C  
ATOM   2343  O   ALA   148     -13.441  -2.537   9.507  1.00  0.00           O  
ATOM   2344  N   PRO   149     -13.783  -4.705   9.746  1.00  0.00           N  
ATOM   2345  CD  PRO   149     -13.289  -6.097   9.764  1.00  0.00           C  
ATOM   2346  HD2 PRO   149     -13.471  -6.511  10.756  1.00  0.00           H  
ATOM   2347  HD3 PRO   149     -12.234  -6.141   9.492  1.00  0.00           H  
ATOM   2348  CG  PRO   149     -14.173  -6.813   8.745  1.00  0.00           C  
ATOM   2349  HG2 PRO   149     -14.378  -7.865   8.943  1.00  0.00           H  
ATOM   2350  HG3 PRO   149     -13.766  -6.691   7.741  1.00  0.00           H  
ATOM   2351  CB  PRO   149     -15.527  -6.045   8.799  1.00  0.00           C  
ATOM   2352  HB2 PRO   149     -16.025  -6.556   9.623  1.00  0.00           H  
ATOM   2353  HB3 PRO   149     -16.131  -6.094   7.893  1.00  0.00           H  
ATOM   2354  CA  PRO   149     -15.110  -4.607   9.204  1.00  0.00           C  
ATOM   2355  HA  PRO   149     -15.042  -4.060   8.263  1.00  0.00           H  
ATOM   2356  C   PRO   149     -16.115  -3.901  10.166  1.00  0.00           C  
ATOM   2357  O   PRO   149     -15.856  -3.727  11.384  1.00  0.00           O  
ATOM   2358  N   ALA   150     -17.205  -3.309   9.666  1.00  0.00           N  
ATOM   2359  H   ALA   150     -17.469  -3.561   8.724  1.00  0.00           H  
ATOM   2360  CA  ALA   150     -18.273  -2.694  10.497  1.00  0.00           C  
ATOM   2361  HA  ALA   150     -17.864  -1.917  11.142  1.00  0.00           H  
ATOM   2362  CB  ALA   150     -19.226  -1.909   9.563  1.00  0.00           C  
ATOM   2363  HB1 ALA   150     -20.161  -1.797  10.112  1.00  0.00           H  
ATOM   2364  HB2 ALA   150     -18.665  -1.015   9.294  1.00  0.00           H  
ATOM   2365  HB3 ALA   150     -19.347  -2.431   8.613  1.00  0.00           H  
ATOM   2366  C   ALA   150     -19.058  -3.690  11.394  1.00  0.00           C  
ATOM   2367  O   ALA   150     -19.124  -4.883  10.971  1.00  0.00           O  
ATOM   2368  N   ASP   151     -19.741  -3.157  12.417  1.00  0.00           N  
ATOM   2369  H   ASP   151     -19.765  -2.149  12.466  1.00  0.00           H  
ATOM   2370  CA  ASP   151     -20.310  -3.970  13.522  1.00  0.00           C  
ATOM   2371  HA  ASP   151     -20.717  -3.302  14.281  1.00  0.00           H  
ATOM   2372  CB  ASP   151     -21.618  -4.813  13.066  1.00  0.00           C  
ATOM   2373  HB2 ASP   151     -21.272  -5.585  12.378  1.00  0.00           H  
ATOM   2374  HB3 ASP   151     -22.165  -5.305  13.871  1.00  0.00           H  
ATOM   2375  CG  ASP   151     -22.736  -3.906  12.582  1.00  0.00           C  
ATOM   2376  OD1 ASP   151     -23.578  -4.309  11.747  1.00  0.00           O  
ATOM   2377  OD2 ASP   151     -22.807  -2.727  12.985  1.00  0.00           O  
ATOM   2378  C   ASP   151     -19.237  -4.952  14.181  1.00  0.00           C  
ATOM   2379  O   ASP   151     -19.642  -5.731  15.067  1.00  0.00           O  
ATOM   2380  N   ALA   152     -17.951  -5.096  13.772  1.00  0.00           N  
ATOM   2381  H   ALA   152     -17.542  -4.499  13.067  1.00  0.00           H  
ATOM   2382  CA  ALA   152     -17.117  -6.267  14.176  1.00  0.00           C  
ATOM   2383  HA  ALA   152     -17.653  -7.201  14.004  1.00  0.00           H  
ATOM   2384  CB  ALA   152     -15.857  -6.331  13.243  1.00  0.00           C  
ATOM   2385  HB1 ALA   152     -15.144  -5.548  13.503  1.00  0.00           H  
ATOM   2386  HB2 ALA   152     -15.376  -7.301  13.374  1.00  0.00           H  
ATOM   2387  HB3 ALA   152     -16.188  -6.292  12.206  1.00  0.00           H  
ATOM   2388  C   ALA   152     -16.562  -6.428  15.661  1.00  0.00           C  
ATOM   2389  O   ALA   152     -15.812  -7.404  16.045  1.00  0.00           O  
ATOM   2390  N   LYS   153     -16.900  -5.461  16.528  1.00  0.00           N  
ATOM   2391  H   LYS   153     -17.598  -4.781  16.262  1.00  0.00           H  
ATOM   2392  CA  LYS   153     -16.039  -5.035  17.668  1.00  0.00           C  
ATOM   2393  HA  LYS   153     -15.022  -4.845  17.325  1.00  0.00           H  
ATOM   2394  CB  LYS   153     -16.439  -3.669  18.289  1.00  0.00           C  
ATOM   2395  HB2 LYS   153     -17.431  -3.726  18.737  1.00  0.00           H  
ATOM   2396  HB3 LYS   153     -15.697  -3.512  19.072  1.00  0.00           H  
ATOM   2397  CG  LYS   153     -16.511  -2.628  17.367  1.00  0.00           C  
ATOM   2398  HG2 LYS   153     -15.512  -2.613  16.932  1.00  0.00           H  
ATOM   2399  HG3 LYS   153     -17.232  -2.714  16.555  1.00  0.00           H  
ATOM   2400  CD  LYS   153     -16.623  -1.407  17.939  1.00  0.00           C  
ATOM   2401  HD2 LYS   153     -17.626  -1.352  18.363  1.00  0.00           H  
ATOM   2402  HD3 LYS   153     -15.909  -1.237  18.745  1.00  0.00           H  
ATOM   2403  CE  LYS   153     -16.566  -0.336  17.025  1.00  0.00           C  
ATOM   2404  HE2 LYS   153     -15.612  -0.449  16.510  1.00  0.00           H  
ATOM   2405  HE3 LYS   153     -17.371  -0.345  16.289  1.00  0.00           H  
ATOM   2406  NZ  LYS   153     -16.597   0.997  17.651  1.00  0.00           N  
ATOM   2407  HZ1 LYS   153     -17.458   1.120  18.163  1.00  0.00           H  
ATOM   2408  HZ2 LYS   153     -15.825   1.124  18.289  1.00  0.00           H  
ATOM   2409  HZ3 LYS   153     -16.556   1.657  16.887  1.00  0.00           H  
ATOM   2410  C   LYS   153     -15.799  -6.091  18.758  1.00  0.00           C  
ATOM   2411  O   LYS   153     -14.702  -6.068  19.227  1.00  0.00           O  
ATOM   2412  N   PRO   154     -16.774  -7.014  19.111  1.00  0.00           N  
ATOM   2413  CD  PRO   154     -18.156  -7.076  18.664  1.00  0.00           C  
ATOM   2414  HD2 PRO   154     -18.272  -7.562  17.695  1.00  0.00           H  
ATOM   2415  HD3 PRO   154     -18.581  -6.074  18.730  1.00  0.00           H  
ATOM   2416  CG  PRO   154     -18.910  -7.912  19.654  1.00  0.00           C  
ATOM   2417  HG2 PRO   154     -19.715  -8.515  19.234  1.00  0.00           H  
ATOM   2418  HG3 PRO   154     -19.399  -7.301  20.412  1.00  0.00           H  
ATOM   2419  CB  PRO   154     -17.955  -8.904  20.266  1.00  0.00           C  
ATOM   2420  HB2 PRO   154     -17.897  -9.748  19.579  1.00  0.00           H  
ATOM   2421  HB3 PRO   154     -18.211  -9.084  21.310  1.00  0.00           H  
ATOM   2422  CA  PRO   154     -16.633  -8.046  20.196  1.00  0.00           C  
ATOM   2423  HA  PRO   154     -16.322  -7.572  21.127  1.00  0.00           H  
ATOM   2424  C   PRO   154     -15.504  -8.994  19.858  1.00  0.00           C  
ATOM   2425  O   PRO   154     -14.689  -9.445  20.672  1.00  0.00           O  
ATOM   2426  N   MET   155     -15.427  -9.226  18.565  1.00  0.00           N  
ATOM   2427  H   MET   155     -16.083  -8.774  17.943  1.00  0.00           H  
ATOM   2428  CA  MET   155     -14.323 -10.008  18.005  1.00  0.00           C  
ATOM   2429  HA  MET   155     -13.987 -10.781  18.697  1.00  0.00           H  
ATOM   2430  CB  MET   155     -14.990 -10.834  16.842  1.00  0.00           C  
ATOM   2431  HB2 MET   155     -15.926 -11.333  17.091  1.00  0.00           H  
ATOM   2432  HB3 MET   155     -15.249 -10.091  16.088  1.00  0.00           H  
ATOM   2433  CG  MET   155     -14.085 -11.931  16.298  1.00  0.00           C  
ATOM   2434  HG2 MET   155     -14.191 -11.877  15.214  1.00  0.00           H  
ATOM   2435  HG3 MET   155     -13.034 -11.726  16.500  1.00  0.00           H  
ATOM   2436  SD  MET   155     -14.353 -13.652  16.971  1.00  0.00           S  
ATOM   2437  CE  MET   155     -15.537 -14.049  15.758  1.00  0.00           C  
ATOM   2438  HE1 MET   155     -15.088 -14.414  14.835  1.00  0.00           H  
ATOM   2439  HE2 MET   155     -16.198 -14.857  16.074  1.00  0.00           H  
ATOM   2440  HE3 MET   155     -16.195 -13.184  15.682  1.00  0.00           H  
ATOM   2441  C   MET   155     -13.071  -9.227  17.652  1.00  0.00           C  
ATOM   2442  O   MET   155     -11.946  -9.580  18.091  1.00  0.00           O  
ATOM   2443  N   MET   156     -13.211  -8.210  16.813  1.00  0.00           N  
ATOM   2444  H   MET   156     -14.134  -7.983  16.474  1.00  0.00           H  
ATOM   2445  CA  MET   156     -12.114  -7.612  15.970  1.00  0.00           C  
ATOM   2446  HA  MET   156     -11.215  -8.227  15.952  1.00  0.00           H  
ATOM   2447  CB  MET   156     -12.482  -7.463  14.503  1.00  0.00           C  
ATOM   2448  HB2 MET   156     -13.312  -6.774  14.349  1.00  0.00           H  
ATOM   2449  HB3 MET   156     -11.632  -7.077  13.940  1.00  0.00           H  
ATOM   2450  CG  MET   156     -12.979  -8.808  13.899  1.00  0.00           C  
ATOM   2451  HG2 MET   156     -12.393  -9.647  14.271  1.00  0.00           H  
ATOM   2452  HG3 MET   156     -14.022  -8.807  14.217  1.00  0.00           H  
ATOM   2453  SD  MET   156     -12.941  -8.853  12.120  1.00  0.00           S  
ATOM   2454  CE  MET   156     -11.149  -8.875  11.846  1.00  0.00           C  
ATOM   2455  HE1 MET   156     -10.744  -7.869  11.950  1.00  0.00           H  
ATOM   2456  HE2 MET   156     -10.702  -9.540  12.585  1.00  0.00           H  
ATOM   2457  HE3 MET   156     -10.872  -9.160  10.831  1.00  0.00           H  
ATOM   2458  C   MET   156     -11.846  -6.190  16.478  1.00  0.00           C  
ATOM   2459  O   MET   156     -12.180  -5.205  15.904  1.00  0.00           O  
ATOM   2460  N   HIE   157     -11.239  -6.181  17.693  1.00  0.00           N  
ATOM   2461  H   HIE   157     -10.932  -7.067  18.070  1.00  0.00           H  
ATOM   2462  CA  HIE   157     -11.031  -4.927  18.428  1.00  0.00           C  
ATOM   2463  HA  HIE   157     -10.484  -4.233  17.788  1.00  0.00           H  
ATOM   2464  CB  HIE   157     -12.322  -4.428  19.090  1.00  0.00           C  
ATOM   2465  HB2 HIE   157     -13.080  -4.435  18.307  1.00  0.00           H  
ATOM   2466  HB3 HIE   157     -12.577  -5.070  19.933  1.00  0.00           H  
ATOM   2467  CG  HIE   157     -12.315  -3.077  19.645  1.00  0.00           C  
ATOM   2468  ND1 HIE   157     -12.041  -2.772  20.932  1.00  0.00           N  
ATOM   2469  CE1 HIE   157     -12.188  -1.489  21.125  1.00  0.00           C  
ATOM   2470  HE1 HIE   157     -11.854  -0.953  22.002  1.00  0.00           H  
ATOM   2471  NE2 HIE   157     -12.556  -0.984  19.952  1.00  0.00           N  
ATOM   2472  HE2 HIE   157     -12.764  -0.013  19.766  1.00  0.00           H  
ATOM   2473  CD2 HIE   157     -12.573  -1.936  19.013  1.00  0.00           C  
ATOM   2474  HD2 HIE   157     -12.916  -1.714  18.013  1.00  0.00           H  
ATOM   2475  C   HIE   157     -10.028  -5.252  19.519  1.00  0.00           C  
ATOM   2476  O   HIE   157      -9.884  -6.435  19.938  1.00  0.00           O  
ATOM   2477  N   HIE   158      -9.294  -4.246  20.071  1.00  0.00           N  
ATOM   2478  H   HIE   158      -9.421  -3.343  19.638  1.00  0.00           H  
ATOM   2479  CA  HIE   158      -8.402  -4.310  21.219  1.00  0.00           C  
ATOM   2480  HA  HIE   158      -7.546  -4.912  20.916  1.00  0.00           H  
ATOM   2481  CB  HIE   158      -7.831  -2.922  21.536  1.00  0.00           C  
ATOM   2482  HB2 HIE   158      -7.355  -2.592  20.613  1.00  0.00           H  
ATOM   2483  HB3 HIE   158      -8.647  -2.221  21.715  1.00  0.00           H  
ATOM   2484  CG  HIE   158      -6.737  -2.751  22.586  1.00  0.00           C  
ATOM   2485  ND1 HIE   158      -5.393  -2.547  22.300  1.00  0.00           N  
ATOM   2486  CE1 HIE   158      -4.835  -2.336  23.485  1.00  0.00           C  
ATOM   2487  HE1 HIE   158      -3.769  -2.323  23.653  1.00  0.00           H  
ATOM   2488  NE2 HIE   158      -5.779  -2.366  24.433  1.00  0.00           N  
ATOM   2489  HE2 HIE   158      -5.698  -1.976  25.361  1.00  0.00           H  
ATOM   2490  CD2 HIE   158      -7.040  -2.502  23.860  1.00  0.00           C  
ATOM   2491  HD2 HIE   158      -8.049  -2.519  24.243  1.00  0.00           H  
ATOM   2492  C   HIE   158      -9.082  -4.809  22.518  1.00  0.00           C  
ATOM   2493  O   HIE   158      -8.410  -5.544  23.289  1.00  0.00           O  
ATOM   2494  N   LYS   159     -10.429  -4.696  22.670  1.00  0.00           N  
ATOM   2495  H   LYS   159     -10.954  -4.046  22.103  1.00  0.00           H  
ATOM   2496  CA  LYS   159     -11.131  -5.259  23.795  1.00  0.00           C  
ATOM   2497  HA  LYS   159     -10.525  -5.381  24.693  1.00  0.00           H  
ATOM   2498  CB  LYS   159     -12.405  -4.440  24.098  1.00  0.00           C  
ATOM   2499  HB2 LYS   159     -13.042  -4.373  23.217  1.00  0.00           H  
ATOM   2500  HB3 LYS   159     -12.956  -5.019  24.839  1.00  0.00           H  
ATOM   2501  CG  LYS   159     -12.134  -3.170  24.526  1.00  0.00           C  
ATOM   2502  HG2 LYS   159     -11.647  -3.239  25.499  1.00  0.00           H  
ATOM   2503  HG3 LYS   159     -11.529  -2.627  23.799  1.00  0.00           H  
ATOM   2504  CD  LYS   159     -13.308  -2.424  24.685  1.00  0.00           C  
ATOM   2505  HD2 LYS   159     -14.042  -2.633  23.907  1.00  0.00           H  
ATOM   2506  HD3 LYS   159     -13.751  -2.966  25.520  1.00  0.00           H  
ATOM   2507  CE  LYS   159     -13.199  -1.165  25.045  1.00  0.00           C  
ATOM   2508  HE2 LYS   159     -12.664  -1.164  25.994  1.00  0.00           H  
ATOM   2509  HE3 LYS   159     -12.745  -0.481  24.328  1.00  0.00           H  
ATOM   2510  NZ  LYS   159     -14.504  -0.548  25.345  1.00  0.00           N  
ATOM   2511  HZ1 LYS   159     -14.383   0.367  25.756  1.00  0.00           H  
ATOM   2512  HZ2 LYS   159     -15.083  -0.393  24.533  1.00  0.00           H  
ATOM   2513  HZ3 LYS   159     -15.071  -1.035  26.025  1.00  0.00           H  
ATOM   2514  C   LYS   159     -11.555  -6.739  23.415  1.00  0.00           C  
ATOM   2515  O   LYS   159     -12.047  -7.401  24.262  1.00  0.00           O  
ATOM   2516  N   GLY   160     -11.439  -7.164  22.206  1.00  0.00           N  
ATOM   2517  H   GLY   160     -11.016  -6.544  21.530  1.00  0.00           H  
ATOM   2518  CA  GLY   160     -12.016  -8.315  21.639  1.00  0.00           C  
ATOM   2519  HA2 GLY   160     -12.933  -8.572  22.169  1.00  0.00           H  
ATOM   2520  HA3 GLY   160     -12.419  -8.046  20.663  1.00  0.00           H  
ATOM   2521  C   GLY   160     -11.131  -9.524  21.406  1.00  0.00           C  
ATOM   2522  O   GLY   160      -9.976  -9.454  21.781  1.00  0.00           O  
ATOM   2523  N   LYS   161     -11.712 -10.619  20.865  1.00  0.00           N  
ATOM   2524  H   LYS   161     -12.665 -10.547  20.538  1.00  0.00           H  
ATOM   2525  CA  LYS   161     -11.008 -11.907  20.683  1.00  0.00           C  
ATOM   2526  HA  LYS   161     -10.588 -12.217  21.640  1.00  0.00           H  
ATOM   2527  CB  LYS   161     -11.911 -13.008  20.192  1.00  0.00           C  
ATOM   2528  HB2 LYS   161     -12.051 -12.965  19.111  1.00  0.00           H  
ATOM   2529  HB3 LYS   161     -11.244 -13.857  20.342  1.00  0.00           H  
ATOM   2530  CG  LYS   161     -13.115 -13.192  20.799  1.00  0.00           C  
ATOM   2531  HG2 LYS   161     -12.792 -13.063  21.832  1.00  0.00           H  
ATOM   2532  HG3 LYS   161     -13.748 -12.345  20.533  1.00  0.00           H  
ATOM   2533  CD  LYS   161     -13.867 -14.347  20.663  1.00  0.00           C  
ATOM   2534  HD2 LYS   161     -14.200 -14.330  19.625  1.00  0.00           H  
ATOM   2535  HD3 LYS   161     -13.197 -15.207  20.671  1.00  0.00           H  
ATOM   2536  CE  LYS   161     -14.933 -14.545  21.411  1.00  0.00           C  
ATOM   2537  HE2 LYS   161     -15.487 -15.389  21.002  1.00  0.00           H  
ATOM   2538  HE3 LYS   161     -14.714 -14.754  22.458  1.00  0.00           H  
ATOM   2539  NZ  LYS   161     -16.008 -13.569  21.339  1.00  0.00           N  
ATOM   2540  HZ1 LYS   161     -15.789 -12.763  21.908  1.00  0.00           H  
ATOM   2541  HZ2 LYS   161     -16.174 -13.320  20.374  1.00  0.00           H  
ATOM   2542  HZ3 LYS   161     -16.917 -13.944  21.570  1.00  0.00           H  
ATOM   2543  C   LYS   161      -9.686 -11.926  19.841  1.00  0.00           C  
ATOM   2544  O   LYS   161      -8.849 -12.774  20.051  1.00  0.00           O  
ATOM   2545  N   PHE   162      -9.448 -10.899  19.001  1.00  0.00           N  
ATOM   2546  H   PHE   162     -10.157 -10.180  19.025  1.00  0.00           H  
ATOM   2547  CA  PHE   162      -8.228 -10.707  18.221  1.00  0.00           C  
ATOM   2548  HA  PHE   162      -7.598 -11.584  18.369  1.00  0.00           H  
ATOM   2549  CB  PHE   162      -8.598 -10.691  16.671  1.00  0.00           C  
ATOM   2550  HB2 PHE   162      -8.941  -9.708  16.349  1.00  0.00           H  
ATOM   2551  HB3 PHE   162      -7.618 -10.763  16.200  1.00  0.00           H  
ATOM   2552  CG  PHE   162      -9.486 -11.736  15.953  1.00  0.00           C  
ATOM   2553  CD1 PHE   162     -10.440 -11.340  15.024  1.00  0.00           C  
ATOM   2554  HD1 PHE   162     -10.509 -10.309  14.711  1.00  0.00           H  
ATOM   2555  CE1 PHE   162     -11.276 -12.260  14.464  1.00  0.00           C  
ATOM   2556  HE1 PHE   162     -11.873 -11.985  13.607  1.00  0.00           H  
ATOM   2557  CZ  PHE   162     -11.214 -13.628  14.806  1.00  0.00           C  
ATOM   2558  HZ  PHE   162     -11.731 -14.416  14.281  1.00  0.00           H  
ATOM   2559  CE2 PHE   162     -10.319 -14.036  15.818  1.00  0.00           C  
ATOM   2560  HE2 PHE   162     -10.183 -15.070  16.098  1.00  0.00           H  
ATOM   2561  CD2 PHE   162      -9.446 -13.103  16.357  1.00  0.00           C  
ATOM   2562  HD2 PHE   162      -8.767 -13.433  17.130  1.00  0.00           H  
ATOM   2563  C   PHE   162      -7.368  -9.588  18.849  1.00  0.00           C  
ATOM   2564  O   PHE   162      -6.274  -9.363  18.393  1.00  0.00           O  
ATOM   2565  N   GLY   163      -7.845  -8.973  19.957  1.00  0.00           N  
ATOM   2566  H   GLY   163      -8.819  -9.019  20.221  1.00  0.00           H  
ATOM   2567  CA  GLY   163      -6.948  -8.215  20.863  1.00  0.00           C  
ATOM   2568  HA2 GLY   163      -7.560  -7.832  21.680  1.00  0.00           H  
ATOM   2569  HA3 GLY   163      -6.318  -8.982  21.313  1.00  0.00           H  
ATOM   2570  C   GLY   163      -6.086  -7.042  20.377  1.00  0.00           C  
ATOM   2571  O   GLY   163      -6.325  -6.505  19.311  1.00  0.00           O  
ATOM   2572  N   PRO   164      -5.134  -6.583  21.302  1.00  0.00           N  
ATOM   2573  CD  PRO   164      -5.000  -7.040  22.691  1.00  0.00           C  
ATOM   2574  HD2 PRO   164      -4.294  -7.869  22.743  1.00  0.00           H  
ATOM   2575  HD3 PRO   164      -6.010  -7.258  23.038  1.00  0.00           H  
ATOM   2576  CG  PRO   164      -4.286  -5.969  23.394  1.00  0.00           C  
ATOM   2577  HG2 PRO   164      -3.695  -6.307  24.245  1.00  0.00           H  
ATOM   2578  HG3 PRO   164      -5.077  -5.273  23.675  1.00  0.00           H  
ATOM   2579  CB  PRO   164      -3.426  -5.515  22.279  1.00  0.00           C  
ATOM   2580  HB2 PRO   164      -2.535  -6.142  22.242  1.00  0.00           H  
ATOM   2581  HB3 PRO   164      -3.064  -4.511  22.504  1.00  0.00           H  
ATOM   2582  CA  PRO   164      -4.143  -5.605  20.929  1.00  0.00           C  
ATOM   2583  HA  PRO   164      -4.625  -4.643  20.755  1.00  0.00           H  
ATOM   2584  C   PRO   164      -3.212  -6.019  19.795  1.00  0.00           C  
ATOM   2585  O   PRO   164      -2.835  -7.202  19.766  1.00  0.00           O  
ATOM   2586  N   HIE   165      -2.707  -5.120  18.913  1.00  0.00           N  
ATOM   2587  H   HIE   165      -3.210  -4.250  18.816  1.00  0.00           H  
ATOM   2588  CA  HIE   165      -1.742  -5.230  17.915  1.00  0.00           C  
ATOM   2589  HA  HIE   165      -1.247  -6.187  18.076  1.00  0.00           H  
ATOM   2590  CB  HIE   165      -2.432  -5.274  16.531  1.00  0.00           C  
ATOM   2591  HB2 HIE   165      -3.191  -4.508  16.368  1.00  0.00           H  
ATOM   2592  HB3 HIE   165      -1.675  -5.244  15.748  1.00  0.00           H  
ATOM   2593  CG  HIE   165      -2.992  -6.686  16.397  1.00  0.00           C  
ATOM   2594  ND1 HIE   165      -2.339  -7.864  16.086  1.00  0.00           N  
ATOM   2595  CE1 HIE   165      -3.244  -8.820  16.203  1.00  0.00           C  
ATOM   2596  HE1 HIE   165      -3.103  -9.890  16.155  1.00  0.00           H  
ATOM   2597  NE2 HIE   165      -4.422  -8.315  16.506  1.00  0.00           N  
ATOM   2598  HE2 HIE   165      -5.238  -8.780  16.876  1.00  0.00           H  
ATOM   2599  CD2 HIE   165      -4.307  -6.925  16.625  1.00  0.00           C  
ATOM   2600  HD2 HIE   165      -5.069  -6.203  16.881  1.00  0.00           H  
ATOM   2601  C   HIE   165      -0.733  -4.056  17.826  1.00  0.00           C  
ATOM   2602  O   HIE   165      -1.148  -2.907  18.064  1.00  0.00           O  
ATOM   2603  N   GLN   166       0.495  -4.308  17.439  1.00  0.00           N  
ATOM   2604  H   GLN   166       0.678  -5.226  17.061  1.00  0.00           H  
ATOM   2605  CA  GLN   166       1.644  -3.494  17.604  1.00  0.00           C  
ATOM   2606  HA  GLN   166       1.303  -2.757  18.332  1.00  0.00           H  
ATOM   2607  CB  GLN   166       2.832  -4.284  18.115  1.00  0.00           C  
ATOM   2608  HB2 GLN   166       3.126  -4.984  17.332  1.00  0.00           H  
ATOM   2609  HB3 GLN   166       3.716  -3.714  18.402  1.00  0.00           H  
ATOM   2610  CG  GLN   166       2.656  -5.070  19.467  1.00  0.00           C  
ATOM   2611  HG2 GLN   166       1.700  -5.585  19.369  1.00  0.00           H  
ATOM   2612  HG3 GLN   166       3.463  -5.801  19.515  1.00  0.00           H  
ATOM   2613  CD  GLN   166       2.756  -4.262  20.741  1.00  0.00           C  
ATOM   2614  OE1 GLN   166       2.254  -3.144  20.931  1.00  0.00           O  
ATOM   2615  NE2 GLN   166       3.375  -4.839  21.745  1.00  0.00           N  
ATOM   2616 HE21 GLN   166       3.503  -4.398  22.645  1.00  0.00           H  
ATOM   2617 HE22 GLN   166       3.671  -5.789  21.574  1.00  0.00           H  
ATOM   2618  C   GLN   166       2.058  -2.865  16.317  1.00  0.00           C  
ATOM   2619  O   GLN   166       2.694  -3.497  15.467  1.00  0.00           O  
ATOM   2620  N   CML   167       1.933  -1.509  16.168  1.00  0.00           N  
ATOM   2621  H   CML   167       1.444  -0.941  16.845  1.00  0.00           H  
ATOM   2622  CA  CML   167       2.601  -0.752  15.082  1.00  0.00           C  
ATOM   2623  HA  CML   167       3.070  -1.382  14.326  1.00  0.00           H  
ATOM   2624  CB  CML   167       3.721   0.124  15.757  1.00  0.00           C  
ATOM   2625  HB2 CML   167       3.300   0.803  16.498  1.00  0.00           H  
ATOM   2626  HB3 CML   167       4.244   0.643  14.954  1.00  0.00           H  
ATOM   2627  SG  CML   167       5.199  -0.829  16.272  1.00  0.00           S  
ATOM   2628  S1L CML   167       6.719   0.454  16.617  1.00  0.00           S  
ATOM   2629  C1L CML   167       6.686   0.907  18.360  1.00  0.00           C  
ATOM   2630  H1L CML   167       7.591   1.491  18.629  1.00  0.00           H  
ATOM   2631  H1M CML   167       6.875  -0.025  18.934  1.00  0.00           H  
ATOM   2632  C1R CML   167       5.525   1.749  18.814  1.00  0.00           C  
ATOM   2633  C2R CML   167       5.138   2.942  18.352  1.00  0.00           C  
ATOM   2634  H2R CML   167       5.488   3.381  17.406  1.00  0.00           H  
ATOM   2635  C1  CML   167       4.679   1.350  20.012  1.00  0.00           C  
ATOM   2636  C2  CML   167       4.053   3.630  19.119  1.00  0.00           C  
ATOM   2637  N1  CML   167       3.928   2.652  20.249  1.00  0.00           N  
ATOM   2638  O1  CML   167       3.157   2.890  21.251  1.00  0.00           O  
ATOM   2639  C1A CML   167       5.469   1.046  21.363  1.00  0.00           C  
ATOM   2640  H1A CML   167       6.154   0.177  21.267  1.00  0.00           H  
ATOM   2641  H1B CML   167       4.765   0.999  22.220  1.00  0.00           H  
ATOM   2642  H1C CML   167       6.139   1.932  21.399  1.00  0.00           H  
ATOM   2643  C2A CML   167       4.486   4.983  19.635  1.00  0.00           C  
ATOM   2644  H2A CML   167       3.695   5.472  20.243  1.00  0.00           H  
ATOM   2645  H2B CML   167       4.730   5.594  18.740  1.00  0.00           H  
ATOM   2646  H2C CML   167       5.384   4.978  20.289  1.00  0.00           H  
ATOM   2647  C1D CML   167       3.627   0.239  19.731  1.00  0.00           C  
ATOM   2648  H1D CML   167       2.943   0.191  20.605  1.00  0.00           H  
ATOM   2649  H1E CML   167       4.108  -0.762  19.737  1.00  0.00           H  
ATOM   2650  H1F CML   167       3.115   0.420  18.761  1.00  0.00           H  
ATOM   2651  C2D CML   167       2.660   3.522  18.434  1.00  0.00           C  
ATOM   2652  H2D CML   167       1.732   3.529  19.044  1.00  0.00           H  
ATOM   2653  H2E CML   167       2.579   2.579  17.853  1.00  0.00           H  
ATOM   2654  H2F CML   167       2.468   4.379  17.754  1.00  0.00           H  
ATOM   2655  C   CML   167       1.623   0.244  14.350  1.00  0.00           C  
ATOM   2656  O   CML   167       1.526   0.280  13.106  1.00  0.00           O  
ATOM   2657  N   ASP   168       0.782   0.928  15.148  1.00  0.00           N  
ATOM   2658  H   ASP   168       0.936   0.764  16.133  1.00  0.00           H  
ATOM   2659  CA  ASP   168      -0.310   1.812  14.746  1.00  0.00           C  
ATOM   2660  HA  ASP   168      -0.717   1.313  13.866  1.00  0.00           H  
ATOM   2661  CB  ASP   168      -1.301   1.872  15.956  1.00  0.00           C  
ATOM   2662  HB2 ASP   168      -1.439   0.897  16.424  1.00  0.00           H  
ATOM   2663  HB3 ASP   168      -0.768   2.534  16.638  1.00  0.00           H  
ATOM   2664  CG  ASP   168      -2.703   2.377  15.544  1.00  0.00           C  
ATOM   2665  OD1 ASP   168      -3.404   2.845  16.432  1.00  0.00           O  
ATOM   2666  OD2 ASP   168      -3.104   2.513  14.362  1.00  0.00           O  
ATOM   2667  C   ASP   168       0.164   3.179  14.269  1.00  0.00           C  
ATOM   2668  O   ASP   168       1.214   3.701  14.608  1.00  0.00           O  
ATOM   2669  N   MET   169      -0.676   3.825  13.439  1.00  0.00           N  
ATOM   2670  H   MET   169      -1.590   3.463  13.208  1.00  0.00           H  
ATOM   2671  CA  MET   169      -0.290   5.064  12.701  1.00  0.00           C  
ATOM   2672  HA  MET   169       0.797   5.125  12.657  1.00  0.00           H  
ATOM   2673  CB  MET   169      -0.719   6.312  13.602  1.00  0.00           C  
ATOM   2674  HB2 MET   169      -0.790   7.194  12.965  1.00  0.00           H  
ATOM   2675  HB3 MET   169      -1.725   6.158  13.992  1.00  0.00           H  
ATOM   2676  CG  MET   169       0.144   6.930  14.739  1.00  0.00           C  
ATOM   2677  HG2 MET   169       0.527   6.119  15.359  1.00  0.00           H  
ATOM   2678  HG3 MET   169       1.056   7.419  14.396  1.00  0.00           H  
ATOM   2679  SD  MET   169      -0.729   8.094  15.868  1.00  0.00           S  
ATOM   2680  CE  MET   169      -0.916   9.391  14.614  1.00  0.00           C  
ATOM   2681  HE1 MET   169       0.077   9.790  14.404  1.00  0.00           H  
ATOM   2682  HE2 MET   169      -1.538   9.004  13.807  1.00  0.00           H  
ATOM   2683  HE3 MET   169      -1.504  10.180  15.081  1.00  0.00           H  
ATOM   2684  C   MET   169      -1.031   5.045  11.367  1.00  0.00           C  
ATOM   2685  O   MET   169      -2.046   4.340  11.214  1.00  0.00           O  
ATOM   2686  N   MET   170      -0.615   5.906  10.445  1.00  0.00           N  
ATOM   2687  H   MET   170       0.368   6.126  10.514  1.00  0.00           H  
ATOM   2688  CA  MET   170      -1.311   6.100   9.131  1.00  0.00           C  
ATOM   2689  HA  MET   170      -2.238   5.536   9.231  1.00  0.00           H  
ATOM   2690  CB  MET   170      -0.405   5.328   8.153  1.00  0.00           C  
ATOM   2691  HB2 MET   170       0.565   5.775   8.369  1.00  0.00           H  
ATOM   2692  HB3 MET   170      -0.385   4.253   8.332  1.00  0.00           H  
ATOM   2693  CG  MET   170      -0.959   5.460   6.695  1.00  0.00           C  
ATOM   2694  HG2 MET   170      -1.211   6.504   6.509  1.00  0.00           H  
ATOM   2695  HG3 MET   170      -0.214   5.161   5.957  1.00  0.00           H  
ATOM   2696  SD  MET   170      -2.440   4.567   6.367  1.00  0.00           S  
ATOM   2697  CE  MET   170      -1.917   2.854   6.132  1.00  0.00           C  
ATOM   2698  HE1 MET   170      -2.767   2.221   5.877  1.00  0.00           H  
ATOM   2699  HE2 MET   170      -1.262   2.761   5.265  1.00  0.00           H  
ATOM   2700  HE3 MET   170      -1.416   2.500   7.033  1.00  0.00           H  
ATOM   2701  C   MET   170      -1.611   7.513   8.742  1.00  0.00           C  
ATOM   2702  O   MET   170      -0.754   8.382   8.619  1.00  0.00           O  
ATOM   2703  N   PHE   171      -2.908   7.968   8.645  1.00  0.00           N  
ATOM   2704  H   PHE   171      -3.073   8.949   8.468  1.00  0.00           H  
ATOM   2705  CA  PHE   171      -4.134   7.202   8.951  1.00  0.00           C  
ATOM   2706  HA  PHE   171      -4.016   6.240   8.453  1.00  0.00           H  
ATOM   2707  CB  PHE   171      -4.216   7.190  10.534  1.00  0.00           C  
ATOM   2708  HB2 PHE   171      -5.140   6.642  10.719  1.00  0.00           H  
ATOM   2709  HB3 PHE   171      -3.495   6.627  11.127  1.00  0.00           H  
ATOM   2710  CG  PHE   171      -4.362   8.541  11.204  1.00  0.00           C  
ATOM   2711  CD1 PHE   171      -3.240   9.281  11.411  1.00  0.00           C  
ATOM   2712  HD1 PHE   171      -2.306   8.859  11.070  1.00  0.00           H  
ATOM   2713  CE1 PHE   171      -3.215  10.561  12.037  1.00  0.00           C  
ATOM   2714  HE1 PHE   171      -2.311  11.143  12.142  1.00  0.00           H  
ATOM   2715  CZ  PHE   171      -4.379  10.989  12.685  1.00  0.00           C  
ATOM   2716  HZ  PHE   171      -4.319  11.890  13.278  1.00  0.00           H  
ATOM   2717  CE2 PHE   171      -5.561  10.275  12.508  1.00  0.00           C  
ATOM   2718  HE2 PHE   171      -6.473  10.770  12.807  1.00  0.00           H  
ATOM   2719  CD2 PHE   171      -5.578   9.111  11.724  1.00  0.00           C  
ATOM   2720  HD2 PHE   171      -6.544   8.663  11.544  1.00  0.00           H  
ATOM   2721  C   PHE   171      -5.343   7.896   8.259  1.00  0.00           C  
ATOM   2722  O   PHE   171      -5.329   9.032   7.856  1.00  0.00           O  
ATOM   2723  N   LYS   172      -6.389   7.102   8.111  1.00  0.00           N  
ATOM   2724  H   LYS   172      -6.199   6.152   8.395  1.00  0.00           H  
ATOM   2725  CA  LYS   172      -7.554   7.498   7.263  1.00  0.00           C  
ATOM   2726  HA  LYS   172      -7.237   7.664   6.233  1.00  0.00           H  
ATOM   2727  CB  LYS   172      -8.595   6.297   7.128  1.00  0.00           C  
ATOM   2728  HB2 LYS   172      -8.019   5.500   6.656  1.00  0.00           H  
ATOM   2729  HB3 LYS   172      -8.679   5.970   8.164  1.00  0.00           H  
ATOM   2730  CG  LYS   172      -9.836   6.399   6.538  1.00  0.00           C  
ATOM   2731  HG2 LYS   172     -10.332   5.446   6.719  1.00  0.00           H  
ATOM   2732  HG3 LYS   172     -10.302   7.192   7.124  1.00  0.00           H  
ATOM   2733  CD  LYS   172      -9.936   6.784   5.229  1.00  0.00           C  
ATOM   2734  HD2 LYS   172      -9.421   7.704   4.952  1.00  0.00           H  
ATOM   2735  HD3 LYS   172      -9.412   6.061   4.604  1.00  0.00           H  
ATOM   2736  CE  LYS   172     -11.156   6.879   4.709  1.00  0.00           C  
ATOM   2737  HE2 LYS   172     -11.709   7.566   5.350  1.00  0.00           H  
ATOM   2738  HE3 LYS   172     -11.061   7.359   3.735  1.00  0.00           H  
ATOM   2739  NZ  LYS   172     -11.972   5.646   4.475  1.00  0.00           N  
ATOM   2740  HZ1 LYS   172     -11.948   5.026   5.272  1.00  0.00           H  
ATOM   2741  HZ2 LYS   172     -12.938   5.900   4.325  1.00  0.00           H  
ATOM   2742  HZ3 LYS   172     -11.637   5.265   3.602  1.00  0.00           H  
ATOM   2743  C   LYS   172      -8.253   8.795   7.709  1.00  0.00           C  
ATOM   2744  O   LYS   172      -8.484   9.639   6.825  1.00  0.00           O  
ATOM   2745  N   ASP   173      -8.345   9.085   8.961  1.00  0.00           N  
ATOM   2746  H   ASP   173      -8.302   8.294   9.587  1.00  0.00           H  
ATOM   2747  CA  ASP   173      -9.047  10.292   9.537  1.00  0.00           C  
ATOM   2748  HA  ASP   173     -10.046  10.320   9.102  1.00  0.00           H  
ATOM   2749  CB  ASP   173      -9.125  10.322  11.012  1.00  0.00           C  
ATOM   2750  HB2 ASP   173      -8.130  10.472  11.431  1.00  0.00           H  
ATOM   2751  HB3 ASP   173      -9.723  11.192  11.284  1.00  0.00           H  
ATOM   2752  CG  ASP   173      -9.859   9.112  11.571  1.00  0.00           C  
ATOM   2753  OD1 ASP   173      -9.511   8.613  12.675  1.00  0.00           O  
ATOM   2754  OD2 ASP   173     -10.750   8.589  10.915  1.00  0.00           O  
ATOM   2755  C   ASP   173      -8.292  11.588   9.163  1.00  0.00           C  
ATOM   2756  O   ASP   173      -8.822  12.663   9.337  1.00  0.00           O  
ATOM   2757  N   LEU   174      -7.045  11.501   8.567  1.00  0.00           N  
ATOM   2758  H   LEU   174      -6.554  10.641   8.370  1.00  0.00           H  
ATOM   2759  CA  LEU   174      -6.386  12.744   8.144  1.00  0.00           C  
ATOM   2760  HA  LEU   174      -6.338  13.514   8.915  1.00  0.00           H  
ATOM   2761  CB  LEU   174      -4.928  12.471   7.766  1.00  0.00           C  
ATOM   2762  HB2 LEU   174      -4.841  11.594   7.125  1.00  0.00           H  
ATOM   2763  HB3 LEU   174      -4.384  13.264   7.254  1.00  0.00           H  
ATOM   2764  CG  LEU   174      -4.083  12.055   9.002  1.00  0.00           C  
ATOM   2765  HG  LEU   174      -4.583  11.230   9.510  1.00  0.00           H  
ATOM   2766  CD1 LEU   174      -2.812  11.326   8.559  1.00  0.00           C  
ATOM   2767 HD11 LEU   174      -2.235  11.010   9.428  1.00  0.00           H  
ATOM   2768 HD12 LEU   174      -3.019  10.501   7.877  1.00  0.00           H  
ATOM   2769 HD13 LEU   174      -2.122  11.979   8.025  1.00  0.00           H  
ATOM   2770  CD2 LEU   174      -3.619  13.232   9.910  1.00  0.00           C  
ATOM   2771 HD21 LEU   174      -4.291  13.047  10.747  1.00  0.00           H  
ATOM   2772 HD22 LEU   174      -2.568  13.205  10.198  1.00  0.00           H  
ATOM   2773 HD23 LEU   174      -3.775  14.206   9.446  1.00  0.00           H  
ATOM   2774  C   LEU   174      -7.008  13.474   6.936  1.00  0.00           C  
ATOM   2775  O   LEU   174      -6.617  14.650   6.749  1.00  0.00           O  
ATOM   2776  N   ASN   175      -7.868  12.893   6.173  1.00  0.00           N  
ATOM   2777  H   ASN   175      -8.023  11.949   6.498  1.00  0.00           H  
ATOM   2778  CA  ASN   175      -8.515  13.360   4.919  1.00  0.00           C  
ATOM   2779  HA  ASN   175      -9.057  12.501   4.523  1.00  0.00           H  
ATOM   2780  CB  ASN   175      -9.461  14.438   5.306  1.00  0.00           C  
ATOM   2781  HB2 ASN   175      -8.935  15.284   5.749  1.00  0.00           H  
ATOM   2782  HB3 ASN   175      -9.982  14.782   4.412  1.00  0.00           H  
ATOM   2783  CG  ASN   175     -10.652  14.088   6.264  1.00  0.00           C  
ATOM   2784  OD1 ASN   175     -11.312  13.044   5.982  1.00  0.00           O  
ATOM   2785  ND2 ASN   175     -11.007  14.903   7.180  1.00  0.00           N  
ATOM   2786 HD21 ASN   175     -11.768  14.633   7.786  1.00  0.00           H  
ATOM   2787 HD22 ASN   175     -10.590  15.799   7.389  1.00  0.00           H  
ATOM   2788  C   ASN   175      -7.537  13.645   3.726  1.00  0.00           C  
ATOM   2789  O   ASN   175      -7.471  14.719   3.114  1.00  0.00           O  
ATOM   2790  N   LEU   176      -6.692  12.741   3.458  1.00  0.00           N  
ATOM   2791  H   LEU   176      -6.817  11.831   3.877  1.00  0.00           H  
ATOM   2792  CA  LEU   176      -5.515  12.921   2.486  1.00  0.00           C  
ATOM   2793  HA  LEU   176      -5.120  13.888   2.797  1.00  0.00           H  
ATOM   2794  CB  LEU   176      -4.557  11.723   2.646  1.00  0.00           C  
ATOM   2795  HB2 LEU   176      -5.058  10.802   2.350  1.00  0.00           H  
ATOM   2796  HB3 LEU   176      -3.786  11.973   1.918  1.00  0.00           H  
ATOM   2797  CG  LEU   176      -3.993  11.663   4.126  1.00  0.00           C  
ATOM   2798  HG  LEU   176      -4.705  11.245   4.838  1.00  0.00           H  
ATOM   2799  CD1 LEU   176      -2.709  10.833   4.055  1.00  0.00           C  
ATOM   2800 HD11 LEU   176      -2.976   9.980   3.432  1.00  0.00           H  
ATOM   2801 HD12 LEU   176      -1.835  11.367   3.681  1.00  0.00           H  
ATOM   2802 HD13 LEU   176      -2.468  10.653   5.103  1.00  0.00           H  
ATOM   2803  CD2 LEU   176      -3.459  12.996   4.690  1.00  0.00           C  
ATOM   2804 HD21 LEU   176      -4.346  13.545   5.006  1.00  0.00           H  
ATOM   2805 HD22 LEU   176      -2.924  12.831   5.625  1.00  0.00           H  
ATOM   2806 HD23 LEU   176      -2.812  13.468   3.951  1.00  0.00           H  
ATOM   2807  C   LEU   176      -5.913  12.949   1.037  1.00  0.00           C  
ATOM   2808  O   LEU   176      -6.833  12.200   0.660  1.00  0.00           O  
ATOM   2809  N   THR   177      -5.155  13.723   0.222  1.00  0.00           N  
ATOM   2810  H   THR   177      -4.573  14.435   0.640  1.00  0.00           H  
ATOM   2811  CA  THR   177      -5.255  13.845  -1.242  1.00  0.00           C  
ATOM   2812  HA  THR   177      -6.327  13.992  -1.378  1.00  0.00           H  
ATOM   2813  CB  THR   177      -4.561  15.062  -1.789  1.00  0.00           C  
ATOM   2814  HB  THR   177      -4.832  15.073  -2.845  1.00  0.00           H  
ATOM   2815  CG2 THR   177      -4.943  16.395  -1.128  1.00  0.00           C  
ATOM   2816 HG21 THR   177      -4.677  16.422  -0.071  1.00  0.00           H  
ATOM   2817 HG22 THR   177      -4.361  17.191  -1.592  1.00  0.00           H  
ATOM   2818 HG23 THR   177      -6.016  16.466  -1.302  1.00  0.00           H  
ATOM   2819  OG1 THR   177      -3.160  14.988  -1.660  1.00  0.00           O  
ATOM   2820  HG1 THR   177      -2.980  15.119  -0.726  1.00  0.00           H  
ATOM   2821  C   THR   177      -4.828  12.579  -1.969  1.00  0.00           C  
ATOM   2822  O   THR   177      -4.037  11.738  -1.487  1.00  0.00           O  
ATOM   2823  N   ASP   178      -5.372  12.347  -3.188  1.00  0.00           N  
ATOM   2824  H   ASP   178      -6.112  12.970  -3.477  1.00  0.00           H  
ATOM   2825  CA  ASP   178      -4.976  11.244  -4.142  1.00  0.00           C  
ATOM   2826  HA  ASP   178      -5.296  10.302  -3.697  1.00  0.00           H  
ATOM   2827  CB  ASP   178      -5.645  11.436  -5.464  1.00  0.00           C  
ATOM   2828  HB2 ASP   178      -5.732  12.478  -5.771  1.00  0.00           H  
ATOM   2829  HB3 ASP   178      -4.926  10.942  -6.117  1.00  0.00           H  
ATOM   2830  CG  ASP   178      -7.068  11.006  -5.607  1.00  0.00           C  
ATOM   2831  OD1 ASP   178      -7.696  10.907  -4.564  1.00  0.00           O  
ATOM   2832  OD2 ASP   178      -7.561  10.852  -6.728  1.00  0.00           O  
ATOM   2833  C   ASP   178      -3.405  11.253  -4.361  1.00  0.00           C  
ATOM   2834  O   ASP   178      -2.829  10.224  -4.535  1.00  0.00           O  
ATOM   2835  N   ALA   179      -2.775  12.415  -4.333  1.00  0.00           N  
ATOM   2836  H   ALA   179      -3.234  13.301  -4.176  1.00  0.00           H  
ATOM   2837  CA  ALA   179      -1.324  12.527  -4.515  1.00  0.00           C  
ATOM   2838  HA  ALA   179      -1.045  11.916  -5.373  1.00  0.00           H  
ATOM   2839  CB  ALA   179      -0.949  13.997  -4.811  1.00  0.00           C  
ATOM   2840  HB1 ALA   179      -1.591  14.274  -5.648  1.00  0.00           H  
ATOM   2841  HB2 ALA   179      -1.175  14.600  -3.932  1.00  0.00           H  
ATOM   2842  HB3 ALA   179       0.018  14.063  -5.310  1.00  0.00           H  
ATOM   2843  C   ALA   179      -0.631  12.013  -3.251  1.00  0.00           C  
ATOM   2844  O   ALA   179       0.069  10.958  -3.295  1.00  0.00           O  
ATOM   2845  N   GLN   180      -1.130  12.407  -2.005  1.00  0.00           N  
ATOM   2846  H   GLN   180      -1.688  13.246  -1.946  1.00  0.00           H  
ATOM   2847  CA  GLN   180      -0.485  11.880  -0.791  1.00  0.00           C  
ATOM   2848  HA  GLN   180       0.596  12.013  -0.831  1.00  0.00           H  
ATOM   2849  CB  GLN   180      -1.082  12.704   0.412  1.00  0.00           C  
ATOM   2850  HB2 GLN   180      -2.160  12.580   0.304  1.00  0.00           H  
ATOM   2851  HB3 GLN   180      -0.705  12.269   1.338  1.00  0.00           H  
ATOM   2852  CG  GLN   180      -0.693  14.212   0.381  1.00  0.00           C  
ATOM   2853  HG2 GLN   180       0.379  14.385   0.473  1.00  0.00           H  
ATOM   2854  HG3 GLN   180      -0.891  14.692  -0.577  1.00  0.00           H  
ATOM   2855  CD  GLN   180      -1.427  15.002   1.443  1.00  0.00           C  
ATOM   2856  OE1 GLN   180      -2.638  15.164   1.323  1.00  0.00           O  
ATOM   2857  NE2 GLN   180      -0.772  15.433   2.490  1.00  0.00           N  
ATOM   2858 HE21 GLN   180      -1.320  15.872   3.215  1.00  0.00           H  
ATOM   2859 HE22 GLN   180       0.219  15.276   2.611  1.00  0.00           H  
ATOM   2860  C   GLN   180      -0.801  10.390  -0.585  1.00  0.00           C  
ATOM   2861  O   GLN   180       0.004   9.603  -0.221  1.00  0.00           O  
ATOM   2862  N   LYS   181      -2.058   9.925  -0.851  1.00  0.00           N  
ATOM   2863  H   LYS   181      -2.773  10.613  -1.038  1.00  0.00           H  
ATOM   2864  CA  LYS   181      -2.474   8.505  -0.887  1.00  0.00           C  
ATOM   2865  HA  LYS   181      -2.242   8.135   0.112  1.00  0.00           H  
ATOM   2866  CB  LYS   181      -4.026   8.394  -1.127  1.00  0.00           C  
ATOM   2867  HB2 LYS   181      -4.308   8.884  -2.059  1.00  0.00           H  
ATOM   2868  HB3 LYS   181      -4.316   7.361  -1.316  1.00  0.00           H  
ATOM   2869  CG  LYS   181      -4.800   8.802  -0.032  1.00  0.00           C  
ATOM   2870  HG2 LYS   181      -4.561   8.071   0.741  1.00  0.00           H  
ATOM   2871  HG3 LYS   181      -4.292   9.660   0.409  1.00  0.00           H  
ATOM   2872  CD  LYS   181      -6.111   8.961  -0.239  1.00  0.00           C  
ATOM   2873  HD2 LYS   181      -6.210   9.750  -0.985  1.00  0.00           H  
ATOM   2874  HD3 LYS   181      -6.447   8.088  -0.799  1.00  0.00           H  
ATOM   2875  CE  LYS   181      -6.841   9.007   0.917  1.00  0.00           C  
ATOM   2876  HE2 LYS   181      -6.757   8.031   1.393  1.00  0.00           H  
ATOM   2877  HE3 LYS   181      -6.436   9.769   1.584  1.00  0.00           H  
ATOM   2878  NZ  LYS   181      -8.271   9.326   0.602  1.00  0.00           N  
ATOM   2879  HZ1 LYS   181      -8.407  10.241   0.196  1.00  0.00           H  
ATOM   2880  HZ2 LYS   181      -8.661   8.670  -0.060  1.00  0.00           H  
ATOM   2881  HZ3 LYS   181      -8.844   9.261   1.431  1.00  0.00           H  
ATOM   2882  C   LYS   181      -1.621   7.600  -1.871  1.00  0.00           C  
ATOM   2883  O   LYS   181      -1.123   6.522  -1.466  1.00  0.00           O  
ATOM   2884  N   GLN   182      -1.276   8.063  -3.054  1.00  0.00           N  
ATOM   2885  H   GLN   182      -1.648   8.970  -3.295  1.00  0.00           H  
ATOM   2886  CA  GLN   182      -0.398   7.369  -3.967  1.00  0.00           C  
ATOM   2887  HA  GLN   182      -0.652   6.309  -3.931  1.00  0.00           H  
ATOM   2888  CB  GLN   182      -0.682   7.871  -5.399  1.00  0.00           C  
ATOM   2889  HB2 GLN   182      -1.692   7.968  -5.797  1.00  0.00           H  
ATOM   2890  HB3 GLN   182      -0.446   8.935  -5.416  1.00  0.00           H  
ATOM   2891  CG  GLN   182       0.202   7.173  -6.510  1.00  0.00           C  
ATOM   2892  HG2 GLN   182       0.078   7.715  -7.447  1.00  0.00           H  
ATOM   2893  HG3 GLN   182       1.255   7.205  -6.228  1.00  0.00           H  
ATOM   2894  CD  GLN   182      -0.235   5.775  -6.871  1.00  0.00           C  
ATOM   2895  OE1 GLN   182      -1.101   5.212  -6.229  1.00  0.00           O  
ATOM   2896  NE2 GLN   182       0.280   5.235  -7.879  1.00  0.00           N  
ATOM   2897 HE21 GLN   182       0.050   4.257  -7.974  1.00  0.00           H  
ATOM   2898 HE22 GLN   182       0.901   5.753  -8.486  1.00  0.00           H  
ATOM   2899  C   GLN   182       1.094   7.412  -3.567  1.00  0.00           C  
ATOM   2900  O   GLN   182       1.864   6.545  -3.836  1.00  0.00           O  
ATOM   2901  N   GLN   183       1.459   8.416  -2.813  1.00  0.00           N  
ATOM   2902  H   GLN   183       0.739   9.102  -2.635  1.00  0.00           H  
ATOM   2903  CA  GLN   183       2.867   8.609  -2.332  1.00  0.00           C  
ATOM   2904  HA  GLN   183       3.499   8.250  -3.144  1.00  0.00           H  
ATOM   2905  CB  GLN   183       3.072  10.171  -2.081  1.00  0.00           C  
ATOM   2906  HB2 GLN   183       3.014  10.481  -3.125  1.00  0.00           H  
ATOM   2907  HB3 GLN   183       2.420  10.654  -1.353  1.00  0.00           H  
ATOM   2908  CG  GLN   183       4.519  10.452  -1.607  1.00  0.00           C  
ATOM   2909  HG2 GLN   183       4.605  10.137  -0.567  1.00  0.00           H  
ATOM   2910  HG3 GLN   183       5.270   9.943  -2.211  1.00  0.00           H  
ATOM   2911  CD  GLN   183       4.930  11.940  -1.726  1.00  0.00           C  
ATOM   2912  OE1 GLN   183       4.113  12.820  -1.994  1.00  0.00           O  
ATOM   2913  NE2 GLN   183       6.175  12.326  -1.471  1.00  0.00           N  
ATOM   2914 HE21 GLN   183       6.545  13.224  -1.745  1.00  0.00           H  
ATOM   2915 HE22 GLN   183       6.842  11.642  -1.142  1.00  0.00           H  
ATOM   2916  C   GLN   183       3.175   7.744  -1.126  1.00  0.00           C  
ATOM   2917  O   GLN   183       4.332   7.261  -0.975  1.00  0.00           O  
ATOM   2918  N   ILE   184       2.146   7.634  -0.177  1.00  0.00           N  
ATOM   2919  H   ILE   184       1.389   8.279  -0.353  1.00  0.00           H  
ATOM   2920  CA  ILE   184       2.184   6.753   0.997  1.00  0.00           C  
ATOM   2921  HA  ILE   184       3.091   6.936   1.574  1.00  0.00           H  
ATOM   2922  CB  ILE   184       0.893   6.957   1.868  1.00  0.00           C  
ATOM   2923  HB  ILE   184       0.056   7.054   1.177  1.00  0.00           H  
ATOM   2924  CG2 ILE   184       0.625   5.745   2.794  1.00  0.00           C  
ATOM   2925 HG21 ILE   184      -0.296   5.919   3.349  1.00  0.00           H  
ATOM   2926 HG22 ILE   184       0.467   4.794   2.286  1.00  0.00           H  
ATOM   2927 HG23 ILE   184       1.362   5.659   3.594  1.00  0.00           H  
ATOM   2928  CG1 ILE   184       1.203   8.196   2.770  1.00  0.00           C  
ATOM   2929 HG12 ILE   184       1.959   7.840   3.470  1.00  0.00           H  
ATOM   2930 HG13 ILE   184       1.555   8.996   2.118  1.00  0.00           H  
ATOM   2931  CD1 ILE   184      -0.070   8.644   3.579  1.00  0.00           C  
ATOM   2932 HD11 ILE   184      -0.325   7.990   4.413  1.00  0.00           H  
ATOM   2933 HD12 ILE   184       0.188   9.622   3.986  1.00  0.00           H  
ATOM   2934 HD13 ILE   184      -0.880   8.873   2.887  1.00  0.00           H  
ATOM   2935  C   ILE   184       2.286   5.314   0.528  1.00  0.00           C  
ATOM   2936  O   ILE   184       2.838   4.513   1.306  1.00  0.00           O  
ATOM   2937  N   ARG   185       1.801   4.963  -0.660  1.00  0.00           N  
ATOM   2938  H   ARG   185       1.432   5.703  -1.239  1.00  0.00           H  
ATOM   2939  CA  ARG   185       1.848   3.576  -1.061  1.00  0.00           C  
ATOM   2940  HA  ARG   185       1.481   2.945  -0.251  1.00  0.00           H  
ATOM   2941  CB  ARG   185       1.074   3.395  -2.418  1.00  0.00           C  
ATOM   2942  HB2 ARG   185       0.280   4.126  -2.268  1.00  0.00           H  
ATOM   2943  HB3 ARG   185       1.739   3.890  -3.125  1.00  0.00           H  
ATOM   2944  CG  ARG   185       0.706   2.203  -2.789  1.00  0.00           C  
ATOM   2945  HG2 ARG   185       0.272   2.287  -3.786  1.00  0.00           H  
ATOM   2946  HG3 ARG   185       1.624   1.637  -2.946  1.00  0.00           H  
ATOM   2947  CD  ARG   185      -0.161   1.491  -2.116  1.00  0.00           C  
ATOM   2948  HD2 ARG   185      -0.159   0.441  -2.411  1.00  0.00           H  
ATOM   2949  HD3 ARG   185       0.031   1.418  -1.045  1.00  0.00           H  
ATOM   2950  NE  ARG   185      -1.555   1.989  -2.304  1.00  0.00           N  
ATOM   2951  HE  ARG   185      -1.689   2.909  -2.699  1.00  0.00           H  
ATOM   2952  CZ  ARG   185      -2.671   1.272  -2.247  1.00  0.00           C  
ATOM   2953  NH1 ARG   185      -2.756   0.049  -1.696  1.00  0.00           N  
ATOM   2954 HH11 ARG   185      -1.956  -0.339  -1.217  1.00  0.00           H  
ATOM   2955 HH12 ARG   185      -3.479  -0.595  -1.985  1.00  0.00           H  
ATOM   2956  NH2 ARG   185      -3.784   1.591  -2.866  1.00  0.00           N  
ATOM   2957 HH21 ARG   185      -3.811   2.332  -3.552  1.00  0.00           H  
ATOM   2958 HH22 ARG   185      -4.549   0.949  -3.020  1.00  0.00           H  
ATOM   2959  C   ARG   185       3.335   3.112  -1.221  1.00  0.00           C  
ATOM   2960  O   ARG   185       3.757   1.996  -0.752  1.00  0.00           O  
ATOM   2961  N   GLU   186       4.219   3.957  -1.771  1.00  0.00           N  
ATOM   2962  H   GLU   186       3.769   4.790  -2.123  1.00  0.00           H  
ATOM   2963  CA  GLU   186       5.712   3.764  -1.868  1.00  0.00           C  
ATOM   2964  HA  GLU   186       5.878   2.808  -2.365  1.00  0.00           H  
ATOM   2965  CB  GLU   186       6.207   4.830  -2.961  1.00  0.00           C  
ATOM   2966  HB2 GLU   186       5.500   4.842  -3.790  1.00  0.00           H  
ATOM   2967  HB3 GLU   186       6.203   5.844  -2.561  1.00  0.00           H  
ATOM   2968  CG  GLU   186       7.574   4.613  -3.586  1.00  0.00           C  
ATOM   2969  HG2 GLU   186       7.775   5.560  -4.088  1.00  0.00           H  
ATOM   2970  HG3 GLU   186       8.317   4.471  -2.801  1.00  0.00           H  
ATOM   2971  CD  GLU   186       7.671   3.294  -4.377  1.00  0.00           C  
ATOM   2972  OE1 GLU   186       8.777   2.961  -4.785  1.00  0.00           O  
ATOM   2973  OE2 GLU   186       6.685   2.584  -4.588  1.00  0.00           O  
ATOM   2974  C   GLU   186       6.432   3.897  -0.535  1.00  0.00           C  
ATOM   2975  O   GLU   186       7.291   3.004  -0.320  1.00  0.00           O  
ATOM   2976  N   ILE   187       5.994   4.762   0.373  1.00  0.00           N  
ATOM   2977  H   ILE   187       5.279   5.445   0.165  1.00  0.00           H  
ATOM   2978  CA  ILE   187       6.493   4.818   1.735  1.00  0.00           C  
ATOM   2979  HA  ILE   187       7.581   4.786   1.786  1.00  0.00           H  
ATOM   2980  CB  ILE   187       6.098   6.125   2.486  1.00  0.00           C  
ATOM   2981  HB  ILE   187       5.010   6.090   2.548  1.00  0.00           H  
ATOM   2982  CG2 ILE   187       6.760   6.134   3.909  1.00  0.00           C  
ATOM   2983 HG21 ILE   187       6.298   5.288   4.418  1.00  0.00           H  
ATOM   2984 HG22 ILE   187       7.842   6.083   3.793  1.00  0.00           H  
ATOM   2985 HG23 ILE   187       6.346   7.020   4.392  1.00  0.00           H  
ATOM   2986  CG1 ILE   187       6.443   7.552   1.841  1.00  0.00           C  
ATOM   2987 HG12 ILE   187       7.440   7.932   2.064  1.00  0.00           H  
ATOM   2988 HG13 ILE   187       6.396   7.471   0.755  1.00  0.00           H  
ATOM   2989  CD1 ILE   187       5.399   8.619   2.206  1.00  0.00           C  
ATOM   2990 HD11 ILE   187       4.372   8.463   1.875  1.00  0.00           H  
ATOM   2991 HD12 ILE   187       5.349   8.799   3.280  1.00  0.00           H  
ATOM   2992 HD13 ILE   187       5.670   9.555   1.718  1.00  0.00           H  
ATOM   2993  C   ILE   187       6.178   3.487   2.468  1.00  0.00           C  
ATOM   2994  O   ILE   187       7.110   2.907   3.091  1.00  0.00           O  
ATOM   2995  N   MET   188       4.967   3.030   2.370  1.00  0.00           N  
ATOM   2996  H   MET   188       4.332   3.569   1.798  1.00  0.00           H  
ATOM   2997  CA  MET   188       4.543   1.756   3.060  1.00  0.00           C  
ATOM   2998  HA  MET   188       4.856   1.859   4.099  1.00  0.00           H  
ATOM   2999  CB  MET   188       2.974   1.610   2.966  1.00  0.00           C  
ATOM   3000  HB2 MET   188       2.655   1.945   1.979  1.00  0.00           H  
ATOM   3001  HB3 MET   188       2.678   0.614   3.296  1.00  0.00           H  
ATOM   3002  CG  MET   188       2.351   2.675   3.837  1.00  0.00           C  
ATOM   3003  HG2 MET   188       2.768   3.646   3.573  1.00  0.00           H  
ATOM   3004  HG3 MET   188       1.261   2.654   3.863  1.00  0.00           H  
ATOM   3005  SD  MET   188       2.534   2.584   5.622  1.00  0.00           S  
ATOM   3006  CE  MET   188       1.440   1.162   6.002  1.00  0.00           C  
ATOM   3007  HE1 MET   188       0.428   1.396   5.673  1.00  0.00           H  
ATOM   3008  HE2 MET   188       1.787   0.267   5.485  1.00  0.00           H  
ATOM   3009  HE3 MET   188       1.458   0.857   7.048  1.00  0.00           H  
ATOM   3010  C   MET   188       5.238   0.541   2.478  1.00  0.00           C  
ATOM   3011  O   MET   188       5.463  -0.470   3.124  1.00  0.00           O  
ATOM   3012  N   LYS   189       5.632   0.590   1.197  1.00  0.00           N  
ATOM   3013  H   LYS   189       5.227   1.280   0.580  1.00  0.00           H  
ATOM   3014  CA  LYS   189       6.491  -0.507   0.613  1.00  0.00           C  
ATOM   3015  HA  LYS   189       6.060  -1.492   0.795  1.00  0.00           H  
ATOM   3016  CB  LYS   189       6.351  -0.508  -0.972  1.00  0.00           C  
ATOM   3017  HB2 LYS   189       5.297  -0.621  -1.223  1.00  0.00           H  
ATOM   3018  HB3 LYS   189       6.788   0.388  -1.414  1.00  0.00           H  
ATOM   3019  CG  LYS   189       7.092  -1.515  -1.496  1.00  0.00           C  
ATOM   3020  HG2 LYS   189       8.155  -1.350  -1.319  1.00  0.00           H  
ATOM   3021  HG3 LYS   189       6.988  -2.458  -0.958  1.00  0.00           H  
ATOM   3022  CD  LYS   189       6.868  -1.774  -2.836  1.00  0.00           C  
ATOM   3023  HD2 LYS   189       5.820  -1.906  -3.105  1.00  0.00           H  
ATOM   3024  HD3 LYS   189       7.185  -0.861  -3.341  1.00  0.00           H  
ATOM   3025  CE  LYS   189       7.570  -2.815  -3.316  1.00  0.00           C  
ATOM   3026  HE2 LYS   189       7.236  -3.724  -2.815  1.00  0.00           H  
ATOM   3027  HE3 LYS   189       7.297  -3.040  -4.348  1.00  0.00           H  
ATOM   3028  NZ  LYS   189       9.009  -2.505  -3.484  1.00  0.00           N  
ATOM   3029  HZ1 LYS   189       9.484  -2.480  -2.593  1.00  0.00           H  
ATOM   3030  HZ2 LYS   189       9.397  -3.281  -4.001  1.00  0.00           H  
ATOM   3031  HZ3 LYS   189       9.204  -1.568  -3.806  1.00  0.00           H  
ATOM   3032  C   LYS   189       7.897  -0.447   1.091  1.00  0.00           C  
ATOM   3033  O   LYS   189       8.515  -1.536   1.405  1.00  0.00           O  
ATOM   3034  N   GLY   190       8.446   0.723   1.469  1.00  0.00           N  
ATOM   3035  H   GLY   190       7.979   1.604   1.306  1.00  0.00           H  
ATOM   3036  CA  GLY   190       9.754   1.004   2.056  1.00  0.00           C  
ATOM   3037  HA2 GLY   190      10.418   0.576   1.305  1.00  0.00           H  
ATOM   3038  HA3 GLY   190       9.931   2.078   2.106  1.00  0.00           H  
ATOM   3039  C   GLY   190       9.919   0.401   3.433  1.00  0.00           C  
ATOM   3040  O   GLY   190      10.940  -0.132   3.791  1.00  0.00           O  
ATOM   3041  N   GLN   191       8.841   0.374   4.205  1.00  0.00           N  
ATOM   3042  H   GLN   191       8.005   0.806   3.837  1.00  0.00           H  
ATOM   3043  CA  GLN   191       8.791  -0.516   5.413  1.00  0.00           C  
ATOM   3044  HA  GLN   191       9.680  -0.308   6.008  1.00  0.00           H  
ATOM   3045  CB  GLN   191       7.429  -0.330   6.240  1.00  0.00           C  
ATOM   3046  HB2 GLN   191       7.222   0.721   6.440  1.00  0.00           H  
ATOM   3047  HB3 GLN   191       6.550  -0.638   5.673  1.00  0.00           H  
ATOM   3048  CG  GLN   191       7.407  -1.076   7.600  1.00  0.00           C  
ATOM   3049  HG2 GLN   191       7.640  -2.127   7.429  1.00  0.00           H  
ATOM   3050  HG3 GLN   191       8.119  -0.580   8.260  1.00  0.00           H  
ATOM   3051  CD  GLN   191       5.987  -0.999   8.276  1.00  0.00           C  
ATOM   3052  OE1 GLN   191       4.964  -0.685   7.643  1.00  0.00           O  
ATOM   3053  NE2 GLN   191       5.854  -1.215   9.586  1.00  0.00           N  
ATOM   3054 HE21 GLN   191       5.040  -0.895  10.091  1.00  0.00           H  
ATOM   3055 HE22 GLN   191       6.634  -1.537  10.141  1.00  0.00           H  
ATOM   3056  C   GLN   191       8.893  -2.012   5.065  1.00  0.00           C  
ATOM   3057  O   GLN   191       9.704  -2.773   5.648  1.00  0.00           O  
ATOM   3058  N   ARG   192       8.091  -2.499   4.067  1.00  0.00           N  
ATOM   3059  H   ARG   192       7.496  -1.817   3.619  1.00  0.00           H  
ATOM   3060  CA  ARG   192       8.097  -3.923   3.815  1.00  0.00           C  
ATOM   3061  HA  ARG   192       7.877  -4.491   4.719  1.00  0.00           H  
ATOM   3062  CB  ARG   192       6.945  -4.307   2.853  1.00  0.00           C  
ATOM   3063  HB2 ARG   192       6.940  -3.685   1.957  1.00  0.00           H  
ATOM   3064  HB3 ARG   192       7.172  -5.287   2.433  1.00  0.00           H  
ATOM   3065  CG  ARG   192       5.701  -4.246   3.367  1.00  0.00           C  
ATOM   3066  HG2 ARG   192       5.658  -4.833   4.284  1.00  0.00           H  
ATOM   3067  HG3 ARG   192       5.508  -3.181   3.491  1.00  0.00           H  
ATOM   3068  CD  ARG   192       4.700  -4.752   2.631  1.00  0.00           C  
ATOM   3069  HD2 ARG   192       4.664  -4.182   1.702  1.00  0.00           H  
ATOM   3070  HD3 ARG   192       4.880  -5.794   2.366  1.00  0.00           H  
ATOM   3071  NE  ARG   192       3.334  -4.574   3.251  1.00  0.00           N  
ATOM   3072  HE  ARG   192       2.678  -3.898   2.885  1.00  0.00           H  
ATOM   3073  CZ  ARG   192       2.677  -5.348   4.103  1.00  0.00           C  
ATOM   3074  NH1 ARG   192       3.188  -6.449   4.529  1.00  0.00           N  
ATOM   3075 HH11 ARG   192       4.087  -6.697   4.140  1.00  0.00           H  
ATOM   3076 HH12 ARG   192       2.545  -7.037   5.040  1.00  0.00           H  
ATOM   3077  NH2 ARG   192       1.513  -5.050   4.596  1.00  0.00           N  
ATOM   3078 HH21 ARG   192       1.345  -4.063   4.463  1.00  0.00           H  
ATOM   3079 HH22 ARG   192       1.169  -5.661   5.323  1.00  0.00           H  
ATOM   3080  C   ARG   192       9.508  -4.402   3.243  1.00  0.00           C  
ATOM   3081  O   ARG   192       9.918  -5.478   3.716  1.00  0.00           O  
ATOM   3082  N   ASP   193      10.125  -3.591   2.426  1.00  0.00           N  
ATOM   3083  H   ASP   193       9.511  -2.939   1.958  1.00  0.00           H  
ATOM   3084  CA  ASP   193      11.510  -3.835   1.919  1.00  0.00           C  
ATOM   3085  HA  ASP   193      11.495  -4.918   1.803  1.00  0.00           H  
ATOM   3086  CB  ASP   193      11.753  -3.014   0.683  1.00  0.00           C  
ATOM   3087  HB2 ASP   193      12.212  -2.053   0.913  1.00  0.00           H  
ATOM   3088  HB3 ASP   193      12.580  -3.528   0.193  1.00  0.00           H  
ATOM   3089  CG  ASP   193      10.633  -2.924  -0.343  1.00  0.00           C  
ATOM   3090  OD1 ASP   193       9.717  -3.722  -0.404  1.00  0.00           O  
ATOM   3091  OD2 ASP   193      10.713  -2.013  -1.213  1.00  0.00           O  
ATOM   3092  C   ASP   193      12.663  -3.588   2.943  1.00  0.00           C  
ATOM   3093  O   ASP   193      13.861  -3.829   2.688  1.00  0.00           O  
ATOM   3094  N   GLN   194      12.343  -3.233   4.219  1.00  0.00           N  
ATOM   3095  H   GLN   194      11.401  -2.874   4.293  1.00  0.00           H  
ATOM   3096  CA  GLN   194      13.289  -3.056   5.338  1.00  0.00           C  
ATOM   3097  HA  GLN   194      14.256  -3.404   4.976  1.00  0.00           H  
ATOM   3098  CB  GLN   194      13.180  -1.549   5.786  1.00  0.00           C  
ATOM   3099  HB2 GLN   194      13.270  -0.855   4.950  1.00  0.00           H  
ATOM   3100  HB3 GLN   194      12.197  -1.343   6.210  1.00  0.00           H  
ATOM   3101  CG  GLN   194      14.305  -1.359   6.764  1.00  0.00           C  
ATOM   3102  HG2 GLN   194      14.458  -2.135   7.514  1.00  0.00           H  
ATOM   3103  HG3 GLN   194      15.205  -1.386   6.149  1.00  0.00           H  
ATOM   3104  CD  GLN   194      14.168   0.021   7.433  1.00  0.00           C  
ATOM   3105  OE1 GLN   194      13.166   0.714   7.314  1.00  0.00           O  
ATOM   3106  NE2 GLN   194      15.058   0.439   8.303  1.00  0.00           N  
ATOM   3107 HE21 GLN   194      14.735   1.233   8.837  1.00  0.00           H  
ATOM   3108 HE22 GLN   194      15.944  -0.039   8.390  1.00  0.00           H  
ATOM   3109  C   GLN   194      13.018  -3.994   6.539  1.00  0.00           C  
ATOM   3110  O   GLN   194      13.975  -4.345   7.200  1.00  0.00           O  
ATOM   3111  N   MET   195      11.753  -4.474   6.742  1.00  0.00           N  
ATOM   3112  H   MET   195      10.976  -4.235   6.142  1.00  0.00           H  
ATOM   3113  CA  MET   195      11.280  -5.017   8.054  1.00  0.00           C  
ATOM   3114  HA  MET   195      11.856  -4.625   8.892  1.00  0.00           H  
ATOM   3115  CB  MET   195       9.847  -4.752   8.358  1.00  0.00           C  
ATOM   3116  HB2 MET   195       9.611  -5.071   9.373  1.00  0.00           H  
ATOM   3117  HB3 MET   195       9.703  -3.671   8.380  1.00  0.00           H  
ATOM   3118  CG  MET   195       8.926  -5.395   7.356  1.00  0.00           C  
ATOM   3119  HG2 MET   195       9.301  -5.475   6.335  1.00  0.00           H  
ATOM   3120  HG3 MET   195       8.940  -6.428   7.703  1.00  0.00           H  
ATOM   3121  SD  MET   195       7.166  -4.838   7.341  1.00  0.00           S  
ATOM   3122  CE  MET   195       6.131  -6.249   6.791  1.00  0.00           C  
ATOM   3123  HE1 MET   195       6.162  -6.959   7.618  1.00  0.00           H  
ATOM   3124  HE2 MET   195       5.111  -6.045   6.465  1.00  0.00           H  
ATOM   3125  HE3 MET   195       6.650  -6.783   5.995  1.00  0.00           H  
ATOM   3126  C   MET   195      11.602  -6.491   8.257  1.00  0.00           C  
ATOM   3127  O   MET   195      10.815  -7.335   8.684  1.00  0.00           O  
ATOM   3128  N   ASP   196      12.820  -6.871   7.829  1.00  0.00           N  
ATOM   3129  H   ASP   196      13.498  -6.231   7.441  1.00  0.00           H  
ATOM   3130  CA  ASP   196      13.339  -8.258   7.948  1.00  0.00           C  
ATOM   3131  HA  ASP   196      12.572  -8.805   7.399  1.00  0.00           H  
ATOM   3132  CB  ASP   196      14.671  -8.502   7.231  1.00  0.00           C  
ATOM   3133  HB2 ASP   196      15.460  -8.502   7.984  1.00  0.00           H  
ATOM   3134  HB3 ASP   196      14.612  -9.530   6.871  1.00  0.00           H  
ATOM   3135  CG  ASP   196      15.202  -7.667   6.062  1.00  0.00           C  
ATOM   3136  OD1 ASP   196      14.384  -6.940   5.437  1.00  0.00           O  
ATOM   3137  OD2 ASP   196      16.342  -7.862   5.559  1.00  0.00           O  
ATOM   3138  C   ASP   196      13.516  -8.770   9.420  1.00  0.00           C  
ATOM   3139  O   ASP   196      14.130  -8.157  10.288  1.00  0.00           O  
ATOM   3140  N   ASP   197      13.045 -10.043   9.667  1.00  0.00           N  
ATOM   3141  H   ASP   197      12.514 -10.624   9.035  1.00  0.00           H  
ATOM   3142  CA  ASP   197      13.305 -10.806  10.914  1.00  0.00           C  
ATOM   3143  HA  ASP   197      12.921 -10.245  11.766  1.00  0.00           H  
ATOM   3144  CB  ASP   197      12.519 -12.160  10.769  1.00  0.00           C  
ATOM   3145  HB2 ASP   197      13.019 -12.742   9.995  1.00  0.00           H  
ATOM   3146  HB3 ASP   197      12.588 -12.662  11.735  1.00  0.00           H  
ATOM   3147  CG  ASP   197      11.025 -11.938  10.233  1.00  0.00           C  
ATOM   3148  OD1 ASP   197      10.538 -12.911   9.595  1.00  0.00           O  
ATOM   3149  OD2 ASP   197      10.348 -10.925  10.515  1.00  0.00           O  
ATOM   3150  C   ASP   197      14.772 -11.050  11.091  1.00  0.00           C  
ATOM   3151  O   ASP   197      15.561 -10.963  10.164  1.00  0.00           O  
ATOM   3152  N   PRO   198      15.092 -11.504  12.349  1.00  0.00           N  
ATOM   3153  CD  PRO   198      14.340 -11.298  13.547  1.00  0.00           C  
ATOM   3154  HD2 PRO   198      13.637 -12.115  13.708  1.00  0.00           H  
ATOM   3155  HD3 PRO   198      13.855 -10.323  13.595  1.00  0.00           H  
ATOM   3156  CG  PRO   198      15.358 -11.448  14.650  1.00  0.00           C  
ATOM   3157  HG2 PRO   198      14.917 -11.988  15.488  1.00  0.00           H  
ATOM   3158  HG3 PRO   198      15.549 -10.430  14.987  1.00  0.00           H  
ATOM   3159  CB  PRO   198      16.486 -12.329  14.085  1.00  0.00           C  
ATOM   3160  HB2 PRO   198      16.418 -13.356  14.442  1.00  0.00           H  
ATOM   3161  HB3 PRO   198      17.445 -11.963  14.451  1.00  0.00           H  
ATOM   3162  CA  PRO   198      16.435 -12.135  12.586  1.00  0.00           C  
ATOM   3163  HA  PRO   198      17.229 -11.511  12.174  1.00  0.00           H  
ATOM   3164  C   PRO   198      16.634 -13.436  11.833  1.00  0.00           C  
ATOM   3165  O   PRO   198      15.668 -13.957  11.174  1.00  0.00           O  
ATOM   3166  N   PRO   199      17.842 -14.047  11.745  1.00  0.00           N  
ATOM   3167  CD  PRO   199      19.063 -13.414  12.233  1.00  0.00           C  
ATOM   3168  HD2 PRO   199      19.131 -13.510  13.317  1.00  0.00           H  
ATOM   3169  HD3 PRO   199      19.149 -12.384  11.887  1.00  0.00           H  
ATOM   3170  CG  PRO   199      20.192 -14.194  11.593  1.00  0.00           C  
ATOM   3171  HG2 PRO   199      21.128 -14.144  12.149  1.00  0.00           H  
ATOM   3172  HG3 PRO   199      20.350 -13.710  10.629  1.00  0.00           H  
ATOM   3173  CB  PRO   199      19.611 -15.655  11.516  1.00  0.00           C  
ATOM   3174  HB2 PRO   199      19.750 -16.095  12.503  1.00  0.00           H  
ATOM   3175  HB3 PRO   199      20.190 -16.076  10.693  1.00  0.00           H  
ATOM   3176  CA  PRO   199      18.186 -15.390  11.168  1.00  0.00           C  
ATOM   3177  HA  PRO   199      18.030 -15.320  10.091  1.00  0.00           H  
ATOM   3178  C   PRO   199      17.300 -16.543  11.707  1.00  0.00           C  
ATOM   3179  O   PRO   199      17.096 -16.497  12.941  1.00  0.00           O  
ATOM   3180  N   LEU   200      16.910 -17.492  10.793  1.00  0.00           N  
ATOM   3181  H   LEU   200      17.071 -17.368   9.803  1.00  0.00           H  
ATOM   3182  CA  LEU   200      15.980 -18.573  11.089  1.00  0.00           C  
ATOM   3183  HA  LEU   200      15.017 -18.259  11.491  1.00  0.00           H  
ATOM   3184  CB  LEU   200      15.896 -19.525   9.897  1.00  0.00           C  
ATOM   3185  HB2 LEU   200      16.908 -19.794   9.594  1.00  0.00           H  
ATOM   3186  HB3 LEU   200      15.610 -20.510  10.267  1.00  0.00           H  
ATOM   3187  CG  LEU   200      15.077 -19.015   8.706  1.00  0.00           C  
ATOM   3188  HG  LEU   200      15.045 -17.927   8.671  1.00  0.00           H  
ATOM   3189  CD1 LEU   200      15.401 -19.511   7.266  1.00  0.00           C  
ATOM   3190 HD11 LEU   200      16.335 -19.149   6.836  1.00  0.00           H  
ATOM   3191 HD12 LEU   200      15.423 -20.598   7.346  1.00  0.00           H  
ATOM   3192 HD13 LEU   200      14.652 -19.202   6.537  1.00  0.00           H  
ATOM   3193  CD2 LEU   200      13.580 -19.543   8.744  1.00  0.00           C  
ATOM   3194 HD21 LEU   200      13.687 -20.617   8.899  1.00  0.00           H  
ATOM   3195 HD22 LEU   200      12.953 -19.108   9.522  1.00  0.00           H  
ATOM   3196 HD23 LEU   200      13.029 -19.272   7.843  1.00  0.00           H  
ATOM   3197  C   LEU   200      16.550 -19.429  12.319  1.00  0.00           C  
ATOM   3198  O   LEU   200      15.771 -19.895  13.175  1.00  0.00           O  
ATOM   3199  N   GLU   201      17.871 -19.568  12.419  1.00  0.00           N  
ATOM   3200  H   GLU   201      18.364 -19.216  11.611  1.00  0.00           H  
ATOM   3201  CA  GLU   201      18.592 -20.253  13.488  1.00  0.00           C  
ATOM   3202  HA  GLU   201      18.042 -21.152  13.766  1.00  0.00           H  
ATOM   3203  CB  GLU   201      19.916 -20.772  13.087  1.00  0.00           C  
ATOM   3204  HB2 GLU   201      20.311 -19.960  12.477  1.00  0.00           H  
ATOM   3205  HB3 GLU   201      20.620 -20.872  13.913  1.00  0.00           H  
ATOM   3206  CG  GLU   201      20.011 -22.057  12.202  1.00  0.00           C  
ATOM   3207  HG2 GLU   201      20.970 -22.143  11.692  1.00  0.00           H  
ATOM   3208  HG3 GLU   201      20.134 -22.903  12.879  1.00  0.00           H  
ATOM   3209  CD  GLU   201      18.869 -22.408  11.294  1.00  0.00           C  
ATOM   3210  OE1 GLU   201      18.100 -23.357  11.664  1.00  0.00           O  
ATOM   3211  OE2 GLU   201      18.780 -21.874  10.133  1.00  0.00           O  
ATOM   3212  C   GLU   201      18.618 -19.423  14.746  1.00  0.00           C  
ATOM   3213  O   GLU   201      18.623 -20.137  15.772  1.00  0.00           O  
ATOM   3214  N   GLU   202      18.531 -18.078  14.811  1.00  0.00           N  
ATOM   3215  H   GLU   202      18.532 -17.542  13.955  1.00  0.00           H  
ATOM   3216  CA  GLU   202      18.444 -17.330  16.141  1.00  0.00           C  
ATOM   3217  HA  GLU   202      19.075 -17.749  16.924  1.00  0.00           H  
ATOM   3218  CB  GLU   202      18.899 -15.958  15.945  1.00  0.00           C  
ATOM   3219  HB2 GLU   202      18.230 -15.476  15.232  1.00  0.00           H  
ATOM   3220  HB3 GLU   202      18.668 -15.396  16.850  1.00  0.00           H  
ATOM   3221  CG  GLU   202      20.398 -15.789  15.453  1.00  0.00           C  
ATOM   3222  HG2 GLU   202      20.540 -16.339  14.523  1.00  0.00           H  
ATOM   3223  HG3 GLU   202      20.623 -14.752  15.203  1.00  0.00           H  
ATOM   3224  CD  GLU   202      21.460 -16.310  16.318  1.00  0.00           C  
ATOM   3225  OE1 GLU   202      21.250 -16.830  17.447  1.00  0.00           O  
ATOM   3226  OE2 GLU   202      22.626 -16.095  15.886  1.00  0.00           O  
ATOM   3227  C   GLU   202      16.958 -17.403  16.623  1.00  0.00           C  
ATOM   3228  O   GLU   202      16.591 -17.365  17.825  1.00  0.00           O  
ATOM   3229  N   ARG   203      16.053 -17.481  15.584  1.00  0.00           N  
ATOM   3230  H   ARG   203      16.390 -17.422  14.633  1.00  0.00           H  
ATOM   3231  CA  ARG   203      14.614 -17.699  15.826  1.00  0.00           C  
ATOM   3232  HA  ARG   203      14.251 -17.104  16.664  1.00  0.00           H  
ATOM   3233  CB  ARG   203      13.763 -17.305  14.557  1.00  0.00           C  
ATOM   3234  HB2 ARG   203      14.319 -17.609  13.670  1.00  0.00           H  
ATOM   3235  HB3 ARG   203      12.752 -17.678  14.722  1.00  0.00           H  
ATOM   3236  CG  ARG   203      13.669 -15.920  14.388  1.00  0.00           C  
ATOM   3237  HG2 ARG   203      13.301 -15.498  15.322  1.00  0.00           H  
ATOM   3238  HG3 ARG   203      14.648 -15.515  14.132  1.00  0.00           H  
ATOM   3239  CD  ARG   203      12.865 -15.492  13.432  1.00  0.00           C  
ATOM   3240  HD2 ARG   203      11.890 -15.977  13.478  1.00  0.00           H  
ATOM   3241  HD3 ARG   203      12.684 -14.453  13.706  1.00  0.00           H  
ATOM   3242  NE  ARG   203      13.443 -15.394  12.055  1.00  0.00           N  
ATOM   3243  HE  ARG   203      14.361 -14.982  11.972  1.00  0.00           H  
ATOM   3244  CZ  ARG   203      12.835 -15.725  10.911  1.00  0.00           C  
ATOM   3245  NH1 ARG   203      11.577 -15.977  10.834  1.00  0.00           N  
ATOM   3246 HH11 ARG   203      10.887 -15.931  11.570  1.00  0.00           H  
ATOM   3247 HH12 ARG   203      11.218 -16.122   9.902  1.00  0.00           H  
ATOM   3248  NH2 ARG   203      13.537 -15.591   9.825  1.00  0.00           N  
ATOM   3249 HH21 ARG   203      14.472 -15.238   9.972  1.00  0.00           H  
ATOM   3250 HH22 ARG   203      13.143 -15.742   8.908  1.00  0.00           H  
ATOM   3251  C   ARG   203      14.346 -19.135  16.355  1.00  0.00           C  
ATOM   3252  O   ARG   203      13.561 -19.207  17.342  1.00  0.00           O  
ATOM   3253  N   ARG   204      14.914 -20.226  15.845  1.00  0.00           N  
ATOM   3254  H   ARG   204      15.559 -20.047  15.088  1.00  0.00           H  
ATOM   3255  CA  ARG   204      14.900 -21.563  16.478  1.00  0.00           C  
ATOM   3256  HA  ARG   204      13.870 -21.861  16.678  1.00  0.00           H  
ATOM   3257  CB  ARG   204      15.498 -22.678  15.565  1.00  0.00           C  
ATOM   3258  HB2 ARG   204      16.542 -22.432  15.368  1.00  0.00           H  
ATOM   3259  HB3 ARG   204      15.421 -23.541  16.226  1.00  0.00           H  
ATOM   3260  CG  ARG   204      14.741 -22.906  14.418  1.00  0.00           C  
ATOM   3261  HG2 ARG   204      13.888 -23.486  14.769  1.00  0.00           H  
ATOM   3262  HG3 ARG   204      14.412 -21.946  14.018  1.00  0.00           H  
ATOM   3263  CD  ARG   204      15.411 -23.623  13.510  1.00  0.00           C  
ATOM   3264  HD2 ARG   204      16.083 -22.914  13.026  1.00  0.00           H  
ATOM   3265  HD3 ARG   204      15.913 -24.432  14.041  1.00  0.00           H  
ATOM   3266  NE  ARG   204      14.517 -24.167  12.413  1.00  0.00           N  
ATOM   3267  HE  ARG   204      13.742 -24.721  12.750  1.00  0.00           H  
ATOM   3268  CZ  ARG   204      14.670 -24.238  11.110  1.00  0.00           C  
ATOM   3269  NH1 ARG   204      13.738 -24.749  10.407  1.00  0.00           N  
ATOM   3270 HH11 ARG   204      12.875 -25.071  10.822  1.00  0.00           H  
ATOM   3271 HH12 ARG   204      13.886 -24.744   9.408  1.00  0.00           H  
ATOM   3272  NH2 ARG   204      15.660 -23.822  10.395  1.00  0.00           N  
ATOM   3273 HH21 ARG   204      16.469 -23.538  10.929  1.00  0.00           H  
ATOM   3274 HH22 ARG   204      15.702 -23.889   9.388  1.00  0.00           H  
ATOM   3275  C   ARG   204      15.586 -21.498  17.841  1.00  0.00           C  
ATOM   3276  O   ARG   204      14.902 -21.900  18.783  1.00  0.00           O  
ATOM   3277  N   ALA   205      16.815 -20.993  17.968  1.00  0.00           N  
ATOM   3278  H   ALA   205      17.348 -20.751  17.145  1.00  0.00           H  
ATOM   3279  CA  ALA   205      17.368 -20.791  19.322  1.00  0.00           C  
ATOM   3280  HA  ALA   205      17.512 -21.793  19.726  1.00  0.00           H  
ATOM   3281  CB  ALA   205      18.688 -20.053  19.232  1.00  0.00           C  
ATOM   3282  HB1 ALA   205      18.459 -19.021  18.968  1.00  0.00           H  
ATOM   3283  HB2 ALA   205      19.295 -20.156  20.131  1.00  0.00           H  
ATOM   3284  HB3 ALA   205      19.314 -20.354  18.392  1.00  0.00           H  
ATOM   3285  C   ALA   205      16.580 -20.009  20.403  1.00  0.00           C  
ATOM   3286  O   ALA   205      16.614 -20.334  21.601  1.00  0.00           O  
ATOM   3287  N   MET   206      15.782 -19.015  19.952  1.00  0.00           N  
ATOM   3288  H   MET   206      15.977 -18.612  19.046  1.00  0.00           H  
ATOM   3289  CA  MET   206      14.777 -18.412  20.793  1.00  0.00           C  
ATOM   3290  HA  MET   206      15.300 -17.984  21.649  1.00  0.00           H  
ATOM   3291  CB  MET   206      14.096 -17.159  20.080  1.00  0.00           C  
ATOM   3292  HB2 MET   206      14.891 -16.652  19.533  1.00  0.00           H  
ATOM   3293  HB3 MET   206      13.401 -17.612  19.373  1.00  0.00           H  
ATOM   3294  CG  MET   206      13.495 -16.091  20.939  1.00  0.00           C  
ATOM   3295  HG2 MET   206      13.007 -15.363  20.290  1.00  0.00           H  
ATOM   3296  HG3 MET   206      12.849 -16.494  21.719  1.00  0.00           H  
ATOM   3297  SD  MET   206      14.785 -15.259  21.885  1.00  0.00           S  
ATOM   3298  CE  MET   206      13.969 -13.735  22.355  1.00  0.00           C  
ATOM   3299  HE1 MET   206      14.772 -13.124  22.766  1.00  0.00           H  
ATOM   3300  HE2 MET   206      13.635 -13.180  21.479  1.00  0.00           H  
ATOM   3301  HE3 MET   206      13.180 -13.900  23.089  1.00  0.00           H  
ATOM   3302  C   MET   206      13.686 -19.410  21.338  1.00  0.00           C  
ATOM   3303  O   MET   206      13.380 -19.408  22.530  1.00  0.00           O  
ATOM   3304  N   HIE   207      13.068 -20.287  20.509  1.00  0.00           N  
ATOM   3305  H   HIE   207      13.447 -20.276  19.573  1.00  0.00           H  
ATOM   3306  CA  HIE   207      12.048 -21.287  20.932  1.00  0.00           C  
ATOM   3307  HA  HIE   207      11.385 -20.723  21.588  1.00  0.00           H  
ATOM   3308  CB  HIE   207      11.348 -21.654  19.696  1.00  0.00           C  
ATOM   3309  HB2 HIE   207      10.925 -20.866  19.074  1.00  0.00           H  
ATOM   3310  HB3 HIE   207      11.949 -22.285  19.040  1.00  0.00           H  
ATOM   3311  CG  HIE   207      10.195 -22.536  20.152  1.00  0.00           C  
ATOM   3312  ND1 HIE   207       9.103 -22.131  20.817  1.00  0.00           N  
ATOM   3313  CE1 HIE   207       8.319 -23.248  20.803  1.00  0.00           C  
ATOM   3314  HE1 HIE   207       7.326 -23.270  21.227  1.00  0.00           H  
ATOM   3315  NE2 HIE   207       8.886 -24.292  20.148  1.00  0.00           N  
ATOM   3316  HE2 HIE   207       8.470 -25.184  19.921  1.00  0.00           H  
ATOM   3317  CD2 HIE   207      10.085 -23.878  19.779  1.00  0.00           C  
ATOM   3318  HD2 HIE   207      10.838 -24.265  19.109  1.00  0.00           H  
ATOM   3319  C   HIE   207      12.635 -22.487  21.670  1.00  0.00           C  
ATOM   3320  O   HIE   207      11.970 -23.011  22.571  1.00  0.00           O  
ATOM   3321  N   ASP   208      13.953 -22.821  21.521  1.00  0.00           N  
ATOM   3322  H   ASP   208      14.431 -22.260  20.831  1.00  0.00           H  
ATOM   3323  CA  ASP   208      14.650 -23.895  22.217  1.00  0.00           C  
ATOM   3324  HA  ASP   208      14.282 -24.888  21.960  1.00  0.00           H  
ATOM   3325  CB  ASP   208      16.068 -23.906  21.693  1.00  0.00           C  
ATOM   3326  HB2 ASP   208      16.029 -23.890  20.603  1.00  0.00           H  
ATOM   3327  HB3 ASP   208      16.508 -22.914  21.796  1.00  0.00           H  
ATOM   3328  CG  ASP   208      16.979 -25.093  22.187  1.00  0.00           C  
ATOM   3329  OD1 ASP   208      16.543 -26.238  22.531  1.00  0.00           O  
ATOM   3330  OD2 ASP   208      18.233 -24.899  22.084  1.00  0.00           O  
ATOM   3331  C   ASP   208      14.650 -23.759  23.771  1.00  0.00           C  
ATOM   3332  O   ASP   208      14.861 -24.673  24.529  1.00  0.00           O  
ATOM   3333  N   ILE   209      14.436 -22.507  24.270  1.00  0.00           N  
ATOM   3334  H   ILE   209      14.392 -21.743  23.611  1.00  0.00           H  
ATOM   3335  CA  ILE   209      14.301 -22.121  25.682  1.00  0.00           C  
ATOM   3336  HA  ILE   209      14.902 -22.816  26.267  1.00  0.00           H  
ATOM   3337  CB  ILE   209      14.788 -20.723  25.942  1.00  0.00           C  
ATOM   3338  HB  ILE   209      14.078 -20.074  25.430  1.00  0.00           H  
ATOM   3339  CG2 ILE   209      14.619 -20.230  27.316  1.00  0.00           C  
ATOM   3340 HG21 ILE   209      15.173 -20.933  27.938  1.00  0.00           H  
ATOM   3341 HG22 ILE   209      14.977 -19.214  27.481  1.00  0.00           H  
ATOM   3342 HG23 ILE   209      13.594 -20.313  27.678  1.00  0.00           H  
ATOM   3343  CG1 ILE   209      16.264 -20.548  25.487  1.00  0.00           C  
ATOM   3344 HG12 ILE   209      16.903 -20.837  26.322  1.00  0.00           H  
ATOM   3345 HG13 ILE   209      16.425 -21.294  24.708  1.00  0.00           H  
ATOM   3346  CD1 ILE   209      16.560 -19.197  24.941  1.00  0.00           C  
ATOM   3347 HD11 ILE   209      15.651 -18.675  24.639  1.00  0.00           H  
ATOM   3348 HD12 ILE   209      17.216 -18.591  25.565  1.00  0.00           H  
ATOM   3349 HD13 ILE   209      17.176 -19.386  24.062  1.00  0.00           H  
ATOM   3350  C   ILE   209      12.949 -22.395  26.286  1.00  0.00           C  
ATOM   3351  O   ILE   209      12.757 -22.765  27.423  1.00  0.00           O  
ATOM   3352  N   ILE   210      11.915 -22.195  25.462  1.00  0.00           N  
ATOM   3353  H   ILE   210      12.181 -21.798  24.572  1.00  0.00           H  
ATOM   3354  CA  ILE   210      10.580 -22.681  25.785  1.00  0.00           C  
ATOM   3355  HA  ILE   210      10.242 -22.395  26.781  1.00  0.00           H  
ATOM   3356  CB  ILE   210       9.542 -21.967  24.844  1.00  0.00           C  
ATOM   3357  HB  ILE   210       9.806 -22.063  23.791  1.00  0.00           H  
ATOM   3358  CG2 ILE   210       8.198 -22.676  24.960  1.00  0.00           C  
ATOM   3359 HG21 ILE   210       7.864 -22.684  25.998  1.00  0.00           H  
ATOM   3360 HG22 ILE   210       7.413 -22.293  24.309  1.00  0.00           H  
ATOM   3361 HG23 ILE   210       8.338 -23.714  24.656  1.00  0.00           H  
ATOM   3362  CG1 ILE   210       9.355 -20.413  25.085  1.00  0.00           C  
ATOM   3363 HG12 ILE   210       8.454 -20.042  24.595  1.00  0.00           H  
ATOM   3364 HG13 ILE   210       9.266 -20.284  26.164  1.00  0.00           H  
ATOM   3365  CD1 ILE   210      10.524 -19.442  24.771  1.00  0.00           C  
ATOM   3366 HD11 ILE   210      11.117 -19.879  23.968  1.00  0.00           H  
ATOM   3367 HD12 ILE   210      10.162 -18.488  24.388  1.00  0.00           H  
ATOM   3368 HD13 ILE   210      11.199 -19.384  25.624  1.00  0.00           H  
ATOM   3369  C   ILE   210      10.558 -24.239  25.761  1.00  0.00           C  
ATOM   3370  O   ILE   210      10.122 -24.869  26.759  1.00  0.00           O  
ATOM   3371  N   ALA   211      11.129 -24.865  24.778  1.00  0.00           N  
ATOM   3372  H   ALA   211      11.559 -24.271  24.083  1.00  0.00           H  
ATOM   3373  CA  ALA   211      11.316 -26.276  24.587  1.00  0.00           C  
ATOM   3374  HA  ALA   211      10.296 -26.657  24.648  1.00  0.00           H  
ATOM   3375  CB  ALA   211      11.822 -26.500  23.140  1.00  0.00           C  
ATOM   3376  HB1 ALA   211      12.908 -26.476  23.229  1.00  0.00           H  
ATOM   3377  HB2 ALA   211      11.574 -27.533  22.894  1.00  0.00           H  
ATOM   3378  HB3 ALA   211      11.397 -25.807  22.414  1.00  0.00           H  
ATOM   3379  C   ALA   211      12.042 -27.168  25.580  1.00  0.00           C  
ATOM   3380  O   ALA   211      12.621 -28.164  25.103  1.00  0.00           O  
ATOM   3381  N   SER   212      12.110 -26.868  26.856  1.00  0.00           N  
ATOM   3382  H   SER   212      11.388 -26.263  27.220  1.00  0.00           H  
ATOM   3383  CA  SER   212      12.951 -27.504  27.860  1.00  0.00           C  
ATOM   3384  HA  SER   212      13.404 -28.397  27.429  1.00  0.00           H  
ATOM   3385  CB  SER   212      13.983 -26.420  28.105  1.00  0.00           C  
ATOM   3386  HB2 SER   212      14.665 -26.223  27.278  1.00  0.00           H  
ATOM   3387  HB3 SER   212      13.570 -25.422  28.252  1.00  0.00           H  
ATOM   3388  OG  SER   212      14.791 -26.732  29.206  1.00  0.00           O  
ATOM   3389  HG  SER   212      14.943 -25.890  29.643  1.00  0.00           H  
ATOM   3390  C   SER   212      12.206 -27.828  29.181  1.00  0.00           C  
ATOM   3391  O   SER   212      11.133 -27.278  29.483  1.00  0.00           O  
ATOM   3392  N   ASP   213      12.722 -28.789  29.944  1.00  0.00           N  
ATOM   3393  H   ASP   213      13.553 -29.208  29.552  1.00  0.00           H  
ATOM   3394  CA  ASP   213      12.124 -29.386  31.151  1.00  0.00           C  
ATOM   3395  HA  ASP   213      11.078 -29.656  31.005  1.00  0.00           H  
ATOM   3396  CB  ASP   213      12.983 -30.590  31.521  1.00  0.00           C  
ATOM   3397  HB2 ASP   213      14.034 -30.334  31.651  1.00  0.00           H  
ATOM   3398  HB3 ASP   213      12.715 -31.023  32.485  1.00  0.00           H  
ATOM   3399  CG  ASP   213      12.873 -31.726  30.488  1.00  0.00           C  
ATOM   3400  OD1 ASP   213      13.985 -32.103  30.104  1.00  0.00           O  
ATOM   3401  OD2 ASP   213      11.755 -32.069  29.947  1.00  0.00           O  
ATOM   3402  C   ASP   213      11.996 -28.439  32.342  1.00  0.00           C  
ATOM   3403  O   ASP   213      11.462 -28.701  33.378  1.00  0.00           O  
ATOM   3404  N   THR   214      12.666 -27.278  32.204  1.00  0.00           N  
ATOM   3405  H   THR   214      13.074 -27.071  31.303  1.00  0.00           H  
ATOM   3406  CA  THR   214      12.612 -26.121  33.205  1.00  0.00           C  
ATOM   3407  HA  THR   214      11.573 -26.001  33.513  1.00  0.00           H  
ATOM   3408  CB  THR   214      13.540 -26.423  34.439  1.00  0.00           C  
ATOM   3409  HB  THR   214      13.020 -27.125  35.090  1.00  0.00           H  
ATOM   3410  CG2 THR   214      14.892 -27.020  34.034  1.00  0.00           C  
ATOM   3411 HG21 THR   214      14.658 -28.055  33.785  1.00  0.00           H  
ATOM   3412 HG22 THR   214      15.426 -26.347  33.363  1.00  0.00           H  
ATOM   3413 HG23 THR   214      15.466 -27.073  34.959  1.00  0.00           H  
ATOM   3414  OG1 THR   214      13.723 -25.200  35.082  1.00  0.00           O  
ATOM   3415  HG1 THR   214      12.973 -24.995  35.645  1.00  0.00           H  
ATOM   3416  C   THR   214      12.915 -24.901  32.385  1.00  0.00           C  
ATOM   3417  O   THR   214      13.445 -25.003  31.287  1.00  0.00           O  
ATOM   3418  N   PHE   215      12.637 -23.672  32.875  1.00  0.00           N  
ATOM   3419  H   PHE   215      12.328 -23.659  33.836  1.00  0.00           H  
ATOM   3420  CA  PHE   215      12.909 -22.358  32.188  1.00  0.00           C  
ATOM   3421  HA  PHE   215      12.958 -22.502  31.109  1.00  0.00           H  
ATOM   3422  CB  PHE   215      11.744 -21.321  32.414  1.00  0.00           C  
ATOM   3423  HB2 PHE   215      10.863 -21.757  31.942  1.00  0.00           H  
ATOM   3424  HB3 PHE   215      11.486 -21.094  33.448  1.00  0.00           H  
ATOM   3425  CG  PHE   215      11.981 -19.875  31.744  1.00  0.00           C  
ATOM   3426  CD1 PHE   215      11.690 -19.641  30.348  1.00  0.00           C  
ATOM   3427  HD1 PHE   215      11.450 -20.528  29.782  1.00  0.00           H  
ATOM   3428  CE1 PHE   215      11.739 -18.410  29.790  1.00  0.00           C  
ATOM   3429  HE1 PHE   215      11.610 -18.272  28.726  1.00  0.00           H  
ATOM   3430  CZ  PHE   215      12.073 -17.333  30.589  1.00  0.00           C  
ATOM   3431  HZ  PHE   215      12.138 -16.312  30.245  1.00  0.00           H  
ATOM   3432  CE2 PHE   215      12.303 -17.522  32.007  1.00  0.00           C  
ATOM   3433  HE2 PHE   215      12.494 -16.723  32.707  1.00  0.00           H  
ATOM   3434  CD2 PHE   215      12.341 -18.855  32.508  1.00  0.00           C  
ATOM   3435  HD2 PHE   215      12.454 -19.160  33.538  1.00  0.00           H  
ATOM   3436  C   PHE   215      14.196 -21.765  32.809  1.00  0.00           C  
ATOM   3437  O   PHE   215      14.314 -21.550  34.005  1.00  0.00           O  
ATOM   3438  N   ASP   216      15.158 -21.511  31.940  1.00  0.00           N  
ATOM   3439  H   ASP   216      15.066 -21.964  31.042  1.00  0.00           H  
ATOM   3440  CA  ASP   216      16.354 -20.750  32.189  1.00  0.00           C  
ATOM   3441  HA  ASP   216      16.501 -20.812  33.268  1.00  0.00           H  
ATOM   3442  CB  ASP   216      17.515 -21.444  31.559  1.00  0.00           C  
ATOM   3443  HB2 ASP   216      17.606 -22.458  31.948  1.00  0.00           H  
ATOM   3444  HB3 ASP   216      17.445 -21.536  30.475  1.00  0.00           H  
ATOM   3445  CG  ASP   216      18.906 -20.846  31.730  1.00  0.00           C  
ATOM   3446  OD1 ASP   216      19.078 -19.727  32.272  1.00  0.00           O  
ATOM   3447  OD2 ASP   216      19.911 -21.575  31.430  1.00  0.00           O  
ATOM   3448  C   ASP   216      16.274 -19.211  31.782  1.00  0.00           C  
ATOM   3449  O   ASP   216      16.298 -18.906  30.555  1.00  0.00           O  
ATOM   3450  N   LYS   217      16.100 -18.238  32.720  1.00  0.00           N  
ATOM   3451  H   LYS   217      15.942 -18.537  33.672  1.00  0.00           H  
ATOM   3452  CA  LYS   217      15.901 -16.831  32.361  1.00  0.00           C  
ATOM   3453  HA  LYS   217      15.090 -16.738  31.638  1.00  0.00           H  
ATOM   3454  CB  LYS   217      15.538 -16.117  33.717  1.00  0.00           C  
ATOM   3455  HB2 LYS   217      14.946 -16.761  34.368  1.00  0.00           H  
ATOM   3456  HB3 LYS   217      16.495 -15.990  34.222  1.00  0.00           H  
ATOM   3457  CG  LYS   217      14.990 -14.886  33.578  1.00  0.00           C  
ATOM   3458  HG2 LYS   217      15.721 -14.286  33.035  1.00  0.00           H  
ATOM   3459  HG3 LYS   217      14.133 -14.969  32.910  1.00  0.00           H  
ATOM   3460  CD  LYS   217      14.757 -14.164  34.791  1.00  0.00           C  
ATOM   3461  HD2 LYS   217      15.656 -14.136  35.407  1.00  0.00           H  
ATOM   3462  HD3 LYS   217      14.658 -13.097  34.590  1.00  0.00           H  
ATOM   3463  CE  LYS   217      13.610 -14.502  35.484  1.00  0.00           C  
ATOM   3464  HE2 LYS   217      12.788 -14.454  34.770  1.00  0.00           H  
ATOM   3465  HE3 LYS   217      13.650 -15.552  35.774  1.00  0.00           H  
ATOM   3466  NZ  LYS   217      13.440 -13.532  36.580  1.00  0.00           N  
ATOM   3467  HZ1 LYS   217      13.475 -12.558  36.317  1.00  0.00           H  
ATOM   3468  HZ2 LYS   217      12.542 -13.728  36.998  1.00  0.00           H  
ATOM   3469  HZ3 LYS   217      14.076 -13.582  37.363  1.00  0.00           H  
ATOM   3470  C   LYS   217      17.253 -16.237  31.803  1.00  0.00           C  
ATOM   3471  O   LYS   217      17.202 -15.328  30.943  1.00  0.00           O  
ATOM   3472  N   ALA   218      18.420 -16.631  32.222  1.00  0.00           N  
ATOM   3473  H   ALA   218      18.483 -17.424  32.844  1.00  0.00           H  
ATOM   3474  CA  ALA   218      19.688 -16.071  31.852  1.00  0.00           C  
ATOM   3475  HA  ALA   218      19.674 -14.982  31.870  1.00  0.00           H  
ATOM   3476  CB  ALA   218      20.712 -16.599  32.838  1.00  0.00           C  
ATOM   3477  HB1 ALA   218      21.002 -17.638  32.685  1.00  0.00           H  
ATOM   3478  HB2 ALA   218      21.618 -16.002  32.740  1.00  0.00           H  
ATOM   3479  HB3 ALA   218      20.456 -16.420  33.882  1.00  0.00           H  
ATOM   3480  C   ALA   218      20.060 -16.388  30.450  1.00  0.00           C  
ATOM   3481  O   ALA   218      20.830 -15.559  29.880  1.00  0.00           O  
ATOM   3482  N   LYS   219      19.598 -17.509  29.920  1.00  0.00           N  
ATOM   3483  H   LYS   219      19.136 -18.115  30.583  1.00  0.00           H  
ATOM   3484  CA  LYS   219      19.784 -17.965  28.564  1.00  0.00           C  
ATOM   3485  HA  LYS   219      20.731 -17.692  28.099  1.00  0.00           H  
ATOM   3486  CB  LYS   219      19.654 -19.493  28.558  1.00  0.00           C  
ATOM   3487  HB2 LYS   219      20.347 -19.842  29.323  1.00  0.00           H  
ATOM   3488  HB3 LYS   219      18.621 -19.651  28.865  1.00  0.00           H  
ATOM   3489  CG  LYS   219      19.884 -20.151  27.403  1.00  0.00           C  
ATOM   3490  HG2 LYS   219      19.078 -19.864  26.728  1.00  0.00           H  
ATOM   3491  HG3 LYS   219      20.874 -19.885  27.032  1.00  0.00           H  
ATOM   3492  CD  LYS   219      19.890 -21.582  27.510  1.00  0.00           C  
ATOM   3493  HD2 LYS   219      20.762 -21.990  28.021  1.00  0.00           H  
ATOM   3494  HD3 LYS   219      18.993 -21.905  28.039  1.00  0.00           H  
ATOM   3495  CE  LYS   219      19.950 -22.041  26.254  1.00  0.00           C  
ATOM   3496  HE2 LYS   219      19.225 -21.478  25.665  1.00  0.00           H  
ATOM   3497  HE3 LYS   219      20.938 -21.861  25.830  1.00  0.00           H  
ATOM   3498  NZ  LYS   219      19.599 -23.492  26.181  1.00  0.00           N  
ATOM   3499  HZ1 LYS   219      20.185 -24.107  26.726  1.00  0.00           H  
ATOM   3500  HZ2 LYS   219      18.640 -23.589  26.482  1.00  0.00           H  
ATOM   3501  HZ3 LYS   219      19.751 -23.803  25.232  1.00  0.00           H  
ATOM   3502  C   LYS   219      18.655 -17.362  27.738  1.00  0.00           C  
ATOM   3503  O   LYS   219      18.947 -16.905  26.625  1.00  0.00           O  
ATOM   3504  N   ALA   220      17.391 -17.319  28.227  1.00  0.00           N  
ATOM   3505  H   ALA   220      17.212 -17.662  29.160  1.00  0.00           H  
ATOM   3506  CA  ALA   220      16.319 -16.548  27.545  1.00  0.00           C  
ATOM   3507  HA  ALA   220      16.028 -17.032  26.613  1.00  0.00           H  
ATOM   3508  CB  ALA   220      15.028 -16.399  28.448  1.00  0.00           C  
ATOM   3509  HB1 ALA   220      15.212 -15.701  29.265  1.00  0.00           H  
ATOM   3510  HB2 ALA   220      14.291 -16.049  27.725  1.00  0.00           H  
ATOM   3511  HB3 ALA   220      14.678 -17.360  28.825  1.00  0.00           H  
ATOM   3512  C   ALA   220      16.846 -15.109  27.263  1.00  0.00           C  
ATOM   3513  O   ALA   220      16.856 -14.648  26.131  1.00  0.00           O  
ATOM   3514  N   GLU   221      17.405 -14.420  28.240  1.00  0.00           N  
ATOM   3515  H   GLU   221      17.282 -14.789  29.172  1.00  0.00           H  
ATOM   3516  CA  GLU   221      17.749 -13.023  28.227  1.00  0.00           C  
ATOM   3517  HA  GLU   221      16.898 -12.487  27.809  1.00  0.00           H  
ATOM   3518  CB  GLU   221      17.995 -12.557  29.680  1.00  0.00           C  
ATOM   3519  HB2 GLU   221      17.107 -12.903  30.208  1.00  0.00           H  
ATOM   3520  HB3 GLU   221      18.881 -12.950  30.179  1.00  0.00           H  
ATOM   3521  CG  GLU   221      17.896 -11.043  29.704  1.00  0.00           C  
ATOM   3522  HG2 GLU   221      17.327 -10.767  28.817  1.00  0.00           H  
ATOM   3523  HG3 GLU   221      17.469 -10.766  30.668  1.00  0.00           H  
ATOM   3524  CD  GLU   221      19.220 -10.330  29.589  1.00  0.00           C  
ATOM   3525  OE1 GLU   221      20.203 -10.617  30.301  1.00  0.00           O  
ATOM   3526  OE2 GLU   221      19.281  -9.544  28.623  1.00  0.00           O  
ATOM   3527  C   GLU   221      18.955 -12.630  27.413  1.00  0.00           C  
ATOM   3528  O   GLU   221      18.874 -11.728  26.586  1.00  0.00           O  
ATOM   3529  N   ALA   222      20.001 -13.397  27.471  1.00  0.00           N  
ATOM   3530  H   ALA   222      19.835 -14.227  28.021  1.00  0.00           H  
ATOM   3531  CA  ALA   222      21.112 -13.247  26.572  1.00  0.00           C  
ATOM   3532  HA  ALA   222      21.611 -12.289  26.718  1.00  0.00           H  
ATOM   3533  CB  ALA   222      22.176 -14.323  26.977  1.00  0.00           C  
ATOM   3534  HB1 ALA   222      22.832 -13.958  27.768  1.00  0.00           H  
ATOM   3535  HB2 ALA   222      21.642 -15.157  27.432  1.00  0.00           H  
ATOM   3536  HB3 ALA   222      22.827 -14.678  26.178  1.00  0.00           H  
ATOM   3537  C   ALA   222      20.701 -13.467  25.100  1.00  0.00           C  
ATOM   3538  O   ALA   222      21.250 -12.760  24.270  1.00  0.00           O  
ATOM   3539  N   GLN   223      19.626 -14.374  24.836  1.00  0.00           N  
ATOM   3540  H   GLN   223      19.176 -14.959  25.526  1.00  0.00           H  
ATOM   3541  CA  GLN   223      19.178 -14.574  23.491  1.00  0.00           C  
ATOM   3542  HA  GLN   223      20.032 -14.578  22.814  1.00  0.00           H  
ATOM   3543  CB  GLN   223      18.421 -15.871  23.206  1.00  0.00           C  
ATOM   3544  HB2 GLN   223      18.949 -16.708  23.664  1.00  0.00           H  
ATOM   3545  HB3 GLN   223      17.436 -15.763  23.660  1.00  0.00           H  
ATOM   3546  CG  GLN   223      18.200 -16.282  21.704  1.00  0.00           C  
ATOM   3547  HG2 GLN   223      17.679 -17.239  21.754  1.00  0.00           H  
ATOM   3548  HG3 GLN   223      17.516 -15.551  21.273  1.00  0.00           H  
ATOM   3549  CD  GLN   223      19.386 -16.497  20.852  1.00  0.00           C  
ATOM   3550  OE1 GLN   223      20.520 -16.724  21.248  1.00  0.00           O  
ATOM   3551  NE2 GLN   223      19.239 -16.516  19.554  1.00  0.00           N  
ATOM   3552 HE21 GLN   223      20.051 -16.606  18.960  1.00  0.00           H  
ATOM   3553 HE22 GLN   223      18.300 -16.433  19.192  1.00  0.00           H  
ATOM   3554  C   GLN   223      18.411 -13.302  22.995  1.00  0.00           C  
ATOM   3555  O   GLN   223      18.557 -12.926  21.826  1.00  0.00           O  
ATOM   3556  N   ILE   224      17.621 -12.584  23.877  1.00  0.00           N  
ATOM   3557  H   ILE   224      17.603 -12.985  24.804  1.00  0.00           H  
ATOM   3558  CA  ILE   224      16.954 -11.310  23.578  1.00  0.00           C  
ATOM   3559  HA  ILE   224      16.246 -11.469  22.764  1.00  0.00           H  
ATOM   3560  CB  ILE   224      16.204 -10.668  24.813  1.00  0.00           C  
ATOM   3561  HB  ILE   224      16.876 -10.364  25.615  1.00  0.00           H  
ATOM   3562  CG2 ILE   224      15.506  -9.411  24.294  1.00  0.00           C  
ATOM   3563 HG21 ILE   224      15.014  -8.810  25.059  1.00  0.00           H  
ATOM   3564 HG22 ILE   224      16.163  -8.638  23.897  1.00  0.00           H  
ATOM   3565 HG23 ILE   224      14.846  -9.592  23.445  1.00  0.00           H  
ATOM   3566  CG1 ILE   224      15.153 -11.666  25.324  1.00  0.00           C  
ATOM   3567 HG12 ILE   224      14.483 -12.022  24.542  1.00  0.00           H  
ATOM   3568 HG13 ILE   224      15.742 -12.535  25.617  1.00  0.00           H  
ATOM   3569  CD1 ILE   224      14.271 -10.968  26.493  1.00  0.00           C  
ATOM   3570 HD11 ILE   224      13.649 -10.242  25.970  1.00  0.00           H  
ATOM   3571 HD12 ILE   224      13.610 -11.729  26.906  1.00  0.00           H  
ATOM   3572 HD13 ILE   224      15.035 -10.655  27.205  1.00  0.00           H  
ATOM   3573  C   ILE   224      18.023 -10.324  23.095  1.00  0.00           C  
ATOM   3574  O   ILE   224      17.938  -9.717  21.943  1.00  0.00           O  
ATOM   3575  N   ALA   225      19.049 -10.129  23.968  1.00  0.00           N  
ATOM   3576  H   ALA   225      19.086 -10.686  24.810  1.00  0.00           H  
ATOM   3577  CA  ALA   225      20.152  -9.094  23.680  1.00  0.00           C  
ATOM   3578  HA  ALA   225      19.665  -8.137  23.492  1.00  0.00           H  
ATOM   3579  CB  ALA   225      21.085  -9.048  24.865  1.00  0.00           C  
ATOM   3580  HB1 ALA   225      21.334 -10.017  25.297  1.00  0.00           H  
ATOM   3581  HB2 ALA   225      21.974  -8.488  24.575  1.00  0.00           H  
ATOM   3582  HB3 ALA   225      20.774  -8.348  25.641  1.00  0.00           H  
ATOM   3583  C   ALA   225      20.883  -9.539  22.447  1.00  0.00           C  
ATOM   3584  O   ALA   225      21.394  -8.674  21.776  1.00  0.00           O  
ATOM   3585  N   LYS   226      20.943 -10.834  22.015  1.00  0.00           N  
ATOM   3586  H   LYS   226      20.375 -11.493  22.528  1.00  0.00           H  
ATOM   3587  CA  LYS   226      21.670 -11.406  20.827  1.00  0.00           C  
ATOM   3588  HA  LYS   226      22.668 -10.972  20.890  1.00  0.00           H  
ATOM   3589  CB  LYS   226      21.645 -12.968  20.771  1.00  0.00           C  
ATOM   3590  HB2 LYS   226      21.832 -13.333  21.781  1.00  0.00           H  
ATOM   3591  HB3 LYS   226      20.665 -13.261  20.395  1.00  0.00           H  
ATOM   3592  CG  LYS   226      22.722 -13.326  19.987  1.00  0.00           C  
ATOM   3593  HG2 LYS   226      22.635 -12.883  18.995  1.00  0.00           H  
ATOM   3594  HG3 LYS   226      23.555 -12.952  20.582  1.00  0.00           H  
ATOM   3595  CD  LYS   226      22.987 -14.626  19.771  1.00  0.00           C  
ATOM   3596  HD2 LYS   226      23.274 -15.169  20.672  1.00  0.00           H  
ATOM   3597  HD3 LYS   226      22.034 -15.037  19.440  1.00  0.00           H  
ATOM   3598  CE  LYS   226      23.955 -14.844  18.857  1.00  0.00           C  
ATOM   3599  HE2 LYS   226      23.896 -14.221  17.964  1.00  0.00           H  
ATOM   3600  HE3 LYS   226      24.885 -14.634  19.385  1.00  0.00           H  
ATOM   3601  NZ  LYS   226      23.885 -16.278  18.448  1.00  0.00           N  
ATOM   3602  HZ1 LYS   226      24.801 -16.609  18.183  1.00  0.00           H  
ATOM   3603  HZ2 LYS   226      23.592 -16.915  19.175  1.00  0.00           H  
ATOM   3604  HZ3 LYS   226      23.221 -16.442  17.705  1.00  0.00           H  
ATOM   3605  C   LYS   226      20.970 -10.812  19.616  1.00  0.00           C  
ATOM   3606  O   LYS   226      21.673 -10.421  18.707  1.00  0.00           O  
ATOM   3607  N   MET   227      19.669 -10.923  19.506  1.00  0.00           N  
ATOM   3608  H   MET   227      19.058 -11.343  20.192  1.00  0.00           H  
ATOM   3609  CA  MET   227      18.944 -10.550  18.211  1.00  0.00           C  
ATOM   3610  HA  MET   227      19.630 -10.679  17.374  1.00  0.00           H  
ATOM   3611  CB  MET   227      17.679 -11.421  18.023  1.00  0.00           C  
ATOM   3612  HB2 MET   227      16.949 -11.099  18.766  1.00  0.00           H  
ATOM   3613  HB3 MET   227      17.362 -11.138  17.020  1.00  0.00           H  
ATOM   3614  CG  MET   227      17.862 -12.907  18.004  1.00  0.00           C  
ATOM   3615  HG2 MET   227      18.692 -13.133  17.335  1.00  0.00           H  
ATOM   3616  HG3 MET   227      18.075 -13.288  19.003  1.00  0.00           H  
ATOM   3617  SD  MET   227      16.463 -13.751  17.389  1.00  0.00           S  
ATOM   3618  CE  MET   227      15.311 -13.588  18.806  1.00  0.00           C  
ATOM   3619  HE1 MET   227      14.700 -14.490  18.833  1.00  0.00           H  
ATOM   3620  HE2 MET   227      15.896 -13.551  19.725  1.00  0.00           H  
ATOM   3621  HE3 MET   227      14.728 -12.669  18.861  1.00  0.00           H  
ATOM   3622  C   MET   227      18.572  -9.076  18.103  1.00  0.00           C  
ATOM   3623  O   MET   227      17.863  -8.642  17.215  1.00  0.00           O  
ATOM   3624  N   GLU   228      18.958  -8.239  19.097  1.00  0.00           N  
ATOM   3625  H   GLU   228      19.667  -8.656  19.683  1.00  0.00           H  
ATOM   3626  CA  GLU   228      18.331  -6.909  19.365  1.00  0.00           C  
ATOM   3627  HA  GLU   228      17.246  -6.977  19.286  1.00  0.00           H  
ATOM   3628  CB  GLU   228      18.651  -6.333  20.742  1.00  0.00           C  
ATOM   3629  HB2 GLU   228      17.955  -5.525  20.968  1.00  0.00           H  
ATOM   3630  HB3 GLU   228      18.411  -7.112  21.465  1.00  0.00           H  
ATOM   3631  CG  GLU   228      20.085  -6.016  20.888  1.00  0.00           C  
ATOM   3632  HG2 GLU   228      20.718  -6.813  20.498  1.00  0.00           H  
ATOM   3633  HG3 GLU   228      20.260  -5.268  20.115  1.00  0.00           H  
ATOM   3634  CD  GLU   228      20.499  -5.271  22.189  1.00  0.00           C  
ATOM   3635  OE1 GLU   228      19.668  -4.932  23.056  1.00  0.00           O  
ATOM   3636  OE2 GLU   228      21.692  -4.783  22.268  1.00  0.00           O  
ATOM   3637  C   GLU   228      18.710  -5.820  18.283  1.00  0.00           C  
ATOM   3638  O   GLU   228      17.770  -5.025  18.030  1.00  0.00           O  
ATOM   3639  N   GLU   229      19.838  -5.897  17.530  1.00  0.00           N  
ATOM   3640  H   GLU   229      20.541  -6.583  17.762  1.00  0.00           H  
ATOM   3641  CA  GLU   229      20.117  -5.029  16.358  1.00  0.00           C  
ATOM   3642  HA  GLU   229      19.791  -4.015  16.586  1.00  0.00           H  
ATOM   3643  CB  GLU   229      21.571  -5.217  15.892  1.00  0.00           C  
ATOM   3644  HB2 GLU   229      21.657  -6.264  15.602  1.00  0.00           H  
ATOM   3645  HB3 GLU   229      21.692  -4.619  14.989  1.00  0.00           H  
ATOM   3646  CG  GLU   229      22.678  -4.917  16.880  1.00  0.00           C  
ATOM   3647  HG2 GLU   229      22.896  -5.784  17.504  1.00  0.00           H  
ATOM   3648  HG3 GLU   229      23.611  -4.718  16.353  1.00  0.00           H  
ATOM   3649  CD  GLU   229      22.402  -3.776  17.773  1.00  0.00           C  
ATOM   3650  OE1 GLU   229      22.258  -2.669  17.274  1.00  0.00           O  
ATOM   3651  OE2 GLU   229      22.187  -4.116  18.988  1.00  0.00           O  
ATOM   3652  C   GLU   229      19.152  -5.444  15.191  1.00  0.00           C  
ATOM   3653  O   GLU   229      18.838  -4.540  14.456  1.00  0.00           O  
ATOM   3654  N   GLN   230      18.649  -6.698  15.032  1.00  0.00           N  
ATOM   3655  H   GLN   230      18.948  -7.374  15.721  1.00  0.00           H  
ATOM   3656  CA  GLN   230      17.697  -7.003  13.960  1.00  0.00           C  
ATOM   3657  HA  GLN   230      17.893  -6.443  13.045  1.00  0.00           H  
ATOM   3658  CB  GLN   230      17.587  -8.499  13.735  1.00  0.00           C  
ATOM   3659  HB2 GLN   230      17.550  -9.102  14.642  1.00  0.00           H  
ATOM   3660  HB3 GLN   230      16.657  -8.862  13.296  1.00  0.00           H  
ATOM   3661  CG  GLN   230      18.782  -8.977  12.933  1.00  0.00           C  
ATOM   3662  HG2 GLN   230      18.403  -9.667  12.180  1.00  0.00           H  
ATOM   3663  HG3 GLN   230      19.321  -8.128  12.513  1.00  0.00           H  
ATOM   3664  CD  GLN   230      19.901  -9.657  13.668  1.00  0.00           C  
ATOM   3665  OE1 GLN   230      20.034  -9.660  14.802  1.00  0.00           O  
ATOM   3666  NE2 GLN   230      20.804 -10.208  12.906  1.00  0.00           N  
ATOM   3667 HE21 GLN   230      21.461 -10.809  13.382  1.00  0.00           H  
ATOM   3668 HE22 GLN   230      20.751 -10.283  11.901  1.00  0.00           H  
ATOM   3669  C   GLN   230      16.264  -6.537  14.319  1.00  0.00           C  
ATOM   3670  O   GLN   230      15.514  -6.182  13.445  1.00  0.00           O  
ATOM   3671  N   ARG   231      16.012  -6.349  15.623  1.00  0.00           N  
ATOM   3672  H   ARG   231      16.736  -6.530  16.304  1.00  0.00           H  
ATOM   3673  CA  ARG   231      14.710  -5.853  16.228  1.00  0.00           C  
ATOM   3674  HA  ARG   231      13.977  -6.327  15.575  1.00  0.00           H  
ATOM   3675  CB  ARG   231      14.617  -6.453  17.674  1.00  0.00           C  
ATOM   3676  HB2 ARG   231      14.339  -7.484  17.456  1.00  0.00           H  
ATOM   3677  HB3 ARG   231      15.618  -6.448  18.105  1.00  0.00           H  
ATOM   3678  CG  ARG   231      13.820  -5.907  18.687  1.00  0.00           C  
ATOM   3679  HG2 ARG   231      13.947  -6.495  19.597  1.00  0.00           H  
ATOM   3680  HG3 ARG   231      14.159  -4.907  18.958  1.00  0.00           H  
ATOM   3681  CD  ARG   231      12.460  -5.874  18.374  1.00  0.00           C  
ATOM   3682  HD2 ARG   231      12.335  -5.077  17.640  1.00  0.00           H  
ATOM   3683  HD3 ARG   231      12.089  -6.753  17.847  1.00  0.00           H  
ATOM   3684  NE  ARG   231      11.688  -5.407  19.572  1.00  0.00           N  
ATOM   3685  HE  ARG   231      12.211  -5.159  20.399  1.00  0.00           H  
ATOM   3686  CZ  ARG   231      10.392  -5.465  19.725  1.00  0.00           C  
ATOM   3687  NH1 ARG   231       9.484  -5.792  18.797  1.00  0.00           N  
ATOM   3688 HH11 ARG   231       9.867  -6.008  17.888  1.00  0.00           H  
ATOM   3689 HH12 ARG   231       8.526  -5.923  19.088  1.00  0.00           H  
ATOM   3690  NH2 ARG   231       9.960  -4.996  20.827  1.00  0.00           N  
ATOM   3691 HH21 ARG   231      10.502  -4.497  21.518  1.00  0.00           H  
ATOM   3692 HH22 ARG   231       8.990  -4.751  20.971  1.00  0.00           H  
ATOM   3693  C   ARG   231      14.646  -4.360  16.230  1.00  0.00           C  
ATOM   3694  O   ARG   231      13.733  -3.823  15.645  1.00  0.00           O  
ATOM   3695  N   LYS   232      15.737  -3.649  16.666  1.00  0.00           N  
ATOM   3696  H   LYS   232      16.526  -4.056  17.148  1.00  0.00           H  
ATOM   3697  CA  LYS   232      15.787  -2.179  16.445  1.00  0.00           C  
ATOM   3698  HA  LYS   232      15.051  -1.651  17.052  1.00  0.00           H  
ATOM   3699  CB  LYS   232      17.168  -1.719  16.988  1.00  0.00           C  
ATOM   3700  HB2 LYS   232      17.935  -2.332  16.514  1.00  0.00           H  
ATOM   3701  HB3 LYS   232      17.308  -0.752  16.506  1.00  0.00           H  
ATOM   3702  CG  LYS   232      17.227  -1.612  18.328  1.00  0.00           C  
ATOM   3703  HG2 LYS   232      16.651  -0.744  18.649  1.00  0.00           H  
ATOM   3704  HG3 LYS   232      16.719  -2.423  18.850  1.00  0.00           H  
ATOM   3705  CD  LYS   232      18.452  -1.449  18.869  1.00  0.00           C  
ATOM   3706  HD2 LYS   232      19.079  -0.807  18.250  1.00  0.00           H  
ATOM   3707  HD3 LYS   232      18.237  -0.806  19.722  1.00  0.00           H  
ATOM   3708  CE  LYS   232      19.105  -2.566  19.212  1.00  0.00           C  
ATOM   3709  HE2 LYS   232      18.438  -3.343  19.586  1.00  0.00           H  
ATOM   3710  HE3 LYS   232      19.582  -2.991  18.328  1.00  0.00           H  
ATOM   3711  NZ  LYS   232      20.217  -2.267  20.067  1.00  0.00           N  
ATOM   3712  HZ1 LYS   232      20.881  -1.705  19.555  1.00  0.00           H  
ATOM   3713  HZ2 LYS   232      20.110  -1.681  20.883  1.00  0.00           H  
ATOM   3714  HZ3 LYS   232      20.823  -3.067  20.185  1.00  0.00           H  
ATOM   3715  C   LYS   232      15.561  -1.942  14.947  1.00  0.00           C  
ATOM   3716  O   LYS   232      14.930  -0.856  14.722  1.00  0.00           O  
ATOM   3717  N   ALA   233      16.025  -2.786  13.994  1.00  0.00           N  
ATOM   3718  H   ALA   233      16.688  -3.509  14.236  1.00  0.00           H  
ATOM   3719  CA  ALA   233      15.788  -2.526  12.540  1.00  0.00           C  
ATOM   3720  HA  ALA   233      16.236  -1.559  12.313  1.00  0.00           H  
ATOM   3721  CB  ALA   233      16.519  -3.574  11.604  1.00  0.00           C  
ATOM   3722  HB1 ALA   233      15.768  -4.217  11.146  1.00  0.00           H  
ATOM   3723  HB2 ALA   233      17.029  -3.007  10.825  1.00  0.00           H  
ATOM   3724  HB3 ALA   233      17.197  -4.190  12.195  1.00  0.00           H  
ATOM   3725  C   ALA   233      14.342  -2.445  12.213  1.00  0.00           C  
ATOM   3726  O   ALA   233      13.923  -1.475  11.570  1.00  0.00           O  
ATOM   3727  N   ASN   234      13.507  -3.335  12.803  1.00  0.00           N  
ATOM   3728  H   ASN   234      13.877  -4.166  13.241  1.00  0.00           H  
ATOM   3729  CA  ASN   234      12.047  -3.353  12.545  1.00  0.00           C  
ATOM   3730  HA  ASN   234      11.929  -3.381  11.462  1.00  0.00           H  
ATOM   3731  CB  ASN   234      11.379  -4.687  13.096  1.00  0.00           C  
ATOM   3732  HB2 ASN   234      11.624  -4.817  14.150  1.00  0.00           H  
ATOM   3733  HB3 ASN   234      10.326  -4.458  12.932  1.00  0.00           H  
ATOM   3734  CG  ASN   234      11.634  -5.935  12.197  1.00  0.00           C  
ATOM   3735  OD1 ASN   234      10.799  -6.484  11.562  1.00  0.00           O  
ATOM   3736  ND2 ASN   234      12.893  -6.151  11.938  1.00  0.00           N  
ATOM   3737 HD21 ASN   234      13.034  -6.879  11.251  1.00  0.00           H  
ATOM   3738 HD22 ASN   234      13.636  -5.864  12.559  1.00  0.00           H  
ATOM   3739  C   ASN   234      11.306  -2.161  13.247  1.00  0.00           C  
ATOM   3740  O   ASN   234      10.598  -1.431  12.576  1.00  0.00           O  
ATOM   3741  N   MET   235      11.713  -1.830  14.439  1.00  0.00           N  
ATOM   3742  H   MET   235      12.334  -2.469  14.914  1.00  0.00           H  
ATOM   3743  CA  MET   235      11.283  -0.558  15.100  1.00  0.00           C  
ATOM   3744  HA  MET   235      10.197  -0.518  15.021  1.00  0.00           H  
ATOM   3745  CB  MET   235      11.715  -0.547  16.568  1.00  0.00           C  
ATOM   3746  HB2 MET   235      12.794  -0.442  16.685  1.00  0.00           H  
ATOM   3747  HB3 MET   235      11.259   0.263  17.137  1.00  0.00           H  
ATOM   3748  CG  MET   235      11.121  -1.802  17.215  1.00  0.00           C  
ATOM   3749  HG2 MET   235      10.056  -1.941  17.031  1.00  0.00           H  
ATOM   3750  HG3 MET   235      11.661  -2.664  16.822  1.00  0.00           H  
ATOM   3751  SD  MET   235      11.388  -1.748  19.022  1.00  0.00           S  
ATOM   3752  CE  MET   235       9.723  -1.343  19.449  1.00  0.00           C  
ATOM   3753  HE1 MET   235       9.578  -1.274  20.527  1.00  0.00           H  
ATOM   3754  HE2 MET   235       9.553  -0.448  18.851  1.00  0.00           H  
ATOM   3755  HE3 MET   235       9.124  -2.136  19.000  1.00  0.00           H  
ATOM   3756  C   MET   235      11.645   0.729  14.380  1.00  0.00           C  
ATOM   3757  O   MET   235      10.779   1.573  14.218  1.00  0.00           O  
ATOM   3758  N   LEU   236      12.899   0.804  13.904  1.00  0.00           N  
ATOM   3759  H   LEU   236      13.452  -0.041  13.898  1.00  0.00           H  
ATOM   3760  CA  LEU   236      13.405   1.931  13.101  1.00  0.00           C  
ATOM   3761  HA  LEU   236      13.110   2.855  13.597  1.00  0.00           H  
ATOM   3762  CB  LEU   236      14.917   2.023  13.026  1.00  0.00           C  
ATOM   3763  HB2 LEU   236      15.252   1.084  12.585  1.00  0.00           H  
ATOM   3764  HB3 LEU   236      15.144   2.865  12.373  1.00  0.00           H  
ATOM   3765  CG  LEU   236      15.629   2.268  14.386  1.00  0.00           C  
ATOM   3766  HG  LEU   236      15.215   1.688  15.210  1.00  0.00           H  
ATOM   3767  CD1 LEU   236      17.048   1.707  14.245  1.00  0.00           C  
ATOM   3768 HD11 LEU   236      17.636   2.393  13.635  1.00  0.00           H  
ATOM   3769 HD12 LEU   236      17.586   1.621  15.189  1.00  0.00           H  
ATOM   3770 HD13 LEU   236      17.016   0.730  13.764  1.00  0.00           H  
ATOM   3771  CD2 LEU   236      15.689   3.769  14.786  1.00  0.00           C  
ATOM   3772 HD21 LEU   236      14.719   4.142  15.116  1.00  0.00           H  
ATOM   3773 HD22 LEU   236      16.391   3.754  15.620  1.00  0.00           H  
ATOM   3774 HD23 LEU   236      16.051   4.405  13.978  1.00  0.00           H  
ATOM   3775  C   LEU   236      12.728   1.984  11.722  1.00  0.00           C  
ATOM   3776  O   LEU   236      12.561   3.081  11.178  1.00  0.00           O  
ATOM   3777  N   ALA   237      12.388   0.842  11.073  1.00  0.00           N  
ATOM   3778  H   ALA   237      12.656  -0.043  11.481  1.00  0.00           H  
ATOM   3779  CA  ALA   237      11.513   0.734   9.842  1.00  0.00           C  
ATOM   3780  HA  ALA   237      11.969   1.376   9.089  1.00  0.00           H  
ATOM   3781  CB  ALA   237      11.432  -0.731   9.403  1.00  0.00           C  
ATOM   3782  HB1 ALA   237      12.326  -0.971   8.827  1.00  0.00           H  
ATOM   3783  HB2 ALA   237      11.470  -1.270  10.349  1.00  0.00           H  
ATOM   3784  HB3 ALA   237      10.619  -0.891   8.694  1.00  0.00           H  
ATOM   3785  C   ALA   237      10.159   1.341  10.218  1.00  0.00           C  
ATOM   3786  O   ALA   237       9.586   2.009   9.364  1.00  0.00           O  
ATOM   3787  N   HIE   238       9.612   1.124  11.460  1.00  0.00           N  
ATOM   3788  H   HIE   238      10.158   0.528  12.066  1.00  0.00           H  
ATOM   3789  CA  HIE   238       8.284   1.739  11.815  1.00  0.00           C  
ATOM   3790  HA  HIE   238       7.663   1.546  10.940  1.00  0.00           H  
ATOM   3791  CB  HIE   238       7.625   1.012  13.051  1.00  0.00           C  
ATOM   3792  HB2 HIE   238       7.276   0.011  12.800  1.00  0.00           H  
ATOM   3793  HB3 HIE   238       8.241   0.856  13.936  1.00  0.00           H  
ATOM   3794  CG  HIE   238       6.444   1.847  13.433  1.00  0.00           C  
ATOM   3795  ND1 HIE   238       5.192   1.747  12.874  1.00  0.00           N  
ATOM   3796  CE1 HIE   238       4.530   2.762  13.396  1.00  0.00           C  
ATOM   3797  HE1 HIE   238       3.477   2.880  13.184  1.00  0.00           H  
ATOM   3798  NE2 HIE   238       5.207   3.416  14.259  1.00  0.00           N  
ATOM   3799  HE2 HIE   238       4.766   4.116  14.838  1.00  0.00           H  
ATOM   3800  CD2 HIE   238       6.400   2.809  14.324  1.00  0.00           C  
ATOM   3801  HD2 HIE   238       7.177   3.204  14.961  1.00  0.00           H  
ATOM   3802  C   HIE   238       8.486   3.212  11.926  1.00  0.00           C  
ATOM   3803  O   HIE   238       7.838   4.027  11.254  1.00  0.00           O  
ATOM   3804  N   MET   239       9.416   3.725  12.681  1.00  0.00           N  
ATOM   3805  H   MET   239       9.878   3.105  13.332  1.00  0.00           H  
ATOM   3806  CA  MET   239       9.587   5.174  13.003  1.00  0.00           C  
ATOM   3807  HA  MET   239       8.615   5.599  13.253  1.00  0.00           H  
ATOM   3808  CB  MET   239      10.670   5.273  14.145  1.00  0.00           C  
ATOM   3809  HB2 MET   239      11.646   4.842  13.923  1.00  0.00           H  
ATOM   3810  HB3 MET   239      10.814   6.306  14.461  1.00  0.00           H  
ATOM   3811  CG  MET   239      10.226   4.672  15.435  1.00  0.00           C  
ATOM   3812  HG2 MET   239       9.219   5.037  15.635  1.00  0.00           H  
ATOM   3813  HG3 MET   239      10.096   3.595  15.333  1.00  0.00           H  
ATOM   3814  SD  MET   239      11.489   4.934  16.792  1.00  0.00           S  
ATOM   3815  CE  MET   239      11.365   6.625  17.055  1.00  0.00           C  
ATOM   3816  HE1 MET   239      10.317   6.917  16.989  1.00  0.00           H  
ATOM   3817  HE2 MET   239      11.728   6.900  18.045  1.00  0.00           H  
ATOM   3818  HE3 MET   239      11.820   7.133  16.205  1.00  0.00           H  
ATOM   3819  C   MET   239      10.047   6.063  11.876  1.00  0.00           C  
ATOM   3820  O   MET   239       9.584   7.197  11.735  1.00  0.00           O  
ATOM   3821  N   GLU   240      10.790   5.527  10.967  1.00  0.00           N  
ATOM   3822  H   GLU   240      11.177   4.607  11.125  1.00  0.00           H  
ATOM   3823  CA  GLU   240      11.036   6.137   9.651  1.00  0.00           C  
ATOM   3824  HA  GLU   240      11.232   7.202   9.771  1.00  0.00           H  
ATOM   3825  CB  GLU   240      12.251   5.560   8.990  1.00  0.00           C  
ATOM   3826  HB2 GLU   240      12.970   5.459   9.802  1.00  0.00           H  
ATOM   3827  HB3 GLU   240      12.007   4.585   8.568  1.00  0.00           H  
ATOM   3828  CG  GLU   240      12.794   6.447   7.848  1.00  0.00           C  
ATOM   3829  HG2 GLU   240      12.023   6.522   7.081  1.00  0.00           H  
ATOM   3830  HG3 GLU   240      12.899   7.474   8.198  1.00  0.00           H  
ATOM   3831  CD  GLU   240      14.048   5.962   7.158  1.00  0.00           C  
ATOM   3832  OE1 GLU   240      14.742   6.669   6.430  1.00  0.00           O  
ATOM   3833  OE2 GLU   240      14.468   4.763   7.322  1.00  0.00           O  
ATOM   3834  C   GLU   240       9.860   6.090   8.707  1.00  0.00           C  
ATOM   3835  O   GLU   240       9.663   7.105   8.017  1.00  0.00           O  
ATOM   3836  N   THR   241       9.157   5.008   8.571  1.00  0.00           N  
ATOM   3837  H   THR   241       9.367   4.097   8.954  1.00  0.00           H  
ATOM   3838  CA  THR   241       7.933   4.976   7.685  1.00  0.00           C  
ATOM   3839  HA  THR   241       8.197   5.145   6.641  1.00  0.00           H  
ATOM   3840  CB  THR   241       7.244   3.642   7.775  1.00  0.00           C  
ATOM   3841  HB  THR   241       7.016   3.351   8.801  1.00  0.00           H  
ATOM   3842  CG2 THR   241       6.010   3.441   6.827  1.00  0.00           C  
ATOM   3843 HG21 THR   241       6.288   3.390   5.774  1.00  0.00           H  
ATOM   3844 HG22 THR   241       5.520   2.486   7.018  1.00  0.00           H  
ATOM   3845 HG23 THR   241       5.374   4.310   6.997  1.00  0.00           H  
ATOM   3846  OG1 THR   241       8.245   2.737   7.197  1.00  0.00           O  
ATOM   3847  HG1 THR   241       8.826   2.471   7.914  1.00  0.00           H  
ATOM   3848  C   THR   241       7.009   6.156   8.046  1.00  0.00           C  
ATOM   3849  O   THR   241       6.720   7.054   7.264  1.00  0.00           O  
ATOM   3850  N   GLN   242       6.507   6.239   9.291  1.00  0.00           N  
ATOM   3851  H   GLN   242       6.761   5.462   9.883  1.00  0.00           H  
ATOM   3852  CA  GLN   242       5.697   7.322   9.927  1.00  0.00           C  
ATOM   3853  HA  GLN   242       4.768   7.456   9.372  1.00  0.00           H  
ATOM   3854  CB  GLN   242       5.218   6.841  11.305  1.00  0.00           C  
ATOM   3855  HB2 GLN   242       6.131   6.654  11.871  1.00  0.00           H  
ATOM   3856  HB3 GLN   242       4.653   7.620  11.816  1.00  0.00           H  
ATOM   3857  CG  GLN   242       4.460   5.462  11.397  1.00  0.00           C  
ATOM   3858  HG2 GLN   242       4.972   4.575  11.025  1.00  0.00           H  
ATOM   3859  HG3 GLN   242       4.238   5.172  12.424  1.00  0.00           H  
ATOM   3860  CD  GLN   242       3.113   5.418  10.671  1.00  0.00           C  
ATOM   3861  OE1 GLN   242       2.391   6.353  10.711  1.00  0.00           O  
ATOM   3862  NE2 GLN   242       2.846   4.412   9.900  1.00  0.00           N  
ATOM   3863 HE21 GLN   242       2.085   4.550   9.251  1.00  0.00           H  
ATOM   3864 HE22 GLN   242       3.461   3.619   9.784  1.00  0.00           H  
ATOM   3865  C   GLN   242       6.398   8.651   9.937  1.00  0.00           C  
ATOM   3866  O   GLN   242       5.632   9.702   9.850  1.00  0.00           O  
ATOM   3867  N   ASN   243       7.764   8.779   9.921  1.00  0.00           N  
ATOM   3868  H   ASN   243       8.301   7.985  10.242  1.00  0.00           H  
ATOM   3869  CA  ASN   243       8.430  10.029   9.909  1.00  0.00           C  
ATOM   3870  HA  ASN   243       7.834  10.696  10.532  1.00  0.00           H  
ATOM   3871  CB  ASN   243       9.859   9.921  10.353  1.00  0.00           C  
ATOM   3872  HB2 ASN   243       9.894   9.617  11.400  1.00  0.00           H  
ATOM   3873  HB3 ASN   243      10.364   9.247   9.661  1.00  0.00           H  
ATOM   3874  CG  ASN   243      10.425  11.232  10.307  1.00  0.00           C  
ATOM   3875  OD1 ASN   243      11.013  11.625   9.278  1.00  0.00           O  
ATOM   3876  ND2 ASN   243      10.224  12.100  11.286  1.00  0.00           N  
ATOM   3877 HD21 ASN   243      10.783  12.929  11.144  1.00  0.00           H  
ATOM   3878 HD22 ASN   243       9.696  11.813  12.098  1.00  0.00           H  
ATOM   3879  C   ASN   243       8.426  10.574   8.406  1.00  0.00           C  
ATOM   3880  O   ASN   243       8.019  11.727   8.242  1.00  0.00           O  
ATOM   3881  N   LYS   244       8.620   9.793   7.375  1.00  0.00           N  
ATOM   3882  H   LYS   244       8.732   8.801   7.529  1.00  0.00           H  
ATOM   3883  CA  LYS   244       8.417  10.253   5.969  1.00  0.00           C  
ATOM   3884  HA  LYS   244       8.926  11.199   5.781  1.00  0.00           H  
ATOM   3885  CB  LYS   244       8.829   9.083   5.058  1.00  0.00           C  
ATOM   3886  HB2 LYS   244       8.476   8.177   5.550  1.00  0.00           H  
ATOM   3887  HB3 LYS   244       8.428   9.307   4.069  1.00  0.00           H  
ATOM   3888  CG  LYS   244      10.134   8.944   4.856  1.00  0.00           C  
ATOM   3889  HG2 LYS   244      10.524   9.914   4.548  1.00  0.00           H  
ATOM   3890  HG3 LYS   244      10.546   8.807   5.856  1.00  0.00           H  
ATOM   3891  CD  LYS   244      10.565   8.031   3.974  1.00  0.00           C  
ATOM   3892  HD2 LYS   244      10.145   7.073   4.281  1.00  0.00           H  
ATOM   3893  HD3 LYS   244      10.206   8.355   2.997  1.00  0.00           H  
ATOM   3894  CE  LYS   244      11.911   7.944   3.876  1.00  0.00           C  
ATOM   3895  HE2 LYS   244      12.459   8.841   3.585  1.00  0.00           H  
ATOM   3896  HE3 LYS   244      12.172   7.778   4.921  1.00  0.00           H  
ATOM   3897  NZ  LYS   244      12.246   6.746   2.962  1.00  0.00           N  
ATOM   3898  HZ1 LYS   244      13.234   6.548   2.898  1.00  0.00           H  
ATOM   3899  HZ2 LYS   244      11.813   5.875   3.234  1.00  0.00           H  
ATOM   3900  HZ3 LYS   244      11.795   6.733   2.058  1.00  0.00           H  
ATOM   3901  C   LYS   244       6.931  10.556   5.595  1.00  0.00           C  
ATOM   3902  O   LYS   244       6.704  11.508   4.801  1.00  0.00           O  
ATOM   3903  N   ILE   245       5.963   9.970   6.353  1.00  0.00           N  
ATOM   3904  H   ILE   245       6.206   9.275   7.045  1.00  0.00           H  
ATOM   3905  CA  ILE   245       4.478  10.273   6.265  1.00  0.00           C  
ATOM   3906  HA  ILE   245       4.055  10.299   5.260  1.00  0.00           H  
ATOM   3907  CB  ILE   245       3.646   9.192   6.962  1.00  0.00           C  
ATOM   3908  HB  ILE   245       4.062   9.088   7.964  1.00  0.00           H  
ATOM   3909  CG2 ILE   245       2.185   9.688   7.024  1.00  0.00           C  
ATOM   3910 HG21 ILE   245       2.072  10.477   7.768  1.00  0.00           H  
ATOM   3911 HG22 ILE   245       1.655   9.944   6.107  1.00  0.00           H  
ATOM   3912 HG23 ILE   245       1.580   8.874   7.423  1.00  0.00           H  
ATOM   3913  CG1 ILE   245       3.727   7.774   6.202  1.00  0.00           C  
ATOM   3914 HG12 ILE   245       3.196   7.832   5.252  1.00  0.00           H  
ATOM   3915 HG13 ILE   245       4.755   7.536   5.927  1.00  0.00           H  
ATOM   3916  CD1 ILE   245       3.229   6.500   6.924  1.00  0.00           C  
ATOM   3917 HD11 ILE   245       4.037   6.222   7.601  1.00  0.00           H  
ATOM   3918 HD12 ILE   245       2.373   6.787   7.534  1.00  0.00           H  
ATOM   3919 HD13 ILE   245       3.122   5.603   6.315  1.00  0.00           H  
ATOM   3920  C   ILE   245       4.289  11.599   6.858  1.00  0.00           C  
ATOM   3921  O   ILE   245       3.690  12.458   6.185  1.00  0.00           O  
ATOM   3922  N   TYR   246       4.784  11.879   8.046  1.00  0.00           N  
ATOM   3923  H   TYR   246       5.486  11.268   8.439  1.00  0.00           H  
ATOM   3924  CA  TYR   246       4.663  13.182   8.586  1.00  0.00           C  
ATOM   3925  HA  TYR   246       3.619  13.440   8.761  1.00  0.00           H  
ATOM   3926  CB  TYR   246       5.378  13.212   9.940  1.00  0.00           C  
ATOM   3927  HB2 TYR   246       4.964  12.401  10.537  1.00  0.00           H  
ATOM   3928  HB3 TYR   246       6.424  12.960   9.763  1.00  0.00           H  
ATOM   3929  CG  TYR   246       5.222  14.473  10.740  1.00  0.00           C  
ATOM   3930  CD1 TYR   246       4.036  14.634  11.477  1.00  0.00           C  
ATOM   3931  HD1 TYR   246       3.253  13.895  11.392  1.00  0.00           H  
ATOM   3932  CE1 TYR   246       3.896  15.643  12.444  1.00  0.00           C  
ATOM   3933  HE1 TYR   246       2.979  15.761  13.001  1.00  0.00           H  
ATOM   3934  CZ  TYR   246       4.913  16.537  12.645  1.00  0.00           C  
ATOM   3935  OH  TYR   246       4.710  17.686  13.360  1.00  0.00           O  
ATOM   3936  HH  TYR   246       5.478  18.241  13.519  1.00  0.00           H  
ATOM   3937  CE2 TYR   246       6.096  16.397  11.863  1.00  0.00           C  
ATOM   3938  HE2 TYR   246       6.937  17.070  11.942  1.00  0.00           H  
ATOM   3939  CD2 TYR   246       6.249  15.310  10.990  1.00  0.00           C  
ATOM   3940  HD2 TYR   246       7.238  15.134  10.592  1.00  0.00           H  
ATOM   3941  C   TYR   246       5.213  14.309   7.747  1.00  0.00           C  
ATOM   3942  O   TYR   246       4.613  15.280   7.609  1.00  0.00           O  
ATOM   3943  N   ASN   247       6.314  14.120   7.086  1.00  0.00           N  
ATOM   3944  H   ASN   247       6.927  13.358   7.339  1.00  0.00           H  
ATOM   3945  CA  ASN   247       6.940  15.098   6.231  1.00  0.00           C  
ATOM   3946  HA  ASN   247       6.747  16.105   6.601  1.00  0.00           H  
ATOM   3947  CB  ASN   247       8.463  14.753   6.220  1.00  0.00           C  
ATOM   3948  HB2 ASN   247       8.641  13.697   6.016  1.00  0.00           H  
ATOM   3949  HB3 ASN   247       8.829  15.388   5.413  1.00  0.00           H  
ATOM   3950  CG  ASN   247       9.146  15.221   7.505  1.00  0.00           C  
ATOM   3951  OD1 ASN   247       9.365  16.366   7.814  1.00  0.00           O  
ATOM   3952  ND2 ASN   247       9.267  14.345   8.454  1.00  0.00           N  
ATOM   3953 HD21 ASN   247       9.695  14.595   9.334  1.00  0.00           H  
ATOM   3954 HD22 ASN   247       9.010  13.381   8.297  1.00  0.00           H  
ATOM   3955  C   ASN   247       6.269  15.151   4.818  1.00  0.00           C  
ATOM   3956  O   ASN   247       6.746  15.919   3.971  1.00  0.00           O  
ATOM   3957  N   ILE   248       5.177  14.432   4.577  1.00  0.00           N  
ATOM   3958  H   ILE   248       4.966  13.600   5.109  1.00  0.00           H  
ATOM   3959  CA  ILE   248       4.308  14.633   3.367  1.00  0.00           C  
ATOM   3960  HA  ILE   248       4.759  15.494   2.875  1.00  0.00           H  
ATOM   3961  CB  ILE   248       4.225  13.348   2.411  1.00  0.00           C  
ATOM   3962  HB  ILE   248       3.589  13.607   1.565  1.00  0.00           H  
ATOM   3963  CG2 ILE   248       5.691  13.133   1.895  1.00  0.00           C  
ATOM   3964 HG21 ILE   248       5.746  12.260   1.245  1.00  0.00           H  
ATOM   3965 HG22 ILE   248       5.971  14.044   1.365  1.00  0.00           H  
ATOM   3966 HG23 ILE   248       6.325  12.885   2.746  1.00  0.00           H  
ATOM   3967  CG1 ILE   248       3.639  12.110   3.079  1.00  0.00           C  
ATOM   3968 HG12 ILE   248       3.918  11.330   2.370  1.00  0.00           H  
ATOM   3969 HG13 ILE   248       4.200  11.876   3.984  1.00  0.00           H  
ATOM   3970  CD1 ILE   248       2.126  12.003   3.339  1.00  0.00           C  
ATOM   3971 HD11 ILE   248       1.729  13.007   3.488  1.00  0.00           H  
ATOM   3972 HD12 ILE   248       1.593  11.489   2.539  1.00  0.00           H  
ATOM   3973 HD13 ILE   248       2.004  11.401   4.240  1.00  0.00           H  
ATOM   3974  C   ILE   248       3.027  15.307   3.786  1.00  0.00           C  
ATOM   3975  O   ILE   248       2.123  15.489   2.932  1.00  0.00           O  
ATOM   3976  N   LEU   249       2.743  15.670   5.077  1.00  0.00           N  
ATOM   3977  H   LEU   249       3.451  15.665   5.798  1.00  0.00           H  
ATOM   3978  CA  LEU   249       1.465  16.212   5.541  1.00  0.00           C  
ATOM   3979  HA  LEU   249       0.712  15.872   4.830  1.00  0.00           H  
ATOM   3980  CB  LEU   249       1.060  15.644   6.957  1.00  0.00           C  
ATOM   3981  HB2 LEU   249       1.775  15.974   7.710  1.00  0.00           H  
ATOM   3982  HB3 LEU   249       0.077  16.031   7.228  1.00  0.00           H  
ATOM   3983  CG  LEU   249       0.957  14.089   6.970  1.00  0.00           C  
ATOM   3984  HG  LEU   249       1.898  13.608   6.703  1.00  0.00           H  
ATOM   3985  CD1 LEU   249       0.643  13.738   8.384  1.00  0.00           C  
ATOM   3986 HD11 LEU   249       0.683  12.657   8.520  1.00  0.00           H  
ATOM   3987 HD12 LEU   249       1.456  14.119   9.002  1.00  0.00           H  
ATOM   3988 HD13 LEU   249      -0.292  14.124   8.790  1.00  0.00           H  
ATOM   3989  CD2 LEU   249      -0.137  13.520   6.081  1.00  0.00           C  
ATOM   3990 HD21 LEU   249       0.328  13.646   5.103  1.00  0.00           H  
ATOM   3991 HD22 LEU   249      -0.355  12.466   6.257  1.00  0.00           H  
ATOM   3992 HD23 LEU   249      -1.063  14.090   6.154  1.00  0.00           H  
ATOM   3993  C   LEU   249       1.489  17.768   5.444  1.00  0.00           C  
ATOM   3994  O   LEU   249       2.601  18.387   5.474  1.00  0.00           O  
ATOM   3995  N   THR   250       0.266  18.381   5.390  1.00  0.00           N  
ATOM   3996  H   THR   250      -0.568  17.812   5.401  1.00  0.00           H  
ATOM   3997  CA  THR   250      -0.092  19.789   5.447  1.00  0.00           C  
ATOM   3998  HA  THR   250       0.674  20.337   4.898  1.00  0.00           H  
ATOM   3999  CB  THR   250      -1.441  20.142   4.814  1.00  0.00           C  
ATOM   4000  HB  THR   250      -1.540  21.224   4.901  1.00  0.00           H  
ATOM   4001  CG2 THR   250      -1.718  19.590   3.383  1.00  0.00           C  
ATOM   4002 HG21 THR   250      -2.778  19.740   3.182  1.00  0.00           H  
ATOM   4003 HG22 THR   250      -1.192  20.138   2.601  1.00  0.00           H  
ATOM   4004 HG23 THR   250      -1.488  18.525   3.360  1.00  0.00           H  
ATOM   4005  OG1 THR   250      -2.375  19.586   5.547  1.00  0.00           O  
ATOM   4006  HG1 THR   250      -3.242  19.849   5.229  1.00  0.00           H  
ATOM   4007  C   THR   250       0.031  20.281   6.945  1.00  0.00           C  
ATOM   4008  O   THR   250       0.022  19.430   7.844  1.00  0.00           O  
ATOM   4009  N   PRO   251       0.221  21.536   7.302  1.00  0.00           N  
ATOM   4010  CD  PRO   251       0.622  22.551   6.394  1.00  0.00           C  
ATOM   4011  HD2 PRO   251      -0.170  22.949   5.760  1.00  0.00           H  
ATOM   4012  HD3 PRO   251       1.481  22.211   5.816  1.00  0.00           H  
ATOM   4013  CG  PRO   251       1.224  23.686   7.208  1.00  0.00           C  
ATOM   4014  HG2 PRO   251       1.174  24.656   6.713  1.00  0.00           H  
ATOM   4015  HG3 PRO   251       2.294  23.495   7.296  1.00  0.00           H  
ATOM   4016  CB  PRO   251       0.445  23.575   8.549  1.00  0.00           C  
ATOM   4017  HB2 PRO   251      -0.584  23.927   8.469  1.00  0.00           H  
ATOM   4018  HB3 PRO   251       1.006  23.952   9.404  1.00  0.00           H  
ATOM   4019  CA  PRO   251       0.402  22.033   8.696  1.00  0.00           C  
ATOM   4020  HA  PRO   251       1.380  21.685   9.028  1.00  0.00           H  
ATOM   4021  C   PRO   251      -0.749  21.540   9.627  1.00  0.00           C  
ATOM   4022  O   PRO   251      -0.513  21.071  10.725  1.00  0.00           O  
ATOM   4023  N   GLU   252      -1.974  21.497   9.037  1.00  0.00           N  
ATOM   4024  H   GLU   252      -2.037  21.915   8.119  1.00  0.00           H  
ATOM   4025  CA  GLU   252      -3.102  20.970   9.776  1.00  0.00           C  
ATOM   4026  HA  GLU   252      -2.904  21.214  10.819  1.00  0.00           H  
ATOM   4027  CB  GLU   252      -4.366  21.827   9.623  1.00  0.00           C  
ATOM   4028  HB2 GLU   252      -5.066  21.722  10.452  1.00  0.00           H  
ATOM   4029  HB3 GLU   252      -4.086  22.869   9.468  1.00  0.00           H  
ATOM   4030  CG  GLU   252      -5.163  21.314   8.341  1.00  0.00           C  
ATOM   4031  HG2 GLU   252      -4.988  20.249   8.189  1.00  0.00           H  
ATOM   4032  HG3 GLU   252      -6.207  21.493   8.598  1.00  0.00           H  
ATOM   4033  CD  GLU   252      -4.903  22.053   6.999  1.00  0.00           C  
ATOM   4034  OE1 GLU   252      -3.884  22.696   6.887  1.00  0.00           O  
ATOM   4035  OE2 GLU   252      -5.639  21.996   5.969  1.00  0.00           O  
ATOM   4036  C   GLU   252      -3.328  19.503   9.941  1.00  0.00           C  
ATOM   4037  O   GLU   252      -3.772  19.047  11.007  1.00  0.00           O  
ATOM   4038  N   GLN   253      -2.831  18.793   8.974  1.00  0.00           N  
ATOM   4039  H   GLN   253      -2.329  19.329   8.281  1.00  0.00           H  
ATOM   4040  CA  GLN   253      -2.670  17.404   9.079  1.00  0.00           C  
ATOM   4041  HA  GLN   253      -3.580  16.902   9.406  1.00  0.00           H  
ATOM   4042  CB  GLN   253      -2.334  16.771   7.811  1.00  0.00           C  
ATOM   4043  HB2 GLN   253      -1.578  17.234   7.177  1.00  0.00           H  
ATOM   4044  HB3 GLN   253      -2.039  15.740   8.008  1.00  0.00           H  
ATOM   4045  CG  GLN   253      -3.513  16.825   6.793  1.00  0.00           C  
ATOM   4046  HG2 GLN   253      -4.320  16.151   7.083  1.00  0.00           H  
ATOM   4047  HG3 GLN   253      -3.966  17.816   6.822  1.00  0.00           H  
ATOM   4048  CD  GLN   253      -3.078  16.515   5.360  1.00  0.00           C  
ATOM   4049  OE1 GLN   253      -1.889  16.389   5.026  1.00  0.00           O  
ATOM   4050  NE2 GLN   253      -3.943  16.317   4.398  1.00  0.00           N  
ATOM   4051 HE21 GLN   253      -3.605  16.243   3.449  1.00  0.00           H  
ATOM   4052 HE22 GLN   253      -4.918  16.484   4.605  1.00  0.00           H  
ATOM   4053  C   GLN   253      -1.585  17.106  10.190  1.00  0.00           C  
ATOM   4054  O   GLN   253      -1.849  16.269  11.050  1.00  0.00           O  
ATOM   4055  N   LYS   254      -0.392  17.742  10.127  1.00  0.00           N  
ATOM   4056  H   LYS   254      -0.291  18.347   9.325  1.00  0.00           H  
ATOM   4057  CA  LYS   254       0.695  17.681  11.147  1.00  0.00           C  
ATOM   4058  HA  LYS   254       1.073  16.660  11.194  1.00  0.00           H  
ATOM   4059  CB  LYS   254       1.938  18.510  10.878  1.00  0.00           C  
ATOM   4060  HB2 LYS   254       1.732  19.562  10.679  1.00  0.00           H  
ATOM   4061  HB3 LYS   254       2.509  18.596  11.803  1.00  0.00           H  
ATOM   4062  CG  LYS   254       2.595  18.081   9.795  1.00  0.00           C  
ATOM   4063  HG2 LYS   254       3.098  17.136   9.996  1.00  0.00           H  
ATOM   4064  HG3 LYS   254       1.915  17.851   8.975  1.00  0.00           H  
ATOM   4065  CD  LYS   254       3.648  18.880   9.359  1.00  0.00           C  
ATOM   4066  HD2 LYS   254       3.325  19.903   9.167  1.00  0.00           H  
ATOM   4067  HD3 LYS   254       4.374  18.827  10.170  1.00  0.00           H  
ATOM   4068  CE  LYS   254       4.260  18.482   8.252  1.00  0.00           C  
ATOM   4069  HE2 LYS   254       4.726  17.513   8.435  1.00  0.00           H  
ATOM   4070  HE3 LYS   254       3.515  18.534   7.458  1.00  0.00           H  
ATOM   4071  NZ  LYS   254       5.384  19.383   7.892  1.00  0.00           N  
ATOM   4072  HZ1 LYS   254       5.753  19.080   7.003  1.00  0.00           H  
ATOM   4073  HZ2 LYS   254       5.032  20.324   7.781  1.00  0.00           H  
ATOM   4074  HZ3 LYS   254       6.165  19.254   8.519  1.00  0.00           H  
ATOM   4075  C   LYS   254       0.158  17.917  12.574  1.00  0.00           C  
ATOM   4076  O   LYS   254       0.412  17.109  13.444  1.00  0.00           O  
ATOM   4077  N   LYS   255      -0.559  18.997  12.868  1.00  0.00           N  
ATOM   4078  H   LYS   255      -0.419  19.725  12.182  1.00  0.00           H  
ATOM   4079  CA  LYS   255      -1.309  19.279  14.076  1.00  0.00           C  
ATOM   4080  HA  LYS   255      -0.501  19.426  14.793  1.00  0.00           H  
ATOM   4081  CB  LYS   255      -2.101  20.609  14.042  1.00  0.00           C  
ATOM   4082  HB2 LYS   255      -1.416  21.330  13.597  1.00  0.00           H  
ATOM   4083  HB3 LYS   255      -2.950  20.531  13.363  1.00  0.00           H  
ATOM   4084  CG  LYS   255      -2.590  21.078  15.236  1.00  0.00           C  
ATOM   4085  HG2 LYS   255      -3.330  20.406  15.673  1.00  0.00           H  
ATOM   4086  HG3 LYS   255      -1.796  20.956  15.972  1.00  0.00           H  
ATOM   4087  CD  LYS   255      -3.171  22.317  15.134  1.00  0.00           C  
ATOM   4088  HD2 LYS   255      -2.334  22.991  14.948  1.00  0.00           H  
ATOM   4089  HD3 LYS   255      -4.006  22.327  14.433  1.00  0.00           H  
ATOM   4090  CE  LYS   255      -3.755  22.586  16.338  1.00  0.00           C  
ATOM   4091  HE2 LYS   255      -4.485  21.801  16.535  1.00  0.00           H  
ATOM   4092  HE3 LYS   255      -2.992  22.586  17.117  1.00  0.00           H  
ATOM   4093  NZ  LYS   255      -4.479  23.890  16.235  1.00  0.00           N  
ATOM   4094  HZ1 LYS   255      -3.820  24.651  16.318  1.00  0.00           H  
ATOM   4095  HZ2 LYS   255      -5.115  23.851  15.452  1.00  0.00           H  
ATOM   4096  HZ3 LYS   255      -4.985  23.932  17.108  1.00  0.00           H  
ATOM   4097  C   LYS   255      -2.178  18.150  14.495  1.00  0.00           C  
ATOM   4098  O   LYS   255      -1.883  17.550  15.498  1.00  0.00           O  
ATOM   4099  N   GLN   256      -3.108  17.665  13.641  1.00  0.00           N  
ATOM   4100  H   GLN   256      -3.396  18.088  12.770  1.00  0.00           H  
ATOM   4101  CA  GLN   256      -3.803  16.384  14.001  1.00  0.00           C  
ATOM   4102  HA  GLN   256      -4.377  16.592  14.904  1.00  0.00           H  
ATOM   4103  CB  GLN   256      -4.728  16.120  12.776  1.00  0.00           C  
ATOM   4104  HB2 GLN   256      -5.298  17.001  12.480  1.00  0.00           H  
ATOM   4105  HB3 GLN   256      -4.183  15.888  11.861  1.00  0.00           H  
ATOM   4106  CG  GLN   256      -5.686  14.986  12.965  1.00  0.00           C  
ATOM   4107  HG2 GLN   256      -5.253  14.030  13.262  1.00  0.00           H  
ATOM   4108  HG3 GLN   256      -6.431  15.168  13.740  1.00  0.00           H  
ATOM   4109  CD  GLN   256      -6.549  14.788  11.755  1.00  0.00           C  
ATOM   4110  OE1 GLN   256      -6.770  15.503  10.795  1.00  0.00           O  
ATOM   4111  NE2 GLN   256      -6.881  13.539  11.551  1.00  0.00           N  
ATOM   4112 HE21 GLN   256      -7.468  13.450  10.734  1.00  0.00           H  
ATOM   4113 HE22 GLN   256      -6.918  12.927  12.354  1.00  0.00           H  
ATOM   4114  C   GLN   256      -2.845  15.222  14.323  1.00  0.00           C  
ATOM   4115  O   GLN   256      -3.144  14.546  15.291  1.00  0.00           O  
ATOM   4116  N   PHE   257      -1.745  14.958  13.571  1.00  0.00           N  
ATOM   4117  H   PHE   257      -1.579  15.475  12.719  1.00  0.00           H  
ATOM   4118  CA  PHE   257      -0.922  13.782  13.769  1.00  0.00           C  
ATOM   4119  HA  PHE   257      -1.618  12.955  13.621  1.00  0.00           H  
ATOM   4120  CB  PHE   257       0.158  13.641  12.558  1.00  0.00           C  
ATOM   4121  HB2 PHE   257      -0.461  13.718  11.664  1.00  0.00           H  
ATOM   4122  HB3 PHE   257       0.766  14.545  12.569  1.00  0.00           H  
ATOM   4123  CG  PHE   257       1.033  12.446  12.440  1.00  0.00           C  
ATOM   4124  CD1 PHE   257       2.346  12.482  13.159  1.00  0.00           C  
ATOM   4125  HD1 PHE   257       2.502  13.334  13.804  1.00  0.00           H  
ATOM   4126  CE1 PHE   257       3.253  11.453  12.972  1.00  0.00           C  
ATOM   4127  HE1 PHE   257       4.234  11.566  13.409  1.00  0.00           H  
ATOM   4128  CZ  PHE   257       2.971  10.354  12.164  1.00  0.00           C  
ATOM   4129  HZ  PHE   257       3.771   9.677  11.905  1.00  0.00           H  
ATOM   4130  CE2 PHE   257       1.764  10.273  11.455  1.00  0.00           C  
ATOM   4131  HE2 PHE   257       1.619   9.468  10.750  1.00  0.00           H  
ATOM   4132  CD2 PHE   257       0.781  11.346  11.571  1.00  0.00           C  
ATOM   4133  HD2 PHE   257      -0.137  11.316  11.003  1.00  0.00           H  
ATOM   4134  C   PHE   257      -0.290  13.664  15.115  1.00  0.00           C  
ATOM   4135  O   PHE   257      -0.192  12.588  15.667  1.00  0.00           O  
ATOM   4136  N   ASN   258       0.092  14.841  15.578  1.00  0.00           N  
ATOM   4137  H   ASN   258      -0.014  15.586  14.904  1.00  0.00           H  
ATOM   4138  CA  ASN   258       0.515  15.071  16.960  1.00  0.00           C  
ATOM   4139  HA  ASN   258       1.101  14.231  17.334  1.00  0.00           H  
ATOM   4140  CB  ASN   258       1.210  16.465  17.143  1.00  0.00           C  
ATOM   4141  HB2 ASN   258       0.524  17.170  16.673  1.00  0.00           H  
ATOM   4142  HB3 ASN   258       1.224  16.664  18.214  1.00  0.00           H  
ATOM   4143  CG  ASN   258       2.522  16.527  16.508  1.00  0.00           C  
ATOM   4144  OD1 ASN   258       3.526  16.281  17.146  1.00  0.00           O  
ATOM   4145  ND2 ASN   258       2.591  16.985  15.307  1.00  0.00           N  
ATOM   4146 HD21 ASN   258       3.440  16.984  14.759  1.00  0.00           H  
ATOM   4147 HD22 ASN   258       1.745  17.300  14.855  1.00  0.00           H  
ATOM   4148  C   ASN   258      -0.579  14.978  18.040  1.00  0.00           C  
ATOM   4149  O   ASN   258      -0.378  14.382  19.075  1.00  0.00           O  
ATOM   4150  N   ALA   259      -1.802  15.456  17.734  1.00  0.00           N  
ATOM   4151  H   ALA   259      -1.935  15.968  16.873  1.00  0.00           H  
ATOM   4152  CA  ALA   259      -2.921  15.628  18.693  1.00  0.00           C  
ATOM   4153  HA  ALA   259      -2.655  15.907  19.712  1.00  0.00           H  
ATOM   4154  CB  ALA   259      -3.903  16.728  18.243  1.00  0.00           C  
ATOM   4155  HB1 ALA   259      -3.940  16.649  17.157  1.00  0.00           H  
ATOM   4156  HB2 ALA   259      -4.893  16.677  18.697  1.00  0.00           H  
ATOM   4157  HB3 ALA   259      -3.424  17.639  18.600  1.00  0.00           H  
ATOM   4158  C   ALA   259      -3.662  14.272  18.895  1.00  0.00           C  
ATOM   4159  O   ALA   259      -4.131  13.988  19.970  1.00  0.00           O  
ATOM   4160  N   ASN   260      -3.920  13.523  17.799  1.00  0.00           N  
ATOM   4161  H   ASN   260      -3.781  14.031  16.937  1.00  0.00           H  
ATOM   4162  CA  ASN   260      -4.581  12.272  17.817  1.00  0.00           C  
ATOM   4163  HA  ASN   260      -5.623  12.435  18.089  1.00  0.00           H  
ATOM   4164  CB  ASN   260      -4.642  11.725  16.368  1.00  0.00           C  
ATOM   4165  HB2 ASN   260      -4.955  12.535  15.710  1.00  0.00           H  
ATOM   4166  HB3 ASN   260      -3.677  11.329  16.053  1.00  0.00           H  
ATOM   4167  CG  ASN   260      -5.541  10.588  16.281  1.00  0.00           C  
ATOM   4168  OD1 ASN   260      -5.171   9.520  15.880  1.00  0.00           O  
ATOM   4169  ND2 ASN   260      -6.758  10.729  16.574  1.00  0.00           N  
ATOM   4170 HD21 ASN   260      -7.497  10.062  16.401  1.00  0.00           H  
ATOM   4171 HD22 ASN   260      -7.054  11.661  16.827  1.00  0.00           H  
ATOM   4172  C   ASN   260      -4.071  11.220  18.821  1.00  0.00           C  
ATOM   4173  O   ASN   260      -4.851  10.436  19.352  1.00  0.00           O  
ATOM   4174  N   PHE   261      -2.738  11.229  19.152  1.00  0.00           N  
ATOM   4175  H   PHE   261      -2.058  11.856  18.747  1.00  0.00           H  
ATOM   4176  CA  PHE   261      -2.158  10.070  19.795  1.00  0.00           C  
ATOM   4177  HA  PHE   261      -2.503   9.127  19.370  1.00  0.00           H  
ATOM   4178  CB  PHE   261      -0.650  10.086  19.621  1.00  0.00           C  
ATOM   4179  HB2 PHE   261      -0.461  10.051  18.548  1.00  0.00           H  
ATOM   4180  HB3 PHE   261      -0.216  10.996  20.035  1.00  0.00           H  
ATOM   4181  CG  PHE   261       0.220   9.003  20.120  1.00  0.00           C  
ATOM   4182  CD1 PHE   261       0.045   7.723  19.607  1.00  0.00           C  
ATOM   4183  HD1 PHE   261      -0.567   7.539  18.736  1.00  0.00           H  
ATOM   4184  CE1 PHE   261       0.498   6.575  20.245  1.00  0.00           C  
ATOM   4185  HE1 PHE   261       0.319   5.605  19.805  1.00  0.00           H  
ATOM   4186  CZ  PHE   261       1.193   6.704  21.450  1.00  0.00           C  
ATOM   4187  HZ  PHE   261       1.615   5.777  21.808  1.00  0.00           H  
ATOM   4188  CE2 PHE   261       1.463   8.012  21.973  1.00  0.00           C  
ATOM   4189  HE2 PHE   261       2.000   8.101  22.906  1.00  0.00           H  
ATOM   4190  CD2 PHE   261       0.992   9.122  21.315  1.00  0.00           C  
ATOM   4191  HD2 PHE   261       0.977  10.036  21.889  1.00  0.00           H  
ATOM   4192  C   PHE   261      -2.572   9.974  21.293  1.00  0.00           C  
ATOM   4193  O   PHE   261      -2.692   8.860  21.884  1.00  0.00           O  
ATOM   4194  N   GLU   262      -2.801  11.145  21.992  1.00  0.00           N  
ATOM   4195  H   GLU   262      -2.390  12.006  21.660  1.00  0.00           H  
ATOM   4196  CA  GLU   262      -3.350  11.117  23.308  1.00  0.00           C  
ATOM   4197  HA  GLU   262      -2.639  10.558  23.916  1.00  0.00           H  
ATOM   4198  CB  GLU   262      -3.510  12.571  23.749  1.00  0.00           C  
ATOM   4199  HB2 GLU   262      -2.707  13.270  23.517  1.00  0.00           H  
ATOM   4200  HB3 GLU   262      -4.291  13.030  23.143  1.00  0.00           H  
ATOM   4201  CG  GLU   262      -3.778  12.804  25.271  1.00  0.00           C  
ATOM   4202  HG2 GLU   262      -3.694  13.855  25.549  1.00  0.00           H  
ATOM   4203  HG3 GLU   262      -4.771  12.436  25.526  1.00  0.00           H  
ATOM   4204  CD  GLU   262      -2.728  12.046  26.048  1.00  0.00           C  
ATOM   4205  OE1 GLU   262      -1.535  12.112  25.690  1.00  0.00           O  
ATOM   4206  OE2 GLU   262      -3.126  11.471  27.139  1.00  0.00           O  
ATOM   4207  C   GLU   262      -4.684  10.443  23.300  1.00  0.00           C  
ATOM   4208  O   GLU   262      -4.993   9.746  24.206  1.00  0.00           O  
ATOM   4209  N   LYS   263      -5.478  10.523  22.214  1.00  0.00           N  
ATOM   4210  H   LYS   263      -5.203  11.007  21.371  1.00  0.00           H  
ATOM   4211  CA  LYS   263      -6.770   9.811  22.065  1.00  0.00           C  
ATOM   4212  HA  LYS   263      -7.129   9.821  23.094  1.00  0.00           H  
ATOM   4213  CB  LYS   263      -7.783  10.604  21.228  1.00  0.00           C  
ATOM   4214  HB2 LYS   263      -7.435  10.804  20.215  1.00  0.00           H  
ATOM   4215  HB3 LYS   263      -8.650   9.957  21.090  1.00  0.00           H  
ATOM   4216  CG  LYS   263      -8.179  11.742  21.930  1.00  0.00           C  
ATOM   4217  HG2 LYS   263      -8.532  11.492  22.931  1.00  0.00           H  
ATOM   4218  HG3 LYS   263      -7.348  12.444  22.003  1.00  0.00           H  
ATOM   4219  CD  LYS   263      -9.243  12.420  21.373  1.00  0.00           C  
ATOM   4220  HD2 LYS   263      -9.069  12.653  20.323  1.00  0.00           H  
ATOM   4221  HD3 LYS   263     -10.057  11.702  21.468  1.00  0.00           H  
ATOM   4222  CE  LYS   263      -9.446  13.640  21.919  1.00  0.00           C  
ATOM   4223  HE2 LYS   263      -9.942  13.462  22.874  1.00  0.00           H  
ATOM   4224  HE3 LYS   263      -8.536  14.196  22.144  1.00  0.00           H  
ATOM   4225  NZ  LYS   263     -10.373  14.471  21.134  1.00  0.00           N  
ATOM   4226  HZ1 LYS   263     -10.228  15.421  21.445  1.00  0.00           H  
ATOM   4227  HZ2 LYS   263     -10.198  14.361  20.145  1.00  0.00           H  
ATOM   4228  HZ3 LYS   263     -11.312  14.159  21.338  1.00  0.00           H  
ATOM   4229  C   LYS   263      -6.621   8.268  21.743  1.00  0.00           C  
ATOM   4230  O   LYS   263      -7.535   7.482  21.988  1.00  0.00           O  
ATOM   4231  N   ARG   264      -5.397   7.792  21.396  1.00  0.00           N  
ATOM   4232  H   ARG   264      -4.767   8.573  21.283  1.00  0.00           H  
ATOM   4233  CA  ARG   264      -4.871   6.443  21.221  1.00  0.00           C  
ATOM   4234  HA  ARG   264      -5.712   5.790  20.985  1.00  0.00           H  
ATOM   4235  CB  ARG   264      -3.856   6.324  20.100  1.00  0.00           C  
ATOM   4236  HB2 ARG   264      -3.039   7.003  20.342  1.00  0.00           H  
ATOM   4237  HB3 ARG   264      -3.469   5.306  20.071  1.00  0.00           H  
ATOM   4238  CG  ARG   264      -4.424   6.648  18.921  1.00  0.00           C  
ATOM   4239  HG2 ARG   264      -5.280   5.984  18.806  1.00  0.00           H  
ATOM   4240  HG3 ARG   264      -4.729   7.694  18.910  1.00  0.00           H  
ATOM   4241  CD  ARG   264      -3.677   6.458  17.810  1.00  0.00           C  
ATOM   4242  HD2 ARG   264      -2.737   7.003  17.886  1.00  0.00           H  
ATOM   4243  HD3 ARG   264      -3.514   5.385  17.711  1.00  0.00           H  
ATOM   4244  NE  ARG   264      -4.260   7.041  16.635  1.00  0.00           N  
ATOM   4245  HE  ARG   264      -4.762   7.875  16.904  1.00  0.00           H  
ATOM   4246  CZ  ARG   264      -4.489   6.456  15.417  1.00  0.00           C  
ATOM   4247  NH1 ARG   264      -4.111   5.265  15.096  1.00  0.00           N  
ATOM   4248 HH11 ARG   264      -3.525   4.771  15.753  1.00  0.00           H  
ATOM   4249 HH12 ARG   264      -4.406   4.894  14.204  1.00  0.00           H  
ATOM   4250  NH2 ARG   264      -5.219   7.096  14.572  1.00  0.00           N  
ATOM   4251 HH21 ARG   264      -5.240   8.103  14.649  1.00  0.00           H  
ATOM   4252 HH22 ARG   264      -5.664   6.622  13.799  1.00  0.00           H  
ATOM   4253  C   ARG   264      -4.327   5.853  22.524  1.00  0.00           C  
ATOM   4254  O   ARG   264      -4.153   4.603  22.608  1.00  0.00           O  
ATOM   4255  N   LEU   265      -3.823   6.659  23.410  1.00  0.00           N  
ATOM   4256  H   LEU   265      -3.527   7.595  23.171  1.00  0.00           H  
ATOM   4257  CA  LEU   265      -3.386   6.442  24.769  1.00  0.00           C  
ATOM   4258  HA  LEU   265      -2.922   5.456  24.745  1.00  0.00           H  
ATOM   4259  CB  LEU   265      -2.430   7.582  25.256  1.00  0.00           C  
ATOM   4260  HB2 LEU   265      -2.963   8.518  25.090  1.00  0.00           H  
ATOM   4261  HB3 LEU   265      -2.241   7.336  26.301  1.00  0.00           H  
ATOM   4262  CG  LEU   265      -1.010   7.604  24.555  1.00  0.00           C  
ATOM   4263  HG  LEU   265      -0.997   7.658  23.466  1.00  0.00           H  
ATOM   4264  CD1 LEU   265      -0.204   8.742  25.059  1.00  0.00           C  
ATOM   4265 HD11 LEU   265       0.759   8.742  24.549  1.00  0.00           H  
ATOM   4266 HD12 LEU   265      -0.761   9.678  25.021  1.00  0.00           H  
ATOM   4267 HD13 LEU   265       0.078   8.411  26.058  1.00  0.00           H  
ATOM   4268  CD2 LEU   265      -0.230   6.299  24.897  1.00  0.00           C  
ATOM   4269 HD21 LEU   265      -0.115   6.222  25.978  1.00  0.00           H  
ATOM   4270 HD22 LEU   265      -0.788   5.425  24.561  1.00  0.00           H  
ATOM   4271 HD23 LEU   265       0.805   6.335  24.554  1.00  0.00           H  
ATOM   4272  C   LEU   265      -4.624   6.153  25.676  1.00  0.00           C  
ATOM   4273  O   LEU   265      -4.540   5.415  26.634  1.00  0.00           O  
ATOM   4274  N   THR   266      -5.773   6.878  25.427  1.00  0.00           N  
ATOM   4275  H   THR   266      -5.885   7.632  24.764  1.00  0.00           H  
ATOM   4276  CA  THR   266      -6.879   6.864  26.463  1.00  0.00           C  
ATOM   4277  HA  THR   266      -6.505   7.147  27.446  1.00  0.00           H  
ATOM   4278  CB  THR   266      -7.997   7.845  26.060  1.00  0.00           C  
ATOM   4279  HB  THR   266      -8.374   7.592  25.069  1.00  0.00           H  
ATOM   4280  CG2 THR   266      -9.202   7.892  26.910  1.00  0.00           C  
ATOM   4281 HG21 THR   266      -9.076   8.616  27.714  1.00  0.00           H  
ATOM   4282 HG22 THR   266      -9.930   8.233  26.173  1.00  0.00           H  
ATOM   4283 HG23 THR   266      -9.460   6.907  27.300  1.00  0.00           H  
ATOM   4284  OG1 THR   266      -7.336   9.170  25.819  1.00  0.00           O  
ATOM   4285  HG1 THR   266      -6.616   9.173  25.184  1.00  0.00           H  
ATOM   4286  C   THR   266      -7.446   5.417  26.825  1.00  0.00           C  
ATOM   4287  O   THR   266      -8.237   4.829  26.028  1.00  0.00           O  
ATOM   4288  N   GLU   267      -7.177   4.923  28.041  1.00  0.00           N  
ATOM   4289  H   GLU   267      -6.493   5.431  28.583  1.00  0.00           H  
ATOM   4290  CA  GLU   267      -7.766   3.721  28.599  1.00  0.00           C  
ATOM   4291  HA  GLU   267      -7.480   3.770  29.650  1.00  0.00           H  
ATOM   4292  CB  GLU   267      -9.293   3.908  28.738  1.00  0.00           C  
ATOM   4293  HB2 GLU   267      -9.814   3.924  27.781  1.00  0.00           H  
ATOM   4294  HB3 GLU   267      -9.713   3.030  29.229  1.00  0.00           H  
ATOM   4295  CG  GLU   267      -9.712   5.114  29.644  1.00  0.00           C  
ATOM   4296  HG2 GLU   267      -9.337   4.842  30.631  1.00  0.00           H  
ATOM   4297  HG3 GLU   267      -9.095   5.974  29.384  1.00  0.00           H  
ATOM   4298  CD  GLU   267     -11.185   5.436  29.485  1.00  0.00           C  
ATOM   4299  OE1 GLU   267     -11.664   6.597  29.811  1.00  0.00           O  
ATOM   4300  OE2 GLU   267     -11.939   4.592  28.954  1.00  0.00           O  
ATOM   4301  C   GLU   267      -7.186   2.394  28.177  1.00  0.00           C  
ATOM   4302  O   GLU   267      -7.169   1.310  28.789  1.00  0.00           O  
ATOM   4303  N   ARG   268      -6.929   2.293  26.823  1.00  0.00           N  
ATOM   4304  H   ARG   268      -7.206   3.128  26.328  1.00  0.00           H  
ATOM   4305  CA  ARG   268      -6.429   1.152  26.095  1.00  0.00           C  
ATOM   4306  HA  ARG   268      -7.314   0.516  26.118  1.00  0.00           H  
ATOM   4307  CB  ARG   268      -6.148   1.615  24.622  1.00  0.00           C  
ATOM   4308  HB2 ARG   268      -5.775   2.639  24.634  1.00  0.00           H  
ATOM   4309  HB3 ARG   268      -5.263   1.082  24.273  1.00  0.00           H  
ATOM   4310  CG  ARG   268      -7.221   1.543  23.800  1.00  0.00           C  
ATOM   4311  HG2 ARG   268      -7.501   0.495  23.911  1.00  0.00           H  
ATOM   4312  HG3 ARG   268      -8.104   2.132  24.046  1.00  0.00           H  
ATOM   4313  CD  ARG   268      -6.934   1.689  22.493  1.00  0.00           C  
ATOM   4314  HD2 ARG   268      -6.691   2.723  22.249  1.00  0.00           H  
ATOM   4315  HD3 ARG   268      -6.115   0.995  22.305  1.00  0.00           H  
ATOM   4316  NE  ARG   268      -8.025   1.234  21.655  1.00  0.00           N  
ATOM   4317  HE  ARG   268      -8.901   1.061  22.127  1.00  0.00           H  
ATOM   4318  CZ  ARG   268      -8.072   0.970  20.423  1.00  0.00           C  
ATOM   4319  NH1 ARG   268      -7.025   0.876  19.678  1.00  0.00           N  
ATOM   4320 HH11 ARG   268      -6.130   1.253  19.956  1.00  0.00           H  
ATOM   4321 HH12 ARG   268      -7.140   0.904  18.675  1.00  0.00           H  
ATOM   4322  NH2 ARG   268      -9.174   0.615  19.846  1.00  0.00           N  
ATOM   4323 HH21 ARG   268     -10.017   0.874  20.339  1.00  0.00           H  
ATOM   4324 HH22 ARG   268      -9.213   0.056  19.006  1.00  0.00           H  
ATOM   4325  C   ARG   268      -5.306   0.424  26.773  1.00  0.00           C  
ATOM   4326  O   ARG   268      -5.366  -0.830  26.829  1.00  0.00           O  
ATOM   4327  N   PRO   269      -4.264   1.063  27.232  1.00  0.00           N  
ATOM   4328  CD  PRO   269      -3.875   2.436  27.017  1.00  0.00           C  
ATOM   4329  HD2 PRO   269      -4.256   3.101  27.793  1.00  0.00           H  
ATOM   4330  HD3 PRO   269      -4.027   2.902  26.043  1.00  0.00           H  
ATOM   4331  CG  PRO   269      -2.384   2.495  27.178  1.00  0.00           C  
ATOM   4332  HG2 PRO   269      -2.083   3.429  27.653  1.00  0.00           H  
ATOM   4333  HG3 PRO   269      -1.838   2.184  26.288  1.00  0.00           H  
ATOM   4334  CB  PRO   269      -2.152   1.342  28.215  1.00  0.00           C  
ATOM   4335  HB2 PRO   269      -2.225   1.755  29.221  1.00  0.00           H  
ATOM   4336  HB3 PRO   269      -1.113   1.024  28.125  1.00  0.00           H  
ATOM   4337  CA  PRO   269      -3.161   0.303  27.860  1.00  0.00           C  
ATOM   4338  HA  PRO   269      -2.703  -0.386  27.150  1.00  0.00           H  
ATOM   4339  C   PRO   269      -3.529  -0.563  29.001  1.00  0.00           C  
ATOM   4340  O   PRO   269      -3.010  -1.679  29.167  1.00  0.00           O  
ATOM   4341  N   ALA   270      -4.429  -0.079  29.887  1.00  0.00           N  
ATOM   4342  H   ALA   270      -4.647   0.907  29.893  1.00  0.00           H  
ATOM   4343  CA  ALA   270      -4.947  -0.786  31.035  1.00  0.00           C  
ATOM   4344  HA  ALA   270      -4.138  -1.244  31.604  1.00  0.00           H  
ATOM   4345  CB  ALA   270      -5.674   0.256  31.986  1.00  0.00           C  
ATOM   4346  HB1 ALA   270      -6.375   0.793  31.347  1.00  0.00           H  
ATOM   4347  HB2 ALA   270      -6.177  -0.134  32.870  1.00  0.00           H  
ATOM   4348  HB3 ALA   270      -4.926   0.958  32.357  1.00  0.00           H  
ATOM   4349  C   ALA   270      -5.917  -1.920  30.561  1.00  0.00           C  
ATOM   4350  O   ALA   270      -5.828  -3.018  31.102  1.00  0.00           O  
ATOM   4351  N   ALA   271      -6.691  -1.792  29.505  1.00  0.00           N  
ATOM   4352  H   ALA   271      -6.714  -0.874  29.085  1.00  0.00           H  
ATOM   4353  CA  ALA   271      -7.357  -2.897  28.799  1.00  0.00           C  
ATOM   4354  HA  ALA   271      -7.963  -3.424  29.535  1.00  0.00           H  
ATOM   4355  CB  ALA   271      -8.488  -2.418  27.859  1.00  0.00           C  
ATOM   4356  HB1 ALA   271      -8.063  -1.794  27.072  1.00  0.00           H  
ATOM   4357  HB2 ALA   271      -8.932  -3.312  27.421  1.00  0.00           H  
ATOM   4358  HB3 ALA   271      -9.234  -1.838  28.403  1.00  0.00           H  
ATOM   4359  C   ALA   271      -6.376  -3.855  28.107  1.00  0.00           C  
ATOM   4360  O   ALA   271      -6.757  -5.024  27.747  1.00  0.00           O  
ATOM   4361  N   LYS   272      -5.086  -3.625  27.977  1.00  0.00           N  
ATOM   4362  H   LYS   272      -4.782  -2.667  28.070  1.00  0.00           H  
ATOM   4363  CA  LYS   272      -4.089  -4.752  27.707  1.00  0.00           C  
ATOM   4364  HA  LYS   272      -4.636  -5.567  27.233  1.00  0.00           H  
ATOM   4365  CB  LYS   272      -3.068  -4.305  26.564  1.00  0.00           C  
ATOM   4366  HB2 LYS   272      -3.651  -3.935  25.720  1.00  0.00           H  
ATOM   4367  HB3 LYS   272      -2.550  -3.480  27.053  1.00  0.00           H  
ATOM   4368  CG  LYS   272      -2.113  -5.219  26.287  1.00  0.00           C  
ATOM   4369  HG2 LYS   272      -1.596  -5.402  27.230  1.00  0.00           H  
ATOM   4370  HG3 LYS   272      -2.639  -6.170  26.206  1.00  0.00           H  
ATOM   4371  CD  LYS   272      -1.323  -4.894  25.235  1.00  0.00           C  
ATOM   4372  HD2 LYS   272      -1.863  -4.521  24.364  1.00  0.00           H  
ATOM   4373  HD3 LYS   272      -0.772  -4.025  25.593  1.00  0.00           H  
ATOM   4374  CE  LYS   272      -0.492  -5.856  24.804  1.00  0.00           C  
ATOM   4375  HE2 LYS   272      -0.062  -6.256  25.723  1.00  0.00           H  
ATOM   4376  HE3 LYS   272      -1.101  -6.528  24.200  1.00  0.00           H  
ATOM   4377  NZ  LYS   272       0.596  -5.228  23.998  1.00  0.00           N  
ATOM   4378  HZ1 LYS   272       1.048  -4.412  24.385  1.00  0.00           H  
ATOM   4379  HZ2 LYS   272       1.334  -5.854  23.709  1.00  0.00           H  
ATOM   4380  HZ3 LYS   272       0.327  -4.853  23.099  1.00  0.00           H  
ATOM   4381  C   LYS   272      -3.615  -5.383  28.954  1.00  0.00           C  
ATOM   4382  O   LYS   272      -3.642  -6.618  29.109  1.00  0.00           O  
ATOM   4383  N   GLY   273      -3.277  -4.506  29.916  1.00  0.00           N  
ATOM   4384  H   GLY   273      -3.312  -3.520  29.699  1.00  0.00           H  
ATOM   4385  CA  GLY   273      -2.850  -4.950  31.237  1.00  0.00           C  
ATOM   4386  HA2 GLY   273      -2.128  -5.764  31.159  1.00  0.00           H  
ATOM   4387  HA3 GLY   273      -2.525  -4.011  31.683  1.00  0.00           H  
ATOM   4388  C   GLY   273      -3.926  -5.452  32.239  1.00  0.00           C  
ATOM   4389  O   GLY   273      -4.640  -6.431  31.872  1.00  0.00           O  
ATOM   4390  N   LYS   274      -3.870  -4.924  33.462  1.00  0.00           N  
ATOM   4391  H   LYS   274      -3.262  -4.129  33.603  1.00  0.00           H  
ATOM   4392  CA  LYS   274      -4.566  -5.444  34.636  1.00  0.00           C  
ATOM   4393  HA  LYS   274      -4.244  -6.464  34.845  1.00  0.00           H  
ATOM   4394  CB  LYS   274      -4.222  -4.534  35.860  1.00  0.00           C  
ATOM   4395  HB2 LYS   274      -3.145  -4.370  35.840  1.00  0.00           H  
ATOM   4396  HB3 LYS   274      -4.730  -3.606  35.594  1.00  0.00           H  
ATOM   4397  CG  LYS   274      -4.616  -5.028  37.072  1.00  0.00           C  
ATOM   4398  HG2 LYS   274      -5.662  -5.321  37.164  1.00  0.00           H  
ATOM   4399  HG3 LYS   274      -4.002  -5.904  37.285  1.00  0.00           H  
ATOM   4400  CD  LYS   274      -4.263  -4.311  38.122  1.00  0.00           C  
ATOM   4401  HD2 LYS   274      -4.465  -4.948  38.983  1.00  0.00           H  
ATOM   4402  HD3 LYS   274      -3.184  -4.169  38.064  1.00  0.00           H  
ATOM   4403  CE  LYS   274      -4.971  -3.196  38.488  1.00  0.00           C  
ATOM   4404  HE2 LYS   274      -5.298  -2.630  37.616  1.00  0.00           H  
ATOM   4405  HE3 LYS   274      -5.840  -3.536  39.052  1.00  0.00           H  
ATOM   4406  NZ  LYS   274      -4.246  -2.294  39.274  1.00  0.00           N  
ATOM   4407  HZ1 LYS   274      -4.115  -2.706  40.187  1.00  0.00           H  
ATOM   4408  HZ2 LYS   274      -3.296  -2.108  38.985  1.00  0.00           H  
ATOM   4409  HZ3 LYS   274      -4.863  -1.500  39.369  1.00  0.00           H  
ATOM   4410  C   LYS   274      -6.136  -5.541  34.501  1.00  0.00           C  
ATOM   4411  O   LYS   274      -6.734  -6.369  35.156  1.00  0.00           O  
ATOM   4412  N   MET   275      -6.744  -4.766  33.595  1.00  0.00           N  
ATOM   4413  H   MET   275      -6.138  -4.197  33.020  1.00  0.00           H  
ATOM   4414  CA  MET   275      -8.230  -4.777  33.483  1.00  0.00           C  
ATOM   4415  HA  MET   275      -8.579  -4.844  34.513  1.00  0.00           H  
ATOM   4416  CB  MET   275      -8.639  -3.421  32.839  1.00  0.00           C  
ATOM   4417  HB2 MET   275      -8.505  -3.328  31.762  1.00  0.00           H  
ATOM   4418  HB3 MET   275      -9.720  -3.422  32.984  1.00  0.00           H  
ATOM   4419  CG  MET   275      -8.107  -2.220  33.533  1.00  0.00           C  
ATOM   4420  HG2 MET   275      -8.583  -1.289  33.224  1.00  0.00           H  
ATOM   4421  HG3 MET   275      -7.054  -2.151  33.262  1.00  0.00           H  
ATOM   4422  SD  MET   275      -8.274  -2.190  35.380  1.00  0.00           S  
ATOM   4423  CE  MET   275      -6.875  -1.112  35.764  1.00  0.00           C  
ATOM   4424  HE1 MET   275      -6.653  -1.129  36.831  1.00  0.00           H  
ATOM   4425  HE2 MET   275      -5.957  -1.435  35.272  1.00  0.00           H  
ATOM   4426  HE3 MET   275      -7.060  -0.106  35.388  1.00  0.00           H  
ATOM   4427  C   MET   275      -8.857  -5.819  32.531  1.00  0.00           C  
ATOM   4428  O   MET   275      -8.285  -6.334  31.571  1.00  0.00           O  
ATOM   4429  N   PRO   276     -10.055  -6.275  32.996  1.00  0.00           N  
ATOM   4430  CD  PRO   276     -10.761  -6.135  34.286  1.00  0.00           C  
ATOM   4431  HD2 PRO   276     -10.738  -5.065  34.492  1.00  0.00           H  
ATOM   4432  HD3 PRO   276     -10.192  -6.519  35.133  1.00  0.00           H  
ATOM   4433  CG  PRO   276     -12.181  -6.710  34.205  1.00  0.00           C  
ATOM   4434  HG2 PRO   276     -12.959  -5.986  33.963  1.00  0.00           H  
ATOM   4435  HG3 PRO   276     -12.514  -7.237  35.099  1.00  0.00           H  
ATOM   4436  CB  PRO   276     -12.022  -7.678  32.989  1.00  0.00           C  
ATOM   4437  HB2 PRO   276     -12.967  -7.720  32.448  1.00  0.00           H  
ATOM   4438  HB3 PRO   276     -11.754  -8.674  33.342  1.00  0.00           H  
ATOM   4439  CA  PRO   276     -10.923  -7.066  32.091  1.00  0.00           C  
ATOM   4440  HA  PRO   276     -10.371  -7.821  31.531  1.00  0.00           H  
ATOM   4441  C   PRO   276     -11.525  -6.124  31.087  1.00  0.00           C  
ATOM   4442  O   PRO   276     -11.777  -4.989  31.523  1.00  0.00           O  
ATOM   4443  N   ALA   277     -11.769  -6.585  29.840  1.00  0.00           N  
ATOM   4444  H   ALA   277     -11.475  -7.524  29.614  1.00  0.00           H  
ATOM   4445  CA  ALA   277     -12.036  -5.722  28.665  1.00  0.00           C  
ATOM   4446  HA  ALA   277     -12.451  -4.803  29.079  1.00  0.00           H  
ATOM   4447  CB  ALA   277     -10.761  -5.396  27.918  1.00  0.00           C  
ATOM   4448  HB1 ALA   277      -9.902  -5.419  28.589  1.00  0.00           H  
ATOM   4449  HB2 ALA   277     -10.542  -6.172  27.186  1.00  0.00           H  
ATOM   4450  HB3 ALA   277     -10.783  -4.413  27.446  1.00  0.00           H  
ATOM   4451  C   ALA   277     -13.118  -6.417  27.830  1.00  0.00           C  
ATOM   4452  O   ALA   277     -13.007  -7.553  27.456  1.00  0.00           O  
ATOM   4453  N   THR   278     -14.097  -5.582  27.316  1.00  0.00           N  
ATOM   4454  H   THR   278     -14.270  -4.753  27.867  1.00  0.00           H  
ATOM   4455  CA  THR   278     -15.273  -6.010  26.503  1.00  0.00           C  
ATOM   4456  HA  THR   278     -14.831  -6.730  25.815  1.00  0.00           H  
ATOM   4457  CB  THR   278     -16.318  -6.795  27.407  1.00  0.00           C  
ATOM   4458  HB  THR   278     -15.863  -7.691  27.828  1.00  0.00           H  
ATOM   4459  CG2 THR   278     -16.933  -5.960  28.537  1.00  0.00           C  
ATOM   4460 HG21 THR   278     -17.515  -6.652  29.145  1.00  0.00           H  
ATOM   4461 HG22 THR   278     -16.074  -5.631  29.121  1.00  0.00           H  
ATOM   4462 HG23 THR   278     -17.552  -5.088  28.328  1.00  0.00           H  
ATOM   4463  OG1 THR   278     -17.401  -7.230  26.654  1.00  0.00           O  
ATOM   4464  HG1 THR   278     -17.682  -8.018  27.125  1.00  0.00           H  
ATOM   4465  C   THR   278     -15.947  -4.939  25.703  1.00  0.00           C  
ATOM   4466  O   THR   278     -16.059  -3.812  26.218  1.00  0.00           O  
ATOM   4467  N   ALA   279     -16.341  -5.264  24.470  1.00  0.00           N  
ATOM   4468  H   ALA   279     -16.327  -6.240  24.211  1.00  0.00           H  
ATOM   4469  CA  ALA   279     -16.853  -4.342  23.406  1.00  0.00           C  
ATOM   4470  HA  ALA   279     -16.566  -3.323  23.665  1.00  0.00           H  
ATOM   4471  CB  ALA   279     -15.952  -4.603  22.152  1.00  0.00           C  
ATOM   4472  HB1 ALA   279     -16.109  -5.601  21.741  1.00  0.00           H  
ATOM   4473  HB2 ALA   279     -16.234  -3.824  21.444  1.00  0.00           H  
ATOM   4474  HB3 ALA   279     -14.910  -4.470  22.442  1.00  0.00           H  
ATOM   4475  C   ALA   279     -18.312  -4.445  22.990  1.00  0.00           C  
ATOM   4476  O   ALA   279     -18.691  -3.671  22.105  1.00  0.00           O  
ATOM   4477  N   GLU   280     -19.028  -5.409  23.517  1.00  0.00           N  
ATOM   4478  H   GLU   280     -18.469  -6.017  24.098  1.00  0.00           H  
ATOM   4479  CA  GLU   280     -20.468  -5.518  23.568  1.00  0.00           C  
ATOM   4480  HA  GLU   280     -20.812  -5.664  22.544  1.00  0.00           H  
ATOM   4481  CB  GLU   280     -21.010  -6.640  24.437  1.00  0.00           C  
ATOM   4482  HB2 GLU   280     -20.504  -6.755  25.396  1.00  0.00           H  
ATOM   4483  HB3 GLU   280     -22.038  -6.427  24.731  1.00  0.00           H  
ATOM   4484  CG  GLU   280     -21.024  -8.008  23.731  1.00  0.00           C  
ATOM   4485  HG2 GLU   280     -21.230  -7.809  22.679  1.00  0.00           H  
ATOM   4486  HG3 GLU   280     -20.020  -8.424  23.822  1.00  0.00           H  
ATOM   4487  CD  GLU   280     -21.973  -9.128  24.060  1.00  0.00           C  
ATOM   4488  OE1 GLU   280     -22.328  -9.896  23.154  1.00  0.00           O  
ATOM   4489  OE2 GLU   280     -22.589  -9.204  25.152  1.00  0.00           O  
ATOM   4490  C   GLU   280     -20.968  -4.214  24.171  1.00  0.00           C  
ATOM   4491  O   GLU   280     -21.882  -3.512  23.572  1.00  0.00           O  
ATOM   4492  OXT GLU   280     -20.597  -3.901  25.355  1.00  0.00           O  
TER    4493      GLU   280 
END   
