# Supplementary material for: Insights into the client protein release mechanism of the ATP-independent chaperone Spy
Source: Nat Commun. 2022 May 20;13:2818. doi: 10.1038/s41467-022-30499-x (PMC9122904; doi:10.1038/s41467-022-30499-x)
Supplement: Supplementary file 4 — Supplementary Data 1 [file 41467_2022_30499_MOESM4_ESM.zip › MD-structure/Spy_CI_R61D_R62D_initial.pdb]

CRYST1   84.415   84.415   84.415 109.47 109.47 109.47 P 1           1
ATOM      1  N   SER     1      26.517   1.696 -13.525  1.00  0.00           N  
ATOM      2  H1  SER     1      27.076   1.519 -12.703  1.00  0.00           H  
ATOM      3  H2  SER     1      25.583   1.312 -13.525  1.00  0.00           H  
ATOM      4  H3  SER     1      26.449   2.700 -13.604  1.00  0.00           H  
ATOM      5  CA  SER     1      27.118   1.065 -14.662  1.00  0.00           C  
ATOM      6  HA  SER     1      28.161   1.374 -14.730  1.00  0.00           H  
ATOM      7  CB  SER     1      27.126  -0.487 -14.448  1.00  0.00           C  
ATOM      8  HB2 SER     1      26.917  -1.023 -15.374  1.00  0.00           H  
ATOM      9  HB3 SER     1      28.094  -0.741 -14.015  1.00  0.00           H  
ATOM     10  OG  SER     1      26.099  -0.914 -13.627  1.00  0.00           O  
ATOM     11  HG  SER     1      25.957  -1.813 -13.933  1.00  0.00           H  
ATOM     12  C   SER     1      26.304   1.429 -15.905  1.00  0.00           C  
ATOM     13  O   SER     1      25.112   1.387 -15.880  1.00  0.00           O  
ATOM     14  N   ALA     2      27.085   1.900 -16.879  1.00  0.00           N  
ATOM     15  H   ALA     2      28.084   1.758 -16.835  1.00  0.00           H  
ATOM     16  CA  ALA     2      26.646   2.406 -18.154  1.00  0.00           C  
ATOM     17  HA  ALA     2      27.513   2.698 -18.747  1.00  0.00           H  
ATOM     18  CB  ALA     2      25.920   1.409 -18.990  1.00  0.00           C  
ATOM     19  HB1 ALA     2      25.647   1.868 -19.941  1.00  0.00           H  
ATOM     20  HB2 ALA     2      26.633   0.642 -19.292  1.00  0.00           H  
ATOM     21  HB3 ALA     2      25.054   0.940 -18.525  1.00  0.00           H  
ATOM     22  C   ALA     2      25.818   3.772 -17.971  1.00  0.00           C  
ATOM     23  O   ALA     2      24.737   3.990 -18.522  1.00  0.00           O  
ATOM     24  N   ASP     3      26.200   4.754 -17.123  1.00  0.00           N  
ATOM     25  H   ASP     3      26.985   4.552 -16.521  1.00  0.00           H  
ATOM     26  CA  ASP     3      25.320   5.832 -16.682  1.00  0.00           C  
ATOM     27  HA  ASP     3      24.353   5.376 -16.468  1.00  0.00           H  
ATOM     28  CB  ASP     3      25.884   6.426 -15.382  1.00  0.00           C  
ATOM     29  HB2 ASP     3      26.846   6.894 -15.593  1.00  0.00           H  
ATOM     30  HB3 ASP     3      25.168   7.182 -15.061  1.00  0.00           H  
ATOM     31  CG  ASP     3      26.113   5.422 -14.219  1.00  0.00           C  
ATOM     32  OD1 ASP     3      25.688   4.270 -14.202  1.00  0.00           O  
ATOM     33  OD2 ASP     3      26.740   5.999 -13.294  1.00  0.00           O  
ATOM     34  C   ASP     3      25.102   6.924 -17.807  1.00  0.00           C  
ATOM     35  O   ASP     3      24.275   7.753 -17.661  1.00  0.00           O  
ATOM     36  N   THR     4      26.013   6.935 -18.817  1.00  0.00           N  
ATOM     37  H   THR     4      26.701   6.204 -18.708  1.00  0.00           H  
ATOM     38  CA  THR     4      26.296   7.976 -19.848  1.00  0.00           C  
ATOM     39  HA  THR     4      27.200   7.630 -20.348  1.00  0.00           H  
ATOM     40  CB  THR     4      25.323   7.896 -20.978  1.00  0.00           C  
ATOM     41  HB  THR     4      24.413   8.334 -20.569  1.00  0.00           H  
ATOM     42  CG2 THR     4      25.811   8.413 -22.273  1.00  0.00           C  
ATOM     43 HG21 THR     4      26.884   8.298 -22.427  1.00  0.00           H  
ATOM     44 HG22 THR     4      25.278   8.037 -23.147  1.00  0.00           H  
ATOM     45 HG23 THR     4      25.643   9.490 -22.304  1.00  0.00           H  
ATOM     46  OG1 THR     4      25.134   6.537 -21.322  1.00  0.00           O  
ATOM     47  HG1 THR     4      24.891   6.046 -20.534  1.00  0.00           H  
ATOM     48  C   THR     4      26.537   9.366 -19.403  1.00  0.00           C  
ATOM     49  O   THR     4      26.984  10.114 -20.225  1.00  0.00           O  
ATOM     50  N   THR     5      26.451   9.709 -18.138  1.00  0.00           N  
ATOM     51  H   THR     5      26.137   8.975 -17.519  1.00  0.00           H  
ATOM     52  CA  THR     5      26.882  10.945 -17.476  1.00  0.00           C  
ATOM     53  HA  THR     5      26.648  11.729 -18.195  1.00  0.00           H  
ATOM     54  CB  THR     5      26.193  11.118 -16.197  1.00  0.00           C  
ATOM     55  HB  THR     5      26.591  12.023 -15.737  1.00  0.00           H  
ATOM     56  CG2 THR     5      24.683  11.397 -16.441  1.00  0.00           C  
ATOM     57 HG21 THR     5      24.593  12.465 -16.641  1.00  0.00           H  
ATOM     58 HG22 THR     5      24.251  10.744 -17.200  1.00  0.00           H  
ATOM     59 HG23 THR     5      24.381  11.153 -15.423  1.00  0.00           H  
ATOM     60  OG1 THR     5      26.271   9.949 -15.490  1.00  0.00           O  
ATOM     61  HG1 THR     5      26.415  10.089 -14.551  1.00  0.00           H  
ATOM     62  C   THR     5      28.412  10.992 -17.243  1.00  0.00           C  
ATOM     63  O   THR     5      29.012  11.993 -16.914  1.00  0.00           O  
ATOM     64  N   THR     6      29.026   9.838 -17.322  1.00  0.00           N  
ATOM     65  H   THR     6      28.477   9.064 -17.667  1.00  0.00           H  
ATOM     66  CA  THR     6      30.438   9.612 -17.028  1.00  0.00           C  
ATOM     67  HA  THR     6      30.596   9.983 -16.015  1.00  0.00           H  
ATOM     68  CB  THR     6      30.719   8.093 -17.134  1.00  0.00           C  
ATOM     69  HB  THR     6      31.787   8.016 -16.932  1.00  0.00           H  
ATOM     70  CG2 THR     6      29.926   7.250 -16.080  1.00  0.00           C  
ATOM     71 HG21 THR     6      28.864   7.442 -16.234  1.00  0.00           H  
ATOM     72 HG22 THR     6      30.201   6.195 -16.099  1.00  0.00           H  
ATOM     73 HG23 THR     6      30.103   7.735 -15.121  1.00  0.00           H  
ATOM     74  OG1 THR     6      30.463   7.611 -18.409  1.00  0.00           O  
ATOM     75  HG1 THR     6      31.251   7.512 -18.948  1.00  0.00           H  
ATOM     76  C   THR     6      31.306  10.440 -17.963  1.00  0.00           C  
ATOM     77  O   THR     6      31.160  10.502 -19.169  1.00  0.00           O  
ATOM     78  N   ALA     7      32.322  10.942 -17.368  1.00  0.00           N  
ATOM     79  H   ALA     7      32.551  10.823 -16.392  1.00  0.00           H  
ATOM     80  CA  ALA     7      33.446  11.504 -18.092  1.00  0.00           C  
ATOM     81  HA  ALA     7      33.139  12.106 -18.947  1.00  0.00           H  
ATOM     82  CB  ALA     7      34.270  12.388 -17.158  1.00  0.00           C  
ATOM     83  HB1 ALA     7      33.678  13.049 -16.525  1.00  0.00           H  
ATOM     84  HB2 ALA     7      34.986  11.757 -16.631  1.00  0.00           H  
ATOM     85  HB3 ALA     7      34.893  13.022 -17.788  1.00  0.00           H  
ATOM     86  C   ALA     7      34.255  10.434 -18.896  1.00  0.00           C  
ATOM     87  O   ALA     7      34.580   9.337 -18.455  1.00  0.00           O  
ATOM     88  N   ALA     8      34.619  10.844 -20.146  1.00  0.00           N  
ATOM     89  H   ALA     8      34.449  11.783 -20.477  1.00  0.00           H  
ATOM     90  CA  ALA     8      35.283   9.996 -21.085  1.00  0.00           C  
ATOM     91  HA  ALA     8      34.781   9.030 -21.037  1.00  0.00           H  
ATOM     92  CB  ALA     8      35.231  10.635 -22.467  1.00  0.00           C  
ATOM     93  HB1 ALA     8      34.180  10.896 -22.592  1.00  0.00           H  
ATOM     94  HB2 ALA     8      35.911  11.483 -22.543  1.00  0.00           H  
ATOM     95  HB3 ALA     8      35.478   9.876 -23.209  1.00  0.00           H  
ATOM     96  C   ALA     8      36.745   9.771 -20.697  1.00  0.00           C  
ATOM     97  O   ALA     8      37.327  10.570 -20.007  1.00  0.00           O  
ATOM     98  N   PRO     9      37.344   8.579 -21.054  1.00  0.00           N  
ATOM     99  CD  PRO     9      36.793   7.545 -21.935  1.00  0.00           C  
ATOM    100  HD2 PRO     9      36.443   7.914 -22.899  1.00  0.00           H  
ATOM    101  HD3 PRO     9      35.995   6.920 -21.536  1.00  0.00           H  
ATOM    102  CG  PRO     9      37.882   6.502 -22.195  1.00  0.00           C  
ATOM    103  HG2 PRO     9      38.277   6.677 -23.195  1.00  0.00           H  
ATOM    104  HG3 PRO     9      37.612   5.446 -22.196  1.00  0.00           H  
ATOM    105  CB  PRO     9      38.912   6.779 -21.113  1.00  0.00           C  
ATOM    106  HB2 PRO     9      39.944   6.715 -21.457  1.00  0.00           H  
ATOM    107  HB3 PRO     9      38.610   6.291 -20.187  1.00  0.00           H  
ATOM    108  CA  PRO     9      38.740   8.283 -20.817  1.00  0.00           C  
ATOM    109  HA  PRO     9      38.983   8.475 -19.772  1.00  0.00           H  
ATOM    110  C   PRO     9      39.628   9.129 -21.684  1.00  0.00           C  
ATOM    111  O   PRO     9      39.286   9.489 -22.790  1.00  0.00           O  
ATOM    112  N   ALA    10      40.899   9.411 -21.304  1.00  0.00           N  
ATOM    113  H   ALA    10      41.163   9.004 -20.418  1.00  0.00           H  
ATOM    114  CA  ALA    10      41.791  10.363 -22.013  1.00  0.00           C  
ATOM    115  HA  ALA    10      41.185  11.265 -22.091  1.00  0.00           H  
ATOM    116  CB  ALA    10      43.051  10.740 -21.231  1.00  0.00           C  
ATOM    117  HB1 ALA    10      43.600  11.554 -21.705  1.00  0.00           H  
ATOM    118  HB2 ALA    10      42.692  11.093 -20.264  1.00  0.00           H  
ATOM    119  HB3 ALA    10      43.826   9.975 -21.187  1.00  0.00           H  
ATOM    120  C   ALA    10      42.121   9.976 -23.483  1.00  0.00           C  
ATOM    121  O   ALA    10      42.245  10.808 -24.411  1.00  0.00           O  
ATOM    122  N   ASP    11      42.294   8.686 -23.754  1.00  0.00           N  
ATOM    123  H   ASP    11      42.321   7.959 -23.054  1.00  0.00           H  
ATOM    124  CA  ASP    11      42.619   8.166 -25.059  1.00  0.00           C  
ATOM    125  HA  ASP    11      43.244   8.855 -25.629  1.00  0.00           H  
ATOM    126  CB  ASP    11      43.360   6.813 -24.928  1.00  0.00           C  
ATOM    127  HB2 ASP    11      42.732   6.136 -24.350  1.00  0.00           H  
ATOM    128  HB3 ASP    11      43.483   6.341 -25.903  1.00  0.00           H  
ATOM    129  CG  ASP    11      44.779   6.734 -24.339  1.00  0.00           C  
ATOM    130  OD1 ASP    11      44.851   6.154 -23.230  1.00  0.00           O  
ATOM    131  OD2 ASP    11      45.797   7.097 -24.984  1.00  0.00           O  
ATOM    132  C   ASP    11      41.431   8.082 -26.026  1.00  0.00           C  
ATOM    133  O   ASP    11      41.664   8.295 -27.209  1.00  0.00           O  
ATOM    134  N   ALA    12      40.136   8.136 -25.550  1.00  0.00           N  
ATOM    135  H   ALA    12      39.987   8.083 -24.553  1.00  0.00           H  
ATOM    136  CA  ALA    12      39.050   8.210 -26.502  1.00  0.00           C  
ATOM    137  HA  ALA    12      39.355   7.579 -27.337  1.00  0.00           H  
ATOM    138  CB  ALA    12      37.806   7.543 -25.967  1.00  0.00           C  
ATOM    139  HB1 ALA    12      37.155   8.096 -25.290  1.00  0.00           H  
ATOM    140  HB2 ALA    12      37.160   7.357 -26.825  1.00  0.00           H  
ATOM    141  HB3 ALA    12      38.017   6.543 -25.587  1.00  0.00           H  
ATOM    142  C   ALA    12      38.767   9.635 -27.037  1.00  0.00           C  
ATOM    143  O   ALA    12      37.759   9.742 -27.839  1.00  0.00           O  
ATOM    144  N   LYS    13      39.669  10.612 -26.923  1.00  0.00           N  
ATOM    145  H   LYS    13      40.320  10.547 -26.154  1.00  0.00           H  
ATOM    146  CA  LYS    13      39.620  11.916 -27.541  1.00  0.00           C  
ATOM    147  HA  LYS    13      38.757  12.353 -27.040  1.00  0.00           H  
ATOM    148  CB  LYS    13      40.758  12.903 -27.061  1.00  0.00           C  
ATOM    149  HB2 LYS    13      40.273  13.874 -27.160  1.00  0.00           H  
ATOM    150  HB3 LYS    13      40.848  12.730 -25.989  1.00  0.00           H  
ATOM    151  CG  LYS    13      42.012  12.769 -27.580  1.00  0.00           C  
ATOM    152  HG2 LYS    13      42.412  11.838 -27.178  1.00  0.00           H  
ATOM    153  HG3 LYS    13      41.878  12.630 -28.653  1.00  0.00           H  
ATOM    154  CD  LYS    13      42.901  13.814 -27.397  1.00  0.00           C  
ATOM    155  HD2 LYS    13      42.426  14.786 -27.535  1.00  0.00           H  
ATOM    156  HD3 LYS    13      43.231  13.804 -26.358  1.00  0.00           H  
ATOM    157  CE  LYS    13      43.959  13.705 -28.192  1.00  0.00           C  
ATOM    158  HE2 LYS    13      44.371  12.717 -27.987  1.00  0.00           H  
ATOM    159  HE3 LYS    13      43.569  13.713 -29.210  1.00  0.00           H  
ATOM    160  NZ  LYS    13      44.946  14.808 -28.056  1.00  0.00           N  
ATOM    161  HZ1 LYS    13      45.030  15.107 -27.095  1.00  0.00           H  
ATOM    162  HZ2 LYS    13      45.808  14.476 -28.465  1.00  0.00           H  
ATOM    163  HZ3 LYS    13      44.552  15.630 -28.491  1.00  0.00           H  
ATOM    164  C   LYS    13      39.355  11.976 -29.099  1.00  0.00           C  
ATOM    165  O   LYS    13      38.637  12.897 -29.401  1.00  0.00           O  
ATOM    166  N   PRO    14      39.807  11.092 -29.988  1.00  0.00           N  
ATOM    167  CD  PRO    14      40.635   9.962 -29.687  1.00  0.00           C  
ATOM    168  HD2 PRO    14      39.999   9.101 -29.483  1.00  0.00           H  
ATOM    169  HD3 PRO    14      41.257  10.239 -28.836  1.00  0.00           H  
ATOM    170  CG  PRO    14      41.472   9.748 -30.964  1.00  0.00           C  
ATOM    171  HG2 PRO    14      41.910   8.750 -30.955  1.00  0.00           H  
ATOM    172  HG3 PRO    14      42.174  10.582 -31.000  1.00  0.00           H  
ATOM    173  CB  PRO    14      40.492  10.039 -32.055  1.00  0.00           C  
ATOM    174  HB2 PRO    14      39.957   9.135 -32.344  1.00  0.00           H  
ATOM    175  HB3 PRO    14      41.018  10.392 -32.942  1.00  0.00           H  
ATOM    176  CA  PRO    14      39.537  11.085 -31.379  1.00  0.00           C  
ATOM    177  HA  PRO    14      39.722  12.059 -31.831  1.00  0.00           H  
ATOM    178  C   PRO    14      38.037  10.735 -31.640  1.00  0.00           C  
ATOM    179  O   PRO    14      37.607  10.954 -32.788  1.00  0.00           O  
ATOM    180  N   MET    15      37.259  10.254 -30.686  1.00  0.00           N  
ATOM    181  H   MET    15      37.746   9.959 -29.852  1.00  0.00           H  
ATOM    182  CA  MET    15      35.851   9.902 -30.822  1.00  0.00           C  
ATOM    183  HA  MET    15      35.563  10.005 -31.868  1.00  0.00           H  
ATOM    184  CB  MET    15      35.707   8.399 -30.403  1.00  0.00           C  
ATOM    185  HB2 MET    15      36.423   7.774 -30.937  1.00  0.00           H  
ATOM    186  HB3 MET    15      35.784   8.270 -29.324  1.00  0.00           H  
ATOM    187  CG  MET    15      34.372   7.745 -30.703  1.00  0.00           C  
ATOM    188  HG2 MET    15      33.897   8.188 -31.578  1.00  0.00           H  
ATOM    189  HG3 MET    15      34.499   6.686 -30.931  1.00  0.00           H  
ATOM    190  SD  MET    15      32.935   7.957 -29.551  1.00  0.00           S  
ATOM    191  CE  MET    15      33.113   6.324 -28.705  1.00  0.00           C  
ATOM    192  HE1 MET    15      32.484   6.160 -27.830  1.00  0.00           H  
ATOM    193  HE2 MET    15      32.953   5.491 -29.390  1.00  0.00           H  
ATOM    194  HE3 MET    15      34.133   6.357 -28.321  1.00  0.00           H  
ATOM    195  C   MET    15      34.943  10.815 -29.987  1.00  0.00           C  
ATOM    196  O   MET    15      33.963  11.422 -30.491  1.00  0.00           O  
ATOM    197  N   MET    16      35.186  10.857 -28.686  1.00  0.00           N  
ATOM    198  H   MET    16      36.085  10.480 -28.422  1.00  0.00           H  
ATOM    199  CA  MET    16      34.388  11.593 -27.726  1.00  0.00           C  
ATOM    200  HA  MET    16      33.903  12.366 -28.322  1.00  0.00           H  
ATOM    201  CB  MET    16      33.301  10.711 -27.108  1.00  0.00           C  
ATOM    202  HB2 MET    16      32.445  11.351 -26.894  1.00  0.00           H  
ATOM    203  HB3 MET    16      32.976  10.073 -27.930  1.00  0.00           H  
ATOM    204  CG  MET    16      33.658   9.846 -25.858  1.00  0.00           C  
ATOM    205  HG2 MET    16      34.265   9.067 -26.318  1.00  0.00           H  
ATOM    206  HG3 MET    16      34.279  10.420 -25.170  1.00  0.00           H  
ATOM    207  SD  MET    16      32.319   9.005 -24.953  1.00  0.00           S  
ATOM    208  CE  MET    16      31.284  10.336 -24.290  1.00  0.00           C  
ATOM    209  HE1 MET    16      30.547  10.687 -25.013  1.00  0.00           H  
ATOM    210  HE2 MET    16      30.833   9.867 -23.415  1.00  0.00           H  
ATOM    211  HE3 MET    16      31.817  11.146 -23.793  1.00  0.00           H  
ATOM    212  C   MET    16      35.235  12.316 -26.722  1.00  0.00           C  
ATOM    213  O   MET    16      36.114  11.694 -26.038  1.00  0.00           O  
ATOM    214  N   HIE    17      34.960  13.567 -26.411  1.00  0.00           N  
ATOM    215  H   HIE    17      34.065  13.956 -26.673  1.00  0.00           H  
ATOM    216  CA  HIE    17      35.970  14.501 -25.741  1.00  0.00           C  
ATOM    217  HA  HIE    17      36.434  13.984 -24.901  1.00  0.00           H  
ATOM    218  CB  HIE    17      36.951  14.983 -26.758  1.00  0.00           C  
ATOM    219  HB2 HIE    17      37.287  14.115 -27.324  1.00  0.00           H  
ATOM    220  HB3 HIE    17      36.442  15.684 -27.419  1.00  0.00           H  
ATOM    221  CG  HIE    17      38.141  15.688 -26.211  1.00  0.00           C  
ATOM    222  ND1 HIE    17      38.890  15.390 -25.080  1.00  0.00           N  
ATOM    223  CE1 HIE    17      39.912  16.267 -25.013  1.00  0.00           C  
ATOM    224  HE1 HIE    17      40.663  16.310 -24.237  1.00  0.00           H  
ATOM    225  NE2 HIE    17      39.778  17.163 -25.981  1.00  0.00           N  
ATOM    226  HE2 HIE    17      40.385  17.958 -26.116  1.00  0.00           H  
ATOM    227  CD2 HIE    17      38.654  16.801 -26.759  1.00  0.00           C  
ATOM    228  HD2 HIE    17      38.290  17.333 -27.625  1.00  0.00           H  
ATOM    229  C   HIE    17      35.315  15.688 -25.004  1.00  0.00           C  
ATOM    230  O   HIE    17      34.223  16.123 -25.447  1.00  0.00           O  
ATOM    231  N   HIE    18      35.989  16.173 -23.993  1.00  0.00           N  
ATOM    232  H   HIE    18      36.913  15.834 -23.770  1.00  0.00           H  
ATOM    233  CA  HIE    18      35.402  17.095 -23.073  1.00  0.00           C  
ATOM    234  HA  HIE    18      34.505  16.735 -22.570  1.00  0.00           H  
ATOM    235  CB  HIE    18      36.331  17.332 -21.806  1.00  0.00           C  
ATOM    236  HB2 HIE    18      36.059  18.129 -21.114  1.00  0.00           H  
ATOM    237  HB3 HIE    18      36.295  16.437 -21.184  1.00  0.00           H  
ATOM    238  CG  HIE    18      37.804  17.616 -22.062  1.00  0.00           C  
ATOM    239  ND1 HIE    18      38.306  18.624 -22.926  1.00  0.00           N  
ATOM    240  CE1 HIE    18      39.665  18.469 -22.750  1.00  0.00           C  
ATOM    241  HE1 HIE    18      40.403  19.049 -23.284  1.00  0.00           H  
ATOM    242  NE2 HIE    18      39.968  17.618 -21.797  1.00  0.00           N  
ATOM    243  HE2 HIE    18      40.885  17.402 -21.433  1.00  0.00           H  
ATOM    244  CD2 HIE    18      38.791  17.029 -21.367  1.00  0.00           C  
ATOM    245  HD2 HIE    18      38.759  16.226 -20.645  1.00  0.00           H  
ATOM    246  C   HIE    18      34.978  18.433 -23.693  1.00  0.00           C  
ATOM    247  O   HIE    18      33.927  18.874 -23.431  1.00  0.00           O  
ATOM    248  N   LYS    19      35.891  18.922 -24.586  1.00  0.00           N  
ATOM    249  H   LYS    19      36.757  18.430 -24.755  1.00  0.00           H  
ATOM    250  CA  LYS    19      35.538  19.995 -25.598  1.00  0.00           C  
ATOM    251  HA  LYS    19      34.657  20.511 -25.217  1.00  0.00           H  
ATOM    252  CB  LYS    19      36.753  21.026 -25.813  1.00  0.00           C  
ATOM    253  HB2 LYS    19      37.533  20.440 -26.299  1.00  0.00           H  
ATOM    254  HB3 LYS    19      36.458  21.765 -26.558  1.00  0.00           H  
ATOM    255  CG  LYS    19      37.270  21.719 -24.798  1.00  0.00           C  
ATOM    256  HG2 LYS    19      37.722  21.040 -24.074  1.00  0.00           H  
ATOM    257  HG3 LYS    19      38.106  22.247 -25.257  1.00  0.00           H  
ATOM    258  CD  LYS    19      36.458  22.589 -24.221  1.00  0.00           C  
ATOM    259  HD2 LYS    19      35.940  23.170 -24.984  1.00  0.00           H  
ATOM    260  HD3 LYS    19      35.693  22.043 -23.669  1.00  0.00           H  
ATOM    261  CE  LYS    19      37.119  23.480 -23.389  1.00  0.00           C  
ATOM    262  HE2 LYS    19      37.529  23.021 -22.489  1.00  0.00           H  
ATOM    263  HE3 LYS    19      38.021  23.635 -23.980  1.00  0.00           H  
ATOM    264  NZ  LYS    19      36.352  24.683 -23.079  1.00  0.00           N  
ATOM    265  HZ1 LYS    19      36.259  25.141 -23.975  1.00  0.00           H  
ATOM    266  HZ2 LYS    19      35.433  24.491 -22.705  1.00  0.00           H  
ATOM    267  HZ3 LYS    19      36.930  25.327 -22.559  1.00  0.00           H  
ATOM    268  C   LYS    19      35.113  19.397 -26.944  1.00  0.00           C  
ATOM    269  O   LYS    19      35.583  18.377 -27.466  1.00  0.00           O  
ATOM    270  N   GLY    20      34.091  19.983 -27.525  1.00  0.00           N  
ATOM    271  H   GLY    20      33.685  20.798 -27.087  1.00  0.00           H  
ATOM    272  CA  GLY    20      33.479  19.486 -28.755  1.00  0.00           C  
ATOM    273  HA2 GLY    20      34.251  19.467 -29.524  1.00  0.00           H  
ATOM    274  HA3 GLY    20      33.237  18.431 -28.618  1.00  0.00           H  
ATOM    275  C   GLY    20      32.265  20.251 -29.278  1.00  0.00           C  
ATOM    276  O   GLY    20      31.960  21.427 -28.989  1.00  0.00           O  
ATOM    277  N   LYS    21      31.489  19.505 -30.079  1.00  0.00           N  
ATOM    278  H   LYS    21      31.886  18.611 -30.333  1.00  0.00           H  
ATOM    279  CA  LYS    21      30.131  19.976 -30.547  1.00  0.00           C  
ATOM    280  HA  LYS    21      30.304  20.982 -30.927  1.00  0.00           H  
ATOM    281  CB  LYS    21      29.657  18.978 -31.626  1.00  0.00           C  
ATOM    282  HB2 LYS    21      28.919  19.480 -32.253  1.00  0.00           H  
ATOM    283  HB3 LYS    21      30.522  18.716 -32.235  1.00  0.00           H  
ATOM    284  CG  LYS    21      29.064  17.855 -31.184  1.00  0.00           C  
ATOM    285  HG2 LYS    21      29.632  17.231 -30.495  1.00  0.00           H  
ATOM    286  HG3 LYS    21      28.158  18.112 -30.635  1.00  0.00           H  
ATOM    287  CD  LYS    21      28.686  16.981 -32.176  1.00  0.00           C  
ATOM    288  HD2 LYS    21      28.083  17.577 -32.861  1.00  0.00           H  
ATOM    289  HD3 LYS    21      29.598  16.632 -32.660  1.00  0.00           H  
ATOM    290  CE  LYS    21      27.862  15.986 -31.780  1.00  0.00           C  
ATOM    291  HE2 LYS    21      27.562  16.065 -30.735  1.00  0.00           H  
ATOM    292  HE3 LYS    21      26.886  15.971 -32.265  1.00  0.00           H  
ATOM    293  NZ  LYS    21      28.506  14.730 -32.066  1.00  0.00           N  
ATOM    294  HZ1 LYS    21      27.882  13.936 -32.097  1.00  0.00           H  
ATOM    295  HZ2 LYS    21      28.948  14.654 -32.971  1.00  0.00           H  
ATOM    296  HZ3 LYS    21      29.294  14.512 -31.472  1.00  0.00           H  
ATOM    297  C   LYS    21      29.123  20.161 -29.469  1.00  0.00           C  
ATOM    298  O   LYS    21      29.183  19.403 -28.477  1.00  0.00           O  
ATOM    299  N   PHE    22      28.195  21.119 -29.667  1.00  0.00           N  
ATOM    300  H   PHE    22      28.314  21.688 -30.493  1.00  0.00           H  
ATOM    301  CA  PHE    22      26.978  21.352 -28.869  1.00  0.00           C  
ATOM    302  HA  PHE    22      27.374  21.526 -27.869  1.00  0.00           H  
ATOM    303  CB  PHE    22      26.243  22.589 -29.465  1.00  0.00           C  
ATOM    304  HB2 PHE    22      25.795  22.293 -30.414  1.00  0.00           H  
ATOM    305  HB3 PHE    22      25.432  22.929 -28.820  1.00  0.00           H  
ATOM    306  CG  PHE    22      27.051  23.874 -29.688  1.00  0.00           C  
ATOM    307  CD1 PHE    22      27.985  24.394 -28.829  1.00  0.00           C  
ATOM    308  HD1 PHE    22      28.103  23.952 -27.851  1.00  0.00           H  
ATOM    309  CE1 PHE    22      28.764  25.502 -29.220  1.00  0.00           C  
ATOM    310  HE1 PHE    22      29.552  25.856 -28.572  1.00  0.00           H  
ATOM    311  CZ  PHE    22      28.527  26.053 -30.481  1.00  0.00           C  
ATOM    312  HZ  PHE    22      29.180  26.877 -30.728  1.00  0.00           H  
ATOM    313  CE2 PHE    22      27.579  25.522 -31.346  1.00  0.00           C  
ATOM    314  HE2 PHE    22      27.401  25.900 -32.342  1.00  0.00           H  
ATOM    315  CD2 PHE    22      26.775  24.471 -30.938  1.00  0.00           C  
ATOM    316  HD2 PHE    22      26.069  24.000 -31.606  1.00  0.00           H  
ATOM    317  C   PHE    22      25.978  20.111 -28.814  1.00  0.00           C  
ATOM    318  O   PHE    22      26.051  19.229 -29.676  1.00  0.00           O  
ATOM    319  N   GLY    23      25.156  20.069 -27.730  1.00  0.00           N  
ATOM    320  H   GLY    23      25.384  20.842 -27.121  1.00  0.00           H  
ATOM    321  CA  GLY    23      24.163  18.977 -27.375  1.00  0.00           C  
ATOM    322  HA2 GLY    23      23.543  19.403 -26.587  1.00  0.00           H  
ATOM    323  HA3 GLY    23      23.523  18.681 -28.207  1.00  0.00           H  
ATOM    324  C   GLY    23      24.878  17.686 -26.805  1.00  0.00           C  
ATOM    325  O   GLY    23      24.821  16.615 -27.386  1.00  0.00           O  
ATOM    326  N   PRO    24      25.622  17.823 -25.715  1.00  0.00           N  
ATOM    327  CD  PRO    24      25.963  19.063 -25.054  1.00  0.00           C  
ATOM    328  HD2 PRO    24      25.052  19.554 -24.713  1.00  0.00           H  
ATOM    329  HD3 PRO    24      26.561  19.627 -25.770  1.00  0.00           H  
ATOM    330  CG  PRO    24      26.843  18.689 -23.859  1.00  0.00           C  
ATOM    331  HG2 PRO    24      26.186  18.535 -23.003  1.00  0.00           H  
ATOM    332  HG3 PRO    24      27.604  19.469 -23.822  1.00  0.00           H  
ATOM    333  CB  PRO    24      27.425  17.401 -24.191  1.00  0.00           C  
ATOM    334  HB2 PRO    24      27.718  16.777 -23.346  1.00  0.00           H  
ATOM    335  HB3 PRO    24      28.346  17.475 -24.769  1.00  0.00           H  
ATOM    336  CA  PRO    24      26.274  16.718 -25.001  1.00  0.00           C  
ATOM    337  HA  PRO    24      26.682  15.957 -25.668  1.00  0.00           H  
ATOM    338  C   PRO    24      25.401  15.928 -24.079  1.00  0.00           C  
ATOM    339  O   PRO    24      24.959  16.495 -23.112  1.00  0.00           O  
ATOM    340  N   HIE    25      25.122  14.669 -24.291  1.00  0.00           N  
ATOM    341  H   HIE    25      25.692  14.176 -24.963  1.00  0.00           H  
ATOM    342  CA  HIE    25      24.157  13.860 -23.505  1.00  0.00           C  
ATOM    343  HA  HIE    25      23.287  14.497 -23.344  1.00  0.00           H  
ATOM    344  CB  HIE    25      23.673  12.708 -24.337  1.00  0.00           C  
ATOM    345  HB2 HIE    25      24.559  12.075 -24.362  1.00  0.00           H  
ATOM    346  HB3 HIE    25      22.793  12.186 -23.959  1.00  0.00           H  
ATOM    347  CG  HIE    25      23.209  13.158 -25.682  1.00  0.00           C  
ATOM    348  ND1 HIE    25      21.896  13.692 -25.916  1.00  0.00           N  
ATOM    349  CE1 HIE    25      22.003  14.067 -27.175  1.00  0.00           C  
ATOM    350  HE1 HIE    25      21.176  14.476 -27.737  1.00  0.00           H  
ATOM    351  NE2 HIE    25      23.126  13.705 -27.793  1.00  0.00           N  
ATOM    352  HE2 HIE    25      23.287  13.816 -28.784  1.00  0.00           H  
ATOM    353  CD2 HIE    25      23.997  13.137 -26.828  1.00  0.00           C  
ATOM    354  HD2 HIE    25      25.047  12.890 -26.880  1.00  0.00           H  
ATOM    355  C   HIE    25      24.627  13.501 -22.063  1.00  0.00           C  
ATOM    356  O   HIE    25      24.044  12.647 -21.308  1.00  0.00           O  
ATOM    357  N   GLN    26      25.706  14.193 -21.653  1.00  0.00           N  
ATOM    358  H   GLN    26      26.110  14.848 -22.307  1.00  0.00           H  
ATOM    359  CA  GLN    26      26.355  14.059 -20.349  1.00  0.00           C  
ATOM    360  HA  GLN    26      26.457  12.998 -20.123  1.00  0.00           H  
ATOM    361  CB  GLN    26      27.796  14.694 -20.406  1.00  0.00           C  
ATOM    362  HB2 GLN    26      28.197  14.414 -21.380  1.00  0.00           H  
ATOM    363  HB3 GLN    26      27.737  15.782 -20.399  1.00  0.00           H  
ATOM    364  CG  GLN    26      28.655  14.201 -19.233  1.00  0.00           C  
ATOM    365  HG2 GLN    26      28.150  14.417 -18.292  1.00  0.00           H  
ATOM    366  HG3 GLN    26      28.681  13.111 -19.255  1.00  0.00           H  
ATOM    367  CD  GLN    26      30.091  14.789 -18.895  1.00  0.00           C  
ATOM    368  OE1 GLN    26      30.720  15.559 -19.601  1.00  0.00           O  
ATOM    369  NE2 GLN    26      30.554  14.382 -17.788  1.00  0.00           N  
ATOM    370 HE21 GLN    26      31.509  14.605 -17.546  1.00  0.00           H  
ATOM    371 HE22 GLN    26      30.022  13.664 -17.317  1.00  0.00           H  
ATOM    372  C   GLN    26      25.613  14.802 -19.226  1.00  0.00           C  
ATOM    373  O   GLN    26      25.696  14.362 -18.072  1.00  0.00           O  
ATOM    374  N   CML    27      24.763  15.749 -19.614  1.00  0.00           N  
ATOM    375  H   CML    27      24.930  15.956 -20.588  1.00  0.00           H  
ATOM    376  CA  CML    27      23.894  16.574 -18.782  1.00  0.00           C  
ATOM    377  HA  CML    27      23.860  16.145 -17.781  1.00  0.00           H  
ATOM    378  CB  CML    27      24.491  18.027 -18.632  1.00  0.00           C  
ATOM    379  HB2 CML    27      25.568  17.957 -18.480  1.00  0.00           H  
ATOM    380  HB3 CML    27      24.019  18.689 -17.906  1.00  0.00           H  
ATOM    381  SG  CML    27      24.307  19.109 -19.990  1.00  0.00           S  
ATOM    382  S1L CML    27      25.054  20.792 -19.233  1.00  0.00           S  
ATOM    383  C1L CML    27      26.776  20.645 -18.830  1.00  0.00           C  
ATOM    384  H1L CML    27      27.077  21.696 -18.633  1.00  0.00           H  
ATOM    385  H1M CML    27      27.342  20.296 -19.720  1.00  0.00           H  
ATOM    386  C1R CML    27      27.043  19.904 -17.543  1.00  0.00           C  
ATOM    387  C2R CML    27      26.349  19.812 -16.372  1.00  0.00           C  
ATOM    388  H2R CML    27      25.306  20.104 -16.182  1.00  0.00           H  
ATOM    389  C1  CML    27      28.261  19.060 -17.398  1.00  0.00           C  
ATOM    390  C2  CML    27      26.956  19.032 -15.296  1.00  0.00           C  
ATOM    391  N1  CML    27      28.292  18.810 -15.967  1.00  0.00           N  
ATOM    392  O1  CML    27      29.331  18.411 -15.338  1.00  0.00           O  
ATOM    393  C1A CML    27      29.534  19.990 -17.851  1.00  0.00           C  
ATOM    394  H1A CML    27      30.412  19.561 -17.322  1.00  0.00           H  
ATOM    395  H1B CML    27      29.447  20.998 -17.392  1.00  0.00           H  
ATOM    396  H1C CML    27      29.716  20.085 -18.943  1.00  0.00           H  
ATOM    397  C2A CML    27      27.138  19.924 -14.052  1.00  0.00           C  
ATOM    398  H2A CML    27      26.098  20.113 -13.712  1.00  0.00           H  
ATOM    399  H2B CML    27      27.599  20.906 -14.293  1.00  0.00           H  
ATOM    400  H2C CML    27      27.729  19.363 -13.297  1.00  0.00           H  
ATOM    401  C1D CML    27      28.360  17.645 -18.118  1.00  0.00           C  
ATOM    402  H1D CML    27      27.510  16.943 -17.976  1.00  0.00           H  
ATOM    403  H1E CML    27      29.356  17.230 -17.854  1.00  0.00           H  
ATOM    404  H1F CML    27      28.228  17.907 -19.190  1.00  0.00           H  
ATOM    405  C2D CML    27      26.461  17.620 -15.001  1.00  0.00           C  
ATOM    406  H2D CML    27      26.519  16.925 -15.866  1.00  0.00           H  
ATOM    407  H2E CML    27      25.398  17.472 -14.711  1.00  0.00           H  
ATOM    408  H2F CML    27      27.118  17.237 -14.191  1.00  0.00           H  
ATOM    409  C   CML    27      22.417  16.642 -19.321  1.00  0.00           C  
ATOM    410  O   CML    27      22.220  16.755 -20.553  1.00  0.00           O  
ATOM    411  N   ASP    28      21.470  16.829 -18.441  1.00  0.00           N  
ATOM    412  H   ASP    28      21.689  16.784 -17.456  1.00  0.00           H  
ATOM    413  CA  ASP    28      20.105  17.111 -18.824  1.00  0.00           C  
ATOM    414  HA  ASP    28      19.758  16.224 -19.353  1.00  0.00           H  
ATOM    415  CB  ASP    28      19.227  17.209 -17.594  1.00  0.00           C  
ATOM    416  HB2 ASP    28      19.581  18.021 -16.958  1.00  0.00           H  
ATOM    417  HB3 ASP    28      18.198  17.456 -17.857  1.00  0.00           H  
ATOM    418  CG  ASP    28      19.202  15.907 -16.835  1.00  0.00           C  
ATOM    419  OD1 ASP    28      19.464  14.790 -17.324  1.00  0.00           O  
ATOM    420  OD2 ASP    28      18.703  15.886 -15.715  1.00  0.00           O  
ATOM    421  C   ASP    28      19.999  18.424 -19.575  1.00  0.00           C  
ATOM    422  O   ASP    28      20.662  19.429 -19.211  1.00  0.00           O  
ATOM    423  N   MET    29      19.193  18.350 -20.608  1.00  0.00           N  
ATOM    424  H   MET    29      18.890  17.437 -20.916  1.00  0.00           H  
ATOM    425  CA  MET    29      18.994  19.427 -21.579  1.00  0.00           C  
ATOM    426  HA  MET    29      19.289  20.383 -21.147  1.00  0.00           H  
ATOM    427  CB  MET    29      19.817  19.198 -22.846  1.00  0.00           C  
ATOM    428  HB2 MET    29      19.624  18.172 -23.160  1.00  0.00           H  
ATOM    429  HB3 MET    29      19.463  19.885 -23.615  1.00  0.00           H  
ATOM    430  CG  MET    29      21.343  19.254 -22.750  1.00  0.00           C  
ATOM    431  HG2 MET    29      21.667  20.205 -22.325  1.00  0.00           H  
ATOM    432  HG3 MET    29      21.731  18.524 -22.039  1.00  0.00           H  
ATOM    433  SD  MET    29      22.224  18.943 -24.230  1.00  0.00           S  
ATOM    434  CE  MET    29      21.820  17.220 -24.650  1.00  0.00           C  
ATOM    435  HE1 MET    29      22.075  16.599 -23.792  1.00  0.00           H  
ATOM    436  HE2 MET    29      20.785  17.072 -24.958  1.00  0.00           H  
ATOM    437  HE3 MET    29      22.524  16.926 -25.429  1.00  0.00           H  
ATOM    438  C   MET    29      17.438  19.663 -21.859  1.00  0.00           C  
ATOM    439  O   MET    29      16.601  18.683 -21.875  1.00  0.00           O  
ATOM    440  N   MET    30      17.108  20.903 -21.947  1.00  0.00           N  
ATOM    441  H   MET    30      17.879  21.539 -22.092  1.00  0.00           H  
ATOM    442  CA  MET    30      15.705  21.365 -21.917  1.00  0.00           C  
ATOM    443  HA  MET    30      15.366  21.161 -20.901  1.00  0.00           H  
ATOM    444  CB  MET    30      15.572  22.885 -21.967  1.00  0.00           C  
ATOM    445  HB2 MET    30      16.328  23.375 -21.352  1.00  0.00           H  
ATOM    446  HB3 MET    30      15.646  23.344 -22.953  1.00  0.00           H  
ATOM    447  CG  MET    30      14.236  23.384 -21.345  1.00  0.00           C  
ATOM    448  HG2 MET    30      13.485  22.673 -21.689  1.00  0.00           H  
ATOM    449  HG3 MET    30      14.331  23.416 -20.259  1.00  0.00           H  
ATOM    450  SD  MET    30      13.748  25.097 -21.814  1.00  0.00           S  
ATOM    451  CE  MET    30      15.185  25.947 -21.158  1.00  0.00           C  
ATOM    452  HE1 MET    30      15.204  26.958 -21.566  1.00  0.00           H  
ATOM    453  HE2 MET    30      15.108  25.959 -20.071  1.00  0.00           H  
ATOM    454  HE3 MET    30      16.043  25.361 -21.488  1.00  0.00           H  
ATOM    455  C   MET    30      14.739  20.725 -23.000  1.00  0.00           C  
ATOM    456  O   MET    30      13.616  20.341 -22.639  1.00  0.00           O  
ATOM    457  N   PHE    31      15.113  20.504 -24.265  1.00  0.00           N  
ATOM    458  H   PHE    31      14.329  20.122 -24.774  1.00  0.00           H  
ATOM    459  CA  PHE    31      16.312  21.038 -25.029  1.00  0.00           C  
ATOM    460  HA  PHE    31      17.050  21.415 -24.322  1.00  0.00           H  
ATOM    461  CB  PHE    31      17.133  19.845 -25.681  1.00  0.00           C  
ATOM    462  HB2 PHE    31      17.614  19.296 -24.872  1.00  0.00           H  
ATOM    463  HB3 PHE    31      16.385  19.212 -26.157  1.00  0.00           H  
ATOM    464  CG  PHE    31      18.099  20.256 -26.734  1.00  0.00           C  
ATOM    465  CD1 PHE    31      19.171  21.038 -26.398  1.00  0.00           C  
ATOM    466  HD1 PHE    31      19.257  21.405 -25.386  1.00  0.00           H  
ATOM    467  CE1 PHE    31      20.162  21.429 -27.333  1.00  0.00           C  
ATOM    468  HE1 PHE    31      20.977  22.094 -27.088  1.00  0.00           H  
ATOM    469  CZ  PHE    31      19.901  21.142 -28.685  1.00  0.00           C  
ATOM    470  HZ  PHE    31      20.534  21.384 -29.526  1.00  0.00           H  
ATOM    471  CE2 PHE    31      18.781  20.380 -29.046  1.00  0.00           C  
ATOM    472  HE2 PHE    31      18.656  20.087 -30.078  1.00  0.00           H  
ATOM    473  CD2 PHE    31      17.841  19.930 -28.087  1.00  0.00           C  
ATOM    474  HD2 PHE    31      17.121  19.169 -28.350  1.00  0.00           H  
ATOM    475  C   PHE    31      15.828  21.977 -26.093  1.00  0.00           C  
ATOM    476  O   PHE    31      15.081  21.573 -27.000  1.00  0.00           O  
ATOM    477  N   LYS    32      16.078  23.258 -25.879  1.00  0.00           N  
ATOM    478  H   LYS    32      16.658  23.506 -25.091  1.00  0.00           H  
ATOM    479  CA  LYS    32      15.561  24.432 -26.514  1.00  0.00           C  
ATOM    480  HA  LYS    32      15.437  24.213 -27.575  1.00  0.00           H  
ATOM    481  CB  LYS    32      14.180  24.865 -25.999  1.00  0.00           C  
ATOM    482  HB2 LYS    32      14.333  25.216 -24.979  1.00  0.00           H  
ATOM    483  HB3 LYS    32      13.894  25.664 -26.683  1.00  0.00           H  
ATOM    484  CG  LYS    32      13.059  24.044 -26.012  1.00  0.00           C  
ATOM    485  HG2 LYS    32      12.998  23.570 -26.992  1.00  0.00           H  
ATOM    486  HG3 LYS    32      13.258  23.159 -25.408  1.00  0.00           H  
ATOM    487  CD  LYS    32      11.862  24.593 -25.637  1.00  0.00           C  
ATOM    488  HD2 LYS    32      11.940  25.125 -24.689  1.00  0.00           H  
ATOM    489  HD3 LYS    32      11.635  25.448 -26.274  1.00  0.00           H  
ATOM    490  CE  LYS    32      10.731  23.856 -25.415  1.00  0.00           C  
ATOM    491  HE2 LYS    32      10.909  23.208 -24.556  1.00  0.00           H  
ATOM    492  HE3 LYS    32       9.827  24.418 -25.183  1.00  0.00           H  
ATOM    493  NZ  LYS    32      10.412  23.038 -26.605  1.00  0.00           N  
ATOM    494  HZ1 LYS    32      11.314  22.615 -26.773  1.00  0.00           H  
ATOM    495  HZ2 LYS    32       9.626  22.429 -26.429  1.00  0.00           H  
ATOM    496  HZ3 LYS    32      10.315  23.686 -27.374  1.00  0.00           H  
ATOM    497  C   LYS    32      16.379  25.703 -26.341  1.00  0.00           C  
ATOM    498  O   LYS    32      16.953  26.036 -25.292  1.00  0.00           O  
ATOM    499  N   ASP    33      16.402  26.560 -27.365  1.00  0.00           N  
ATOM    500  H   ASP    33      15.961  26.346 -28.248  1.00  0.00           H  
ATOM    501  CA  ASP    33      17.126  27.808 -27.415  1.00  0.00           C  
ATOM    502  HA  ASP    33      17.921  27.926 -26.679  1.00  0.00           H  
ATOM    503  CB  ASP    33      17.702  27.964 -28.780  1.00  0.00           C  
ATOM    504  HB2 ASP    33      16.879  28.060 -29.488  1.00  0.00           H  
ATOM    505  HB3 ASP    33      18.283  28.885 -28.827  1.00  0.00           H  
ATOM    506  CG  ASP    33      18.660  26.799 -29.124  1.00  0.00           C  
ATOM    507  OD1 ASP    33      19.630  26.463 -28.362  1.00  0.00           O  
ATOM    508  OD2 ASP    33      18.515  26.190 -30.166  1.00  0.00           O  
ATOM    509  C   ASP    33      16.353  29.092 -27.142  1.00  0.00           C  
ATOM    510  O   ASP    33      15.324  29.278 -27.744  1.00  0.00           O  
ATOM    511  N   LEU    34      16.714  29.830 -26.083  1.00  0.00           N  
ATOM    512  H   LEU    34      17.440  29.457 -25.488  1.00  0.00           H  
ATOM    513  CA  LEU    34      16.003  31.088 -25.687  1.00  0.00           C  
ATOM    514  HA  LEU    34      15.230  31.427 -26.377  1.00  0.00           H  
ATOM    515  CB  LEU    34      15.397  30.891 -24.255  1.00  0.00           C  
ATOM    516  HB2 LEU    34      16.148  30.496 -23.571  1.00  0.00           H  
ATOM    517  HB3 LEU    34      15.120  31.893 -23.929  1.00  0.00           H  
ATOM    518  CG  LEU    34      14.213  29.942 -24.057  1.00  0.00           C  
ATOM    519  HG  LEU    34      13.860  30.222 -23.064  1.00  0.00           H  
ATOM    520  CD1 LEU    34      13.009  30.117 -24.920  1.00  0.00           C  
ATOM    521 HD11 LEU    34      12.795  31.184 -24.863  1.00  0.00           H  
ATOM    522 HD12 LEU    34      13.243  29.734 -25.914  1.00  0.00           H  
ATOM    523 HD13 LEU    34      12.191  29.496 -24.556  1.00  0.00           H  
ATOM    524  CD2 LEU    34      14.589  28.425 -23.960  1.00  0.00           C  
ATOM    525 HD21 LEU    34      14.355  27.874 -24.871  1.00  0.00           H  
ATOM    526 HD22 LEU    34      15.589  28.250 -23.561  1.00  0.00           H  
ATOM    527 HD23 LEU    34      13.907  27.994 -23.228  1.00  0.00           H  
ATOM    528  C   LEU    34      16.966  32.294 -25.650  1.00  0.00           C  
ATOM    529  O   LEU    34      16.541  33.457 -25.687  1.00  0.00           O  
ATOM    530  N   ASN    35      18.289  32.118 -25.586  1.00  0.00           N  
ATOM    531  H   ASN    35      18.548  31.148 -25.475  1.00  0.00           H  
ATOM    532  CA  ASN    35      19.342  33.068 -25.216  1.00  0.00           C  
ATOM    533  HA  ASN    35      20.302  32.553 -25.229  1.00  0.00           H  
ATOM    534  CB  ASN    35      19.420  34.178 -26.271  1.00  0.00           C  
ATOM    535  HB2 ASN    35      18.581  34.860 -26.132  1.00  0.00           H  
ATOM    536  HB3 ASN    35      20.330  34.764 -26.140  1.00  0.00           H  
ATOM    537  CG  ASN    35      19.413  33.718 -27.663  1.00  0.00           C  
ATOM    538  OD1 ASN    35      19.136  34.411 -28.566  1.00  0.00           O  
ATOM    539  ND2 ASN    35      19.813  32.507 -28.018  1.00  0.00           N  
ATOM    540 HD21 ASN    35      19.554  32.303 -28.973  1.00  0.00           H  
ATOM    541 HD22 ASN    35      20.093  31.752 -27.409  1.00  0.00           H  
ATOM    542  C   ASN    35      19.221  33.557 -23.726  1.00  0.00           C  
ATOM    543  O   ASN    35      19.366  34.795 -23.417  1.00  0.00           O  
ATOM    544  N   LEU    36      18.915  32.637 -22.831  1.00  0.00           N  
ATOM    545  H   LEU    36      18.838  31.725 -23.257  1.00  0.00           H  
ATOM    546  CA  LEU    36      19.032  32.812 -21.355  1.00  0.00           C  
ATOM    547  HA  LEU    36      18.358  33.565 -20.947  1.00  0.00           H  
ATOM    548  CB  LEU    36      18.945  31.512 -20.662  1.00  0.00           C  
ATOM    549  HB2 LEU    36      19.672  30.794 -21.041  1.00  0.00           H  
ATOM    550  HB3 LEU    36      19.163  31.650 -19.603  1.00  0.00           H  
ATOM    551  CG  LEU    36      17.569  30.812 -20.728  1.00  0.00           C  
ATOM    552  HG  LEU    36      17.370  30.697 -21.793  1.00  0.00           H  
ATOM    553  CD1 LEU    36      17.716  29.318 -20.255  1.00  0.00           C  
ATOM    554 HD11 LEU    36      18.520  28.913 -20.871  1.00  0.00           H  
ATOM    555 HD12 LEU    36      18.142  29.270 -19.253  1.00  0.00           H  
ATOM    556 HD13 LEU    36      16.843  28.746 -20.567  1.00  0.00           H  
ATOM    557  CD2 LEU    36      16.325  31.443 -20.005  1.00  0.00           C  
ATOM    558 HD21 LEU    36      15.587  30.661 -19.826  1.00  0.00           H  
ATOM    559 HD22 LEU    36      16.685  31.897 -19.082  1.00  0.00           H  
ATOM    560 HD23 LEU    36      15.953  32.092 -20.798  1.00  0.00           H  
ATOM    561  C   LEU    36      20.489  33.449 -21.065  1.00  0.00           C  
ATOM    562  O   LEU    36      21.507  33.147 -21.727  1.00  0.00           O  
ATOM    563  N   THR    37      20.581  34.236 -20.006  1.00  0.00           N  
ATOM    564  H   THR    37      19.720  34.427 -19.513  1.00  0.00           H  
ATOM    565  CA  THR    37      21.887  34.379 -19.337  1.00  0.00           C  
ATOM    566  HA  THR    37      22.554  34.873 -20.044  1.00  0.00           H  
ATOM    567  CB  THR    37      21.814  35.462 -18.210  1.00  0.00           C  
ATOM    568  HB  THR    37      22.794  35.729 -17.813  1.00  0.00           H  
ATOM    569  CG2 THR    37      21.265  36.801 -18.606  1.00  0.00           C  
ATOM    570 HG21 THR    37      20.190  36.699 -18.758  1.00  0.00           H  
ATOM    571 HG22 THR    37      21.389  37.649 -17.933  1.00  0.00           H  
ATOM    572 HG23 THR    37      21.575  36.972 -19.637  1.00  0.00           H  
ATOM    573  OG1 THR    37      21.049  34.991 -17.110  1.00  0.00           O  
ATOM    574  HG1 THR    37      20.819  35.775 -16.606  1.00  0.00           H  
ATOM    575  C   THR    37      22.466  33.074 -18.784  1.00  0.00           C  
ATOM    576  O   THR    37      21.770  32.155 -18.507  1.00  0.00           O  
ATOM    577  N   ASP    38      23.823  33.086 -18.527  1.00  0.00           N  
ATOM    578  H   ASP    38      24.356  33.875 -18.862  1.00  0.00           H  
ATOM    579  CA  ASP    38      24.495  31.888 -17.897  1.00  0.00           C  
ATOM    580  HA  ASP    38      24.131  31.045 -18.484  1.00  0.00           H  
ATOM    581  CB  ASP    38      25.981  31.917 -18.082  1.00  0.00           C  
ATOM    582  HB2 ASP    38      26.334  32.793 -17.538  1.00  0.00           H  
ATOM    583  HB3 ASP    38      26.484  31.089 -17.583  1.00  0.00           H  
ATOM    584  CG  ASP    38      26.439  32.019 -19.599  1.00  0.00           C  
ATOM    585  OD1 ASP    38      27.216  31.083 -19.932  1.00  0.00           O  
ATOM    586  OD2 ASP    38      26.261  33.002 -20.370  1.00  0.00           O  
ATOM    587  C   ASP    38      24.161  31.646 -16.440  1.00  0.00           C  
ATOM    588  O   ASP    38      24.022  30.475 -16.034  1.00  0.00           O  
ATOM    589  N   ALA    39      23.789  32.661 -15.686  1.00  0.00           N  
ATOM    590  H   ALA    39      23.939  33.541 -16.159  1.00  0.00           H  
ATOM    591  CA  ALA    39      23.021  32.656 -14.391  1.00  0.00           C  
ATOM    592  HA  ALA    39      23.365  31.891 -13.695  1.00  0.00           H  
ATOM    593  CB  ALA    39      23.185  34.004 -13.622  1.00  0.00           C  
ATOM    594  HB1 ALA    39      23.225  34.863 -14.292  1.00  0.00           H  
ATOM    595  HB2 ALA    39      22.369  34.146 -12.914  1.00  0.00           H  
ATOM    596  HB3 ALA    39      24.107  33.900 -13.049  1.00  0.00           H  
ATOM    597  C   ALA    39      21.581  32.053 -14.576  1.00  0.00           C  
ATOM    598  O   ALA    39      21.279  31.092 -13.872  1.00  0.00           O  
ATOM    599  N   GLN    40      20.630  32.522 -15.450  1.00  0.00           N  
ATOM    600  H   GLN    40      20.835  33.314 -16.042  1.00  0.00           H  
ATOM    601  CA  GLN    40      19.448  31.809 -15.824  1.00  0.00           C  
ATOM    602  HA  GLN    40      18.721  31.867 -15.014  1.00  0.00           H  
ATOM    603  CB  GLN    40      18.774  32.509 -17.039  1.00  0.00           C  
ATOM    604  HB2 GLN    40      19.473  32.880 -17.789  1.00  0.00           H  
ATOM    605  HB3 GLN    40      18.152  31.740 -17.498  1.00  0.00           H  
ATOM    606  CG  GLN    40      17.878  33.733 -16.640  1.00  0.00           C  
ATOM    607  HG2 GLN    40      17.132  33.548 -15.867  1.00  0.00           H  
ATOM    608  HG3 GLN    40      18.623  34.388 -16.188  1.00  0.00           H  
ATOM    609  CD  GLN    40      17.316  34.448 -17.804  1.00  0.00           C  
ATOM    610  OE1 GLN    40      17.930  34.713 -18.793  1.00  0.00           O  
ATOM    611  NE2 GLN    40      16.115  35.005 -17.767  1.00  0.00           N  
ATOM    612 HE21 GLN    40      15.681  35.301 -18.629  1.00  0.00           H  
ATOM    613 HE22 GLN    40      15.644  35.090 -16.877  1.00  0.00           H  
ATOM    614  C   GLN    40      19.630  30.360 -16.266  1.00  0.00           C  
ATOM    615  O   GLN    40      18.771  29.467 -15.928  1.00  0.00           O  
ATOM    616  N   LYS    41      20.766  29.970 -16.837  1.00  0.00           N  
ATOM    617  H   LYS    41      21.317  30.741 -17.186  1.00  0.00           H  
ATOM    618  CA  LYS    41      21.086  28.624 -17.258  1.00  0.00           C  
ATOM    619  HA  LYS    41      20.157  28.159 -17.587  1.00  0.00           H  
ATOM    620  CB  LYS    41      22.102  28.538 -18.500  1.00  0.00           C  
ATOM    621  HB2 LYS    41      22.872  29.234 -18.167  1.00  0.00           H  
ATOM    622  HB3 LYS    41      22.405  27.492 -18.548  1.00  0.00           H  
ATOM    623  CG  LYS    41      21.541  28.899 -19.646  1.00  0.00           C  
ATOM    624  HG2 LYS    41      20.683  28.269 -19.880  1.00  0.00           H  
ATOM    625  HG3 LYS    41      21.173  29.917 -19.515  1.00  0.00           H  
ATOM    626  CD  LYS    41      22.421  28.894 -20.684  1.00  0.00           C  
ATOM    627  HD2 LYS    41      23.346  29.389 -20.389  1.00  0.00           H  
ATOM    628  HD3 LYS    41      22.631  27.873 -21.003  1.00  0.00           H  
ATOM    629  CE  LYS    41      22.020  29.484 -21.816  1.00  0.00           C  
ATOM    630  HE2 LYS    41      21.047  29.175 -22.198  1.00  0.00           H  
ATOM    631  HE3 LYS    41      21.935  30.559 -21.653  1.00  0.00           H  
ATOM    632  NZ  LYS    41      23.018  29.322 -22.948  1.00  0.00           N  
ATOM    633  HZ1 LYS    41      23.870  29.565 -22.464  1.00  0.00           H  
ATOM    634  HZ2 LYS    41      23.119  28.338 -23.152  1.00  0.00           H  
ATOM    635  HZ3 LYS    41      22.848  29.761 -23.842  1.00  0.00           H  
ATOM    636  C   LYS    41      21.338  27.823 -15.985  1.00  0.00           C  
ATOM    637  O   LYS    41      20.999  26.641 -15.784  1.00  0.00           O  
ATOM    638  N   GLN    42      22.087  28.393 -14.975  1.00  0.00           N  
ATOM    639  H   GLN    42      22.406  29.335 -15.147  1.00  0.00           H  
ATOM    640  CA  GLN    42      22.378  27.704 -13.679  1.00  0.00           C  
ATOM    641  HA  GLN    42      22.703  26.677 -13.846  1.00  0.00           H  
ATOM    642  CB  GLN    42      23.522  28.454 -12.911  1.00  0.00           C  
ATOM    643  HB2 GLN    42      23.422  29.538 -12.863  1.00  0.00           H  
ATOM    644  HB3 GLN    42      23.543  28.076 -11.889  1.00  0.00           H  
ATOM    645  CG  GLN    42      24.849  27.878 -13.471  1.00  0.00           C  
ATOM    646  HG2 GLN    42      24.926  28.179 -14.516  1.00  0.00           H  
ATOM    647  HG3 GLN    42      25.599  28.486 -12.965  1.00  0.00           H  
ATOM    648  CD  GLN    42      25.185  26.365 -13.401  1.00  0.00           C  
ATOM    649  OE1 GLN    42      24.473  25.465 -12.953  1.00  0.00           O  
ATOM    650  NE2 GLN    42      26.447  26.161 -13.711  1.00  0.00           N  
ATOM    651 HE21 GLN    42      26.952  25.288 -13.654  1.00  0.00           H  
ATOM    652 HE22 GLN    42      27.003  26.933 -14.049  1.00  0.00           H  
ATOM    653  C   GLN    42      21.076  27.635 -12.801  1.00  0.00           C  
ATOM    654  O   GLN    42      20.980  26.814 -11.938  1.00  0.00           O  
ATOM    655  N   GLN    43      20.159  28.579 -12.939  1.00  0.00           N  
ATOM    656  H   GLN    43      20.253  29.356 -13.577  1.00  0.00           H  
ATOM    657  CA  GLN    43      18.872  28.652 -12.168  1.00  0.00           C  
ATOM    658  HA  GLN    43      19.115  28.409 -11.134  1.00  0.00           H  
ATOM    659  CB  GLN    43      18.313  30.140 -12.294  1.00  0.00           C  
ATOM    660  HB2 GLN    43      18.335  30.388 -13.355  1.00  0.00           H  
ATOM    661  HB3 GLN    43      17.245  30.124 -12.075  1.00  0.00           H  
ATOM    662  CG  GLN    43      19.140  31.115 -11.373  1.00  0.00           C  
ATOM    663  HG2 GLN    43      18.768  30.965 -10.360  1.00  0.00           H  
ATOM    664  HG3 GLN    43      20.191  30.832 -11.334  1.00  0.00           H  
ATOM    665  CD  GLN    43      18.962  32.575 -11.737  1.00  0.00           C  
ATOM    666  OE1 GLN    43      17.985  32.810 -12.435  1.00  0.00           O  
ATOM    667  NE2 GLN    43      19.814  33.524 -11.432  1.00  0.00           N  
ATOM    668 HE21 GLN    43      19.535  34.475 -11.627  1.00  0.00           H  
ATOM    669 HE22 GLN    43      20.571  33.265 -10.815  1.00  0.00           H  
ATOM    670  C   GLN    43      17.850  27.622 -12.624  1.00  0.00           C  
ATOM    671  O   GLN    43      17.153  26.979 -11.853  1.00  0.00           O  
ATOM    672  N   ILE    44      17.828  27.285 -13.955  1.00  0.00           N  
ATOM    673  H   ILE    44      18.357  27.817 -14.631  1.00  0.00           H  
ATOM    674  CA  ILE    44      17.156  26.065 -14.429  1.00  0.00           C  
ATOM    675  HA  ILE    44      16.161  26.073 -13.983  1.00  0.00           H  
ATOM    676  CB  ILE    44      16.964  26.175 -15.963  1.00  0.00           C  
ATOM    677  HB  ILE    44      16.383  25.309 -16.281  1.00  0.00           H  
ATOM    678  CG2 ILE    44      16.010  27.367 -16.281  1.00  0.00           C  
ATOM    679 HG21 ILE    44      15.050  27.298 -15.769  1.00  0.00           H  
ATOM    680 HG22 ILE    44      16.500  28.325 -16.108  1.00  0.00           H  
ATOM    681 HG23 ILE    44      15.757  27.382 -17.341  1.00  0.00           H  
ATOM    682  CG1 ILE    44      18.254  26.148 -16.777  1.00  0.00           C  
ATOM    683 HG12 ILE    44      18.668  27.156 -16.727  1.00  0.00           H  
ATOM    684 HG13 ILE    44      19.007  25.467 -16.380  1.00  0.00           H  
ATOM    685  CD1 ILE    44      17.883  25.738 -18.155  1.00  0.00           C  
ATOM    686 HD11 ILE    44      18.728  25.546 -18.817  1.00  0.00           H  
ATOM    687 HD12 ILE    44      17.443  24.745 -18.066  1.00  0.00           H  
ATOM    688 HD13 ILE    44      17.172  26.452 -18.570  1.00  0.00           H  
ATOM    689  C   ILE    44      17.727  24.682 -13.957  1.00  0.00           C  
ATOM    690  O   ILE    44      16.932  23.818 -13.586  1.00  0.00           O  
ATOM    691  N   ARG    45      19.050  24.561 -13.690  1.00  0.00           N  
ATOM    692  H   ARG    45      19.650  25.360 -13.836  1.00  0.00           H  
ATOM    693  CA  ARG    45      19.722  23.281 -13.242  1.00  0.00           C  
ATOM    694  HA  ARG    45      19.505  22.506 -13.977  1.00  0.00           H  
ATOM    695  CB  ARG    45      21.256  23.560 -13.182  1.00  0.00           C  
ATOM    696  HB2 ARG    45      21.511  24.167 -14.051  1.00  0.00           H  
ATOM    697  HB3 ARG    45      21.484  24.076 -12.249  1.00  0.00           H  
ATOM    698  CG  ARG    45      22.092  22.439 -13.283  1.00  0.00           C  
ATOM    699  HG2 ARG    45      23.072  22.914 -13.326  1.00  0.00           H  
ATOM    700  HG3 ARG    45      22.045  21.930 -12.320  1.00  0.00           H  
ATOM    701  CD  ARG    45      22.056  21.470 -14.209  1.00  0.00           C  
ATOM    702  HD2 ARG    45      22.914  20.830 -14.004  1.00  0.00           H  
ATOM    703  HD3 ARG    45      21.296  20.710 -14.027  1.00  0.00           H  
ATOM    704  NE  ARG    45      22.138  21.999 -15.551  1.00  0.00           N  
ATOM    705  HE  ARG    45      22.112  23.007 -15.600  1.00  0.00           H  
ATOM    706  CZ  ARG    45      21.997  21.339 -16.672  1.00  0.00           C  
ATOM    707  NH1 ARG    45      22.071  21.860 -17.847  1.00  0.00           N  
ATOM    708 HH11 ARG    45      22.118  22.868 -17.889  1.00  0.00           H  
ATOM    709 HH12 ARG    45      21.655  21.406 -18.648  1.00  0.00           H  
ATOM    710  NH2 ARG    45      21.893  20.078 -16.668  1.00  0.00           N  
ATOM    711 HH21 ARG    45      21.750  19.455 -15.886  1.00  0.00           H  
ATOM    712 HH22 ARG    45      21.667  19.615 -17.536  1.00  0.00           H  
ATOM    713  C   ARG    45      19.149  22.685 -11.908  1.00  0.00           C  
ATOM    714  O   ARG    45      19.123  21.453 -11.814  1.00  0.00           O  
ATOM    715  N   GLU    46      18.808  23.548 -11.026  1.00  0.00           N  
ATOM    716  H   GLU    46      18.995  24.518 -11.236  1.00  0.00           H  
ATOM    717  CA  GLU    46      18.133  23.156  -9.768  1.00  0.00           C  
ATOM    718  HA  GLU    46      18.690  22.325  -9.336  1.00  0.00           H  
ATOM    719  CB  GLU    46      18.074  24.371  -8.859  1.00  0.00           C  
ATOM    720  HB2 GLU    46      19.045  24.747  -8.539  1.00  0.00           H  
ATOM    721  HB3 GLU    46      17.667  25.181  -9.465  1.00  0.00           H  
ATOM    722  CG  GLU    46      17.269  24.183  -7.539  1.00  0.00           C  
ATOM    723  HG2 GLU    46      17.374  25.144  -7.036  1.00  0.00           H  
ATOM    724  HG3 GLU    46      16.221  24.020  -7.791  1.00  0.00           H  
ATOM    725  CD  GLU    46      17.887  23.067  -6.739  1.00  0.00           C  
ATOM    726  OE1 GLU    46      19.026  22.691  -6.848  1.00  0.00           O  
ATOM    727  OE2 GLU    46      17.070  22.561  -5.893  1.00  0.00           O  
ATOM    728  C   GLU    46      16.770  22.571 -10.009  1.00  0.00           C  
ATOM    729  O   GLU    46      16.427  21.575  -9.455  1.00  0.00           O  
ATOM    730  N   ILE    47      15.987  23.145 -10.898  1.00  0.00           N  
ATOM    731  H   ILE    47      16.373  23.850 -11.509  1.00  0.00           H  
ATOM    732  CA  ILE    47      14.674  22.709 -11.236  1.00  0.00           C  
ATOM    733  HA  ILE    47      14.045  22.632 -10.349  1.00  0.00           H  
ATOM    734  CB  ILE    47      13.964  23.696 -12.147  1.00  0.00           C  
ATOM    735  HB  ILE    47      14.594  23.955 -12.998  1.00  0.00           H  
ATOM    736  CG2 ILE    47      12.615  23.219 -12.578  1.00  0.00           C  
ATOM    737 HG21 ILE    47      12.777  22.529 -13.407  1.00  0.00           H  
ATOM    738 HG22 ILE    47      11.925  22.756 -11.873  1.00  0.00           H  
ATOM    739 HG23 ILE    47      12.071  24.024 -13.072  1.00  0.00           H  
ATOM    740  CG1 ILE    47      13.769  25.013 -11.337  1.00  0.00           C  
ATOM    741 HG12 ILE    47      13.152  24.776 -10.470  1.00  0.00           H  
ATOM    742 HG13 ILE    47      14.746  25.327 -10.970  1.00  0.00           H  
ATOM    743  CD1 ILE    47      13.273  26.234 -12.120  1.00  0.00           C  
ATOM    744 HD11 ILE    47      13.314  27.112 -11.475  1.00  0.00           H  
ATOM    745 HD12 ILE    47      13.945  26.538 -12.923  1.00  0.00           H  
ATOM    746 HD13 ILE    47      12.277  26.047 -12.521  1.00  0.00           H  
ATOM    747  C   ILE    47      14.715  21.363 -12.013  1.00  0.00           C  
ATOM    748  O   ILE    47      14.069  20.441 -11.658  1.00  0.00           O  
ATOM    749  N   MET    48      15.646  21.208 -13.013  1.00  0.00           N  
ATOM    750  H   MET    48      16.287  21.975 -13.158  1.00  0.00           H  
ATOM    751  CA  MET    48      15.895  19.985 -13.744  1.00  0.00           C  
ATOM    752  HA  MET    48      14.995  19.605 -14.229  1.00  0.00           H  
ATOM    753  CB  MET    48      16.860  20.373 -14.916  1.00  0.00           C  
ATOM    754  HB2 MET    48      17.801  20.790 -14.561  1.00  0.00           H  
ATOM    755  HB3 MET    48      17.029  19.445 -15.463  1.00  0.00           H  
ATOM    756  CG  MET    48      16.473  21.360 -15.970  1.00  0.00           C  
ATOM    757  HG2 MET    48      15.561  21.099 -16.508  1.00  0.00           H  
ATOM    758  HG3 MET    48      16.202  22.298 -15.487  1.00  0.00           H  
ATOM    759  SD  MET    48      17.695  21.700 -17.244  1.00  0.00           S  
ATOM    760  CE  MET    48      17.221  20.334 -18.378  1.00  0.00           C  
ATOM    761  HE1 MET    48      17.397  19.380 -17.881  1.00  0.00           H  
ATOM    762  HE2 MET    48      16.190  20.399 -18.724  1.00  0.00           H  
ATOM    763  HE3 MET    48      17.910  20.302 -19.222  1.00  0.00           H  
ATOM    764  C   MET    48      16.540  18.887 -12.838  1.00  0.00           C  
ATOM    765  O   MET    48      16.050  17.710 -12.821  1.00  0.00           O  
ATOM    766  N   LYS    49      17.424  19.234 -11.883  1.00  0.00           N  
ATOM    767  H   LYS    49      17.771  20.180 -11.953  1.00  0.00           H  
ATOM    768  CA  LYS    49      17.974  18.355 -10.835  1.00  0.00           C  
ATOM    769  HA  LYS    49      18.533  17.541 -11.295  1.00  0.00           H  
ATOM    770  CB  LYS    49      18.888  19.232  -9.865  1.00  0.00           C  
ATOM    771  HB2 LYS    49      19.695  19.686 -10.440  1.00  0.00           H  
ATOM    772  HB3 LYS    49      18.165  19.902  -9.401  1.00  0.00           H  
ATOM    773  CG  LYS    49      19.520  18.515  -8.843  1.00  0.00           C  
ATOM    774  HG2 LYS    49      18.797  17.921  -8.284  1.00  0.00           H  
ATOM    775  HG3 LYS    49      20.251  17.839  -9.286  1.00  0.00           H  
ATOM    776  CD  LYS    49      20.145  19.374  -7.953  1.00  0.00           C  
ATOM    777  HD2 LYS    49      20.952  19.939  -8.420  1.00  0.00           H  
ATOM    778  HD3 LYS    49      19.422  20.171  -7.776  1.00  0.00           H  
ATOM    779  CE  LYS    49      20.505  18.883  -6.755  1.00  0.00           C  
ATOM    780  HE2 LYS    49      19.914  18.012  -6.472  1.00  0.00           H  
ATOM    781  HE3 LYS    49      21.476  18.408  -6.900  1.00  0.00           H  
ATOM    782  NZ  LYS    49      20.483  20.007  -5.781  1.00  0.00           N  
ATOM    783  HZ1 LYS    49      20.710  19.612  -4.880  1.00  0.00           H  
ATOM    784  HZ2 LYS    49      21.162  20.721  -6.004  1.00  0.00           H  
ATOM    785  HZ3 LYS    49      19.528  20.313  -5.662  1.00  0.00           H  
ATOM    786  C   LYS    49      16.818  17.674 -10.020  1.00  0.00           C  
ATOM    787  O   LYS    49      16.912  16.453  -9.686  1.00  0.00           O  
ATOM    788  N   GLY    50      15.692  18.323  -9.818  1.00  0.00           N  
ATOM    789  H   GLY    50      15.765  19.311 -10.011  1.00  0.00           H  
ATOM    790  CA  GLY    50      14.603  17.867  -8.947  1.00  0.00           C  
ATOM    791  HA2 GLY    50      15.014  17.257  -8.143  1.00  0.00           H  
ATOM    792  HA3 GLY    50      14.055  18.694  -8.496  1.00  0.00           H  
ATOM    793  C   GLY    50      13.618  16.852  -9.621  1.00  0.00           C  
ATOM    794  O   GLY    50      12.805  16.269  -8.878  1.00  0.00           O  
ATOM    795  N   GLN    51      13.661  16.586 -10.949  1.00  0.00           N  
ATOM    796  H   GLN    51      14.373  17.088 -11.459  1.00  0.00           H  
ATOM    797  CA  GLN    51      12.698  15.850 -11.834  1.00  0.00           C  
ATOM    798  HA  GLN    51      11.672  15.998 -11.495  1.00  0.00           H  
ATOM    799  CB  GLN    51      12.942  16.306 -13.252  1.00  0.00           C  
ATOM    800  HB2 GLN    51      12.844  17.388 -13.170  1.00  0.00           H  
ATOM    801  HB3 GLN    51      13.929  15.994 -13.594  1.00  0.00           H  
ATOM    802  CG  GLN    51      11.849  15.779 -14.161  1.00  0.00           C  
ATOM    803  HG2 GLN    51      11.775  14.692 -14.173  1.00  0.00           H  
ATOM    804  HG3 GLN    51      10.857  16.129 -13.878  1.00  0.00           H  
ATOM    805  CD  GLN    51      12.061  16.146 -15.561  1.00  0.00           C  
ATOM    806  OE1 GLN    51      11.181  16.596 -16.300  1.00  0.00           O  
ATOM    807  NE2 GLN    51      13.214  16.025 -16.110  1.00  0.00           N  
ATOM    808 HE21 GLN    51      13.296  16.190 -17.104  1.00  0.00           H  
ATOM    809 HE22 GLN    51      13.997  15.744 -15.537  1.00  0.00           H  
ATOM    810  C   GLN    51      12.992  14.372 -11.673  1.00  0.00           C  
ATOM    811  O   GLN    51      12.095  13.528 -11.804  1.00  0.00           O  
ATOM    812  N   ARG    52      14.205  13.947 -11.454  1.00  0.00           N  
ATOM    813  H   ARG    52      14.898  14.606 -11.131  1.00  0.00           H  
ATOM    814  CA  ARG    52      14.728  12.633 -11.866  1.00  0.00           C  
ATOM    815  HA  ARG    52      14.407  12.443 -12.890  1.00  0.00           H  
ATOM    816  CB  ARG    52      16.247  12.709 -11.678  1.00  0.00           C  
ATOM    817  HB2 ARG    52      16.551  13.690 -12.043  1.00  0.00           H  
ATOM    818  HB3 ARG    52      16.335  12.726 -10.591  1.00  0.00           H  
ATOM    819  CG  ARG    52      16.980  11.798 -12.373  1.00  0.00           C  
ATOM    820  HG2 ARG    52      16.472  10.834 -12.342  1.00  0.00           H  
ATOM    821  HG3 ARG    52      16.984  12.121 -13.413  1.00  0.00           H  
ATOM    822  CD  ARG    52      18.208  11.638 -11.829  1.00  0.00           C  
ATOM    823  HD2 ARG    52      18.777  12.561 -11.725  1.00  0.00           H  
ATOM    824  HD3 ARG    52      18.028  11.281 -10.815  1.00  0.00           H  
ATOM    825  NE  ARG    52      18.871  10.494 -12.456  1.00  0.00           N  
ATOM    826  HE  ARG    52      19.126  10.496 -13.434  1.00  0.00           H  
ATOM    827  CZ  ARG    52      19.210   9.391 -11.775  1.00  0.00           C  
ATOM    828  NH1 ARG    52      19.332   9.341 -10.466  1.00  0.00           N  
ATOM    829 HH11 ARG    52      19.224  10.192  -9.933  1.00  0.00           H  
ATOM    830 HH12 ARG    52      19.906   8.549 -10.214  1.00  0.00           H  
ATOM    831  NH2 ARG    52      19.669   8.321 -12.304  1.00  0.00           N  
ATOM    832 HH21 ARG    52      19.773   8.308 -13.309  1.00  0.00           H  
ATOM    833 HH22 ARG    52      19.801   7.490 -11.746  1.00  0.00           H  
ATOM    834  C   ARG    52      14.168  11.452 -11.059  1.00  0.00           C  
ATOM    835  O   ARG    52      13.959  10.400 -11.647  1.00  0.00           O  
ATOM    836  N   ASP    53      13.864  11.659  -9.792  1.00  0.00           N  
ATOM    837  H   ASP    53      13.952  12.601  -9.438  1.00  0.00           H  
ATOM    838  CA  ASP    53      13.243  10.656  -8.916  1.00  0.00           C  
ATOM    839  HA  ASP    53      13.807   9.724  -8.933  1.00  0.00           H  
ATOM    840  CB  ASP    53      13.185  11.190  -7.453  1.00  0.00           C  
ATOM    841  HB2 ASP    53      12.744  12.187  -7.436  1.00  0.00           H  
ATOM    842  HB3 ASP    53      12.735  10.503  -6.736  1.00  0.00           H  
ATOM    843  CG  ASP    53      14.713  11.335  -6.963  1.00  0.00           C  
ATOM    844  OD1 ASP    53      15.079  12.447  -6.472  1.00  0.00           O  
ATOM    845  OD2 ASP    53      15.522  10.358  -6.886  1.00  0.00           O  
ATOM    846  C   ASP    53      11.768  10.450  -9.250  1.00  0.00           C  
ATOM    847  O   ASP    53      11.141   9.464  -8.899  1.00  0.00           O  
ATOM    848  N   GLN    54      11.101  11.359 -10.039  1.00  0.00           N  
ATOM    849  H   GLN    54      11.728  12.091 -10.342  1.00  0.00           H  
ATOM    850  CA  GLN    54       9.767  11.073 -10.562  1.00  0.00           C  
ATOM    851  HA  GLN    54       9.300  10.226 -10.058  1.00  0.00           H  
ATOM    852  CB  GLN    54       8.916  12.302 -10.539  1.00  0.00           C  
ATOM    853  HB2 GLN    54       9.371  13.125 -11.090  1.00  0.00           H  
ATOM    854  HB3 GLN    54       7.929  12.096 -10.952  1.00  0.00           H  
ATOM    855  CG  GLN    54       8.703  12.800  -9.096  1.00  0.00           C  
ATOM    856  HG2 GLN    54       7.871  13.503  -9.140  1.00  0.00           H  
ATOM    857  HG3 GLN    54       8.433  11.924  -8.506  1.00  0.00           H  
ATOM    858  CD  GLN    54       9.837  13.505  -8.418  1.00  0.00           C  
ATOM    859  OE1 GLN    54      10.326  13.104  -7.423  1.00  0.00           O  
ATOM    860  NE2 GLN    54      10.312  14.525  -9.029  1.00  0.00           N  
ATOM    861 HE21 GLN    54      11.123  15.033  -8.706  1.00  0.00           H  
ATOM    862 HE22 GLN    54       9.795  14.794  -9.854  1.00  0.00           H  
ATOM    863  C   GLN    54       9.877  10.645 -12.075  1.00  0.00           C  
ATOM    864  O   GLN    54       8.905  10.164 -12.645  1.00  0.00           O  
ATOM    865  N   MET    55      11.070  10.654 -12.665  1.00  0.00           N  
ATOM    866  H   MET    55      11.831  11.160 -12.235  1.00  0.00           H  
ATOM    867  CA  MET    55      11.408  10.199 -14.018  1.00  0.00           C  
ATOM    868  HA  MET    55      10.568  10.224 -14.712  1.00  0.00           H  
ATOM    869  CB  MET    55      12.411  11.268 -14.642  1.00  0.00           C  
ATOM    870  HB2 MET    55      12.049  12.286 -14.498  1.00  0.00           H  
ATOM    871  HB3 MET    55      13.366  11.045 -14.166  1.00  0.00           H  
ATOM    872  CG  MET    55      12.732  11.263 -16.156  1.00  0.00           C  
ATOM    873  HG2 MET    55      13.477  12.034 -16.350  1.00  0.00           H  
ATOM    874  HG3 MET    55      13.245  10.308 -16.275  1.00  0.00           H  
ATOM    875  SD  MET    55      11.363  11.518 -17.402  1.00  0.00           S  
ATOM    876  CE  MET    55      10.565  13.063 -16.844  1.00  0.00           C  
ATOM    877  HE1 MET    55       9.654  13.347 -17.371  1.00  0.00           H  
ATOM    878  HE2 MET    55      10.365  12.962 -15.778  1.00  0.00           H  
ATOM    879  HE3 MET    55      11.294  13.862 -16.983  1.00  0.00           H  
ATOM    880  C   MET    55      11.944   8.750 -14.042  1.00  0.00           C  
ATOM    881  O   MET    55      12.530   8.277 -15.035  1.00  0.00           O  
ATOM    882  N   LYS    56      11.722   8.033 -12.950  1.00  0.00           N  
ATOM    883  H   LYS    56      11.083   8.358 -12.239  1.00  0.00           H  
ATOM    884  CA  LYS    56      12.065   6.645 -12.814  1.00  0.00           C  
ATOM    885  HA  LYS    56      13.141   6.569 -12.967  1.00  0.00           H  
ATOM    886  CB  LYS    56      11.725   6.100 -11.428  1.00  0.00           C  
ATOM    887  HB2 LYS    56      10.771   6.569 -11.184  1.00  0.00           H  
ATOM    888  HB3 LYS    56      11.684   5.014 -11.355  1.00  0.00           H  
ATOM    889  CG  LYS    56      12.668   6.413 -10.499  1.00  0.00           C  
ATOM    890  HG2 LYS    56      13.648   6.078 -10.836  1.00  0.00           H  
ATOM    891  HG3 LYS    56      12.675   7.492 -10.348  1.00  0.00           H  
ATOM    892  CD  LYS    56      12.505   5.887  -9.207  1.00  0.00           C  
ATOM    893  HD2 LYS    56      11.467   5.852  -8.878  1.00  0.00           H  
ATOM    894  HD3 LYS    56      12.688   4.813  -9.239  1.00  0.00           H  
ATOM    895  CE  LYS    56      13.343   6.425  -8.275  1.00  0.00           C  
ATOM    896  HE2 LYS    56      14.282   6.282  -8.809  1.00  0.00           H  
ATOM    897  HE3 LYS    56      13.133   7.493  -8.213  1.00  0.00           H  
ATOM    898  NZ  LYS    56      13.245   5.745  -6.945  1.00  0.00           N  
ATOM    899  HZ1 LYS    56      13.882   6.258  -6.352  1.00  0.00           H  
ATOM    900  HZ2 LYS    56      12.362   5.966  -6.508  1.00  0.00           H  
ATOM    901  HZ3 LYS    56      13.475   4.761  -6.926  1.00  0.00           H  
ATOM    902  C   LYS    56      11.414   5.814 -13.884  1.00  0.00           C  
ATOM    903  O   LYS    56      10.241   5.790 -14.077  1.00  0.00           O  
ATOM    904  N   ARG    57      12.177   5.061 -14.625  1.00  0.00           N  
ATOM    905  H   ARG    57      13.158   5.024 -14.387  1.00  0.00           H  
ATOM    906  CA  ARG    57      11.924   4.045 -15.763  1.00  0.00           C  
ATOM    907  HA  ARG    57      11.037   4.289 -16.347  1.00  0.00           H  
ATOM    908  CB  ARG    57      13.099   4.076 -16.840  1.00  0.00           C  
ATOM    909  HB2 ARG    57      12.795   3.497 -17.712  1.00  0.00           H  
ATOM    910  HB3 ARG    57      13.174   5.039 -17.344  1.00  0.00           H  
ATOM    911  CG  ARG    57      14.337   3.603 -16.484  1.00  0.00           C  
ATOM    912  HG2 ARG    57      14.646   4.067 -15.547  1.00  0.00           H  
ATOM    913  HG3 ARG    57      14.379   2.513 -16.494  1.00  0.00           H  
ATOM    914  CD  ARG    57      15.273   3.925 -17.453  1.00  0.00           C  
ATOM    915  HD2 ARG    57      14.964   3.525 -18.419  1.00  0.00           H  
ATOM    916  HD3 ARG    57      15.316   4.999 -17.634  1.00  0.00           H  
ATOM    917  NE  ARG    57      16.641   3.567 -17.168  1.00  0.00           N  
ATOM    918  HE  ARG    57      16.844   2.590 -17.015  1.00  0.00           H  
ATOM    919  CZ  ARG    57      17.731   4.233 -17.438  1.00  0.00           C  
ATOM    920  NH1 ARG    57      18.769   3.490 -17.353  1.00  0.00           N  
ATOM    921 HH11 ARG    57      18.597   2.578 -16.956  1.00  0.00           H  
ATOM    922 HH12 ARG    57      19.660   3.938 -17.512  1.00  0.00           H  
ATOM    923  NH2 ARG    57      17.922   5.537 -17.754  1.00  0.00           N  
ATOM    924 HH21 ARG    57      17.141   6.059 -18.125  1.00  0.00           H  
ATOM    925 HH22 ARG    57      18.814   5.868 -18.092  1.00  0.00           H  
ATOM    926  C   ARG    57      11.735   2.707 -15.034  1.00  0.00           C  
ATOM    927  O   ARG    57      12.226   2.479 -13.904  1.00  0.00           O  
ATOM    928  N   PRO    58      10.901   1.737 -15.530  1.00  0.00           N  
ATOM    929  CD  PRO    58       9.938   1.912 -16.672  1.00  0.00           C  
ATOM    930  HD2 PRO    58      10.439   1.683 -17.612  1.00  0.00           H  
ATOM    931  HD3 PRO    58       9.422   2.871 -16.713  1.00  0.00           H  
ATOM    932  CG  PRO    58       8.811   0.846 -16.441  1.00  0.00           C  
ATOM    933  HG2 PRO    58       8.377   0.648 -17.421  1.00  0.00           H  
ATOM    934  HG3 PRO    58       8.185   1.315 -15.682  1.00  0.00           H  
ATOM    935  CB  PRO    58       9.576  -0.323 -15.901  1.00  0.00           C  
ATOM    936  HB2 PRO    58      10.079  -0.775 -16.756  1.00  0.00           H  
ATOM    937  HB3 PRO    58       8.895  -1.037 -15.438  1.00  0.00           H  
ATOM    938  CA  PRO    58      10.620   0.369 -14.928  1.00  0.00           C  
ATOM    939  HA  PRO    58      10.168   0.492 -13.944  1.00  0.00           H  
ATOM    940  C   PRO    58      11.923  -0.422 -14.784  1.00  0.00           C  
ATOM    941  O   PRO    58      12.819  -0.091 -15.587  1.00  0.00           O  
ATOM    942  N   PRO    59      12.053  -1.374 -13.863  1.00  0.00           N  
ATOM    943  CD  PRO    59      11.303  -1.440 -12.553  1.00  0.00           C  
ATOM    944  HD2 PRO    59      10.681  -2.329 -12.655  1.00  0.00           H  
ATOM    945  HD3 PRO    59      10.695  -0.568 -12.312  1.00  0.00           H  
ATOM    946  CG  PRO    59      12.369  -1.752 -11.498  1.00  0.00           C  
ATOM    947  HG2 PRO    59      11.731  -2.076 -10.676  1.00  0.00           H  
ATOM    948  HG3 PRO    59      12.978  -0.861 -11.342  1.00  0.00           H  
ATOM    949  CB  PRO    59      13.127  -2.827 -12.296  1.00  0.00           C  
ATOM    950  HB2 PRO    59      12.514  -3.725 -12.376  1.00  0.00           H  
ATOM    951  HB3 PRO    59      14.083  -2.990 -11.799  1.00  0.00           H  
ATOM    952  CA  PRO    59      13.305  -2.159 -13.698  1.00  0.00           C  
ATOM    953  HA  PRO    59      14.166  -1.490 -13.697  1.00  0.00           H  
ATOM    954  C   PRO    59      13.555  -3.117 -14.847  1.00  0.00           C  
ATOM    955  O   PRO    59      12.721  -3.432 -15.707  1.00  0.00           O  
ATOM    956  N   LEU    60      14.735  -3.799 -14.859  1.00  0.00           N  
ATOM    957  H   LEU    60      15.297  -3.635 -14.035  1.00  0.00           H  
ATOM    958  CA  LEU    60      15.370  -4.554 -15.900  1.00  0.00           C  
ATOM    959  HA  LEU    60      15.255  -3.923 -16.782  1.00  0.00           H  
ATOM    960  CB  LEU    60      16.756  -4.801 -15.537  1.00  0.00           C  
ATOM    961  HB2 LEU    60      17.209  -3.891 -15.143  1.00  0.00           H  
ATOM    962  HB3 LEU    60      16.760  -5.531 -14.727  1.00  0.00           H  
ATOM    963  CG  LEU    60      17.651  -5.269 -16.744  1.00  0.00           C  
ATOM    964  HG  LEU    60      17.297  -6.179 -17.228  1.00  0.00           H  
ATOM    965  CD1 LEU    60      17.879  -4.190 -17.781  1.00  0.00           C  
ATOM    966 HD11 LEU    60      16.984  -3.840 -18.296  1.00  0.00           H  
ATOM    967 HD12 LEU    60      18.210  -3.301 -17.244  1.00  0.00           H  
ATOM    968 HD13 LEU    60      18.555  -4.547 -18.558  1.00  0.00           H  
ATOM    969  CD2 LEU    60      19.004  -5.683 -16.112  1.00  0.00           C  
ATOM    970 HD21 LEU    60      18.754  -6.549 -15.498  1.00  0.00           H  
ATOM    971 HD22 LEU    60      19.691  -6.034 -16.882  1.00  0.00           H  
ATOM    972 HD23 LEU    60      19.405  -4.882 -15.491  1.00  0.00           H  
ATOM    973  C   LEU    60      14.562  -5.859 -16.236  1.00  0.00           C  
ATOM    974  O   LEU    60      14.622  -6.320 -17.352  1.00  0.00           O  
ATOM    975  N   GLU    61      13.933  -6.503 -15.231  1.00  0.00           N  
ATOM    976  H   GLU    61      13.850  -5.980 -14.371  1.00  0.00           H  
ATOM    977  CA  GLU    61      13.139  -7.721 -15.334  1.00  0.00           C  
ATOM    978  HA  GLU    61      13.677  -8.558 -15.780  1.00  0.00           H  
ATOM    979  CB  GLU    61      12.886  -8.294 -13.925  1.00  0.00           C  
ATOM    980  HB2 GLU    61      12.423  -7.537 -13.292  1.00  0.00           H  
ATOM    981  HB3 GLU    61      12.253  -9.161 -14.114  1.00  0.00           H  
ATOM    982  CG  GLU    61      14.099  -8.911 -13.240  1.00  0.00           C  
ATOM    983  HG2 GLU    61      13.765  -9.542 -12.416  1.00  0.00           H  
ATOM    984  HG3 GLU    61      14.618  -9.584 -13.922  1.00  0.00           H  
ATOM    985  CD  GLU    61      15.154  -7.945 -12.680  1.00  0.00           C  
ATOM    986  OE1 GLU    61      14.780  -6.808 -12.274  1.00  0.00           O  
ATOM    987  OE2 GLU    61      16.339  -8.334 -12.521  1.00  0.00           O  
ATOM    988  C   GLU    61      11.767  -7.393 -15.996  1.00  0.00           C  
ATOM    989  O   GLU    61      11.059  -8.329 -16.466  1.00  0.00           O  
ATOM    990  N   GLU    62      11.415  -6.122 -16.202  1.00  0.00           N  
ATOM    991  H   GLU    62      12.088  -5.396 -16.000  1.00  0.00           H  
ATOM    992  CA  GLU    62      10.191  -5.783 -16.937  1.00  0.00           C  
ATOM    993  HA  GLU    62       9.439  -6.549 -16.750  1.00  0.00           H  
ATOM    994  CB  GLU    62       9.614  -4.516 -16.430  1.00  0.00           C  
ATOM    995  HB2 GLU    62      10.297  -3.698 -16.655  1.00  0.00           H  
ATOM    996  HB3 GLU    62       8.622  -4.401 -16.868  1.00  0.00           H  
ATOM    997  CG  GLU    62       9.476  -4.370 -14.917  1.00  0.00           C  
ATOM    998  HG2 GLU    62      10.373  -4.447 -14.302  1.00  0.00           H  
ATOM    999  HG3 GLU    62       9.223  -3.324 -14.747  1.00  0.00           H  
ATOM   1000  CD  GLU    62       8.375  -5.255 -14.214  1.00  0.00           C  
ATOM   1001  OE1 GLU    62       7.583  -5.820 -14.958  1.00  0.00           O  
ATOM   1002  OE2 GLU    62       8.354  -5.425 -12.959  1.00  0.00           O  
ATOM   1003  C   GLU    62      10.457  -5.637 -18.435  1.00  0.00           C  
ATOM   1004  O   GLU    62       9.531  -5.887 -19.176  1.00  0.00           O  
ATOM   1005  N   ASP    63      11.694  -5.435 -18.793  1.00  0.00           N  
ATOM   1006  H   ASP    63      12.427  -5.360 -18.102  1.00  0.00           H  
ATOM   1007  CA  ASP    63      12.198  -5.507 -20.210  1.00  0.00           C  
ATOM   1008  HA  ASP    63      11.406  -5.224 -20.903  1.00  0.00           H  
ATOM   1009  CB  ASP    63      13.349  -4.589 -20.378  1.00  0.00           C  
ATOM   1010  HB2 ASP    63      13.730  -4.263 -19.411  1.00  0.00           H  
ATOM   1011  HB3 ASP    63      14.264  -5.064 -20.731  1.00  0.00           H  
ATOM   1012  CG  ASP    63      13.139  -3.407 -21.200  1.00  0.00           C  
ATOM   1013  OD1 ASP    63      14.182  -2.736 -21.392  1.00  0.00           O  
ATOM   1014  OD2 ASP    63      12.124  -3.205 -21.868  1.00  0.00           O  
ATOM   1015  C   ASP    63      12.582  -6.918 -20.637  1.00  0.00           C  
ATOM   1016  O   ASP    63      12.488  -7.318 -21.794  1.00  0.00           O  
ATOM   1017  N   ASP    64      13.045  -7.792 -19.721  1.00  0.00           N  
ATOM   1018  H   ASP    64      13.524  -7.425 -18.911  1.00  0.00           H  
ATOM   1019  CA  ASP    64      12.794  -9.224 -19.915  1.00  0.00           C  
ATOM   1020  HA  ASP    64      13.337  -9.505 -20.817  1.00  0.00           H  
ATOM   1021  CB  ASP    64      13.343  -9.860 -18.593  1.00  0.00           C  
ATOM   1022  HB2 ASP    64      14.280  -9.346 -18.379  1.00  0.00           H  
ATOM   1023  HB3 ASP    64      12.700  -9.721 -17.724  1.00  0.00           H  
ATOM   1024  CG  ASP    64      13.729 -11.309 -18.746  1.00  0.00           C  
ATOM   1025  OD1 ASP    64      13.502 -11.970 -19.788  1.00  0.00           O  
ATOM   1026  OD2 ASP    64      14.199 -11.825 -17.726  1.00  0.00           O  
ATOM   1027  C   ASP    64      11.356  -9.642 -20.159  1.00  0.00           C  
ATOM   1028  O   ASP    64      10.967 -10.493 -21.001  1.00  0.00           O  
ATOM   1029  N   ALA    65      10.418  -9.013 -19.407  1.00  0.00           N  
ATOM   1030  H   ALA    65      10.590  -8.313 -18.700  1.00  0.00           H  
ATOM   1031  CA  ALA    65       8.961  -9.452 -19.427  1.00  0.00           C  
ATOM   1032  HA  ALA    65       8.863 -10.529 -19.284  1.00  0.00           H  
ATOM   1033  CB  ALA    65       8.283  -8.883 -18.197  1.00  0.00           C  
ATOM   1034  HB1 ALA    65       7.232  -9.170 -18.179  1.00  0.00           H  
ATOM   1035  HB2 ALA    65       8.685  -9.319 -17.282  1.00  0.00           H  
ATOM   1036  HB3 ALA    65       8.487  -7.816 -18.110  1.00  0.00           H  
ATOM   1037  C   ALA    65       8.125  -9.032 -20.748  1.00  0.00           C  
ATOM   1038  O   ALA    65       7.235  -9.721 -21.266  1.00  0.00           O  
ATOM   1039  N   MET    66       8.621  -7.922 -21.382  1.00  0.00           N  
ATOM   1040  H   MET    66       9.180  -7.346 -20.769  1.00  0.00           H  
ATOM   1041  CA  MET    66       8.179  -7.359 -22.737  1.00  0.00           C  
ATOM   1042  HA  MET    66       7.101  -7.489 -22.828  1.00  0.00           H  
ATOM   1043  CB  MET    66       8.545  -5.889 -22.872  1.00  0.00           C  
ATOM   1044  HB2 MET    66       8.091  -5.360 -22.034  1.00  0.00           H  
ATOM   1045  HB3 MET    66       9.626  -5.833 -22.743  1.00  0.00           H  
ATOM   1046  CG  MET    66       7.895  -5.360 -24.139  1.00  0.00           C  
ATOM   1047  HG2 MET    66       8.570  -5.474 -24.987  1.00  0.00           H  
ATOM   1048  HG3 MET    66       7.159  -6.157 -24.248  1.00  0.00           H  
ATOM   1049  SD  MET    66       7.310  -3.673 -24.150  1.00  0.00           S  
ATOM   1050  CE  MET    66       8.840  -2.994 -24.557  1.00  0.00           C  
ATOM   1051  HE1 MET    66       9.619  -3.632 -24.139  1.00  0.00           H  
ATOM   1052  HE2 MET    66       9.140  -3.068 -25.603  1.00  0.00           H  
ATOM   1053  HE3 MET    66       9.068  -2.071 -24.024  1.00  0.00           H  
ATOM   1054  C   MET    66       8.716  -8.262 -23.765  1.00  0.00           C  
ATOM   1055  O   MET    66       8.007  -8.899 -24.577  1.00  0.00           O  
ATOM   1056  N   HIE    67      10.053  -8.574 -23.674  1.00  0.00           N  
ATOM   1057  H   HIE    67      10.573  -7.927 -23.099  1.00  0.00           H  
ATOM   1058  CA  HIE    67      10.710  -9.654 -24.573  1.00  0.00           C  
ATOM   1059  HA  HIE    67      10.633  -9.347 -25.616  1.00  0.00           H  
ATOM   1060  CB  HIE    67      12.252  -9.585 -24.378  1.00  0.00           C  
ATOM   1061  HB2 HIE    67      12.641  -8.648 -24.776  1.00  0.00           H  
ATOM   1062  HB3 HIE    67      12.472  -9.399 -23.326  1.00  0.00           H  
ATOM   1063  CG  HIE    67      13.111 -10.698 -24.907  1.00  0.00           C  
ATOM   1064  ND1 HIE    67      13.236 -11.961 -24.301  1.00  0.00           N  
ATOM   1065  CE1 HIE    67      13.927 -12.667 -25.209  1.00  0.00           C  
ATOM   1066  HE1 HIE    67      14.139 -13.716 -25.065  1.00  0.00           H  
ATOM   1067  NE2 HIE    67      14.306 -12.009 -26.263  1.00  0.00           N  
ATOM   1068  HE2 HIE    67      15.043 -12.206 -26.925  1.00  0.00           H  
ATOM   1069  CD2 HIE    67      13.771 -10.718 -26.093  1.00  0.00           C  
ATOM   1070  HD2 HIE    67      13.806  -9.905 -26.802  1.00  0.00           H  
ATOM   1071  C   HIE    67      10.123 -11.060 -24.503  1.00  0.00           C  
ATOM   1072  O   HIE    67       9.827 -11.596 -25.577  1.00  0.00           O  
ATOM   1073  N   ASP    68       9.846 -11.632 -23.339  1.00  0.00           N  
ATOM   1074  H   ASP    68      10.173 -11.291 -22.445  1.00  0.00           H  
ATOM   1075  CA  ASP    68       9.167 -12.951 -23.208  1.00  0.00           C  
ATOM   1076  HA  ASP    68       9.718 -13.659 -23.826  1.00  0.00           H  
ATOM   1077  CB  ASP    68       9.287 -13.467 -21.798  1.00  0.00           C  
ATOM   1078  HB2 ASP    68       8.678 -12.819 -21.167  1.00  0.00           H  
ATOM   1079  HB3 ASP    68       8.782 -14.433 -21.784  1.00  0.00           H  
ATOM   1080  CG  ASP    68      10.693 -13.685 -21.212  1.00  0.00           C  
ATOM   1081  OD1 ASP    68      10.713 -13.828 -19.951  1.00  0.00           O  
ATOM   1082  OD2 ASP    68      11.641 -13.789 -21.987  1.00  0.00           O  
ATOM   1083  C   ASP    68       7.730 -13.028 -23.714  1.00  0.00           C  
ATOM   1084  O   ASP    68       7.427 -14.114 -24.198  1.00  0.00           O  
ATOM   1085  N   ILE    69       6.945 -11.956 -23.712  1.00  0.00           N  
ATOM   1086  H   ILE    69       7.250 -11.058 -23.366  1.00  0.00           H  
ATOM   1087  CA  ILE    69       5.680 -11.822 -24.440  1.00  0.00           C  
ATOM   1088  HA  ILE    69       5.054 -12.671 -24.166  1.00  0.00           H  
ATOM   1089  CB  ILE    69       4.957 -10.500 -24.088  1.00  0.00           C  
ATOM   1090  HB  ILE    69       5.716  -9.719 -24.147  1.00  0.00           H  
ATOM   1091  CG2 ILE    69       3.703 -10.132 -24.992  1.00  0.00           C  
ATOM   1092 HG21 ILE    69       2.936 -10.903 -24.926  1.00  0.00           H  
ATOM   1093 HG22 ILE    69       3.286  -9.160 -24.727  1.00  0.00           H  
ATOM   1094 HG23 ILE    69       4.104  -9.988 -25.995  1.00  0.00           H  
ATOM   1095  CG1 ILE    69       4.341 -10.657 -22.640  1.00  0.00           C  
ATOM   1096 HG12 ILE    69       3.513 -11.366 -22.621  1.00  0.00           H  
ATOM   1097 HG13 ILE    69       5.115 -11.037 -21.975  1.00  0.00           H  
ATOM   1098  CD1 ILE    69       3.799  -9.302 -22.031  1.00  0.00           C  
ATOM   1099 HD11 ILE    69       3.601  -9.415 -20.965  1.00  0.00           H  
ATOM   1100 HD12 ILE    69       4.511  -8.477 -22.067  1.00  0.00           H  
ATOM   1101 HD13 ILE    69       2.859  -9.001 -22.491  1.00  0.00           H  
ATOM   1102  C   ILE    69       5.970 -11.997 -25.924  1.00  0.00           C  
ATOM   1103  O   ILE    69       5.436 -12.980 -26.533  1.00  0.00           O  
ATOM   1104  N   ILE    70       6.827 -11.118 -26.471  1.00  0.00           N  
ATOM   1105  H   ILE    70       7.307 -10.553 -25.785  1.00  0.00           H  
ATOM   1106  CA  ILE    70       7.134 -11.109 -27.971  1.00  0.00           C  
ATOM   1107  HA  ILE    70       6.182 -11.058 -28.500  1.00  0.00           H  
ATOM   1108  CB  ILE    70       7.996  -9.926 -28.304  1.00  0.00           C  
ATOM   1109  HB  ILE    70       8.843  -9.953 -27.617  1.00  0.00           H  
ATOM   1110  CG2 ILE    70       8.549  -9.849 -29.796  1.00  0.00           C  
ATOM   1111 HG21 ILE    70       7.812  -9.658 -30.576  1.00  0.00           H  
ATOM   1112 HG22 ILE    70       9.338  -9.097 -29.797  1.00  0.00           H  
ATOM   1113 HG23 ILE    70       9.073 -10.785 -29.986  1.00  0.00           H  
ATOM   1114  CG1 ILE    70       7.270  -8.573 -28.060  1.00  0.00           C  
ATOM   1115 HG12 ILE    70       6.572  -8.389 -28.877  1.00  0.00           H  
ATOM   1116 HG13 ILE    70       6.786  -8.618 -27.085  1.00  0.00           H  
ATOM   1117  CD1 ILE    70       8.196  -7.290 -28.019  1.00  0.00           C  
ATOM   1118 HD11 ILE    70       8.666  -7.153 -28.993  1.00  0.00           H  
ATOM   1119 HD12 ILE    70       7.678  -6.362 -27.782  1.00  0.00           H  
ATOM   1120 HD13 ILE    70       8.990  -7.306 -27.272  1.00  0.00           H  
ATOM   1121  C   ILE    70       7.773 -12.394 -28.476  1.00  0.00           C  
ATOM   1122  O   ILE    70       7.675 -12.769 -29.639  1.00  0.00           O  
ATOM   1123  N   ALA    71       8.405 -13.203 -27.622  1.00  0.00           N  
ATOM   1124  H   ALA    71       8.433 -12.825 -26.686  1.00  0.00           H  
ATOM   1125  CA  ALA    71       9.093 -14.480 -27.846  1.00  0.00           C  
ATOM   1126  HA  ALA    71       9.605 -14.401 -28.805  1.00  0.00           H  
ATOM   1127  CB  ALA    71      10.105 -14.581 -26.698  1.00  0.00           C  
ATOM   1128  HB1 ALA    71       9.689 -14.603 -25.691  1.00  0.00           H  
ATOM   1129  HB2 ALA    71      10.640 -15.510 -26.894  1.00  0.00           H  
ATOM   1130  HB3 ALA    71      10.846 -13.819 -26.942  1.00  0.00           H  
ATOM   1131  C   ALA    71       8.193 -15.754 -27.850  1.00  0.00           C  
ATOM   1132  O   ALA    71       8.693 -16.849 -28.066  1.00  0.00           O  
ATOM   1133  N   SER    72       6.954 -15.530 -27.503  1.00  0.00           N  
ATOM   1134  H   SER    72       6.694 -14.595 -27.221  1.00  0.00           H  
ATOM   1135  CA  SER    72       5.957 -16.667 -27.411  1.00  0.00           C  
ATOM   1136  HA  SER    72       6.421 -17.456 -26.818  1.00  0.00           H  
ATOM   1137  CB  SER    72       4.825 -16.154 -26.651  1.00  0.00           C  
ATOM   1138  HB2 SER    72       5.232 -15.660 -25.769  1.00  0.00           H  
ATOM   1139  HB3 SER    72       4.128 -15.545 -27.227  1.00  0.00           H  
ATOM   1140  OG  SER    72       4.144 -17.369 -26.229  1.00  0.00           O  
ATOM   1141  HG  SER    72       3.506 -17.175 -25.539  1.00  0.00           H  
ATOM   1142  C   SER    72       5.530 -17.123 -28.768  1.00  0.00           C  
ATOM   1143  O   SER    72       5.372 -16.362 -29.721  1.00  0.00           O  
ATOM   1144  N   ASP    73       5.207 -18.413 -28.892  1.00  0.00           N  
ATOM   1145  H   ASP    73       5.390 -19.032 -28.115  1.00  0.00           H  
ATOM   1146  CA  ASP    73       4.655 -18.928 -30.171  1.00  0.00           C  
ATOM   1147  HA  ASP    73       5.374 -18.558 -30.902  1.00  0.00           H  
ATOM   1148  CB  ASP    73       4.822 -20.459 -30.270  1.00  0.00           C  
ATOM   1149  HB2 ASP    73       4.096 -20.929 -29.606  1.00  0.00           H  
ATOM   1150  HB3 ASP    73       4.599 -20.836 -31.268  1.00  0.00           H  
ATOM   1151  CG  ASP    73       6.206 -20.909 -29.936  1.00  0.00           C  
ATOM   1152  OD1 ASP    73       7.116 -20.706 -30.741  1.00  0.00           O  
ATOM   1153  OD2 ASP    73       6.358 -21.519 -28.835  1.00  0.00           O  
ATOM   1154  C   ASP    73       3.237 -18.344 -30.597  1.00  0.00           C  
ATOM   1155  O   ASP    73       2.849 -18.639 -31.702  1.00  0.00           O  
ATOM   1156  N   THR    74       2.629 -17.547 -29.759  1.00  0.00           N  
ATOM   1157  H   THR    74       2.912 -17.424 -28.798  1.00  0.00           H  
ATOM   1158  CA  THR    74       1.397 -16.887 -30.115  1.00  0.00           C  
ATOM   1159  HA  THR    74       1.523 -16.514 -31.132  1.00  0.00           H  
ATOM   1160  CB  THR    74       0.217 -17.907 -30.138  1.00  0.00           C  
ATOM   1161  HB  THR    74       0.503 -18.627 -30.904  1.00  0.00           H  
ATOM   1162  CG2 THR    74       0.003 -18.582 -28.855  1.00  0.00           C  
ATOM   1163 HG21 THR    74       0.711 -19.369 -28.593  1.00  0.00           H  
ATOM   1164 HG22 THR    74      -0.025 -17.776 -28.122  1.00  0.00           H  
ATOM   1165 HG23 THR    74      -0.990 -19.031 -28.856  1.00  0.00           H  
ATOM   1166  OG1 THR    74      -1.027 -17.325 -30.516  1.00  0.00           O  
ATOM   1167  HG1 THR    74      -1.543 -17.288 -29.707  1.00  0.00           H  
ATOM   1168  C   THR    74       1.072 -15.697 -29.174  1.00  0.00           C  
ATOM   1169  O   THR    74       1.580 -15.645 -28.028  1.00  0.00           O  
ATOM   1170  N   PHE    75       0.271 -14.739 -29.684  1.00  0.00           N  
ATOM   1171  H   PHE    75      -0.290 -14.936 -30.501  1.00  0.00           H  
ATOM   1172  CA  PHE    75      -0.053 -13.450 -28.943  1.00  0.00           C  
ATOM   1173  HA  PHE    75       0.766 -13.192 -28.271  1.00  0.00           H  
ATOM   1174  CB  PHE    75      -0.133 -12.237 -29.888  1.00  0.00           C  
ATOM   1175  HB2 PHE    75       0.672 -12.196 -30.621  1.00  0.00           H  
ATOM   1176  HB3 PHE    75      -0.976 -12.358 -30.568  1.00  0.00           H  
ATOM   1177  CG  PHE    75      -0.076 -10.878 -29.162  1.00  0.00           C  
ATOM   1178  CD1 PHE    75       1.085 -10.525 -28.508  1.00  0.00           C  
ATOM   1179  HD1 PHE    75       1.981 -11.120 -28.614  1.00  0.00           H  
ATOM   1180  CE1 PHE    75       1.090  -9.387 -27.722  1.00  0.00           C  
ATOM   1181  HE1 PHE    75       2.053  -9.025 -27.394  1.00  0.00           H  
ATOM   1182  CZ  PHE    75      -0.011  -8.537 -27.694  1.00  0.00           C  
ATOM   1183  HZ  PHE    75       0.085  -7.685 -27.038  1.00  0.00           H  
ATOM   1184  CE2 PHE    75      -1.196  -8.798 -28.418  1.00  0.00           C  
ATOM   1185  HE2 PHE    75      -1.935  -8.019 -28.533  1.00  0.00           H  
ATOM   1186  CD2 PHE    75      -1.213  -9.984 -29.123  1.00  0.00           C  
ATOM   1187  HD2 PHE    75      -2.130 -10.242 -29.631  1.00  0.00           H  
ATOM   1188  C   PHE    75      -1.208 -13.603 -27.890  1.00  0.00           C  
ATOM   1189  O   PHE    75      -2.105 -14.406 -27.990  1.00  0.00           O  
ATOM   1190  N   ASP    76      -1.000 -12.856 -26.800  1.00  0.00           N  
ATOM   1191  H   ASP    76      -0.212 -12.225 -26.818  1.00  0.00           H  
ATOM   1192  CA  ASP    76      -1.805 -12.835 -25.590  1.00  0.00           C  
ATOM   1193  HA  ASP    76      -2.807 -13.183 -25.842  1.00  0.00           H  
ATOM   1194  CB  ASP    76      -1.054 -13.749 -24.618  1.00  0.00           C  
ATOM   1195  HB2 ASP    76      -0.890 -14.732 -25.061  1.00  0.00           H  
ATOM   1196  HB3 ASP    76      -0.165 -13.212 -24.289  1.00  0.00           H  
ATOM   1197  CG  ASP    76      -1.839 -14.061 -23.372  1.00  0.00           C  
ATOM   1198  OD1 ASP    76      -2.865 -13.417 -23.008  1.00  0.00           O  
ATOM   1199  OD2 ASP    76      -1.298 -14.892 -22.585  1.00  0.00           O  
ATOM   1200  C   ASP    76      -1.968 -11.419 -24.980  1.00  0.00           C  
ATOM   1201  O   ASP    76      -1.078 -10.776 -24.333  1.00  0.00           O  
ATOM   1202  N   LYS    77      -3.140 -10.834 -25.222  1.00  0.00           N  
ATOM   1203  H   LYS    77      -3.823 -11.308 -25.795  1.00  0.00           H  
ATOM   1204  CA  LYS    77      -3.620  -9.535 -24.540  1.00  0.00           C  
ATOM   1205  HA  LYS    77      -2.786  -8.833 -24.525  1.00  0.00           H  
ATOM   1206  CB  LYS    77      -4.829  -8.801 -25.265  1.00  0.00           C  
ATOM   1207  HB2 LYS    77      -5.751  -9.377 -25.344  1.00  0.00           H  
ATOM   1208  HB3 LYS    77      -4.950  -7.938 -24.610  1.00  0.00           H  
ATOM   1209  CG  LYS    77      -4.489  -8.550 -26.595  1.00  0.00           C  
ATOM   1210  HG2 LYS    77      -3.517  -8.062 -26.516  1.00  0.00           H  
ATOM   1211  HG3 LYS    77      -4.480  -9.501 -27.127  1.00  0.00           H  
ATOM   1212  CD  LYS    77      -5.412  -7.842 -27.261  1.00  0.00           C  
ATOM   1213  HD2 LYS    77      -6.366  -8.345 -27.421  1.00  0.00           H  
ATOM   1214  HD3 LYS    77      -5.575  -6.912 -26.716  1.00  0.00           H  
ATOM   1215  CE  LYS    77      -5.046  -7.511 -28.534  1.00  0.00           C  
ATOM   1216  HE2 LYS    77      -4.246  -6.775 -28.614  1.00  0.00           H  
ATOM   1217  HE3 LYS    77      -4.543  -8.412 -28.888  1.00  0.00           H  
ATOM   1218  NZ  LYS    77      -6.133  -7.063 -29.504  1.00  0.00           N  
ATOM   1219  HZ1 LYS    77      -6.798  -6.378 -29.176  1.00  0.00           H  
ATOM   1220  HZ2 LYS    77      -5.771  -6.788 -30.406  1.00  0.00           H  
ATOM   1221  HZ3 LYS    77      -6.675  -7.860 -29.807  1.00  0.00           H  
ATOM   1222  C   LYS    77      -3.760  -9.669 -23.056  1.00  0.00           C  
ATOM   1223  O   LYS    77      -3.466  -8.740 -22.329  1.00  0.00           O  
ATOM   1224  N   ALA    78      -4.099 -10.831 -22.460  1.00  0.00           N  
ATOM   1225  H   ALA    78      -4.110 -11.684 -23.001  1.00  0.00           H  
ATOM   1226  CA  ALA    78      -4.218 -10.883 -21.001  1.00  0.00           C  
ATOM   1227  HA  ALA    78      -4.794 -10.030 -20.643  1.00  0.00           H  
ATOM   1228  CB  ALA    78      -5.031 -12.065 -20.627  1.00  0.00           C  
ATOM   1229  HB1 ALA    78      -4.663 -12.915 -21.201  1.00  0.00           H  
ATOM   1230  HB2 ALA    78      -5.035 -12.222 -19.549  1.00  0.00           H  
ATOM   1231  HB3 ALA    78      -6.045 -11.839 -20.956  1.00  0.00           H  
ATOM   1232  C   ALA    78      -2.883 -10.749 -20.251  1.00  0.00           C  
ATOM   1233  O   ALA    78      -2.639  -9.784 -19.489  1.00  0.00           O  
ATOM   1234  N   LYS    79      -1.877 -11.503 -20.683  1.00  0.00           N  
ATOM   1235  H   LYS    79      -2.113 -12.227 -21.348  1.00  0.00           H  
ATOM   1236  CA  LYS    79      -0.514 -11.451 -20.234  1.00  0.00           C  
ATOM   1237  HA  LYS    79      -0.488 -11.432 -19.144  1.00  0.00           H  
ATOM   1238  CB  LYS    79       0.258 -12.579 -20.831  1.00  0.00           C  
ATOM   1239  HB2 LYS    79      -0.388 -13.455 -20.887  1.00  0.00           H  
ATOM   1240  HB3 LYS    79       0.464 -12.250 -21.849  1.00  0.00           H  
ATOM   1241  CG  LYS    79       1.426 -12.839 -20.196  1.00  0.00           C  
ATOM   1242  HG2 LYS    79       2.100 -11.991 -20.076  1.00  0.00           H  
ATOM   1243  HG3 LYS    79       1.120 -13.085 -19.179  1.00  0.00           H  
ATOM   1244  CD  LYS    79       2.202 -13.919 -20.616  1.00  0.00           C  
ATOM   1245  HD2 LYS    79       1.616 -14.805 -20.864  1.00  0.00           H  
ATOM   1246  HD3 LYS    79       2.777 -13.613 -21.490  1.00  0.00           H  
ATOM   1247  CE  LYS    79       3.246 -14.187 -19.785  1.00  0.00           C  
ATOM   1248  HE2 LYS    79       3.920 -13.332 -19.833  1.00  0.00           H  
ATOM   1249  HE3 LYS    79       2.816 -14.331 -18.793  1.00  0.00           H  
ATOM   1250  NZ  LYS    79       4.031 -15.355 -20.234  1.00  0.00           N  
ATOM   1251  HZ1 LYS    79       4.709 -15.164 -20.957  1.00  0.00           H  
ATOM   1252  HZ2 LYS    79       4.571 -15.763 -19.484  1.00  0.00           H  
ATOM   1253  HZ3 LYS    79       3.300 -15.961 -20.578  1.00  0.00           H  
ATOM   1254  C   LYS    79       0.086 -10.012 -20.468  1.00  0.00           C  
ATOM   1255  O   LYS    79       0.756  -9.546 -19.609  1.00  0.00           O  
ATOM   1256  N   ALA    80      -0.263  -9.295 -21.523  1.00  0.00           N  
ATOM   1257  H   ALA    80      -0.941  -9.626 -22.194  1.00  0.00           H  
ATOM   1258  CA  ALA    80       0.282  -7.984 -21.966  1.00  0.00           C  
ATOM   1259  HA  ALA    80       1.329  -7.855 -21.690  1.00  0.00           H  
ATOM   1260  CB  ALA    80       0.271  -7.834 -23.513  1.00  0.00           C  
ATOM   1261  HB1 ALA    80       1.142  -8.389 -23.862  1.00  0.00           H  
ATOM   1262  HB2 ALA    80      -0.687  -8.183 -23.897  1.00  0.00           H  
ATOM   1263  HB3 ALA    80       0.313  -6.771 -23.755  1.00  0.00           H  
ATOM   1264  C   ALA    80      -0.321  -6.710 -21.355  1.00  0.00           C  
ATOM   1265  O   ALA    80       0.426  -5.828 -20.925  1.00  0.00           O  
ATOM   1266  N   GLU    81      -1.684  -6.625 -21.279  1.00  0.00           N  
ATOM   1267  H   GLU    81      -2.236  -7.438 -21.513  1.00  0.00           H  
ATOM   1268  CA  GLU    81      -2.435  -5.691 -20.381  1.00  0.00           C  
ATOM   1269  HA  GLU    81      -2.274  -4.741 -20.891  1.00  0.00           H  
ATOM   1270  CB  GLU    81      -3.933  -6.027 -20.408  1.00  0.00           C  
ATOM   1271  HB2 GLU    81      -4.088  -7.090 -20.228  1.00  0.00           H  
ATOM   1272  HB3 GLU    81      -4.438  -5.468 -19.620  1.00  0.00           H  
ATOM   1273  CG  GLU    81      -4.546  -5.678 -21.809  1.00  0.00           C  
ATOM   1274  HG2 GLU    81      -4.572  -4.589 -21.835  1.00  0.00           H  
ATOM   1275  HG3 GLU    81      -4.020  -6.206 -22.604  1.00  0.00           H  
ATOM   1276  CD  GLU    81      -6.030  -6.131 -21.817  1.00  0.00           C  
ATOM   1277  OE1 GLU    81      -6.503  -6.165 -20.724  1.00  0.00           O  
ATOM   1278  OE2 GLU    81      -6.591  -6.407 -22.904  1.00  0.00           O  
ATOM   1279  C   GLU    81      -1.933  -5.708 -18.893  1.00  0.00           C  
ATOM   1280  O   GLU    81      -1.758  -4.670 -18.292  1.00  0.00           O  
ATOM   1281  N   ALA    82      -1.657  -6.927 -18.318  1.00  0.00           N  
ATOM   1282  H   ALA    82      -1.774  -7.779 -18.849  1.00  0.00           H  
ATOM   1283  CA  ALA    82      -1.051  -7.110 -16.968  1.00  0.00           C  
ATOM   1284  HA  ALA    82      -1.558  -6.502 -16.218  1.00  0.00           H  
ATOM   1285  CB  ALA    82      -1.137  -8.648 -16.695  1.00  0.00           C  
ATOM   1286  HB1 ALA    82      -2.150  -8.878 -16.367  1.00  0.00           H  
ATOM   1287  HB2 ALA    82      -0.900  -9.129 -17.644  1.00  0.00           H  
ATOM   1288  HB3 ALA    82      -0.512  -9.050 -15.897  1.00  0.00           H  
ATOM   1289  C   ALA    82       0.382  -6.628 -16.935  1.00  0.00           C  
ATOM   1290  O   ALA    82       0.890  -6.322 -15.856  1.00  0.00           O  
ATOM   1291  N   GLN    83       1.023  -6.440 -18.116  1.00  0.00           N  
ATOM   1292  H   GLN    83       0.552  -6.664 -18.981  1.00  0.00           H  
ATOM   1293  CA  GLN    83       2.321  -5.787 -18.175  1.00  0.00           C  
ATOM   1294  HA  GLN    83       2.852  -5.829 -17.224  1.00  0.00           H  
ATOM   1295  CB  GLN    83       3.199  -6.573 -19.240  1.00  0.00           C  
ATOM   1296  HB2 GLN    83       3.137  -7.657 -19.141  1.00  0.00           H  
ATOM   1297  HB3 GLN    83       2.826  -6.194 -20.191  1.00  0.00           H  
ATOM   1298  CG  GLN    83       4.702  -6.252 -19.250  1.00  0.00           C  
ATOM   1299  HG2 GLN    83       5.139  -6.941 -19.973  1.00  0.00           H  
ATOM   1300  HG3 GLN    83       4.937  -5.281 -19.687  1.00  0.00           H  
ATOM   1301  CD  GLN    83       5.376  -6.319 -17.909  1.00  0.00           C  
ATOM   1302  OE1 GLN    83       5.084  -7.156 -17.120  1.00  0.00           O  
ATOM   1303  NE2 GLN    83       6.236  -5.403 -17.491  1.00  0.00           N  
ATOM   1304 HE21 GLN    83       6.697  -5.620 -16.619  1.00  0.00           H  
ATOM   1305 HE22 GLN    83       6.667  -4.709 -18.084  1.00  0.00           H  
ATOM   1306  C   GLN    83       2.315  -4.376 -18.545  1.00  0.00           C  
ATOM   1307  O   GLN    83       3.159  -3.581 -17.986  1.00  0.00           O  
ATOM   1308  N   ILE    84       1.485  -3.951 -19.409  1.00  0.00           N  
ATOM   1309  H   ILE    84       0.843  -4.620 -19.811  1.00  0.00           H  
ATOM   1310  CA  ILE    84       1.262  -2.540 -19.862  1.00  0.00           C  
ATOM   1311  HA  ILE    84       2.218  -2.149 -20.211  1.00  0.00           H  
ATOM   1312  CB  ILE    84       0.158  -2.432 -20.959  1.00  0.00           C  
ATOM   1313  HB  ILE    84      -0.714  -3.039 -20.714  1.00  0.00           H  
ATOM   1314  CG2 ILE    84      -0.250  -0.984 -21.222  1.00  0.00           C  
ATOM   1315 HG21 ILE    84      -1.103  -0.954 -21.899  1.00  0.00           H  
ATOM   1316 HG22 ILE    84      -0.535  -0.634 -20.230  1.00  0.00           H  
ATOM   1317 HG23 ILE    84       0.531  -0.286 -21.522  1.00  0.00           H  
ATOM   1318  CG1 ILE    84       0.905  -2.888 -22.211  1.00  0.00           C  
ATOM   1319 HG12 ILE    84       1.654  -2.235 -22.657  1.00  0.00           H  
ATOM   1320 HG13 ILE    84       1.382  -3.852 -22.035  1.00  0.00           H  
ATOM   1321  CD1 ILE    84      -0.236  -3.131 -23.196  1.00  0.00           C  
ATOM   1322 HD11 ILE    84       0.216  -3.667 -24.030  1.00  0.00           H  
ATOM   1323 HD12 ILE    84      -1.135  -3.547 -22.740  1.00  0.00           H  
ATOM   1324 HD13 ILE    84      -0.555  -2.220 -23.703  1.00  0.00           H  
ATOM   1325  C   ILE    84       0.868  -1.711 -18.581  1.00  0.00           C  
ATOM   1326  O   ILE    84       1.426  -0.698 -18.329  1.00  0.00           O  
ATOM   1327  N   ALA    85       0.038  -2.257 -17.658  1.00  0.00           N  
ATOM   1328  H   ALA    85      -0.463  -3.113 -17.850  1.00  0.00           H  
ATOM   1329  CA  ALA    85      -0.302  -1.568 -16.352  1.00  0.00           C  
ATOM   1330  HA  ALA    85      -0.808  -0.630 -16.582  1.00  0.00           H  
ATOM   1331  CB  ALA    85      -1.287  -2.450 -15.652  1.00  0.00           C  
ATOM   1332  HB1 ALA    85      -0.828  -3.421 -15.467  1.00  0.00           H  
ATOM   1333  HB2 ALA    85      -1.599  -2.033 -14.695  1.00  0.00           H  
ATOM   1334  HB3 ALA    85      -2.189  -2.560 -16.254  1.00  0.00           H  
ATOM   1335  C   ALA    85       0.824  -1.239 -15.429  1.00  0.00           C  
ATOM   1336  O   ALA    85       0.672  -0.404 -14.537  1.00  0.00           O  
ATOM   1337  N   LYS    86       2.084  -1.762 -15.678  1.00  0.00           N  
ATOM   1338  H   LYS    86       2.179  -2.421 -16.437  1.00  0.00           H  
ATOM   1339  CA  LYS    86       3.339  -1.472 -14.996  1.00  0.00           C  
ATOM   1340  HA  LYS    86       3.119  -1.110 -13.992  1.00  0.00           H  
ATOM   1341  CB  LYS    86       4.232  -2.713 -14.921  1.00  0.00           C  
ATOM   1342  HB2 LYS    86       4.657  -2.968 -15.892  1.00  0.00           H  
ATOM   1343  HB3 LYS    86       5.125  -2.401 -14.379  1.00  0.00           H  
ATOM   1344  CG  LYS    86       3.669  -3.812 -14.328  1.00  0.00           C  
ATOM   1345  HG2 LYS    86       3.281  -3.692 -13.317  1.00  0.00           H  
ATOM   1346  HG3 LYS    86       2.720  -4.036 -14.815  1.00  0.00           H  
ATOM   1347  CD  LYS    86       4.379  -4.964 -14.469  1.00  0.00           C  
ATOM   1348  HD2 LYS    86       4.489  -5.297 -15.501  1.00  0.00           H  
ATOM   1349  HD3 LYS    86       5.376  -4.725 -14.097  1.00  0.00           H  
ATOM   1350  CE  LYS    86       4.082  -6.112 -13.791  1.00  0.00           C  
ATOM   1351  HE2 LYS    86       4.058  -5.918 -12.719  1.00  0.00           H  
ATOM   1352  HE3 LYS    86       3.125  -6.439 -14.198  1.00  0.00           H  
ATOM   1353  NZ  LYS    86       5.114  -7.164 -14.157  1.00  0.00           N  
ATOM   1354  HZ1 LYS    86       6.069  -6.905 -13.955  1.00  0.00           H  
ATOM   1355  HZ2 LYS    86       4.846  -8.068 -13.797  1.00  0.00           H  
ATOM   1356  HZ3 LYS    86       5.054  -7.353 -15.147  1.00  0.00           H  
ATOM   1357  C   LYS    86       3.965  -0.302 -15.714  1.00  0.00           C  
ATOM   1358  O   LYS    86       4.748   0.401 -15.064  1.00  0.00           O  
ATOM   1359  N   MET    87       3.926  -0.237 -17.022  1.00  0.00           N  
ATOM   1360  H   MET    87       3.118  -0.714 -17.395  1.00  0.00           H  
ATOM   1361  CA  MET    87       4.514   0.829 -17.867  1.00  0.00           C  
ATOM   1362  HA  MET    87       5.408   1.158 -17.337  1.00  0.00           H  
ATOM   1363  CB  MET    87       4.891   0.279 -19.270  1.00  0.00           C  
ATOM   1364  HB2 MET    87       4.059  -0.256 -19.728  1.00  0.00           H  
ATOM   1365  HB3 MET    87       5.047   1.138 -19.923  1.00  0.00           H  
ATOM   1366  CG  MET    87       6.015  -0.703 -19.185  1.00  0.00           C  
ATOM   1367  HG2 MET    87       6.865  -0.197 -18.729  1.00  0.00           H  
ATOM   1368  HG3 MET    87       5.750  -1.623 -18.665  1.00  0.00           H  
ATOM   1369  SD  MET    87       6.617  -1.242 -20.795  1.00  0.00           S  
ATOM   1370  CE  MET    87       5.404  -2.539 -21.156  1.00  0.00           C  
ATOM   1371  HE1 MET    87       5.727  -2.991 -22.093  1.00  0.00           H  
ATOM   1372  HE2 MET    87       5.444  -3.326 -20.403  1.00  0.00           H  
ATOM   1373  HE3 MET    87       4.362  -2.240 -21.273  1.00  0.00           H  
ATOM   1374  C   MET    87       3.635   2.042 -17.925  1.00  0.00           C  
ATOM   1375  O   MET    87       4.183   3.064 -18.231  1.00  0.00           O  
ATOM   1376  N   GLU    88       2.306   1.822 -17.815  1.00  0.00           N  
ATOM   1377  H   GLU    88       2.022   0.855 -17.745  1.00  0.00           H  
ATOM   1378  CA  GLU    88       1.339   2.880 -17.748  1.00  0.00           C  
ATOM   1379  HA  GLU    88       1.463   3.498 -18.637  1.00  0.00           H  
ATOM   1380  CB  GLU    88      -0.076   2.341 -17.860  1.00  0.00           C  
ATOM   1381  HB2 GLU    88      -0.156   1.909 -18.857  1.00  0.00           H  
ATOM   1382  HB3 GLU    88      -0.073   1.584 -17.076  1.00  0.00           H  
ATOM   1383  CG  GLU    88      -1.287   3.292 -17.589  1.00  0.00           C  
ATOM   1384  HG2 GLU    88      -1.222   4.363 -17.781  1.00  0.00           H  
ATOM   1385  HG3 GLU    88      -1.960   2.997 -18.394  1.00  0.00           H  
ATOM   1386  CD  GLU    88      -1.863   3.032 -16.292  1.00  0.00           C  
ATOM   1387  OE1 GLU    88      -2.429   1.898 -15.914  1.00  0.00           O  
ATOM   1388  OE2 GLU    88      -1.885   4.015 -15.509  1.00  0.00           O  
ATOM   1389  C   GLU    88       1.444   3.837 -16.565  1.00  0.00           C  
ATOM   1390  O   GLU    88       1.505   5.025 -16.739  1.00  0.00           O  
ATOM   1391  N   GLU    89       1.695   3.285 -15.374  1.00  0.00           N  
ATOM   1392  H   GLU    89       1.514   2.296 -15.275  1.00  0.00           H  
ATOM   1393  CA  GLU    89       1.874   3.995 -14.111  1.00  0.00           C  
ATOM   1394  HA  GLU    89       1.073   4.732 -14.060  1.00  0.00           H  
ATOM   1395  CB  GLU    89       1.669   3.077 -12.870  1.00  0.00           C  
ATOM   1396  HB2 GLU    89       1.633   3.641 -11.938  1.00  0.00           H  
ATOM   1397  HB3 GLU    89       0.750   2.491 -12.871  1.00  0.00           H  
ATOM   1398  CG  GLU    89       2.842   2.085 -12.703  1.00  0.00           C  
ATOM   1399  HG2 GLU    89       2.875   1.376 -13.531  1.00  0.00           H  
ATOM   1400  HG3 GLU    89       3.814   2.572 -12.781  1.00  0.00           H  
ATOM   1401  CD  GLU    89       2.646   1.248 -11.459  1.00  0.00           C  
ATOM   1402  OE1 GLU    89       3.595   1.205 -10.644  1.00  0.00           O  
ATOM   1403  OE2 GLU    89       1.538   0.732 -11.179  1.00  0.00           O  
ATOM   1404  C   GLU    89       3.186   4.901 -14.063  1.00  0.00           C  
ATOM   1405  O   GLU    89       3.168   6.024 -13.574  1.00  0.00           O  
ATOM   1406  N   GLN    90       4.338   4.412 -14.589  1.00  0.00           N  
ATOM   1407  H   GLN    90       4.243   3.459 -14.909  1.00  0.00           H  
ATOM   1408  CA  GLN    90       5.540   5.206 -14.747  1.00  0.00           C  
ATOM   1409  HA  GLN    90       5.802   5.821 -13.887  1.00  0.00           H  
ATOM   1410  CB  GLN    90       6.664   4.279 -15.079  1.00  0.00           C  
ATOM   1411  HB2 GLN    90       6.431   3.543 -15.849  1.00  0.00           H  
ATOM   1412  HB3 GLN    90       7.541   4.875 -15.329  1.00  0.00           H  
ATOM   1413  CG  GLN    90       6.987   3.394 -13.858  1.00  0.00           C  
ATOM   1414  HG2 GLN    90       6.123   2.756 -13.674  1.00  0.00           H  
ATOM   1415  HG3 GLN    90       7.916   2.847 -14.014  1.00  0.00           H  
ATOM   1416  CD  GLN    90       7.164   4.120 -12.517  1.00  0.00           C  
ATOM   1417  OE1 GLN    90       6.499   3.751 -11.560  1.00  0.00           O  
ATOM   1418  NE2 GLN    90       8.119   5.027 -12.433  1.00  0.00           N  
ATOM   1419 HE21 GLN    90       8.248   5.514 -11.558  1.00  0.00           H  
ATOM   1420 HE22 GLN    90       8.825   5.139 -13.147  1.00  0.00           H  
ATOM   1421  C   GLN    90       5.338   6.215 -15.854  1.00  0.00           C  
ATOM   1422  O   GLN    90       5.707   7.371 -15.563  1.00  0.00           O  
ATOM   1423  N   ARG    91       4.628   6.002 -16.984  1.00  0.00           N  
ATOM   1424  H   ARG    91       4.287   5.085 -17.233  1.00  0.00           H  
ATOM   1425  CA  ARG    91       4.413   7.022 -18.021  1.00  0.00           C  
ATOM   1426  HA  ARG    91       5.377   7.415 -18.343  1.00  0.00           H  
ATOM   1427  CB  ARG    91       3.757   6.442 -19.329  1.00  0.00           C  
ATOM   1428  HB2 ARG    91       4.101   5.439 -19.583  1.00  0.00           H  
ATOM   1429  HB3 ARG    91       2.764   6.143 -18.992  1.00  0.00           H  
ATOM   1430  CG  ARG    91       3.571   7.268 -20.385  1.00  0.00           C  
ATOM   1431  HG2 ARG    91       2.887   6.745 -21.053  1.00  0.00           H  
ATOM   1432  HG3 ARG    91       3.066   8.188 -20.092  1.00  0.00           H  
ATOM   1433  CD  ARG    91       4.674   7.522 -21.137  1.00  0.00           C  
ATOM   1434  HD2 ARG    91       4.838   8.563 -20.859  1.00  0.00           H  
ATOM   1435  HD3 ARG    91       5.509   6.884 -20.848  1.00  0.00           H  
ATOM   1436  NE  ARG    91       4.552   7.464 -22.609  1.00  0.00           N  
ATOM   1437  HE  ARG    91       3.697   7.830 -23.001  1.00  0.00           H  
ATOM   1438  CZ  ARG    91       5.613   7.233 -23.427  1.00  0.00           C  
ATOM   1439  NH1 ARG    91       6.828   7.079 -23.101  1.00  0.00           N  
ATOM   1440 HH11 ARG    91       7.246   7.355 -22.224  1.00  0.00           H  
ATOM   1441 HH12 ARG    91       7.467   6.610 -23.727  1.00  0.00           H  
ATOM   1442  NH2 ARG    91       5.201   7.267 -24.678  1.00  0.00           N  
ATOM   1443 HH21 ARG    91       4.230   7.400 -24.925  1.00  0.00           H  
ATOM   1444 HH22 ARG    91       5.884   7.133 -25.409  1.00  0.00           H  
ATOM   1445  C   ARG    91       3.651   8.151 -17.449  1.00  0.00           C  
ATOM   1446  O   ARG    91       3.900   9.312 -17.764  1.00  0.00           O  
ATOM   1447  N   LYS    92       2.571   7.918 -16.715  1.00  0.00           N  
ATOM   1448  H   LYS    92       2.245   6.980 -16.526  1.00  0.00           H  
ATOM   1449  CA  LYS    92       1.738   8.879 -16.142  1.00  0.00           C  
ATOM   1450  HA  LYS    92       1.494   9.621 -16.902  1.00  0.00           H  
ATOM   1451  CB  LYS    92       0.429   8.332 -15.465  1.00  0.00           C  
ATOM   1452  HB2 LYS    92       0.681   7.440 -14.891  1.00  0.00           H  
ATOM   1453  HB3 LYS    92       0.125   9.099 -14.753  1.00  0.00           H  
ATOM   1454  CG  LYS    92      -0.626   7.973 -16.288  1.00  0.00           C  
ATOM   1455  HG2 LYS    92      -0.996   8.869 -16.786  1.00  0.00           H  
ATOM   1456  HG3 LYS    92      -0.217   7.516 -17.190  1.00  0.00           H  
ATOM   1457  CD  LYS    92      -1.674   7.278 -15.689  1.00  0.00           C  
ATOM   1458  HD2 LYS    92      -1.300   6.392 -15.176  1.00  0.00           H  
ATOM   1459  HD3 LYS    92      -2.036   7.969 -14.928  1.00  0.00           H  
ATOM   1460  CE  LYS    92      -2.643   6.957 -16.556  1.00  0.00           C  
ATOM   1461  HE2 LYS    92      -3.132   7.801 -17.044  1.00  0.00           H  
ATOM   1462  HE3 LYS    92      -2.074   6.418 -17.314  1.00  0.00           H  
ATOM   1463  NZ  LYS    92      -3.574   5.997 -15.910  1.00  0.00           N  
ATOM   1464  HZ1 LYS    92      -4.149   5.511 -16.583  1.00  0.00           H  
ATOM   1465  HZ2 LYS    92      -3.071   5.276 -15.411  1.00  0.00           H  
ATOM   1466  HZ3 LYS    92      -4.257   6.396 -15.282  1.00  0.00           H  
ATOM   1467  C   LYS    92       2.508   9.740 -15.133  1.00  0.00           C  
ATOM   1468  O   LYS    92       2.230  10.954 -15.004  1.00  0.00           O  
ATOM   1469  N   ALA    93       3.411   9.137 -14.330  1.00  0.00           N  
ATOM   1470  H   ALA    93       3.560   8.150 -14.479  1.00  0.00           H  
ATOM   1471  CA  ALA    93       4.229   9.726 -13.332  1.00  0.00           C  
ATOM   1472  HA  ALA    93       3.525  10.357 -12.789  1.00  0.00           H  
ATOM   1473  CB  ALA    93       4.799   8.768 -12.260  1.00  0.00           C  
ATOM   1474  HB1 ALA    93       5.153   7.881 -12.786  1.00  0.00           H  
ATOM   1475  HB2 ALA    93       5.636   9.236 -11.743  1.00  0.00           H  
ATOM   1476  HB3 ALA    93       4.057   8.419 -11.542  1.00  0.00           H  
ATOM   1477  C   ALA    93       5.299  10.625 -13.984  1.00  0.00           C  
ATOM   1478  O   ALA    93       5.422  11.725 -13.563  1.00  0.00           O  
ATOM   1479  N   ASN    94       6.087  10.089 -14.960  1.00  0.00           N  
ATOM   1480  H   ASN    94       6.026   9.104 -15.174  1.00  0.00           H  
ATOM   1481  CA  ASN    94       7.157  10.896 -15.584  1.00  0.00           C  
ATOM   1482  HA  ASN    94       7.743  11.434 -14.839  1.00  0.00           H  
ATOM   1483  CB  ASN    94       8.060   9.977 -16.405  1.00  0.00           C  
ATOM   1484  HB2 ASN    94       7.593   9.850 -17.382  1.00  0.00           H  
ATOM   1485  HB3 ASN    94       8.908  10.633 -16.598  1.00  0.00           H  
ATOM   1486  CG  ASN    94       8.604   8.589 -15.973  1.00  0.00           C  
ATOM   1487  OD1 ASN    94       8.927   7.854 -16.873  1.00  0.00           O  
ATOM   1488  ND2 ASN    94       8.701   8.322 -14.648  1.00  0.00           N  
ATOM   1489 HD21 ASN    94       9.186   7.505 -14.304  1.00  0.00           H  
ATOM   1490 HD22 ASN    94       8.404   8.974 -13.937  1.00  0.00           H  
ATOM   1491  C   ASN    94       6.534  12.044 -16.412  1.00  0.00           C  
ATOM   1492  O   ASN    94       7.099  13.079 -16.582  1.00  0.00           O  
ATOM   1493  N   MET    95       5.321  11.838 -16.872  1.00  0.00           N  
ATOM   1494  H   MET    95       5.014  10.882 -16.979  1.00  0.00           H  
ATOM   1495  CA  MET    95       4.525  12.881 -17.564  1.00  0.00           C  
ATOM   1496  HA  MET    95       5.262  13.191 -18.304  1.00  0.00           H  
ATOM   1497  CB  MET    95       3.277  12.366 -18.301  1.00  0.00           C  
ATOM   1498  HB2 MET    95       3.446  11.472 -18.902  1.00  0.00           H  
ATOM   1499  HB3 MET    95       2.581  12.044 -17.526  1.00  0.00           H  
ATOM   1500  CG  MET    95       2.675  13.285 -19.324  1.00  0.00           C  
ATOM   1501  HG2 MET    95       1.999  13.948 -18.784  1.00  0.00           H  
ATOM   1502  HG3 MET    95       3.429  13.875 -19.845  1.00  0.00           H  
ATOM   1503  SD  MET    95       1.622  12.563 -20.594  1.00  0.00           S  
ATOM   1504  CE  MET    95       0.488  14.019 -21.029  1.00  0.00           C  
ATOM   1505  HE1 MET    95       0.281  14.668 -20.178  1.00  0.00           H  
ATOM   1506  HE2 MET    95       1.091  14.585 -21.740  1.00  0.00           H  
ATOM   1507  HE3 MET    95      -0.395  13.694 -21.579  1.00  0.00           H  
ATOM   1508  C   MET    95       4.266  14.099 -16.669  1.00  0.00           C  
ATOM   1509  O   MET    95       4.577  15.239 -16.977  1.00  0.00           O  
ATOM   1510  N   LEU    96       3.813  13.779 -15.427  1.00  0.00           N  
ATOM   1511  H   LEU    96       3.744  12.834 -15.075  1.00  0.00           H  
ATOM   1512  CA  LEU    96       3.443  14.846 -14.444  1.00  0.00           C  
ATOM   1513  HA  LEU    96       2.800  15.575 -14.937  1.00  0.00           H  
ATOM   1514  CB  LEU    96       2.720  14.242 -13.215  1.00  0.00           C  
ATOM   1515  HB2 LEU    96       3.334  13.549 -12.640  1.00  0.00           H  
ATOM   1516  HB3 LEU    96       2.533  15.050 -12.507  1.00  0.00           H  
ATOM   1517  CG  LEU    96       1.292  13.732 -13.389  1.00  0.00           C  
ATOM   1518  HG  LEU    96       1.180  13.241 -14.355  1.00  0.00           H  
ATOM   1519  CD1 LEU    96       0.814  12.950 -12.176  1.00  0.00           C  
ATOM   1520 HD11 LEU    96       1.036  13.507 -11.265  1.00  0.00           H  
ATOM   1521 HD12 LEU    96      -0.273  12.880 -12.217  1.00  0.00           H  
ATOM   1522 HD13 LEU    96       1.294  11.972 -12.166  1.00  0.00           H  
ATOM   1523  CD2 LEU    96       0.315  14.985 -13.430  1.00  0.00           C  
ATOM   1524 HD21 LEU    96       0.138  15.452 -12.461  1.00  0.00           H  
ATOM   1525 HD22 LEU    96       0.659  15.793 -14.076  1.00  0.00           H  
ATOM   1526 HD23 LEU    96      -0.626  14.596 -13.819  1.00  0.00           H  
ATOM   1527  C   LEU    96       4.676  15.594 -14.011  1.00  0.00           C  
ATOM   1528  O   LEU    96       4.575  16.781 -13.821  1.00  0.00           O  
ATOM   1529  N   ALA    97       5.782  14.801 -13.897  1.00  0.00           N  
ATOM   1530  H   ALA    97       5.847  13.802 -14.035  1.00  0.00           H  
ATOM   1531  CA  ALA    97       7.132  15.439 -13.644  1.00  0.00           C  
ATOM   1532  HA  ALA    97       7.065  16.089 -12.772  1.00  0.00           H  
ATOM   1533  CB  ALA    97       8.134  14.340 -13.394  1.00  0.00           C  
ATOM   1534  HB1 ALA    97       9.147  14.650 -13.138  1.00  0.00           H  
ATOM   1535  HB2 ALA    97       7.678  13.944 -12.487  1.00  0.00           H  
ATOM   1536  HB3 ALA    97       8.189  13.569 -14.163  1.00  0.00           H  
ATOM   1537  C   ALA    97       7.642  16.313 -14.821  1.00  0.00           C  
ATOM   1538  O   ALA    97       8.053  17.472 -14.580  1.00  0.00           O  
ATOM   1539  N   HIE    98       7.573  15.892 -16.071  1.00  0.00           N  
ATOM   1540  H   HIE    98       7.259  14.942 -16.211  1.00  0.00           H  
ATOM   1541  CA  HIE    98       7.930  16.601 -17.259  1.00  0.00           C  
ATOM   1542  HA  HIE    98       8.992  16.840 -17.323  1.00  0.00           H  
ATOM   1543  CB  HIE    98       7.630  15.716 -18.454  1.00  0.00           C  
ATOM   1544  HB2 HIE    98       8.254  14.822 -18.474  1.00  0.00           H  
ATOM   1545  HB3 HIE    98       6.554  15.569 -18.551  1.00  0.00           H  
ATOM   1546  CG  HIE    98       8.097  16.341 -19.776  1.00  0.00           C  
ATOM   1547  ND1 HIE    98       9.393  16.808 -20.082  1.00  0.00           N  
ATOM   1548  CE1 HIE    98       9.416  17.068 -21.354  1.00  0.00           C  
ATOM   1549  HE1 HIE    98      10.257  17.545 -21.835  1.00  0.00           H  
ATOM   1550  NE2 HIE    98       8.209  17.026 -21.857  1.00  0.00           N  
ATOM   1551  HE2 HIE    98       8.005  17.374 -22.783  1.00  0.00           H  
ATOM   1552  CD2 HIE    98       7.334  16.456 -20.929  1.00  0.00           C  
ATOM   1553  HD2 HIE    98       6.348  16.046 -21.091  1.00  0.00           H  
ATOM   1554  C   HIE    98       7.255  17.942 -17.320  1.00  0.00           C  
ATOM   1555  O   HIE    98       7.943  18.961 -17.381  1.00  0.00           O  
ATOM   1556  N   MET    99       5.856  17.943 -17.156  1.00  0.00           N  
ATOM   1557  H   MET    99       5.385  17.113 -16.825  1.00  0.00           H  
ATOM   1558  CA  MET    99       5.148  19.133 -17.511  1.00  0.00           C  
ATOM   1559  HA  MET    99       5.637  19.638 -18.344  1.00  0.00           H  
ATOM   1560  CB  MET    99       3.706  18.831 -17.838  1.00  0.00           C  
ATOM   1561  HB2 MET    99       3.331  18.459 -16.885  1.00  0.00           H  
ATOM   1562  HB3 MET    99       3.192  19.747 -18.133  1.00  0.00           H  
ATOM   1563  CG  MET    99       3.302  17.885 -19.008  1.00  0.00           C  
ATOM   1564  HG2 MET    99       3.602  18.364 -19.940  1.00  0.00           H  
ATOM   1565  HG3 MET    99       3.904  16.985 -19.132  1.00  0.00           H  
ATOM   1566  SD  MET    99       1.450  17.585 -18.931  1.00  0.00           S  
ATOM   1567  CE  MET    99       1.349  16.540 -17.447  1.00  0.00           C  
ATOM   1568  HE1 MET    99       1.166  15.496 -17.699  1.00  0.00           H  
ATOM   1569  HE2 MET    99       2.305  16.521 -16.923  1.00  0.00           H  
ATOM   1570  HE3 MET    99       0.579  17.044 -16.862  1.00  0.00           H  
ATOM   1571  C   MET    99       5.172  20.129 -16.325  1.00  0.00           C  
ATOM   1572  O   MET    99       5.160  21.362 -16.567  1.00  0.00           O  
ATOM   1573  N   GLU   100       5.375  19.697 -15.095  1.00  0.00           N  
ATOM   1574  H   GLU   100       5.217  18.721 -14.887  1.00  0.00           H  
ATOM   1575  CA  GLU   100       5.678  20.579 -13.958  1.00  0.00           C  
ATOM   1576  HA  GLU   100       4.956  21.394 -14.006  1.00  0.00           H  
ATOM   1577  CB  GLU   100       5.381  20.015 -12.558  1.00  0.00           C  
ATOM   1578  HB2 GLU   100       4.404  19.532 -12.583  1.00  0.00           H  
ATOM   1579  HB3 GLU   100       6.081  19.207 -12.348  1.00  0.00           H  
ATOM   1580  CG  GLU   100       5.393  21.096 -11.452  1.00  0.00           C  
ATOM   1581  HG2 GLU   100       6.464  21.237 -11.311  1.00  0.00           H  
ATOM   1582  HG3 GLU   100       4.939  21.999 -11.861  1.00  0.00           H  
ATOM   1583  CD  GLU   100       4.619  20.786 -10.174  1.00  0.00           C  
ATOM   1584  OE1 GLU   100       4.202  19.652  -9.908  1.00  0.00           O  
ATOM   1585  OE2 GLU   100       4.389  21.747  -9.415  1.00  0.00           O  
ATOM   1586  C   GLU   100       7.095  21.159 -14.156  1.00  0.00           C  
ATOM   1587  O   GLU   100       7.287  22.379 -13.933  1.00  0.00           O  
ATOM   1588  N   THR   101       8.107  20.401 -14.549  1.00  0.00           N  
ATOM   1589  H   THR   101       7.866  19.422 -14.488  1.00  0.00           H  
ATOM   1590  CA  THR   101       9.544  20.874 -14.660  1.00  0.00           C  
ATOM   1591  HA  THR   101       9.859  21.330 -13.722  1.00  0.00           H  
ATOM   1592  CB  THR   101      10.440  19.722 -15.093  1.00  0.00           C  
ATOM   1593  HB  THR   101      10.083  19.180 -15.969  1.00  0.00           H  
ATOM   1594  CG2 THR   101      11.874  20.109 -15.200  1.00  0.00           C  
ATOM   1595 HG21 THR   101      12.064  20.659 -14.278  1.00  0.00           H  
ATOM   1596 HG22 THR   101      12.494  19.222 -15.066  1.00  0.00           H  
ATOM   1597 HG23 THR   101      12.065  20.673 -16.113  1.00  0.00           H  
ATOM   1598  OG1 THR   101      10.362  18.852 -13.988  1.00  0.00           O  
ATOM   1599  HG1 THR   101       9.716  18.178 -14.211  1.00  0.00           H  
ATOM   1600  C   THR   101       9.544  21.980 -15.649  1.00  0.00           C  
ATOM   1601  O   THR   101      10.084  23.070 -15.339  1.00  0.00           O  
ATOM   1602  N   GLN   102       8.862  21.728 -16.745  1.00  0.00           N  
ATOM   1603  H   GLN   102       8.472  20.811 -16.905  1.00  0.00           H  
ATOM   1604  CA  GLN   102       8.814  22.680 -17.870  1.00  0.00           C  
ATOM   1605  HA  GLN   102       9.837  23.051 -17.939  1.00  0.00           H  
ATOM   1606  CB  GLN   102       8.464  22.029 -19.228  1.00  0.00           C  
ATOM   1607  HB2 GLN   102       7.433  21.694 -19.114  1.00  0.00           H  
ATOM   1608  HB3 GLN   102       8.443  22.686 -20.097  1.00  0.00           H  
ATOM   1609  CG  GLN   102       9.379  20.905 -19.585  1.00  0.00           C  
ATOM   1610  HG2 GLN   102       9.656  20.363 -18.681  1.00  0.00           H  
ATOM   1611  HG3 GLN   102       8.854  20.138 -20.153  1.00  0.00           H  
ATOM   1612  CD  GLN   102      10.535  21.250 -20.512  1.00  0.00           C  
ATOM   1613  OE1 GLN   102      10.461  21.984 -21.456  1.00  0.00           O  
ATOM   1614  NE2 GLN   102      11.689  20.604 -20.236  1.00  0.00           N  
ATOM   1615 HE21 GLN   102      12.405  20.611 -20.948  1.00  0.00           H  
ATOM   1616 HE22 GLN   102      11.576  19.916 -19.505  1.00  0.00           H  
ATOM   1617  C   GLN   102       8.024  23.974 -17.545  1.00  0.00           C  
ATOM   1618  O   GLN   102       8.339  25.000 -18.051  1.00  0.00           O  
ATOM   1619  N   ASN   103       6.966  23.895 -16.678  1.00  0.00           N  
ATOM   1620  H   ASN   103       6.728  22.982 -16.317  1.00  0.00           H  
ATOM   1621  CA  ASN   103       6.325  25.087 -16.120  1.00  0.00           C  
ATOM   1622  HA  ASN   103       6.115  25.779 -16.935  1.00  0.00           H  
ATOM   1623  CB  ASN   103       4.924  24.730 -15.462  1.00  0.00           C  
ATOM   1624  HB2 ASN   103       4.300  24.254 -16.218  1.00  0.00           H  
ATOM   1625  HB3 ASN   103       5.013  23.997 -14.660  1.00  0.00           H  
ATOM   1626  CG  ASN   103       4.226  26.077 -15.061  1.00  0.00           C  
ATOM   1627  OD1 ASN   103       4.517  26.790 -14.078  1.00  0.00           O  
ATOM   1628  ND2 ASN   103       3.096  26.400 -15.735  1.00  0.00           N  
ATOM   1629 HD21 ASN   103       2.727  27.340 -15.701  1.00  0.00           H  
ATOM   1630 HD22 ASN   103       2.833  25.810 -16.511  1.00  0.00           H  
ATOM   1631  C   ASN   103       7.213  25.806 -15.112  1.00  0.00           C  
ATOM   1632  O   ASN   103       7.367  27.026 -15.268  1.00  0.00           O  
ATOM   1633  N   LYS   104       7.891  25.086 -14.193  1.00  0.00           N  
ATOM   1634  H   LYS   104       7.458  24.191 -14.015  1.00  0.00           H  
ATOM   1635  CA  LYS   104       8.928  25.616 -13.250  1.00  0.00           C  
ATOM   1636  HA  LYS   104       8.331  26.375 -12.744  1.00  0.00           H  
ATOM   1637  CB  LYS   104       9.369  24.530 -12.216  1.00  0.00           C  
ATOM   1638  HB2 LYS   104       9.456  23.591 -12.762  1.00  0.00           H  
ATOM   1639  HB3 LYS   104      10.324  24.755 -11.741  1.00  0.00           H  
ATOM   1640  CG  LYS   104       8.475  24.316 -11.232  1.00  0.00           C  
ATOM   1641  HG2 LYS   104       8.513  25.231 -10.641  1.00  0.00           H  
ATOM   1642  HG3 LYS   104       7.468  24.269 -11.647  1.00  0.00           H  
ATOM   1643  CD  LYS   104       8.593  23.314 -10.396  1.00  0.00           C  
ATOM   1644  HD2 LYS   104       8.614  22.351 -10.905  1.00  0.00           H  
ATOM   1645  HD3 LYS   104       9.626  23.262 -10.052  1.00  0.00           H  
ATOM   1646  CE  LYS   104       7.696  23.189  -9.411  1.00  0.00           C  
ATOM   1647  HE2 LYS   104       7.829  24.064  -8.775  1.00  0.00           H  
ATOM   1648  HE3 LYS   104       6.683  23.345  -9.782  1.00  0.00           H  
ATOM   1649  NZ  LYS   104       7.873  21.955  -8.582  1.00  0.00           N  
ATOM   1650  HZ1 LYS   104       7.617  21.150  -9.136  1.00  0.00           H  
ATOM   1651  HZ2 LYS   104       8.742  21.965  -8.067  1.00  0.00           H  
ATOM   1652  HZ3 LYS   104       7.254  21.918  -7.785  1.00  0.00           H  
ATOM   1653  C   LYS   104      10.073  26.355 -13.945  1.00  0.00           C  
ATOM   1654  O   LYS   104      10.348  27.498 -13.658  1.00  0.00           O  
ATOM   1655  N   ILE   105      10.764  25.748 -14.936  1.00  0.00           N  
ATOM   1656  H   ILE   105      10.367  24.855 -15.191  1.00  0.00           H  
ATOM   1657  CA  ILE   105      11.623  26.455 -15.885  1.00  0.00           C  
ATOM   1658  HA  ILE   105      12.376  26.845 -15.201  1.00  0.00           H  
ATOM   1659  CB  ILE   105      12.302  25.421 -16.864  1.00  0.00           C  
ATOM   1660  HB  ILE   105      11.492  24.887 -17.361  1.00  0.00           H  
ATOM   1661  CG2 ILE   105      12.953  25.923 -18.199  1.00  0.00           C  
ATOM   1662 HG21 ILE   105      13.393  25.138 -18.814  1.00  0.00           H  
ATOM   1663 HG22 ILE   105      12.159  26.315 -18.835  1.00  0.00           H  
ATOM   1664 HG23 ILE   105      13.572  26.813 -18.087  1.00  0.00           H  
ATOM   1665  CG1 ILE   105      13.212  24.419 -16.121  1.00  0.00           C  
ATOM   1666 HG12 ILE   105      14.123  24.903 -15.769  1.00  0.00           H  
ATOM   1667 HG13 ILE   105      12.685  23.995 -15.267  1.00  0.00           H  
ATOM   1668  CD1 ILE   105      13.572  23.226 -17.033  1.00  0.00           C  
ATOM   1669 HD11 ILE   105      14.555  23.276 -17.502  1.00  0.00           H  
ATOM   1670 HD12 ILE   105      13.639  22.350 -16.388  1.00  0.00           H  
ATOM   1671 HD13 ILE   105      12.812  23.039 -17.791  1.00  0.00           H  
ATOM   1672  C   ILE   105      10.994  27.581 -16.673  1.00  0.00           C  
ATOM   1673  O   ILE   105      11.564  28.639 -16.611  1.00  0.00           O  
ATOM   1674  N   TYR   106       9.777  27.468 -17.202  1.00  0.00           N  
ATOM   1675  H   TYR   106       9.264  26.599 -17.200  1.00  0.00           H  
ATOM   1676  CA  TYR   106       9.246  28.533 -18.115  1.00  0.00           C  
ATOM   1677  HA  TYR   106       9.989  28.508 -18.912  1.00  0.00           H  
ATOM   1678  CB  TYR   106       7.942  28.064 -18.777  1.00  0.00           C  
ATOM   1679  HB2 TYR   106       8.172  27.234 -19.445  1.00  0.00           H  
ATOM   1680  HB3 TYR   106       7.306  27.675 -17.982  1.00  0.00           H  
ATOM   1681  CG  TYR   106       7.156  29.187 -19.491  1.00  0.00           C  
ATOM   1682  CD1 TYR   106       7.528  29.572 -20.757  1.00  0.00           C  
ATOM   1683  HD1 TYR   106       8.363  29.077 -21.232  1.00  0.00           H  
ATOM   1684  CE1 TYR   106       6.657  30.475 -21.471  1.00  0.00           C  
ATOM   1685  HE1 TYR   106       6.993  30.757 -22.458  1.00  0.00           H  
ATOM   1686  CZ  TYR   106       5.550  31.090 -20.800  1.00  0.00           C  
ATOM   1687  OH  TYR   106       4.827  32.071 -21.415  1.00  0.00           O  
ATOM   1688  HH  TYR   106       4.403  32.641 -20.770  1.00  0.00           H  
ATOM   1689  CE2 TYR   106       5.219  30.636 -19.501  1.00  0.00           C  
ATOM   1690  HE2 TYR   106       4.378  31.053 -18.968  1.00  0.00           H  
ATOM   1691  CD2 TYR   106       6.130  29.788 -18.766  1.00  0.00           C  
ATOM   1692  HD2 TYR   106       5.924  29.424 -17.770  1.00  0.00           H  
ATOM   1693  C   TYR   106       9.207  29.905 -17.466  1.00  0.00           C  
ATOM   1694  O   TYR   106       9.598  30.893 -18.111  1.00  0.00           O  
ATOM   1695  N   ASN   107       8.898  29.888 -16.205  1.00  0.00           N  
ATOM   1696  H   ASN   107       8.720  28.972 -15.819  1.00  0.00           H  
ATOM   1697  CA  ASN   107       8.732  31.161 -15.433  1.00  0.00           C  
ATOM   1698  HA  ASN   107       8.245  31.967 -15.983  1.00  0.00           H  
ATOM   1699  CB  ASN   107       7.812  30.903 -14.265  1.00  0.00           C  
ATOM   1700  HB2 ASN   107       8.168  29.984 -13.799  1.00  0.00           H  
ATOM   1701  HB3 ASN   107       8.008  31.592 -13.444  1.00  0.00           H  
ATOM   1702  CG  ASN   107       6.394  30.799 -14.763  1.00  0.00           C  
ATOM   1703  OD1 ASN   107       5.699  31.841 -14.907  1.00  0.00           O  
ATOM   1704  ND2 ASN   107       5.839  29.669 -14.985  1.00  0.00           N  
ATOM   1705 HD21 ASN   107       4.903  29.749 -15.356  1.00  0.00           H  
ATOM   1706 HD22 ASN   107       6.219  28.748 -14.825  1.00  0.00           H  
ATOM   1707  C   ASN   107      10.065  31.843 -15.070  1.00  0.00           C  
ATOM   1708  O   ASN   107       9.933  32.971 -14.490  1.00  0.00           O  
ATOM   1709  N   ILE   108      11.305  31.319 -15.247  1.00  0.00           N  
ATOM   1710  H   ILE   108      11.336  30.354 -15.544  1.00  0.00           H  
ATOM   1711  CA  ILE   108      12.549  31.981 -14.887  1.00  0.00           C  
ATOM   1712  HA  ILE   108      12.428  32.456 -13.914  1.00  0.00           H  
ATOM   1713  CB  ILE   108      13.709  30.850 -14.829  1.00  0.00           C  
ATOM   1714  HB  ILE   108      13.569  30.322 -15.772  1.00  0.00           H  
ATOM   1715  CG2 ILE   108      15.134  31.499 -14.900  1.00  0.00           C  
ATOM   1716 HG21 ILE   108      15.404  31.675 -15.941  1.00  0.00           H  
ATOM   1717 HG22 ILE   108      15.235  32.430 -14.341  1.00  0.00           H  
ATOM   1718 HG23 ILE   108      15.931  30.804 -14.635  1.00  0.00           H  
ATOM   1719  CG1 ILE   108      13.559  29.865 -13.624  1.00  0.00           C  
ATOM   1720 HG12 ILE   108      12.485  29.715 -13.513  1.00  0.00           H  
ATOM   1721 HG13 ILE   108      14.121  28.976 -13.910  1.00  0.00           H  
ATOM   1722  CD1 ILE   108      14.140  30.473 -12.379  1.00  0.00           C  
ATOM   1723 HD11 ILE   108      13.903  29.834 -11.529  1.00  0.00           H  
ATOM   1724 HD12 ILE   108      15.218  30.611 -12.461  1.00  0.00           H  
ATOM   1725 HD13 ILE   108      13.689  31.446 -12.182  1.00  0.00           H  
ATOM   1726  C   ILE   108      12.837  33.066 -15.943  1.00  0.00           C  
ATOM   1727  O   ILE   108      13.486  34.078 -15.699  1.00  0.00           O  
ATOM   1728  N   LEU   109      12.407  32.799 -17.244  1.00  0.00           N  
ATOM   1729  H   LEU   109      11.810  32.003 -17.421  1.00  0.00           H  
ATOM   1730  CA  LEU   109      12.616  33.531 -18.546  1.00  0.00           C  
ATOM   1731  HA  LEU   109      13.684  33.514 -18.767  1.00  0.00           H  
ATOM   1732  CB  LEU   109      12.081  32.582 -19.652  1.00  0.00           C  
ATOM   1733  HB2 LEU   109      11.037  32.354 -19.435  1.00  0.00           H  
ATOM   1734  HB3 LEU   109      12.147  33.154 -20.577  1.00  0.00           H  
ATOM   1735  CG  LEU   109      12.826  31.270 -19.978  1.00  0.00           C  
ATOM   1736  HG  LEU   109      13.800  31.510 -20.403  1.00  0.00           H  
ATOM   1737  CD1 LEU   109      13.056  30.419 -18.755  1.00  0.00           C  
ATOM   1738 HD11 LEU   109      12.173  30.312 -18.124  1.00  0.00           H  
ATOM   1739 HD12 LEU   109      13.354  29.422 -19.081  1.00  0.00           H  
ATOM   1740 HD13 LEU   109      13.799  30.908 -18.126  1.00  0.00           H  
ATOM   1741  CD2 LEU   109      11.966  30.695 -21.107  1.00  0.00           C  
ATOM   1742 HD21 LEU   109      12.238  29.652 -21.271  1.00  0.00           H  
ATOM   1743 HD22 LEU   109      10.932  30.653 -20.766  1.00  0.00           H  
ATOM   1744 HD23 LEU   109      12.078  31.214 -22.059  1.00  0.00           H  
ATOM   1745  C   LEU   109      11.959  34.944 -18.553  1.00  0.00           C  
ATOM   1746  O   LEU   109      10.906  35.119 -17.923  1.00  0.00           O  
ATOM   1747  N   THR   110      12.655  35.860 -19.190  1.00  0.00           N  
ATOM   1748  H   THR   110      13.571  35.646 -19.557  1.00  0.00           H  
ATOM   1749  CA  THR   110      12.182  37.229 -19.471  1.00  0.00           C  
ATOM   1750  HA  THR   110      11.858  37.694 -18.540  1.00  0.00           H  
ATOM   1751  CB  THR   110      13.221  38.117 -19.944  1.00  0.00           C  
ATOM   1752  HB  THR   110      12.993  39.182 -19.970  1.00  0.00           H  
ATOM   1753  CG2 THR   110      14.360  38.102 -18.982  1.00  0.00           C  
ATOM   1754 HG21 THR   110      14.688  39.123 -18.787  1.00  0.00           H  
ATOM   1755 HG22 THR   110      13.952  37.881 -17.996  1.00  0.00           H  
ATOM   1756 HG23 THR   110      15.074  37.319 -19.237  1.00  0.00           H  
ATOM   1757  OG1 THR   110      13.674  37.850 -21.211  1.00  0.00           O  
ATOM   1758  HG1 THR   110      14.427  38.428 -21.352  1.00  0.00           H  
ATOM   1759  C   THR   110      11.051  37.190 -20.467  1.00  0.00           C  
ATOM   1760  O   THR   110      10.835  36.109 -21.107  1.00  0.00           O  
ATOM   1761  N   PRO   111      10.245  38.243 -20.674  1.00  0.00           N  
ATOM   1762  CD  PRO   111      10.235  39.476 -19.831  1.00  0.00           C  
ATOM   1763  HD2 PRO   111      10.885  40.252 -20.235  1.00  0.00           H  
ATOM   1764  HD3 PRO   111      10.560  39.173 -18.835  1.00  0.00           H  
ATOM   1765  CG  PRO   111       8.779  40.038 -19.907  1.00  0.00           C  
ATOM   1766  HG2 PRO   111       8.548  41.076 -19.668  1.00  0.00           H  
ATOM   1767  HG3 PRO   111       8.157  39.378 -19.301  1.00  0.00           H  
ATOM   1768  CB  PRO   111       8.381  39.714 -21.372  1.00  0.00           C  
ATOM   1769  HB2 PRO   111       8.797  40.467 -22.041  1.00  0.00           H  
ATOM   1770  HB3 PRO   111       7.295  39.627 -21.330  1.00  0.00           H  
ATOM   1771  CA  PRO   111       9.106  38.317 -21.561  1.00  0.00           C  
ATOM   1772  HA  PRO   111       8.405  37.511 -21.346  1.00  0.00           H  
ATOM   1773  C   PRO   111       9.484  38.031 -23.043  1.00  0.00           C  
ATOM   1774  O   PRO   111       8.691  37.400 -23.784  1.00  0.00           O  
ATOM   1775  N   GLU   112      10.629  38.510 -23.466  1.00  0.00           N  
ATOM   1776  H   GLU   112      11.151  39.087 -22.823  1.00  0.00           H  
ATOM   1777  CA  GLU   112      11.068  38.200 -24.814  1.00  0.00           C  
ATOM   1778  HA  GLU   112      10.295  38.410 -25.553  1.00  0.00           H  
ATOM   1779  CB  GLU   112      12.160  39.157 -25.190  1.00  0.00           C  
ATOM   1780  HB2 GLU   112      11.789  40.177 -25.082  1.00  0.00           H  
ATOM   1781  HB3 GLU   112      12.986  38.945 -24.512  1.00  0.00           H  
ATOM   1782  CG  GLU   112      12.715  38.873 -26.668  1.00  0.00           C  
ATOM   1783  HG2 GLU   112      13.398  39.700 -26.863  1.00  0.00           H  
ATOM   1784  HG3 GLU   112      13.313  37.977 -26.504  1.00  0.00           H  
ATOM   1785  CD  GLU   112      11.659  38.727 -27.848  1.00  0.00           C  
ATOM   1786  OE1 GLU   112      11.971  37.859 -28.734  1.00  0.00           O  
ATOM   1787  OE2 GLU   112      10.591  39.285 -27.780  1.00  0.00           O  
ATOM   1788  C   GLU   112      11.494  36.680 -25.018  1.00  0.00           C  
ATOM   1789  O   GLU   112      11.279  36.056 -26.080  1.00  0.00           O  
ATOM   1790  N   GLN   113      12.181  36.151 -24.004  1.00  0.00           N  
ATOM   1791  H   GLN   113      12.262  36.687 -23.152  1.00  0.00           H  
ATOM   1792  CA  GLN   113      12.531  34.702 -23.913  1.00  0.00           C  
ATOM   1793  HA  GLN   113      13.128  34.431 -24.784  1.00  0.00           H  
ATOM   1794  CB  GLN   113      13.421  34.673 -22.725  1.00  0.00           C  
ATOM   1795  HB2 GLN   113      12.895  35.229 -21.950  1.00  0.00           H  
ATOM   1796  HB3 GLN   113      13.470  33.634 -22.398  1.00  0.00           H  
ATOM   1797  CG  GLN   113      14.877  35.194 -22.877  1.00  0.00           C  
ATOM   1798  HG2 GLN   113      15.414  34.482 -23.504  1.00  0.00           H  
ATOM   1799  HG3 GLN   113      14.931  36.188 -23.320  1.00  0.00           H  
ATOM   1800  CD  GLN   113      15.551  35.217 -21.497  1.00  0.00           C  
ATOM   1801  OE1 GLN   113      14.993  34.836 -20.539  1.00  0.00           O  
ATOM   1802  NE2 GLN   113      16.692  35.818 -21.288  1.00  0.00           N  
ATOM   1803 HE21 GLN   113      16.992  35.874 -20.325  1.00  0.00           H  
ATOM   1804 HE22 GLN   113      17.029  36.308 -22.104  1.00  0.00           H  
ATOM   1805  C   GLN   113      11.293  33.856 -23.733  1.00  0.00           C  
ATOM   1806  O   GLN   113      11.211  32.821 -24.426  1.00  0.00           O  
ATOM   1807  N   LYS   114      10.325  34.265 -22.906  1.00  0.00           N  
ATOM   1808  H   LYS   114      10.485  35.127 -22.405  1.00  0.00           H  
ATOM   1809  CA  LYS   114       9.039  33.579 -22.807  1.00  0.00           C  
ATOM   1810  HA  LYS   114       9.126  32.500 -22.675  1.00  0.00           H  
ATOM   1811  CB  LYS   114       8.144  34.070 -21.618  1.00  0.00           C  
ATOM   1812  HB2 LYS   114       8.207  35.158 -21.584  1.00  0.00           H  
ATOM   1813  HB3 LYS   114       7.147  33.795 -21.961  1.00  0.00           H  
ATOM   1814  CG  LYS   114       8.345  33.489 -20.409  1.00  0.00           C  
ATOM   1815  HG2 LYS   114       8.283  32.401 -20.426  1.00  0.00           H  
ATOM   1816  HG3 LYS   114       9.355  33.701 -20.058  1.00  0.00           H  
ATOM   1817  CD  LYS   114       7.420  33.849 -19.479  1.00  0.00           C  
ATOM   1818  HD2 LYS   114       7.020  34.859 -19.566  1.00  0.00           H  
ATOM   1819  HD3 LYS   114       6.501  33.271 -19.576  1.00  0.00           H  
ATOM   1820  CE  LYS   114       7.919  33.780 -18.237  1.00  0.00           C  
ATOM   1821  HE2 LYS   114       8.277  32.763 -18.079  1.00  0.00           H  
ATOM   1822  HE3 LYS   114       8.755  34.461 -18.078  1.00  0.00           H  
ATOM   1823  NZ  LYS   114       6.900  34.093 -17.232  1.00  0.00           N  
ATOM   1824  HZ1 LYS   114       6.468  35.003 -17.312  1.00  0.00           H  
ATOM   1825  HZ2 LYS   114       6.056  33.545 -17.317  1.00  0.00           H  
ATOM   1826  HZ3 LYS   114       7.322  34.071 -16.315  1.00  0.00           H  
ATOM   1827  C   LYS   114       8.255  33.588 -24.083  1.00  0.00           C  
ATOM   1828  O   LYS   114       7.540  32.690 -24.508  1.00  0.00           O  
ATOM   1829  N   LYS   115       8.338  34.735 -24.833  1.00  0.00           N  
ATOM   1830  H   LYS   115       8.889  35.524 -24.529  1.00  0.00           H  
ATOM   1831  CA  LYS   115       7.719  34.774 -26.244  1.00  0.00           C  
ATOM   1832  HA  LYS   115       6.668  34.533 -26.090  1.00  0.00           H  
ATOM   1833  CB  LYS   115       7.810  36.186 -26.815  1.00  0.00           C  
ATOM   1834  HB2 LYS   115       7.504  36.880 -26.031  1.00  0.00           H  
ATOM   1835  HB3 LYS   115       8.874  36.401 -26.916  1.00  0.00           H  
ATOM   1836  CG  LYS   115       7.130  36.468 -27.975  1.00  0.00           C  
ATOM   1837  HG2 LYS   115       7.571  35.906 -28.797  1.00  0.00           H  
ATOM   1838  HG3 LYS   115       6.101  36.124 -27.871  1.00  0.00           H  
ATOM   1839  CD  LYS   115       7.088  37.782 -28.365  1.00  0.00           C  
ATOM   1840  HD2 LYS   115       6.460  38.367 -27.693  1.00  0.00           H  
ATOM   1841  HD3 LYS   115       8.119  38.095 -28.193  1.00  0.00           H  
ATOM   1842  CE  LYS   115       6.723  38.149 -29.627  1.00  0.00           C  
ATOM   1843  HE2 LYS   115       7.360  37.554 -30.281  1.00  0.00           H  
ATOM   1844  HE3 LYS   115       5.702  37.835 -29.844  1.00  0.00           H  
ATOM   1845  NZ  LYS   115       6.872  39.595 -29.790  1.00  0.00           N  
ATOM   1846  HZ1 LYS   115       7.815  39.914 -29.620  1.00  0.00           H  
ATOM   1847  HZ2 LYS   115       6.787  39.832 -30.768  1.00  0.00           H  
ATOM   1848  HZ3 LYS   115       6.204  40.197 -29.329  1.00  0.00           H  
ATOM   1849  C   LYS   115       8.285  33.833 -27.222  1.00  0.00           C  
ATOM   1850  O   LYS   115       7.532  33.118 -27.869  1.00  0.00           O  
ATOM   1851  N   GLN   116       9.634  33.677 -27.261  1.00  0.00           N  
ATOM   1852  H   GLN   116      10.278  34.286 -26.778  1.00  0.00           H  
ATOM   1853  CA  GLN   116      10.298  32.599 -28.022  1.00  0.00           C  
ATOM   1854  HA  GLN   116       9.989  32.656 -29.066  1.00  0.00           H  
ATOM   1855  CB  GLN   116      11.891  32.810 -27.879  1.00  0.00           C  
ATOM   1856  HB2 GLN   116      12.005  33.845 -28.201  1.00  0.00           H  
ATOM   1857  HB3 GLN   116      12.291  32.629 -26.882  1.00  0.00           H  
ATOM   1858  CG  GLN   116      12.639  31.889 -28.859  1.00  0.00           C  
ATOM   1859  HG2 GLN   116      12.786  30.949 -28.326  1.00  0.00           H  
ATOM   1860  HG3 GLN   116      12.119  31.721 -29.801  1.00  0.00           H  
ATOM   1861  CD  GLN   116      14.033  32.427 -29.133  1.00  0.00           C  
ATOM   1862  OE1 GLN   116      14.424  33.519 -28.650  1.00  0.00           O  
ATOM   1863  NE2 GLN   116      14.960  31.699 -29.716  1.00  0.00           N  
ATOM   1864 HE21 GLN   116      15.812  32.223 -29.854  1.00  0.00           H  
ATOM   1865 HE22 GLN   116      14.736  30.791 -30.098  1.00  0.00           H  
ATOM   1866  C   GLN   116       9.971  31.207 -27.616  1.00  0.00           C  
ATOM   1867  O   GLN   116       9.930  30.305 -28.525  1.00  0.00           O  
ATOM   1868  N   PHE   117       9.758  31.000 -26.279  1.00  0.00           N  
ATOM   1869  H   PHE   117      10.294  31.619 -25.689  1.00  0.00           H  
ATOM   1870  CA  PHE   117       9.281  29.661 -25.837  1.00  0.00           C  
ATOM   1871  HA  PHE   117       9.991  28.923 -26.211  1.00  0.00           H  
ATOM   1872  CB  PHE   117       9.212  29.606 -24.297  1.00  0.00           C  
ATOM   1873  HB2 PHE   117      10.108  30.135 -23.975  1.00  0.00           H  
ATOM   1874  HB3 PHE   117       8.367  30.195 -23.941  1.00  0.00           H  
ATOM   1875  CG  PHE   117       9.217  28.251 -23.593  1.00  0.00           C  
ATOM   1876  CD1 PHE   117       8.033  27.462 -23.607  1.00  0.00           C  
ATOM   1877  HD1 PHE   117       7.163  27.754 -24.176  1.00  0.00           H  
ATOM   1878  CE1 PHE   117       8.015  26.210 -22.965  1.00  0.00           C  
ATOM   1879  HE1 PHE   117       7.128  25.605 -23.077  1.00  0.00           H  
ATOM   1880  CZ  PHE   117       9.145  25.767 -22.251  1.00  0.00           C  
ATOM   1881  HZ  PHE   117       9.001  24.795 -21.802  1.00  0.00           H  
ATOM   1882  CE2 PHE   117      10.301  26.568 -22.217  1.00  0.00           C  
ATOM   1883  HE2 PHE   117      11.140  26.222 -21.631  1.00  0.00           H  
ATOM   1884  CD2 PHE   117      10.374  27.785 -22.943  1.00  0.00           C  
ATOM   1885  HD2 PHE   117      11.264  28.397 -22.929  1.00  0.00           H  
ATOM   1886  C   PHE   117       7.953  29.198 -26.424  1.00  0.00           C  
ATOM   1887  O   PHE   117       7.742  28.015 -26.730  1.00  0.00           O  
ATOM   1888  N   ASN   118       6.971  30.130 -26.447  1.00  0.00           N  
ATOM   1889  H   ASN   118       7.223  31.006 -26.013  1.00  0.00           H  
ATOM   1890  CA  ASN   118       5.755  29.877 -27.084  1.00  0.00           C  
ATOM   1891  HA  ASN   118       5.356  28.938 -26.700  1.00  0.00           H  
ATOM   1892  CB  ASN   118       4.774  30.981 -26.614  1.00  0.00           C  
ATOM   1893  HB2 ASN   118       5.255  31.916 -26.902  1.00  0.00           H  
ATOM   1894  HB3 ASN   118       3.828  30.964 -27.155  1.00  0.00           H  
ATOM   1895  CG  ASN   118       4.362  30.756 -25.182  1.00  0.00           C  
ATOM   1896  OD1 ASN   118       3.498  29.875 -24.915  1.00  0.00           O  
ATOM   1897  ND2 ASN   118       4.916  31.567 -24.309  1.00  0.00           N  
ATOM   1898 HD21 ASN   118       4.571  31.468 -23.365  1.00  0.00           H  
ATOM   1899 HD22 ASN   118       5.623  32.257 -24.523  1.00  0.00           H  
ATOM   1900  C   ASN   118       5.808  29.862 -28.591  1.00  0.00           C  
ATOM   1901  O   ASN   118       5.064  29.022 -29.191  1.00  0.00           O  
ATOM   1902  N   ALA   119       6.681  30.624 -29.270  1.00  0.00           N  
ATOM   1903  H   ALA   119       7.124  31.346 -28.719  1.00  0.00           H  
ATOM   1904  CA  ALA   119       6.776  30.480 -30.708  1.00  0.00           C  
ATOM   1905  HA  ALA   119       5.820  30.569 -31.223  1.00  0.00           H  
ATOM   1906  CB  ALA   119       7.655  31.581 -31.172  1.00  0.00           C  
ATOM   1907  HB1 ALA   119       8.645  31.515 -30.719  1.00  0.00           H  
ATOM   1908  HB2 ALA   119       7.797  31.316 -32.219  1.00  0.00           H  
ATOM   1909  HB3 ALA   119       7.175  32.559 -31.142  1.00  0.00           H  
ATOM   1910  C   ALA   119       7.335  29.042 -30.990  1.00  0.00           C  
ATOM   1911  O   ALA   119       6.950  28.319 -31.903  1.00  0.00           O  
ATOM   1912  N   ASN   120       8.222  28.539 -30.105  1.00  0.00           N  
ATOM   1913  H   ASN   120       8.619  29.198 -29.450  1.00  0.00           H  
ATOM   1914  CA  ASN   120       8.887  27.237 -30.356  1.00  0.00           C  
ATOM   1915  HA  ASN   120       9.221  27.146 -31.390  1.00  0.00           H  
ATOM   1916  CB  ASN   120      10.060  27.142 -29.350  1.00  0.00           C  
ATOM   1917  HB2 ASN   120      10.801  27.841 -29.738  1.00  0.00           H  
ATOM   1918  HB3 ASN   120       9.835  27.571 -28.374  1.00  0.00           H  
ATOM   1919  CG  ASN   120      10.748  25.802 -29.406  1.00  0.00           C  
ATOM   1920  OD1 ASN   120      10.604  24.969 -28.570  1.00  0.00           O  
ATOM   1921  ND2 ASN   120      11.440  25.524 -30.525  1.00  0.00           N  
ATOM   1922 HD21 ASN   120      11.857  24.606 -30.585  1.00  0.00           H  
ATOM   1923 HD22 ASN   120      11.471  26.246 -31.231  1.00  0.00           H  
ATOM   1924  C   ASN   120       7.903  26.119 -30.235  1.00  0.00           C  
ATOM   1925  O   ASN   120       7.916  25.199 -31.074  1.00  0.00           O  
ATOM   1926  N   PHE   121       7.032  26.208 -29.191  1.00  0.00           N  
ATOM   1927  H   PHE   121       7.148  27.015 -28.595  1.00  0.00           H  
ATOM   1928  CA  PHE   121       5.963  25.234 -28.885  1.00  0.00           C  
ATOM   1929  HA  PHE   121       6.398  24.246 -28.736  1.00  0.00           H  
ATOM   1930  CB  PHE   121       5.278  25.645 -27.622  1.00  0.00           C  
ATOM   1931  HB2 PHE   121       5.959  26.267 -27.042  1.00  0.00           H  
ATOM   1932  HB3 PHE   121       4.442  26.328 -27.772  1.00  0.00           H  
ATOM   1933  CG  PHE   121       4.792  24.480 -26.772  1.00  0.00           C  
ATOM   1934  CD1 PHE   121       5.415  24.337 -25.469  1.00  0.00           C  
ATOM   1935  HD1 PHE   121       6.245  24.964 -25.175  1.00  0.00           H  
ATOM   1936  CE1 PHE   121       5.307  23.094 -24.782  1.00  0.00           C  
ATOM   1937  HE1 PHE   121       5.851  22.959 -23.859  1.00  0.00           H  
ATOM   1938  CZ  PHE   121       4.337  22.181 -25.294  1.00  0.00           C  
ATOM   1939  HZ  PHE   121       4.057  21.312 -24.716  1.00  0.00           H  
ATOM   1940  CE2 PHE   121       3.618  22.434 -26.513  1.00  0.00           C  
ATOM   1941  HE2 PHE   121       2.817  21.792 -26.851  1.00  0.00           H  
ATOM   1942  CD2 PHE   121       3.847  23.611 -27.247  1.00  0.00           C  
ATOM   1943  HD2 PHE   121       3.262  23.761 -28.142  1.00  0.00           H  
ATOM   1944  C   PHE   121       4.947  25.107 -29.978  1.00  0.00           C  
ATOM   1945  O   PHE   121       4.530  24.039 -30.456  1.00  0.00           O  
ATOM   1946  N   GLU   122       4.469  26.273 -30.423  1.00  0.00           N  
ATOM   1947  H   GLU   122       4.808  27.130 -30.009  1.00  0.00           H  
ATOM   1948  CA  GLU   122       3.419  26.416 -31.427  1.00  0.00           C  
ATOM   1949  HA  GLU   122       2.556  25.849 -31.079  1.00  0.00           H  
ATOM   1950  CB  GLU   122       3.134  27.922 -31.715  1.00  0.00           C  
ATOM   1951  HB2 GLU   122       2.794  28.192 -30.715  1.00  0.00           H  
ATOM   1952  HB3 GLU   122       4.062  28.424 -31.987  1.00  0.00           H  
ATOM   1953  CG  GLU   122       1.999  28.067 -32.708  1.00  0.00           C  
ATOM   1954  HG2 GLU   122       2.401  28.313 -33.691  1.00  0.00           H  
ATOM   1955  HG3 GLU   122       1.469  27.132 -32.888  1.00  0.00           H  
ATOM   1956  CD  GLU   122       0.979  29.040 -32.226  1.00  0.00           C  
ATOM   1957  OE1 GLU   122      -0.240  28.704 -32.514  1.00  0.00           O  
ATOM   1958  OE2 GLU   122       1.223  30.157 -31.707  1.00  0.00           O  
ATOM   1959  C   GLU   122       3.978  25.795 -32.698  1.00  0.00           C  
ATOM   1960  O   GLU   122       3.248  25.236 -33.524  1.00  0.00           O  
ATOM   1961  N   LYS   123       5.284  25.748 -32.994  1.00  0.00           N  
ATOM   1962  H   LYS   123       5.918  26.185 -32.341  1.00  0.00           H  
ATOM   1963  CA  LYS   123       5.838  25.203 -34.236  1.00  0.00           C  
ATOM   1964  HA  LYS   123       5.457  25.825 -35.046  1.00  0.00           H  
ATOM   1965  CB  LYS   123       7.405  25.208 -34.125  1.00  0.00           C  
ATOM   1966  HB2 LYS   123       7.601  26.035 -33.441  1.00  0.00           H  
ATOM   1967  HB3 LYS   123       7.667  24.276 -33.625  1.00  0.00           H  
ATOM   1968  CG  LYS   123       8.070  25.408 -35.312  1.00  0.00           C  
ATOM   1969  HG2 LYS   123       7.710  24.650 -36.009  1.00  0.00           H  
ATOM   1970  HG3 LYS   123       7.634  26.263 -35.827  1.00  0.00           H  
ATOM   1971  CD  LYS   123       9.453  25.510 -35.257  1.00  0.00           C  
ATOM   1972  HD2 LYS   123       9.771  26.428 -34.763  1.00  0.00           H  
ATOM   1973  HD3 LYS   123       9.854  24.689 -34.662  1.00  0.00           H  
ATOM   1974  CE  LYS   123       9.900  25.354 -36.525  1.00  0.00           C  
ATOM   1975  HE2 LYS   123       9.640  24.411 -37.006  1.00  0.00           H  
ATOM   1976  HE3 LYS   123       9.415  26.123 -37.126  1.00  0.00           H  
ATOM   1977  NZ  LYS   123      11.393  25.458 -36.642  1.00  0.00           N  
ATOM   1978  HZ1 LYS   123      11.902  25.319 -37.503  1.00  0.00           H  
ATOM   1979  HZ2 LYS   123      11.706  26.352 -36.291  1.00  0.00           H  
ATOM   1980  HZ3 LYS   123      11.813  24.792 -36.010  1.00  0.00           H  
ATOM   1981  C   LYS   123       5.446  23.718 -34.506  1.00  0.00           C  
ATOM   1982  O   LYS   123       5.234  23.417 -35.655  1.00  0.00           O  
ATOM   1983  N   ARG   124       5.273  22.899 -33.415  1.00  0.00           N  
ATOM   1984  H   ARG   124       5.431  23.301 -32.502  1.00  0.00           H  
ATOM   1985  CA  ARG   124       4.810  21.487 -33.460  1.00  0.00           C  
ATOM   1986  HA  ARG   124       5.498  20.859 -34.027  1.00  0.00           H  
ATOM   1987  CB  ARG   124       4.913  21.019 -31.976  1.00  0.00           C  
ATOM   1988  HB2 ARG   124       5.964  20.879 -31.723  1.00  0.00           H  
ATOM   1989  HB3 ARG   124       4.633  21.760 -31.227  1.00  0.00           H  
ATOM   1990  CG  ARG   124       4.303  19.828 -31.704  1.00  0.00           C  
ATOM   1991  HG2 ARG   124       4.201  19.707 -30.625  1.00  0.00           H  
ATOM   1992  HG3 ARG   124       3.300  19.764 -32.126  1.00  0.00           H  
ATOM   1993  CD  ARG   124       4.867  18.647 -32.096  1.00  0.00           C  
ATOM   1994  HD2 ARG   124       5.098  18.547 -33.156  1.00  0.00           H  
ATOM   1995  HD3 ARG   124       5.823  18.671 -31.573  1.00  0.00           H  
ATOM   1996  NE  ARG   124       4.022  17.463 -31.740  1.00  0.00           N  
ATOM   1997  HE  ARG   124       3.272  17.631 -31.085  1.00  0.00           H  
ATOM   1998  CZ  ARG   124       4.109  16.250 -32.283  1.00  0.00           C  
ATOM   1999  NH1 ARG   124       4.659  15.917 -33.412  1.00  0.00           N  
ATOM   2000 HH11 ARG   124       4.798  16.610 -34.133  1.00  0.00           H  
ATOM   2001 HH12 ARG   124       4.735  14.932 -33.625  1.00  0.00           H  
ATOM   2002  NH2 ARG   124       3.509  15.310 -31.735  1.00  0.00           N  
ATOM   2003 HH21 ARG   124       2.910  15.586 -30.971  1.00  0.00           H  
ATOM   2004 HH22 ARG   124       3.490  14.354 -32.062  1.00  0.00           H  
ATOM   2005  C   ARG   124       3.431  21.478 -34.052  1.00  0.00           C  
ATOM   2006  O   ARG   124       3.230  20.564 -34.819  1.00  0.00           O  
ATOM   2007  N   LEU   125       2.528  22.461 -33.747  1.00  0.00           N  
ATOM   2008  H   LEU   125       2.970  23.232 -33.267  1.00  0.00           H  
ATOM   2009  CA  LEU   125       1.079  22.415 -33.857  1.00  0.00           C  
ATOM   2010  HA  LEU   125       0.721  21.438 -33.532  1.00  0.00           H  
ATOM   2011  CB  LEU   125       0.387  23.412 -32.978  1.00  0.00           C  
ATOM   2012  HB2 LEU   125       0.507  24.434 -33.340  1.00  0.00           H  
ATOM   2013  HB3 LEU   125      -0.687  23.247 -33.058  1.00  0.00           H  
ATOM   2014  CG  LEU   125       0.740  23.499 -31.439  1.00  0.00           C  
ATOM   2015  HG  LEU   125       1.815  23.547 -31.268  1.00  0.00           H  
ATOM   2016  CD1 LEU   125       0.148  24.750 -30.831  1.00  0.00           C  
ATOM   2017 HD11 LEU   125       0.551  24.960 -29.840  1.00  0.00           H  
ATOM   2018 HD12 LEU   125       0.484  25.550 -31.491  1.00  0.00           H  
ATOM   2019 HD13 LEU   125      -0.919  24.591 -30.674  1.00  0.00           H  
ATOM   2020  CD2 LEU   125       0.369  22.210 -30.673  1.00  0.00           C  
ATOM   2021 HD21 LEU   125      -0.658  21.871 -30.810  1.00  0.00           H  
ATOM   2022 HD22 LEU   125       1.005  21.354 -30.898  1.00  0.00           H  
ATOM   2023 HD23 LEU   125       0.555  22.381 -29.613  1.00  0.00           H  
ATOM   2024  C   LEU   125       0.638  22.386 -35.367  1.00  0.00           C  
ATOM   2025  O   LEU   125      -0.515  22.015 -35.496  1.00  0.00           O  
ATOM   2026  N   THR   126       1.356  22.863 -36.332  1.00  0.00           N  
ATOM   2027  H   THR   126       2.333  23.061 -36.168  1.00  0.00           H  
ATOM   2028  CA  THR   126       0.954  22.789 -37.748  1.00  0.00           C  
ATOM   2029  HA  THR   126      -0.046  22.358 -37.805  1.00  0.00           H  
ATOM   2030  CB  THR   126       0.878  24.250 -38.247  1.00  0.00           C  
ATOM   2031  HB  THR   126       0.658  24.265 -39.314  1.00  0.00           H  
ATOM   2032  CG2 THR   126      -0.209  25.023 -37.527  1.00  0.00           C  
ATOM   2033 HG21 THR   126      -1.219  24.620 -37.603  1.00  0.00           H  
ATOM   2034 HG22 THR   126       0.054  25.025 -36.469  1.00  0.00           H  
ATOM   2035 HG23 THR   126      -0.126  26.022 -37.953  1.00  0.00           H  
ATOM   2036  OG1 THR   126       2.085  24.962 -38.061  1.00  0.00           O  
ATOM   2037  HG1 THR   126       2.590  24.663 -38.820  1.00  0.00           H  
ATOM   2038  C   THR   126       2.052  22.042 -38.536  1.00  0.00           C  
ATOM   2039  O   THR   126       3.219  22.265 -38.255  1.00  0.00           O  
ATOM   2040  N   GLU   127       1.700  21.210 -39.552  1.00  0.00           N  
ATOM   2041  H   GLU   127       0.724  20.989 -39.689  1.00  0.00           H  
ATOM   2042  CA  GLU   127       2.742  20.395 -40.292  1.00  0.00           C  
ATOM   2043  HA  GLU   127       3.581  20.139 -39.644  1.00  0.00           H  
ATOM   2044  CB  GLU   127       2.147  19.088 -40.923  1.00  0.00           C  
ATOM   2045  HB2 GLU   127       2.879  18.483 -41.458  1.00  0.00           H  
ATOM   2046  HB3 GLU   127       1.831  18.439 -40.106  1.00  0.00           H  
ATOM   2047  CG  GLU   127       0.995  19.367 -41.868  1.00  0.00           C  
ATOM   2048  HG2 GLU   127       0.980  20.397 -42.222  1.00  0.00           H  
ATOM   2049  HG3 GLU   127       1.099  18.600 -42.635  1.00  0.00           H  
ATOM   2050  CD  GLU   127      -0.432  19.120 -41.303  1.00  0.00           C  
ATOM   2051  OE1 GLU   127      -1.170  18.371 -41.924  1.00  0.00           O  
ATOM   2052  OE2 GLU   127      -0.795  19.494 -40.179  1.00  0.00           O  
ATOM   2053  C   GLU   127       3.357  21.306 -41.407  1.00  0.00           C  
ATOM   2054  O   GLU   127       2.810  22.265 -41.860  1.00  0.00           O  
ATOM   2055  N   ARG   128       4.542  20.870 -41.905  1.00  0.00           N  
ATOM   2056  H   ARG   128       4.963  20.051 -41.489  1.00  0.00           H  
ATOM   2057  CA  ARG   128       5.267  21.568 -42.952  1.00  0.00           C  
ATOM   2058  HA  ARG   128       5.601  22.548 -42.612  1.00  0.00           H  
ATOM   2059  CB  ARG   128       6.619  20.949 -43.065  1.00  0.00           C  
ATOM   2060  HB2 ARG   128       7.146  21.056 -42.117  1.00  0.00           H  
ATOM   2061  HB3 ARG   128       6.413  19.888 -43.207  1.00  0.00           H  
ATOM   2062  CG  ARG   128       7.499  21.397 -44.007  1.00  0.00           C  
ATOM   2063  HG2 ARG   128       7.160  21.059 -44.986  1.00  0.00           H  
ATOM   2064  HG3 ARG   128       7.395  22.479 -43.927  1.00  0.00           H  
ATOM   2065  CD  ARG   128       8.770  21.062 -43.941  1.00  0.00           C  
ATOM   2066  HD2 ARG   128       9.141  20.936 -42.923  1.00  0.00           H  
ATOM   2067  HD3 ARG   128       8.910  20.022 -44.236  1.00  0.00           H  
ATOM   2068  NE  ARG   128       9.665  21.868 -44.835  1.00  0.00           N  
ATOM   2069  HE  ARG   128       9.322  22.701 -45.291  1.00  0.00           H  
ATOM   2070  CZ  ARG   128      10.881  21.514 -45.223  1.00  0.00           C  
ATOM   2071  NH1 ARG   128      11.408  20.369 -44.891  1.00  0.00           N  
ATOM   2072 HH11 ARG   128      10.899  19.582 -44.514  1.00  0.00           H  
ATOM   2073 HH12 ARG   128      12.300  20.129 -45.300  1.00  0.00           H  
ATOM   2074  NH2 ARG   128      11.493  22.444 -45.890  1.00  0.00           N  
ATOM   2075 HH21 ARG   128      11.033  23.288 -46.198  1.00  0.00           H  
ATOM   2076 HH22 ARG   128      12.398  22.287 -46.311  1.00  0.00           H  
ATOM   2077  C   ARG   128       4.574  21.771 -44.304  1.00  0.00           C  
ATOM   2078  O   ARG   128       4.589  22.861 -44.878  1.00  0.00           O  
ATOM   2079  N   PRO   129       3.825  20.813 -44.975  1.00  0.00           N  
ATOM   2080  CD  PRO   129       3.926  19.315 -44.770  1.00  0.00           C  
ATOM   2081  HD2 PRO   129       3.602  19.073 -43.758  1.00  0.00           H  
ATOM   2082  HD3 PRO   129       4.924  18.970 -45.040  1.00  0.00           H  
ATOM   2083  CG  PRO   129       2.854  18.717 -45.654  1.00  0.00           C  
ATOM   2084  HG2 PRO   129       1.903  18.743 -45.122  1.00  0.00           H  
ATOM   2085  HG3 PRO   129       3.071  17.678 -45.900  1.00  0.00           H  
ATOM   2086  CB  PRO   129       2.853  19.651 -46.873  1.00  0.00           C  
ATOM   2087  HB2 PRO   129       1.910  19.619 -47.419  1.00  0.00           H  
ATOM   2088  HB3 PRO   129       3.682  19.366 -47.520  1.00  0.00           H  
ATOM   2089  CA  PRO   129       3.131  21.054 -46.247  1.00  0.00           C  
ATOM   2090  HA  PRO   129       3.871  21.501 -46.910  1.00  0.00           H  
ATOM   2091  C   PRO   129       1.830  21.888 -46.100  1.00  0.00           C  
ATOM   2092  O   PRO   129       0.970  21.705 -47.000  1.00  0.00           O  
ATOM   2093  N   ALA   130       1.662  22.776 -45.094  1.00  0.00           N  
ATOM   2094  H   ALA   130       2.409  22.950 -44.436  1.00  0.00           H  
ATOM   2095  CA  ALA   130       0.343  23.303 -44.798  1.00  0.00           C  
ATOM   2096  HA  ALA   130      -0.364  22.476 -44.866  1.00  0.00           H  
ATOM   2097  CB  ALA   130       0.263  23.888 -43.409  1.00  0.00           C  
ATOM   2098  HB1 ALA   130       0.959  24.699 -43.195  1.00  0.00           H  
ATOM   2099  HB2 ALA   130      -0.735  24.322 -43.339  1.00  0.00           H  
ATOM   2100  HB3 ALA   130       0.333  23.185 -42.579  1.00  0.00           H  
ATOM   2101  C   ALA   130      -0.200  24.345 -45.828  1.00  0.00           C  
ATOM   2102  O   ALA   130      -1.423  24.512 -45.879  1.00  0.00           O  
ATOM   2103  N   ALA   131       0.658  25.064 -46.505  1.00  0.00           N  
ATOM   2104  H   ALA   131       1.629  25.012 -46.232  1.00  0.00           H  
ATOM   2105  CA  ALA   131       0.158  25.753 -47.753  1.00  0.00           C  
ATOM   2106  HA  ALA   131      -0.695  26.410 -47.583  1.00  0.00           H  
ATOM   2107  CB  ALA   131       1.237  26.786 -48.196  1.00  0.00           C  
ATOM   2108  HB1 ALA   131       0.844  27.638 -48.750  1.00  0.00           H  
ATOM   2109  HB2 ALA   131       1.666  27.278 -47.323  1.00  0.00           H  
ATOM   2110  HB3 ALA   131       2.065  26.263 -48.674  1.00  0.00           H  
ATOM   2111  C   ALA   131      -0.238  24.725 -48.851  1.00  0.00           C  
ATOM   2112  O   ALA   131      -1.318  24.894 -49.373  1.00  0.00           O  
ATOM   2113  N   LYS   132       0.674  23.776 -49.118  1.00  0.00           N  
ATOM   2114  H   LYS   132       1.566  23.719 -48.648  1.00  0.00           H  
ATOM   2115  CA  LYS   132       0.396  22.776 -50.179  1.00  0.00           C  
ATOM   2116  HA  LYS   132       0.269  23.312 -51.120  1.00  0.00           H  
ATOM   2117  CB  LYS   132       1.598  21.803 -50.223  1.00  0.00           C  
ATOM   2118  HB2 LYS   132       2.520  22.242 -49.841  1.00  0.00           H  
ATOM   2119  HB3 LYS   132       1.420  21.002 -49.506  1.00  0.00           H  
ATOM   2120  CG  LYS   132       1.809  21.260 -51.430  1.00  0.00           C  
ATOM   2121  HG2 LYS   132       0.970  20.641 -51.750  1.00  0.00           H  
ATOM   2122  HG3 LYS   132       1.778  22.078 -52.150  1.00  0.00           H  
ATOM   2123  CD  LYS   132       3.039  20.635 -51.558  1.00  0.00           C  
ATOM   2124  HD2 LYS   132       3.808  21.377 -51.344  1.00  0.00           H  
ATOM   2125  HD3 LYS   132       3.148  19.891 -50.769  1.00  0.00           H  
ATOM   2126  CE  LYS   132       3.264  19.979 -52.745  1.00  0.00           C  
ATOM   2127  HE2 LYS   132       2.421  19.297 -52.855  1.00  0.00           H  
ATOM   2128  HE3 LYS   132       3.207  20.656 -53.597  1.00  0.00           H  
ATOM   2129  NZ  LYS   132       4.489  19.121 -52.542  1.00  0.00           N  
ATOM   2130  HZ1 LYS   132       4.489  18.361 -51.878  1.00  0.00           H  
ATOM   2131  HZ2 LYS   132       4.736  18.715 -53.433  1.00  0.00           H  
ATOM   2132  HZ3 LYS   132       5.378  19.514 -52.267  1.00  0.00           H  
ATOM   2133  C   LYS   132      -0.874  22.025 -49.898  1.00  0.00           C  
ATOM   2134  O   LYS   132      -1.461  21.461 -50.849  1.00  0.00           O  
ATOM   2135  N   GLY   133      -1.295  21.859 -48.647  1.00  0.00           N  
ATOM   2136  H   GLY   133      -0.703  22.044 -47.850  1.00  0.00           H  
ATOM   2137  CA  GLY   133      -2.546  21.095 -48.400  1.00  0.00           C  
ATOM   2138  HA2 GLY   133      -2.479  20.169 -48.971  1.00  0.00           H  
ATOM   2139  HA3 GLY   133      -2.571  20.726 -47.374  1.00  0.00           H  
ATOM   2140  C   GLY   133      -3.818  21.802 -48.639  1.00  0.00           C  
ATOM   2141  O   GLY   133      -4.904  21.178 -48.615  1.00  0.00           O  
ATOM   2142  N   LYS   134      -3.760  23.153 -48.823  1.00  0.00           N  
ATOM   2143  H   LYS   134      -2.906  23.621 -48.555  1.00  0.00           H  
ATOM   2144  CA  LYS   134      -5.052  23.919 -49.062  1.00  0.00           C  
ATOM   2145  HA  LYS   134      -5.824  23.601 -48.360  1.00  0.00           H  
ATOM   2146  CB  LYS   134      -4.832  25.429 -48.722  1.00  0.00           C  
ATOM   2147  HB2 LYS   134      -3.862  25.602 -49.189  1.00  0.00           H  
ATOM   2148  HB3 LYS   134      -5.571  25.940 -49.340  1.00  0.00           H  
ATOM   2149  CG  LYS   134      -4.813  25.816 -47.423  1.00  0.00           C  
ATOM   2150  HG2 LYS   134      -5.881  25.921 -47.229  1.00  0.00           H  
ATOM   2151  HG3 LYS   134      -4.581  24.981 -46.761  1.00  0.00           H  
ATOM   2152  CD  LYS   134      -4.081  26.952 -47.243  1.00  0.00           C  
ATOM   2153  HD2 LYS   134      -3.078  26.856 -47.660  1.00  0.00           H  
ATOM   2154  HD3 LYS   134      -4.699  27.783 -47.581  1.00  0.00           H  
ATOM   2155  CE  LYS   134      -3.977  27.162 -45.915  1.00  0.00           C  
ATOM   2156  HE2 LYS   134      -4.870  26.922 -45.338  1.00  0.00           H  
ATOM   2157  HE3 LYS   134      -3.206  26.481 -45.551  1.00  0.00           H  
ATOM   2158  NZ  LYS   134      -3.592  28.578 -45.657  1.00  0.00           N  
ATOM   2159  HZ1 LYS   134      -4.385  29.174 -45.849  1.00  0.00           H  
ATOM   2160  HZ2 LYS   134      -3.274  28.685 -44.704  1.00  0.00           H  
ATOM   2161  HZ3 LYS   134      -2.825  28.892 -46.234  1.00  0.00           H  
ATOM   2162  C   LYS   134      -5.597  23.584 -50.511  1.00  0.00           C  
ATOM   2163  O   LYS   134      -6.805  23.527 -50.799  1.00  0.00           O  
ATOM   2164  N   MET   135      -4.699  23.210 -51.417  1.00  0.00           N  
ATOM   2165  H   MET   135      -3.722  23.327 -51.188  1.00  0.00           H  
ATOM   2166  CA  MET   135      -5.112  22.971 -52.847  1.00  0.00           C  
ATOM   2167  HA  MET   135      -5.698  23.848 -53.123  1.00  0.00           H  
ATOM   2168  CB  MET   135      -3.837  23.050 -53.736  1.00  0.00           C  
ATOM   2169  HB2 MET   135      -3.115  22.248 -53.580  1.00  0.00           H  
ATOM   2170  HB3 MET   135      -4.176  23.078 -54.772  1.00  0.00           H  
ATOM   2171  CG  MET   135      -3.187  24.460 -53.602  1.00  0.00           C  
ATOM   2172  HG2 MET   135      -3.705  25.061 -52.854  1.00  0.00           H  
ATOM   2173  HG3 MET   135      -3.280  24.966 -54.563  1.00  0.00           H  
ATOM   2174  SD  MET   135      -1.449  24.212 -53.020  1.00  0.00           S  
ATOM   2175  CE  MET   135      -0.640  23.691 -54.642  1.00  0.00           C  
ATOM   2176  HE1 MET   135       0.415  23.517 -54.434  1.00  0.00           H  
ATOM   2177  HE2 MET   135      -1.134  22.803 -55.037  1.00  0.00           H  
ATOM   2178  HE3 MET   135      -0.851  24.421 -55.423  1.00  0.00           H  
ATOM   2179  C   MET   135      -6.012  21.664 -53.038  1.00  0.00           C  
ATOM   2180  O   MET   135      -7.146  21.907 -53.556  1.00  0.00           O  
ATOM   2181  N   PRO   136      -5.653  20.426 -52.646  1.00  0.00           N  
ATOM   2182  CD  PRO   136      -4.362  20.091 -51.997  1.00  0.00           C  
ATOM   2183  HD2 PRO   136      -4.183  20.858 -51.244  1.00  0.00           H  
ATOM   2184  HD3 PRO   136      -3.539  20.180 -52.706  1.00  0.00           H  
ATOM   2185  CG  PRO   136      -4.527  18.680 -51.421  1.00  0.00           C  
ATOM   2186  HG2 PRO   136      -4.837  18.931 -50.406  1.00  0.00           H  
ATOM   2187  HG3 PRO   136      -3.732  17.936 -51.470  1.00  0.00           H  
ATOM   2188  CB  PRO   136      -5.732  18.073 -52.148  1.00  0.00           C  
ATOM   2189  HB2 PRO   136      -6.379  17.423 -51.559  1.00  0.00           H  
ATOM   2190  HB3 PRO   136      -5.217  17.470 -52.896  1.00  0.00           H  
ATOM   2191  CA  PRO   136      -6.539  19.224 -52.627  1.00  0.00           C  
ATOM   2192  HA  PRO   136      -6.858  18.960 -53.636  1.00  0.00           H  
ATOM   2193  C   PRO   136      -7.835  19.404 -51.748  1.00  0.00           C  
ATOM   2194  O   PRO   136      -8.955  18.977 -52.043  1.00  0.00           O  
ATOM   2195  N   ALA   137      -7.717  20.134 -50.609  1.00  0.00           N  
ATOM   2196  H   ALA   137      -6.810  20.386 -50.243  1.00  0.00           H  
ATOM   2197  CA  ALA   137      -8.826  20.530 -49.674  1.00  0.00           C  
ATOM   2198  HA  ALA   137      -9.422  19.677 -49.348  1.00  0.00           H  
ATOM   2199  CB  ALA   137      -8.128  21.120 -48.440  1.00  0.00           C  
ATOM   2200  HB1 ALA   137      -7.576  21.992 -48.790  1.00  0.00           H  
ATOM   2201  HB2 ALA   137      -8.874  21.417 -47.702  1.00  0.00           H  
ATOM   2202  HB3 ALA   137      -7.455  20.320 -48.133  1.00  0.00           H  
ATOM   2203  C   ALA   137      -9.794  21.526 -50.373  1.00  0.00           C  
ATOM   2204  O   ALA   137     -10.966  21.660 -49.996  1.00  0.00           O  
ATOM   2205  N   THR   138      -9.332  22.249 -51.361  1.00  0.00           N  
ATOM   2206  H   THR   138      -8.388  22.203 -51.717  1.00  0.00           H  
ATOM   2207  CA  THR   138     -10.126  23.140 -52.198  1.00  0.00           C  
ATOM   2208  HA  THR   138     -10.882  23.519 -51.510  1.00  0.00           H  
ATOM   2209  CB  THR   138      -9.312  24.408 -52.706  1.00  0.00           C  
ATOM   2210  HB  THR   138      -8.590  24.185 -53.492  1.00  0.00           H  
ATOM   2211  CG2 THR   138     -10.158  25.581 -53.316  1.00  0.00           C  
ATOM   2212 HG21 THR   138      -9.377  26.311 -53.530  1.00  0.00           H  
ATOM   2213 HG22 THR   138     -10.745  25.255 -54.174  1.00  0.00           H  
ATOM   2214 HG23 THR   138     -10.958  25.853 -52.628  1.00  0.00           H  
ATOM   2215  OG1 THR   138      -8.759  24.968 -51.498  1.00  0.00           O  
ATOM   2216  HG1 THR   138      -8.181  24.290 -51.140  1.00  0.00           H  
ATOM   2217  C   THR   138     -10.788  22.465 -53.387  1.00  0.00           C  
ATOM   2218  O   THR   138     -11.916  22.925 -53.630  1.00  0.00           O  
ATOM   2219  N   ALA   139     -10.267  21.476 -54.088  1.00  0.00           N  
ATOM   2220  H   ALA   139      -9.309  21.261 -53.852  1.00  0.00           H  
ATOM   2221  CA  ALA   139     -10.785  20.692 -55.225  1.00  0.00           C  
ATOM   2222  HA  ALA   139     -10.786  21.277 -56.145  1.00  0.00           H  
ATOM   2223  CB  ALA   139      -9.766  19.501 -55.408  1.00  0.00           C  
ATOM   2224  HB1 ALA   139      -9.748  18.928 -54.481  1.00  0.00           H  
ATOM   2225  HB2 ALA   139      -9.975  18.819 -56.233  1.00  0.00           H  
ATOM   2226  HB3 ALA   139      -8.787  19.921 -55.641  1.00  0.00           H  
ATOM   2227  C   ALA   139     -12.140  20.032 -54.990  1.00  0.00           C  
ATOM   2228  O   ALA   139     -12.523  19.774 -53.827  1.00  0.00           O  
ATOM   2229  N   GLU   140     -12.954  19.854 -56.020  1.00  0.00           N  
ATOM   2230  H   GLU   140     -12.620  19.982 -56.965  1.00  0.00           H  
ATOM   2231  CA  GLU   140     -14.288  19.261 -55.862  1.00  0.00           C  
ATOM   2232  HA  GLU   140     -14.866  19.724 -55.062  1.00  0.00           H  
ATOM   2233  CB  GLU   140     -14.927  19.572 -57.222  1.00  0.00           C  
ATOM   2234  HB2 GLU   140     -14.920  20.653 -57.364  1.00  0.00           H  
ATOM   2235  HB3 GLU   140     -14.309  19.148 -58.014  1.00  0.00           H  
ATOM   2236  CG  GLU   140     -16.338  19.028 -57.324  1.00  0.00           C  
ATOM   2237  HG2 GLU   140     -16.422  17.943 -57.268  1.00  0.00           H  
ATOM   2238  HG3 GLU   140     -16.821  19.527 -56.484  1.00  0.00           H  
ATOM   2239  CD  GLU   140     -17.112  19.565 -58.588  1.00  0.00           C  
ATOM   2240  OE1 GLU   140     -18.338  19.420 -58.603  1.00  0.00           O  
ATOM   2241  OE2 GLU   140     -16.428  20.019 -59.541  1.00  0.00           O  
ATOM   2242  C   GLU   140     -14.299  17.771 -55.624  1.00  0.00           C  
ATOM   2243  O   GLU   140     -13.700  17.000 -56.381  1.00  0.00           O  
ATOM   2244  OXT GLU   140     -15.007  17.328 -54.704  1.00  0.00           O  
TER    2245      GLU   140 
ATOM   2245  N   SER   141       9.649   2.188 -45.040  1.00  0.00           N  
ATOM   2246  H1  SER   141      10.288   1.521 -44.631  1.00  0.00           H  
ATOM   2247  H2  SER   141      10.125   2.926 -45.540  1.00  0.00           H  
ATOM   2248  H3  SER   141       9.031   1.678 -45.655  1.00  0.00           H  
ATOM   2249  CA  SER   141       8.900   2.780 -43.862  1.00  0.00           C  
ATOM   2250  HA  SER   141       8.411   1.945 -43.359  1.00  0.00           H  
ATOM   2251  CB  SER   141       9.840   3.531 -42.900  1.00  0.00           C  
ATOM   2252  HB2 SER   141      10.426   2.810 -42.330  1.00  0.00           H  
ATOM   2253  HB3 SER   141      10.551   4.130 -43.468  1.00  0.00           H  
ATOM   2254  OG  SER   141       9.107   4.346 -41.995  1.00  0.00           O  
ATOM   2255  HG  SER   141       9.470   4.385 -41.108  1.00  0.00           H  
ATOM   2256  C   SER   141       7.786   3.751 -44.314  1.00  0.00           C  
ATOM   2257  O   SER   141       7.986   4.595 -45.206  1.00  0.00           O  
ATOM   2258  N   ALA   142       6.592   3.701 -43.694  1.00  0.00           N  
ATOM   2259  H   ALA   142       6.412   2.963 -43.027  1.00  0.00           H  
ATOM   2260  CA  ALA   142       5.498   4.580 -44.079  1.00  0.00           C  
ATOM   2261  HA  ALA   142       5.382   4.640 -45.161  1.00  0.00           H  
ATOM   2262  CB  ALA   142       4.312   3.957 -43.396  1.00  0.00           C  
ATOM   2263  HB1 ALA   142       4.530   3.913 -42.329  1.00  0.00           H  
ATOM   2264  HB2 ALA   142       3.407   4.555 -43.508  1.00  0.00           H  
ATOM   2265  HB3 ALA   142       4.188   2.925 -43.723  1.00  0.00           H  
ATOM   2266  C   ALA   142       5.781   6.025 -43.580  1.00  0.00           C  
ATOM   2267  O   ALA   142       5.015   6.961 -43.854  1.00  0.00           O  
ATOM   2268  N   ASP   143       6.861   6.349 -42.956  1.00  0.00           N  
ATOM   2269  H   ASP   143       7.449   5.548 -42.771  1.00  0.00           H  
ATOM   2270  CA  ASP   143       7.298   7.761 -42.660  1.00  0.00           C  
ATOM   2271  HA  ASP   143       6.622   8.497 -43.096  1.00  0.00           H  
ATOM   2272  CB  ASP   143       7.224   8.019 -41.165  1.00  0.00           C  
ATOM   2273  HB2 ASP   143       7.937   7.408 -40.612  1.00  0.00           H  
ATOM   2274  HB3 ASP   143       7.496   9.067 -41.037  1.00  0.00           H  
ATOM   2275  CG  ASP   143       5.846   7.694 -40.596  1.00  0.00           C  
ATOM   2276  OD1 ASP   143       4.836   8.357 -40.929  1.00  0.00           O  
ATOM   2277  OD2 ASP   143       5.833   6.654 -39.888  1.00  0.00           O  
ATOM   2278  C   ASP   143       8.730   8.046 -43.246  1.00  0.00           C  
ATOM   2279  O   ASP   143       9.263   9.142 -43.029  1.00  0.00           O  
ATOM   2280  N   THR   144       9.370   7.061 -43.916  1.00  0.00           N  
ATOM   2281  H   THR   144       8.833   6.215 -44.036  1.00  0.00           H  
ATOM   2282  CA  THR   144      10.756   7.159 -44.395  1.00  0.00           C  
ATOM   2283  HA  THR   144      11.005   6.230 -44.908  1.00  0.00           H  
ATOM   2284  CB  THR   144      10.895   8.315 -45.469  1.00  0.00           C  
ATOM   2285  HB  THR   144      10.660   9.295 -45.052  1.00  0.00           H  
ATOM   2286  CG2 THR   144      12.334   8.387 -45.976  1.00  0.00           C  
ATOM   2287 HG21 THR   144      12.620   7.480 -46.509  1.00  0.00           H  
ATOM   2288 HG22 THR   144      12.471   9.266 -46.606  1.00  0.00           H  
ATOM   2289 HG23 THR   144      12.942   8.335 -45.073  1.00  0.00           H  
ATOM   2290  OG1 THR   144      10.181   7.899 -46.604  1.00  0.00           O  
ATOM   2291  HG1 THR   144       9.281   8.199 -46.457  1.00  0.00           H  
ATOM   2292  C   THR   144      11.735   7.098 -43.195  1.00  0.00           C  
ATOM   2293  O   THR   144      11.905   8.121 -42.493  1.00  0.00           O  
ATOM   2294  N   THR   145      12.412   5.964 -42.989  1.00  0.00           N  
ATOM   2295  H   THR   145      12.230   5.156 -43.566  1.00  0.00           H  
ATOM   2296  CA  THR   145      13.428   5.692 -41.980  1.00  0.00           C  
ATOM   2297  HA  THR   145      13.134   6.170 -41.045  1.00  0.00           H  
ATOM   2298  CB  THR   145      13.657   4.194 -41.671  1.00  0.00           C  
ATOM   2299  HB  THR   145      14.686   4.051 -41.338  1.00  0.00           H  
ATOM   2300  CG2 THR   145      12.743   3.711 -40.467  1.00  0.00           C  
ATOM   2301 HG21 THR   145      12.720   2.631 -40.317  1.00  0.00           H  
ATOM   2302 HG22 THR   145      12.898   4.182 -39.496  1.00  0.00           H  
ATOM   2303 HG23 THR   145      11.738   3.845 -40.867  1.00  0.00           H  
ATOM   2304  OG1 THR   145      13.354   3.348 -42.795  1.00  0.00           O  
ATOM   2305  HG1 THR   145      14.133   3.342 -43.356  1.00  0.00           H  
ATOM   2306  C   THR   145      14.718   6.371 -42.387  1.00  0.00           C  
ATOM   2307  O   THR   145      14.946   6.515 -43.586  1.00  0.00           O  
ATOM   2308  N   THR   146      15.463   6.987 -41.449  1.00  0.00           N  
ATOM   2309  H   THR   146      15.307   6.766 -40.476  1.00  0.00           H  
ATOM   2310  CA  THR   146      16.575   7.930 -41.712  1.00  0.00           C  
ATOM   2311  HA  THR   146      16.284   8.446 -42.627  1.00  0.00           H  
ATOM   2312  CB  THR   146      16.739   8.913 -40.602  1.00  0.00           C  
ATOM   2313  HB  THR   146      17.303   9.772 -40.968  1.00  0.00           H  
ATOM   2314  CG2 THR   146      15.490   9.417 -39.898  1.00  0.00           C  
ATOM   2315 HG21 THR   146      15.563  10.456 -39.578  1.00  0.00           H  
ATOM   2316 HG22 THR   146      14.693   9.382 -40.640  1.00  0.00           H  
ATOM   2317 HG23 THR   146      15.327   8.729 -39.068  1.00  0.00           H  
ATOM   2318  OG1 THR   146      17.533   8.305 -39.583  1.00  0.00           O  
ATOM   2319  HG1 THR   146      17.526   8.831 -38.780  1.00  0.00           H  
ATOM   2320  C   THR   146      17.915   7.235 -41.911  1.00  0.00           C  
ATOM   2321  O   THR   146      18.059   6.017 -41.542  1.00  0.00           O  
ATOM   2322  N   ALA   147      18.968   7.872 -42.473  1.00  0.00           N  
ATOM   2323  H   ALA   147      18.786   8.798 -42.831  1.00  0.00           H  
ATOM   2324  CA  ALA   147      20.251   7.199 -42.726  1.00  0.00           C  
ATOM   2325  HA  ALA   147      19.972   6.287 -43.254  1.00  0.00           H  
ATOM   2326  CB  ALA   147      21.077   8.153 -43.552  1.00  0.00           C  
ATOM   2327  HB1 ALA   147      21.618   8.811 -42.872  1.00  0.00           H  
ATOM   2328  HB2 ALA   147      21.846   7.566 -44.054  1.00  0.00           H  
ATOM   2329  HB3 ALA   147      20.427   8.701 -44.233  1.00  0.00           H  
ATOM   2330  C   ALA   147      20.831   6.860 -41.364  1.00  0.00           C  
ATOM   2331  O   ALA   147      20.943   7.704 -40.488  1.00  0.00           O  
ATOM   2332  N   ALA   148      21.231   5.632 -41.241  1.00  0.00           N  
ATOM   2333  H   ALA   148      21.096   5.023 -42.035  1.00  0.00           H  
ATOM   2334  CA  ALA   148      22.180   5.157 -40.199  1.00  0.00           C  
ATOM   2335  HA  ALA   148      21.860   5.331 -39.172  1.00  0.00           H  
ATOM   2336  CB  ALA   148      22.262   3.651 -40.273  1.00  0.00           C  
ATOM   2337  HB1 ALA   148      21.346   3.068 -40.184  1.00  0.00           H  
ATOM   2338  HB2 ALA   148      22.755   3.293 -41.177  1.00  0.00           H  
ATOM   2339  HB3 ALA   148      22.901   3.291 -39.466  1.00  0.00           H  
ATOM   2340  C   ALA   148      23.613   5.754 -40.375  1.00  0.00           C  
ATOM   2341  O   ALA   148      24.024   6.080 -41.525  1.00  0.00           O  
ATOM   2342  N   PRO   149      24.461   5.926 -39.336  1.00  0.00           N  
ATOM   2343  CD  PRO   149      24.069   5.787 -37.831  1.00  0.00           C  
ATOM   2344  HD2 PRO   149      24.125   4.775 -37.430  1.00  0.00           H  
ATOM   2345  HD3 PRO   149      23.079   6.185 -37.611  1.00  0.00           H  
ATOM   2346  CG  PRO   149      25.082   6.687 -37.136  1.00  0.00           C  
ATOM   2347  HG2 PRO   149      25.437   6.369 -36.156  1.00  0.00           H  
ATOM   2348  HG3 PRO   149      24.480   7.546 -36.839  1.00  0.00           H  
ATOM   2349  CB  PRO   149      26.228   6.973 -38.102  1.00  0.00           C  
ATOM   2350  HB2 PRO   149      27.106   6.428 -37.757  1.00  0.00           H  
ATOM   2351  HB3 PRO   149      26.452   8.037 -38.176  1.00  0.00           H  
ATOM   2352  CA  PRO   149      25.719   6.527 -39.507  1.00  0.00           C  
ATOM   2353  HA  PRO   149      25.522   7.457 -40.040  1.00  0.00           H  
ATOM   2354  C   PRO   149      26.799   5.779 -40.316  1.00  0.00           C  
ATOM   2355  O   PRO   149      27.879   6.335 -40.562  1.00  0.00           O  
ATOM   2356  N   ALA   150      26.526   4.572 -40.675  1.00  0.00           N  
ATOM   2357  H   ALA   150      25.628   4.154 -40.479  1.00  0.00           H  
ATOM   2358  CA  ALA   150      27.560   3.653 -41.169  1.00  0.00           C  
ATOM   2359  HA  ALA   150      28.506   3.830 -40.657  1.00  0.00           H  
ATOM   2360  CB  ALA   150      27.298   2.183 -40.841  1.00  0.00           C  
ATOM   2361  HB1 ALA   150      26.250   1.956 -41.036  1.00  0.00           H  
ATOM   2362  HB2 ALA   150      27.764   1.466 -41.518  1.00  0.00           H  
ATOM   2363  HB3 ALA   150      27.469   1.976 -39.785  1.00  0.00           H  
ATOM   2364  C   ALA   150      28.056   3.893 -42.606  1.00  0.00           C  
ATOM   2365  O   ALA   150      28.981   3.195 -43.091  1.00  0.00           O  
ATOM   2366  N   ASP   151      27.443   4.845 -43.269  1.00  0.00           N  
ATOM   2367  H   ASP   151      26.761   5.459 -42.847  1.00  0.00           H  
ATOM   2368  CA  ASP   151      27.913   5.093 -44.661  1.00  0.00           C  
ATOM   2369  HA  ASP   151      27.892   4.216 -45.308  1.00  0.00           H  
ATOM   2370  CB  ASP   151      27.124   6.123 -45.391  1.00  0.00           C  
ATOM   2371  HB2 ASP   151      27.029   7.035 -44.803  1.00  0.00           H  
ATOM   2372  HB3 ASP   151      27.684   6.382 -46.290  1.00  0.00           H  
ATOM   2373  CG  ASP   151      25.692   5.716 -45.824  1.00  0.00           C  
ATOM   2374  OD1 ASP   151      24.983   6.593 -46.330  1.00  0.00           O  
ATOM   2375  OD2 ASP   151      25.254   4.583 -45.517  1.00  0.00           O  
ATOM   2376  C   ASP   151      29.299   5.660 -44.452  1.00  0.00           C  
ATOM   2377  O   ASP   151      30.264   5.376 -45.213  1.00  0.00           O  
ATOM   2378  N   ALA   152      29.517   6.391 -43.367  1.00  0.00           N  
ATOM   2379  H   ALA   152      28.725   6.817 -42.908  1.00  0.00           H  
ATOM   2380  CA  ALA   152      30.776   7.054 -42.909  1.00  0.00           C  
ATOM   2381  HA  ALA   152      31.244   7.392 -43.833  1.00  0.00           H  
ATOM   2382  CB  ALA   152      30.317   8.261 -42.037  1.00  0.00           C  
ATOM   2383  HB1 ALA   152      29.952   7.906 -41.073  1.00  0.00           H  
ATOM   2384  HB2 ALA   152      31.144   8.956 -41.896  1.00  0.00           H  
ATOM   2385  HB3 ALA   152      29.417   8.655 -42.511  1.00  0.00           H  
ATOM   2386  C   ALA   152      31.877   6.207 -42.168  1.00  0.00           C  
ATOM   2387  O   ALA   152      32.806   6.827 -41.621  1.00  0.00           O  
ATOM   2388  N   LYS   153      31.883   4.829 -42.296  1.00  0.00           N  
ATOM   2389  H   LYS   153      31.149   4.408 -42.847  1.00  0.00           H  
ATOM   2390  CA  LYS   153      32.894   3.929 -41.934  1.00  0.00           C  
ATOM   2391  HA  LYS   153      32.831   3.862 -40.848  1.00  0.00           H  
ATOM   2392  CB  LYS   153      32.635   2.504 -42.491  1.00  0.00           C  
ATOM   2393  HB2 LYS   153      31.557   2.441 -42.638  1.00  0.00           H  
ATOM   2394  HB3 LYS   153      33.039   2.647 -43.493  1.00  0.00           H  
ATOM   2395  CG  LYS   153      33.187   1.458 -41.739  1.00  0.00           C  
ATOM   2396  HG2 LYS   153      33.306   1.787 -40.707  1.00  0.00           H  
ATOM   2397  HG3 LYS   153      32.565   0.567 -41.661  1.00  0.00           H  
ATOM   2398  CD  LYS   153      34.441   1.090 -42.088  1.00  0.00           C  
ATOM   2399  HD2 LYS   153      34.499   0.838 -43.147  1.00  0.00           H  
ATOM   2400  HD3 LYS   153      35.110   1.949 -42.040  1.00  0.00           H  
ATOM   2401  CE  LYS   153      34.982   0.039 -41.375  1.00  0.00           C  
ATOM   2402  HE2 LYS   153      35.347   0.434 -40.427  1.00  0.00           H  
ATOM   2403  HE3 LYS   153      34.068  -0.548 -41.281  1.00  0.00           H  
ATOM   2404  NZ  LYS   153      36.040  -0.630 -42.143  1.00  0.00           N  
ATOM   2405  HZ1 LYS   153      35.647  -1.183 -42.891  1.00  0.00           H  
ATOM   2406  HZ2 LYS   153      36.568   0.071 -42.642  1.00  0.00           H  
ATOM   2407  HZ3 LYS   153      36.622  -1.134 -41.490  1.00  0.00           H  
ATOM   2408  C   LYS   153      34.278   4.465 -42.110  1.00  0.00           C  
ATOM   2409  O   LYS   153      35.071   4.275 -41.158  1.00  0.00           O  
ATOM   2410  N   PRO   154      34.662   5.094 -43.243  1.00  0.00           N  
ATOM   2411  CD  PRO   154      33.915   5.424 -44.444  1.00  0.00           C  
ATOM   2412  HD2 PRO   154      33.697   6.487 -44.335  1.00  0.00           H  
ATOM   2413  HD3 PRO   154      33.055   4.786 -44.650  1.00  0.00           H  
ATOM   2414  CG  PRO   154      34.936   5.219 -45.516  1.00  0.00           C  
ATOM   2415  HG2 PRO   154      34.655   5.798 -46.395  1.00  0.00           H  
ATOM   2416  HG3 PRO   154      35.030   4.148 -45.697  1.00  0.00           H  
ATOM   2417  CB  PRO   154      36.172   5.837 -44.841  1.00  0.00           C  
ATOM   2418  HB2 PRO   154      36.176   6.924 -44.915  1.00  0.00           H  
ATOM   2419  HB3 PRO   154      37.085   5.391 -45.235  1.00  0.00           H  
ATOM   2420  CA  PRO   154      36.107   5.379 -43.377  1.00  0.00           C  
ATOM   2421  HA  PRO   154      36.688   4.459 -43.316  1.00  0.00           H  
ATOM   2422  C   PRO   154      36.716   6.509 -42.538  1.00  0.00           C  
ATOM   2423  O   PRO   154      37.916   6.622 -42.383  1.00  0.00           O  
ATOM   2424  N   MET   155      35.838   7.298 -41.811  1.00  0.00           N  
ATOM   2425  H   MET   155      34.834   7.222 -41.892  1.00  0.00           H  
ATOM   2426  CA  MET   155      36.168   8.481 -40.880  1.00  0.00           C  
ATOM   2427  HA  MET   155      37.220   8.696 -41.069  1.00  0.00           H  
ATOM   2428  CB  MET   155      35.372   9.731 -41.360  1.00  0.00           C  
ATOM   2429  HB2 MET   155      34.452   9.317 -41.774  1.00  0.00           H  
ATOM   2430  HB3 MET   155      35.307  10.421 -40.519  1.00  0.00           H  
ATOM   2431  CG  MET   155      36.193  10.419 -42.424  1.00  0.00           C  
ATOM   2432  HG2 MET   155      35.617  11.328 -42.600  1.00  0.00           H  
ATOM   2433  HG3 MET   155      37.135  10.798 -42.029  1.00  0.00           H  
ATOM   2434  SD  MET   155      36.410   9.696 -44.011  1.00  0.00           S  
ATOM   2435  CE  MET   155      34.665   9.690 -44.474  1.00  0.00           C  
ATOM   2436  HE1 MET   155      34.510   9.300 -45.480  1.00  0.00           H  
ATOM   2437  HE2 MET   155      34.002   9.239 -43.735  1.00  0.00           H  
ATOM   2438  HE3 MET   155      34.344  10.720 -44.629  1.00  0.00           H  
ATOM   2439  C   MET   155      35.713   8.276 -39.407  1.00  0.00           C  
ATOM   2440  O   MET   155      36.121   8.981 -38.463  1.00  0.00           O  
ATOM   2441  N   MET   156      34.946   7.215 -39.172  1.00  0.00           N  
ATOM   2442  H   MET   156      34.632   6.737 -40.005  1.00  0.00           H  
ATOM   2443  CA  MET   156      34.429   6.865 -37.839  1.00  0.00           C  
ATOM   2444  HA  MET   156      34.065   7.720 -37.269  1.00  0.00           H  
ATOM   2445  CB  MET   156      33.167   6.113 -38.129  1.00  0.00           C  
ATOM   2446  HB2 MET   156      33.335   5.349 -38.889  1.00  0.00           H  
ATOM   2447  HB3 MET   156      32.797   5.553 -37.271  1.00  0.00           H  
ATOM   2448  CG  MET   156      31.965   6.994 -38.548  1.00  0.00           C  
ATOM   2449  HG2 MET   156      31.654   7.642 -37.728  1.00  0.00           H  
ATOM   2450  HG3 MET   156      32.301   7.729 -39.279  1.00  0.00           H  
ATOM   2451  SD  MET   156      30.565   5.993 -39.093  1.00  0.00           S  
ATOM   2452  CE  MET   156      29.762   5.634 -37.476  1.00  0.00           C  
ATOM   2453  HE1 MET   156      29.296   6.560 -37.138  1.00  0.00           H  
ATOM   2454  HE2 MET   156      29.021   4.881 -37.743  1.00  0.00           H  
ATOM   2455  HE3 MET   156      30.457   5.215 -36.748  1.00  0.00           H  
ATOM   2456  C   MET   156      35.504   6.164 -37.020  1.00  0.00           C  
ATOM   2457  O   MET   156      36.422   5.584 -37.579  1.00  0.00           O  
ATOM   2458  N   HIE   157      35.299   6.119 -35.684  1.00  0.00           N  
ATOM   2459  H   HIE   157      34.598   6.706 -35.255  1.00  0.00           H  
ATOM   2460  CA  HIE   157      36.433   5.499 -34.950  1.00  0.00           C  
ATOM   2461  HA  HIE   157      37.346   5.952 -35.337  1.00  0.00           H  
ATOM   2462  CB  HIE   157      36.359   5.934 -33.467  1.00  0.00           C  
ATOM   2463  HB2 HIE   157      36.051   6.970 -33.327  1.00  0.00           H  
ATOM   2464  HB3 HIE   157      35.683   5.377 -32.819  1.00  0.00           H  
ATOM   2465  CG  HIE   157      37.724   5.700 -32.848  1.00  0.00           C  
ATOM   2466  ND1 HIE   157      38.086   4.614 -32.016  1.00  0.00           N  
ATOM   2467  CE1 HIE   157      39.375   4.714 -31.798  1.00  0.00           C  
ATOM   2468  HE1 HIE   157      40.120   4.176 -31.231  1.00  0.00           H  
ATOM   2469  NE2 HIE   157      39.839   5.785 -32.518  1.00  0.00           N  
ATOM   2470  HE2 HIE   157      40.820   6.005 -32.426  1.00  0.00           H  
ATOM   2471  CD2 HIE   157      38.831   6.495 -33.142  1.00  0.00           C  
ATOM   2472  HD2 HIE   157      38.850   7.406 -33.722  1.00  0.00           H  
ATOM   2473  C   HIE   157      36.453   3.940 -35.126  1.00  0.00           C  
ATOM   2474  O   HIE   157      35.484   3.243 -34.957  1.00  0.00           O  
ATOM   2475  N   HIE   158      37.688   3.302 -35.180  1.00  0.00           N  
ATOM   2476  H   HIE   158      38.460   3.914 -35.401  1.00  0.00           H  
ATOM   2477  CA  HIE   158      37.838   1.770 -35.153  1.00  0.00           C  
ATOM   2478  HA  HIE   158      37.207   1.409 -35.965  1.00  0.00           H  
ATOM   2479  CB  HIE   158      39.403   1.533 -35.428  1.00  0.00           C  
ATOM   2480  HB2 HIE   158      39.680   0.488 -35.565  1.00  0.00           H  
ATOM   2481  HB3 HIE   158      39.720   2.010 -36.355  1.00  0.00           H  
ATOM   2482  CG  HIE   158      40.334   1.959 -34.340  1.00  0.00           C  
ATOM   2483  ND1 HIE   158      40.348   1.302 -33.065  1.00  0.00           N  
ATOM   2484  CE1 HIE   158      41.291   1.987 -32.285  1.00  0.00           C  
ATOM   2485  HE1 HIE   158      41.439   1.875 -31.221  1.00  0.00           H  
ATOM   2486  NE2 HIE   158      41.856   2.916 -33.066  1.00  0.00           N  
ATOM   2487  HE2 HIE   158      42.471   3.626 -32.696  1.00  0.00           H  
ATOM   2488  CD2 HIE   158      41.170   2.990 -34.250  1.00  0.00           C  
ATOM   2489  HD2 HIE   158      41.258   3.723 -35.037  1.00  0.00           H  
ATOM   2490  C   HIE   158      37.211   1.069 -33.900  1.00  0.00           C  
ATOM   2491  O   HIE   158      36.488   0.089 -34.101  1.00  0.00           O  
ATOM   2492  N   LYS   159      37.484   1.567 -32.732  1.00  0.00           N  
ATOM   2493  H   LYS   159      38.120   2.350 -32.678  1.00  0.00           H  
ATOM   2494  CA  LYS   159      36.803   1.162 -31.508  1.00  0.00           C  
ATOM   2495  HA  LYS   159      36.573   0.097 -31.544  1.00  0.00           H  
ATOM   2496  CB  LYS   159      37.813   1.379 -30.336  1.00  0.00           C  
ATOM   2497  HB2 LYS   159      38.713   0.844 -30.637  1.00  0.00           H  
ATOM   2498  HB3 LYS   159      38.032   2.434 -30.174  1.00  0.00           H  
ATOM   2499  CG  LYS   159      37.290   0.835 -29.145  1.00  0.00           C  
ATOM   2500  HG2 LYS   159      36.449   1.421 -28.774  1.00  0.00           H  
ATOM   2501  HG3 LYS   159      36.872  -0.130 -29.433  1.00  0.00           H  
ATOM   2502  CD  LYS   159      38.109   0.594 -28.105  1.00  0.00           C  
ATOM   2503  HD2 LYS   159      37.637  -0.259 -27.619  1.00  0.00           H  
ATOM   2504  HD3 LYS   159      38.978   0.039 -28.457  1.00  0.00           H  
ATOM   2505  CE  LYS   159      38.479   1.640 -27.317  1.00  0.00           C  
ATOM   2506  HE2 LYS   159      38.991   2.448 -27.840  1.00  0.00           H  
ATOM   2507  HE3 LYS   159      37.571   2.128 -26.962  1.00  0.00           H  
ATOM   2508  NZ  LYS   159      39.142   1.081 -26.119  1.00  0.00           N  
ATOM   2509  HZ1 LYS   159      40.004   0.612 -26.357  1.00  0.00           H  
ATOM   2510  HZ2 LYS   159      39.326   1.872 -25.518  1.00  0.00           H  
ATOM   2511  HZ3 LYS   159      38.543   0.403 -25.671  1.00  0.00           H  
ATOM   2512  C   LYS   159      35.469   2.021 -31.398  1.00  0.00           C  
ATOM   2513  O   LYS   159      35.335   2.891 -30.550  1.00  0.00           O  
ATOM   2514  N   GLY   160      34.497   1.775 -32.289  1.00  0.00           N  
ATOM   2515  H   GLY   160      34.730   1.408 -33.201  1.00  0.00           H  
ATOM   2516  CA  GLY   160      33.201   2.460 -32.246  1.00  0.00           C  
ATOM   2517  HA2 GLY   160      33.466   3.494 -32.028  1.00  0.00           H  
ATOM   2518  HA3 GLY   160      32.618   2.307 -33.154  1.00  0.00           H  
ATOM   2519  C   GLY   160      32.390   2.097 -30.994  1.00  0.00           C  
ATOM   2520  O   GLY   160      32.851   1.199 -30.256  1.00  0.00           O  
ATOM   2521  N   LYS   161      31.316   2.854 -30.790  1.00  0.00           N  
ATOM   2522  H   LYS   161      31.049   3.681 -31.303  1.00  0.00           H  
ATOM   2523  CA  LYS   161      30.298   2.489 -29.763  1.00  0.00           C  
ATOM   2524  HA  LYS   161      30.809   2.076 -28.893  1.00  0.00           H  
ATOM   2525  CB  LYS   161      29.553   3.853 -29.354  1.00  0.00           C  
ATOM   2526  HB2 LYS   161      30.308   4.612 -29.150  1.00  0.00           H  
ATOM   2527  HB3 LYS   161      28.875   4.095 -30.172  1.00  0.00           H  
ATOM   2528  CG  LYS   161      28.805   3.667 -28.269  1.00  0.00           C  
ATOM   2529  HG2 LYS   161      28.049   2.920 -28.514  1.00  0.00           H  
ATOM   2530  HG3 LYS   161      29.376   3.216 -27.457  1.00  0.00           H  
ATOM   2531  CD  LYS   161      28.235   4.801 -27.811  1.00  0.00           C  
ATOM   2532  HD2 LYS   161      28.894   5.662 -27.699  1.00  0.00           H  
ATOM   2533  HD3 LYS   161      27.588   5.081 -28.643  1.00  0.00           H  
ATOM   2534  CE  LYS   161      27.529   4.650 -26.658  1.00  0.00           C  
ATOM   2535  HE2 LYS   161      26.757   3.889 -26.767  1.00  0.00           H  
ATOM   2536  HE3 LYS   161      28.183   4.285 -25.866  1.00  0.00           H  
ATOM   2537  NZ  LYS   161      26.784   5.876 -26.224  1.00  0.00           N  
ATOM   2538  HZ1 LYS   161      25.995   6.198 -26.766  1.00  0.00           H  
ATOM   2539  HZ2 LYS   161      26.480   5.757 -25.268  1.00  0.00           H  
ATOM   2540  HZ3 LYS   161      27.491   6.594 -26.160  1.00  0.00           H  
ATOM   2541  C   LYS   161      29.386   1.364 -30.431  1.00  0.00           C  
ATOM   2542  O   LYS   161      28.820   0.550 -29.684  1.00  0.00           O  
ATOM   2543  N   PHE   162      29.275   1.362 -31.788  1.00  0.00           N  
ATOM   2544  H   PHE   162      29.857   1.963 -32.355  1.00  0.00           H  
ATOM   2545  CA  PHE   162      28.432   0.333 -32.491  1.00  0.00           C  
ATOM   2546  HA  PHE   162      28.280   0.520 -33.554  1.00  0.00           H  
ATOM   2547  CB  PHE   162      29.114  -1.127 -32.402  1.00  0.00           C  
ATOM   2548  HB2 PHE   162      29.076  -1.441 -31.358  1.00  0.00           H  
ATOM   2549  HB3 PHE   162      28.512  -1.873 -32.921  1.00  0.00           H  
ATOM   2550  CG  PHE   162      30.512  -1.215 -32.867  1.00  0.00           C  
ATOM   2551  CD1 PHE   162      30.833  -0.888 -34.197  1.00  0.00           C  
ATOM   2552  HD1 PHE   162      30.067  -0.748 -34.946  1.00  0.00           H  
ATOM   2553  CE1 PHE   162      32.192  -0.797 -34.570  1.00  0.00           C  
ATOM   2554  HE1 PHE   162      32.525  -0.597 -35.578  1.00  0.00           H  
ATOM   2555  CZ  PHE   162      33.190  -0.895 -33.567  1.00  0.00           C  
ATOM   2556  HZ  PHE   162      34.212  -0.945 -33.914  1.00  0.00           H  
ATOM   2557  CE2 PHE   162      32.825  -1.091 -32.201  1.00  0.00           C  
ATOM   2558  HE2 PHE   162      33.576  -1.153 -31.427  1.00  0.00           H  
ATOM   2559  CD2 PHE   162      31.469  -1.343 -31.914  1.00  0.00           C  
ATOM   2560  HD2 PHE   162      31.238  -1.542 -30.878  1.00  0.00           H  
ATOM   2561  C   PHE   162      26.962   0.416 -31.976  1.00  0.00           C  
ATOM   2562  O   PHE   162      26.370  -0.577 -31.513  1.00  0.00           O  
ATOM   2563  N   GLY   163      26.422   1.635 -31.917  1.00  0.00           N  
ATOM   2564  H   GLY   163      26.853   2.403 -32.412  1.00  0.00           H  
ATOM   2565  CA  GLY   163      25.128   1.939 -31.276  1.00  0.00           C  
ATOM   2566  HA2 GLY   163      25.073   1.517 -30.273  1.00  0.00           H  
ATOM   2567  HA3 GLY   163      25.114   2.997 -31.015  1.00  0.00           H  
ATOM   2568  C   GLY   163      23.838   1.662 -32.119  1.00  0.00           C  
ATOM   2569  O   GLY   163      24.022   1.347 -33.305  1.00  0.00           O  
ATOM   2570  N   PRO   164      22.617   1.614 -31.590  1.00  0.00           N  
ATOM   2571  CD  PRO   164      22.412   1.337 -30.171  1.00  0.00           C  
ATOM   2572  HD2 PRO   164      22.362   2.271 -29.612  1.00  0.00           H  
ATOM   2573  HD3 PRO   164      23.136   0.604 -29.814  1.00  0.00           H  
ATOM   2574  CG  PRO   164      21.071   0.586 -30.046  1.00  0.00           C  
ATOM   2575  HG2 PRO   164      20.555   0.696 -29.092  1.00  0.00           H  
ATOM   2576  HG3 PRO   164      21.321  -0.457 -30.241  1.00  0.00           H  
ATOM   2577  CB  PRO   164      20.341   1.262 -31.262  1.00  0.00           C  
ATOM   2578  HB2 PRO   164      20.071   2.260 -30.916  1.00  0.00           H  
ATOM   2579  HB3 PRO   164      19.502   0.603 -31.486  1.00  0.00           H  
ATOM   2580  CA  PRO   164      21.398   1.378 -32.374  1.00  0.00           C  
ATOM   2581  HA  PRO   164      21.546   0.407 -32.847  1.00  0.00           H  
ATOM   2582  C   PRO   164      21.036   2.508 -33.324  1.00  0.00           C  
ATOM   2583  O   PRO   164      21.609   3.585 -33.323  1.00  0.00           O  
ATOM   2584  N   HIE   165      19.980   2.279 -34.056  1.00  0.00           N  
ATOM   2585  H   HIE   165      19.440   1.426 -34.050  1.00  0.00           H  
ATOM   2586  CA  HIE   165      19.281   3.239 -34.995  1.00  0.00           C  
ATOM   2587  HA  HIE   165      19.381   4.296 -34.751  1.00  0.00           H  
ATOM   2588  CB  HIE   165      19.949   2.962 -36.421  1.00  0.00           C  
ATOM   2589  HB2 HIE   165      21.028   2.811 -36.434  1.00  0.00           H  
ATOM   2590  HB3 HIE   165      19.490   2.047 -36.797  1.00  0.00           H  
ATOM   2591  CG  HIE   165      19.584   4.127 -37.289  1.00  0.00           C  
ATOM   2592  ND1 HIE   165      19.986   5.488 -37.038  1.00  0.00           N  
ATOM   2593  CE1 HIE   165      19.511   6.219 -38.025  1.00  0.00           C  
ATOM   2594  HE1 HIE   165      19.424   7.291 -37.932  1.00  0.00           H  
ATOM   2595  NE2 HIE   165      19.012   5.400 -38.963  1.00  0.00           N  
ATOM   2596  HE2 HIE   165      18.427   5.762 -39.703  1.00  0.00           H  
ATOM   2597  CD2 HIE   165      19.039   4.097 -38.542  1.00  0.00           C  
ATOM   2598  HD2 HIE   165      18.636   3.309 -39.160  1.00  0.00           H  
ATOM   2599  C   HIE   165      17.768   2.906 -35.026  1.00  0.00           C  
ATOM   2600  O   HIE   165      17.373   1.970 -34.309  1.00  0.00           O  
ATOM   2601  N   GLN   166      17.063   3.606 -35.898  1.00  0.00           N  
ATOM   2602  H   GLN   166      17.514   4.347 -36.416  1.00  0.00           H  
ATOM   2603  CA  GLN   166      15.655   3.262 -36.158  1.00  0.00           C  
ATOM   2604  HA  GLN   166      15.181   3.233 -35.177  1.00  0.00           H  
ATOM   2605  CB  GLN   166      14.895   4.339 -37.108  1.00  0.00           C  
ATOM   2606  HB2 GLN   166      15.334   4.146 -38.087  1.00  0.00           H  
ATOM   2607  HB3 GLN   166      13.809   4.255 -37.067  1.00  0.00           H  
ATOM   2608  CG  GLN   166      15.112   5.777 -36.595  1.00  0.00           C  
ATOM   2609  HG2 GLN   166      14.937   5.926 -35.530  1.00  0.00           H  
ATOM   2610  HG3 GLN   166      16.092   6.166 -36.869  1.00  0.00           H  
ATOM   2611  CD  GLN   166      14.180   6.752 -37.354  1.00  0.00           C  
ATOM   2612  OE1 GLN   166      13.518   6.406 -38.322  1.00  0.00           O  
ATOM   2613  NE2 GLN   166      13.985   7.934 -36.848  1.00  0.00           N  
ATOM   2614 HE21 GLN   166      13.260   8.557 -37.172  1.00  0.00           H  
ATOM   2615 HE22 GLN   166      14.532   8.125 -36.021  1.00  0.00           H  
ATOM   2616  C   GLN   166      15.669   1.900 -36.839  1.00  0.00           C  
ATOM   2617  O   GLN   166      16.619   1.714 -37.659  1.00  0.00           O  
ATOM   2618  N   CML   167      14.715   0.995 -36.542  1.00  0.00           N  
ATOM   2619  H   CML   167      14.103   1.300 -35.799  1.00  0.00           H  
ATOM   2620  CA  CML   167      14.599  -0.359 -37.131  1.00  0.00           C  
ATOM   2621  HA  CML   167      15.593  -0.625 -37.487  1.00  0.00           H  
ATOM   2622  CB  CML   167      13.719  -0.239 -38.432  1.00  0.00           C  
ATOM   2623  HB2 CML   167      13.479  -1.214 -38.854  1.00  0.00           H  
ATOM   2624  HB3 CML   167      14.239   0.381 -39.161  1.00  0.00           H  
ATOM   2625  SG  CML   167      12.129   0.598 -38.294  1.00  0.00           S  
ATOM   2626  S1L CML   167      11.360   0.343 -40.175  1.00  0.00           S  
ATOM   2627  C1L CML   167      10.195  -1.018 -40.129  1.00  0.00           C  
ATOM   2628  H1L CML   167       9.575  -1.295 -41.008  1.00  0.00           H  
ATOM   2629  H1M CML   167       9.526  -0.923 -39.247  1.00  0.00           H  
ATOM   2630  C1R CML   167      10.924  -2.313 -39.930  1.00  0.00           C  
ATOM   2631  C2R CML   167      11.134  -2.840 -38.775  1.00  0.00           C  
ATOM   2632  H2R CML   167      10.906  -2.420 -37.784  1.00  0.00           H  
ATOM   2633  C1  CML   167      11.181  -3.241 -41.095  1.00  0.00           C  
ATOM   2634  C2  CML   167      11.742  -4.238 -38.813  1.00  0.00           C  
ATOM   2635  N1  CML   167      11.955  -4.264 -40.315  1.00  0.00           N  
ATOM   2636  O1  CML   167      12.521  -5.300 -40.791  1.00  0.00           O  
ATOM   2637  C1A CML   167      12.228  -2.731 -42.113  1.00  0.00           C  
ATOM   2638  H1A CML   167      13.087  -2.306 -41.551  1.00  0.00           H  
ATOM   2639  H1B CML   167      11.839  -2.119 -42.955  1.00  0.00           H  
ATOM   2640  H1C CML   167      12.641  -3.575 -42.705  1.00  0.00           H  
ATOM   2641  C2A CML   167      13.091  -4.187 -38.089  1.00  0.00           C  
ATOM   2642  H2A CML   167      13.713  -3.311 -38.374  1.00  0.00           H  
ATOM   2643  H2B CML   167      13.600  -5.173 -38.141  1.00  0.00           H  
ATOM   2644  H2C CML   167      12.995  -4.043 -36.992  1.00  0.00           H  
ATOM   2645  C1D CML   167       9.997  -4.001 -41.661  1.00  0.00           C  
ATOM   2646  H1D CML   167      10.248  -4.861 -42.317  1.00  0.00           H  
ATOM   2647  H1E CML   167       9.334  -3.391 -42.312  1.00  0.00           H  
ATOM   2648  H1F CML   167       9.433  -4.409 -40.795  1.00  0.00           H  
ATOM   2649  C2D CML   167      10.868  -5.367 -38.201  1.00  0.00           C  
ATOM   2650  H2D CML   167      11.173  -5.616 -37.162  1.00  0.00           H  
ATOM   2651  H2E CML   167      10.736  -6.297 -38.794  1.00  0.00           H  
ATOM   2652  H2F CML   167       9.811  -5.028 -38.167  1.00  0.00           H  
ATOM   2653  C   CML   167      14.088  -1.374 -36.121  1.00  0.00           C  
ATOM   2654  O   CML   167      12.947  -1.127 -35.710  1.00  0.00           O  
ATOM   2655  N   ASP   168      14.869  -2.406 -35.789  1.00  0.00           N  
ATOM   2656  H   ASP   168      15.751  -2.647 -36.217  1.00  0.00           H  
ATOM   2657  CA  ASP   168      14.491  -3.267 -34.702  1.00  0.00           C  
ATOM   2658  HA  ASP   168      13.492  -3.682 -34.837  1.00  0.00           H  
ATOM   2659  CB  ASP   168      15.522  -4.486 -34.596  1.00  0.00           C  
ATOM   2660  HB2 ASP   168      15.487  -5.050 -35.528  1.00  0.00           H  
ATOM   2661  HB3 ASP   168      16.506  -4.048 -34.432  1.00  0.00           H  
ATOM   2662  CG  ASP   168      15.181  -5.520 -33.424  1.00  0.00           C  
ATOM   2663  OD1 ASP   168      13.958  -5.911 -33.277  1.00  0.00           O  
ATOM   2664  OD2 ASP   168      15.988  -5.880 -32.529  1.00  0.00           O  
ATOM   2665  C   ASP   168      14.392  -2.455 -33.379  1.00  0.00           C  
ATOM   2666  O   ASP   168      14.797  -1.327 -33.276  1.00  0.00           O  
ATOM   2667  N   MET   169      13.804  -3.097 -32.362  1.00  0.00           N  
ATOM   2668  H   MET   169      13.517  -4.039 -32.588  1.00  0.00           H  
ATOM   2669  CA  MET   169      13.383  -2.582 -31.047  1.00  0.00           C  
ATOM   2670  HA  MET   169      12.963  -3.388 -30.446  1.00  0.00           H  
ATOM   2671  CB  MET   169      12.188  -1.679 -31.245  1.00  0.00           C  
ATOM   2672  HB2 MET   169      11.727  -1.432 -30.289  1.00  0.00           H  
ATOM   2673  HB3 MET   169      12.563  -0.734 -31.639  1.00  0.00           H  
ATOM   2674  CG  MET   169      11.089  -2.302 -32.147  1.00  0.00           C  
ATOM   2675  HG2 MET   169      11.481  -2.652 -33.102  1.00  0.00           H  
ATOM   2676  HG3 MET   169      10.726  -3.165 -31.590  1.00  0.00           H  
ATOM   2677  SD  MET   169       9.722  -1.136 -32.409  1.00  0.00           S  
ATOM   2678  CE  MET   169      10.364   0.318 -33.345  1.00  0.00           C  
ATOM   2679  HE1 MET   169      10.646   0.106 -34.376  1.00  0.00           H  
ATOM   2680  HE2 MET   169       9.537   1.009 -33.506  1.00  0.00           H  
ATOM   2681  HE3 MET   169      11.151   0.878 -32.840  1.00  0.00           H  
ATOM   2682  C   MET   169      14.516  -1.914 -30.133  1.00  0.00           C  
ATOM   2683  O   MET   169      14.496  -0.699 -29.924  1.00  0.00           O  
ATOM   2684  N   MET   170      15.561  -2.660 -29.704  1.00  0.00           N  
ATOM   2685  H   MET   170      16.308  -2.096 -29.325  1.00  0.00           H  
ATOM   2686  CA  MET   170      15.836  -4.090 -29.821  1.00  0.00           C  
ATOM   2687  HA  MET   170      15.706  -4.275 -30.887  1.00  0.00           H  
ATOM   2688  CB  MET   170      14.900  -4.954 -28.904  1.00  0.00           C  
ATOM   2689  HB2 MET   170      15.196  -4.858 -27.859  1.00  0.00           H  
ATOM   2690  HB3 MET   170      13.908  -4.503 -28.909  1.00  0.00           H  
ATOM   2691  CG  MET   170      14.845  -6.401 -29.340  1.00  0.00           C  
ATOM   2692  HG2 MET   170      14.679  -6.341 -30.415  1.00  0.00           H  
ATOM   2693  HG3 MET   170      15.804  -6.850 -29.078  1.00  0.00           H  
ATOM   2694  SD  MET   170      13.425  -7.235 -28.639  1.00  0.00           S  
ATOM   2695  CE  MET   170      12.238  -6.893 -30.000  1.00  0.00           C  
ATOM   2696  HE1 MET   170      12.178  -5.805 -30.020  1.00  0.00           H  
ATOM   2697  HE2 MET   170      12.578  -7.318 -30.944  1.00  0.00           H  
ATOM   2698  HE3 MET   170      11.310  -7.402 -29.740  1.00  0.00           H  
ATOM   2699  C   MET   170      17.360  -4.417 -29.438  1.00  0.00           C  
ATOM   2700  O   MET   170      17.688  -4.689 -28.275  1.00  0.00           O  
ATOM   2701  N   PHE   171      18.339  -4.151 -30.179  1.00  0.00           N  
ATOM   2702  H   PHE   171      19.237  -4.351 -29.762  1.00  0.00           H  
ATOM   2703  CA  PHE   171      18.415  -3.712 -31.598  1.00  0.00           C  
ATOM   2704  HA  PHE   171      17.462  -3.844 -32.110  1.00  0.00           H  
ATOM   2705  CB  PHE   171      18.698  -2.249 -31.718  1.00  0.00           C  
ATOM   2706  HB2 PHE   171      17.845  -1.685 -31.341  1.00  0.00           H  
ATOM   2707  HB3 PHE   171      19.595  -2.165 -31.105  1.00  0.00           H  
ATOM   2708  CG  PHE   171      18.995  -1.741 -33.138  1.00  0.00           C  
ATOM   2709  CD1 PHE   171      18.042  -1.114 -33.960  1.00  0.00           C  
ATOM   2710  HD1 PHE   171      17.056  -0.947 -33.551  1.00  0.00           H  
ATOM   2711  CE1 PHE   171      18.411  -0.676 -35.191  1.00  0.00           C  
ATOM   2712  HE1 PHE   171      17.679  -0.178 -35.809  1.00  0.00           H  
ATOM   2713  CZ  PHE   171      19.752  -0.645 -35.639  1.00  0.00           C  
ATOM   2714  HZ  PHE   171      19.930  -0.218 -36.615  1.00  0.00           H  
ATOM   2715  CE2 PHE   171      20.623  -1.336 -34.928  1.00  0.00           C  
ATOM   2716  HE2 PHE   171      21.647  -1.449 -35.253  1.00  0.00           H  
ATOM   2717  CD2 PHE   171      20.302  -1.936 -33.661  1.00  0.00           C  
ATOM   2718  HD2 PHE   171      21.109  -2.495 -33.211  1.00  0.00           H  
ATOM   2719  C   PHE   171      19.396  -4.561 -32.364  1.00  0.00           C  
ATOM   2720  O   PHE   171      20.504  -4.651 -31.969  1.00  0.00           O  
ATOM   2721  N   LYS   172      18.963  -5.373 -33.358  1.00  0.00           N  
ATOM   2722  H   LYS   172      17.959  -5.466 -33.422  1.00  0.00           H  
ATOM   2723  CA  LYS   172      19.668  -6.250 -34.304  1.00  0.00           C  
ATOM   2724  HA  LYS   172      20.664  -5.837 -34.460  1.00  0.00           H  
ATOM   2725  CB  LYS   172      19.913  -7.700 -33.747  1.00  0.00           C  
ATOM   2726  HB2 LYS   172      20.389  -8.329 -34.499  1.00  0.00           H  
ATOM   2727  HB3 LYS   172      20.717  -7.671 -33.011  1.00  0.00           H  
ATOM   2728  CG  LYS   172      18.956  -8.433 -33.143  1.00  0.00           C  
ATOM   2729  HG2 LYS   172      19.498  -9.365 -32.982  1.00  0.00           H  
ATOM   2730  HG3 LYS   172      18.657  -7.999 -32.189  1.00  0.00           H  
ATOM   2731  CD  LYS   172      17.811  -8.771 -33.801  1.00  0.00           C  
ATOM   2732  HD2 LYS   172      17.389  -7.872 -34.249  1.00  0.00           H  
ATOM   2733  HD3 LYS   172      18.168  -9.441 -34.583  1.00  0.00           H  
ATOM   2734  CE  LYS   172      16.774  -9.383 -33.164  1.00  0.00           C  
ATOM   2735  HE2 LYS   172      16.102  -9.874 -33.868  1.00  0.00           H  
ATOM   2736  HE3 LYS   172      17.291 -10.153 -32.591  1.00  0.00           H  
ATOM   2737  NZ  LYS   172      16.088  -8.601 -32.209  1.00  0.00           N  
ATOM   2738  HZ1 LYS   172      16.218  -7.609 -32.351  1.00  0.00           H  
ATOM   2739  HZ2 LYS   172      15.094  -8.775 -32.253  1.00  0.00           H  
ATOM   2740  HZ3 LYS   172      16.405  -8.646 -31.251  1.00  0.00           H  
ATOM   2741  C   LYS   172      19.083  -6.390 -35.721  1.00  0.00           C  
ATOM   2742  O   LYS   172      17.887  -6.294 -36.019  1.00  0.00           O  
ATOM   2743  N   ASP   173      20.012  -6.723 -36.656  1.00  0.00           N  
ATOM   2744  H   ASP   173      20.980  -6.475 -36.510  1.00  0.00           H  
ATOM   2745  CA  ASP   173      19.574  -7.134 -38.045  1.00  0.00           C  
ATOM   2746  HA  ASP   173      19.015  -6.324 -38.512  1.00  0.00           H  
ATOM   2747  CB  ASP   173      20.769  -7.332 -39.041  1.00  0.00           C  
ATOM   2748  HB2 ASP   173      21.547  -8.042 -38.760  1.00  0.00           H  
ATOM   2749  HB3 ASP   173      20.288  -7.769 -39.916  1.00  0.00           H  
ATOM   2750  CG  ASP   173      21.499  -6.041 -39.507  1.00  0.00           C  
ATOM   2751  OD1 ASP   173      21.750  -5.147 -38.658  1.00  0.00           O  
ATOM   2752  OD2 ASP   173      21.986  -6.102 -40.670  1.00  0.00           O  
ATOM   2753  C   ASP   173      18.661  -8.395 -38.034  1.00  0.00           C  
ATOM   2754  O   ASP   173      19.067  -9.387 -37.441  1.00  0.00           O  
ATOM   2755  N   LEU   174      17.514  -8.382 -38.731  1.00  0.00           N  
ATOM   2756  H   LEU   174      17.176  -7.539 -39.173  1.00  0.00           H  
ATOM   2757  CA  LEU   174      16.691  -9.527 -38.761  1.00  0.00           C  
ATOM   2758  HA  LEU   174      16.705 -10.029 -37.794  1.00  0.00           H  
ATOM   2759  CB  LEU   174      15.186  -9.034 -38.871  1.00  0.00           C  
ATOM   2760  HB2 LEU   174      15.091  -8.395 -39.749  1.00  0.00           H  
ATOM   2761  HB3 LEU   174      14.475  -9.854 -38.974  1.00  0.00           H  
ATOM   2762  CG  LEU   174      14.703  -8.192 -37.669  1.00  0.00           C  
ATOM   2763  HG  LEU   174      15.299  -7.282 -37.736  1.00  0.00           H  
ATOM   2764  CD1 LEU   174      13.185  -8.095 -37.606  1.00  0.00           C  
ATOM   2765 HD11 LEU   174      12.805  -7.390 -36.866  1.00  0.00           H  
ATOM   2766 HD12 LEU   174      12.841  -7.556 -38.488  1.00  0.00           H  
ATOM   2767 HD13 LEU   174      12.658  -9.038 -37.456  1.00  0.00           H  
ATOM   2768  CD2 LEU   174      15.068  -8.783 -36.263  1.00  0.00           C  
ATOM   2769 HD21 LEU   174      16.147  -8.811 -36.116  1.00  0.00           H  
ATOM   2770 HD22 LEU   174      14.680  -8.083 -35.522  1.00  0.00           H  
ATOM   2771 HD23 LEU   174      14.524  -9.715 -36.110  1.00  0.00           H  
ATOM   2772  C   LEU   174      17.147 -10.647 -39.730  1.00  0.00           C  
ATOM   2773  O   LEU   174      16.852 -11.790 -39.458  1.00  0.00           O  
ATOM   2774  N   ASN   175      17.981 -10.298 -40.639  1.00  0.00           N  
ATOM   2775  H   ASN   175      18.413  -9.385 -40.643  1.00  0.00           H  
ATOM   2776  CA  ASN   175      18.460 -11.223 -41.724  1.00  0.00           C  
ATOM   2777  HA  ASN   175      19.003 -10.602 -42.435  1.00  0.00           H  
ATOM   2778  CB  ASN   175      19.566 -12.077 -41.125  1.00  0.00           C  
ATOM   2779  HB2 ASN   175      19.166 -12.619 -40.267  1.00  0.00           H  
ATOM   2780  HB3 ASN   175      19.887 -12.762 -41.910  1.00  0.00           H  
ATOM   2781  CG  ASN   175      20.824 -11.464 -40.650  1.00  0.00           C  
ATOM   2782  OD1 ASN   175      21.001 -10.297 -40.415  1.00  0.00           O  
ATOM   2783  ND2 ASN   175      21.801 -12.263 -40.556  1.00  0.00           N  
ATOM   2784 HD21 ASN   175      22.668 -11.840 -40.256  1.00  0.00           H  
ATOM   2785 HD22 ASN   175      21.784 -13.273 -40.534  1.00  0.00           H  
ATOM   2786  C   ASN   175      17.338 -11.860 -42.593  1.00  0.00           C  
ATOM   2787  O   ASN   175      17.592 -12.858 -43.297  1.00  0.00           O  
ATOM   2788  N   LEU   176      16.142 -11.217 -42.682  1.00  0.00           N  
ATOM   2789  H   LEU   176      15.948 -10.328 -42.242  1.00  0.00           H  
ATOM   2790  CA  LEU   176      14.930 -11.798 -43.306  1.00  0.00           C  
ATOM   2791  HA  LEU   176      14.729 -12.695 -42.720  1.00  0.00           H  
ATOM   2792  CB  LEU   176      13.655 -10.850 -43.101  1.00  0.00           C  
ATOM   2793  HB2 LEU   176      13.871  -9.955 -43.683  1.00  0.00           H  
ATOM   2794  HB3 LEU   176      12.863 -11.399 -43.611  1.00  0.00           H  
ATOM   2795  CG  LEU   176      13.262 -10.422 -41.651  1.00  0.00           C  
ATOM   2796  HG  LEU   176      13.905  -9.656 -41.216  1.00  0.00           H  
ATOM   2797  CD1 LEU   176      11.820  -9.916 -41.563  1.00  0.00           C  
ATOM   2798 HD11 LEU   176      11.507  -9.563 -40.580  1.00  0.00           H  
ATOM   2799 HD12 LEU   176      11.664  -9.058 -42.216  1.00  0.00           H  
ATOM   2800 HD13 LEU   176      11.104 -10.709 -41.781  1.00  0.00           H  
ATOM   2801  CD2 LEU   176      13.241 -11.683 -40.729  1.00  0.00           C  
ATOM   2802 HD21 LEU   176      12.649 -12.448 -41.231  1.00  0.00           H  
ATOM   2803 HD22 LEU   176      14.282 -11.985 -40.616  1.00  0.00           H  
ATOM   2804 HD23 LEU   176      12.844 -11.392 -39.757  1.00  0.00           H  
ATOM   2805  C   LEU   176      15.234 -12.081 -44.783  1.00  0.00           C  
ATOM   2806  O   LEU   176      15.685 -11.163 -45.511  1.00  0.00           O  
ATOM   2807  N   THR   177      14.855 -13.238 -45.236  1.00  0.00           N  
ATOM   2808  H   THR   177      14.404 -13.824 -44.548  1.00  0.00           H  
ATOM   2809  CA  THR   177      14.658 -13.549 -46.688  1.00  0.00           C  
ATOM   2810  HA  THR   177      15.490 -13.266 -47.334  1.00  0.00           H  
ATOM   2811  CB  THR   177      14.552 -15.071 -46.899  1.00  0.00           C  
ATOM   2812  HB  THR   177      15.427 -15.553 -46.464  1.00  0.00           H  
ATOM   2813  CG2 THR   177      13.363 -15.803 -46.164  1.00  0.00           C  
ATOM   2814 HG21 THR   177      12.465 -15.206 -46.330  1.00  0.00           H  
ATOM   2815 HG22 THR   177      13.060 -16.673 -46.746  1.00  0.00           H  
ATOM   2816 HG23 THR   177      13.587 -16.064 -45.130  1.00  0.00           H  
ATOM   2817  OG1 THR   177      14.175 -15.309 -48.285  1.00  0.00           O  
ATOM   2818  HG1 THR   177      14.840 -14.944 -48.874  1.00  0.00           H  
ATOM   2819  C   THR   177      13.586 -12.760 -47.362  1.00  0.00           C  
ATOM   2820  O   THR   177      12.578 -12.447 -46.786  1.00  0.00           O  
ATOM   2821  N   ASP   178      13.756 -12.428 -48.661  1.00  0.00           N  
ATOM   2822  H   ASP   178      14.591 -12.747 -49.130  1.00  0.00           H  
ATOM   2823  CA  ASP   178      12.730 -11.758 -49.554  1.00  0.00           C  
ATOM   2824  HA  ASP   178      12.712 -10.720 -49.223  1.00  0.00           H  
ATOM   2825  CB  ASP   178      13.181 -11.872 -51.051  1.00  0.00           C  
ATOM   2826  HB2 ASP   178      13.359 -12.927 -51.258  1.00  0.00           H  
ATOM   2827  HB3 ASP   178      12.392 -11.627 -51.762  1.00  0.00           H  
ATOM   2828  CG  ASP   178      14.509 -11.156 -51.299  1.00  0.00           C  
ATOM   2829  OD1 ASP   178      15.245 -11.402 -52.309  1.00  0.00           O  
ATOM   2830  OD2 ASP   178      14.941 -10.268 -50.457  1.00  0.00           O  
ATOM   2831  C   ASP   178      11.300 -12.400 -49.405  1.00  0.00           C  
ATOM   2832  O   ASP   178      10.306 -11.677 -49.588  1.00  0.00           O  
ATOM   2833  N   ALA   179      11.209 -13.698 -49.048  1.00  0.00           N  
ATOM   2834  H   ALA   179      12.092 -14.149 -48.855  1.00  0.00           H  
ATOM   2835  CA  ALA   179       9.913 -14.383 -48.814  1.00  0.00           C  
ATOM   2836  HA  ALA   179       9.246 -14.119 -49.636  1.00  0.00           H  
ATOM   2837  CB  ALA   179      10.219 -15.874 -48.971  1.00  0.00           C  
ATOM   2838  HB1 ALA   179      10.464 -16.186 -49.987  1.00  0.00           H  
ATOM   2839  HB2 ALA   179      11.010 -16.059 -48.244  1.00  0.00           H  
ATOM   2840  HB3 ALA   179       9.393 -16.522 -48.680  1.00  0.00           H  
ATOM   2841  C   ALA   179       9.269 -14.006 -47.453  1.00  0.00           C  
ATOM   2842  O   ALA   179       8.033 -13.713 -47.356  1.00  0.00           O  
ATOM   2843  N   GLN   180      10.038 -13.840 -46.318  1.00  0.00           N  
ATOM   2844  H   GLN   180      11.047 -13.833 -46.344  1.00  0.00           H  
ATOM   2845  CA  GLN   180       9.568 -13.267 -45.069  1.00  0.00           C  
ATOM   2846  HA  GLN   180       8.702 -13.796 -44.672  1.00  0.00           H  
ATOM   2847  CB  GLN   180      10.610 -13.398 -43.956  1.00  0.00           C  
ATOM   2848  HB2 GLN   180      11.513 -12.857 -44.238  1.00  0.00           H  
ATOM   2849  HB3 GLN   180      10.244 -12.848 -43.088  1.00  0.00           H  
ATOM   2850  CG  GLN   180      10.954 -14.830 -43.592  1.00  0.00           C  
ATOM   2851  HG2 GLN   180      10.075 -15.306 -43.156  1.00  0.00           H  
ATOM   2852  HG3 GLN   180      11.144 -15.429 -44.482  1.00  0.00           H  
ATOM   2853  CD  GLN   180      12.216 -14.927 -42.746  1.00  0.00           C  
ATOM   2854  OE1 GLN   180      13.290 -14.476 -43.131  1.00  0.00           O  
ATOM   2855  NE2 GLN   180      12.070 -15.221 -41.502  1.00  0.00           N  
ATOM   2856 HE21 GLN   180      12.837 -15.081 -40.859  1.00  0.00           H  
ATOM   2857 HE22 GLN   180      11.159 -15.412 -41.109  1.00  0.00           H  
ATOM   2858  C   GLN   180       9.297 -11.820 -45.196  1.00  0.00           C  
ATOM   2859  O   GLN   180       8.256 -11.368 -44.678  1.00  0.00           O  
ATOM   2860  N   LYS   181      10.178 -11.059 -45.862  1.00  0.00           N  
ATOM   2861  H   LYS   181      11.003 -11.481 -46.263  1.00  0.00           H  
ATOM   2862  CA  LYS   181      10.104  -9.618 -46.054  1.00  0.00           C  
ATOM   2863  HA  LYS   181      10.251  -9.172 -45.070  1.00  0.00           H  
ATOM   2864  CB  LYS   181      11.253  -9.097 -46.922  1.00  0.00           C  
ATOM   2865  HB2 LYS   181      11.470  -9.789 -47.737  1.00  0.00           H  
ATOM   2866  HB3 LYS   181      10.976  -8.217 -47.502  1.00  0.00           H  
ATOM   2867  CG  LYS   181      12.380  -8.746 -46.231  1.00  0.00           C  
ATOM   2868  HG2 LYS   181      12.083  -8.049 -45.447  1.00  0.00           H  
ATOM   2869  HG3 LYS   181      12.631  -9.699 -45.767  1.00  0.00           H  
ATOM   2870  CD  LYS   181      13.376  -8.166 -46.925  1.00  0.00           C  
ATOM   2871  HD2 LYS   181      13.275  -8.351 -47.995  1.00  0.00           H  
ATOM   2872  HD3 LYS   181      13.202  -7.090 -46.917  1.00  0.00           H  
ATOM   2873  CE  LYS   181      14.595  -8.514 -46.461  1.00  0.00           C  
ATOM   2874  HE2 LYS   181      14.671  -8.315 -45.392  1.00  0.00           H  
ATOM   2875  HE3 LYS   181      14.698  -9.578 -46.669  1.00  0.00           H  
ATOM   2876  NZ  LYS   181      15.699  -7.720 -47.151  1.00  0.00           N  
ATOM   2877  HZ1 LYS   181      15.610  -7.855 -48.148  1.00  0.00           H  
ATOM   2878  HZ2 LYS   181      15.501  -6.735 -47.049  1.00  0.00           H  
ATOM   2879  HZ3 LYS   181      16.597  -7.971 -46.762  1.00  0.00           H  
ATOM   2880  C   LYS   181       8.785  -9.273 -46.745  1.00  0.00           C  
ATOM   2881  O   LYS   181       8.025  -8.398 -46.330  1.00  0.00           O  
ATOM   2882  N   GLN   182       8.434 -10.134 -47.757  1.00  0.00           N  
ATOM   2883  H   GLN   182       9.206 -10.703 -48.073  1.00  0.00           H  
ATOM   2884  CA  GLN   182       7.092 -10.041 -48.493  1.00  0.00           C  
ATOM   2885  HA  GLN   182       6.892  -9.002 -48.755  1.00  0.00           H  
ATOM   2886  CB  GLN   182       7.063 -10.908 -49.748  1.00  0.00           C  
ATOM   2887  HB2 GLN   182       7.719 -10.287 -50.359  1.00  0.00           H  
ATOM   2888  HB3 GLN   182       7.543 -11.863 -49.535  1.00  0.00           H  
ATOM   2889  CG  GLN   182       5.799 -11.142 -50.525  1.00  0.00           C  
ATOM   2890  HG2 GLN   182       5.876 -12.039 -51.140  1.00  0.00           H  
ATOM   2891  HG3 GLN   182       5.056 -11.376 -49.762  1.00  0.00           H  
ATOM   2892  CD  GLN   182       5.332  -9.971 -51.452  1.00  0.00           C  
ATOM   2893  OE1 GLN   182       5.972  -9.344 -52.218  1.00  0.00           O  
ATOM   2894  NE2 GLN   182       4.032  -9.671 -51.359  1.00  0.00           N  
ATOM   2895 HE21 GLN   182       3.725  -9.152 -52.169  1.00  0.00           H  
ATOM   2896 HE22 GLN   182       3.443 -10.120 -50.673  1.00  0.00           H  
ATOM   2897  C   GLN   182       5.934 -10.407 -47.613  1.00  0.00           C  
ATOM   2898  O   GLN   182       4.969  -9.700 -47.595  1.00  0.00           O  
ATOM   2899  N   GLN   183       6.110 -11.316 -46.668  1.00  0.00           N  
ATOM   2900  H   GLN   183       6.960 -11.860 -46.714  1.00  0.00           H  
ATOM   2901  CA  GLN   183       5.042 -11.835 -45.697  1.00  0.00           C  
ATOM   2902  HA  GLN   183       4.134 -11.888 -46.297  1.00  0.00           H  
ATOM   2903  CB  GLN   183       5.358 -13.193 -45.021  1.00  0.00           C  
ATOM   2904  HB2 GLN   183       5.659 -13.917 -45.778  1.00  0.00           H  
ATOM   2905  HB3 GLN   183       6.106 -13.109 -44.233  1.00  0.00           H  
ATOM   2906  CG  GLN   183       3.952 -13.632 -44.375  1.00  0.00           C  
ATOM   2907  HG2 GLN   183       3.531 -12.820 -43.782  1.00  0.00           H  
ATOM   2908  HG3 GLN   183       3.252 -13.932 -45.155  1.00  0.00           H  
ATOM   2909  CD  GLN   183       4.156 -14.811 -43.429  1.00  0.00           C  
ATOM   2910  OE1 GLN   183       5.100 -15.560 -43.573  1.00  0.00           O  
ATOM   2911  NE2 GLN   183       3.209 -14.979 -42.471  1.00  0.00           N  
ATOM   2912 HE21 GLN   183       3.268 -15.765 -41.840  1.00  0.00           H  
ATOM   2913 HE22 GLN   183       2.374 -14.413 -42.418  1.00  0.00           H  
ATOM   2914  C   GLN   183       4.694 -10.762 -44.690  1.00  0.00           C  
ATOM   2915  O   GLN   183       3.491 -10.539 -44.484  1.00  0.00           O  
ATOM   2916  N   ILE   184       5.695 -10.074 -44.093  1.00  0.00           N  
ATOM   2917  H   ILE   184       6.655 -10.269 -44.341  1.00  0.00           H  
ATOM   2918  CA  ILE   184       5.477  -8.949 -43.206  1.00  0.00           C  
ATOM   2919  HA  ILE   184       4.766  -9.251 -42.437  1.00  0.00           H  
ATOM   2920  CB  ILE   184       6.666  -8.573 -42.336  1.00  0.00           C  
ATOM   2921  HB  ILE   184       6.305  -7.756 -41.712  1.00  0.00           H  
ATOM   2922  CG2 ILE   184       6.948  -9.760 -41.331  1.00  0.00           C  
ATOM   2923 HG21 ILE   184       6.036 -10.059 -40.815  1.00  0.00           H  
ATOM   2924 HG22 ILE   184       7.462 -10.595 -41.808  1.00  0.00           H  
ATOM   2925 HG23 ILE   184       7.578  -9.377 -40.529  1.00  0.00           H  
ATOM   2926  CG1 ILE   184       7.940  -8.164 -43.072  1.00  0.00           C  
ATOM   2927 HG12 ILE   184       8.374  -9.048 -43.541  1.00  0.00           H  
ATOM   2928 HG13 ILE   184       7.638  -7.447 -43.836  1.00  0.00           H  
ATOM   2929  CD1 ILE   184       9.071  -7.549 -42.216  1.00  0.00           C  
ATOM   2930 HD11 ILE   184       9.801  -6.986 -42.798  1.00  0.00           H  
ATOM   2931 HD12 ILE   184       8.656  -6.898 -41.447  1.00  0.00           H  
ATOM   2932 HD13 ILE   184       9.517  -8.392 -41.689  1.00  0.00           H  
ATOM   2933  C   ILE   184       4.910  -7.711 -43.810  1.00  0.00           C  
ATOM   2934  O   ILE   184       4.530  -6.913 -42.992  1.00  0.00           O  
ATOM   2935  N   ARG   185       4.794  -7.561 -45.111  1.00  0.00           N  
ATOM   2936  H   ARG   185       5.341  -8.134 -45.737  1.00  0.00           H  
ATOM   2937  CA  ARG   185       4.171  -6.360 -45.826  1.00  0.00           C  
ATOM   2938  HA  ARG   185       4.794  -5.510 -45.547  1.00  0.00           H  
ATOM   2939  CB  ARG   185       4.092  -6.472 -47.326  1.00  0.00           C  
ATOM   2940  HB2 ARG   185       3.621  -7.418 -47.592  1.00  0.00           H  
ATOM   2941  HB3 ARG   185       3.341  -5.797 -47.738  1.00  0.00           H  
ATOM   2942  CG  ARG   185       5.304  -6.239 -47.920  1.00  0.00           C  
ATOM   2943  HG2 ARG   185       5.494  -5.185 -47.715  1.00  0.00           H  
ATOM   2944  HG3 ARG   185       5.986  -6.913 -47.401  1.00  0.00           H  
ATOM   2945  CD  ARG   185       5.251  -6.491 -49.257  1.00  0.00           C  
ATOM   2946  HD2 ARG   185       6.290  -6.632 -49.553  1.00  0.00           H  
ATOM   2947  HD3 ARG   185       4.762  -7.442 -49.467  1.00  0.00           H  
ATOM   2948  NE  ARG   185       4.680  -5.380 -50.064  1.00  0.00           N  
ATOM   2949  HE  ARG   185       4.433  -4.525 -49.586  1.00  0.00           H  
ATOM   2950  CZ  ARG   185       4.281  -5.465 -51.325  1.00  0.00           C  
ATOM   2951  NH1 ARG   185       4.413  -6.554 -52.070  1.00  0.00           N  
ATOM   2952 HH11 ARG   185       4.866  -7.352 -51.647  1.00  0.00           H  
ATOM   2953 HH12 ARG   185       4.064  -6.490 -53.016  1.00  0.00           H  
ATOM   2954  NH2 ARG   185       3.724  -4.477 -51.925  1.00  0.00           N  
ATOM   2955 HH21 ARG   185       3.708  -3.568 -51.485  1.00  0.00           H  
ATOM   2956 HH22 ARG   185       3.404  -4.559 -52.879  1.00  0.00           H  
ATOM   2957  C   ARG   185       2.783  -6.045 -45.303  1.00  0.00           C  
ATOM   2958  O   ARG   185       2.499  -4.914 -44.753  1.00  0.00           O  
ATOM   2959  N   GLU   186       1.962  -6.988 -45.320  1.00  0.00           N  
ATOM   2960  H   GLU   186       2.316  -7.815 -45.781  1.00  0.00           H  
ATOM   2961  CA  GLU   186       0.581  -7.002 -44.789  1.00  0.00           C  
ATOM   2962  HA  GLU   186       0.087  -6.064 -45.040  1.00  0.00           H  
ATOM   2963  CB  GLU   186      -0.154  -8.221 -45.356  1.00  0.00           C  
ATOM   2964  HB2 GLU   186      -0.128  -8.204 -46.446  1.00  0.00           H  
ATOM   2965  HB3 GLU   186       0.204  -9.170 -44.958  1.00  0.00           H  
ATOM   2966  CG  GLU   186      -1.669  -8.116 -45.144  1.00  0.00           C  
ATOM   2967  HG2 GLU   186      -1.955  -9.082 -45.559  1.00  0.00           H  
ATOM   2968  HG3 GLU   186      -1.908  -8.145 -44.081  1.00  0.00           H  
ATOM   2969  CD  GLU   186      -2.408  -6.967 -45.777  1.00  0.00           C  
ATOM   2970  OE1 GLU   186      -1.832  -6.249 -46.618  1.00  0.00           O  
ATOM   2971  OE2 GLU   186      -3.550  -6.770 -45.263  1.00  0.00           O  
ATOM   2972  C   GLU   186       0.541  -7.016 -43.214  1.00  0.00           C  
ATOM   2973  O   GLU   186      -0.438  -6.483 -42.624  1.00  0.00           O  
ATOM   2974  N   ILE   187       1.536  -7.548 -42.572  1.00  0.00           N  
ATOM   2975  H   ILE   187       2.216  -7.934 -43.211  1.00  0.00           H  
ATOM   2976  CA  ILE   187       1.795  -7.318 -41.069  1.00  0.00           C  
ATOM   2977  HA  ILE   187       0.740  -7.325 -40.792  1.00  0.00           H  
ATOM   2978  CB  ILE   187       2.757  -8.413 -40.417  1.00  0.00           C  
ATOM   2979  HB  ILE   187       3.778  -8.224 -40.751  1.00  0.00           H  
ATOM   2980  CG2 ILE   187       2.547  -8.426 -38.955  1.00  0.00           C  
ATOM   2981 HG21 ILE   187       2.799  -7.468 -38.501  1.00  0.00           H  
ATOM   2982 HG22 ILE   187       1.500  -8.590 -38.700  1.00  0.00           H  
ATOM   2983 HG23 ILE   187       3.191  -9.142 -38.446  1.00  0.00           H  
ATOM   2984  CG1 ILE   187       2.538  -9.828 -40.904  1.00  0.00           C  
ATOM   2985 HG12 ILE   187       2.700  -9.883 -41.981  1.00  0.00           H  
ATOM   2986 HG13 ILE   187       3.353 -10.473 -40.577  1.00  0.00           H  
ATOM   2987  CD1 ILE   187       1.103 -10.423 -40.699  1.00  0.00           C  
ATOM   2988 HD11 ILE   187       0.726 -10.385 -39.677  1.00  0.00           H  
ATOM   2989 HD12 ILE   187       0.339  -9.944 -41.313  1.00  0.00           H  
ATOM   2990 HD13 ILE   187       1.119 -11.443 -41.082  1.00  0.00           H  
ATOM   2991  C   ILE   187       2.241  -5.841 -40.769  1.00  0.00           C  
ATOM   2992  O   ILE   187       1.675  -5.266 -39.797  1.00  0.00           O  
ATOM   2993  N   MET   188       3.029  -5.135 -41.532  1.00  0.00           N  
ATOM   2994  H   MET   188       3.592  -5.585 -42.240  1.00  0.00           H  
ATOM   2995  CA  MET   188       3.335  -3.697 -41.424  1.00  0.00           C  
ATOM   2996  HA  MET   188       3.617  -3.491 -40.391  1.00  0.00           H  
ATOM   2997  CB  MET   188       4.603  -3.407 -42.124  1.00  0.00           C  
ATOM   2998  HB2 MET   188       4.622  -3.689 -43.177  1.00  0.00           H  
ATOM   2999  HB3 MET   188       4.764  -2.330 -42.153  1.00  0.00           H  
ATOM   3000  CG  MET   188       5.769  -4.054 -41.424  1.00  0.00           C  
ATOM   3001  HG2 MET   188       5.450  -4.950 -40.891  1.00  0.00           H  
ATOM   3002  HG3 MET   188       6.441  -4.385 -42.215  1.00  0.00           H  
ATOM   3003  SD  MET   188       6.554  -2.994 -40.255  1.00  0.00           S  
ATOM   3004  CE  MET   188       5.841  -3.655 -38.726  1.00  0.00           C  
ATOM   3005  HE1 MET   188       4.820  -3.298 -38.586  1.00  0.00           H  
ATOM   3006  HE2 MET   188       5.607  -4.714 -38.830  1.00  0.00           H  
ATOM   3007  HE3 MET   188       6.663  -3.422 -38.049  1.00  0.00           H  
ATOM   3008  C   MET   188       2.150  -2.765 -41.783  1.00  0.00           C  
ATOM   3009  O   MET   188       2.090  -1.663 -41.327  1.00  0.00           O  
ATOM   3010  N   LYS   189       1.171  -3.109 -42.588  1.00  0.00           N  
ATOM   3011  H   LYS   189       1.258  -3.998 -43.060  1.00  0.00           H  
ATOM   3012  CA  LYS   189       0.008  -2.207 -42.923  1.00  0.00           C  
ATOM   3013  HA  LYS   189       0.280  -1.154 -42.841  1.00  0.00           H  
ATOM   3014  CB  LYS   189      -0.507  -2.457 -44.353  1.00  0.00           C  
ATOM   3015  HB2 LYS   189       0.381  -2.356 -44.976  1.00  0.00           H  
ATOM   3016  HB3 LYS   189      -0.865  -3.482 -44.455  1.00  0.00           H  
ATOM   3017  CG  LYS   189      -1.264  -1.574 -44.969  1.00  0.00           C  
ATOM   3018  HG2 LYS   189      -0.818  -0.592 -44.809  1.00  0.00           H  
ATOM   3019  HG3 LYS   189      -1.258  -1.762 -46.042  1.00  0.00           H  
ATOM   3020  CD  LYS   189      -2.593  -1.430 -44.495  1.00  0.00           C  
ATOM   3021  HD2 LYS   189      -3.136  -2.374 -44.550  1.00  0.00           H  
ATOM   3022  HD3 LYS   189      -2.577  -1.119 -43.451  1.00  0.00           H  
ATOM   3023  CE  LYS   189      -3.287  -0.511 -45.132  1.00  0.00           C  
ATOM   3024  HE2 LYS   189      -2.957   0.514 -44.960  1.00  0.00           H  
ATOM   3025  HE3 LYS   189      -3.170  -0.732 -46.193  1.00  0.00           H  
ATOM   3026  NZ  LYS   189      -4.730  -0.603 -44.820  1.00  0.00           N  
ATOM   3027  HZ1 LYS   189      -5.023  -1.523 -45.118  1.00  0.00           H  
ATOM   3028  HZ2 LYS   189      -4.904  -0.566 -43.826  1.00  0.00           H  
ATOM   3029  HZ3 LYS   189      -5.292   0.111 -45.261  1.00  0.00           H  
ATOM   3030  C   LYS   189      -0.996  -2.527 -41.822  1.00  0.00           C  
ATOM   3031  O   LYS   189      -1.591  -1.578 -41.406  1.00  0.00           O  
ATOM   3032  N   GLY   190      -1.078  -3.770 -41.309  1.00  0.00           N  
ATOM   3033  H   GLY   190      -0.709  -4.529 -41.863  1.00  0.00           H  
ATOM   3034  CA  GLY   190      -1.915  -4.081 -40.180  1.00  0.00           C  
ATOM   3035  HA2 GLY   190      -2.979  -3.944 -40.374  1.00  0.00           H  
ATOM   3036  HA3 GLY   190      -1.736  -5.110 -39.866  1.00  0.00           H  
ATOM   3037  C   GLY   190      -1.443  -3.171 -39.029  1.00  0.00           C  
ATOM   3038  O   GLY   190      -2.291  -2.626 -38.424  1.00  0.00           O  
ATOM   3039  N   GLN   191      -0.119  -3.004 -38.881  1.00  0.00           N  
ATOM   3040  H   GLN   191       0.524  -3.352 -39.577  1.00  0.00           H  
ATOM   3041  CA  GLN   191       0.380  -2.124 -37.794  1.00  0.00           C  
ATOM   3042  HA  GLN   191       0.076  -2.453 -36.800  1.00  0.00           H  
ATOM   3043  CB  GLN   191       1.943  -2.074 -37.659  1.00  0.00           C  
ATOM   3044  HB2 GLN   191       2.079  -3.133 -37.441  1.00  0.00           H  
ATOM   3045  HB3 GLN   191       2.554  -1.926 -38.550  1.00  0.00           H  
ATOM   3046  CG  GLN   191       2.689  -1.265 -36.529  1.00  0.00           C  
ATOM   3047  HG2 GLN   191       1.920  -1.179 -35.761  1.00  0.00           H  
ATOM   3048  HG3 GLN   191       3.455  -1.875 -36.048  1.00  0.00           H  
ATOM   3049  CD  GLN   191       3.147   0.133 -37.077  1.00  0.00           C  
ATOM   3050  OE1 GLN   191       2.559   0.682 -38.019  1.00  0.00           O  
ATOM   3051  NE2 GLN   191       3.984   0.769 -36.237  1.00  0.00           N  
ATOM   3052 HE21 GLN   191       4.548   1.514 -36.621  1.00  0.00           H  
ATOM   3053 HE22 GLN   191       4.376   0.322 -35.421  1.00  0.00           H  
ATOM   3054  C   GLN   191      -0.116  -0.724 -37.954  1.00  0.00           C  
ATOM   3055  O   GLN   191      -0.530  -0.117 -37.018  1.00  0.00           O  
ATOM   3056  N   ARG   192      -0.046  -0.175 -39.217  1.00  0.00           N  
ATOM   3057  H   ARG   192       0.413  -0.720 -39.933  1.00  0.00           H  
ATOM   3058  CA  ARG   192      -0.544   1.188 -39.589  1.00  0.00           C  
ATOM   3059  HA  ARG   192      -0.114   1.898 -38.882  1.00  0.00           H  
ATOM   3060  CB  ARG   192       0.115   1.480 -40.978  1.00  0.00           C  
ATOM   3061  HB2 ARG   192       1.122   1.067 -40.923  1.00  0.00           H  
ATOM   3062  HB3 ARG   192      -0.405   0.984 -41.798  1.00  0.00           H  
ATOM   3063  CG  ARG   192       0.273   2.772 -41.360  1.00  0.00           C  
ATOM   3064  HG2 ARG   192       0.505   2.709 -42.423  1.00  0.00           H  
ATOM   3065  HG3 ARG   192      -0.666   3.310 -41.227  1.00  0.00           H  
ATOM   3066  CD  ARG   192       1.224   3.489 -40.728  1.00  0.00           C  
ATOM   3067  HD2 ARG   192       0.833   3.836 -39.772  1.00  0.00           H  
ATOM   3068  HD3 ARG   192       2.164   2.943 -40.645  1.00  0.00           H  
ATOM   3069  NE  ARG   192       1.544   4.775 -41.337  1.00  0.00           N  
ATOM   3070  HE  ARG   192       0.976   5.020 -42.135  1.00  0.00           H  
ATOM   3071  CZ  ARG   192       2.493   5.624 -40.924  1.00  0.00           C  
ATOM   3072  NH1 ARG   192       3.102   5.533 -39.804  1.00  0.00           N  
ATOM   3073 HH11 ARG   192       2.710   4.867 -39.154  1.00  0.00           H  
ATOM   3074 HH12 ARG   192       3.983   6.027 -39.785  1.00  0.00           H  
ATOM   3075  NH2 ARG   192       2.799   6.693 -41.546  1.00  0.00           N  
ATOM   3076 HH21 ARG   192       2.259   7.021 -42.335  1.00  0.00           H  
ATOM   3077 HH22 ARG   192       3.630   7.248 -41.401  1.00  0.00           H  
ATOM   3078  C   ARG   192      -2.078   1.344 -39.548  1.00  0.00           C  
ATOM   3079  O   ARG   192      -2.591   2.365 -39.193  1.00  0.00           O  
ATOM   3080  N   ASP   193      -2.862   0.295 -39.759  1.00  0.00           N  
ATOM   3081  H   ASP   193      -2.474  -0.616 -39.958  1.00  0.00           H  
ATOM   3082  CA  ASP   193      -4.293   0.333 -39.497  1.00  0.00           C  
ATOM   3083  HA  ASP   193      -4.598   1.273 -39.958  1.00  0.00           H  
ATOM   3084  CB  ASP   193      -5.189  -0.802 -40.118  1.00  0.00           C  
ATOM   3085  HB2 ASP   193      -4.746  -1.744 -39.794  1.00  0.00           H  
ATOM   3086  HB3 ASP   193      -6.179  -0.688 -39.676  1.00  0.00           H  
ATOM   3087  CG  ASP   193      -5.300  -0.647 -41.613  1.00  0.00           C  
ATOM   3088  OD1 ASP   193      -5.029   0.527 -42.064  1.00  0.00           O  
ATOM   3089  OD2 ASP   193      -5.750  -1.612 -42.294  1.00  0.00           O  
ATOM   3090  C   ASP   193      -4.515   0.464 -37.979  1.00  0.00           C  
ATOM   3091  O   ASP   193      -5.392   1.220 -37.521  1.00  0.00           O  
ATOM   3092  N   GLN   194      -3.842  -0.424 -37.197  1.00  0.00           N  
ATOM   3093  H   GLN   194      -3.154  -0.977 -37.690  1.00  0.00           H  
ATOM   3094  CA  GLN   194      -3.772  -0.257 -35.721  1.00  0.00           C  
ATOM   3095  HA  GLN   194      -4.813  -0.289 -35.399  1.00  0.00           H  
ATOM   3096  CB  GLN   194      -3.192  -1.509 -35.039  1.00  0.00           C  
ATOM   3097  HB2 GLN   194      -2.187  -1.726 -35.402  1.00  0.00           H  
ATOM   3098  HB3 GLN   194      -3.140  -1.401 -33.956  1.00  0.00           H  
ATOM   3099  CG  GLN   194      -4.097  -2.728 -35.250  1.00  0.00           C  
ATOM   3100  HG2 GLN   194      -5.044  -2.483 -34.769  1.00  0.00           H  
ATOM   3101  HG3 GLN   194      -4.282  -2.862 -36.316  1.00  0.00           H  
ATOM   3102  CD  GLN   194      -3.612  -3.939 -34.522  1.00  0.00           C  
ATOM   3103  OE1 GLN   194      -3.331  -4.956 -35.171  1.00  0.00           O  
ATOM   3104  NE2 GLN   194      -3.779  -4.041 -33.243  1.00  0.00           N  
ATOM   3105 HE21 GLN   194      -3.579  -4.946 -32.842  1.00  0.00           H  
ATOM   3106 HE22 GLN   194      -4.058  -3.309 -32.605  1.00  0.00           H  
ATOM   3107  C   GLN   194      -3.301   1.082 -35.080  1.00  0.00           C  
ATOM   3108  O   GLN   194      -4.023   1.627 -34.219  1.00  0.00           O  
ATOM   3109  N   MET   195      -2.022   1.564 -35.295  1.00  0.00           N  
ATOM   3110  H   MET   195      -1.539   1.111 -36.058  1.00  0.00           H  
ATOM   3111  CA  MET   195      -1.353   2.653 -34.668  1.00  0.00           C  
ATOM   3112  HA  MET   195      -1.549   2.637 -33.596  1.00  0.00           H  
ATOM   3113  CB  MET   195       0.167   2.585 -34.877  1.00  0.00           C  
ATOM   3114  HB2 MET   195       0.420   2.500 -35.934  1.00  0.00           H  
ATOM   3115  HB3 MET   195       0.626   3.500 -34.504  1.00  0.00           H  
ATOM   3116  CG  MET   195       0.797   1.398 -34.132  1.00  0.00           C  
ATOM   3117  HG2 MET   195       0.247   0.478 -34.328  1.00  0.00           H  
ATOM   3118  HG3 MET   195       1.718   1.158 -34.663  1.00  0.00           H  
ATOM   3119  SD  MET   195       1.487   1.497 -32.444  1.00  0.00           S  
ATOM   3120  CE  MET   195       2.609   2.779 -32.608  1.00  0.00           C  
ATOM   3121  HE1 MET   195       3.183   2.571 -33.511  1.00  0.00           H  
ATOM   3122  HE2 MET   195       2.025   3.690 -32.738  1.00  0.00           H  
ATOM   3123  HE3 MET   195       3.164   2.723 -31.672  1.00  0.00           H  
ATOM   3124  C   MET   195      -1.941   3.951 -35.271  1.00  0.00           C  
ATOM   3125  O   MET   195      -1.400   4.518 -36.257  1.00  0.00           O  
ATOM   3126  N   LYS   196      -3.016   4.454 -34.698  1.00  0.00           N  
ATOM   3127  H   LYS   196      -3.390   3.959 -33.901  1.00  0.00           H  
ATOM   3128  CA  LYS   196      -3.568   5.755 -34.992  1.00  0.00           C  
ATOM   3129  HA  LYS   196      -3.555   6.015 -36.051  1.00  0.00           H  
ATOM   3130  CB  LYS   196      -5.006   5.711 -34.543  1.00  0.00           C  
ATOM   3131  HB2 LYS   196      -5.431   4.791 -34.944  1.00  0.00           H  
ATOM   3132  HB3 LYS   196      -4.990   5.544 -33.466  1.00  0.00           H  
ATOM   3133  CG  LYS   196      -5.729   6.805 -34.793  1.00  0.00           C  
ATOM   3134  HG2 LYS   196      -5.371   7.596 -34.134  1.00  0.00           H  
ATOM   3135  HG3 LYS   196      -5.473   7.206 -35.774  1.00  0.00           H  
ATOM   3136  CD  LYS   196      -7.090   6.609 -34.748  1.00  0.00           C  
ATOM   3137  HD2 LYS   196      -7.343   5.842 -35.480  1.00  0.00           H  
ATOM   3138  HD3 LYS   196      -7.382   6.312 -33.741  1.00  0.00           H  
ATOM   3139  CE  LYS   196      -7.813   7.743 -35.079  1.00  0.00           C  
ATOM   3140  HE2 LYS   196      -7.829   8.519 -34.314  1.00  0.00           H  
ATOM   3141  HE3 LYS   196      -7.325   8.210 -35.935  1.00  0.00           H  
ATOM   3142  NZ  LYS   196      -9.248   7.519 -35.330  1.00  0.00           N  
ATOM   3143  HZ1 LYS   196      -9.415   7.023 -36.193  1.00  0.00           H  
ATOM   3144  HZ2 LYS   196      -9.771   7.023 -34.622  1.00  0.00           H  
ATOM   3145  HZ3 LYS   196      -9.660   8.441 -35.335  1.00  0.00           H  
ATOM   3146  C   LYS   196      -2.718   6.780 -34.229  1.00  0.00           C  
ATOM   3147  O   LYS   196      -2.807   6.869 -33.044  1.00  0.00           O  
ATOM   3148  N   ARG   197      -2.053   7.670 -34.855  1.00  0.00           N  
ATOM   3149  H   ARG   197      -1.916   7.481 -35.838  1.00  0.00           H  
ATOM   3150  CA  ARG   197      -1.530   8.914 -34.216  1.00  0.00           C  
ATOM   3151  HA  ARG   197      -0.816   8.614 -33.449  1.00  0.00           H  
ATOM   3152  CB  ARG   197      -0.617   9.604 -35.228  1.00  0.00           C  
ATOM   3153  HB2 ARG   197      -1.059   9.577 -36.224  1.00  0.00           H  
ATOM   3154  HB3 ARG   197      -0.544  10.640 -34.898  1.00  0.00           H  
ATOM   3155  CG  ARG   197       0.629   9.081 -35.373  1.00  0.00           C  
ATOM   3156  HG2 ARG   197       1.002   9.302 -34.373  1.00  0.00           H  
ATOM   3157  HG3 ARG   197       0.456   8.007 -35.432  1.00  0.00           H  
ATOM   3158  CD  ARG   197       1.474   9.614 -36.330  1.00  0.00           C  
ATOM   3159  HD2 ARG   197       1.012   9.435 -37.300  1.00  0.00           H  
ATOM   3160  HD3 ARG   197       1.708  10.661 -36.136  1.00  0.00           H  
ATOM   3161  NE  ARG   197       2.820   8.940 -36.356  1.00  0.00           N  
ATOM   3162  HE  ARG   197       3.244   8.803 -35.450  1.00  0.00           H  
ATOM   3163  CZ  ARG   197       3.556   8.645 -37.445  1.00  0.00           C  
ATOM   3164  NH1 ARG   197       3.122   8.848 -38.658  1.00  0.00           N  
ATOM   3165 HH11 ARG   197       2.449   9.600 -38.715  1.00  0.00           H  
ATOM   3166 HH12 ARG   197       3.724   8.774 -39.465  1.00  0.00           H  
ATOM   3167  NH2 ARG   197       4.715   8.061 -37.435  1.00  0.00           N  
ATOM   3168 HH21 ARG   197       5.009   7.681 -36.547  1.00  0.00           H  
ATOM   3169 HH22 ARG   197       5.200   7.774 -38.274  1.00  0.00           H  
ATOM   3170  C   ARG   197      -2.540   9.847 -33.545  1.00  0.00           C  
ATOM   3171  O   ARG   197      -3.479  10.179 -34.185  1.00  0.00           O  
ATOM   3172  N   PRO   198      -2.337  10.392 -32.321  1.00  0.00           N  
ATOM   3173  CD  PRO   198      -1.508   9.760 -31.212  1.00  0.00           C  
ATOM   3174  HD2 PRO   198      -0.449   9.881 -31.441  1.00  0.00           H  
ATOM   3175  HD3 PRO   198      -1.709   8.705 -31.028  1.00  0.00           H  
ATOM   3176  CG  PRO   198      -1.894  10.481 -29.922  1.00  0.00           C  
ATOM   3177  HG2 PRO   198      -1.033  10.719 -29.297  1.00  0.00           H  
ATOM   3178  HG3 PRO   198      -2.596   9.936 -29.292  1.00  0.00           H  
ATOM   3179  CB  PRO   198      -2.687  11.724 -30.314  1.00  0.00           C  
ATOM   3180  HB2 PRO   198      -1.965  12.542 -30.323  1.00  0.00           H  
ATOM   3181  HB3 PRO   198      -3.542  11.974 -29.686  1.00  0.00           H  
ATOM   3182  CA  PRO   198      -3.133  11.443 -31.717  1.00  0.00           C  
ATOM   3183  HA  PRO   198      -4.190  11.189 -31.624  1.00  0.00           H  
ATOM   3184  C   PRO   198      -3.079  12.848 -32.461  1.00  0.00           C  
ATOM   3185  O   PRO   198      -2.039  13.164 -33.078  1.00  0.00           O  
ATOM   3186  N   PRO   199      -4.115  13.693 -32.440  1.00  0.00           N  
ATOM   3187  CD  PRO   199      -5.395  13.467 -31.788  1.00  0.00           C  
ATOM   3188  HD2 PRO   199      -5.455  14.001 -30.839  1.00  0.00           H  
ATOM   3189  HD3 PRO   199      -5.697  12.426 -31.678  1.00  0.00           H  
ATOM   3190  CG  PRO   199      -6.436  14.099 -32.692  1.00  0.00           C  
ATOM   3191  HG2 PRO   199      -7.448  14.174 -32.294  1.00  0.00           H  
ATOM   3192  HG3 PRO   199      -6.528  13.575 -33.643  1.00  0.00           H  
ATOM   3193  CB  PRO   199      -5.671  15.455 -32.881  1.00  0.00           C  
ATOM   3194  HB2 PRO   199      -5.824  16.124 -32.034  1.00  0.00           H  
ATOM   3195  HB3 PRO   199      -5.937  15.969 -33.805  1.00  0.00           H  
ATOM   3196  CA  PRO   199      -4.209  15.006 -33.061  1.00  0.00           C  
ATOM   3197  HA  PRO   199      -4.026  15.020 -34.135  1.00  0.00           H  
ATOM   3198  C   PRO   199      -3.291  15.923 -32.270  1.00  0.00           C  
ATOM   3199  O   PRO   199      -3.013  15.719 -31.116  1.00  0.00           O  
ATOM   3200  N   LEU   200      -2.770  16.974 -32.995  1.00  0.00           N  
ATOM   3201  H   LEU   200      -2.893  17.061 -33.994  1.00  0.00           H  
ATOM   3202  CA  LEU   200      -2.065  18.095 -32.374  1.00  0.00           C  
ATOM   3203  HA  LEU   200      -1.399  17.640 -31.641  1.00  0.00           H  
ATOM   3204  CB  LEU   200      -1.417  18.886 -33.500  1.00  0.00           C  
ATOM   3205  HB2 LEU   200      -2.215  19.353 -34.077  1.00  0.00           H  
ATOM   3206  HB3 LEU   200      -0.843  19.703 -33.064  1.00  0.00           H  
ATOM   3207  CG  LEU   200      -0.425  17.963 -34.268  1.00  0.00           C  
ATOM   3208  HG  LEU   200      -0.859  17.051 -34.680  1.00  0.00           H  
ATOM   3209  CD1 LEU   200       0.327  18.648 -35.361  1.00  0.00           C  
ATOM   3210 HD11 LEU   200      -0.411  19.162 -35.977  1.00  0.00           H  
ATOM   3211 HD12 LEU   200       0.921  19.450 -34.923  1.00  0.00           H  
ATOM   3212 HD13 LEU   200       0.860  17.932 -35.987  1.00  0.00           H  
ATOM   3213  CD2 LEU   200       0.721  17.480 -33.379  1.00  0.00           C  
ATOM   3214 HD21 LEU   200       1.360  18.264 -32.974  1.00  0.00           H  
ATOM   3215 HD22 LEU   200       0.428  16.878 -32.519  1.00  0.00           H  
ATOM   3216 HD23 LEU   200       1.460  16.913 -33.945  1.00  0.00           H  
ATOM   3217  C   LEU   200      -2.836  19.010 -31.365  1.00  0.00           C  
ATOM   3218  O   LEU   200      -2.273  19.978 -30.791  1.00  0.00           O  
ATOM   3219  N   GLU   201      -4.155  18.763 -31.103  1.00  0.00           N  
ATOM   3220  H   GLU   201      -4.533  17.920 -31.514  1.00  0.00           H  
ATOM   3221  CA  GLU   201      -4.792  19.374 -30.027  1.00  0.00           C  
ATOM   3222  HA  GLU   201      -4.609  20.448 -30.012  1.00  0.00           H  
ATOM   3223  CB  GLU   201      -6.339  19.259 -30.044  1.00  0.00           C  
ATOM   3224  HB2 GLU   201      -6.548  18.199 -29.902  1.00  0.00           H  
ATOM   3225  HB3 GLU   201      -6.757  19.773 -29.179  1.00  0.00           H  
ATOM   3226  CG  GLU   201      -6.990  19.766 -31.333  1.00  0.00           C  
ATOM   3227  HG2 GLU   201      -6.542  19.242 -32.177  1.00  0.00           H  
ATOM   3228  HG3 GLU   201      -8.048  19.537 -31.202  1.00  0.00           H  
ATOM   3229  CD  GLU   201      -6.687  21.285 -31.444  1.00  0.00           C  
ATOM   3230  OE1 GLU   201      -6.526  22.066 -30.494  1.00  0.00           O  
ATOM   3231  OE2 GLU   201      -6.681  21.698 -32.577  1.00  0.00           O  
ATOM   3232  C   GLU   201      -4.418  18.854 -28.653  1.00  0.00           C  
ATOM   3233  O   GLU   201      -4.534  19.505 -27.612  1.00  0.00           O  
ATOM   3234  N   GLU   202      -3.836  17.686 -28.519  1.00  0.00           N  
ATOM   3235  H   GLU   202      -3.682  17.165 -29.371  1.00  0.00           H  
ATOM   3236  CA  GLU   202      -3.284  17.118 -27.327  1.00  0.00           C  
ATOM   3237  HA  GLU   202      -3.860  17.445 -26.460  1.00  0.00           H  
ATOM   3238  CB  GLU   202      -3.505  15.598 -27.480  1.00  0.00           C  
ATOM   3239  HB2 GLU   202      -4.181  15.334 -28.293  1.00  0.00           H  
ATOM   3240  HB3 GLU   202      -2.512  15.222 -27.728  1.00  0.00           H  
ATOM   3241  CG  GLU   202      -3.856  14.914 -26.164  1.00  0.00           C  
ATOM   3242  HG2 GLU   202      -3.427  13.913 -26.197  1.00  0.00           H  
ATOM   3243  HG3 GLU   202      -3.317  15.397 -25.348  1.00  0.00           H  
ATOM   3244  CD  GLU   202      -5.384  14.882 -25.929  1.00  0.00           C  
ATOM   3245  OE1 GLU   202      -5.985  13.922 -26.466  1.00  0.00           O  
ATOM   3246  OE2 GLU   202      -5.980  15.847 -25.370  1.00  0.00           O  
ATOM   3247  C   GLU   202      -1.905  17.637 -27.038  1.00  0.00           C  
ATOM   3248  O   GLU   202      -1.542  17.832 -25.923  1.00  0.00           O  
ATOM   3249  N   ASP   203      -1.119  18.012 -28.054  1.00  0.00           N  
ATOM   3250  H   ASP   203      -1.229  17.707 -29.011  1.00  0.00           H  
ATOM   3251  CA  ASP   203       0.050  18.953 -27.912  1.00  0.00           C  
ATOM   3252  HA  ASP   203       0.711  18.636 -27.105  1.00  0.00           H  
ATOM   3253  CB  ASP   203       1.011  18.896 -29.022  1.00  0.00           C  
ATOM   3254  HB2 ASP   203       0.426  19.099 -29.919  1.00  0.00           H  
ATOM   3255  HB3 ASP   203       1.780  19.640 -28.814  1.00  0.00           H  
ATOM   3256  CG  ASP   203       1.749  17.517 -28.999  1.00  0.00           C  
ATOM   3257  OD1 ASP   203       1.707  16.918 -30.063  1.00  0.00           O  
ATOM   3258  OD2 ASP   203       2.457  17.181 -28.009  1.00  0.00           O  
ATOM   3259  C   ASP   203      -0.295  20.378 -27.533  1.00  0.00           C  
ATOM   3260  O   ASP   203       0.305  20.927 -26.580  1.00  0.00           O  
ATOM   3261  N   ASP   204      -1.427  20.945 -28.055  1.00  0.00           N  
ATOM   3262  H   ASP   204      -1.924  20.486 -28.804  1.00  0.00           H  
ATOM   3263  CA  ASP   204      -1.976  22.255 -27.540  1.00  0.00           C  
ATOM   3264  HA  ASP   204      -1.157  22.966 -27.434  1.00  0.00           H  
ATOM   3265  CB  ASP   204      -3.086  22.663 -28.549  1.00  0.00           C  
ATOM   3266  HB2 ASP   204      -2.564  22.644 -29.506  1.00  0.00           H  
ATOM   3267  HB3 ASP   204      -3.857  21.894 -28.603  1.00  0.00           H  
ATOM   3268  CG  ASP   204      -3.727  24.033 -28.216  1.00  0.00           C  
ATOM   3269  OD1 ASP   204      -3.233  24.797 -27.434  1.00  0.00           O  
ATOM   3270  OD2 ASP   204      -4.707  24.338 -28.921  1.00  0.00           O  
ATOM   3271  C   ASP   204      -2.545  22.094 -26.066  1.00  0.00           C  
ATOM   3272  O   ASP   204      -2.602  23.004 -25.249  1.00  0.00           O  
ATOM   3273  N   ALA   205      -3.022  20.962 -25.688  1.00  0.00           N  
ATOM   3274  H   ALA   205      -3.101  20.212 -26.360  1.00  0.00           H  
ATOM   3275  CA  ALA   205      -3.552  20.747 -24.288  1.00  0.00           C  
ATOM   3276  HA  ALA   205      -4.211  21.538 -23.930  1.00  0.00           H  
ATOM   3277  CB  ALA   205      -4.295  19.437 -24.105  1.00  0.00           C  
ATOM   3278  HB1 ALA   205      -3.750  18.545 -24.415  1.00  0.00           H  
ATOM   3279  HB2 ALA   205      -4.612  19.268 -23.075  1.00  0.00           H  
ATOM   3280  HB3 ALA   205      -5.158  19.492 -24.768  1.00  0.00           H  
ATOM   3281  C   ALA   205      -2.293  20.842 -23.381  1.00  0.00           C  
ATOM   3282  O   ALA   205      -2.287  21.494 -22.355  1.00  0.00           O  
ATOM   3283  N   MET   206      -1.094  20.337 -23.772  1.00  0.00           N  
ATOM   3284  H   MET   206      -1.061  19.799 -24.627  1.00  0.00           H  
ATOM   3285  CA  MET   206       0.056  20.312 -22.939  1.00  0.00           C  
ATOM   3286  HA  MET   206      -0.294  20.081 -21.933  1.00  0.00           H  
ATOM   3287  CB  MET   206       0.981  19.162 -23.449  1.00  0.00           C  
ATOM   3288  HB2 MET   206       0.525  18.176 -23.350  1.00  0.00           H  
ATOM   3289  HB3 MET   206       1.370  19.270 -24.461  1.00  0.00           H  
ATOM   3290  CG  MET   206       2.273  18.915 -22.621  1.00  0.00           C  
ATOM   3291  HG2 MET   206       2.777  19.872 -22.487  1.00  0.00           H  
ATOM   3292  HG3 MET   206       2.005  18.624 -21.605  1.00  0.00           H  
ATOM   3293  SD  MET   206       3.401  17.699 -23.339  1.00  0.00           S  
ATOM   3294  CE  MET   206       2.789  16.145 -22.692  1.00  0.00           C  
ATOM   3295  HE1 MET   206       3.636  15.459 -22.694  1.00  0.00           H  
ATOM   3296  HE2 MET   206       2.528  16.271 -21.641  1.00  0.00           H  
ATOM   3297  HE3 MET   206       1.982  15.732 -23.298  1.00  0.00           H  
ATOM   3298  C   MET   206       0.701  21.684 -22.926  1.00  0.00           C  
ATOM   3299  O   MET   206       1.262  22.058 -21.905  1.00  0.00           O  
ATOM   3300  N   HIE   207       0.588  22.443 -23.981  1.00  0.00           N  
ATOM   3301  H   HIE   207       0.208  22.040 -24.826  1.00  0.00           H  
ATOM   3302  CA  HIE   207       1.043  23.858 -24.068  1.00  0.00           C  
ATOM   3303  HA  HIE   207       2.118  23.850 -23.890  1.00  0.00           H  
ATOM   3304  CB  HIE   207       0.764  24.323 -25.468  1.00  0.00           C  
ATOM   3305  HB2 HIE   207       1.180  23.607 -26.177  1.00  0.00           H  
ATOM   3306  HB3 HIE   207      -0.322  24.363 -25.549  1.00  0.00           H  
ATOM   3307  CG  HIE   207       1.424  25.649 -25.877  1.00  0.00           C  
ATOM   3308  ND1 HIE   207       0.801  26.591 -26.725  1.00  0.00           N  
ATOM   3309  CE1 HIE   207       1.538  27.718 -26.588  1.00  0.00           C  
ATOM   3310  HE1 HIE   207       1.215  28.608 -27.108  1.00  0.00           H  
ATOM   3311  NE2 HIE   207       2.548  27.514 -25.777  1.00  0.00           N  
ATOM   3312  HE2 HIE   207       3.239  28.167 -25.438  1.00  0.00           H  
ATOM   3313  CD2 HIE   207       2.469  26.204 -25.346  1.00  0.00           C  
ATOM   3314  HD2 HIE   207       3.126  25.770 -24.607  1.00  0.00           H  
ATOM   3315  C   HIE   207       0.306  24.778 -23.048  1.00  0.00           C  
ATOM   3316  O   HIE   207       0.882  25.735 -22.607  1.00  0.00           O  
ATOM   3317  N   ASP   208      -0.891  24.445 -22.587  1.00  0.00           N  
ATOM   3318  H   ASP   208      -1.233  23.526 -22.829  1.00  0.00           H  
ATOM   3319  CA  ASP   208      -1.703  25.176 -21.599  1.00  0.00           C  
ATOM   3320  HA  ASP   208      -1.615  26.254 -21.733  1.00  0.00           H  
ATOM   3321  CB  ASP   208      -3.118  24.702 -21.708  1.00  0.00           C  
ATOM   3322  HB2 ASP   208      -3.546  24.843 -22.701  1.00  0.00           H  
ATOM   3323  HB3 ASP   208      -3.253  23.643 -21.488  1.00  0.00           H  
ATOM   3324  CG  ASP   208      -4.042  25.468 -20.735  1.00  0.00           C  
ATOM   3325  OD1 ASP   208      -3.640  26.362 -19.955  1.00  0.00           O  
ATOM   3326  OD2 ASP   208      -5.244  25.023 -20.805  1.00  0.00           O  
ATOM   3327  C   ASP   208      -1.075  24.884 -20.267  1.00  0.00           C  
ATOM   3328  O   ASP   208      -0.910  25.842 -19.482  1.00  0.00           O  
ATOM   3329  N   ILE   209      -0.717  23.663 -19.971  1.00  0.00           N  
ATOM   3330  H   ILE   209      -0.902  22.976 -20.688  1.00  0.00           H  
ATOM   3331  CA  ILE   209      -0.204  23.099 -18.725  1.00  0.00           C  
ATOM   3332  HA  ILE   209      -0.847  23.539 -17.962  1.00  0.00           H  
ATOM   3333  CB  ILE   209      -0.248  21.525 -18.729  1.00  0.00           C  
ATOM   3334  HB  ILE   209       0.350  21.105 -19.539  1.00  0.00           H  
ATOM   3335  CG2 ILE   209       0.373  21.055 -17.449  1.00  0.00           C  
ATOM   3336 HG21 ILE   209       0.274  19.971 -17.379  1.00  0.00           H  
ATOM   3337 HG22 ILE   209       1.455  21.188 -17.461  1.00  0.00           H  
ATOM   3338 HG23 ILE   209      -0.086  21.495 -16.564  1.00  0.00           H  
ATOM   3339  CG1 ILE   209      -1.673  21.057 -19.147  1.00  0.00           C  
ATOM   3340 HG12 ILE   209      -2.305  21.352 -18.309  1.00  0.00           H  
ATOM   3341 HG13 ILE   209      -2.053  21.409 -20.106  1.00  0.00           H  
ATOM   3342  CD1 ILE   209      -1.606  19.522 -19.473  1.00  0.00           C  
ATOM   3343 HD11 ILE   209      -0.738  19.273 -20.083  1.00  0.00           H  
ATOM   3344 HD12 ILE   209      -1.719  18.864 -18.611  1.00  0.00           H  
ATOM   3345 HD13 ILE   209      -2.472  19.293 -20.094  1.00  0.00           H  
ATOM   3346  C   ILE   209       1.181  23.699 -18.480  1.00  0.00           C  
ATOM   3347  O   ILE   209       1.478  24.131 -17.358  1.00  0.00           O  
ATOM   3348  N   ILE   210       1.978  23.628 -19.514  1.00  0.00           N  
ATOM   3349  H   ILE   210       1.568  23.275 -20.367  1.00  0.00           H  
ATOM   3350  CA  ILE   210       3.417  23.995 -19.472  1.00  0.00           C  
ATOM   3351  HA  ILE   210       3.824  23.653 -18.521  1.00  0.00           H  
ATOM   3352  CB  ILE   210       4.259  23.297 -20.601  1.00  0.00           C  
ATOM   3353  HB  ILE   210       3.794  23.381 -21.583  1.00  0.00           H  
ATOM   3354  CG2 ILE   210       5.770  23.737 -20.506  1.00  0.00           C  
ATOM   3355 HG21 ILE   210       6.391  23.146 -21.179  1.00  0.00           H  
ATOM   3356 HG22 ILE   210       5.889  24.764 -20.849  1.00  0.00           H  
ATOM   3357 HG23 ILE   210       6.124  23.540 -19.494  1.00  0.00           H  
ATOM   3358  CG1 ILE   210       4.209  21.792 -20.301  1.00  0.00           C  
ATOM   3359 HG12 ILE   210       4.646  21.623 -19.317  1.00  0.00           H  
ATOM   3360 HG13 ILE   210       3.177  21.456 -20.200  1.00  0.00           H  
ATOM   3361  CD1 ILE   210       4.822  20.933 -21.369  1.00  0.00           C  
ATOM   3362 HD11 ILE   210       4.622  19.880 -21.168  1.00  0.00           H  
ATOM   3363 HD12 ILE   210       4.564  21.222 -22.388  1.00  0.00           H  
ATOM   3364 HD13 ILE   210       5.902  21.079 -21.354  1.00  0.00           H  
ATOM   3365  C   ILE   210       3.691  25.558 -19.399  1.00  0.00           C  
ATOM   3366  O   ILE   210       4.429  26.041 -18.499  1.00  0.00           O  
ATOM   3367  N   ALA   211       3.106  26.317 -20.303  1.00  0.00           N  
ATOM   3368  H   ALA   211       2.483  25.834 -20.934  1.00  0.00           H  
ATOM   3369  CA  ALA   211       3.440  27.684 -20.596  1.00  0.00           C  
ATOM   3370  HA  ALA   211       4.457  27.883 -20.255  1.00  0.00           H  
ATOM   3371  CB  ALA   211       3.313  27.835 -22.103  1.00  0.00           C  
ATOM   3372  HB1 ALA   211       2.283  27.763 -22.452  1.00  0.00           H  
ATOM   3373  HB2 ALA   211       3.657  28.797 -22.483  1.00  0.00           H  
ATOM   3374  HB3 ALA   211       3.894  27.022 -22.540  1.00  0.00           H  
ATOM   3375  C   ALA   211       2.641  28.756 -19.874  1.00  0.00           C  
ATOM   3376  O   ALA   211       2.129  29.694 -20.450  1.00  0.00           O  
ATOM   3377  N   SER   212       2.477  28.593 -18.537  1.00  0.00           N  
ATOM   3378  H   SER   212       2.950  27.786 -18.158  1.00  0.00           H  
ATOM   3379  CA  SER   212       1.500  29.427 -17.698  1.00  0.00           C  
ATOM   3380  HA  SER   212       1.091  30.273 -18.250  1.00  0.00           H  
ATOM   3381  CB  SER   212       0.391  28.497 -17.348  1.00  0.00           C  
ATOM   3382  HB2 SER   212       0.771  27.480 -17.253  1.00  0.00           H  
ATOM   3383  HB3 SER   212      -0.084  28.834 -16.426  1.00  0.00           H  
ATOM   3384  OG  SER   212      -0.503  28.405 -18.381  1.00  0.00           O  
ATOM   3385  HG  SER   212      -0.513  27.498 -18.696  1.00  0.00           H  
ATOM   3386  C   SER   212       2.219  29.937 -16.438  1.00  0.00           C  
ATOM   3387  O   SER   212       3.165  29.359 -15.940  1.00  0.00           O  
ATOM   3388  N   ASP   213       1.787  31.036 -15.877  1.00  0.00           N  
ATOM   3389  H   ASP   213       0.967  31.429 -16.316  1.00  0.00           H  
ATOM   3390  CA  ASP   213       2.201  31.623 -14.578  1.00  0.00           C  
ATOM   3391  HA  ASP   213       3.181  32.079 -14.724  1.00  0.00           H  
ATOM   3392  CB  ASP   213       1.374  32.910 -14.148  1.00  0.00           C  
ATOM   3393  HB2 ASP   213       0.374  32.609 -13.835  1.00  0.00           H  
ATOM   3394  HB3 ASP   213       1.894  33.169 -13.226  1.00  0.00           H  
ATOM   3395  CG  ASP   213       1.459  34.197 -14.999  1.00  0.00           C  
ATOM   3396  OD1 ASP   213       2.339  34.287 -15.871  1.00  0.00           O  
ATOM   3397  OD2 ASP   213       0.496  35.008 -14.915  1.00  0.00           O  
ATOM   3398  C   ASP   213       2.299  30.615 -13.417  1.00  0.00           C  
ATOM   3399  O   ASP   213       3.244  30.537 -12.645  1.00  0.00           O  
ATOM   3400  N   THR   214       1.354  29.654 -13.320  1.00  0.00           N  
ATOM   3401  H   THR   214       0.591  29.605 -13.980  1.00  0.00           H  
ATOM   3402  CA  THR   214       1.204  28.577 -12.338  1.00  0.00           C  
ATOM   3403  HA  THR   214       2.097  28.439 -11.728  1.00  0.00           H  
ATOM   3404  CB  THR   214      -0.026  28.860 -11.457  1.00  0.00           C  
ATOM   3405  HB  THR   214      -0.936  29.153 -11.981  1.00  0.00           H  
ATOM   3406  CG2 THR   214      -0.420  27.677 -10.507  1.00  0.00           C  
ATOM   3407 HG21 THR   214       0.406  27.193  -9.986  1.00  0.00           H  
ATOM   3408 HG22 THR   214      -1.097  28.119  -9.777  1.00  0.00           H  
ATOM   3409 HG23 THR   214      -1.020  26.901 -10.983  1.00  0.00           H  
ATOM   3410  OG1 THR   214       0.316  29.988 -10.617  1.00  0.00           O  
ATOM   3411  HG1 THR   214      -0.014  30.772 -11.063  1.00  0.00           H  
ATOM   3412  C   THR   214       1.070  27.252 -13.128  1.00  0.00           C  
ATOM   3413  O   THR   214       0.463  27.228 -14.140  1.00  0.00           O  
ATOM   3414  N   PHE   215       1.547  26.131 -12.566  1.00  0.00           N  
ATOM   3415  H   PHE   215       2.027  26.234 -11.684  1.00  0.00           H  
ATOM   3416  CA  PHE   215       1.164  24.733 -12.999  1.00  0.00           C  
ATOM   3417  HA  PHE   215       1.277  24.662 -14.081  1.00  0.00           H  
ATOM   3418  CB  PHE   215       2.296  23.747 -12.658  1.00  0.00           C  
ATOM   3419  HB2 PHE   215       3.264  23.966 -13.110  1.00  0.00           H  
ATOM   3420  HB3 PHE   215       2.455  23.735 -11.580  1.00  0.00           H  
ATOM   3421  CG  PHE   215       2.045  22.283 -12.861  1.00  0.00           C  
ATOM   3422  CD1 PHE   215       2.279  21.719 -14.164  1.00  0.00           C  
ATOM   3423  HD1 PHE   215       2.615  22.406 -14.927  1.00  0.00           H  
ATOM   3424  CE1 PHE   215       2.056  20.384 -14.425  1.00  0.00           C  
ATOM   3425  HE1 PHE   215       2.179  19.898 -15.382  1.00  0.00           H  
ATOM   3426  CZ  PHE   215       1.755  19.514 -13.354  1.00  0.00           C  
ATOM   3427  HZ  PHE   215       1.619  18.455 -13.514  1.00  0.00           H  
ATOM   3428  CE2 PHE   215       1.683  20.007 -12.014  1.00  0.00           C  
ATOM   3429  HE2 PHE   215       1.635  19.374 -11.140  1.00  0.00           H  
ATOM   3430  CD2 PHE   215       1.753  21.371 -11.793  1.00  0.00           C  
ATOM   3431  HD2 PHE   215       1.727  21.789 -10.797  1.00  0.00           H  
ATOM   3432  C   PHE   215      -0.223  24.215 -12.524  1.00  0.00           C  
ATOM   3433  O   PHE   215      -0.429  24.069 -11.322  1.00  0.00           O  
ATOM   3434  N   ASP   216      -1.207  24.105 -13.388  1.00  0.00           N  
ATOM   3435  H   ASP   216      -1.003  24.218 -14.371  1.00  0.00           H  
ATOM   3436  CA  ASP   216      -2.529  23.635 -13.109  1.00  0.00           C  
ATOM   3437  HA  ASP   216      -2.873  24.088 -12.179  1.00  0.00           H  
ATOM   3438  CB  ASP   216      -3.468  24.215 -14.186  1.00  0.00           C  
ATOM   3439  HB2 ASP   216      -3.272  25.284 -14.278  1.00  0.00           H  
ATOM   3440  HB3 ASP   216      -3.133  23.703 -15.087  1.00  0.00           H  
ATOM   3441  CG  ASP   216      -4.968  24.000 -13.843  1.00  0.00           C  
ATOM   3442  OD1 ASP   216      -5.320  23.004 -13.086  1.00  0.00           O  
ATOM   3443  OD2 ASP   216      -5.747  24.867 -14.312  1.00  0.00           O  
ATOM   3444  C   ASP   216      -2.552  22.118 -12.980  1.00  0.00           C  
ATOM   3445  O   ASP   216      -2.787  21.398 -13.952  1.00  0.00           O  
ATOM   3446  N   LYS   217      -2.582  21.610 -11.760  1.00  0.00           N  
ATOM   3447  H   LYS   217      -2.715  22.359 -11.095  1.00  0.00           H  
ATOM   3448  CA  LYS   217      -2.501  20.158 -11.464  1.00  0.00           C  
ATOM   3449  HA  LYS   217      -1.713  19.744 -12.094  1.00  0.00           H  
ATOM   3450  CB  LYS   217      -2.154  20.057  -9.981  1.00  0.00           C  
ATOM   3451  HB2 LYS   217      -1.320  20.739  -9.813  1.00  0.00           H  
ATOM   3452  HB3 LYS   217      -2.950  20.526  -9.403  1.00  0.00           H  
ATOM   3453  CG  LYS   217      -1.965  18.750  -9.660  1.00  0.00           C  
ATOM   3454  HG2 LYS   217      -2.942  18.271  -9.721  1.00  0.00           H  
ATOM   3455  HG3 LYS   217      -1.347  18.389 -10.483  1.00  0.00           H  
ATOM   3456  CD  LYS   217      -1.382  18.619  -8.431  1.00  0.00           C  
ATOM   3457  HD2 LYS   217      -0.468  19.210  -8.374  1.00  0.00           H  
ATOM   3458  HD3 LYS   217      -1.946  19.173  -7.681  1.00  0.00           H  
ATOM   3459  CE  LYS   217      -0.955  17.415  -7.985  1.00  0.00           C  
ATOM   3460  HE2 LYS   217      -0.519  16.876  -8.826  1.00  0.00           H  
ATOM   3461  HE3 LYS   217      -0.130  17.565  -7.289  1.00  0.00           H  
ATOM   3462  NZ  LYS   217      -2.011  16.569  -7.396  1.00  0.00           N  
ATOM   3463  HZ1 LYS   217      -2.621  16.127  -8.069  1.00  0.00           H  
ATOM   3464  HZ2 LYS   217      -1.599  15.778  -6.923  1.00  0.00           H  
ATOM   3465  HZ3 LYS   217      -2.462  17.236  -6.785  1.00  0.00           H  
ATOM   3466  C   LYS   217      -3.798  19.424 -11.848  1.00  0.00           C  
ATOM   3467  O   LYS   217      -3.782  18.238 -12.138  1.00  0.00           O  
ATOM   3468  N   ALA   218      -4.960  20.145 -11.899  1.00  0.00           N  
ATOM   3469  H   ALA   218      -4.837  21.084 -11.547  1.00  0.00           H  
ATOM   3470  CA  ALA   218      -6.267  19.561 -12.196  1.00  0.00           C  
ATOM   3471  HA  ALA   218      -6.345  18.537 -11.830  1.00  0.00           H  
ATOM   3472  CB  ALA   218      -7.502  20.299 -11.551  1.00  0.00           C  
ATOM   3473  HB1 ALA   218      -7.894  19.761 -10.687  1.00  0.00           H  
ATOM   3474  HB2 ALA   218      -7.126  21.307 -11.378  1.00  0.00           H  
ATOM   3475  HB3 ALA   218      -8.229  20.353 -12.360  1.00  0.00           H  
ATOM   3476  C   ALA   218      -6.374  19.385 -13.804  1.00  0.00           C  
ATOM   3477  O   ALA   218      -6.981  18.377 -14.309  1.00  0.00           O  
ATOM   3478  N   LYS   219      -5.847  20.386 -14.596  1.00  0.00           N  
ATOM   3479  H   LYS   219      -5.336  21.055 -14.037  1.00  0.00           H  
ATOM   3480  CA  LYS   219      -5.625  20.184 -16.020  1.00  0.00           C  
ATOM   3481  HA  LYS   219      -6.554  19.768 -16.407  1.00  0.00           H  
ATOM   3482  CB  LYS   219      -5.179  21.495 -16.720  1.00  0.00           C  
ATOM   3483  HB2 LYS   219      -4.499  22.013 -16.044  1.00  0.00           H  
ATOM   3484  HB3 LYS   219      -4.581  21.270 -17.604  1.00  0.00           H  
ATOM   3485  CG  LYS   219      -6.269  22.292 -17.050  1.00  0.00           C  
ATOM   3486  HG2 LYS   219      -6.770  21.638 -17.765  1.00  0.00           H  
ATOM   3487  HG3 LYS   219      -6.886  22.492 -16.174  1.00  0.00           H  
ATOM   3488  CD  LYS   219      -5.931  23.496 -17.639  1.00  0.00           C  
ATOM   3489  HD2 LYS   219      -5.187  23.971 -16.999  1.00  0.00           H  
ATOM   3490  HD3 LYS   219      -5.292  23.334 -18.507  1.00  0.00           H  
ATOM   3491  CE  LYS   219      -6.974  24.306 -17.857  1.00  0.00           C  
ATOM   3492  HE2 LYS   219      -7.564  23.874 -18.664  1.00  0.00           H  
ATOM   3493  HE3 LYS   219      -7.626  24.535 -17.014  1.00  0.00           H  
ATOM   3494  NZ  LYS   219      -6.509  25.567 -18.427  1.00  0.00           N  
ATOM   3495  HZ1 LYS   219      -7.307  26.134 -18.674  1.00  0.00           H  
ATOM   3496  HZ2 LYS   219      -6.099  26.184 -17.741  1.00  0.00           H  
ATOM   3497  HZ3 LYS   219      -5.827  25.441 -19.161  1.00  0.00           H  
ATOM   3498  C   LYS   219      -4.575  19.084 -16.320  1.00  0.00           C  
ATOM   3499  O   LYS   219      -4.662  18.300 -17.262  1.00  0.00           O  
ATOM   3500  N   ALA   220      -3.528  19.081 -15.507  1.00  0.00           N  
ATOM   3501  H   ALA   220      -3.342  19.772 -14.794  1.00  0.00           H  
ATOM   3502  CA  ALA   220      -2.421  18.024 -15.610  1.00  0.00           C  
ATOM   3503  HA  ALA   220      -1.908  18.071 -16.570  1.00  0.00           H  
ATOM   3504  CB  ALA   220      -1.531  18.368 -14.488  1.00  0.00           C  
ATOM   3505  HB1 ALA   220      -1.398  19.449 -14.504  1.00  0.00           H  
ATOM   3506  HB2 ALA   220      -1.807  17.993 -13.502  1.00  0.00           H  
ATOM   3507  HB3 ALA   220      -0.554  17.925 -14.677  1.00  0.00           H  
ATOM   3508  C   ALA   220      -2.927  16.638 -15.512  1.00  0.00           C  
ATOM   3509  O   ALA   220      -2.910  15.795 -16.394  1.00  0.00           O  
ATOM   3510  N   GLU   221      -3.644  16.343 -14.353  1.00  0.00           N  
ATOM   3511  H   GLU   221      -3.643  17.024 -13.607  1.00  0.00           H  
ATOM   3512  CA  GLU   221      -4.375  15.140 -14.007  1.00  0.00           C  
ATOM   3513  HA  GLU   221      -3.665  14.316 -14.083  1.00  0.00           H  
ATOM   3514  CB  GLU   221      -4.908  15.175 -12.575  1.00  0.00           C  
ATOM   3515  HB2 GLU   221      -5.539  16.055 -12.448  1.00  0.00           H  
ATOM   3516  HB3 GLU   221      -5.592  14.355 -12.360  1.00  0.00           H  
ATOM   3517  CG  GLU   221      -3.794  15.038 -11.491  1.00  0.00           C  
ATOM   3518  HG2 GLU   221      -3.158  14.178 -11.699  1.00  0.00           H  
ATOM   3519  HG3 GLU   221      -3.085  15.859 -11.596  1.00  0.00           H  
ATOM   3520  CD  GLU   221      -4.191  15.054 -10.017  1.00  0.00           C  
ATOM   3521  OE1 GLU   221      -3.318  14.792  -9.213  1.00  0.00           O  
ATOM   3522  OE2 GLU   221      -5.318  15.396  -9.693  1.00  0.00           O  
ATOM   3523  C   GLU   221      -5.526  14.877 -15.016  1.00  0.00           C  
ATOM   3524  O   GLU   221      -5.757  13.726 -15.376  1.00  0.00           O  
ATOM   3525  N   ALA   222      -6.363  15.849 -15.438  1.00  0.00           N  
ATOM   3526  H   ALA   222      -6.346  16.717 -14.922  1.00  0.00           H  
ATOM   3527  CA  ALA   222      -7.240  15.709 -16.607  1.00  0.00           C  
ATOM   3528  HA  ALA   222      -8.044  15.006 -16.391  1.00  0.00           H  
ATOM   3529  CB  ALA   222      -7.838  17.097 -16.972  1.00  0.00           C  
ATOM   3530  HB1 ALA   222      -8.596  17.470 -16.282  1.00  0.00           H  
ATOM   3531  HB2 ALA   222      -7.056  17.852 -17.043  1.00  0.00           H  
ATOM   3532  HB3 ALA   222      -8.282  16.979 -17.961  1.00  0.00           H  
ATOM   3533  C   ALA   222      -6.665  15.169 -17.904  1.00  0.00           C  
ATOM   3534  O   ALA   222      -7.269  14.400 -18.681  1.00  0.00           O  
ATOM   3535  N   GLN   223      -5.456  15.745 -18.260  1.00  0.00           N  
ATOM   3536  H   GLN   223      -4.970  16.390 -17.654  1.00  0.00           H  
ATOM   3537  CA  GLN   223      -4.783  15.249 -19.478  1.00  0.00           C  
ATOM   3538  HA  GLN   223      -5.594  15.230 -20.206  1.00  0.00           H  
ATOM   3539  CB  GLN   223      -3.598  16.160 -19.804  1.00  0.00           C  
ATOM   3540  HB2 GLN   223      -3.989  17.177 -19.848  1.00  0.00           H  
ATOM   3541  HB3 GLN   223      -2.858  16.077 -19.008  1.00  0.00           H  
ATOM   3542  CG  GLN   223      -2.685  15.848 -21.001  1.00  0.00           C  
ATOM   3543  HG2 GLN   223      -2.058  16.695 -21.279  1.00  0.00           H  
ATOM   3544  HG3 GLN   223      -1.930  15.135 -20.668  1.00  0.00           H  
ATOM   3545  CD  GLN   223      -3.478  15.479 -22.274  1.00  0.00           C  
ATOM   3546  OE1 GLN   223      -3.124  14.647 -23.065  1.00  0.00           O  
ATOM   3547  NE2 GLN   223      -4.559  16.126 -22.660  1.00  0.00           N  
ATOM   3548 HE21 GLN   223      -5.100  15.952 -23.494  1.00  0.00           H  
ATOM   3549 HE22 GLN   223      -5.000  16.763 -22.012  1.00  0.00           H  
ATOM   3550  C   GLN   223      -4.267  13.744 -19.299  1.00  0.00           C  
ATOM   3551  O   GLN   223      -4.163  13.053 -20.298  1.00  0.00           O  
ATOM   3552  N   ILE   224      -3.971  13.431 -18.041  1.00  0.00           N  
ATOM   3553  H   ILE   224      -4.100  14.141 -17.334  1.00  0.00           H  
ATOM   3554  CA  ILE   224      -3.465  12.080 -17.732  1.00  0.00           C  
ATOM   3555  HA  ILE   224      -2.698  11.815 -18.460  1.00  0.00           H  
ATOM   3556  CB  ILE   224      -2.724  12.115 -16.447  1.00  0.00           C  
ATOM   3557  HB  ILE   224      -2.929  13.085 -15.995  1.00  0.00           H  
ATOM   3558  CG2 ILE   224      -3.162  11.108 -15.359  1.00  0.00           C  
ATOM   3559 HG21 ILE   224      -2.465  10.947 -14.537  1.00  0.00           H  
ATOM   3560 HG22 ILE   224      -4.137  11.349 -14.936  1.00  0.00           H  
ATOM   3561 HG23 ILE   224      -3.158  10.121 -15.821  1.00  0.00           H  
ATOM   3562  CG1 ILE   224      -1.238  11.891 -16.773  1.00  0.00           C  
ATOM   3563 HG12 ILE   224      -0.654  11.704 -15.872  1.00  0.00           H  
ATOM   3564 HG13 ILE   224      -0.992  11.002 -17.354  1.00  0.00           H  
ATOM   3565  CD1 ILE   224      -0.637  13.183 -17.356  1.00  0.00           C  
ATOM   3566 HD11 ILE   224      -0.595  13.958 -16.591  1.00  0.00           H  
ATOM   3567 HD12 ILE   224       0.360  12.938 -17.722  1.00  0.00           H  
ATOM   3568 HD13 ILE   224      -1.152  13.465 -18.274  1.00  0.00           H  
ATOM   3569  C   ILE   224      -4.562  11.035 -17.856  1.00  0.00           C  
ATOM   3570  O   ILE   224      -4.332   9.924 -18.302  1.00  0.00           O  
ATOM   3571  N   ALA   225      -5.783  11.457 -17.666  1.00  0.00           N  
ATOM   3572  H   ALA   225      -6.049  12.331 -17.235  1.00  0.00           H  
ATOM   3573  CA  ALA   225      -6.921  10.548 -17.858  1.00  0.00           C  
ATOM   3574  HA  ALA   225      -6.730   9.572 -17.413  1.00  0.00           H  
ATOM   3575  CB  ALA   225      -8.122  11.227 -17.130  1.00  0.00           C  
ATOM   3576  HB1 ALA   225      -8.504  12.189 -17.474  1.00  0.00           H  
ATOM   3577  HB2 ALA   225      -8.928  10.494 -17.164  1.00  0.00           H  
ATOM   3578  HB3 ALA   225      -7.793  11.236 -16.091  1.00  0.00           H  
ATOM   3579  C   ALA   225      -7.361  10.356 -19.275  1.00  0.00           C  
ATOM   3580  O   ALA   225      -7.741   9.263 -19.638  1.00  0.00           O  
ATOM   3581  N   LYS   226      -7.112  11.390 -20.176  1.00  0.00           N  
ATOM   3582  H   LYS   226      -6.602  12.219 -19.907  1.00  0.00           H  
ATOM   3583  CA  LYS   226      -7.311  11.403 -21.649  1.00  0.00           C  
ATOM   3584  HA  LYS   226      -8.261  10.899 -21.826  1.00  0.00           H  
ATOM   3585  CB  LYS   226      -7.403  12.786 -22.213  1.00  0.00           C  
ATOM   3586  HB2 LYS   226      -6.527  13.331 -21.861  1.00  0.00           H  
ATOM   3587  HB3 LYS   226      -7.363  12.673 -23.296  1.00  0.00           H  
ATOM   3588  CG  LYS   226      -8.498  13.465 -21.790  1.00  0.00           C  
ATOM   3589  HG2 LYS   226      -9.288  12.866 -22.244  1.00  0.00           H  
ATOM   3590  HG3 LYS   226      -8.472  13.423 -20.701  1.00  0.00           H  
ATOM   3591  CD  LYS   226      -8.588  14.784 -22.225  1.00  0.00           C  
ATOM   3592  HD2 LYS   226      -7.678  15.320 -21.956  1.00  0.00           H  
ATOM   3593  HD3 LYS   226      -8.630  14.897 -23.308  1.00  0.00           H  
ATOM   3594  CE  LYS   226      -9.641  15.424 -21.603  1.00  0.00           C  
ATOM   3595  HE2 LYS   226     -10.552  14.826 -21.549  1.00  0.00           H  
ATOM   3596  HE3 LYS   226      -9.462  15.649 -20.552  1.00  0.00           H  
ATOM   3597  NZ  LYS   226     -10.130  16.707 -22.277  1.00  0.00           N  
ATOM   3598  HZ1 LYS   226      -9.316  17.285 -22.430  1.00  0.00           H  
ATOM   3599  HZ2 LYS   226     -10.580  16.552 -23.168  1.00  0.00           H  
ATOM   3600  HZ3 LYS   226     -10.802  17.207 -21.713  1.00  0.00           H  
ATOM   3601  C   LYS   226      -6.194  10.744 -22.502  1.00  0.00           C  
ATOM   3602  O   LYS   226      -6.526  10.002 -23.375  1.00  0.00           O  
ATOM   3603  N   MET   227      -4.987  10.732 -22.096  1.00  0.00           N  
ATOM   3604  H   MET   227      -4.824  11.370 -21.330  1.00  0.00           H  
ATOM   3605  CA  MET   227      -3.923  10.072 -22.789  1.00  0.00           C  
ATOM   3606  HA  MET   227      -3.985  10.292 -23.855  1.00  0.00           H  
ATOM   3607  CB  MET   227      -2.614  10.660 -22.333  1.00  0.00           C  
ATOM   3608  HB2 MET   227      -1.846  10.186 -22.945  1.00  0.00           H  
ATOM   3609  HB3 MET   227      -2.783  11.734 -22.416  1.00  0.00           H  
ATOM   3610  CG  MET   227      -2.196  10.392 -20.839  1.00  0.00           C  
ATOM   3611  HG2 MET   227      -1.419  11.082 -20.508  1.00  0.00           H  
ATOM   3612  HG3 MET   227      -3.110  10.590 -20.279  1.00  0.00           H  
ATOM   3613  SD  MET   227      -1.567   8.783 -20.381  1.00  0.00           S  
ATOM   3614  CE  MET   227       0.033   8.580 -21.356  1.00  0.00           C  
ATOM   3615  HE1 MET   227       0.730   9.119 -20.714  1.00  0.00           H  
ATOM   3616  HE2 MET   227       0.244   7.511 -21.362  1.00  0.00           H  
ATOM   3617  HE3 MET   227      -0.241   8.967 -22.337  1.00  0.00           H  
ATOM   3618  C   MET   227      -3.839   8.509 -22.616  1.00  0.00           C  
ATOM   3619  O   MET   227      -3.249   7.787 -23.470  1.00  0.00           O  
ATOM   3620  N   GLU   228      -4.424   7.918 -21.609  1.00  0.00           N  
ATOM   3621  H   GLU   228      -5.235   8.380 -21.224  1.00  0.00           H  
ATOM   3622  CA  GLU   228      -4.234   6.520 -21.208  1.00  0.00           C  
ATOM   3623  HA  GLU   228      -3.179   6.246 -21.174  1.00  0.00           H  
ATOM   3624  CB  GLU   228      -4.967   6.228 -19.914  1.00  0.00           C  
ATOM   3625  HB2 GLU   228      -4.837   7.054 -19.216  1.00  0.00           H  
ATOM   3626  HB3 GLU   228      -6.013   6.173 -20.215  1.00  0.00           H  
ATOM   3627  CG  GLU   228      -4.532   5.020 -19.238  1.00  0.00           C  
ATOM   3628  HG2 GLU   228      -4.330   4.190 -19.915  1.00  0.00           H  
ATOM   3629  HG3 GLU   228      -3.605   5.087 -18.669  1.00  0.00           H  
ATOM   3630  CD  GLU   228      -5.562   4.468 -18.224  1.00  0.00           C  
ATOM   3631  OE1 GLU   228      -5.950   3.334 -18.386  1.00  0.00           O  
ATOM   3632  OE2 GLU   228      -5.861   5.091 -17.198  1.00  0.00           O  
ATOM   3633  C   GLU   228      -4.820   5.537 -22.251  1.00  0.00           C  
ATOM   3634  O   GLU   228      -4.055   4.706 -22.733  1.00  0.00           O  
ATOM   3635  N   GLU   229      -5.990   5.818 -22.755  1.00  0.00           N  
ATOM   3636  H   GLU   229      -6.563   6.600 -22.473  1.00  0.00           H  
ATOM   3637  CA  GLU   229      -6.672   5.024 -23.838  1.00  0.00           C  
ATOM   3638  HA  GLU   229      -6.741   4.009 -23.447  1.00  0.00           H  
ATOM   3639  CB  GLU   229      -8.101   5.485 -24.139  1.00  0.00           C  
ATOM   3640  HB2 GLU   229      -8.655   5.198 -23.245  1.00  0.00           H  
ATOM   3641  HB3 GLU   229      -8.098   6.567 -24.268  1.00  0.00           H  
ATOM   3642  CG  GLU   229      -8.833   4.834 -25.328  1.00  0.00           C  
ATOM   3643  HG2 GLU   229      -8.479   5.176 -26.301  1.00  0.00           H  
ATOM   3644  HG3 GLU   229      -8.716   3.758 -25.201  1.00  0.00           H  
ATOM   3645  CD  GLU   229     -10.358   5.086 -25.335  1.00  0.00           C  
ATOM   3646  OE1 GLU   229     -10.822   5.712 -24.361  1.00  0.00           O  
ATOM   3647  OE2 GLU   229     -11.099   4.758 -26.286  1.00  0.00           O  
ATOM   3648  C   GLU   229      -5.903   5.018 -25.145  1.00  0.00           C  
ATOM   3649  O   GLU   229      -5.872   4.012 -25.834  1.00  0.00           O  
ATOM   3650  N   GLN   230      -5.302   6.150 -25.424  1.00  0.00           N  
ATOM   3651  H   GLN   230      -5.295   6.814 -24.663  1.00  0.00           H  
ATOM   3652  CA  GLN   230      -4.480   6.247 -26.622  1.00  0.00           C  
ATOM   3653  HA  GLN   230      -5.079   5.869 -27.451  1.00  0.00           H  
ATOM   3654  CB  GLN   230      -4.120   7.715 -26.922  1.00  0.00           C  
ATOM   3655  HB2 GLN   230      -3.294   8.112 -26.332  1.00  0.00           H  
ATOM   3656  HB3 GLN   230      -3.716   7.696 -27.934  1.00  0.00           H  
ATOM   3657  CG  GLN   230      -5.243   8.671 -26.652  1.00  0.00           C  
ATOM   3658  HG2 GLN   230      -6.125   8.368 -27.216  1.00  0.00           H  
ATOM   3659  HG3 GLN   230      -5.479   8.605 -25.590  1.00  0.00           H  
ATOM   3660  CD  GLN   230      -4.981  10.144 -26.854  1.00  0.00           C  
ATOM   3661  OE1 GLN   230      -3.846  10.627 -27.105  1.00  0.00           O  
ATOM   3662  NE2 GLN   230      -6.022  10.947 -26.606  1.00  0.00           N  
ATOM   3663 HE21 GLN   230      -5.987  11.956 -26.590  1.00  0.00           H  
ATOM   3664 HE22 GLN   230      -6.932  10.587 -26.360  1.00  0.00           H  
ATOM   3665  C   GLN   230      -3.193   5.449 -26.473  1.00  0.00           C  
ATOM   3666  O   GLN   230      -2.805   4.760 -27.416  1.00  0.00           O  
ATOM   3667  N   ARG   231      -2.486   5.549 -25.320  1.00  0.00           N  
ATOM   3668  H   ARG   231      -2.915   5.972 -24.509  1.00  0.00           H  
ATOM   3669  CA  ARG   231      -1.153   4.990 -25.091  1.00  0.00           C  
ATOM   3670  HA  ARG   231      -0.536   5.118 -25.980  1.00  0.00           H  
ATOM   3671  CB  ARG   231      -0.446   5.641 -23.872  1.00  0.00           C  
ATOM   3672  HB2 ARG   231      -0.394   6.709 -24.087  1.00  0.00           H  
ATOM   3673  HB3 ARG   231      -1.082   5.490 -23.001  1.00  0.00           H  
ATOM   3674  CG  ARG   231       0.807   5.135 -23.428  1.00  0.00           C  
ATOM   3675  HG2 ARG   231       1.119   5.818 -22.638  1.00  0.00           H  
ATOM   3676  HG3 ARG   231       0.593   4.121 -23.090  1.00  0.00           H  
ATOM   3677  CD  ARG   231       1.817   5.190 -24.401  1.00  0.00           C  
ATOM   3678  HD2 ARG   231       1.420   4.628 -25.247  1.00  0.00           H  
ATOM   3679  HD3 ARG   231       1.989   6.219 -24.719  1.00  0.00           H  
ATOM   3680  NE  ARG   231       3.057   4.530 -23.825  1.00  0.00           N  
ATOM   3681  HE  ARG   231       3.229   4.593 -22.832  1.00  0.00           H  
ATOM   3682  CZ  ARG   231       3.995   4.133 -24.676  1.00  0.00           C  
ATOM   3683  NH1 ARG   231       3.976   4.266 -25.999  1.00  0.00           N  
ATOM   3684 HH11 ARG   231       3.163   4.668 -26.444  1.00  0.00           H  
ATOM   3685 HH12 ARG   231       4.787   4.151 -26.589  1.00  0.00           H  
ATOM   3686  NH2 ARG   231       5.124   3.703 -24.158  1.00  0.00           N  
ATOM   3687 HH21 ARG   231       5.141   3.511 -23.166  1.00  0.00           H  
ATOM   3688 HH22 ARG   231       5.906   3.463 -24.750  1.00  0.00           H  
ATOM   3689  C   ARG   231      -1.365   3.467 -25.007  1.00  0.00           C  
ATOM   3690  O   ARG   231      -0.623   2.670 -25.693  1.00  0.00           O  
ATOM   3691  N   LYS   232      -2.338   2.896 -24.240  1.00  0.00           N  
ATOM   3692  H   LYS   232      -2.903   3.552 -23.721  1.00  0.00           H  
ATOM   3693  CA  LYS   232      -2.664   1.458 -24.294  1.00  0.00           C  
ATOM   3694  HA  LYS   232      -1.846   0.877 -23.869  1.00  0.00           H  
ATOM   3695  CB  LYS   232      -3.940   1.208 -23.373  1.00  0.00           C  
ATOM   3696  HB2 LYS   232      -4.678   1.985 -23.573  1.00  0.00           H  
ATOM   3697  HB3 LYS   232      -4.252   0.178 -23.548  1.00  0.00           H  
ATOM   3698  CG  LYS   232      -3.684   1.182 -22.044  1.00  0.00           C  
ATOM   3699  HG2 LYS   232      -3.025   0.334 -21.857  1.00  0.00           H  
ATOM   3700  HG3 LYS   232      -3.174   2.105 -21.768  1.00  0.00           H  
ATOM   3701  CD  LYS   232      -4.777   1.019 -21.279  1.00  0.00           C  
ATOM   3702  HD2 LYS   232      -5.502   1.829 -21.358  1.00  0.00           H  
ATOM   3703  HD3 LYS   232      -5.352   0.166 -21.639  1.00  0.00           H  
ATOM   3704  CE  LYS   232      -4.391   0.940 -19.987  1.00  0.00           C  
ATOM   3705  HE2 LYS   232      -3.704   0.098 -19.910  1.00  0.00           H  
ATOM   3706  HE3 LYS   232      -3.921   1.881 -19.701  1.00  0.00           H  
ATOM   3707  NZ  LYS   232      -5.538   0.844 -18.983  1.00  0.00           N  
ATOM   3708  HZ1 LYS   232      -6.323   0.335 -19.365  1.00  0.00           H  
ATOM   3709  HZ2 LYS   232      -5.150   0.496 -18.118  1.00  0.00           H  
ATOM   3710  HZ3 LYS   232      -5.901   1.769 -18.805  1.00  0.00           H  
ATOM   3711  C   LYS   232      -2.887   0.911 -25.704  1.00  0.00           C  
ATOM   3712  O   LYS   232      -2.316  -0.115 -26.048  1.00  0.00           O  
ATOM   3713  N   ALA   233      -3.654   1.557 -26.567  1.00  0.00           N  
ATOM   3714  H   ALA   233      -4.234   2.299 -26.203  1.00  0.00           H  
ATOM   3715  CA  ALA   233      -4.052   1.010 -27.883  1.00  0.00           C  
ATOM   3716  HA  ALA   233      -4.515   0.025 -27.819  1.00  0.00           H  
ATOM   3717  CB  ALA   233      -5.027   1.935 -28.570  1.00  0.00           C  
ATOM   3718  HB1 ALA   233      -5.240   1.645 -29.599  1.00  0.00           H  
ATOM   3719  HB2 ALA   233      -5.995   1.780 -28.093  1.00  0.00           H  
ATOM   3720  HB3 ALA   233      -4.747   2.978 -28.420  1.00  0.00           H  
ATOM   3721  C   ALA   233      -2.884   0.913 -28.835  1.00  0.00           C  
ATOM   3722  O   ALA   233      -2.674  -0.145 -29.379  1.00  0.00           O  
ATOM   3723  N   ASN   234      -2.022   2.016 -28.837  1.00  0.00           N  
ATOM   3724  H   ASN   234      -2.348   2.819 -28.320  1.00  0.00           H  
ATOM   3725  CA  ASN   234      -0.605   2.067 -29.296  1.00  0.00           C  
ATOM   3726  HA  ASN   234      -0.504   1.859 -30.361  1.00  0.00           H  
ATOM   3727  CB  ASN   234      -0.017   3.482 -29.111  1.00  0.00           C  
ATOM   3728  HB2 ASN   234      -0.211   3.895 -28.121  1.00  0.00           H  
ATOM   3729  HB3 ASN   234       1.053   3.406 -29.308  1.00  0.00           H  
ATOM   3730  CG  ASN   234      -0.531   4.456 -30.242  1.00  0.00           C  
ATOM   3731  OD1 ASN   234      -0.030   4.491 -31.323  1.00  0.00           O  
ATOM   3732  ND2 ASN   234      -1.602   5.183 -29.901  1.00  0.00           N  
ATOM   3733 HD21 ASN   234      -1.979   5.807 -30.601  1.00  0.00           H  
ATOM   3734 HD22 ASN   234      -2.052   5.059 -29.006  1.00  0.00           H  
ATOM   3735  C   ASN   234       0.412   0.956 -28.761  1.00  0.00           C  
ATOM   3736  O   ASN   234       0.990   0.177 -29.541  1.00  0.00           O  
ATOM   3737  N   MET   235       0.551   0.801 -27.472  1.00  0.00           N  
ATOM   3738  H   MET   235       0.016   1.475 -26.943  1.00  0.00           H  
ATOM   3739  CA  MET   235       1.416  -0.260 -26.900  1.00  0.00           C  
ATOM   3740  HA  MET   235       2.434  -0.160 -27.276  1.00  0.00           H  
ATOM   3741  CB  MET   235       1.562  -0.075 -25.396  1.00  0.00           C  
ATOM   3742  HB2 MET   235       0.616   0.120 -24.891  1.00  0.00           H  
ATOM   3743  HB3 MET   235       2.007  -0.967 -24.955  1.00  0.00           H  
ATOM   3744  CG  MET   235       2.507   1.010 -25.081  1.00  0.00           C  
ATOM   3745  HG2 MET   235       3.466   0.932 -25.592  1.00  0.00           H  
ATOM   3746  HG3 MET   235       2.076   1.966 -25.379  1.00  0.00           H  
ATOM   3747  SD  MET   235       2.708   1.381 -23.275  1.00  0.00           S  
ATOM   3748  CE  MET   235       3.948   0.156 -23.014  1.00  0.00           C  
ATOM   3749  HE1 MET   235       4.789   0.206 -23.705  1.00  0.00           H  
ATOM   3750  HE2 MET   235       4.292   0.217 -21.981  1.00  0.00           H  
ATOM   3751  HE3 MET   235       3.487  -0.817 -23.186  1.00  0.00           H  
ATOM   3752  C   MET   235       1.029  -1.701 -27.264  1.00  0.00           C  
ATOM   3753  O   MET   235       1.883  -2.547 -27.577  1.00  0.00           O  
ATOM   3754  N   LEU   236      -0.297  -2.035 -27.304  1.00  0.00           N  
ATOM   3755  H   LEU   236      -0.878  -1.336 -26.863  1.00  0.00           H  
ATOM   3756  CA  LEU   236      -0.802  -3.315 -27.743  1.00  0.00           C  
ATOM   3757  HA  LEU   236      -0.095  -3.986 -27.254  1.00  0.00           H  
ATOM   3758  CB  LEU   236      -2.282  -3.596 -27.204  1.00  0.00           C  
ATOM   3759  HB2 LEU   236      -2.885  -2.702 -27.363  1.00  0.00           H  
ATOM   3760  HB3 LEU   236      -2.691  -4.435 -27.768  1.00  0.00           H  
ATOM   3761  CG  LEU   236      -2.259  -3.794 -25.677  1.00  0.00           C  
ATOM   3762  HG  LEU   236      -1.708  -3.006 -25.165  1.00  0.00           H  
ATOM   3763  CD1 LEU   236      -3.710  -3.835 -25.267  1.00  0.00           C  
ATOM   3764 HD11 LEU   236      -4.159  -2.865 -25.481  1.00  0.00           H  
ATOM   3765 HD12 LEU   236      -4.255  -4.566 -25.864  1.00  0.00           H  
ATOM   3766 HD13 LEU   236      -3.789  -4.065 -24.205  1.00  0.00           H  
ATOM   3767  CD2 LEU   236      -1.729  -5.205 -25.351  1.00  0.00           C  
ATOM   3768 HD21 LEU   236      -1.750  -5.514 -24.306  1.00  0.00           H  
ATOM   3769 HD22 LEU   236      -2.080  -5.967 -26.047  1.00  0.00           H  
ATOM   3770 HD23 LEU   236      -0.649  -5.304 -25.458  1.00  0.00           H  
ATOM   3771  C   LEU   236      -0.668  -3.545 -29.276  1.00  0.00           C  
ATOM   3772  O   LEU   236      -0.591  -4.652 -29.781  1.00  0.00           O  
ATOM   3773  N   ALA   237      -0.644  -2.495 -30.146  1.00  0.00           N  
ATOM   3774  H   ALA   237      -0.911  -1.584 -29.800  1.00  0.00           H  
ATOM   3775  CA  ALA   237      -0.412  -2.647 -31.592  1.00  0.00           C  
ATOM   3776  HA  ALA   237      -0.970  -3.502 -31.971  1.00  0.00           H  
ATOM   3777  CB  ALA   237      -0.927  -1.436 -32.359  1.00  0.00           C  
ATOM   3778  HB1 ALA   237      -0.474  -0.489 -32.063  1.00  0.00           H  
ATOM   3779  HB2 ALA   237      -0.758  -1.606 -33.422  1.00  0.00           H  
ATOM   3780  HB3 ALA   237      -2.005  -1.364 -32.215  1.00  0.00           H  
ATOM   3781  C   ALA   237       1.052  -2.997 -31.876  1.00  0.00           C  
ATOM   3782  O   ALA   237       1.334  -3.945 -32.587  1.00  0.00           O  
ATOM   3783  N   HIE   238       1.983  -2.324 -31.153  1.00  0.00           N  
ATOM   3784  H   HIE   238       1.600  -1.743 -30.421  1.00  0.00           H  
ATOM   3785  CA  HIE   238       3.432  -2.558 -31.239  1.00  0.00           C  
ATOM   3786  HA  HIE   238       3.820  -2.327 -32.231  1.00  0.00           H  
ATOM   3787  CB  HIE   238       4.171  -1.702 -30.246  1.00  0.00           C  
ATOM   3788  HB2 HIE   238       4.175  -0.674 -30.609  1.00  0.00           H  
ATOM   3789  HB3 HIE   238       3.596  -1.526 -29.337  1.00  0.00           H  
ATOM   3790  CG  HIE   238       5.543  -2.144 -29.845  1.00  0.00           C  
ATOM   3791  ND1 HIE   238       6.643  -2.100 -30.653  1.00  0.00           N  
ATOM   3792  CE1 HIE   238       7.691  -2.570 -29.926  1.00  0.00           C  
ATOM   3793  HE1 HIE   238       8.730  -2.619 -30.215  1.00  0.00           H  
ATOM   3794  NE2 HIE   238       7.279  -2.694 -28.630  1.00  0.00           N  
ATOM   3795  HE2 HIE   238       7.849  -2.983 -27.848  1.00  0.00           H  
ATOM   3796  CD2 HIE   238       5.942  -2.390 -28.595  1.00  0.00           C  
ATOM   3797  HD2 HIE   238       5.303  -2.508 -27.732  1.00  0.00           H  
ATOM   3798  C   HIE   238       3.650  -4.067 -30.838  1.00  0.00           C  
ATOM   3799  O   HIE   238       4.028  -4.848 -31.695  1.00  0.00           O  
ATOM   3800  N   MET   239       3.332  -4.473 -29.600  1.00  0.00           N  
ATOM   3801  H   MET   239       2.949  -3.807 -28.944  1.00  0.00           H  
ATOM   3802  CA  MET   239       3.550  -5.873 -29.121  1.00  0.00           C  
ATOM   3803  HA  MET   239       4.629  -6.013 -29.185  1.00  0.00           H  
ATOM   3804  CB  MET   239       3.190  -5.921 -27.591  1.00  0.00           C  
ATOM   3805  HB2 MET   239       2.202  -5.482 -27.446  1.00  0.00           H  
ATOM   3806  HB3 MET   239       3.093  -6.987 -27.385  1.00  0.00           H  
ATOM   3807  CG  MET   239       4.160  -5.155 -26.712  1.00  0.00           C  
ATOM   3808  HG2 MET   239       5.157  -5.264 -27.140  1.00  0.00           H  
ATOM   3809  HG3 MET   239       3.839  -4.113 -26.693  1.00  0.00           H  
ATOM   3810  SD  MET   239       4.189  -5.650 -25.014  1.00  0.00           S  
ATOM   3811  CE  MET   239       3.481  -4.178 -24.245  1.00  0.00           C  
ATOM   3812  HE1 MET   239       4.197  -3.415 -24.550  1.00  0.00           H  
ATOM   3813  HE2 MET   239       2.480  -3.891 -24.566  1.00  0.00           H  
ATOM   3814  HE3 MET   239       3.543  -4.261 -23.160  1.00  0.00           H  
ATOM   3815  C   MET   239       2.938  -6.956 -30.018  1.00  0.00           C  
ATOM   3816  O   MET   239       3.550  -8.005 -30.318  1.00  0.00           O  
ATOM   3817  N   GLU   240       1.680  -6.748 -30.464  1.00  0.00           N  
ATOM   3818  H   GLU   240       1.226  -5.904 -30.146  1.00  0.00           H  
ATOM   3819  CA  GLU   240       1.040  -7.719 -31.383  1.00  0.00           C  
ATOM   3820  HA  GLU   240       1.068  -8.684 -30.875  1.00  0.00           H  
ATOM   3821  CB  GLU   240      -0.466  -7.504 -31.511  1.00  0.00           C  
ATOM   3822  HB2 GLU   240      -0.803  -7.423 -30.478  1.00  0.00           H  
ATOM   3823  HB3 GLU   240      -0.616  -6.489 -31.881  1.00  0.00           H  
ATOM   3824  CG  GLU   240      -1.231  -8.650 -32.333  1.00  0.00           C  
ATOM   3825  HG2 GLU   240      -0.653  -8.916 -33.218  1.00  0.00           H  
ATOM   3826  HG3 GLU   240      -1.363  -9.532 -31.707  1.00  0.00           H  
ATOM   3827  CD  GLU   240      -2.539  -8.291 -32.906  1.00  0.00           C  
ATOM   3828  OE1 GLU   240      -3.255  -9.115 -33.599  1.00  0.00           O  
ATOM   3829  OE2 GLU   240      -3.022  -7.137 -32.688  1.00  0.00           O  
ATOM   3830  C   GLU   240       1.753  -7.871 -32.718  1.00  0.00           C  
ATOM   3831  O   GLU   240       2.082  -8.989 -33.108  1.00  0.00           O  
ATOM   3832  N   THR   241       2.209  -6.791 -33.339  1.00  0.00           N  
ATOM   3833  H   THR   241       1.817  -5.928 -32.992  1.00  0.00           H  
ATOM   3834  CA  THR   241       3.008  -6.736 -34.508  1.00  0.00           C  
ATOM   3835  HA  THR   241       2.588  -7.308 -35.336  1.00  0.00           H  
ATOM   3836  CB  THR   241       3.198  -5.303 -34.962  1.00  0.00           C  
ATOM   3837  HB  THR   241       3.777  -4.737 -34.231  1.00  0.00           H  
ATOM   3838  CG2 THR   241       3.889  -5.217 -36.339  1.00  0.00           C  
ATOM   3839 HG21 THR   241       3.832  -4.223 -36.783  1.00  0.00           H  
ATOM   3840 HG22 THR   241       4.940  -5.408 -36.119  1.00  0.00           H  
ATOM   3841 HG23 THR   241       3.574  -5.924 -37.106  1.00  0.00           H  
ATOM   3842  OG1 THR   241       1.915  -4.713 -35.120  1.00  0.00           O  
ATOM   3843  HG1 THR   241       1.670  -4.337 -34.271  1.00  0.00           H  
ATOM   3844  C   THR   241       4.334  -7.477 -34.437  1.00  0.00           C  
ATOM   3845  O   THR   241       4.681  -8.264 -35.301  1.00  0.00           O  
ATOM   3846  N   GLN   242       5.057  -7.238 -33.335  1.00  0.00           N  
ATOM   3847  H   GLN   242       4.521  -6.673 -32.693  1.00  0.00           H  
ATOM   3848  CA  GLN   242       6.395  -7.656 -32.963  1.00  0.00           C  
ATOM   3849  HA  GLN   242       6.929  -7.686 -33.912  1.00  0.00           H  
ATOM   3850  CB  GLN   242       6.972  -6.844 -31.893  1.00  0.00           C  
ATOM   3851  HB2 GLN   242       6.257  -6.861 -31.070  1.00  0.00           H  
ATOM   3852  HB3 GLN   242       7.887  -7.338 -31.568  1.00  0.00           H  
ATOM   3853  CG  GLN   242       7.269  -5.399 -32.356  1.00  0.00           C  
ATOM   3854  HG2 GLN   242       6.312  -4.993 -32.682  1.00  0.00           H  
ATOM   3855  HG3 GLN   242       7.570  -4.830 -31.476  1.00  0.00           H  
ATOM   3856  CD  GLN   242       8.358  -5.246 -33.382  1.00  0.00           C  
ATOM   3857  OE1 GLN   242       9.020  -6.227 -33.706  1.00  0.00           O  
ATOM   3858  NE2 GLN   242       8.481  -4.066 -33.911  1.00  0.00           N  
ATOM   3859 HE21 GLN   242       9.203  -3.920 -34.603  1.00  0.00           H  
ATOM   3860 HE22 GLN   242       7.777  -3.384 -33.667  1.00  0.00           H  
ATOM   3861  C   GLN   242       6.403  -9.107 -32.627  1.00  0.00           C  
ATOM   3862  O   GLN   242       7.263  -9.894 -33.028  1.00  0.00           O  
ATOM   3863  N   ASN   243       5.291  -9.641 -32.127  1.00  0.00           N  
ATOM   3864  H   ASN   243       4.527  -9.020 -31.901  1.00  0.00           H  
ATOM   3865  CA  ASN   243       5.147 -11.096 -31.956  1.00  0.00           C  
ATOM   3866  HA  ASN   243       6.057 -11.646 -31.715  1.00  0.00           H  
ATOM   3867  CB  ASN   243       4.097 -11.381 -30.876  1.00  0.00           C  
ATOM   3868  HB2 ASN   243       4.265 -10.924 -29.901  1.00  0.00           H  
ATOM   3869  HB3 ASN   243       3.122 -11.047 -31.232  1.00  0.00           H  
ATOM   3870  CG  ASN   243       4.005 -12.800 -30.451  1.00  0.00           C  
ATOM   3871  OD1 ASN   243       3.095 -13.528 -30.787  1.00  0.00           O  
ATOM   3872  ND2 ASN   243       4.978 -13.416 -29.798  1.00  0.00           N  
ATOM   3873 HD21 ASN   243       4.943 -14.425 -29.837  1.00  0.00           H  
ATOM   3874 HD22 ASN   243       5.913 -13.034 -29.768  1.00  0.00           H  
ATOM   3875  C   ASN   243       4.725 -11.805 -33.272  1.00  0.00           C  
ATOM   3876  O   ASN   243       5.153 -12.916 -33.512  1.00  0.00           O  
ATOM   3877  N   LYS   244       3.882 -11.189 -34.133  1.00  0.00           N  
ATOM   3878  H   LYS   244       3.447 -10.304 -33.913  1.00  0.00           H  
ATOM   3879  CA  LYS   244       3.640 -11.728 -35.506  1.00  0.00           C  
ATOM   3880  HA  LYS   244       3.331 -12.770 -35.426  1.00  0.00           H  
ATOM   3881  CB  LYS   244       2.491 -10.939 -36.238  1.00  0.00           C  
ATOM   3882  HB2 LYS   244       2.829  -9.914 -36.088  1.00  0.00           H  
ATOM   3883  HB3 LYS   244       2.600 -11.154 -37.301  1.00  0.00           H  
ATOM   3884  CG  LYS   244       1.219 -11.122 -35.771  1.00  0.00           C  
ATOM   3885  HG2 LYS   244       0.994 -12.159 -36.019  1.00  0.00           H  
ATOM   3886  HG3 LYS   244       1.124 -11.039 -34.689  1.00  0.00           H  
ATOM   3887  CD  LYS   244       0.277 -10.295 -36.296  1.00  0.00           C  
ATOM   3888  HD2 LYS   244       0.506  -9.287 -35.952  1.00  0.00           H  
ATOM   3889  HD3 LYS   244       0.322 -10.509 -37.364  1.00  0.00           H  
ATOM   3890  CE  LYS   244      -0.995 -10.535 -35.908  1.00  0.00           C  
ATOM   3891  HE2 LYS   244      -1.357 -11.485 -36.301  1.00  0.00           H  
ATOM   3892  HE3 LYS   244      -0.872 -10.355 -34.840  1.00  0.00           H  
ATOM   3893  NZ  LYS   244      -1.863  -9.468 -36.500  1.00  0.00           N  
ATOM   3894  HZ1 LYS   244      -2.853  -9.664 -36.525  1.00  0.00           H  
ATOM   3895  HZ2 LYS   244      -1.779  -8.643 -35.923  1.00  0.00           H  
ATOM   3896  HZ3 LYS   244      -1.571  -9.228 -37.437  1.00  0.00           H  
ATOM   3897  C   LYS   244       4.882 -11.808 -36.333  1.00  0.00           C  
ATOM   3898  O   LYS   244       5.147 -12.865 -36.958  1.00  0.00           O  
ATOM   3899  N   ILE   245       5.755 -10.844 -36.100  1.00  0.00           N  
ATOM   3900  H   ILE   245       5.389 -10.064 -35.572  1.00  0.00           H  
ATOM   3901  CA  ILE   245       7.086 -10.860 -36.649  1.00  0.00           C  
ATOM   3902  HA  ILE   245       6.935 -11.144 -37.691  1.00  0.00           H  
ATOM   3903  CB  ILE   245       7.719  -9.414 -36.529  1.00  0.00           C  
ATOM   3904  HB  ILE   245       7.512  -8.976 -35.553  1.00  0.00           H  
ATOM   3905  CG2 ILE   245       9.252  -9.315 -36.695  1.00  0.00           C  
ATOM   3906 HG21 ILE   245       9.526  -8.260 -36.697  1.00  0.00           H  
ATOM   3907 HG22 ILE   245       9.737  -9.688 -35.793  1.00  0.00           H  
ATOM   3908 HG23 ILE   245       9.396  -9.884 -37.613  1.00  0.00           H  
ATOM   3909  CG1 ILE   245       6.976  -8.478 -37.474  1.00  0.00           C  
ATOM   3910 HG12 ILE   245       7.320  -8.762 -38.469  1.00  0.00           H  
ATOM   3911 HG13 ILE   245       5.906  -8.666 -37.562  1.00  0.00           H  
ATOM   3912  CD1 ILE   245       7.185  -6.973 -37.247  1.00  0.00           C  
ATOM   3913 HD11 ILE   245       8.225  -6.751 -37.487  1.00  0.00           H  
ATOM   3914 HD12 ILE   245       6.712  -6.336 -37.994  1.00  0.00           H  
ATOM   3915 HD13 ILE   245       6.970  -6.615 -36.240  1.00  0.00           H  
ATOM   3916  C   ILE   245       8.073 -11.935 -35.997  1.00  0.00           C  
ATOM   3917  O   ILE   245       8.733 -12.586 -36.865  1.00  0.00           O  
ATOM   3918  N   TYR   246       8.175 -12.113 -34.687  1.00  0.00           N  
ATOM   3919  H   TYR   246       7.650 -11.464 -34.118  1.00  0.00           H  
ATOM   3920  CA  TYR   246       8.939 -13.256 -34.107  1.00  0.00           C  
ATOM   3921  HA  TYR   246       9.973 -13.166 -34.440  1.00  0.00           H  
ATOM   3922  CB  TYR   246       8.849 -13.106 -32.556  1.00  0.00           C  
ATOM   3923  HB2 TYR   246       9.357 -12.197 -32.233  1.00  0.00           H  
ATOM   3924  HB3 TYR   246       7.775 -13.058 -32.373  1.00  0.00           H  
ATOM   3925  CG  TYR   246       9.326 -14.354 -31.793  1.00  0.00           C  
ATOM   3926  CD1 TYR   246      10.698 -14.453 -31.617  1.00  0.00           C  
ATOM   3927  HD1 TYR   246      11.431 -13.678 -31.785  1.00  0.00           H  
ATOM   3928  CE1 TYR   246      11.241 -15.696 -31.059  1.00  0.00           C  
ATOM   3929  HE1 TYR   246      12.299 -15.916 -31.086  1.00  0.00           H  
ATOM   3930  CZ  TYR   246      10.334 -16.718 -30.815  1.00  0.00           C  
ATOM   3931  OH  TYR   246      10.826 -17.934 -30.362  1.00  0.00           O  
ATOM   3932  HH  TYR   246      10.055 -18.483 -30.201  1.00  0.00           H  
ATOM   3933  CE2 TYR   246       8.955 -16.657 -31.022  1.00  0.00           C  
ATOM   3934  HE2 TYR   246       8.227 -17.423 -30.797  1.00  0.00           H  
ATOM   3935  CD2 TYR   246       8.417 -15.399 -31.465  1.00  0.00           C  
ATOM   3936  HD2 TYR   246       7.360 -15.250 -31.627  1.00  0.00           H  
ATOM   3937  C   TYR   246       8.495 -14.628 -34.690  1.00  0.00           C  
ATOM   3938  O   TYR   246       9.413 -15.432 -35.048  1.00  0.00           O  
ATOM   3939  N   ASN   247       7.239 -14.857 -34.896  1.00  0.00           N  
ATOM   3940  H   ASN   247       6.678 -14.091 -34.553  1.00  0.00           H  
ATOM   3941  CA  ASN   247       6.678 -16.134 -35.369  1.00  0.00           C  
ATOM   3942  HA  ASN   247       6.974 -17.016 -34.800  1.00  0.00           H  
ATOM   3943  CB  ASN   247       5.180 -16.032 -35.125  1.00  0.00           C  
ATOM   3944  HB2 ASN   247       4.726 -15.041 -35.121  1.00  0.00           H  
ATOM   3945  HB3 ASN   247       4.556 -16.800 -35.583  1.00  0.00           H  
ATOM   3946  CG  ASN   247       4.919 -16.432 -33.711  1.00  0.00           C  
ATOM   3947  OD1 ASN   247       5.131 -17.597 -33.396  1.00  0.00           O  
ATOM   3948  ND2 ASN   247       4.642 -15.515 -32.752  1.00  0.00           N  
ATOM   3949 HD21 ASN   247       4.753 -15.833 -31.800  1.00  0.00           H  
ATOM   3950 HD22 ASN   247       4.516 -14.530 -32.939  1.00  0.00           H  
ATOM   3951  C   ASN   247       7.072 -16.508 -36.862  1.00  0.00           C  
ATOM   3952  O   ASN   247       7.349 -17.687 -37.238  1.00  0.00           O  
ATOM   3953  N   ILE   248       7.172 -15.482 -37.684  1.00  0.00           N  
ATOM   3954  H   ILE   248       6.843 -14.584 -37.359  1.00  0.00           H  
ATOM   3955  CA  ILE   248       7.641 -15.484 -39.063  1.00  0.00           C  
ATOM   3956  HA  ILE   248       7.151 -16.349 -39.508  1.00  0.00           H  
ATOM   3957  CB  ILE   248       7.161 -14.202 -39.823  1.00  0.00           C  
ATOM   3958  HB  ILE   248       7.260 -13.376 -39.118  1.00  0.00           H  
ATOM   3959  CG2 ILE   248       7.950 -13.786 -41.101  1.00  0.00           C  
ATOM   3960 HG21 ILE   248       7.739 -12.734 -41.296  1.00  0.00           H  
ATOM   3961 HG22 ILE   248       9.005 -13.785 -40.828  1.00  0.00           H  
ATOM   3962 HG23 ILE   248       7.676 -14.449 -41.922  1.00  0.00           H  
ATOM   3963  CG1 ILE   248       5.708 -14.349 -40.212  1.00  0.00           C  
ATOM   3964 HG12 ILE   248       5.596 -14.899 -41.147  1.00  0.00           H  
ATOM   3965 HG13 ILE   248       5.116 -14.924 -39.501  1.00  0.00           H  
ATOM   3966  CD1 ILE   248       5.108 -12.929 -40.320  1.00  0.00           C  
ATOM   3967 HD11 ILE   248       5.402 -12.364 -39.435  1.00  0.00           H  
ATOM   3968 HD12 ILE   248       5.636 -12.703 -41.246  1.00  0.00           H  
ATOM   3969 HD13 ILE   248       4.057 -12.955 -40.609  1.00  0.00           H  
ATOM   3970  C   ILE   248       9.192 -15.808 -39.116  1.00  0.00           C  
ATOM   3971  O   ILE   248       9.695 -16.151 -40.156  1.00  0.00           O  
ATOM   3972  N   LEU   249       9.880 -15.637 -38.011  1.00  0.00           N  
ATOM   3973  H   LEU   249       9.468 -15.349 -37.134  1.00  0.00           H  
ATOM   3974  CA  LEU   249      11.459 -15.738 -37.955  1.00  0.00           C  
ATOM   3975  HA  LEU   249      11.903 -15.235 -38.813  1.00  0.00           H  
ATOM   3976  CB  LEU   249      12.030 -15.210 -36.667  1.00  0.00           C  
ATOM   3977  HB2 LEU   249      11.734 -15.875 -35.856  1.00  0.00           H  
ATOM   3978  HB3 LEU   249      13.105 -15.364 -36.764  1.00  0.00           H  
ATOM   3979  CG  LEU   249      11.777 -13.728 -36.262  1.00  0.00           C  
ATOM   3980  HG  LEU   249      10.689 -13.692 -36.201  1.00  0.00           H  
ATOM   3981  CD1 LEU   249      12.277 -13.299 -34.915  1.00  0.00           C  
ATOM   3982 HD11 LEU   249      11.913 -14.027 -34.190  1.00  0.00           H  
ATOM   3983 HD12 LEU   249      13.308 -13.493 -35.212  1.00  0.00           H  
ATOM   3984 HD13 LEU   249      12.092 -12.257 -34.655  1.00  0.00           H  
ATOM   3985  CD2 LEU   249      12.459 -12.821 -37.225  1.00  0.00           C  
ATOM   3986 HD21 LEU   249      13.532 -13.001 -37.290  1.00  0.00           H  
ATOM   3987 HD22 LEU   249      11.981 -12.930 -38.198  1.00  0.00           H  
ATOM   3988 HD23 LEU   249      12.255 -11.790 -36.936  1.00  0.00           H  
ATOM   3989  C   LEU   249      11.849 -17.204 -38.175  1.00  0.00           C  
ATOM   3990  O   LEU   249      11.291 -18.173 -37.671  1.00  0.00           O  
ATOM   3991  N   THR   250      12.949 -17.469 -38.942  1.00  0.00           N  
ATOM   3992  H   THR   250      13.544 -16.674 -39.126  1.00  0.00           H  
ATOM   3993  CA  THR   250      13.637 -18.781 -39.011  1.00  0.00           C  
ATOM   3994  HA  THR   250      12.898 -19.513 -39.338  1.00  0.00           H  
ATOM   3995  CB  THR   250      14.685 -18.709 -40.187  1.00  0.00           C  
ATOM   3996  HB  THR   250      15.109 -19.691 -40.394  1.00  0.00           H  
ATOM   3997  CG2 THR   250      14.163 -18.082 -41.530  1.00  0.00           C  
ATOM   3998 HG21 THR   250      13.105 -18.328 -41.618  1.00  0.00           H  
ATOM   3999 HG22 THR   250      14.377 -17.014 -41.572  1.00  0.00           H  
ATOM   4000 HG23 THR   250      14.762 -18.559 -42.306  1.00  0.00           H  
ATOM   4001  OG1 THR   250      15.718 -17.871 -39.762  1.00  0.00           O  
ATOM   4002  HG1 THR   250      16.281 -17.877 -40.540  1.00  0.00           H  
ATOM   4003  C   THR   250      14.309 -19.224 -37.665  1.00  0.00           C  
ATOM   4004  O   THR   250      14.589 -18.300 -36.852  1.00  0.00           O  
ATOM   4005  N   PRO   251      14.635 -20.505 -37.555  1.00  0.00           N  
ATOM   4006  CD  PRO   251      14.181 -21.643 -38.381  1.00  0.00           C  
ATOM   4007  HD2 PRO   251      14.772 -21.615 -39.297  1.00  0.00           H  
ATOM   4008  HD3 PRO   251      13.133 -21.508 -38.647  1.00  0.00           H  
ATOM   4009  CG  PRO   251      14.340 -22.955 -37.615  1.00  0.00           C  
ATOM   4010  HG2 PRO   251      14.729 -23.768 -38.230  1.00  0.00           H  
ATOM   4011  HG3 PRO   251      13.402 -23.273 -37.161  1.00  0.00           H  
ATOM   4012  CB  PRO   251      15.356 -22.543 -36.540  1.00  0.00           C  
ATOM   4013  HB2 PRO   251      16.368 -22.690 -36.917  1.00  0.00           H  
ATOM   4014  HB3 PRO   251      15.201 -23.121 -35.629  1.00  0.00           H  
ATOM   4015  CA  PRO   251      15.135 -21.044 -36.319  1.00  0.00           C  
ATOM   4016  HA  PRO   251      14.344 -20.806 -35.608  1.00  0.00           H  
ATOM   4017  C   PRO   251      16.417 -20.443 -35.781  1.00  0.00           C  
ATOM   4018  O   PRO   251      16.631 -20.413 -34.585  1.00  0.00           O  
ATOM   4019  N   GLU   252      17.372 -20.136 -36.678  1.00  0.00           N  
ATOM   4020  H   GLU   252      17.195 -20.385 -37.640  1.00  0.00           H  
ATOM   4021  CA  GLU   252      18.656 -19.362 -36.314  1.00  0.00           C  
ATOM   4022  HA  GLU   252      19.126 -19.902 -35.493  1.00  0.00           H  
ATOM   4023  CB  GLU   252      19.601 -19.513 -37.478  1.00  0.00           C  
ATOM   4024  HB2 GLU   252      20.453 -18.924 -37.140  1.00  0.00           H  
ATOM   4025  HB3 GLU   252      19.891 -20.549 -37.655  1.00  0.00           H  
ATOM   4026  CG  GLU   252      19.195 -18.984 -38.923  1.00  0.00           C  
ATOM   4027  HG2 GLU   252      18.514 -18.141 -38.810  1.00  0.00           H  
ATOM   4028  HG3 GLU   252      20.101 -18.732 -39.475  1.00  0.00           H  
ATOM   4029  CD  GLU   252      18.534 -19.942 -39.839  1.00  0.00           C  
ATOM   4030  OE1 GLU   252      17.831 -20.898 -39.436  1.00  0.00           O  
ATOM   4031  OE2 GLU   252      18.525 -19.681 -41.075  1.00  0.00           O  
ATOM   4032  C   GLU   252      18.304 -17.884 -35.976  1.00  0.00           C  
ATOM   4033  O   GLU   252      18.920 -17.336 -35.068  1.00  0.00           O  
ATOM   4034  N   GLN   253      17.342 -17.215 -36.572  1.00  0.00           N  
ATOM   4035  H   GLN   253      16.826 -17.613 -37.343  1.00  0.00           H  
ATOM   4036  CA  GLN   253      17.006 -15.856 -36.255  1.00  0.00           C  
ATOM   4037  HA  GLN   253      17.913 -15.254 -36.304  1.00  0.00           H  
ATOM   4038  CB  GLN   253      16.014 -15.265 -37.282  1.00  0.00           C  
ATOM   4039  HB2 GLN   253      15.058 -15.789 -37.248  1.00  0.00           H  
ATOM   4040  HB3 GLN   253      15.722 -14.256 -36.991  1.00  0.00           H  
ATOM   4041  CG  GLN   253      16.590 -15.167 -38.676  1.00  0.00           C  
ATOM   4042  HG2 GLN   253      17.239 -14.291 -38.691  1.00  0.00           H  
ATOM   4043  HG3 GLN   253      17.040 -16.144 -38.854  1.00  0.00           H  
ATOM   4044  CD  GLN   253      15.589 -14.922 -39.751  1.00  0.00           C  
ATOM   4045  OE1 GLN   253      14.381 -15.012 -39.483  1.00  0.00           O  
ATOM   4046  NE2 GLN   253      15.961 -14.787 -41.042  1.00  0.00           N  
ATOM   4047 HE21 GLN   253      15.258 -14.667 -41.757  1.00  0.00           H  
ATOM   4048 HE22 GLN   253      16.903 -14.970 -41.356  1.00  0.00           H  
ATOM   4049  C   GLN   253      16.386 -15.723 -34.848  1.00  0.00           C  
ATOM   4050  O   GLN   253      16.683 -14.846 -34.083  1.00  0.00           O  
ATOM   4051  N   LYS   254      15.524 -16.655 -34.529  1.00  0.00           N  
ATOM   4052  H   LYS   254      15.259 -17.283 -35.274  1.00  0.00           H  
ATOM   4053  CA  LYS   254      14.953 -16.876 -33.174  1.00  0.00           C  
ATOM   4054  HA  LYS   254      14.467 -15.952 -32.864  1.00  0.00           H  
ATOM   4055  CB  LYS   254      13.748 -17.920 -33.117  1.00  0.00           C  
ATOM   4056  HB2 LYS   254      14.086 -18.844 -33.586  1.00  0.00           H  
ATOM   4057  HB3 LYS   254      13.722 -18.230 -32.072  1.00  0.00           H  
ATOM   4058  CG  LYS   254      12.576 -17.560 -33.695  1.00  0.00           C  
ATOM   4059  HG2 LYS   254      12.185 -16.651 -33.237  1.00  0.00           H  
ATOM   4060  HG3 LYS   254      12.716 -17.258 -34.732  1.00  0.00           H  
ATOM   4061  CD  LYS   254      11.622 -18.600 -33.752  1.00  0.00           C  
ATOM   4062  HD2 LYS   254      12.099 -19.399 -34.319  1.00  0.00           H  
ATOM   4063  HD3 LYS   254      11.268 -18.859 -32.754  1.00  0.00           H  
ATOM   4064  CE  LYS   254      10.516 -18.278 -34.379  1.00  0.00           C  
ATOM   4065  HE2 LYS   254      10.028 -17.438 -33.886  1.00  0.00           H  
ATOM   4066  HE3 LYS   254      10.764 -17.820 -35.337  1.00  0.00           H  
ATOM   4067  NZ  LYS   254       9.620 -19.435 -34.523  1.00  0.00           N  
ATOM   4068  HZ1 LYS   254       8.967 -19.333 -35.287  1.00  0.00           H  
ATOM   4069  HZ2 LYS   254      10.184 -20.256 -34.688  1.00  0.00           H  
ATOM   4070  HZ3 LYS   254       9.168 -19.569 -33.630  1.00  0.00           H  
ATOM   4071  C   LYS   254      16.023 -17.113 -32.058  1.00  0.00           C  
ATOM   4072  O   LYS   254      15.905 -16.551 -30.962  1.00  0.00           O  
ATOM   4073  N   LYS   255      17.047 -17.953 -32.325  1.00  0.00           N  
ATOM   4074  H   LYS   255      17.134 -18.273 -33.279  1.00  0.00           H  
ATOM   4075  CA  LYS   255      18.193 -18.218 -31.423  1.00  0.00           C  
ATOM   4076  HA  LYS   255      17.753 -18.387 -30.440  1.00  0.00           H  
ATOM   4077  CB  LYS   255      19.161 -19.350 -31.828  1.00  0.00           C  
ATOM   4078  HB2 LYS   255      19.345 -19.182 -32.889  1.00  0.00           H  
ATOM   4079  HB3 LYS   255      20.159 -19.253 -31.400  1.00  0.00           H  
ATOM   4080  CG  LYS   255      18.703 -20.663 -31.632  1.00  0.00           C  
ATOM   4081  HG2 LYS   255      18.575 -20.940 -30.586  1.00  0.00           H  
ATOM   4082  HG3 LYS   255      17.692 -20.698 -32.037  1.00  0.00           H  
ATOM   4083  CD  LYS   255      19.582 -21.500 -32.303  1.00  0.00           C  
ATOM   4084  HD2 LYS   255      19.474 -21.328 -33.374  1.00  0.00           H  
ATOM   4085  HD3 LYS   255      20.602 -21.433 -31.925  1.00  0.00           H  
ATOM   4086  CE  LYS   255      19.151 -22.801 -32.317  1.00  0.00           C  
ATOM   4087  HE2 LYS   255      18.925 -23.143 -31.307  1.00  0.00           H  
ATOM   4088  HE3 LYS   255      18.241 -22.814 -32.916  1.00  0.00           H  
ATOM   4089  NZ  LYS   255      20.110 -23.681 -33.049  1.00  0.00           N  
ATOM   4090  HZ1 LYS   255      20.973 -23.656 -32.523  1.00  0.00           H  
ATOM   4091  HZ2 LYS   255      19.788 -24.636 -32.990  1.00  0.00           H  
ATOM   4092  HZ3 LYS   255      20.260 -23.326 -33.983  1.00  0.00           H  
ATOM   4093  C   LYS   255      18.991 -16.918 -31.290  1.00  0.00           C  
ATOM   4094  O   LYS   255      19.358 -16.603 -30.146  1.00  0.00           O  
ATOM   4095  N   GLN   256      19.206 -16.136 -32.322  1.00  0.00           N  
ATOM   4096  H   GLN   256      18.973 -16.534 -33.221  1.00  0.00           H  
ATOM   4097  CA  GLN   256      19.963 -14.856 -32.254  1.00  0.00           C  
ATOM   4098  HA  GLN   256      20.838 -15.194 -31.698  1.00  0.00           H  
ATOM   4099  CB  GLN   256      20.192 -14.286 -33.628  1.00  0.00           C  
ATOM   4100  HB2 GLN   256      21.047 -14.880 -33.952  1.00  0.00           H  
ATOM   4101  HB3 GLN   256      19.385 -14.512 -34.325  1.00  0.00           H  
ATOM   4102  CG  GLN   256      20.498 -12.821 -33.878  1.00  0.00           C  
ATOM   4103  HG2 GLN   256      20.410 -12.583 -34.938  1.00  0.00           H  
ATOM   4104  HG3 GLN   256      19.788 -12.223 -33.308  1.00  0.00           H  
ATOM   4105  CD  GLN   256      21.923 -12.345 -33.555  1.00  0.00           C  
ATOM   4106  OE1 GLN   256      22.628 -13.001 -32.835  1.00  0.00           O  
ATOM   4107  NE2 GLN   256      22.374 -11.201 -33.944  1.00  0.00           N  
ATOM   4108 HE21 GLN   256      23.346 -11.029 -33.728  1.00  0.00           H  
ATOM   4109 HE22 GLN   256      21.920 -10.531 -34.549  1.00  0.00           H  
ATOM   4110  C   GLN   256      19.205 -13.816 -31.376  1.00  0.00           C  
ATOM   4111  O   GLN   256      19.871 -13.124 -30.573  1.00  0.00           O  
ATOM   4112  N   PHE   257      17.849 -13.782 -31.582  1.00  0.00           N  
ATOM   4113  H   PHE   257      17.439 -14.220 -32.394  1.00  0.00           H  
ATOM   4114  CA  PHE   257      17.027 -12.839 -30.862  1.00  0.00           C  
ATOM   4115  HA  PHE   257      17.420 -11.849 -31.090  1.00  0.00           H  
ATOM   4116  CB  PHE   257      15.536 -12.944 -31.360  1.00  0.00           C  
ATOM   4117  HB2 PHE   257      15.536 -12.582 -32.388  1.00  0.00           H  
ATOM   4118  HB3 PHE   257      15.298 -14.006 -31.409  1.00  0.00           H  
ATOM   4119  CG  PHE   257      14.423 -12.261 -30.625  1.00  0.00           C  
ATOM   4120  CD1 PHE   257      13.927 -11.004 -30.963  1.00  0.00           C  
ATOM   4121  HD1 PHE   257      14.378 -10.400 -31.737  1.00  0.00           H  
ATOM   4122  CE1 PHE   257      12.778 -10.461 -30.301  1.00  0.00           C  
ATOM   4123  HE1 PHE   257      12.339  -9.494 -30.500  1.00  0.00           H  
ATOM   4124  CZ  PHE   257      12.186 -11.245 -29.316  1.00  0.00           C  
ATOM   4125  HZ  PHE   257      11.264 -10.955 -28.834  1.00  0.00           H  
ATOM   4126  CE2 PHE   257      12.676 -12.595 -29.023  1.00  0.00           C  
ATOM   4127  HE2 PHE   257      12.213 -13.173 -28.237  1.00  0.00           H  
ATOM   4128  CD2 PHE   257      13.770 -13.096 -29.716  1.00  0.00           C  
ATOM   4129  HD2 PHE   257      14.204 -14.040 -29.419  1.00  0.00           H  
ATOM   4130  C   PHE   257      17.129 -12.899 -29.332  1.00  0.00           C  
ATOM   4131  O   PHE   257      17.283 -11.896 -28.680  1.00  0.00           O  
ATOM   4132  N   ASN   258      17.080 -14.119 -28.814  1.00  0.00           N  
ATOM   4133  H   ASN   258      17.070 -14.906 -29.447  1.00  0.00           H  
ATOM   4134  CA  ASN   258      17.330 -14.487 -27.412  1.00  0.00           C  
ATOM   4135  HA  ASN   258      16.732 -13.896 -26.718  1.00  0.00           H  
ATOM   4136  CB  ASN   258      16.965 -16.003 -27.244  1.00  0.00           C  
ATOM   4137  HB2 ASN   258      17.494 -16.601 -27.985  1.00  0.00           H  
ATOM   4138  HB3 ASN   258      17.210 -16.416 -26.265  1.00  0.00           H  
ATOM   4139  CG  ASN   258      15.497 -16.291 -27.547  1.00  0.00           C  
ATOM   4140  OD1 ASN   258      14.614 -15.447 -27.569  1.00  0.00           O  
ATOM   4141  ND2 ASN   258      15.183 -17.509 -27.692  1.00  0.00           N  
ATOM   4142 HD21 ASN   258      14.239 -17.698 -27.996  1.00  0.00           H  
ATOM   4143 HD22 ASN   258      15.808 -18.300 -27.748  1.00  0.00           H  
ATOM   4144  C   ASN   258      18.817 -14.320 -26.973  1.00  0.00           C  
ATOM   4145  O   ASN   258      19.041 -13.915 -25.889  1.00  0.00           O  
ATOM   4146  N   ALA   259      19.794 -14.740 -27.793  1.00  0.00           N  
ATOM   4147  H   ALA   259      19.576 -15.261 -28.630  1.00  0.00           H  
ATOM   4148  CA  ALA   259      21.181 -14.584 -27.438  1.00  0.00           C  
ATOM   4149  HA  ALA   259      21.326 -15.028 -26.453  1.00  0.00           H  
ATOM   4150  CB  ALA   259      22.120 -15.387 -28.325  1.00  0.00           C  
ATOM   4151  HB1 ALA   259      23.132 -15.071 -28.075  1.00  0.00           H  
ATOM   4152  HB2 ALA   259      21.944 -16.442 -28.115  1.00  0.00           H  
ATOM   4153  HB3 ALA   259      21.967 -15.277 -29.398  1.00  0.00           H  
ATOM   4154  C   ALA   259      21.678 -13.096 -27.287  1.00  0.00           C  
ATOM   4155  O   ALA   259      22.385 -12.787 -26.352  1.00  0.00           O  
ATOM   4156  N   ASN   260      21.278 -12.359 -28.382  1.00  0.00           N  
ATOM   4157  H   ASN   260      20.932 -12.870 -29.182  1.00  0.00           H  
ATOM   4158  CA  ASN   260      21.587 -10.982 -28.553  1.00  0.00           C  
ATOM   4159  HA  ASN   260      22.661 -10.859 -28.414  1.00  0.00           H  
ATOM   4160  CB  ASN   260      21.237 -10.515 -30.025  1.00  0.00           C  
ATOM   4161  HB2 ASN   260      21.552 -11.147 -30.855  1.00  0.00           H  
ATOM   4162  HB3 ASN   260      20.159 -10.365 -30.090  1.00  0.00           H  
ATOM   4163  CG  ASN   260      21.704  -9.091 -30.104  1.00  0.00           C  
ATOM   4164  OD1 ASN   260      21.145  -8.115 -29.542  1.00  0.00           O  
ATOM   4165  ND2 ASN   260      22.600  -8.817 -31.003  1.00  0.00           N  
ATOM   4166 HD21 ASN   260      22.829  -7.834 -31.035  1.00  0.00           H  
ATOM   4167 HD22 ASN   260      23.096  -9.535 -31.511  1.00  0.00           H  
ATOM   4168  C   ASN   260      20.815 -10.085 -27.488  1.00  0.00           C  
ATOM   4169  O   ASN   260      21.482  -9.233 -26.912  1.00  0.00           O  
ATOM   4170  N   PHE   261      19.547 -10.259 -27.150  1.00  0.00           N  
ATOM   4171  H   PHE   261      19.142 -11.004 -27.699  1.00  0.00           H  
ATOM   4172  CA  PHE   261      18.775  -9.660 -26.070  1.00  0.00           C  
ATOM   4173  HA  PHE   261      18.995  -8.594 -26.129  1.00  0.00           H  
ATOM   4174  CB  PHE   261      17.302  -9.817 -26.199  1.00  0.00           C  
ATOM   4175  HB2 PHE   261      17.093  -9.581 -27.243  1.00  0.00           H  
ATOM   4176  HB3 PHE   261      16.956 -10.811 -25.914  1.00  0.00           H  
ATOM   4177  CG  PHE   261      16.499  -8.733 -25.376  1.00  0.00           C  
ATOM   4178  CD1 PHE   261      16.392  -7.347 -25.764  1.00  0.00           C  
ATOM   4179  HD1 PHE   261      16.784  -6.975 -26.699  1.00  0.00           H  
ATOM   4180  CE1 PHE   261      15.735  -6.402 -24.966  1.00  0.00           C  
ATOM   4181  HE1 PHE   261      15.708  -5.345 -25.185  1.00  0.00           H  
ATOM   4182  CZ  PHE   261      15.265  -6.830 -23.687  1.00  0.00           C  
ATOM   4183  HZ  PHE   261      14.753  -6.072 -23.112  1.00  0.00           H  
ATOM   4184  CE2 PHE   261      15.419  -8.177 -23.285  1.00  0.00           C  
ATOM   4185  HE2 PHE   261      15.135  -8.456 -22.281  1.00  0.00           H  
ATOM   4186  CD2 PHE   261      15.975  -9.113 -24.172  1.00  0.00           C  
ATOM   4187  HD2 PHE   261      15.978 -10.165 -23.928  1.00  0.00           H  
ATOM   4188  C   PHE   261      19.246 -10.158 -24.646  1.00  0.00           C  
ATOM   4189  O   PHE   261      19.065  -9.416 -23.653  1.00  0.00           O  
ATOM   4190  N   GLU   262      19.781 -11.354 -24.458  1.00  0.00           N  
ATOM   4191  H   GLU   262      19.795 -12.028 -25.210  1.00  0.00           H  
ATOM   4192  CA  GLU   262      20.197 -11.774 -23.116  1.00  0.00           C  
ATOM   4193  HA  GLU   262      19.464 -11.334 -22.440  1.00  0.00           H  
ATOM   4194  CB  GLU   262      20.383 -13.347 -22.984  1.00  0.00           C  
ATOM   4195  HB2 GLU   262      19.604 -13.814 -23.587  1.00  0.00           H  
ATOM   4196  HB3 GLU   262      21.266 -13.677 -23.532  1.00  0.00           H  
ATOM   4197  CG  GLU   262      20.503 -13.924 -21.527  1.00  0.00           C  
ATOM   4198  HG2 GLU   262      20.809 -14.968 -21.592  1.00  0.00           H  
ATOM   4199  HG3 GLU   262      21.287 -13.306 -21.089  1.00  0.00           H  
ATOM   4200  CD  GLU   262      19.238 -13.830 -20.697  1.00  0.00           C  
ATOM   4201  OE1 GLU   262      18.110 -13.758 -21.207  1.00  0.00           O  
ATOM   4202  OE2 GLU   262      19.398 -13.738 -19.451  1.00  0.00           O  
ATOM   4203  C   GLU   262      21.582 -11.217 -22.743  1.00  0.00           C  
ATOM   4204  O   GLU   262      21.744 -10.873 -21.571  1.00  0.00           O  
ATOM   4205  N   LYS   263      22.461 -10.875 -23.731  1.00  0.00           N  
ATOM   4206  H   LYS   263      22.274 -11.384 -24.583  1.00  0.00           H  
ATOM   4207  CA  LYS   263      23.533  -9.958 -23.633  1.00  0.00           C  
ATOM   4208  HA  LYS   263      24.193 -10.378 -22.874  1.00  0.00           H  
ATOM   4209  CB  LYS   263      24.319  -9.933 -24.987  1.00  0.00           C  
ATOM   4210  HB2 LYS   263      23.739  -9.804 -25.900  1.00  0.00           H  
ATOM   4211  HB3 LYS   263      24.979  -9.071 -24.890  1.00  0.00           H  
ATOM   4212  CG  LYS   263      25.132 -10.991 -25.175  1.00  0.00           C  
ATOM   4213  HG2 LYS   263      25.945 -10.781 -24.479  1.00  0.00           H  
ATOM   4214  HG3 LYS   263      24.610 -11.880 -24.820  1.00  0.00           H  
ATOM   4215  CD  LYS   263      25.662 -11.104 -26.376  1.00  0.00           C  
ATOM   4216  HD2 LYS   263      24.977 -10.850 -27.185  1.00  0.00           H  
ATOM   4217  HD3 LYS   263      26.368 -10.283 -26.496  1.00  0.00           H  
ATOM   4218  CE  LYS   263      26.318 -12.264 -26.658  1.00  0.00           C  
ATOM   4219  HE2 LYS   263      26.619 -12.239 -27.706  1.00  0.00           H  
ATOM   4220  HE3 LYS   263      27.240 -12.293 -26.077  1.00  0.00           H  
ATOM   4221  NZ  LYS   263      25.481 -13.469 -26.444  1.00  0.00           N  
ATOM   4222  HZ1 LYS   263      26.050 -14.293 -26.311  1.00  0.00           H  
ATOM   4223  HZ2 LYS   263      24.906 -13.459 -25.614  1.00  0.00           H  
ATOM   4224  HZ3 LYS   263      24.918 -13.705 -27.248  1.00  0.00           H  
ATOM   4225  C   LYS   263      23.071  -8.528 -23.222  1.00  0.00           C  
ATOM   4226  O   LYS   263      23.682  -7.981 -22.327  1.00  0.00           O  
ATOM   4227  N   ARG   264      21.979  -7.932 -23.771  1.00  0.00           N  
ATOM   4228  H   ARG   264      21.526  -8.524 -24.452  1.00  0.00           H  
ATOM   4229  CA  ARG   264      21.653  -6.486 -23.485  1.00  0.00           C  
ATOM   4230  HA  ARG   264      22.557  -5.892 -23.618  1.00  0.00           H  
ATOM   4231  CB  ARG   264      20.607  -6.122 -24.606  1.00  0.00           C  
ATOM   4232  HB2 ARG   264      21.201  -6.332 -25.495  1.00  0.00           H  
ATOM   4233  HB3 ARG   264      19.733  -6.772 -24.594  1.00  0.00           H  
ATOM   4234  CG  ARG   264      20.176  -4.814 -24.516  1.00  0.00           C  
ATOM   4235  HG2 ARG   264      19.382  -4.861 -23.771  1.00  0.00           H  
ATOM   4236  HG3 ARG   264      21.039  -4.328 -24.061  1.00  0.00           H  
ATOM   4237  CD  ARG   264      19.706  -4.248 -25.621  1.00  0.00           C  
ATOM   4238  HD2 ARG   264      20.307  -4.516 -26.489  1.00  0.00           H  
ATOM   4239  HD3 ARG   264      18.658  -4.544 -25.658  1.00  0.00           H  
ATOM   4240  NE  ARG   264      19.823  -2.740 -25.514  1.00  0.00           N  
ATOM   4241  HE  ARG   264      20.193  -2.405 -24.636  1.00  0.00           H  
ATOM   4242  CZ  ARG   264      19.432  -1.815 -26.352  1.00  0.00           C  
ATOM   4243  NH1 ARG   264      18.884  -2.082 -27.512  1.00  0.00           N  
ATOM   4244 HH11 ARG   264      18.843  -3.066 -27.736  1.00  0.00           H  
ATOM   4245 HH12 ARG   264      18.252  -1.453 -27.986  1.00  0.00           H  
ATOM   4246  NH2 ARG   264      19.639  -0.621 -26.078  1.00  0.00           N  
ATOM   4247 HH21 ARG   264      20.116  -0.350 -25.230  1.00  0.00           H  
ATOM   4248 HH22 ARG   264      19.625  -0.096 -26.941  1.00  0.00           H  
ATOM   4249  C   ARG   264      21.160  -6.305 -22.064  1.00  0.00           C  
ATOM   4250  O   ARG   264      21.383  -5.208 -21.539  1.00  0.00           O  
ATOM   4251  N   LEU   265      20.801  -7.330 -21.360  1.00  0.00           N  
ATOM   4252  H   LEU   265      20.772  -8.246 -21.785  1.00  0.00           H  
ATOM   4253  CA  LEU   265      20.535  -7.186 -19.937  1.00  0.00           C  
ATOM   4254  HA  LEU   265      20.075  -6.230 -19.686  1.00  0.00           H  
ATOM   4255  CB  LEU   265      19.579  -8.295 -19.351  1.00  0.00           C  
ATOM   4256  HB2 LEU   265      20.101  -9.249 -19.417  1.00  0.00           H  
ATOM   4257  HB3 LEU   265      19.391  -7.994 -18.320  1.00  0.00           H  
ATOM   4258  CG  LEU   265      18.322  -8.465 -20.224  1.00  0.00           C  
ATOM   4259  HG  LEU   265      18.620  -8.898 -21.179  1.00  0.00           H  
ATOM   4260  CD1 LEU   265      17.390  -9.529 -19.483  1.00  0.00           C  
ATOM   4261 HD11 LEU   265      18.009 -10.384 -19.214  1.00  0.00           H  
ATOM   4262 HD12 LEU   265      16.968  -9.158 -18.549  1.00  0.00           H  
ATOM   4263 HD13 LEU   265      16.561  -9.749 -20.155  1.00  0.00           H  
ATOM   4264  CD2 LEU   265      17.431  -7.230 -20.440  1.00  0.00           C  
ATOM   4265 HD21 LEU   265      16.701  -7.388 -21.234  1.00  0.00           H  
ATOM   4266 HD22 LEU   265      16.853  -6.991 -19.548  1.00  0.00           H  
ATOM   4267 HD23 LEU   265      18.064  -6.355 -20.589  1.00  0.00           H  
ATOM   4268  C   LEU   265      21.814  -7.139 -19.036  1.00  0.00           C  
ATOM   4269  O   LEU   265      21.748  -6.875 -17.871  1.00  0.00           O  
ATOM   4270  N   THR   266      23.013  -7.525 -19.549  1.00  0.00           N  
ATOM   4271  H   THR   266      23.161  -7.706 -20.531  1.00  0.00           H  
ATOM   4272  CA  THR   266      24.339  -7.589 -18.808  1.00  0.00           C  
ATOM   4273  HA  THR   266      24.106  -8.077 -17.862  1.00  0.00           H  
ATOM   4274  CB  THR   266      25.397  -8.492 -19.433  1.00  0.00           C  
ATOM   4275  HB  THR   266      26.345  -8.505 -18.895  1.00  0.00           H  
ATOM   4276  CG2 THR   266      24.883  -9.942 -19.631  1.00  0.00           C  
ATOM   4277 HG21 THR   266      25.580 -10.566 -20.190  1.00  0.00           H  
ATOM   4278 HG22 THR   266      24.752 -10.314 -18.615  1.00  0.00           H  
ATOM   4279 HG23 THR   266      23.913 -10.067 -20.113  1.00  0.00           H  
ATOM   4280  OG1 THR   266      25.782  -8.037 -20.706  1.00  0.00           O  
ATOM   4281  HG1 THR   266      25.055  -8.288 -21.280  1.00  0.00           H  
ATOM   4282  C   THR   266      25.042  -6.256 -18.414  1.00  0.00           C  
ATOM   4283  O   THR   266      24.959  -5.320 -19.190  1.00  0.00           O  
ATOM   4284  N   GLU   267      25.691  -6.202 -17.282  1.00  0.00           N  
ATOM   4285  H   GLU   267      25.834  -7.048 -16.750  1.00  0.00           H  
ATOM   4286  CA  GLU   267      26.387  -5.026 -16.598  1.00  0.00           C  
ATOM   4287  HA  GLU   267      26.606  -5.502 -15.642  1.00  0.00           H  
ATOM   4288  CB  GLU   267      27.614  -4.589 -17.502  1.00  0.00           C  
ATOM   4289  HB2 GLU   267      28.216  -5.455 -17.777  1.00  0.00           H  
ATOM   4290  HB3 GLU   267      27.149  -4.178 -18.398  1.00  0.00           H  
ATOM   4291  CG  GLU   267      28.470  -3.462 -16.992  1.00  0.00           C  
ATOM   4292  HG2 GLU   267      29.304  -3.350 -17.684  1.00  0.00           H  
ATOM   4293  HG3 GLU   267      27.865  -2.558 -16.931  1.00  0.00           H  
ATOM   4294  CD  GLU   267      29.067  -3.746 -15.622  1.00  0.00           C  
ATOM   4295  OE1 GLU   267      29.426  -2.776 -14.918  1.00  0.00           O  
ATOM   4296  OE2 GLU   267      29.138  -4.868 -15.120  1.00  0.00           O  
ATOM   4297  C   GLU   267      25.480  -3.817 -16.280  1.00  0.00           C  
ATOM   4298  O   GLU   267      25.826  -3.178 -15.234  1.00  0.00           O  
ATOM   4299  N   ARG   268      24.378  -3.547 -17.017  1.00  0.00           N  
ATOM   4300  H   ARG   268      24.380  -4.100 -17.862  1.00  0.00           H  
ATOM   4301  CA  ARG   268      23.433  -2.443 -16.835  1.00  0.00           C  
ATOM   4302  HA  ARG   268      23.730  -1.410 -17.016  1.00  0.00           H  
ATOM   4303  CB  ARG   268      22.336  -2.605 -17.917  1.00  0.00           C  
ATOM   4304  HB2 ARG   268      21.979  -3.635 -17.915  1.00  0.00           H  
ATOM   4305  HB3 ARG   268      21.561  -1.877 -17.673  1.00  0.00           H  
ATOM   4306  CG  ARG   268      22.866  -2.149 -19.108  1.00  0.00           C  
ATOM   4307  HG2 ARG   268      23.251  -1.130 -19.092  1.00  0.00           H  
ATOM   4308  HG3 ARG   268      23.770  -2.705 -19.358  1.00  0.00           H  
ATOM   4309  CD  ARG   268      22.064  -2.361 -20.148  1.00  0.00           C  
ATOM   4310  HD2 ARG   268      22.613  -2.252 -21.083  1.00  0.00           H  
ATOM   4311  HD3 ARG   268      21.848  -3.428 -20.193  1.00  0.00           H  
ATOM   4312  NE  ARG   268      20.864  -1.576 -20.161  1.00  0.00           N  
ATOM   4313  HE  ARG   268      20.861  -0.688 -19.680  1.00  0.00           H  
ATOM   4314  CZ  ARG   268      19.713  -1.884 -20.609  1.00  0.00           C  
ATOM   4315  NH1 ARG   268      19.496  -2.883 -21.312  1.00  0.00           N  
ATOM   4316 HH11 ARG   268      20.355  -3.369 -21.527  1.00  0.00           H  
ATOM   4317 HH12 ARG   268      18.670  -2.831 -21.891  1.00  0.00           H  
ATOM   4318  NH2 ARG   268      18.777  -1.061 -20.372  1.00  0.00           N  
ATOM   4319 HH21 ARG   268      18.939  -0.271 -19.764  1.00  0.00           H  
ATOM   4320 HH22 ARG   268      17.879  -1.173 -20.821  1.00  0.00           H  
ATOM   4321  C   ARG   268      22.975  -2.416 -15.406  1.00  0.00           C  
ATOM   4322  O   ARG   268      23.014  -1.310 -14.884  1.00  0.00           O  
ATOM   4323  N   PRO   269      22.686  -3.567 -14.638  1.00  0.00           N  
ATOM   4324  CD  PRO   269      22.407  -4.937 -15.110  1.00  0.00           C  
ATOM   4325  HD2 PRO   269      23.332  -5.482 -15.295  1.00  0.00           H  
ATOM   4326  HD3 PRO   269      21.737  -4.958 -15.969  1.00  0.00           H  
ATOM   4327  CG  PRO   269      21.743  -5.696 -13.878  1.00  0.00           C  
ATOM   4328  HG2 PRO   269      22.434  -6.258 -13.250  1.00  0.00           H  
ATOM   4329  HG3 PRO   269      20.911  -6.347 -14.147  1.00  0.00           H  
ATOM   4330  CB  PRO   269      21.209  -4.523 -13.053  1.00  0.00           C  
ATOM   4331  HB2 PRO   269      20.946  -4.741 -12.018  1.00  0.00           H  
ATOM   4332  HB3 PRO   269      20.282  -4.125 -13.467  1.00  0.00           H  
ATOM   4333  CA  PRO   269      22.326  -3.509 -13.169  1.00  0.00           C  
ATOM   4334  HA  PRO   269      21.918  -2.513 -13.001  1.00  0.00           H  
ATOM   4335  C   PRO   269      23.496  -3.639 -12.199  1.00  0.00           C  
ATOM   4336  O   PRO   269      23.325  -3.688 -10.963  1.00  0.00           O  
ATOM   4337  N   ALA   270      24.739  -3.626 -12.644  1.00  0.00           N  
ATOM   4338  H   ALA   270      24.915  -3.662 -13.638  1.00  0.00           H  
ATOM   4339  CA  ALA   270      25.927  -3.975 -11.793  1.00  0.00           C  
ATOM   4340  HA  ALA   270      25.852  -5.016 -11.481  1.00  0.00           H  
ATOM   4341  CB  ALA   270      27.311  -3.950 -12.616  1.00  0.00           C  
ATOM   4342  HB1 ALA   270      27.110  -4.633 -13.441  1.00  0.00           H  
ATOM   4343  HB2 ALA   270      27.517  -2.949 -12.996  1.00  0.00           H  
ATOM   4344  HB3 ALA   270      28.171  -4.323 -12.060  1.00  0.00           H  
ATOM   4345  C   ALA   270      26.156  -3.123 -10.560  1.00  0.00           C  
ATOM   4346  O   ALA   270      26.622  -3.671  -9.595  1.00  0.00           O  
ATOM   4347  N   ALA   271      25.600  -1.904 -10.510  1.00  0.00           N  
ATOM   4348  H   ALA   271      25.290  -1.407 -11.332  1.00  0.00           H  
ATOM   4349  CA  ALA   271      25.439  -1.086  -9.271  1.00  0.00           C  
ATOM   4350  HA  ALA   271      26.400  -1.049  -8.757  1.00  0.00           H  
ATOM   4351  CB  ALA   271      25.235   0.413  -9.638  1.00  0.00           C  
ATOM   4352  HB1 ALA   271      25.836   0.677 -10.508  1.00  0.00           H  
ATOM   4353  HB2 ALA   271      24.208   0.706  -9.855  1.00  0.00           H  
ATOM   4354  HB3 ALA   271      25.688   1.024  -8.857  1.00  0.00           H  
ATOM   4355  C   ALA   271      24.494  -1.632  -8.163  1.00  0.00           C  
ATOM   4356  O   ALA   271      24.815  -1.704  -6.956  1.00  0.00           O  
ATOM   4357  N   LYS   272      23.313  -2.217  -8.565  1.00  0.00           N  
ATOM   4358  H   LYS   272      23.234  -2.399  -9.555  1.00  0.00           H  
ATOM   4359  CA  LYS   272      22.271  -2.701  -7.601  1.00  0.00           C  
ATOM   4360  HA  LYS   272      21.940  -1.851  -7.004  1.00  0.00           H  
ATOM   4361  CB  LYS   272      20.985  -3.208  -8.308  1.00  0.00           C  
ATOM   4362  HB2 LYS   272      21.271  -4.098  -8.868  1.00  0.00           H  
ATOM   4363  HB3 LYS   272      20.279  -3.550  -7.551  1.00  0.00           H  
ATOM   4364  CG  LYS   272      20.264  -2.330  -9.091  1.00  0.00           C  
ATOM   4365  HG2 LYS   272      20.113  -1.378  -8.582  1.00  0.00           H  
ATOM   4366  HG3 LYS   272      20.917  -2.010  -9.903  1.00  0.00           H  
ATOM   4367  CD  LYS   272      19.054  -2.752  -9.554  1.00  0.00           C  
ATOM   4368  HD2 LYS   272      19.108  -3.706 -10.079  1.00  0.00           H  
ATOM   4369  HD3 LYS   272      18.355  -3.013  -8.759  1.00  0.00           H  
ATOM   4370  CE  LYS   272      18.522  -1.849 -10.419  1.00  0.00           C  
ATOM   4371  HE2 LYS   272      18.531  -0.789 -10.165  1.00  0.00           H  
ATOM   4372  HE3 LYS   272      19.024  -2.031 -11.370  1.00  0.00           H  
ATOM   4373  NZ  LYS   272      17.142  -2.247 -10.831  1.00  0.00           N  
ATOM   4374  HZ1 LYS   272      16.441  -2.138 -10.112  1.00  0.00           H  
ATOM   4375  HZ2 LYS   272      16.814  -1.599 -11.534  1.00  0.00           H  
ATOM   4376  HZ3 LYS   272      17.056  -3.199 -11.157  1.00  0.00           H  
ATOM   4377  C   LYS   272      22.734  -3.802  -6.669  1.00  0.00           C  
ATOM   4378  O   LYS   272      22.418  -3.688  -5.541  1.00  0.00           O  
ATOM   4379  N   GLY   273      23.468  -4.833  -7.186  1.00  0.00           N  
ATOM   4380  H   GLY   273      23.754  -4.840  -8.155  1.00  0.00           H  
ATOM   4381  CA  GLY   273      23.943  -5.852  -6.241  1.00  0.00           C  
ATOM   4382  HA2 GLY   273      23.094  -6.118  -5.611  1.00  0.00           H  
ATOM   4383  HA3 GLY   273      24.193  -6.668  -6.918  1.00  0.00           H  
ATOM   4384  C   GLY   273      25.292  -5.433  -5.590  1.00  0.00           C  
ATOM   4385  O   GLY   273      25.495  -5.841  -4.415  1.00  0.00           O  
ATOM   4386  N   LYS   274      26.062  -4.489  -6.219  1.00  0.00           N  
ATOM   4387  H   LYS   274      25.740  -4.110  -7.098  1.00  0.00           H  
ATOM   4388  CA  LYS   274      27.355  -4.113  -5.689  1.00  0.00           C  
ATOM   4389  HA  LYS   274      27.862  -5.005  -5.322  1.00  0.00           H  
ATOM   4390  CB  LYS   274      28.201  -3.559  -6.846  1.00  0.00           C  
ATOM   4391  HB2 LYS   274      27.536  -2.973  -7.480  1.00  0.00           H  
ATOM   4392  HB3 LYS   274      29.046  -3.023  -6.413  1.00  0.00           H  
ATOM   4393  CG  LYS   274      28.720  -4.531  -7.623  1.00  0.00           C  
ATOM   4394  HG2 LYS   274      29.366  -5.146  -6.996  1.00  0.00           H  
ATOM   4395  HG3 LYS   274      27.973  -5.129  -8.144  1.00  0.00           H  
ATOM   4396  CD  LYS   274      29.536  -3.940  -8.614  1.00  0.00           C  
ATOM   4397  HD2 LYS   274      29.032  -3.227  -9.267  1.00  0.00           H  
ATOM   4398  HD3 LYS   274      30.318  -3.345  -8.144  1.00  0.00           H  
ATOM   4399  CE  LYS   274      30.060  -4.964  -9.375  1.00  0.00           C  
ATOM   4400  HE2 LYS   274      30.685  -5.556  -8.707  1.00  0.00           H  
ATOM   4401  HE3 LYS   274      29.221  -5.564  -9.725  1.00  0.00           H  
ATOM   4402  NZ  LYS   274      30.708  -4.448 -10.585  1.00  0.00           N  
ATOM   4403  HZ1 LYS   274      31.524  -3.876 -10.420  1.00  0.00           H  
ATOM   4404  HZ2 LYS   274      31.096  -5.199 -11.137  1.00  0.00           H  
ATOM   4405  HZ3 LYS   274      30.082  -4.034 -11.260  1.00  0.00           H  
ATOM   4406  C   LYS   274      27.291  -3.147  -4.498  1.00  0.00           C  
ATOM   4407  O   LYS   274      28.036  -3.254  -3.504  1.00  0.00           O  
ATOM   4408  N   MET   275      26.299  -2.231  -4.468  1.00  0.00           N  
ATOM   4409  H   MET   275      25.538  -2.277  -5.131  1.00  0.00           H  
ATOM   4410  CA  MET   275      26.093  -1.318  -3.325  1.00  0.00           C  
ATOM   4411  HA  MET   275      27.020  -0.767  -3.163  1.00  0.00           H  
ATOM   4412  CB  MET   275      24.956  -0.300  -3.687  1.00  0.00           C  
ATOM   4413  HB2 MET   275      24.156  -0.811  -4.223  1.00  0.00           H  
ATOM   4414  HB3 MET   275      24.627   0.243  -2.801  1.00  0.00           H  
ATOM   4415  CG  MET   275      25.516   0.808  -4.609  1.00  0.00           C  
ATOM   4416  HG2 MET   275      25.911   0.495  -5.575  1.00  0.00           H  
ATOM   4417  HG3 MET   275      26.310   1.293  -4.041  1.00  0.00           H  
ATOM   4418  SD  MET   275      24.453   2.096  -5.187  1.00  0.00           S  
ATOM   4419  CE  MET   275      23.683   2.748  -3.703  1.00  0.00           C  
ATOM   4420  HE1 MET   275      24.318   2.759  -2.818  1.00  0.00           H  
ATOM   4421  HE2 MET   275      23.358   3.749  -3.985  1.00  0.00           H  
ATOM   4422  HE3 MET   275      22.817   2.096  -3.578  1.00  0.00           H  
ATOM   4423  C   MET   275      25.864  -1.916  -1.980  1.00  0.00           C  
ATOM   4424  O   MET   275      26.542  -1.649  -0.942  1.00  0.00           O  
ATOM   4425  N   PRO   276      24.918  -2.911  -1.873  1.00  0.00           N  
ATOM   4426  CD  PRO   276      23.867  -3.405  -2.749  1.00  0.00           C  
ATOM   4427  HD2 PRO   276      24.445  -3.561  -3.659  1.00  0.00           H  
ATOM   4428  HD3 PRO   276      23.150  -2.590  -2.847  1.00  0.00           H  
ATOM   4429  CG  PRO   276      23.276  -4.723  -2.108  1.00  0.00           C  
ATOM   4430  HG2 PRO   276      23.919  -5.588  -2.270  1.00  0.00           H  
ATOM   4431  HG3 PRO   276      22.227  -4.891  -2.352  1.00  0.00           H  
ATOM   4432  CB  PRO   276      23.535  -4.447  -0.641  1.00  0.00           C  
ATOM   4433  HB2 PRO   276      23.608  -5.394  -0.105  1.00  0.00           H  
ATOM   4434  HB3 PRO   276      22.645  -3.926  -0.288  1.00  0.00           H  
ATOM   4435  CA  PRO   276      24.742  -3.552  -0.545  1.00  0.00           C  
ATOM   4436  HA  PRO   276      24.590  -2.841   0.267  1.00  0.00           H  
ATOM   4437  C   PRO   276      25.943  -4.346  -0.050  1.00  0.00           C  
ATOM   4438  O   PRO   276      26.064  -4.529   1.127  1.00  0.00           O  
ATOM   4439  N   ALA   277      26.787  -4.830  -0.956  1.00  0.00           N  
ATOM   4440  H   ALA   277      26.552  -4.830  -1.938  1.00  0.00           H  
ATOM   4441  CA  ALA   277      28.049  -5.478  -0.515  1.00  0.00           C  
ATOM   4442  HA  ALA   277      27.800  -6.206   0.256  1.00  0.00           H  
ATOM   4443  CB  ALA   277      28.727  -6.217  -1.691  1.00  0.00           C  
ATOM   4444  HB1 ALA   277      29.698  -6.628  -1.417  1.00  0.00           H  
ATOM   4445  HB2 ALA   277      28.056  -7.004  -2.034  1.00  0.00           H  
ATOM   4446  HB3 ALA   277      28.827  -5.563  -2.557  1.00  0.00           H  
ATOM   4447  C   ALA   277      29.007  -4.399   0.206  1.00  0.00           C  
ATOM   4448  O   ALA   277      29.611  -4.748   1.216  1.00  0.00           O  
ATOM   4449  N   THR   278      29.054  -3.185  -0.366  1.00  0.00           N  
ATOM   4450  H   THR   278      28.290  -3.021  -1.005  1.00  0.00           H  
ATOM   4451  CA  THR   278      29.899  -2.089   0.144  1.00  0.00           C  
ATOM   4452  HA  THR   278      30.939  -2.381   0.288  1.00  0.00           H  
ATOM   4453  CB  THR   278      30.071  -1.058  -0.985  1.00  0.00           C  
ATOM   4454  HB  THR   278      29.074  -0.641  -1.126  1.00  0.00           H  
ATOM   4455  CG2 THR   278      31.090   0.002  -0.635  1.00  0.00           C  
ATOM   4456 HG21 THR   278      32.106  -0.391  -0.633  1.00  0.00           H  
ATOM   4457 HG22 THR   278      31.072   0.918  -1.225  1.00  0.00           H  
ATOM   4458 HG23 THR   278      30.872   0.386   0.362  1.00  0.00           H  
ATOM   4459  OG1 THR   278      30.446  -1.559  -2.255  1.00  0.00           O  
ATOM   4460  HG1 THR   278      29.945  -2.352  -2.460  1.00  0.00           H  
ATOM   4461  C   THR   278      29.385  -1.373   1.422  1.00  0.00           C  
ATOM   4462  O   THR   278      30.168  -1.282   2.386  1.00  0.00           O  
ATOM   4463  N   ALA   279      28.098  -0.950   1.477  1.00  0.00           N  
ATOM   4464  H   ALA   279      27.518  -0.861   0.655  1.00  0.00           H  
ATOM   4465  CA  ALA   279      27.560  -0.232   2.629  1.00  0.00           C  
ATOM   4466  HA  ALA   279      27.705  -0.853   3.513  1.00  0.00           H  
ATOM   4467  CB  ALA   279      28.232   1.147   2.813  1.00  0.00           C  
ATOM   4468  HB1 ALA   279      27.999   1.490   3.821  1.00  0.00           H  
ATOM   4469  HB2 ALA   279      29.305   1.221   2.639  1.00  0.00           H  
ATOM   4470  HB3 ALA   279      27.778   1.863   2.129  1.00  0.00           H  
ATOM   4471  C   ALA   279      26.021  -0.118   2.507  1.00  0.00           C  
ATOM   4472  O   ALA   279      25.421  -0.089   1.424  1.00  0.00           O  
ATOM   4473  N   GLU   280      25.402   0.211   3.583  1.00  0.00           N  
ATOM   4474  H   GLU   280      25.999   0.323   4.390  1.00  0.00           H  
ATOM   4475  CA  GLU   280      23.888   0.323   3.791  1.00  0.00           C  
ATOM   4476  HA  GLU   280      23.525   0.756   2.859  1.00  0.00           H  
ATOM   4477  CB  GLU   280      23.150  -0.981   4.084  1.00  0.00           C  
ATOM   4478  HB2 GLU   280      23.787  -1.643   4.669  1.00  0.00           H  
ATOM   4479  HB3 GLU   280      22.273  -0.722   4.677  1.00  0.00           H  
ATOM   4480  CG  GLU   280      22.741  -1.659   2.744  1.00  0.00           C  
ATOM   4481  HG2 GLU   280      23.517  -1.589   1.981  1.00  0.00           H  
ATOM   4482  HG3 GLU   280      22.505  -2.677   3.055  1.00  0.00           H  
ATOM   4483  CD  GLU   280      21.446  -1.051   2.069  1.00  0.00           C  
ATOM   4484  OE1 GLU   280      21.265  -1.324   0.833  1.00  0.00           O  
ATOM   4485  OE2 GLU   280      20.606  -0.331   2.637  1.00  0.00           O  
ATOM   4486  C   GLU   280      23.681   1.318   4.910  1.00  0.00           C  
ATOM   4487  O   GLU   280      23.319   2.469   4.553  1.00  0.00           O  
ATOM   4488  OXT GLU   280      23.885   1.029   6.129  1.00  0.00           O  
TER    4489      GLU   280 
END   
